# Supplementary material for: MacroH2A restricts inflammatory gene expression in melanoma cancer-associated fibroblasts by coordinating chromatin looping
Source: Nat Cell Biol. 2023 Aug 21;25(9):1332–45. doi: 10.1038/s41556-023-01208-7 (PMC10495263; doi:10.1038/s41556-023-01208-7)
Supplement: Supplementary file 3 — Bulk tumour RNA-seq. [file 41556_2023_1208_MOESM3_ESM.xlsx]

## Sheet: A. DESEq2 output
ensembl_gene_id	external_gene_name	gene_biotype	description	chromosome_name	start_position	end_position	strand	baseMean	log2FoldChange	pvalue	padj	log2FoldChange_shrink	padj_IHW
ENSMUSG00000074527	Gm14296	protein_coding	predicted gene 14296 [Source:MGI Symbol;Acc:MGI:3708667]	chr2	176892509	176927809	-	225.362	-7.71787	4.26074e-46	1.13719e-41	-7.63578	4.44987e-42
ENSMUSG00000078894	2210418O10Rik	protein_coding	RIKEN cDNA 2210418O10 gene [Source:MGI Symbol;Acc:MGI:1924208]	chr2	176226569	176240328	+	312.967	-3.55706	5.57285e-40	7.43697e-36	-3.51455	3.64258e-36
ENSMUSG00000081214	Rpl35a-ps2	processed_pseudogene	ribosomal protein L35A, pseudogene 2 [Source:MGI Symbol;Acc:MGI:3705461]	chr1	181241988	181242320	-	2891.73	6.12144	2.78511e-39	2.47782e-35	6.03484	1.87987e-34
ENSMUSG00000078878	Gm14305	protein_coding	predicted gene 14305 [Source:MGI Symbol;Acc:MGI:3709632]	chr2	176708328	176721813	+	280.177	-10.3572	1.13589e-27	7.57924e-24	-10.3048	4.0097e-24
ENSMUSG00000055748	Gsdmc4	protein_coding	gasdermin C4 [Source:MGI Symbol;Acc:MGI:1921798]	chr15	63891264	63912297	-	152.703	-4.80981	2.1793e-17	1.07899e-13	-4.64625	5.62569e-14
ENSMUSG00000078877	Gm14295	protein_coding	predicted gene 14295 [Source:MGI Symbol;Acc:MGI:3709624]	chr2	176798612	176811223	+	240.113	-5.86905	8.61214e-17	2.95066e-13	-5.57343	1.85493e-13
ENSMUSG00000078915	Hsp25-ps1	processed_pseudogene	heat shock protein 25, pseudogene 1 [Source:MGI Symbol;Acc:MGI:96241]	chr13	45078498	45079127	-	22.5605	-29.9631	8.84425e-17	2.95066e-13	-0.000967476	1.85493e-13
ENSMUSG00000052031	Tagap1	protein_coding	T cell activation GTPase activating protein 1 [Source:MGI Symbol;Acc:MGI:1919786]	chr17	6955011	6961156	-	554.312	1.509	1.59123e-15	4.71888e-12	1.46186	5.55677e-12
ENSMUSG00000078902	Gm14443	protein_coding	predicted gene 14443 [Source:MGI Symbol;Acc:MGI:3652324]	chr2	175166255	175175871	-	45.9984	-4.99126	5.3967e-15	1.44038e-11	-4.82846	6.16171e-12
ENSMUSG00000071361	Mcpt9	protein_coding	mast cell protease 9 [Source:MGI Symbol;Acc:MGI:1194491]	chr14	56026864	56030495	-	1.75198	-29.9932	2.42561e-17	1.07899e-13	-0.00145352	3.0078e-11
ENSMUSG00000058725	Gm11937	protein_coding	predicted gene 11937 [Source:MGI Symbol;Acc:MGI:3651231]	chr11	99609794	99610189	-	7.53477	-25.9265	2.1332e-14	5.17591e-11	-0.00106078	6.46069e-11
ENSMUSG00000061080	Lsamp	protein_coding	limbic system-associated membrane protein [Source:MGI Symbol;Acc:MGI:1261760]	chr16	39984361	42181679	+	742.173	2.16634	9.47486e-13	2.10737e-09	2.08075	3.19734e-09
ENSMUSG00000067038	Rps12-ps3	processed_pseudogene	ribosomal protein S12, pseudogene 3 [Source:MGI Symbol;Acc:MGI:3704503]	chr19	59322371	59322766	+	119.903	-24.7869	1.08085e-11	2.21907e-08	-0.000484594	6.61102e-09
ENSMUSG00000094248	Hist1h2ao	protein_coding	histone cluster 1, H2ao [Source:MGI Symbol;Acc:MGI:2448302]	chr13	21810465	21810944	+	177.352	-23.9292	1.6148e-11	2.87327e-08	-0.00161707	1.20463e-08
ENSMUSG00000055827	Gsdmc3	protein_coding	gasdermin C3 [Source:MGI Symbol;Acc:MGI:3580656]	chr15	63857724	63878558	-	298.528	-3.75331	1.59114e-11	2.87327e-08	-3.48924	1.49779e-08
ENSMUSG00000010064	Slc38a3	protein_coding	solute carrier family 38, member 3 [Source:MGI Symbol;Acc:MGI:1923507]	chr9	107650634	107669530	-	95.9703	-2.65165	3.72716e-11	6.21737e-08	-2.50898	3.00667e-08
ENSMUSG00000078887	Gm6710	protein_coding	predicted gene 6710 [Source:MGI Symbol;Acc:MGI:3779623]	chr2	175869219	175881248	+	274.378	-1.80608	4.51657e-11	7.09102e-08	-1.72432	3.42916e-08
ENSMUSG00000106874	Gm20186	lincRNA	predicted gene, 20186 [Source:MGI Symbol;Acc:MGI:5012371]	chr6	18845910	18848207	-	804.068	1.78115	4.08187e-10	5.73396e-07	1.68487	5.74473e-07
ENSMUSG00000112640	Gm32687	protein_coding	predicted gene, 32687 [Source:MGI Symbol;Acc:MGI:5591846]	chr10	81863934	81881081	+	20.7717	-22.2317	1.0959e-09	1.46247e-06	-0.000473329	7.77225e-07
ENSMUSG00000049436	Upk1b	protein_coding	uroplakin 1B [Source:MGI Symbol;Acc:MGI:98912]	chr16	38773184	38800328	-	21.5716	-5.05862	2.29434e-09	2.66243e-06	-4.70195	1.64305e-06
ENSMUSG00000113600	Gm7868	processed_pseudogene	predicted gene 7868 [Source:MGI Symbol;Acc:MGI:3644628]	chr12	69123101	69123780	+	48.9663	8.22244	4.7501e-09	4.37173e-06	7.78381	2.1217e-06
ENSMUSG00000117278	Gm36684	lincRNA	predicted gene, 36684 [Source:MGI Symbol;Acc:MGI:5595843]	chr17	13330748	13333842	+	25.0571	7.756	3.14444e-09	3.357e-06	12.6957	2.1217e-06
ENSMUSG00000003469	Phyhip	protein_coding	phytanoyl-CoA hydroxylase interacting protein [Source:MGI Symbol;Acc:MGI:1860417]	chr14	70457476	70468832	+	865.308	-1.27063	1.48836e-09	1.89163e-06	-1.19424	2.62046e-06
ENSMUSG00000072674	Plac9b	protein_coding	placenta specific 9b [Source:MGI Symbol;Acc:MGI:3711222]	chr14	26167405	26182480	-	1190.11	-1.52965	1.97136e-09	2.39161e-06	-1.4465	2.82587e-06
ENSMUSG00000000094	Tbx4	protein_coding	T-box 4 [Source:MGI Symbol;Acc:MGI:102556]	chr11	85886422	85916097	+	71.724	1.82699	9.27568e-09	7.7542e-06	1.71425	3.65677e-06
ENSMUSG00000078880	Gm14308	protein_coding	predicted gene 14308 [Source:MGI Symbol;Acc:MGI:3782921]	chr2	176613364	176636344	-	11.296	-7.08403	7.25484e-09	6.45439e-06	-0.0328353	3.89005e-06
ENSMUSG00000063305	Psg20	protein_coding	pregnancy-specific glycoprotein 20 [Source:MGI Symbol;Acc:MGI:1891352]	chr7	18674107	18686185	-	2.29758	17.2764	5.51633e-11	8.1795e-08	0.00232946	3.91124e-06
ENSMUSG00000078897	Gm4724	protein_coding	predicted gene 4724 [Source:MGI Symbol;Acc:MGI:3782904]	chr2	175422300	175435807	-	247.712	-9.6557	9.29691e-09	7.7542e-06	-0.0107004	4.34052e-06
ENSMUSG00000092868	Mir5113	miRNA	microRNA 5113 [Source:MGI Symbol;Acc:MGI:4950433]	chr15	80940039	80940120	+	0.657102	-21.3525	3.11278e-09	3.357e-06	-0.000802619	4.86735e-06
ENSMUSG00000060636	Rpl35a	protein_coding	ribosomal protein L35A [Source:MGI Symbol;Acc:MGI:1928894]	chr16	33056453	33060189	+	5904.49	-2.40801	3.70727e-09	3.80565e-06	-2.23749	6.80084e-06
ENSMUSG00000069309	Hist1h2an	protein_coding	histone cluster 1, H2an [Source:MGI Symbol;Acc:MGI:2448300]	chr13	21786826	21787218	-	1.05204	-20.8937	3.88368e-09	3.83909e-06	-0.00148368	7.38456e-06
ENSMUSG00000069899	Gm12166	protein_coding	predicted gene 12166 [Source:MGI Symbol;Acc:MGI:3650635]	chr11	46051354	46052321	-	15.337	6.72887	1.73703e-08	1.36357e-05	7.31918	7.5676e-06
ENSMUSG00000083773	Gm13394	processed_pseudogene	predicted gene 13394 [Source:MGI Symbol;Acc:MGI:3651848]	chr2	28933610	28934609	-	8265.19	9.23726	4.38432e-09	4.17919e-06	0.00406843	7.61924e-06
ENSMUSG00000091418	Gm3164	protein_coding	predicted gene 3164 [Source:MGI Symbol;Acc:MGI:3781343]	chr14	4415448	4443839	+	22.3643	7.77101	2.67488e-08	1.98312e-05	10.8284	1.14033e-05
ENSMUSG00000044349	Snhg11	protein_coding	small nucleolar RNA host gene 11 [Source:MGI Symbol;Acc:MGI:2441845]	chr2	158375638	158386151	+	255.554	-3.36174	5.48408e-08	3.485e-05	-2.97191	2.21243e-05
ENSMUSG00000095025	Gm24018	snRNA	predicted gene, 24018 [Source:MGI Symbol;Acc:MGI:5453795]	chr13	17809591	17809697	-	0.732989	-20.1784	1.38264e-08	1.11826e-05	-0.00149063	2.26386e-05
ENSMUSG00000025931	Paqr8	protein_coding	progestin and adipoQ receptor family member VIII [Source:MGI Symbol;Acc:MGI:1921479]	chr1	20890606	20939650	+	912.732	0.78418	7.89278e-08	4.38871e-05	0.725433	2.69038e-05
ENSMUSG00000062933	Gm10123	processed_pseudogene	predicted pseudogene 10123 [Source:MGI Symbol;Acc:MGI:3704342]	chr9	96895658	96896147	+	49.3769	19.4334	9.94903e-08	5.20666e-05	0.000497398	2.69038e-05
ENSMUSG00000053184	Spaca3	protein_coding	sperm acrosome associated 3 [Source:MGI Symbol;Acc:MGI:1922872]	chr11	80858365	80867814	+	0.788522	-20.272	1.84251e-08	1.40505e-05	-0.000903892	2.78476e-05
ENSMUSG00000114982	Vmn1r14	protein_coding	vomeronasal 1 receptor 14 [Source:MGI Symbol;Acc:MGI:2148528]	chr6	57231686	57240885	+	18.4512	6.23597	8.90843e-08	4.85237e-05	5.81911	3.21573e-05
ENSMUSG00000104222	Gm7292	lincRNA	predicted gene 7292 [Source:MGI Symbol;Acc:MGI:3645786]	chr6	117716342	117718868	+	347.538	2.20984	1.04593e-07	5.36845e-05	2.01903	3.33489e-05
ENSMUSG00000096477	Olfr92	protein_coding	olfactory receptor 92 [Source:MGI Symbol;Acc:MGI:2177475]	chr17	37110512	37120088	-	0.613295	-19.9411	3.13618e-08	2.26229e-05	-0.000894435	3.38605e-05
ENSMUSG00000089951	Zfp968-ps	protein_coding	zinc finger protein 968, pseudogene [Source:MGI Symbol;Acc:MGI:3702420]	chr2	176423594	176435761	+	74.1442	-1.90895	1.53919e-07	6.96286e-05	-1.73992	3.44771e-05
ENSMUSG00000096767	Ighv1-62-3	IG_V_gene	immunoglobulin heavy variable 1-62-3 [Source:MGI Symbol;Acc:MGI:3648544]	chr12	115460999	115461485	-	0.700908	-19.9034	3.32152e-08	2.27311e-05	-0.000899752	3.44771e-05
ENSMUSG00000069972	Rps13-ps2	processed_pseudogene	ribosomal protein S13, pseudogene 2 [Source:MGI Symbol;Acc:MGI:3704295]	chr7	88530446	88530898	-	43.1718	19.3442	1.13802e-07	5.62478e-05	0.000496456	3.66561e-05
ENSMUSG00000074482	Gm16589	processed_pseudogene	predicted gene 16589 [Source:MGI Symbol;Acc:MGI:4418561]	chr8	4087658	4088575	+	69.4895	11.0832	1.52101e-07	6.96286e-05	0.00618411	4.08996e-05
ENSMUSG00000082585	Gm15387	processed_pseudogene	predicted gene 15387 [Source:MGI Symbol;Acc:MGI:3705374]	chr15	74093686	74094333	-	37.2307	19.2366	1.33702e-07	6.48822e-05	0.000495605	4.08996e-05
ENSMUSG00000093571	Gm24757	misc_RNA	predicted gene, 24757 [Source:MGI Symbol;Acc:MGI:5454534]	chr7	30311525	30311895	+	0.700908	-19.9034	3.32142e-08	2.27311e-05	-0.000899786	4.08996e-05
ENSMUSG00000115087	Gm48998	TEC	predicted gene, 48998 [Source:MGI Symbol;Acc:MGI:6118348]	chr14	78597770	78600476	-	12.2842	-3.5189	1.51493e-07	6.96286e-05	-3.26056	4.27052e-05
ENSMUSG00000083013	Gm12978	transcribed_processed_pseudogene	predicted gene 12978 [Source:MGI Symbol;Acc:MGI:3705382]	chr4	131902790	131903311	-	0.569488	-19.6917	4.64996e-08	3.10268e-05	-0.000865539	4.3615e-05
ENSMUSG00000074595	Wfdc6a	protein_coding	WAP four-disulfide core domain 6A [Source:MGI Symbol;Acc:MGI:2684968]	chr2	164579519	164585447	-	0.525681	-19.6498	4.97215e-08	3.23675e-05	-0.000888529	4.6562e-05
ENSMUSG00000091358	Speer5-ps1	transcribed_processed_pseudogene	spermatogenesis associated glutamate (E)-rich protein 5, pseudogene 1 [Source:MGI Symbol;Acc:MGI:1917615]	chr10	44169911	44219583	+	14.8369	-4.36703	1.67686e-07	7.2186e-05	-3.97456	4.6562e-05
ENSMUSG00000115685	D730044K07Rik	TEC	RIKEN cDNA D730044K07 gene [Source:MGI Symbol;Acc:MGI:1925101]	chr15	34442980	34444812	+	28.9538	-3.09645	1.7988e-07	7.62064e-05	-2.86828	4.91943e-05
ENSMUSG00000117116	Gm49868	processed_pseudogene	predicted gene, 49868 [Source:MGI Symbol;Acc:MGI:6270543]	chr17	28946571	28947195	-	0.481875	-19.4309	6.99734e-08	4.01368e-05	-0.00088212	5.71747e-05
ENSMUSG00000086501	4930597A21Rik	lincRNA	RIKEN cDNA 4930597A21 gene [Source:MGI Symbol;Acc:MGI:1922639]	chr11	44586317	44591229	+	0.481875	-19.4309	6.99734e-08	4.01368e-05	-0.00088212	5.9666e-05
ENSMUSG00000032425	Zfp949	protein_coding	zinc finger protein 949 [Source:MGI Symbol;Acc:MGI:1918890]	chr9	88548020	88571061	+	1779.11	1.94133	1.09018e-07	5.48999e-05	1.78899	8.06698e-05
ENSMUSG00000044309	Apol7c	protein_coding	apolipoprotein L 7c [Source:MGI Symbol;Acc:MGI:1920912]	chr15	77524852	77533316	-	68.0866	3.49217	6.79583e-07	0.000255466	3.08422	0.000116296
ENSMUSG00000090643	Gm3453	protein_coding	predicted gene 3453 [Source:MGI Symbol;Acc:MGI:3781629]	chr14	5970744	5979137	-	12.3492	4.93262	5.11693e-07	0.000201751	4.79959	0.000118924
ENSMUSG00000042938	Gm14117	processed_pseudogene	predicted gene 14117 [Source:MGI Symbol;Acc:MGI:3651328]	chr2	146305547	146306389	+	8.52655	19.2145	6.37242e-08	3.95535e-05	0.00155579	0.00011989
ENSMUSG00000105416	Gm42553	TEC	predicted gene 42553 [Source:MGI Symbol;Acc:MGI:5662690]	chr5	43059255	43060883	+	280.652	0.920252	5.60458e-07	0.000213695	0.836269	0.000131894
ENSMUSG00000074280	Gm6166	processed_pseudogene	predicted gene 6166 [Source:MGI Symbol;Acc:MGI:3645893]	chr9	57483963	57484371	+	3188.7	-7.25586	7.06793e-08	4.01368e-05	-0.00849963	0.000172192
ENSMUSG00000089804	Gm16136	antisense	predicted gene 16136 [Source:MGI Symbol;Acc:MGI:3802137]	chr15	37231793	37233309	-	414.307	-1.1818	8.251e-07	0.00030167	-1.07478	0.000173971
ENSMUSG00000104080	Gm38279	TEC	predicted gene, 38279 [Source:MGI Symbol;Acc:MGI:5611507]	chr9	83174647	83175777	-	176.25	1.70099	9.08742e-07	0.000323391	1.55754	0.000186178
ENSMUSG00000022894	Adamts5	protein_coding	a disintegrin-like and metallopeptidase (reprolysin type) with thrombospondin type 1 motif, 5 (aggrecanase-2) [Source:MGI Symbol;Acc:MGI:1346321]	chr16	85856173	85901828	-	8182.88	0.963296	2.2856e-07	9.53165e-05	0.88347	0.000187979
ENSMUSG00000027574	Nkain4	protein_coding	Na+/K+ transporting ATPase interacting 4 [Source:MGI Symbol;Acc:MGI:1915372]	chr2	180934772	180954699	-	2061.24	-1.08675	7.03331e-08	4.01368e-05	-1.00543	0.000219105
ENSMUSG00000022755	Adgrg7	protein_coding	adhesion G protein-coupled receptor G7 [Source:MGI Symbol;Acc:MGI:2441732]	chr16	56724609	56795855	-	254.322	3.18927	1.10751e-06	0.000383889	2.72595	0.00023694
ENSMUSG00000024409	Psors1c2	protein_coding	psoriasis susceptibility 1 candidate 2 (human) [Source:MGI Symbol;Acc:MGI:1930025]	chr17	35533201	35534647	+	1027.39	-1.67328	3.95365e-07	0.000162343	-1.51097	0.000244526
ENSMUSG00000021461	Fancc	protein_coding	Fanconi anemia, complementation group C [Source:MGI Symbol;Acc:MGI:95480]	chr13	63285043	63497278	-	785.035	-0.719898	1.32945e-06	0.000441628	-0.648085	0.000249818
ENSMUSG00000028441	1110017D15Rik	protein_coding	RIKEN cDNA 1110017D15 gene [Source:MGI Symbol;Acc:MGI:1920971]	chr4	41505009	41517333	-	15.539	5.70304	1.30471e-06	0.000441628	5.77539	0.000251477
ENSMUSG00000078896	Zfp965	protein_coding	zinc finger protein 965 [Source:MGI Symbol;Acc:MGI:3779822]	chr2	175469985	175482171	+	155.693	-2.75045	2.15978e-06	0.000626571	-2.25983	0.000251477
ENSMUSG00000041449	Serpina3h	transcribed_unprocessed_pseudogene	serine (or cysteine) peptidase inhibitor, clade A, member 3H [Source:MGI Symbol;Acc:MGI:2182839]	chr12	104247905	104253669	+	1394.59	-2.19736	5.14015e-07	0.000201751	-2.01983	0.000251758
ENSMUSG00000079186	Gzmc	protein_coding	granzyme C [Source:MGI Symbol;Acc:MGI:109256]	chr14	56231441	56234656	-	150.992	-1.5318	2.22084e-06	0.000637357	-1.36602	0.000251758
ENSMUSG00000055494	Gm14168	lincRNA	predicted gene 14168 [Source:MGI Symbol;Acc:MGI:3651463]	chr2	156571792	156577457	+	41.4393	-2.07165	1.34027e-06	0.000441628	-1.87857	0.000262962
ENSMUSG00000058975	Kcnc1	protein_coding	potassium voltage gated channel, Shaw-related subfamily, member 1 [Source:MGI Symbol;Acc:MGI:96667]	chr7	46396497	46438704	+	77.3591	-1.85383	2.02476e-06	0.000600453	-1.66364	0.000266893
ENSMUSG00000109279	Gm45220	TEC	predicted gene 45220 [Source:MGI Symbol;Acc:MGI:5753796]	chr7	90201278	90203786	+	44.1468	6.24379	2.10193e-06	0.000616489	0.00414328	0.000275398
ENSMUSG00000037989	Wnk2	protein_coding	WNK lysine deficient protein kinase 2 [Source:MGI Symbol;Acc:MGI:1922857]	chr13	49036303	49148014	-	409.701	-0.938733	1.53745e-06	0.000488507	-0.839169	0.000285642
ENSMUSG00000029675	Eln	protein_coding	elastin [Source:MGI Symbol;Acc:MGI:95317]	chr5	134702593	134747323	-	5042.3	-1.05083	1.49292e-07	6.96286e-05	-0.958758	0.000291135
ENSMUSG00000024008	Cpne5	protein_coding	copine V [Source:MGI Symbol;Acc:MGI:2385908]	chr17	29155556	29238167	-	111.868	-1.8057	2.80069e-06	0.000770623	-1.61405	0.000301878
ENSMUSG00000000204	Slfn4	protein_coding	schlafen 4 [Source:MGI Symbol;Acc:MGI:1329010]	chr11	83175186	83190216	+	278.158	2.46967	2.26988e-06	0.000637717	2.27014	0.000370855
ENSMUSG00000014075	Tctex1d2	protein_coding	Tctex1 domain containing 2 [Source:MGI Symbol;Acc:MGI:1913311]	chr16	32419702	32429099	+	322.028	0.839155	2.25102e-06	0.000637717	0.757926	0.000373247
ENSMUSG00000110051	Gm45322	lincRNA	predicted gene 45322 [Source:MGI Symbol;Acc:MGI:5791158]	chr8	49838068	49839428	+	403.587	1.03245	2.61069e-06	0.000725826	0.929867	0.000421339
ENSMUSG00000019775	Rgs17	protein_coding	regulator of G-protein signaling 17 [Source:MGI Symbol;Acc:MGI:1927469]	chr10	5825663	5922400	-	55.4845	-3.15563	3.45345e-06	0.000912599	-2.88924	0.000432768
ENSMUSG00000095661	Gm8935	transcribed_processed_pseudogene	predicted pseudogene 8935 [Source:MGI Symbol;Acc:MGI:3643401]	chr3	12855836	12858633	+	0.768412	-17.8365	7.95043e-07	0.000294718	-0.00130225	0.000449231
ENSMUSG00000109539	Gm44667	TEC	predicted gene 44667 [Source:MGI Symbol;Acc:MGI:5753243]	chr7	67268906	67272242	-	38.6349	6.73331	2.95799e-06	0.0008056	0.00342692	0.000510417
ENSMUSG00000020086	Macroh2a2	protein_coding	macroH2A.2 histone [Source:MGI Symbol;Acc:MGI:3037658]	chr10	61738665	61784147	-	331.576	-0.982678	3.39545e-06	0.000906245	-0.889536	0.000515592
ENSMUSG00000024411	Aqp4	protein_coding	aquaporin 4 [Source:MGI Symbol;Acc:MGI:107387]	chr18	15389496	15410982	-	76.7137	-1.63295	5.03283e-06	0.00125765	-1.45858	0.000576774
ENSMUSG00000040511	Pvr	protein_coding	poliovirus receptor [Source:MGI Symbol;Acc:MGI:107741]	chr7	19903578	19921160	-	1999.62	1.02362	1.92521e-06	0.000583908	0.947713	0.000589437
ENSMUSG00000021579	Lrrc14b	protein_coding	leucine rich repeat containing 14B [Source:MGI Symbol;Acc:MGI:2145269]	chr13	74359578	74364005	-	78.8319	-1.58432	5.47642e-06	0.00134097	-1.41472	0.000613347
ENSMUSG00000028039	Efna3	protein_coding	ephrin A3 [Source:MGI Symbol;Acc:MGI:106644]	chr3	89313899	89322965	-	1173.87	-1.16455	1.47752e-06	0.000475119	-1.03942	0.000687928
ENSMUSG00000078872	Gm14401	protein_coding	predicted gene 14401 [Source:MGI Symbol;Acc:MGI:3650075]	chr2	177074320	177087347	+	28.2781	4.82264	4.29685e-06	0.00111343	3.59753	0.000700926
ENSMUSG00000100788	Gm21122	processed_pseudogene	predicted gene, 21122 [Source:MGI Symbol;Acc:MGI:5434477]	chr7	38779749	38786072	-	0.858273	-17.2435	1.55831e-06	0.00048931	-0.00111938	0.000755576
ENSMUSG00000022057	Adamdec1	protein_coding	ADAM-like, decysin 1 [Source:MGI Symbol;Acc:MGI:1917650]	chr14	68563380	68582095	-	69.7044	1.66606	7.152e-06	0.00168926	1.49335	0.00075829
ENSMUSG00000021867	Tmem254b	protein_coding	transmembrane protein 254b [Source:MGI Symbol;Acc:MGI:3710397]	chr14	26203369	26207041	-	2062.93	-1.16534	8.93645e-07	0.000322316	-1.05497	0.000804507
ENSMUSG00000113626	Gm7240	transcribed_processed_pseudogene	predicted gene 7240 [Source:MGI Symbol;Acc:MGI:3643235]	chr13	61804257	61861675	+	39.8175	-3.93086	5.39974e-06	0.00133444	-0.0228043	0.000832631
ENSMUSG00000024772	Ehd1	protein_coding	EH-domain containing 1 [Source:MGI Symbol;Acc:MGI:1341878]	chr19	6276725	6300096	+	3744.47	0.873397	5.5286e-07	0.000213695	0.798856	0.000843726
ENSMUSG00000079278	Tmem233	protein_coding	transmembrane protein 233 [Source:MGI Symbol;Acc:MGI:3651514]	chr5	116038755	116083246	-	133.224	-2.46327	1.13533e-05	0.00242415	-2.12183	0.000940361
ENSMUSG00000049653	Spatc1	protein_coding	spermatogenesis and centriole associated 1 [Source:MGI Symbol;Acc:MGI:1921531]	chr15	76268089	76292572	+	0.96495	17.0903	1.57773e-06	0.000489648	0.00150213	0.000958748
ENSMUSG00000096255	Dynlt1b	protein_coding	dynein light chain Tctex-type 1B [Source:MGI Symbol;Acc:MGI:98643]	chr17	6430112	6436296	+	2770.9	-1.94065	1.8806e-06	0.000576935	-1.70783	0.00103555
ENSMUSG00000098198	Gm9169	processed_pseudogene	predicted gene 9169 [Source:MGI Symbol;Acc:MGI:3648561]	chr3	95144371	95144906	+	34.0395	5.75677	7.34563e-06	0.00171978	0.00441771	0.00110066
ENSMUSG00000079013	Serpina3j	protein_coding	serine (or cysteine) peptidase inhibitor, clade A (alpha-1 antiproteinase, antitrypsin), member 3J [Source:MGI Symbol;Acc:MGI:2182843]	chr12	104314553	104320725	+	67.5306	4.63841	9.78324e-06	0.00223175	0.00944345	0.00126273
ENSMUSG00000022594	Lynx1	protein_coding	Ly6/neurotoxin 1 [Source:MGI Symbol;Acc:MGI:1345180]	chr15	74747852	74753046	-	667.801	-0.943539	1.34218e-05	0.00273456	-0.832129	0.0013848
ENSMUSG00000040715	Rsc1a1	protein_coding	regulatory solute carrier protein, family 1, member 1 [Source:MGI Symbol;Acc:MGI:3526447]	chr4	141683851	141685599	-	193.27	8.6457	1.73301e-05	0.00340102	0.00232622	0.0013848
ENSMUSG00000028841	Cnksr1	protein_coding	connector enhancer of kinase suppressor of Ras 1 [Source:MGI Symbol;Acc:MGI:2670958]	chr4	134228041	134238399	-	283.2	-1.02593	1.10346e-05	0.00241005	-0.913494	0.0014005
ENSMUSG00000002617	Zfp40	protein_coding	zinc finger protein 40 [Source:MGI Symbol;Acc:MGI:99185]	chr17	23173869	23193252	-	331.317	1.35708	1.12977e-05	0.00242415	1.15169	0.0014201
ENSMUSG00000043613	Mmp3	protein_coding	matrix metallopeptidase 3 [Source:MGI Symbol;Acc:MGI:97010]	chr9	7445822	7455975	+	3329.46	1.64355	1.04797e-06	0.000368032	1.51421	0.00142462
ENSMUSG00000045555	Mettl24	protein_coding	methyltransferase like 24 [Source:MGI Symbol;Acc:MGI:3045338]	chr10	40683282	40811083	+	121.362	-0.856744	1.18101e-05	0.00248476	-0.761262	0.00142462
ENSMUSG00000072672	Duxbl3	protein_coding	double homeobox B-like 3 [Source:MGI Symbol;Acc:MGI:3710520]	chr14	26257962	26269436	+	42.8077	-2.84929	1.02155e-05	0.00231062	-2.50336	0.00142462
ENSMUSG00000002500	Rpl3l	protein_coding	ribosomal protein L3-like [Source:MGI Symbol;Acc:MGI:1913461]	chr17	24727820	24736143	+	252.498	-1.97536	1.2142e-05	0.00249377	-1.73244	0.00155197
ENSMUSG00000035268	Pkig	protein_coding	protein kinase inhibitor, gamma [Source:MGI Symbol;Acc:MGI:1343086]	chr2	163658386	163726158	+	1148.66	1.07501	5.04192e-06	0.00125765	0.962192	0.00155197
ENSMUSG00000090582	Gm17024	sense_intronic	predicted gene 17024 [Source:MGI Symbol;Acc:MGI:4937851]	chr12	40209487	40211073	-	30.7765	6.23938	1.18233e-05	0.00248476	0.00351943	0.00155197
ENSMUSG00000108533	Gm44792	TEC	predicted gene 44792 [Source:MGI Symbol;Acc:MGI:5753368]	chr7	65479594	65481221	-	189.74	-1.02239	2.16651e-05	0.00404365	-0.874051	0.00155197
ENSMUSG00000020676	Ccl11	protein_coding	chemokine (C-C motif) ligand 11 [Source:MGI Symbol;Acc:MGI:103576]	chr11	82057823	82062955	+	2332.8	0.785803	3.3025e-06	0.00089034	0.710161	0.00159119
ENSMUSG00000025488	Cox8b	protein_coding	cytochrome c oxidase subunit 8B [Source:MGI Symbol;Acc:MGI:105958]	chr7	140898945	140900446	-	77.6572	-1.73771	1.94567e-05	0.00376303	-1.53395	0.00167952
ENSMUSG00000046748	Tmem45a2	protein_coding	transmembrane protein 45A2 [Source:MGI Symbol;Acc:MGI:1916707]	chr16	57036967	57071372	-	65.4606	-1.83542	2.15415e-05	0.00404365	-1.60265	0.00185684
ENSMUSG00000021200	Asb2	protein_coding	ankyrin repeat and SOCS box-containing 2 [Source:MGI Symbol;Acc:MGI:1929743]	chr12	103321142	103356001	-	395.786	-1.61435	1.58077e-05	0.00314856	-1.40248	0.00191634
ENSMUSG00000046157	Tmem229b	protein_coding	transmembrane protein 229B [Source:MGI Symbol;Acc:MGI:2444389]	chr12	78961795	79007627	-	1173.05	-0.563774	6.66609e-06	0.00160286	-0.504366	0.00191634
ENSMUSG00000114235	F530104D19Rik	antisense	RIKEN cDNA F530104D19 gene [Source:MGI Symbol;Acc:MGI:3642424]	chr19	36448992	36451157	-	1.01612	16.0477	4.80249e-06	0.00122075	0.000958621	0.00197324
ENSMUSG00000035385	Ccl2	protein_coding	chemokine (C-C motif) ligand 2 [Source:MGI Symbol;Acc:MGI:98259]	chr11	82035571	82037453	+	623.606	1.17331	1.9134e-05	0.00372764	1.03887	0.00209292
ENSMUSG00000051747	Ttn	protein_coding	titin [Source:MGI Symbol;Acc:MGI:98864]	chr2	76703980	76982547	-	9545.6	-1.96367	4.44957e-06	0.00114191	-1.77149	0.00214435
ENSMUSG00000017211	Gsdma2	protein_coding	gasdermin A2 [Source:MGI Symbol;Acc:MGI:1921490]	chr11	98646759	98657964	+	58.2654	-2.27262	2.68443e-05	0.00472333	-1.90935	0.00218655
ENSMUSG00000023949	Tcte1	protein_coding	t-complex-associated testis expressed 1 [Source:MGI Symbol;Acc:MGI:98640]	chr17	45523434	45542680	+	0.492506	-16.4738	5.61709e-06	0.00136291	-0.000759004	0.00218655
ENSMUSG00000039556	Ppp1r3f	protein_coding	protein phosphatase 1, regulatory subunit 3F [Source:MGI Symbol;Acc:MGI:1859617]	chrX	7557296	7574283	-	143.126	-1.05853	3.36575e-05	0.00557961	-0.924594	0.00224858
ENSMUSG00000068697	Myoz1	protein_coding	myozenin 1 [Source:MGI Symbol;Acc:MGI:1929471]	chr14	20649107	20656540	-	678.659	-2.28393	1.09575e-05	0.00241005	-2.02776	0.00225678
ENSMUSG00000037813	D630003M21Rik	protein_coding	RIKEN cDNA D630003M21 gene [Source:MGI Symbol;Acc:MGI:3606579]	chr2	158182533	158229222	-	871.408	-0.805487	1.11066e-05	0.00241005	-0.72249	0.00226905
ENSMUSG00000085779	Atcayos	antisense	ataxia, cerebellar, Cayman type, opposite strand [Source:MGI Symbol;Acc:MGI:1916928]	chr10	81194609	81210877	+	59.0623	-1.92708	2.23405e-05	0.00411219	-1.70156	0.0023068
ENSMUSG00000052749	Trim30b	protein_coding	tripartite motif-containing 30B [Source:MGI Symbol;Acc:MGI:4821256]	chr7	104355382	104369884	-	43.3738	2.65194	2.06813e-05	0.0039345	2.34184	0.00233236
ENSMUSG00000073374	C030034I22Rik	lincRNA	RIKEN cDNA C030034I22 gene [Source:MGI Symbol;Acc:MGI:1924783]	chr17	69417402	69421632	+	89.0516	1.43655	2.28105e-05	0.00414157	1.22396	0.00233236
ENSMUSG00000087400	Gm15270	processed_transcript	predicted gene 15270 [Source:MGI Symbol;Acc:MGI:3705149]	chr10	24549441	24597108	-	44.1821	-1.69526	2.91791e-05	0.00503297	-1.45782	0.00234249
ENSMUSG00000005800	Mmp8	protein_coding	matrix metallopeptidase 8 [Source:MGI Symbol;Acc:MGI:1202395]	chr9	7558456	7568485	+	31.909	3.13946	2.07855e-05	0.0039345	2.76595	0.00237749
ENSMUSG00000028773	Fabp3	protein_coding	fatty acid binding protein 3, muscle and heart [Source:MGI Symbol;Acc:MGI:95476]	chr4	130308595	130315463	+	129.441	-1.6941	2.95938e-05	0.00506319	-1.46256	0.00237749
ENSMUSG00000078862	Gm14326	protein_coding	predicted gene 14326 [Source:MGI Symbol;Acc:MGI:3709298]	chr2	177935993	177957297	-	616.125	-0.806141	3.03642e-05	0.00514166	-0.698792	0.00238903
ENSMUSG00000096688	Mup17	protein_coding	major urinary protein 17 [Source:MGI Symbol;Acc:MGI:3705217]	chr4	61591929	61595871	-	89.8858	3.69517	2.43749e-05	0.00439572	2.98393	0.00238903
ENSMUSG00000118232	Gm50269	lincRNA	predicted gene, 50269 [Source:MGI Symbol;Acc:MGI:6303095]	chr17	26449388	26464157	-	0.743584	16.1436	6.72804e-06	0.00160332	0.0012271	0.00238903
ENSMUSG00000116581	Gm46565	lincRNA	predicted gene, 46565 [Source:MGI Symbol;Acc:MGI:5826202]	chr16	30913331	30935629	-	17.8473	3.12608	2.53341e-05	0.00453803	2.48891	0.00261147
ENSMUSG00000116597	Gm536	lincRNA	predicted gene 536 [Source:MGI Symbol;Acc:MGI:2685382]	chr16	31617735	31638979	+	29.0506	1.69292	2.55765e-05	0.00455091	1.46813	0.0028104
ENSMUSG00000087627	A230059L01Rik	processed_transcript	RIKEN cDNA A230059L01 gene [Source:MGI Symbol;Acc:MGI:2443688]	chr1	146802965	146807340	-	16.8082	6.99273	2.83523e-05	0.0049459	8.50045	0.00290637
ENSMUSG00000078490	Cfap74	protein_coding	cilia and flagella associated protein 74 [Source:MGI Symbol;Acc:MGI:1917130]	chr4	155409190	155466823	+	117.848	1.53304	3.88672e-05	0.00624919	1.34822	0.00296295
ENSMUSG00000084350	Znf41-ps	unprocessed_pseudogene	ZNF41, pseudogene [Source:MGI Symbol;Acc:MGI:1917255]	chr4	145825237	145829942	+	299.413	2.47918	2.92286e-05	0.00503297	1.87749	0.00297846
ENSMUSG00000069862	Rps12-ps9	processed_pseudogene	ribosomal protein S12, pseudogene 9 [Source:MGI Symbol;Acc:MGI:3704324]	chr8	123206623	123207021	+	13.0515	5.50898	3.04377e-05	0.00514166	7.77126	0.00315267
ENSMUSG00000118434	Gm13301	transcribed_unprocessed_pseudogene	predicted gene 13301 [Source:MGI Symbol;Acc:MGI:3707230]	chr4	42216908	42220148	+	1.11359	15.2899	9.18138e-06	0.00211251	0.000480739	0.00315267
ENSMUSG00000087090	Nctc1	processed_transcript	non-coding transcript 1 [Source:MGI Symbol;Acc:MGI:1306816]	chr7	142544609	142558596	-	91.0346	-1.7419	4.36872e-05	0.00689947	-1.52711	0.00318384
ENSMUSG00000062082	Cd200r4	protein_coding	CD200 receptor 4 [Source:MGI Symbol;Acc:MGI:3036289]	chr16	44811733	44839150	+	53.6647	-2.25678	4.8449e-05	0.00747459	-1.93167	0.00335274
ENSMUSG00000078881	Gm14434	protein_coding	predicted gene 14434 [Source:MGI Symbol;Acc:MGI:3702417]	chr2	176473278	176486783	-	243.003	-4.61022	3.75162e-05	0.006143	-0.0152523	0.00338619
ENSMUSG00000115855	Gm34643	lincRNA	predicted gene, 34643 [Source:MGI Symbol;Acc:MGI:5593802]	chr14	103012908	103024457	+	13.4185	5.22613	3.86204e-05	0.00624713	4.68913	0.00361527
ENSMUSG00000020955	Ap4s1	protein_coding	adaptor-related protein complex AP-4, sigma 1 [Source:MGI Symbol;Acc:MGI:1337065]	chr12	51691033	51744786	+	422.814	-0.682575	4.24971e-05	0.00675148	-0.592699	0.00378286
ENSMUSG00000055652	Klhl25	protein_coding	kelch-like 25 [Source:MGI Symbol;Acc:MGI:2668031]	chr7	75848310	75874131	+	740.924	-0.608333	1.09033e-05	0.00241005	-0.540848	0.00393155
ENSMUSG00000027577	Chrna4	protein_coding	cholinergic receptor, nicotinic, alpha polypeptide 4 [Source:MGI Symbol;Acc:MGI:87888]	chr2	181018380	181043546	-	61.3671	-1.26152	4.55797e-05	0.00715601	-1.08495	0.00400205
ENSMUSG00000025804	Ccr1	protein_coding	chemokine (C-C motif) receptor 1 [Source:MGI Symbol;Acc:MGI:104618]	chr9	123962124	123968692	-	894.531	0.964686	2.22033e-05	0.00411219	0.857268	0.00407091
ENSMUSG00000025963	Mdh1b	protein_coding	malate dehydrogenase 1B, NAD (soluble) [Source:MGI Symbol;Acc:MGI:1923918]	chr1	63698819	63730318	-	0.86443	15.7064	1.03887e-05	0.00233003	0.000909629	0.00410975
ENSMUSG00000034295	Fhod3	protein_coding	formin homology 2 domain containing 3 [Source:MGI Symbol;Acc:MGI:1925847]	chr18	24708623	25133501	+	301.635	-1.45615	4.8749e-05	0.00747766	-1.19773	0.00425431
ENSMUSG00000064208	Gm10145	processed_pseudogene	predicted gene 10145 [Source:MGI Symbol;Acc:MGI:3704353]	chr10	27936364	27936825	+	0.677743	15.7346	1.37138e-05	0.00277289	0.000306855	0.00425431
ENSMUSG00000110040	Gm49369	protein_coding	predicted gene, 49369 [Source:MGI Symbol;Acc:MGI:6121585]	chr7	142371096	142382667	-	339.632	12.6734	5.00796e-05	0.00763785	0.00131961	0.00425431
ENSMUSG00000028150	Rorc	protein_coding	RAR-related orphan receptor gamma [Source:MGI Symbol;Acc:MGI:104856]	chr3	94372794	94398276	+	239.957	-1.06561	5.06697e-05	0.00768394	-0.915803	0.0042745
ENSMUSG00000026065	Slc9a4	protein_coding	solute carrier family 9 (sodium/hydrogen exchanger), member 4 [Source:MGI Symbol;Acc:MGI:105074]	chr1	40580081	40630725	+	45.0023	-2.11286	6.79762e-05	0.00965044	-1.81383	0.00435039
ENSMUSG00000024552	Slc14a2	protein_coding	solute carrier family 14 (urea transporter), member 2 [Source:MGI Symbol;Acc:MGI:1351653]	chr18	78146148	78596942	-	0.87954	15.4576	1.45634e-05	0.00292254	0.000880896	0.00451679
ENSMUSG00000022534	Mefv	protein_coding	Mediterranean fever [Source:MGI Symbol;Acc:MGI:1859396]	chr16	3707218	3718097	-	109.174	1.63597	6.93106e-05	0.00978783	1.40975	0.00457232
ENSMUSG00000031343	Gabra3	protein_coding	gamma-aminobutyric acid (GABA) A receptor, subunit alpha 3 [Source:MGI Symbol;Acc:MGI:95615]	chrX	72432681	72656848	-	222.83	-2.19675	5.63255e-05	0.00817126	-1.81071	0.00457232
ENSMUSG00000052477	C130026I21Rik	protein_coding	RIKEN cDNA C130026I21 gene [Source:MGI Symbol;Acc:MGI:3612702]	chr1	84992690	85270566	-	100.463	2.20407	7.02175e-05	0.00986371	1.81734	0.00457232
ENSMUSG00000105518	Gm42674	protein_coding	predicted gene 42674 [Source:MGI Symbol;Acc:MGI:5662811]	chr3	90601904	90605885	+	45.4835	-14.3643	5.60106e-05	0.00817126	-0.000377147	0.00457232
ENSMUSG00000044501	Zfp758	protein_coding	zinc finger protein 758 [Source:MGI Symbol;Acc:MGI:2385044]	chr17	22361453	22377281	+	409.142	0.909951	5.63324e-05	0.00817126	0.769589	0.00460256
ENSMUSG00000026173	Plcd4	protein_coding	phospholipase C, delta 4 [Source:MGI Symbol;Acc:MGI:107469]	chr1	74542888	74567794	+	34.3478	-2.22471	5.31379e-05	0.00792318	-1.93021	0.00472717
ENSMUSG00000113691	Gm38699	unprocessed_pseudogene	predicted gene, 38699 [Source:MGI Symbol;Acc:MGI:5621584]	chr12	23780857	23784131	-	226.146	1.0786	9.25529e-05	0.0119914	0.887018	0.00480326
ENSMUSG00000115344	Gm49364	processed_transcript	predicted gene, 49364 [Source:MGI Symbol;Acc:MGI:6121575]	chr14	44955217	44989699	-	17.9717	5.71706	5.50757e-05	0.0081665	0.00963183	0.00487878
ENSMUSG00000070803	Cited4	protein_coding	Cbp/p300-interacting transactivator, with Glu/Asp-rich carboxy-terminal domain, 4 [Source:MGI Symbol;Acc:MGI:1861694]	chr4	120666572	120667820	+	165.233	-1.62939	9.56446e-05	0.0122141	-1.31829	0.00490317
ENSMUSG00000096904	Lamtor3-ps	protein_coding	late endosomal/lysosomal adaptor, MAPK and MTOR activator 3, pseudogene [Source:MGI Symbol;Acc:MGI:3781768]	chr14	6405827	6412482	-	211.174	1.46733	0.000100728	0.0126474	1.27716	0.00513246
ENSMUSG00000020836	Coro6	protein_coding	coronin 6 [Source:MGI Symbol;Acc:MGI:2183448]	chr11	77462411	77470484	+	161.139	-1.31806	0.000102145	0.0127395	-1.12935	0.00517334
ENSMUSG00000032845	Alpk2	protein_coding	alpha-kinase 2 [Source:MGI Symbol;Acc:MGI:2449492]	chr18	65265529	65394066	-	84.5368	-1.20477	9.54794e-05	0.0122141	-1.02992	0.0056182
ENSMUSG00000078496	Zfp982	protein_coding	zinc finger protein 982 [Source:MGI Symbol;Acc:MGI:3701121]	chr4	147492417	147513486	+	61.0099	3.45836	9.79607e-05	0.0123913	0.0134336	0.00574692
ENSMUSG00000098789	Jmjd7	protein_coding	jumonji domain containing 7 [Source:MGI Symbol;Acc:MGI:3845785]	chr2	120027483	120032594	+	23.5884	-2.07976	6.79524e-05	0.00965044	-1.78923	0.00575892
ENSMUSG00000114880	Gm49098	TEC	predicted gene, 49098 [Source:MGI Symbol;Acc:MGI:6118492]	chr14	24170160	24170986	-	1.28443	14.3961	1.59004e-07	7.07304e-05	0.0012733	0.00588824
ENSMUSG00000055567	Unc80	protein_coding	unc-80, NALCN activator [Source:MGI Symbol;Acc:MGI:2652882]	chr1	66468367	66699148	+	625.678	-1.76302	8.3338e-05	0.0113274	-1.50091	0.00629036
ENSMUSG00000023328	Ache	protein_coding	acetylcholinesterase [Source:MGI Symbol;Acc:MGI:87876]	chr5	137287519	137294466	+	595.283	-1.5217	8.44558e-05	0.0113845	-1.31006	0.00633767
ENSMUSG00000092239	1700031A10Rik	antisense	RIKEN cDNA 1700031A10 gene [Source:MGI Symbol;Acc:MGI:1920536]	chr17	36923792	36933432	+	16.1183	-2.49177	8.21731e-05	0.0113109	-2.10837	0.0064028
ENSMUSG00000115220	Gm49768	lincRNA	predicted gene, 49768 [Source:MGI Symbol;Acc:MGI:6215279]	chr14	118982994	118983760	-	70.0465	-1.9621	8.72249e-05	0.0115249	-1.67861	0.00647023
ENSMUSG00000021294	Kif26a	protein_coding	kinesin family member 26A [Source:MGI Symbol;Acc:MGI:2447072]	chr12	112146208	112181747	+	1258.95	-0.840836	2.68995e-05	0.00472333	-0.73757	0.00648494
ENSMUSG00000083902	Gm15975	processed_pseudogene	predicted gene 15975 [Source:MGI Symbol;Acc:MGI:3801944]	chr5	55624190	55625591	+	211.875	0.961724	0.00014354	0.0165322	0.79972	0.00648494
ENSMUSG00000022484	Hoxc10	protein_coding	homeobox C10 [Source:MGI Symbol;Acc:MGI:96192]	chr15	102966796	102971893	+	1.80514	17.2968	1.66895e-07	7.2186e-05	0.00136604	0.00653471
ENSMUSG00000067786	Nnat	protein_coding	neuronatin [Source:MGI Symbol;Acc:MGI:104716]	chr2	157560078	157562522	+	386.599	-1.3327	8.95075e-05	0.0117683	-1.14938	0.00657356
ENSMUSG00000051341	Zfp52	protein_coding	zinc finger protein 52 [Source:MGI Symbol;Acc:MGI:99199]	chr17	21535539	21562601	+	377.762	0.614146	9.00347e-05	0.0117795	0.526491	0.00657534
ENSMUSG00000082765	Gm14411	unprocessed_pseudogene	predicted gene 14411 [Source:MGI Symbol;Acc:MGI:3649821]	chr2	177125463	177127709	-	16.188	-2.99794	8.2215e-05	0.0113109	-0.0335156	0.00659504
ENSMUSG00000062064	Slc2a7	protein_coding	solute carrier family 2 (facilitated glucose transporter), member 7 [Source:MGI Symbol;Acc:MGI:3650865]	chr4	150148972	150168482	+	1.23608	-19.0395	9.63005e-08	5.14052e-05	-0.00140301	0.00659747
ENSMUSG00000020847	Rph3al	protein_coding	rabphilin 3A-like (without C2 domains) [Source:MGI Symbol;Acc:MGI:1923492]	chr11	75830999	75938429	-	91.0353	-1.14394	9.3084e-05	0.012002	-0.972697	0.00660134
ENSMUSG00000022525	Plaat1	protein_coding	phospholipase A and acyltransferase 1 [Source:MGI Symbol;Acc:MGI:1351473]	chr16	29209695	29230531	+	49.0909	-1.94043	0.000124896	0.0147499	-1.58741	0.00668998
ENSMUSG00000105096	Gbp10	protein_coding	guanylate-binding protein 10 [Source:MGI Symbol;Acc:MGI:4359647]	chr5	105215699	105239533	-	27.7447	-3.38413	8.48848e-05	0.0113848	-0.0190596	0.00668998
ENSMUSG00000027832	Ptx3	protein_coding	pentraxin related gene [Source:MGI Symbol;Acc:MGI:104641]	chr3	66219910	66225805	+	212.369	1.27884	0.000152152	0.0174289	1.09956	0.00670338
ENSMUSG00000022661	Cd200	protein_coding	CD200 antigen [Source:MGI Symbol;Acc:MGI:1196990]	chr16	45382135	45409053	-	13547	-0.894904	2.27921e-05	0.00414157	-0.786915	0.00674375
ENSMUSG00000028362	Tnfsf8	protein_coding	tumor necrosis factor (ligand) superfamily, member 8 [Source:MGI Symbol;Acc:MGI:88328]	chr4	63831308	63861347	-	213.638	1.37052	0.000162802	0.0183341	1.15528	0.0069225
ENSMUSG00000033590	Myo5c	protein_coding	myosin VC [Source:MGI Symbol;Acc:MGI:2442485]	chr9	75232020	75305451	+	22.7694	-2.2243	0.000100933	0.0126474	-1.91734	0.00719618
ENSMUSG00000105877	Gm42479	TEC	predicted gene 42479 [Source:MGI Symbol;Acc:MGI:5662616]	chr5	57925620	57926975	+	0.51037	-15.2144	3.07234e-05	0.00515729	-0.000431074	0.00719618
ENSMUSG00000018566	Slc2a4	protein_coding	solute carrier family 2 (facilitated glucose transporter), member 4 [Source:MGI Symbol;Acc:MGI:95758]	chr11	69942539	69948188	-	499.448	-1.17285	3.41686e-05	0.00562938	-1.01512	0.00734258
ENSMUSG00000019966	Kitl	protein_coding	kit ligand [Source:MGI Symbol;Acc:MGI:96974]	chr10	100015630	100100416	+	2195.04	0.627791	1.69192e-05	0.00334498	0.551553	0.00734258
ENSMUSG00000029419	Ajm1	protein_coding	apical junction component 1 [Source:MGI Symbol;Acc:MGI:2685842]	chr2	25575416	25581757	-	25.1359	-2.2329	9.73722e-05	0.0123755	-1.89613	0.00734258
ENSMUSG00000093826	Gm6900	processed_pseudogene	predicted gene 6900 [Source:MGI Symbol;Acc:MGI:3645052]	chr7	10656479	10656820	-	0.867969	15.0493	3.11796e-05	0.00520114	0.000334501	0.00734258
ENSMUSG00000004988	Fxyd4	protein_coding	FXYD domain-containing ion transport regulator 4 [Source:MGI Symbol;Acc:MGI:1889005]	chr6	117933559	117937692	-	183.935	-2.1482	0.000175356	0.0191818	-0.0479076	0.00736726
ENSMUSG00000033852	Gm28042	protein_coding	predicted gene, 28042 [Source:MGI Symbol;Acc:MGI:5547778]	chr2	120027493	120043033	+	297.765	-2.56525	0.000104499	0.0129724	-2.24357	0.00756678
ENSMUSG00000030785	Cox6a2	protein_coding	cytochrome c oxidase subunit 6A2 [Source:MGI Symbol;Acc:MGI:104649]	chr7	128205435	128206387	-	312.229	-1.63568	0.000107294	0.0131967	-1.37573	0.00772955
ENSMUSG00000103916	Gm38071	TEC	predicted gene, 38071 [Source:MGI Symbol;Acc:MGI:5611299]	chr16	77416624	77420001	+	68.1916	-1.38185	0.00011965	0.014385	-1.18643	0.00783928
ENSMUSG00000032691	Nlrp3	protein_coding	NLR family, pyrin domain containing 3 [Source:MGI Symbol;Acc:MGI:2653833]	chr11	59541568	59566956	+	197.749	2.16544	0.000184663	0.0200352	1.85362	0.00784109
ENSMUSG00000037106	Fer1l6	protein_coding	fer-1-like 6 (C. elegans) [Source:MGI Symbol;Acc:MGI:3645398]	chr15	58510048	58665092	+	21.1037	-3.42595	0.000108346	0.0132649	-0.0221459	0.00789161
ENSMUSG00000023039	Krt7	protein_coding	keratin 7 [Source:MGI Symbol;Acc:MGI:96704]	chr15	101411043	101430313	+	65.7089	-1.72139	0.000122909	0.0145797	-1.44189	0.00793199
ENSMUSG00000059895	Ptp4a3	protein_coding	protein tyrosine phosphatase 4a3 [Source:MGI Symbol;Acc:MGI:1277098]	chr15	73723145	73758766	+	1632.27	-0.730415	3.91834e-05	0.00626231	-0.632656	0.00807806
ENSMUSG00000091563	Gm8108	protein_coding	predicted gene 8108 [Source:MGI Symbol;Acc:MGI:3779783]	chr14	4110526	4132784	+	21.4985	5.74988	0.000112866	0.0137552	4.76161	0.00809878
ENSMUSG00000070605	Zfp992	protein_coding	zinc finger protein 992 [Source:MGI Symbol;Acc:MGI:3700963]	chr4	146449023	146470292	+	603.279	0.939767	0.000128303	0.0150193	0.755866	0.00811242
ENSMUSG00000108596	Gm49368	protein_coding	predicted gene, 49368 [Source:MGI Symbol;Acc:MGI:6121583]	chr7	128062683	128128160	+	12.7724	4.31705	0.000114615	0.0138479	0.0213212	0.00811242
ENSMUSG00000114535	Gm47246	TEC	predicted gene, 47246 [Source:MGI Symbol;Acc:MGI:6096070]	chr13	59603309	59605662	+	17.3253	4.67343	0.00012066	0.0144414	0.00799657	0.00813007
ENSMUSG00000001508	Sgca	protein_coding	sarcoglycan, alpha (dystrophin-associated glycoprotein) [Source:MGI Symbol;Acc:MGI:894698]	chr11	94962791	94976327	-	141.635	-1.49337	0.00020695	0.0220059	-1.18635	0.00818813
ENSMUSG00000021594	Srd5a1	protein_coding	steroid 5 alpha-reductase 1 [Source:MGI Symbol;Acc:MGI:98400]	chr13	69573449	69611442	-	829.495	-0.634832	0.000143705	0.0165322	-0.525991	0.00887077
ENSMUSG00000078898	Zfp968	protein_coding	zinc finger protein 968 [Source:MGI Symbol;Acc:MGI:3782903]	chr2	175372436	175384201	+	55.9736	-2.15342	0.000143182	0.0165322	-1.73457	0.00888489
ENSMUSG00000036160	Surf6	protein_coding	surfeit gene 6 [Source:MGI Symbol;Acc:MGI:98447]	chr2	26888628	26902879	-	831.727	0.455796	7.44086e-05	0.0103436	0.391859	0.00901903
ENSMUSG00000029359	Tesc	protein_coding	tescalcin [Source:MGI Symbol;Acc:MGI:1930803]	chr5	118027743	118061878	+	87.4381	-1.54383	0.000195449	0.0210344	-1.25595	0.00917289
ENSMUSG00000022519	Srl	protein_coding	sarcalumenin [Source:MGI Symbol;Acc:MGI:2146620]	chr16	4480216	4541816	-	1172.55	-1.43029	4.65938e-05	0.00723147	-1.21487	0.00936413
ENSMUSG00000071195	Gm10318	protein_coding	predicted gene 10318 [Source:MGI Symbol;Acc:MGI:3704118]	chr10	77852859	77853788	+	63.1865	-2.94871	0.000206741	0.0220059	-1.82735	0.00951234
ENSMUSG00000025496	Drd4	protein_coding	dopamine receptor D4 [Source:MGI Symbol;Acc:MGI:94926]	chr7	141292006	141296464	+	0.558271	14.7533	4.66022e-05	0.00723147	0.00033574	0.0102472
ENSMUSG00000026407	Cacna1s	protein_coding	calcium channel, voltage-dependent, L type, alpha 1S subunit [Source:MGI Symbol;Acc:MGI:88294]	chr1	136052750	136119822	+	892.07	-1.88062	8.69168e-05	0.0115249	-1.62348	0.0102472
ENSMUSG00000047963	Stbd1	protein_coding	starch binding domain 1 [Source:MGI Symbol;Acc:MGI:1261768]	chr5	92603041	92606579	+	159.537	-1.65691	0.00021095	0.0223423	-1.31536	0.0102472
ENSMUSG00000022306	Zfpm2	protein_coding	zinc finger protein, multitype 2 [Source:MGI Symbol;Acc:MGI:1334444]	chr15	40655035	41104592	+	304.009	0.748802	0.000172066	0.018977	0.627293	0.0102826
ENSMUSG00000024910	Ctsw	protein_coding	cathepsin W [Source:MGI Symbol;Acc:MGI:1338045]	chr19	5465043	5468507	-	125.685	-0.977343	0.00027556	0.0268124	-0.767501	0.0102826
ENSMUSG00000025644	Gm7628	antisense	predicted gene 7628 [Source:MGI Symbol;Acc:MGI:3643956]	chr9	109093844	109097796	-	38.9735	-1.41153	0.000167115	0.0186624	-1.1943	0.0102826
ENSMUSG00000090136	Gm10177	transcribed_processed_pseudogene	predicted gene 10177 [Source:MGI Symbol;Acc:MGI:3704330]	chr9	37252922	37253365	+	909.608	0.846222	0.00017536	0.0191818	0.703069	0.0102826
ENSMUSG00000113910	Gm48286	sense_overlapping	predicted gene, 48286 [Source:MGI Symbol;Acc:MGI:6097722]	chr12	111616870	111637388	+	0.853444	14.7336	3.85008e-05	0.00624713	0.000677819	0.0103155
ENSMUSG00000078891	Gm11008	lincRNA	predicted gene 11008 [Source:MGI Symbol;Acc:MGI:3779224]	chr2	176097450	176100706	+	13.3976	-6.2447	0.000176583	0.0192367	-0.0116447	0.0107707
ENSMUSG00000027887	Sypl2	protein_coding	synaptophysin-like 2 [Source:MGI Symbol;Acc:MGI:1328311]	chr3	108211472	108226648	-	282.187	-1.7563	0.000170453	0.0188772	-1.47316	0.0108016
ENSMUSG00000038204	Asb10	protein_coding	ankyrin repeat and SOCS box-containing 10 [Source:MGI Symbol;Acc:MGI:2152836]	chr5	24532697	24540978	-	86.0567	-1.47563	0.00024805	0.0253657	-1.24176	0.0108016
ENSMUSG00000116190	Gm41386	lincRNA	predicted gene, 41386 [Source:MGI Symbol;Acc:MGI:5624271]	chr15	93705313	93712769	-	0.547007	14.6703	5.15058e-05	0.0077666	0.00033614	0.0108016
ENSMUSG00000079343	C1s2	protein_coding	complement component 1, s subcomponent 2 [Source:MGI Symbol;Acc:MGI:3644269]	chr6	124624625	124636085	-	453.482	3.43081	0.000235062	0.0244021	0.0100421	0.0109323
ENSMUSG00000059897	Zfp930	protein_coding	zinc finger protein 930 [Source:MGI Symbol;Acc:MGI:2675306]	chr8	69209038	69230536	+	700.427	0.648296	9.12672e-05	0.0118825	0.548092	0.0109583
ENSMUSG00000089803	Gm10171	processed_pseudogene	predicted gene 10171 [Source:MGI Symbol;Acc:MGI:3704203]	chr1	172144274	172144901	-	21.4966	13.451	0.000169759	0.0188772	0.000492599	0.0109792
ENSMUSG00000028859	Csf3r	protein_coding	colony stimulating factor 3 receptor (granulocyte) [Source:MGI Symbol;Acc:MGI:1339755]	chr4	126024550	126044440	+	560.106	1.36421	0.000195227	0.0210344	1.16657	0.0110518
ENSMUSG00000036411	9530077C05Rik	protein_coding	RIKEN cDNA 9530077C05 gene [Source:MGI Symbol;Acc:MGI:1915533]	chr9	22411513	22444681	+	110.18	1.56529	0.000254666	0.0259429	1.32748	0.0116144
ENSMUSG00000069268	H2bc7	protein_coding	H2B clustered histone 7 [Source:MGI Symbol;Acc:MGI:2448383]	chr13	23573736	23574196	-	1.49079	14.128	4.1581e-07	0.000168151	0.00123549	0.0116969
ENSMUSG00000104449	Gm37255	TEC	predicted gene, 37255 [Source:MGI Symbol;Acc:MGI:5610483]	chr2	12372212	12375271	-	34.1552	-1.69548	0.00020098	0.0215428	-1.37941	0.0117239
ENSMUSG00000113506	Gm49377	transcribed_unprocessed_pseudogene	predicted gene, 49377 [Source:MGI Symbol;Acc:MGI:6121597]	chr12	22584129	22587635	-	169.097	0.77056	0.000333763	0.030824	0.619292	0.0117257
ENSMUSG00000058624	Gda	protein_coding	guanine deaminase [Source:MGI Symbol;Acc:MGI:95678]	chr19	21391307	21473445	-	3395.62	0.805934	5.20275e-05	0.00780121	0.697609	0.0120497
ENSMUSG00000029685	Asb15	protein_coding	ankyrin repeat and SOCS box-containing 15 [Source:MGI Symbol;Acc:MGI:1926160]	chr6	24528144	24573164	+	60.807	-1.70169	0.00028908	0.0276542	-0.0584529	0.0121757
ENSMUSG00000083287	Gm13502	processed_pseudogene	predicted gene 13502 [Source:MGI Symbol;Acc:MGI:3649894]	chr2	53696121	53696804	-	93.4952	7.90179	0.000232896	0.0243764	0.00195029	0.0127915
ENSMUSG00000110693	Gm45899	lincRNA	predicted gene 45899 [Source:MGI Symbol;Acc:MGI:5805014]	chr8	75176458	75177733	+	83.3751	5.911	0.000304069	0.0285135	0.00228788	0.0132397
ENSMUSG00000030730	Atp2a1	protein_coding	ATPase, Ca++ transporting, cardiac muscle, fast twitch 1 [Source:MGI Symbol;Acc:MGI:105058]	chr7	126445858	126463108	-	15650.8	-1.89013	5.78226e-05	0.00829723	-1.63089	0.013427
ENSMUSG00000039873	Neurl2	protein_coding	neuralized E3 ubiquitin protein ligase 2 [Source:MGI Symbol;Acc:MGI:3043305]	chr2	164830732	164833456	-	87.3078	-0.927536	0.000335167	0.0308469	-0.732114	0.0137021
ENSMUSG00000091649	Phf11b	protein_coding	PHD finger protein 11B [Source:MGI Symbol;Acc:MGI:3645789]	chr14	59320964	59341351	-	81.6985	1.06417	0.000336674	0.0308791	0.86837	0.0137021
ENSMUSG00000116835	Gm49594	processed_pseudogene	predicted gene, 49594 [Source:MGI Symbol;Acc:MGI:6215000]	chr16	34006843	34007457	-	16.0014	4.54734	0.000235884	0.0244021	3.79217	0.0137021
ENSMUSG00000020475	Pgam2	protein_coding	phosphoglycerate mutase 2 [Source:MGI Symbol;Acc:MGI:1933118]	chr11	5801640	5803733	-	723.323	-1.70181	0.000133508	0.0155604	-1.42871	0.0140337
ENSMUSG00000079427	Mthfsl	protein_coding	5, 10-methenyltetrahydrofolate synthetase-like [Source:MGI Symbol;Acc:MGI:3780550]	chr9	88688602	88720296	-	504.283	-0.821045	0.000267011	0.0266761	-0.6835	0.014241
ENSMUSG00000042589	Cux2	protein_coding	cut-like homeobox 2 [Source:MGI Symbol;Acc:MGI:107321]	chr5	121856366	122050102	-	38.2668	-2.19805	0.00024076	0.0247149	-0.0444872	0.014361
ENSMUSG00000078780	Gm5150	protein_coding	predicted gene 5150 [Source:MGI Symbol;Acc:MGI:3779469]	chr3	15946870	16006437	-	34.9907	2.25252	0.000237702	0.0244952	1.85851	0.0144512
ENSMUSG00000070501	Ifi214	protein_coding	interferon activated gene 214 [Source:MGI Symbol;Acc:MGI:3584522]	chr1	173519717	173535957	-	13.6809	3.13983	0.000257565	0.0260544	2.49445	0.0144622
ENSMUSG00000085039	Gm15927	processed_transcript	predicted gene 15927 [Source:MGI Symbol;Acc:MGI:3801889]	chr7	3632114	3644887	-	23.2102	3.28536	0.000263689	0.0264582	2.83487	0.0144622
ENSMUSG00000091697	Eif3s6-ps2	processed_pseudogene	eukaryotic translation initiation factor 3, subunit 6, pseudogene 2 [Source:MGI Symbol;Acc:MGI:103204]	chr18	90310868	90312190	-	213.606	0.782211	0.000449595	0.0377913	0.615836	0.0144734
ENSMUSG00000033826	Dnah8	protein_coding	dynein, axonemal, heavy chain 8 [Source:MGI Symbol;Acc:MGI:107714]	chr17	30624354	30877365	+	261.71	-1.24889	0.000285409	0.0274013	-1.04771	0.0148541
ENSMUSG00000030158	Clec12b	protein_coding	C-type lectin domain family 12, member B [Source:MGI Symbol;Acc:MGI:1918433]	chr6	129375515	129385874	-	35.4086	3.67891	0.000260753	0.0262623	0.0102732	0.0149987
ENSMUSG00000062694	Cav3	protein_coding	caveolin 3 [Source:MGI Symbol;Acc:MGI:107570]	chr6	112459505	112472872	+	68.2529	-1.79852	0.000379345	0.0338783	-1.47845	0.0155923
ENSMUSG00000111913	Gm49751	TEC	predicted gene, 49751 [Source:MGI Symbol;Acc:MGI:6215248]	chr10	118441419	118444140	+	0.590699	14.2363	8.63762e-05	0.0115249	0.000270027	0.015605
ENSMUSG00000037096	Gm9762	processed_pseudogene	predicted pseudogene 9762 [Source:MGI Symbol;Acc:MGI:3704220]	chr3	78966356	78966799	-	40.8248	-12.6845	0.000268874	0.0266761	-0.000862024	0.0156643
ENSMUSG00000079597	Cstdc4	protein_coding	cystatin domain containing 4 [Source:MGI Symbol;Acc:MGI:3645124]	chr16	36184212	36188111	+	37.1958	4.31607	0.00026986	0.0266761	3.32561	0.0157618
ENSMUSG00000098097	6530403H02Rik	lincRNA	RIKEN cDNA 6530403H02 gene [Source:MGI Symbol;Acc:MGI:2444638]	chr3	120604109	120886733	-	0.609025	14.2464	8.36082e-05	0.0113274	0.000285207	0.0157618
ENSMUSG00000112965	Gm34278	lincRNA	predicted gene, 34278 [Source:MGI Symbol;Acc:MGI:5593437]	chr13	53681609	53700417	-	0.524781	14.2543	8.33297e-05	0.0113274	0.000362225	0.0157618
ENSMUSG00000113769	5033406O09Rik	lincRNA	RIKEN cDNA 5033406O09 gene [Source:MGI Symbol;Acc:MGI:1923205]	chr12	111941991	111944484	-	40.982	2.53157	0.000284361	0.0273992	1.60289	0.0159094
ENSMUSG00000022136	Dnajc3	protein_coding	DnaJ heat shock protein family (Hsp40) member C3 [Source:MGI Symbol;Acc:MGI:107373]	chr14	118937976	118981697	+	5394.34	0.401095	7.16728e-05	0.0100154	0.353855	0.0159316
ENSMUSG00000035486	Plk5	protein_coding	polo like kinase 5 [Source:MGI Symbol;Acc:MGI:3026984]	chr10	80356459	80365489	+	15.685	-2.60704	0.000304471	0.0285135	-0.0401866	0.0159316
ENSMUSG00000003476	Crhr2	protein_coding	corticotropin releasing hormone receptor 2 [Source:MGI Symbol;Acc:MGI:894312]	chr6	55090049	55133016	-	50.9768	-2.10836	0.000420402	0.0360944	-1.77452	0.0166336
ENSMUSG00000038201	Kcna7	protein_coding	potassium voltage-gated channel, shaker-related subfamily, member 7 [Source:MGI Symbol;Acc:MGI:96664]	chr7	45405653	45409763	+	37.9307	-1.96903	0.000301951	0.0285135	-1.63921	0.0166336
ENSMUSG00000110457	Gm45752	transcribed_unprocessed_pseudogene	predicted gene 45752 [Source:MGI Symbol;Acc:MGI:5804867]	chr8	105973097	105985879	+	16.496	5.05639	0.000324655	0.030087	0.0155872	0.0167675
ENSMUSG00000048856	Slc25a47	protein_coding	solute carrier family 25, member 47 [Source:MGI Symbol;Acc:MGI:2144766]	chr12	108836046	108856815	+	118.193	1.01404	0.000547929	0.0435245	0.795297	0.0170073
ENSMUSG00000117220	Gm49932	lincRNA	predicted gene, 49932 [Source:MGI Symbol;Acc:MGI:6270641]	chr17	66231949	66236369	-	17.0663	-3.01015	0.000323823	0.030087	-0.0294763	0.0170073
ENSMUSG00000043263	Ifi209	protein_coding	interferon activated gene 209 [Source:MGI Symbol;Acc:MGI:2138243]	chr1	173630917	173647928	+	91.143	1.67383	0.000445064	0.0377913	1.32406	0.0172581
ENSMUSG00000103509	Gm38372	TEC	predicted gene, 38372 [Source:MGI Symbol;Acc:MGI:5611600]	chr1	7148110	7152137	+	43.8966	7.44189	0.00031511	0.0294066	0.00135587	0.0172581
ENSMUSG00000083012	Fam220a	protein_coding	family with sequence similarity 220, member A [Source:MGI Symbol;Acc:MGI:1914488]	chr5	143548708	143564531	+	83.0701	-1.84145	0.000469181	0.0390107	-0.0304494	0.017384
ENSMUSG00000028438	Kif24	protein_coding	kinesin family member 24 [Source:MGI Symbol;Acc:MGI:1918345]	chr4	41390745	41464887	-	200.443	0.879257	0.000368825	0.0332565	0.687646	0.0178294
ENSMUSG00000060691	Krtap19-1	protein_coding	keratin associated protein 19-1 [Source:MGI Symbol;Acc:MGI:2157755]	chr16	88868917	88869411	-	47.1594	-4.34021	0.000500054	0.041066	-0.00732906	0.0182003
ENSMUSG00000090693	Trim43a	protein_coding	tripartite motif-containing 43A [Source:MGI Symbol;Acc:MGI:3645218]	chr9	88580891	88588819	+	9.16152	5.48739	5.75629e-05	0.00829723	4.61705	0.0182337
ENSMUSG00000031842	Pde4c	protein_coding	phosphodiesterase 4C, cAMP specific [Source:MGI Symbol;Acc:MGI:99556]	chr8	70723720	70751186	+	90.1966	-0.931714	0.000480019	0.0396647	-0.725099	0.0182688
ENSMUSG00000017929	B4galt5	protein_coding	UDP-Gal:betaGlcNAc beta 1,4-galactosyltransferase, polypeptide 5 [Source:MGI Symbol;Acc:MGI:1927169]	chr2	167298444	167349183	-	1616.3	0.911476	8.6285e-06	0.00200256	0.818014	0.0187286
ENSMUSG00000062995	Ica1	protein_coding	islet cell autoantigen 1 [Source:MGI Symbol;Acc:MGI:96391]	chr6	8630527	8778488	-	208.661	0.956678	0.000640723	0.0487855	0.777225	0.0187286
ENSMUSG00000072676	Tmem254a	protein_coding	transmembrane protein 254a [Source:MGI Symbol;Acc:MGI:1196450]	chr14	25923300	25927672	-	694.528	-1.90031	0.000397923	0.0350513	-1.32511	0.0187286
ENSMUSG00000024365	Cyp21a1	protein_coding	cytochrome P450, family 21, subfamily a, polypeptide 1 [Source:MGI Symbol;Acc:MGI:88591]	chr17	34801348	34804561	-	14.7542	-2.78381	0.000379528	0.0338783	-0.0268977	0.0190004
ENSMUSG00000030921	Trim30a	protein_coding	tripartite motif-containing 30A [Source:MGI Symbol;Acc:MGI:98178]	chr7	104409025	104465193	-	1206.5	1.00382	0.000157648	0.0179048	0.823344	0.0190004
ENSMUSG00000060985	Tdrd5	protein_coding	tudor domain containing 5 [Source:MGI Symbol;Acc:MGI:2684949]	chr1	156255296	156303664	-	27.5021	-3.41109	0.00038865	0.0344658	-0.0230659	0.0190004
ENSMUSG00000098470	C1rb	protein_coding	complement component 1, r subcomponent B [Source:MGI Symbol;Acc:MGI:3779804]	chr6	124570294	124581171	+	179.547	5.38002	0.000408567	0.0357529	0.00429569	0.0190376
ENSMUSG00000109005	Gm45221	TEC	predicted gene 45221 [Source:MGI Symbol;Acc:MGI:5753797]	chr7	90185927	90188198	+	60.3203	3.48111	0.000558986	0.0438804	0.00551577	0.0197588
ENSMUSG00000029410	Ppef2	protein_coding	protein phosphatase, EF hand calcium-binding domain 2 [Source:MGI Symbol;Acc:MGI:1342304]	chr5	92226679	92256278	-	18.8108	2.80142	0.000392101	0.0346529	2.08495	0.0202924
ENSMUSG00000041012	Cmtm8	protein_coding	CKLF-like MARVEL transmembrane domain containing 8 [Source:MGI Symbol;Acc:MGI:2447167]	chr9	114789345	114844156	-	105.748	-1.39836	0.000766392	0.0560411	-1.02532	0.0216865
ENSMUSG00000096965	3300005D01Rik	lincRNA	RIKEN cDNA 3300005D01 gene [Source:MGI Symbol;Acc:MGI:1925762]	chr17	5798657	5803240	+	38.1371	1.97593	0.000413677	0.0359643	1.6186	0.0216865
ENSMUSG00000013974	Mcemp1	protein_coding	mast cell expressed membrane protein 1 [Source:MGI Symbol;Acc:MGI:1916439]	chr8	3665754	3669259	+	56.9603	1.77215	0.000631706	0.0484489	1.40656	0.0220125
ENSMUSG00000068122	Agtr2	protein_coding	angiotensin II receptor, type 2 [Source:MGI Symbol;Acc:MGI:87966]	chrX	21484544	21489164	+	168.683	2.35562	0.000483621	0.039839	0.0185273	0.022057
ENSMUSG00000071324	Armc2	protein_coding	armadillo repeat containing 2 [Source:MGI Symbol;Acc:MGI:1916449]	chr10	41914990	42018442	-	90.0068	1.22236	0.000645233	0.0487855	0.966499	0.0223919
ENSMUSG00000101462	Gm3052	transcribed_processed_pseudogene	predicted gene 3052 [Source:MGI Symbol;Acc:MGI:3781230]	chr1	34415050	34417986	-	46.7132	1.18968	0.000507082	0.0415154	0.938077	0.0229648
ENSMUSG00000028885	Smpdl3b	protein_coding	sphingomyelin phosphodiesterase, acid-like 3B [Source:MGI Symbol;Acc:MGI:1916022]	chr4	132732966	132757252	-	390.463	-0.626285	0.000520698	0.0421134	-0.502368	0.0234989
ENSMUSG00000063430	Wscd2	protein_coding	WSC domain containing 2 [Source:MGI Symbol;Acc:MGI:2445030]	chr5	113490333	113589725	+	28.6448	-1.49797	0.00047345	0.0392434	-1.18335	0.0241349
ENSMUSG00000113637	Gm7049	processed_pseudogene	predicted gene 7049 [Source:MGI Symbol;Acc:MGI:3646400]	chr13	62813076	62814787	+	162.767	1.68293	0.000536715	0.0432453	1.0002	0.0241349
ENSMUSG00000071540	3425401B19Rik	protein_coding	RIKEN cDNA 3425401B19 gene [Source:MGI Symbol;Acc:MGI:3588196]	chr14	32659119	32685293	-	428.348	-1.16732	0.000585785	0.0457709	-0.920399	0.0260428
ENSMUSG00000079492	Gm11127	protein_coding	predicted gene 11127 [Source:MGI Symbol;Acc:MGI:3779381]	chr17	36055816	36058371	-	19.63	-1.94728	0.000555359	0.0438537	-1.5067	0.0264521
ENSMUSG00000045667	Smtnl2	protein_coding	smoothelin-like 2 [Source:MGI Symbol;Acc:MGI:2442764]	chr11	72389164	72411713	-	471.135	-0.981547	0.000599666	0.0463915	-0.784444	0.0265977
ENSMUSG00000019122	Ccl9	protein_coding	chemokine (C-C motif) ligand 9 [Source:MGI Symbol;Acc:MGI:104533]	chr11	83572919	83578636	-	1616.99	1.43826	0.000303152	0.0285135	1.16427	0.0271628
ENSMUSG00000019848	Popdc3	protein_coding	popeye domain containing 3 [Source:MGI Symbol;Acc:MGI:1930153]	chr10	45178098	45318452	+	131.174	-0.861127	0.000626368	0.048178	-0.673852	0.0271628
ENSMUSG00000038141	Tmem181a	protein_coding	transmembrane protein 181A [Source:MGI Symbol;Acc:MGI:1924356]	chr17	6256860	6308314	+	3090.7	-0.757038	5.564e-05	0.00817126	-0.648811	0.0271628
ENSMUSG00000044951	Mylk4	protein_coding	myosin light chain kinase family, member 4 [Source:MGI Symbol;Acc:MGI:3643758]	chr13	32700827	32783954	-	934.596	-1.77278	0.000153756	0.0175373	-1.4297	0.0271628
ENSMUSG00000055093	Gm8430	processed_pseudogene	predicted pseudogene 8430 [Source:MGI Symbol;Acc:MGI:3645406]	chr6	122456904	122457374	+	143.149	-11.9954	0.000987708	0.06607	-0.000305997	0.0271628
ENSMUSG00000062931	Zfp938	protein_coding	zinc finger protein 938 [Source:MGI Symbol;Acc:MGI:3621440]	chr10	82224850	82241280	-	371.617	0.583394	0.000599476	0.0463915	0.45859	0.0271628
ENSMUSG00000107624	Gm44005	TEC	predicted gene, 44005 [Source:MGI Symbol;Acc:MGI:5690397]	chr6	88738192	88741364	+	120.865	-1.01522	0.000619113	0.0477576	-0.826449	0.0271628
ENSMUSG00000106944	Gm43843	TEC	predicted gene 43843 [Source:MGI Symbol;Acc:MGI:5663980]	chr6	18429659	18431245	-	62.2599	3.48076	0.000832817	0.059702	0.00515181	0.027169
ENSMUSG00000041202	Pla2g2d	protein_coding	phospholipase A2, group IID [Source:MGI Symbol;Acc:MGI:1341796]	chr4	138775735	138782046	+	165.223	-1.06632	0.000783828	0.0571595	-0.815126	0.0272874
ENSMUSG00000086742	Gm16201	processed_transcript	predicted gene 16201 [Source:MGI Symbol;Acc:MGI:3802153]	chr7	139950396	139978977	+	48.6729	1.07334	0.000811566	0.0587011	0.849162	0.027706
ENSMUSG00000110397	Gm45540	TEC	predicted gene 45540 [Source:MGI Symbol;Acc:MGI:5791376]	chr8	56311304	56314909	+	74.1519	4.81744	0.000849809	0.0604837	0.00235766	0.0277336
ENSMUSG00000000253	Gmpr	protein_coding	guanosine monophosphate reductase [Source:MGI Symbol;Acc:MGI:1913605]	chr13	45507444	45553800	+	233.928	-0.747212	0.000644176	0.0487855	-0.607086	0.0281085
ENSMUSG00000107576	Gm44093	TEC	predicted gene, 44093 [Source:MGI Symbol;Acc:MGI:5690485]	chr6	86961641	86963442	+	22.3265	-1.91721	0.00058829	0.0457769	-1.55723	0.0281085
ENSMUSG00000035629	Rubcn	protein_coding	RUN domain and cysteine-rich domain containing, Beclin 1-interacting protein [Source:MGI Symbol;Acc:MGI:1915160]	chr16	32821703	32877766	-	3644.66	0.56997	0.00016563	0.0185743	0.493933	0.0293048
ENSMUSG00000104303	Gm36976	TEC	predicted gene, 36976 [Source:MGI Symbol;Acc:MGI:5610204]	chr3	43547173	43548282	+	246.508	0.926541	0.000688765	0.0513496	0.704188	0.0294246
ENSMUSG00000019933	Mrln	protein_coding	myoregulin [Source:MGI Symbol;Acc:MGI:1916813]	chr10	70204664	70219711	+	11.8825	-2.75912	0.000654224	0.0492727	-0.0296614	0.029709
ENSMUSG00000028023	Pitx2	protein_coding	paired-like homeodomain transcription factor 2 [Source:MGI Symbol;Acc:MGI:109340]	chr3	129199878	129219591	+	29.3569	-1.65425	0.000644029	0.0487855	-1.33177	0.0303083
ENSMUSG00000103897	Pcdhga8	protein_coding	protocadherin gamma subfamily A, 8 [Source:MGI Symbol;Acc:MGI:1935221]	chr18	37725706	37841873	+	74.7765	1.44932	0.000956164	0.0647716	1.12901	0.0303092
ENSMUSG00000107201	5930420M18Rik	TEC	RIKEN cDNA 5930420M18 gene [Source:MGI Symbol;Acc:MGI:2441703]	chr5	30897300	30899580	+	73.6534	-1.16349	0.000953352	0.0647454	-0.790347	0.0303092
ENSMUSG00000099032	Tcf24	protein_coding	transcription factor 24 [Source:MGI Symbol;Acc:MGI:3780500]	chr1	9960163	9967932	-	57.9959	1.24665	0.000969947	0.0653734	0.92576	0.030549
ENSMUSG00000106408	Gm43321	TEC	predicted gene 43321 [Source:MGI Symbol;Acc:MGI:5663458]	chr5	48819476	48821884	-	0.682524	13.5996	0.000161453	0.0182592	0.000625323	0.030549
ENSMUSG00000028988	Ctnnbip1	protein_coding	catenin beta interacting protein 1 [Source:MGI Symbol;Acc:MGI:1915756]	chr4	149518236	149566437	+	2526.47	-0.592676	0.000114665	0.0138479	-0.50282	0.0308918
ENSMUSG00000085180	AI838599	lincRNA	expressed sequence AI838599 [Source:MGI Symbol;Acc:MGI:3510989]	chr4	3242055	3258092	+	204.086	-1.27301	0.0011886	0.0738217	-0.857679	0.0308918
ENSMUSG00000037463	Fbxo27	protein_coding	F-box protein 27 [Source:MGI Symbol;Acc:MGI:2685007]	chr7	28692849	28699338	+	150.679	0.816636	0.00075698	0.055505	0.629302	0.0310172
ENSMUSG00000023484	Prph	protein_coding	peripherin [Source:MGI Symbol;Acc:MGI:97774]	chr15	99055174	99058978	+	21.0184	-1.72141	0.000684397	0.0511668	-0.0488467	0.0310201
ENSMUSG00000029602	Rasal1	protein_coding	RAS protein activator like 1 (GAP1 like) [Source:MGI Symbol;Acc:MGI:1330842]	chr5	120648812	120679597	+	153.487	-1.13691	0.00123987	0.0764255	-0.827771	0.0311002
ENSMUSG00000103922	Gm6123	processed_pseudogene	predicted gene 6123 [Source:MGI Symbol;Acc:MGI:3647047]	chr1	4771131	4772199	+	16.263	2.59045	0.00073438	0.0541453	2.03317	0.0311301
ENSMUSG00000064147	Rab44	protein_coding	RAB44, member RAS oncogene family [Source:MGI Symbol;Acc:MGI:3045302]	chr17	29114145	29148980	+	160.314	1.22765	0.00127208	0.0778708	0.964895	0.0317079
ENSMUSG00000078901	Gm14440	protein_coding	predicted gene 14440 [Source:MGI Symbol;Acc:MGI:3702430]	chr2	175275125	175286805	+	55.7072	-11.9915	0.000991508	0.0660996	-0.000293318	0.0318392
ENSMUSG00000069303	Hist1h2br	protein_coding	histone cluster 1 H2br [Source:MGI Symbol;Acc:MGI:3710645]	chr13	21833743	21837530	+	21.972	4.74798	0.000715045	0.0528658	0.00633565	0.0319044
ENSMUSG00000052407	Ccdc171	protein_coding	coiled-coil domain containing 171 [Source:MGI Symbol;Acc:MGI:1922152]	chr4	83525545	83864670	+	86.4038	1.64667	0.000799531	0.0579877	0.862585	0.0320485
ENSMUSG00000042476	Abcb4	protein_coding	ATP-binding cassette, sub-family B (MDR/TAP), member 4 [Source:MGI Symbol;Acc:MGI:97569]	chr5	8893717	8959231	+	110.576	-0.954935	0.000999042	0.0660996	-0.729865	0.032303
ENSMUSG00000107798	Gm44064	TEC	predicted gene, 44064 [Source:MGI Symbol;Acc:MGI:5690456]	chr6	87851209	87852295	+	1.07849	10.6839	0.000228154	0.0239742	0.000195604	0.0330248
ENSMUSG00000067424	Zfp563	protein_coding	zinc finger protein 563 [Source:MGI Symbol;Acc:MGI:2677168]	chr17	33089310	33110705	+	578.026	0.885401	0.000838199	0.0598169	0.642326	0.0332883
ENSMUSG00000009585	Apobec3	protein_coding	apolipoprotein B mRNA editing enzyme, catalytic polypeptide 3 [Source:MGI Symbol;Acc:MGI:1933111]	chr15	79891659	79915906	+	1300.22	0.453377	0.000257713	0.0260544	0.376716	0.0334646
ENSMUSG00000033214	Slitrk5	protein_coding	SLIT and NTRK-like family, member 5 [Source:MGI Symbol;Acc:MGI:2679448]	chr14	111675097	111683141	+	107.57	2.47314	0.00130556	0.0784809	1.87558	0.0334646
ENSMUSG00000068696	Gpr88	protein_coding	G-protein coupled receptor 88 [Source:MGI Symbol;Acc:MGI:1927653]	chr3	116249654	116253503	-	70.96	-1.94271	0.0011122	0.0703643	-0.0406602	0.0334646
ENSMUSG00000025746	Il6	protein_coding	interleukin 6 [Source:MGI Symbol;Acc:MGI:96559]	chr5	30013114	30019981	+	85.7909	2.30857	0.000875696	0.0617414	1.85626	0.0342885
ENSMUSG00000078492	1700045H11Rik	antisense	RIKEN cDNA 1700045H11 gene [Source:MGI Symbol;Acc:MGI:1920598]	chr4	150828225	150854949	-	0.524965	-13.2561	0.000235377	0.0244021	-0.000804995	0.0342885
ENSMUSG00000026854	Usp20	protein_coding	ubiquitin specific peptidase 20 [Source:MGI Symbol;Acc:MGI:1921520]	chr2	30982279	31023586	+	952.48	-0.763605	0.000890852	0.0621407	-0.600964	0.0343905
ENSMUSG00000030606	Hapln3	protein_coding	hyaluronan and proteoglycan link protein 3 [Source:MGI Symbol;Acc:MGI:1914916]	chr7	79115102	79131018	-	50.7476	-1.76871	0.000896794	0.0623318	-0.0548129	0.0348645
ENSMUSG00000095595	Fam177a	protein_coding	family with sequence similarity 177, member A [Source:MGI Symbol;Acc:MGI:1920635]	chr12	55124469	55142104	+	1441.64	-0.490577	1.97278e-05	0.00378802	-0.430289	0.0351049
ENSMUSG00000054514	Atad3aos	antisense	ATPase family, AAA domain containing 3A, opposite strand [Source:MGI Symbol;Acc:MGI:1917698]	chr4	155761178	155769264	+	53.419	-1.695	0.00119461	0.0739771	-0.0299079	0.035251
ENSMUSG00000002458	Rgs19	protein_coding	regulator of G-protein signaling 19 [Source:MGI Symbol;Acc:MGI:1915153]	chr2	181688419	181693977	-	722.469	0.701667	0.000448817	0.0377913	0.549648	0.0363547
ENSMUSG00000024471	Myot	protein_coding	myotilin [Source:MGI Symbol;Acc:MGI:1889800]	chr18	44334074	44355724	+	753.705	-1.4255	0.000450267	0.0377913	-1.13734	0.0363636
ENSMUSG00000036231	Agr3	protein_coding	anterior gradient 3 [Source:MGI Symbol;Acc:MGI:2685734]	chr12	35925620	35949736	+	0.699475	-13.1014	0.000271508	0.02674	-0.000769361	0.0364531
ENSMUSG00000102316	Gm37629	TEC	predicted gene, 37629 [Source:MGI Symbol;Acc:MGI:5610857]	chr1	9191067	9192116	-	0.492422	-13.0972	0.000279246	0.0270039	-0.000786008	0.0364531
ENSMUSG00000046380	Jrk	protein_coding	jerky [Source:MGI Symbol;Acc:MGI:106214]	chr15	74702301	74709535	-	292.668	0.754247	0.000959416	0.0648274	0.587931	0.0365288
ENSMUSG00000078675	Mup16	protein_coding	major urinary protein 16 [Source:MGI Symbol;Acc:MGI:3780250]	chr4	61515592	61519531	-	173.715	1.89977	0.00156878	0.088149	0.0273223	0.0366884
ENSMUSG00000022126	Acod1	protein_coding	aconitate decarboxylase 1 [Source:MGI Symbol;Acc:MGI:103206]	chr14	103046977	103056573	+	261.042	3.55281	0.000980665	0.0657637	2.82094	0.0371189
ENSMUSG00000040189	Ccdc114	protein_coding	coiled-coil domain containing 114 [Source:MGI Symbol;Acc:MGI:2446120]	chr7	45924072	45948963	+	170.076	0.73308	0.00156728	0.088149	0.537862	0.0372262
ENSMUSG00000083805	Gm14848	processed_pseudogene	predicted gene 14848 [Source:MGI Symbol;Acc:MGI:3801739]	chrX	103299110	103299974	+	1.94422	16.8395	1.98502e-06	0.000595282	0.000951227	0.0372262
ENSMUSG00000103076	Gm37902	TEC	predicted gene, 37902 [Source:MGI Symbol;Acc:MGI:5611130]	chr1	80274731	80276413	-	28.8653	3.78068	0.000878615	0.0617414	0.00467247	0.0372262
ENSMUSG00000105186	Gm43778	TEC	predicted gene 43778 [Source:MGI Symbol;Acc:MGI:5663915]	chr5	55652949	55653147	+	14.2436	5.42544	0.000928367	0.0636969	4.53785	0.0372262
ENSMUSG00000031637	Lrp2bp	protein_coding	Lrp2 binding protein [Source:MGI Symbol;Acc:MGI:1914870]	chr8	45999303	46029477	+	42.2646	-1.7437	0.000880566	0.0617414	-1.26562	0.0373637
ENSMUSG00000101964	Gm28693	transcribed_processed_pseudogene	predicted gene 28693 [Source:MGI Symbol;Acc:MGI:5579399]	chr1	156835287	156837924	-	16.3809	-3.9067	0.000901372	0.0624873	-0.0145853	0.0375071
ENSMUSG00000087382	Ctcflos	antisense	CCCTC-binding factor (zinc finger protein)-like, opposite strand [Source:MGI Symbol;Acc:MGI:1921411]	chr2	173110818	173133204	+	25.2352	-2.4288	0.000926281	0.0636969	-0.0206963	0.0380533
ENSMUSG00000099452	Gm28502	lincRNA	predicted gene 28502 [Source:MGI Symbol;Acc:MGI:5579208]	chr15	75076210	75079094	-	0.592333	13.1689	0.000276261	0.0268124	0.000148232	0.0380533
ENSMUSG00000011267	Zfp296	protein_coding	zinc finger protein 296 [Source:MGI Symbol;Acc:MGI:1926956]	chr7	19577287	19580656	+	60.119	-0.974904	0.0013842	0.0815547	-0.714189	0.0383576
ENSMUSG00000022490	Ppp1r1a	protein_coding	protein phosphatase 1, regulatory inhibitor subunit 1A [Source:MGI Symbol;Acc:MGI:1889595]	chr15	103530279	103538003	-	41.8217	-2.17085	0.00100034	0.0660996	-0.0342671	0.0383576
ENSMUSG00000036854	Hspb6	protein_coding	heat shock protein, alpha-crystallin-related, B6 [Source:MGI Symbol;Acc:MGI:2685325]	chr7	30552178	30555443	+	1157.49	-1.29065	0.000404452	0.0355093	-1.06509	0.0383576
ENSMUSG00000089675	Ugt1a8	protein_coding	UDP glucuronosyltransferase 1 family, polypeptide A8 [Source:MGI Symbol;Acc:MGI:3576090]	chr1	88087813	88219004	+	14.8614	4.78289	0.000938385	0.064055	0.00498474	0.0383835
ENSMUSG00000023045	Soat2	protein_coding	sterol O-acyltransferase 2 [Source:MGI Symbol;Acc:MGI:1332226]	chr15	102150526	102163469	+	24.0701	2.3536	0.000977304	0.0657034	1.77202	0.0395411
ENSMUSG00000005220	Corin	protein_coding	corin, serine peptidase [Source:MGI Symbol;Acc:MGI:1349451]	chr5	72300025	72504473	-	57.3308	-1.62359	0.00109068	0.0699765	-1.04747	0.0395435
ENSMUSG00000109846	Gm45627	lincRNA	predicted gene 45627 [Source:MGI Symbol;Acc:MGI:5791463]	chr8	34658106	34659369	-	326.726	1.15553	0.00100053	0.0660996	0.923604	0.0395435
ENSMUSG00000042828	Trim72	protein_coding	tripartite motif-containing 72 [Source:MGI Symbol;Acc:MGI:3612190]	chr7	128003949	128011033	+	272.688	-1.45244	0.00108334	0.0696733	-1.14257	0.0396697
ENSMUSG00000005716	Pvalb	protein_coding	parvalbumin [Source:MGI Symbol;Acc:MGI:97821]	chr15	78191114	78206400	-	1946.18	-1.53466	0.000545202	0.0435245	-1.2386	0.0405482
ENSMUSG00000028278	Rragd	protein_coding	Ras-related GTP binding D [Source:MGI Symbol;Acc:MGI:1098604]	chr4	32983037	33022180	+	335.209	-0.790628	0.00103093	0.0674799	-0.619834	0.0405482
ENSMUSG00000009394	Syn2	protein_coding	synapsin II [Source:MGI Symbol;Acc:MGI:103020]	chr6	115134902	115282006	+	30.9567	-1.72562	0.000995869	0.0660996	-1.31371	0.0406129
ENSMUSG00000073716	Gm13241	processed_pseudogene	predicted gene 13241 [Source:MGI Symbol;Acc:MGI:3649920]	chr4	146475332	146476111	+	15.1578	3.54426	0.00102856	0.0674799	0.0120711	0.0410263
ENSMUSG00000114118	Gm48829	lincRNA	predicted gene, 48829 [Source:MGI Symbol;Acc:MGI:6098551]	chr13	18640257	18645349	-	24.0099	3.54829	0.00101113	0.0666349	0.00898411	0.0410263
ENSMUSG00000038239	Hrc	protein_coding	histidine rich calcium binding protein [Source:MGI Symbol;Acc:MGI:96226]	chr7	45335290	45338974	+	526.63	-1.25783	0.000361474	0.0327042	-1.01469	0.0412864
ENSMUSG00000061603	Akap6	protein_coding	A kinase (PRKA) anchor protein 6 [Source:MGI Symbol;Acc:MGI:3050566]	chr12	52699383	53155599	+	668.128	0.626234	0.000537934	0.0432453	0.50814	0.0412864
ENSMUSG00000108912	E230020D15Rik	TEC	RIKEN cDNA E230020D15 gene [Source:MGI Symbol;Acc:MGI:2442650]	chr8	8629175	8635073	-	48.897	4.14659	0.00117164	0.0735468	0.00314892	0.0414313
ENSMUSG00000059606	Rnase2b	protein_coding	ribonuclease, RNase A family, 2B (liver, eosinophil-derived neurotoxin) [Source:MGI Symbol;Acc:MGI:1858598]	chr14	51162260	51163018	+	253.082	-1.5227	0.00109475	0.070069	-1.13195	0.0420625
ENSMUSG00000027470	Mylk2	protein_coding	myosin, light polypeptide kinase 2, skeletal muscle [Source:MGI Symbol;Acc:MGI:2139434]	chr2	152911352	152923068	+	709.895	-1.74841	0.000296539	0.028166	-1.42521	0.0425379
ENSMUSG00000045876	Pcdhb8	protein_coding	protocadherin beta 8 [Source:MGI Symbol;Acc:MGI:2136742]	chr18	37355121	37358604	+	225.787	-0.919132	0.00189001	0.0983322	-0.662764	0.0430625
ENSMUSG00000105852	Gm42890	processed_transcript	predicted gene 42890 [Source:MGI Symbol;Acc:MGI:5663027]	chr3	105959503	105984600	+	34.8817	2.19542	0.00117808	0.0736372	0.0239199	0.0430625
ENSMUSG00000037636	Slc25a43	protein_coding	solute carrier family 25, member 43 [Source:MGI Symbol;Acc:MGI:2684854]	chrX	36743659	36777202	+	71.268	0.742267	0.00163603	0.0905928	0.550663	0.0431307
ENSMUSG00000106757	Gm43482	TEC	predicted gene 43482 [Source:MGI Symbol;Acc:MGI:5663619]	chr5	129964366	129966226	+	12.826	5.16777	0.00110915	0.0703643	0.00245917	0.0431675
ENSMUSG00000016349	Eef1a2	protein_coding	eukaryotic translation elongation factor 1 alpha 2 [Source:MGI Symbol;Acc:MGI:1096317]	chr2	181147653	181157014	-	1163.91	-1.27782	0.000459713	0.0383429	-1.0374	0.0432804
ENSMUSG00000033450	Tagap	protein_coding	T cell activation Rho GTPase activating protein [Source:MGI Symbol;Acc:MGI:3615484]	chr17	7926000	7934897	+	244.924	-0.804179	0.00125746	0.077153	-0.573699	0.0432804
ENSMUSG00000034730	Adgrb1	protein_coding	adhesion G protein-coupled receptor B1 [Source:MGI Symbol;Acc:MGI:1933736]	chr15	74516195	74589465	+	78.2	-1.29995	0.00125501	0.077153	-0.965939	0.0432804
ENSMUSG00000097767	Miat	lincRNA	myocardial infarction associated transcript (non-protein coding) [Source:MGI Symbol;Acc:MGI:2444886]	chr5	112213228	112229395	-	128.655	-1.17526	0.00191786	0.0992618	-0.638527	0.0432804
ENSMUSG00000104348	Gm37691	TEC	predicted gene, 37691 [Source:MGI Symbol;Acc:MGI:5610919]	chr1	193281271	193283843	+	39.8842	1.65056	0.0011012	0.0703135	1.28036	0.043445
ENSMUSG00000030364	Clec2h	protein_coding	C-type lectin domain family 2, member h [Source:MGI Symbol;Acc:MGI:2136934]	chr6	128662385	128677374	+	1.21213	-16.0393	1.33098e-06	0.000441628	-0.00110701	0.043556
ENSMUSG00000045466	Zfp956	protein_coding	zinc finger protein 956 [Source:MGI Symbol;Acc:MGI:2141515]	chr6	47953390	47965300	+	553.435	-0.699681	0.00127724	0.0780079	-0.536405	0.043556
ENSMUSG00000118506	1700094D03Rik	protein_coding	RIKEN cDNA 1700094D03 gene [Source:MGI Symbol;Acc:MGI:1920795]	chr3	90062796	90068347	+	267.526	-0.876218	0.00117388	0.0735468	-0.624165	0.043556
ENSMUSG00000094913	Gm9507	protein_coding	predicted gene 9507 [Source:MGI Symbol;Acc:MGI:3779917]	chr10	77810967	77811843	-	44.0997	-3.72171	0.00168929	0.0921022	-0.00805641	0.0438141
ENSMUSG00000035834	Polr3g	protein_coding	polymerase (RNA) III (DNA directed) polypeptide G [Source:MGI Symbol;Acc:MGI:1914736]	chr13	81673843	81711013	-	710.594	-0.666011	0.000412825	0.0359643	-0.531561	0.0438771
ENSMUSG00000020723	Cacng4	protein_coding	calcium channel, voltage-dependent, gamma subunit 4 [Source:MGI Symbol;Acc:MGI:1859167]	chr11	107732357	107794557	-	108.769	-1.34519	0.00211178	0.105241	-0.990263	0.0439573
ENSMUSG00000007877	Tcap	protein_coding	titin-cap [Source:MGI Symbol;Acc:MGI:1330233]	chr11	98383811	98384953	+	1409.57	-1.49956	0.000519222	0.0421134	-1.19261	0.0449715
ENSMUSG00000055137	Sugct	protein_coding	succinyl-CoA glutarate-CoA transferase [Source:MGI Symbol;Acc:MGI:1923221]	chr13	16857472	17695553	-	43.9123	-1.30565	0.00128169	0.0781009	-0.927217	0.0449715
ENSMUSG00000097705	Gm26740	antisense	predicted gene, 26740 [Source:MGI Symbol;Acc:MGI:5477234]	chr10	22187013	22302835	-	18.2811	-3.51746	0.00111254	0.0703643	-0.0140743	0.0449715
ENSMUSG00000021587	Pcsk1	protein_coding	proprotein convertase subtilisin/kexin type 1 [Source:MGI Symbol;Acc:MGI:97511]	chr13	75089826	75134861	+	18.0118	3.62643	0.0013008	0.0784248	0.0164923	0.0453091
ENSMUSG00000049173	Myoz3	protein_coding	myozenin 3 [Source:MGI Symbol;Acc:MGI:2179296]	chr18	60573750	60591788	-	158.039	-1.58146	0.00135643	0.0804513	-1.23975	0.0453091
ENSMUSG00000075122	Cd80	protein_coding	CD80 antigen [Source:MGI Symbol;Acc:MGI:101775]	chr16	38455561	38496335	+	175.761	0.940056	0.00137545	0.0813986	0.703618	0.0457553
ENSMUSG00000039738	Slx4	protein_coding	SLX4 structure-specific endonuclease subunit homolog (S. cerevisiae) [Source:MGI Symbol;Acc:MGI:106299]	chr16	3979105	4003770	-	1028.04	0.510636	0.00041987	0.0360944	0.418192	0.0457707
ENSMUSG00000033720	Sfxn5	protein_coding	sideroflexin 5 [Source:MGI Symbol;Acc:MGI:2137681]	chr6	85213049	85333422	-	559.507	0.53545	0.00171752	0.0927949	0.409886	0.045989
ENSMUSG00000102302	Gm38190	sense_intronic	predicted gene, 38190 [Source:MGI Symbol;Acc:MGI:5611418]	chr1	165230371	165235125	-	108.03	2.28344	0.00220619	0.108241	0.0105642	0.045989
ENSMUSG00000023153	Tmem52	protein_coding	transmembrane protein 52 [Source:MGI Symbol;Acc:MGI:1916921]	chr4	155469114	155470858	+	49.8322	-1.875	0.00177749	0.0941501	-1.43975	0.0462409
ENSMUSG00000042215	Bag2	protein_coding	BCL2-associated athanogene 2 [Source:MGI Symbol;Acc:MGI:1891254]	chr1	33745484	33757795	-	273.387	-0.920797	0.00128991	0.0782445	-0.705713	0.0462409
ENSMUSG00000053977	Cd8a	protein_coding	CD8 antigen, alpha chain [Source:MGI Symbol;Acc:MGI:88346]	chr6	71373427	71379173	+	74.6185	-1.39848	0.00185677	0.0969943	-0.941546	0.0462409
ENSMUSG00000074359	Psg23	protein_coding	pregnancy-specific glycoprotein 23 [Source:MGI Symbol;Acc:MGI:1891355]	chr7	18606343	18616501	-	14.9678	5.61698	0.00134753	0.0801017	0.0085156	0.0462409
ENSMUSG00000031791	Tmem38a	protein_coding	transmembrane protein 38A [Source:MGI Symbol;Acc:MGI:1921416]	chr8	72572055	72587282	+	892.655	-1.11291	0.000456132	0.0381635	-0.908144	0.0466437
ENSMUSG00000029380	Cxcl1	protein_coding	chemokine (C-X-C motif) ligand 1 [Source:MGI Symbol;Acc:MGI:108068]	chr5	90891241	90893115	+	323.771	2.06772	0.0014264	0.0829426	1.51168	0.0468511
ENSMUSG00000081441	Gm6161	processed_pseudogene	predicted gene 6161 [Source:MGI Symbol;Acc:MGI:3644104]	chr1	9574548	9575649	+	19.699	4.81962	0.00137983	0.0814772	0.00581017	0.0468511
ENSMUSG00000041476	Smpx	protein_coding	small muscle protein, X-linked [Source:MGI Symbol;Acc:MGI:1913356]	chrX	157698910	157752591	+	215.39	-1.31579	0.00145578	0.0835589	-0.995533	0.0469749
ENSMUSG00000117001	Gm49858	processed_pseudogene	predicted gene, 49858 [Source:MGI Symbol;Acc:MGI:6270531]	chr17	41662393	41663688	-	11.7381	5.40463	0.0012982	0.0784248	0.00366668	0.0469749
ENSMUSG00000015733	Capza2	protein_coding	capping protein (actin filament) muscle Z-line, alpha 2 [Source:MGI Symbol;Acc:MGI:106222]	chr6	17636234	17666972	+	6511.66	0.437757	0.000343749	0.0313128	0.360521	0.0471489
ENSMUSG00000044716	Dok7	protein_coding	docking protein 7 [Source:MGI Symbol;Acc:MGI:3584043]	chr5	35056766	35087839	+	88.0614	-0.788194	0.00194313	0.10012	-0.598036	0.0471489
ENSMUSG00000041735	AAdacl4fm3	protein_coding	AADACL4 family member 3 [Source:MGI Symbol;Acc:MGI:3650721]	chr4	144703191	144721404	-	237.532	-1.63486	0.00149984	0.0857196	-0.0328691	0.0480361
ENSMUSG00000055170	Ifng	protein_coding	interferon gamma [Source:MGI Symbol;Acc:MGI:107656]	chr10	118441046	118445892	+	11.2622	-2.67673	0.00144374	0.0834057	-0.0298736	0.048172
ENSMUSG00000025086	Trub1	protein_coding	TruB pseudouridine (psi) synthase family member 1 [Source:MGI Symbol;Acc:MGI:1919383]	chr19	57452912	57491005	+	567.335	0.522152	0.00187073	0.0975189	0.383429	0.0483355
ENSMUSG00000017830	Dhx58	protein_coding	DEXH (Asp-Glu-X-His) box polypeptide 58 [Source:MGI Symbol;Acc:MGI:1931560]	chr11	100694884	100704271	-	264.822	0.880405	0.00153913	0.0872175	0.650195	0.0493413
ENSMUSG00000055629	B4galnt4	protein_coding	beta-1,4-N-acetyl-galactosaminyl transferase 4 [Source:MGI Symbol;Acc:MGI:2652891]	chr7	141061104	141072400	+	72.111	-1.55903	0.00195909	0.100554	-1.15997	0.0493413
ENSMUSG00000083679	Gm12892	processed_pseudogene	predicted gene 12892 [Source:MGI Symbol;Acc:MGI:3649649]	chr4	122008193	122009338	+	270.371	-6.15553	0.00142583	0.0829426	-0.00270273	0.0493413
ENSMUSG00000001472	Tcf25	protein_coding	transcription factor 25 (basic helix-loop-helix) [Source:MGI Symbol;Acc:MGI:1914105]	chr8	123373753	123403835	+	17346.2	-0.847779	0.000350926	0.0318579	-0.668124	0.049476
ENSMUSG00000033044	Dhrs7c	protein_coding	dehydrogenase/reductase (SDR family) member 7C [Source:MGI Symbol;Acc:MGI:1915710]	chr11	67798187	67816002	+	82.2211	-1.649	0.00206722	0.103983	-1.06461	0.049476
ENSMUSG00000094025	Gm8879	protein_coding	predicted gene 8879 [Source:MGI Symbol;Acc:MGI:3648905]	chr5	11127634	11132487	+	0.702392	12.763	0.000421935	0.0360944	0.000148372	0.049476
ENSMUSG00000052565	H1f3	protein_coding	H1.3 linker histone, cluster member [Source:MGI Symbol;Acc:MGI:107502]	chr13	23553262	23560686	+	19.0168	-1.71677	0.00141175	0.0826308	-1.22679	0.0494766
ENSMUSG00000108195	Gm44415	TEC	predicted gene, 44415 [Source:MGI Symbol;Acc:MGI:5690807]	chr6	87138741	87140852	-	28.2554	2.90163	0.00140274	0.0824652	0.0102329	0.0498646
ENSMUSG00000029862	Clcn1	protein_coding	chloride channel, voltage-sensitive 1 [Source:MGI Symbol;Acc:MGI:88417]	chr6	42286685	42315756	+	118.415	-1.39113	0.00245584	0.115806	-0.0569773	0.0498723
ENSMUSG00000061462	Obscn	protein_coding	obscurin, cytoskeletal calmodulin and titin-interacting RhoGEF [Source:MGI Symbol;Acc:MGI:2681862]	chr11	58994256	59139170	-	2108.87	-1.62724	0.000106186	0.0131209	-1.37846	0.0498798
ENSMUSG00000096256	Gm21093	unprocessed_pseudogene	predicted gene, 21093 [Source:MGI Symbol;Acc:MGI:5434448]	chr4	42027873	42035425	-	14.5405	4.7946	0.00154303	0.0872531	0.00426687	0.0498798
ENSMUSG00000103621	Gm38366	TEC	predicted gene, 38366 [Source:MGI Symbol;Acc:MGI:5611594]	chr9	108530832	108532765	+	41.6107	-1.08182	0.00143435	0.0832234	-0.82296	0.0498798
ENSMUSG00000107585	3300002P13Rik	lincRNA	RIKEN cDNA 3300002P13 gene [Source:MGI Symbol;Acc:MGI:1917480]	chr7	3421665	3423445	-	14.5767	-2.37192	0.00152216	0.0865706	-0.031168	0.0507674
ENSMUSG00000058922	Gm10052	processed_pseudogene	predicted pseudogene 10052 [Source:MGI Symbol;Acc:MGI:3704348]	chr9	123689233	123690192	-	22.499	-11.5927	0.0014557	0.0835589	-0.000265849	0.0510061
ENSMUSG00000023885	Thbs2	protein_coding	thrombospondin 2 [Source:MGI Symbol;Acc:MGI:98738]	chr17	14665500	14694235	-	13664.1	0.768701	0.000388693	0.0344658	0.63849	0.0516889
ENSMUSG00000097360	9430065F17Rik	antisense	RIKEN cDNA 9430065F17 gene [Source:MGI Symbol;Acc:MGI:1924606]	chr13	67553035	67564010	+	40.4444	-2.87715	0.00150131	0.0857196	-1.92025	0.0516889
ENSMUSG00000057802	Gm10030	processed_transcript	predicted gene 10030 [Source:MGI Symbol;Acc:MGI:3641798]	chr9	110989499	111008029	+	16.7449	-2.09342	0.00158165	0.0886853	-0.030424	0.0517537
ENSMUSG00000079014	Serpina3i	protein_coding	serine (or cysteine) peptidase inhibitor, clade A, member 3I [Source:MGI Symbol;Acc:MGI:2182841]	chr12	104263122	104269372	+	438.949	-2.79733	0.00170386	0.092431	-0.0227787	0.0517537
ENSMUSG00000038094	Atp13a4	protein_coding	ATPase type 13A4 [Source:MGI Symbol;Acc:MGI:1924456]	chr16	29395853	29544864	-	138.913	-1.68717	0.00262061	0.12143	-1.20288	0.0519634
ENSMUSG00000114873	Gm47052	processed_pseudogene	predicted gene, 47052 [Source:MGI Symbol;Acc:MGI:6095760]	chr13	98973378	98973742	+	0.579319	-12.7961	0.000376833	0.0338642	-0.000744253	0.0522639
ENSMUSG00000038403	Hjv	protein_coding	hemojuvelin BMP co-receptor [Source:MGI Symbol;Acc:MGI:1916835]	chr3	96525172	96529210	+	329.106	-1.39275	0.00170065	0.092431	-1.04653	0.0528031
ENSMUSG00000044294	Krt84	protein_coding	keratin 84 [Source:MGI Symbol;Acc:MGI:96700]	chr15	101525026	101532820	-	105.781	-2.1227	0.00174455	0.0934982	-0.0190016	0.0528031
ENSMUSG00000052374	Actn2	protein_coding	actinin alpha 2 [Source:MGI Symbol;Acc:MGI:109192]	chr13	12269426	12340760	-	1244.33	-1.547	0.000545385	0.0435245	-1.26937	0.0528031
ENSMUSG00000000409	Lck	protein_coding	lymphocyte protein tyrosine kinase [Source:MGI Symbol;Acc:MGI:96756]	chr4	129548344	129573641	-	217.34	-1.06689	0.00175517	0.0936911	-0.716954	0.0528069
ENSMUSG00000021213	Akr1c13	protein_coding	aldo-keto reductase family 1, member C13 [Source:MGI Symbol;Acc:MGI:1351662]	chr13	4191150	4205596	+	186.346	0.518342	0.00177784	0.0941501	0.385252	0.053116
ENSMUSG00000021750	Fam107a	protein_coding	family with sequence similarity 107, member A [Source:MGI Symbol;Acc:MGI:3041256]	chr14	8296274	8318023	-	173.231	-1.08788	0.00178141	0.0941501	-0.79388	0.053116
ENSMUSG00000090243	Gm16103	processed_pseudogene	predicted gene 16103 [Source:MGI Symbol;Acc:MGI:3802086]	chr1	43785910	43787188	+	33.0442	2.21846	0.00160187	0.0892379	1.45963	0.053116
ENSMUSG00000112864	Gm18596	protein_coding	predicted gene, 18596 [Source:MGI Symbol;Acc:MGI:5010781]	chr10	77741796	77742638	-	40.1183	-2.98901	0.00156657	0.088149	-0.0124477	0.053116
ENSMUSG00000017897	Eya2	protein_coding	EYA transcriptional coactivator and phosphatase 2 [Source:MGI Symbol;Acc:MGI:109341]	chr2	165595032	165771727	+	323.028	-1.37326	0.00164218	0.0907449	-1.03129	0.05321
ENSMUSG00000110404	Rnf223	protein_coding	ring finger 223 [Source:MGI Symbol;Acc:MGI:3588193]	chr4	156130513	156133420	+	169.875	-1.05506	0.00292625	0.129953	-0.653625	0.0534894
ENSMUSG00000003617	Cp	protein_coding	ceruloplasmin [Source:MGI Symbol;Acc:MGI:88476]	chr3	19957054	20009145	+	7387.91	0.690752	0.000429208	0.0365993	0.570231	0.0540526
ENSMUSG00000027994	Mcub	protein_coding	mitochondrial calcium uniporter dominant negative beta subunit [Source:MGI Symbol;Acc:MGI:1914065]	chr3	129914960	129970206	-	202.585	1.11828	0.00289708	0.129303	0.627859	0.0540526
ENSMUSG00000115680	Gm35167	lincRNA	predicted gene, 35167 [Source:MGI Symbol;Acc:MGI:5594326]	chr15	38184009	38202217	-	10.64	3.10588	0.00172246	0.0928737	0.0184981	0.0543199
ENSMUSG00000037166	Ppp1r14a	protein_coding	protein phosphatase 1, regulatory inhibitor subunit 14A [Source:MGI Symbol;Acc:MGI:1931139]	chr7	29289308	29293801	+	55.5695	-1.18467	0.00242525	0.115178	-0.81953	0.0544483
ENSMUSG00000030399	Ckm	protein_coding	creatine kinase, muscle [Source:MGI Symbol;Acc:MGI:88413]	chr7	19404776	19422841	+	7630.43	-1.54108	0.000421896	0.0360944	-1.24603	0.0549851
ENSMUSG00000034640	Tiparp	protein_coding	TCDD-inducible poly(ADP-ribose) polymerase [Source:MGI Symbol;Acc:MGI:2159210]	chr3	65528410	65555518	+	1411.98	0.515162	0.000586498	0.0457709	0.411819	0.0549851
ENSMUSG00000103220	Gm37728	TEC	predicted gene, 37728 [Source:MGI Symbol;Acc:MGI:5610956]	chr6	31145128	31147419	-	29.8601	-1.56799	0.00167659	0.0918855	-1.14081	0.0549851
ENSMUSG00000008658	Rbfox1	protein_coding	RNA binding protein, fox-1 homolog (C. elegans) 1 [Source:MGI Symbol;Acc:MGI:1926224]	chr16	5885355	7411526	+	243.531	-0.846533	0.00190251	0.0987898	-0.642136	0.0554055
ENSMUSG00000104453	Gm37829	TEC	predicted gene, 37829 [Source:MGI Symbol;Acc:MGI:5611057]	chr7	81530309	81532521	-	45.9728	-1.22338	0.00239398	0.113895	-0.85947	0.0554055
ENSMUSG00000041949	Tango6	protein_coding	transport and golgi organization 6 [Source:MGI Symbol;Acc:MGI:2142786]	chr8	106683068	106851439	+	287.561	0.552036	0.00175037	0.0936219	0.426332	0.0555397
ENSMUSG00000025221	Kcnip2	protein_coding	Kv channel-interacting protein 2 [Source:MGI Symbol;Acc:MGI:2135916]	chr19	45791839	45816061	-	53.4286	-1.1113	0.00252346	0.11816	-0.0542314	0.055546
ENSMUSG00000034422	Parp14	protein_coding	poly (ADP-ribose) polymerase family, member 14 [Source:MGI Symbol;Acc:MGI:1919489]	chr16	35832874	35871544	-	2602.48	0.699086	0.000122892	0.0145797	0.586486	0.055546
ENSMUSG00000100992	Gm23925	lincRNA	predicted gene, 23925 [Source:MGI Symbol;Acc:MGI:5453702]	chr2	158359797	158359928	-	0.702392	12.763	0.000421935	0.0360944	0.000148372	0.055546
ENSMUSG00000025515	Muc2	protein_coding	mucin 2 [Source:MGI Symbol;Acc:MGI:1339364]	chr7	141690340	141754693	+	67.7582	2.16531	0.00244369	0.115806	0.0178824	0.0559263
ENSMUSG00000028989	Angptl7	protein_coding	angiopoietin-like 7 [Source:MGI Symbol;Acc:MGI:3605801]	chr4	148495183	148500460	-	135.953	-1.46763	0.00301998	0.131705	-0.0429479	0.0564226
ENSMUSG00000050445	Cyp8b1	protein_coding	cytochrome P450, family 8, subfamily b, polypeptide 1 [Source:MGI Symbol;Acc:MGI:1338044]	chr9	121914356	121916305	-	12.6193	-2.33614	0.00163559	0.0905928	-0.0323761	0.056439
ENSMUSG00000040528	Milr1	protein_coding	mast cell immunoglobulin like receptor 1 [Source:MGI Symbol;Acc:MGI:2685731]	chr11	106751226	106768794	+	105.196	0.865511	0.00245312	0.115806	0.587285	0.0566816
ENSMUSG00000086596	Susd5	protein_coding	sushi domain containing 5 [Source:MGI Symbol;Acc:MGI:2685972]	chr9	114057140	114098728	+	48.7976	-1.09146	0.00199049	0.101774	-0.743368	0.056714
ENSMUSG00000092232	Gm20521	protein_coding	predicted gene 20521 [Source:MGI Symbol;Acc:MGI:5141986]	chr14	54883441	54898137	+	16.1409	4.49961	0.00191904	0.0992618	0.00849574	0.0569789
ENSMUSG00000040957	Cables1	protein_coding	CDK5 and Abl enzyme substrate 1 [Source:MGI Symbol;Acc:MGI:1927065]	chr18	11839220	11945630	+	545.273	-0.518796	0.00203721	0.103178	-0.369194	0.0577899
ENSMUSG00000025936	Gm4956	transcribed_unprocessed_pseudogene	predicted gene 4956 [Source:MGI Symbol;Acc:MGI:3647976]	chr1	21285246	21298312	-	6.89923	-3.47998	0.000792622	0.0576433	-0.0225423	0.0579085
ENSMUSG00000037617	Spag1	protein_coding	sperm associated antigen 1 [Source:MGI Symbol;Acc:MGI:1349387]	chr15	36178099	36235621	+	428.713	-0.795076	0.000948095	0.0645527	-0.580976	0.0579582
ENSMUSG00000042662	Dusp15	protein_coding	dual specificity phosphatase-like 15 [Source:MGI Symbol;Acc:MGI:1934928]	chr2	152940997	152951698	-	104.923	-1.26012	0.0025765	0.120222	-0.069295	0.058627
ENSMUSG00000060621	Nkpd1	protein_coding	NTPase, KAP family P-loop domain containing 1 [Source:MGI Symbol;Acc:MGI:1916797]	chr7	19517838	19525056	+	486.399	-1.17787	0.00209442	0.104878	-0.82721	0.058627
ENSMUSG00000095304	Plac9a	protein_coding	placenta specific 9a [Source:MGI Symbol;Acc:MGI:2663998]	chr14	25887506	25903100	-	708.096	-1.43986	0.000671934	0.0503762	-1.09314	0.0591516
ENSMUSG00000018930	Ccl4	protein_coding	chemokine (C-C motif) ligand 4 [Source:MGI Symbol;Acc:MGI:98261]	chr11	83662584	83664683	+	66.9853	3.19768	0.00268843	0.123	2.01441	0.0599257
ENSMUSG00000043639	Rbm20	protein_coding	RNA binding motif protein 20 [Source:MGI Symbol;Acc:MGI:1920963]	chr19	53677306	53867080	+	67.8314	-1.34775	0.00218077	0.107431	-0.940415	0.0609251
ENSMUSG00000044927	H1f10	protein_coding	H1.10 linker histone [Source:MGI Symbol;Acc:MGI:2685307]	chr6	87980421	87981637	-	135.573	-0.909818	0.00358424	0.146948	-0.63029	0.061422
ENSMUSG00000059430	Actg2	protein_coding	actin, gamma 2, smooth muscle, enteric [Source:MGI Symbol;Acc:MGI:104589]	chr6	83512905	83536265	-	139.997	-1.01575	0.00220382	0.108241	-0.73237	0.061422
ENSMUSG00000083899	Gm12346	transcribed_processed_pseudogene	predicted gene 12346 [Source:MGI Symbol;Acc:MGI:3649810]	chr11	77293444	77295898	+	138.53	-0.970944	0.00222318	0.108675	-0.748309	0.0617091
ENSMUSG00000039611	Tmem246	protein_coding	transmembrane protein 246 [Source:MGI Symbol;Acc:MGI:1914313]	chr4	49584506	49597876	-	398.927	-1.28681	0.00206876	0.103983	-0.997142	0.0622953
ENSMUSG00000117679	Apbb3	protein_coding	amyloid beta (A4) precursor protein-binding, family B, member 3 [Source:MGI Symbol;Acc:MGI:108404]	chr18	36671154	36679366	-	948.174	0.715417	0.000552493	0.0437568	0.572244	0.0622953
ENSMUSG00000027961	Lrrc39	protein_coding	leucine rich repeat containing 39 [Source:MGI Symbol;Acc:MGI:1924557]	chr3	116562973	116583134	+	54.4425	-1.45423	0.00225954	0.109649	-0.986488	0.0623164
ENSMUSG00000024675	Ms4a4c	protein_coding	membrane-spanning 4-domains, subfamily A, member 4C [Source:MGI Symbol;Acc:MGI:1927656]	chr19	11404770	11427246	+	120.226	1.45289	0.0027989	0.125762	0.947214	0.062327
ENSMUSG00000020120	Plek	protein_coding	pleckstrin [Source:MGI Symbol;Acc:MGI:1860485]	chr11	16971206	17052381	-	1671.28	0.805117	0.000708976	0.0525627	0.645862	0.0623751
ENSMUSG00000073830	Mup14	protein_coding	major urinary protein 14 [Source:MGI Symbol;Acc:MGI:3702005]	chr4	61300023	61304000	-	788.268	1.59542	0.000557905	0.0438804	1.18034	0.0623751
ENSMUSG00000007122	Casq1	protein_coding	calsequestrin 1 [Source:MGI Symbol;Acc:MGI:1309468]	chr1	172209894	172219868	-	1178.78	-1.52239	0.000697994	0.0518926	-1.20726	0.0627092
ENSMUSG00000111205	Gm39307	bidirectional_promoter_lncRNA	predicted gene, 39307 [Source:MGI Symbol;Acc:MGI:5622192]	chr9	22260102	22263289	+	7.59454	3.94922	0.000268951	0.0266761	0.0196086	0.0631163
ENSMUSG00000114150	Gm46367	processed_transcript	predicted gene, 46367 [Source:MGI Symbol;Acc:MGI:5826004]	chr12	83823455	83842087	+	0.506228	12.6067	0.000512028	0.0417921	0.000139444	0.0636733
ENSMUSG00000007030	Vwa7	protein_coding	von Willebrand factor A domain containing 7 [Source:MGI Symbol;Acc:MGI:1306798]	chr17	35016579	35026741	+	61.5461	-0.915308	0.00298992	0.130821	-0.623062	0.0645459
ENSMUSG00000049598	Vsig8	protein_coding	V-set and immunoglobulin domain containing 8 [Source:MGI Symbol;Acc:MGI:3642995]	chr1	172555938	172563717	+	248.061	-2.3315	0.00231257	0.111325	-0.0143225	0.0645459
ENSMUSG00000012889	Podnl1	protein_coding	podocan-like 1 [Source:MGI Symbol;Acc:MGI:2685352]	chr8	84125989	84132527	+	161.129	-1.0904	0.0029582	0.130678	-0.756151	0.0647696
ENSMUSG00000057855	Krtap6-3	protein_coding	keratin associated protein 6-3 [Source:MGI Symbol;Acc:MGI:1330279]	chr16	89084015	89084534	+	17.3093	-4.6715	0.00218163	0.107431	-0.00551473	0.0659009
ENSMUSG00000104063	Pcdhgb7	protein_coding	protocadherin gamma subfamily B, 7 [Source:MGI Symbol;Acc:MGI:1935199]	chr18	37751600	37841873	+	217.055	0.736477	0.00247301	0.11641	0.548024	0.0666376
ENSMUSG00000110250	Gm9077	unprocessed_pseudogene	predicted gene 9077 [Source:MGI Symbol;Acc:MGI:3644458]	chr12	3171874	3201049	+	12.901	-3.13364	0.00229639	0.110833	-0.0153093	0.0666967
ENSMUSG00000027995	Tlr2	protein_coding	toll-like receptor 2 [Source:MGI Symbol;Acc:MGI:1346060]	chr3	83836272	83841767	-	609.46	0.659471	0.002514	0.117924	0.489531	0.0670141
ENSMUSG00000096847	Tmem151b	protein_coding	transmembrane protein 151B [Source:MGI Symbol;Acc:MGI:2685169]	chr17	45541952	45549677	-	29.2121	-1.47504	0.00217358	0.107431	-1.03535	0.0670141
ENSMUSG00000033676	Gabrb3	protein_coding	gamma-aminobutyric acid (GABA) A receptor, subunit beta 3 [Source:MGI Symbol;Acc:MGI:95621]	chr7	57419692	57828802	+	77.2215	1.36684	0.00333696	0.14137	0.808878	0.0673748
ENSMUSG00000112226	Gm48786	processed_pseudogene	predicted gene, 48786 [Source:MGI Symbol;Acc:MGI:6098486]	chr10	51543035	51546848	+	21.6833	1.66674	0.00224976	0.109649	1.01865	0.0673748
ENSMUSG00000030742	Lat	protein_coding	linker for activation of T cells [Source:MGI Symbol;Acc:MGI:1342293]	chr7	126363824	126369570	-	141.034	-0.689803	0.00418728	0.161734	-0.460945	0.0686492
ENSMUSG00000016206	H2-M3	protein_coding	histocompatibility 2, M region locus 3 [Source:MGI Symbol;Acc:MGI:95915]	chr17	37270220	37274484	+	387.539	0.716101	0.00264636	0.122006	0.478441	0.0702814
ENSMUSG00000025498	Irf7	protein_coding	interferon regulatory factor 7 [Source:MGI Symbol;Acc:MGI:1859212]	chr7	141262706	141266481	-	577.481	1.23156	0.000826094	0.0595904	0.931333	0.0703172
ENSMUSG00000072620	Slfn2	protein_coding	schlafen 2 [Source:MGI Symbol;Acc:MGI:1313258]	chr11	83065112	83070678	+	757.579	0.569285	0.00268547	0.123	0.415227	0.0703172
ENSMUSG00000021061	Sptb	protein_coding	spectrin beta, erythrocytic [Source:MGI Symbol;Acc:MGI:98387]	chr12	76580488	76710547	-	417.623	-1.18605	0.00266125	0.122464	-0.854158	0.0709967
ENSMUSG00000022596	Slurp1	protein_coding	secreted Ly6/Plaur domain containing 1 [Source:MGI Symbol;Acc:MGI:1930923]	chr15	74724318	74728034	-	162.266	-1.69568	0.00414629	0.161554	-0.0265006	0.0709967
ENSMUSG00000069743	Zfp820	protein_coding	zinc finger protein 820 [Source:MGI Symbol;Acc:MGI:1922674]	chr17	21816885	21845772	-	170.656	0.911207	0.00438106	0.165624	0.0540019	0.0709967
ENSMUSG00000079707	Tcte3	protein_coding	t-complex-associated testis expressed 3 [Source:MGI Symbol;Acc:MGI:98642]	chr17	15027152	15041488	-	11.1786	-5.00133	0.00260371	0.121279	-0.00600553	0.0713367
ENSMUSG00000044938	Klhl31	protein_coding	kelch-like 31 [Source:MGI Symbol;Acc:MGI:3045305]	chr9	77636500	77660127	+	313.108	-1.39475	0.00269913	0.123106	-1.00949	0.0715711
ENSMUSG00000098404	Mrip-ps	unprocessed_pseudogene	Mom radiation induced polyposis, pseudogene [Source:MGI Symbol;Acc:MGI:3645947]	chr7	15288251	15289190	-	471.575	0.555965	0.00344753	0.144327	0.378448	0.0730284
ENSMUSG00000028420	Tmem38b	protein_coding	transmembrane protein 38B [Source:MGI Symbol;Acc:MGI:1098718]	chr4	53826045	53862019	+	582.867	-0.755909	0.00130169	0.0784248	-0.590951	0.0734654
ENSMUSG00000059423	Zfp933	protein_coding	zinc finger protein 933 [Source:MGI Symbol;Acc:MGI:1922865]	chr4	147822986	147848366	-	593.223	0.864158	0.000881074	0.0617414	0.613815	0.0736732
ENSMUSG00000061126	Cyp4f39	protein_coding	cytochrome P450, family 4, subfamily f, polypeptide 39 [Source:MGI Symbol;Acc:MGI:2445210]	chr17	32452723	32493320	+	1005.6	-1.0272	0.000916543	0.0632107	-0.791467	0.0746782
ENSMUSG00000074259	Gramd2	protein_coding	GRAM domain containing 2 [Source:MGI Symbol;Acc:MGI:3528937]	chr9	59680144	59718874	+	189.406	-0.855258	0.0045688	0.169591	-0.52225	0.0747756
ENSMUSG00000114210	A330084C13Rik	antisense	RIKEN cDNA A330084C13 gene [Source:MGI Symbol;Acc:MGI:2685802]	chr18	64884475	64888491	-	16.4379	1.87951	0.00284471	0.127178	1.2116	0.0768465
ENSMUSG00000005373	Mlxipl	protein_coding	MLX interacting protein-like [Source:MGI Symbol;Acc:MGI:1927999]	chr5	135089890	135138382	+	178.635	-1.0901	0.00473431	0.173332	-0.669397	0.0771745
ENSMUSG00000018893	Mb	protein_coding	myoglobin [Source:MGI Symbol;Acc:MGI:96922]	chr15	77015487	77050670	-	1785.12	-1.21029	0.000933706	0.063899	-0.957882	0.0772277
ENSMUSG00000029361	Nos1	protein_coding	nitric oxide synthase 1, neuronal [Source:MGI Symbol;Acc:MGI:97360]	chr5	117781032	117958840	+	92.4144	-1.23344	0.00397217	0.157722	-0.741315	0.0776194
ENSMUSG00000032059	Alg9	protein_coding	asparagine-linked glycosylation 9 (alpha 1,2 mannosyltransferase) [Source:MGI Symbol;Acc:MGI:1924753]	chr9	50775019	50843542	+	766.633	-0.53416	0.00143881	0.083301	-0.399996	0.0776194
ENSMUSG00000106037	Gm4332	processed_pseudogene	predicted gene 4332 [Source:MGI Symbol;Acc:MGI:3782515]	chr3	119709516	119709861	+	8.91885	-5.1118	0.00118933	0.0738217	-0.00683099	0.0784609
ENSMUSG00000115212	Gm8417	transcribed_unprocessed_pseudogene	predicted gene 8417 [Source:MGI Symbol;Acc:MGI:3648869]	chr14	49802785	49826516	+	171.645	0.66177	0.00379047	0.152821	0.416443	0.0784609
ENSMUSG00000110411	Gm45457	TEC	predicted gene 45457 [Source:MGI Symbol;Acc:MGI:5791293]	chr8	45779228	45782316	+	30.2409	2.99513	0.00269111	0.123	0.00677182	0.0788936
ENSMUSG00000027459	Fam110a	protein_coding	family with sequence similarity 110, member A [Source:MGI Symbol;Acc:MGI:1921097]	chr2	151969398	151980219	-	632.264	-0.695487	0.00311025	0.134101	-0.461953	0.0790558
ENSMUSG00000087006	Gm13889	protein_coding	predicted gene 13889 [Source:MGI Symbol;Acc:MGI:3652053]	chr2	93955810	93957201	-	238.536	-0.708241	0.00303863	0.132203	-0.509307	0.0790558
ENSMUSG00000096131	Gm9639	protein_coding	predicted gene 9639 [Source:MGI Symbol;Acc:MGI:3780046]	chr10	77794399	77795076	-	26.3091	-4.08403	0.00278698	0.125762	-0.00799666	0.0790558
ENSMUSG00000097101	1810034E14Rik	antisense	RIKEN cDNA 1810034E14 gene [Source:MGI Symbol;Acc:MGI:1913753]	chr13	64248700	64271852	+	77.281	-1.78805	0.00393132	0.157076	-0.0253094	0.0790558
ENSMUSG00000104986	1600023N17Rik	TEC	RIKEN cDNA 1600023N17 gene [Source:MGI Symbol;Acc:MGI:1917038]	chr5	45668702	45669708	-	12.1377	-1.80527	0.00278615	0.125762	-0.0341589	0.0790558
ENSMUSG00000047344	Lancl3	protein_coding	LanC lantibiotic synthetase component C-like 3 (bacterial) [Source:MGI Symbol;Acc:MGI:2443335]	chrX	9199902	9268085	+	31.9943	2.46539	0.00290773	0.129499	0.0191871	0.0813405
ENSMUSG00000045215	Asxl3	protein_coding	additional sex combs like 3, transcriptional regulator [Source:MGI Symbol;Acc:MGI:2685175]	chr18	22344246	22530227	+	94.5716	0.783903	0.00424681	0.163325	0.420643	0.0815901
ENSMUSG00000042320	Prox2	protein_coding	prospero homeobox 2 [Source:MGI Symbol;Acc:MGI:1920672]	chr12	85086385	85110759	-	154.982	0.624868	0.00325179	0.138642	0.4116	0.0816558
ENSMUSG00000037594	Clba1	protein_coding	clathrin binding box of aftiphilin containing 1 [Source:MGI Symbol;Acc:MGI:2443738]	chr12	112808937	112816252	+	281.212	-0.686797	0.00298176	0.130678	-0.504506	0.0817522
ENSMUSG00000096039	D830030K20Rik	protein_coding	RIKEN cDNA D830030K20 gene [Source:MGI Symbol;Acc:MGI:2443830]	chr14	3208488	3234351	+	23.3271	2.37531	0.0029673	0.130678	0.0124993	0.0823633
ENSMUSG00000038765	Lmx1b	protein_coding	LIM homeobox transcription factor 1 beta [Source:MGI Symbol;Acc:MGI:1100513]	chr2	33560965	33640608	-	53.4556	-1.10388	0.004166	0.161734	-0.703448	0.0828029
ENSMUSG00000019256	Ahr	protein_coding	aryl-hydrocarbon receptor [Source:MGI Symbol;Acc:MGI:105043]	chr12	35497974	35535038	-	5484.05	0.777121	0.000755133	0.055505	0.605041	0.0832999
ENSMUSG00000030401	Rtn2	protein_coding	reticulon 2 (Z-band associated protein) [Source:MGI Symbol;Acc:MGI:107612]	chr7	19282624	19296160	+	678.883	-0.964145	0.000829972	0.059702	-0.769656	0.0832999
ENSMUSG00000030493	Faap24	protein_coding	Fanconi anemia core complex associated protein 24 [Source:MGI Symbol;Acc:MGI:2142208]	chr7	35392152	35396836	-	241.703	0.455704	0.00335173	0.141771	0.32491	0.0832999
ENSMUSG00000030882	Dnhd1	protein_coding	dynein heavy chain domain 1 [Source:MGI Symbol;Acc:MGI:1924755]	chr7	105650827	105721799	+	222.16	-0.846528	0.005173	0.180245	-0.480255	0.0832999
ENSMUSG00000048294	Krtap4-13	protein_coding	keratin associated protein 4-13 [Source:MGI Symbol;Acc:MGI:1916714]	chr11	99809078	99809892	-	37.9838	-3.62986	0.00295263	0.130678	-0.00756502	0.0832999
ENSMUSG00000048967	Yjefn3	protein_coding	YjeF N-terminal domain containing 3 [Source:MGI Symbol;Acc:MGI:2681845]	chr8	69887788	69902712	-	36.1999	-1.6592	0.00304478	0.132203	-1.15967	0.0832999
ENSMUSG00000076545	Igkv4-72	IG_V_gene	immunoglobulin kappa chain variable 4-72 [Source:MGI Symbol;Acc:MGI:2686345]	chr6	69226854	69227433	-	21.395	-3.34877	0.0032408	0.138617	-0.0106179	0.0832999
ENSMUSG00000106386	Gm42991	TEC	predicted gene 42991 [Source:MGI Symbol;Acc:MGI:5663128]	chr5	131972050	131975886	-	300.271	-0.660097	0.00338541	0.142969	-0.468085	0.0832999
ENSMUSG00000116838	Gm6475	processed_pseudogene	predicted gene 6475 [Source:MGI Symbol;Acc:MGI:3648186]	chr17	3312250	3314185	-	20.6792	-1.4626	0.00291118	0.129499	-1.0082	0.0832999
ENSMUSG00000070990	Foxe1	protein_coding	forkhead box E1 [Source:MGI Symbol;Acc:MGI:1353500]	chr4	46343609	46346412	+	49.0128	-1.96412	0.00430669	0.164177	-0.0179672	0.0839748
ENSMUSG00000025189	Cnnm1	protein_coding	cyclin M1 [Source:MGI Symbol;Acc:MGI:1891366]	chr19	43440436	43497210	+	15.939	3.3382	0.00322476	0.138374	2.36643	0.0841819
ENSMUSG00000031326	Cdx4	protein_coding	caudal type homeobox 4 [Source:MGI Symbol;Acc:MGI:88362]	chrX	103321398	103330592	+	1.47796	16.4236	3.58866e-06	0.000939033	0.000923319	0.0841819
ENSMUSG00000093954	Gm16867	protein_coding	predicted gene, 16867 [Source:MGI Symbol;Acc:MGI:4439791]	chr14	69363504	69503362	-	73.786	-5.76215	0.00452691	0.168748	-0.00394286	0.0841819
ENSMUSG00000055884	Fancm	protein_coding	Fanconi anemia, complementation group M [Source:MGI Symbol;Acc:MGI:2442306]	chr12	65075603	65132058	+	566.297	-1.01409	0.00432152	0.164304	-0.0538655	0.0851634
ENSMUSG00000035208	Slfn8	protein_coding	schlafen 8 [Source:MGI Symbol;Acc:MGI:2672859]	chr11	83002158	83020810	-	161.904	0.785647	0.00572011	0.191076	0.486376	0.0854184
ENSMUSG00000044086	Lmod3	protein_coding	leiomodin 3 (fetal) [Source:MGI Symbol;Acc:MGI:2444169]	chr6	97238534	97252759	-	210.877	-1.24714	0.00558588	0.188004	-0.701671	0.0854184
ENSMUSG00000006403	Adamts4	protein_coding	a disintegrin-like and metallopeptidase (reprolysin type) with thrombospondin type 1 motif, 4 [Source:MGI Symbol;Acc:MGI:1339949]	chr1	171250421	171260637	+	976.324	0.775353	0.0016909	0.0921022	0.597783	0.0857629
ENSMUSG00000117147	Gm11166	unprocessed_pseudogene	predicted gene 11166 [Source:MGI Symbol;Acc:MGI:3810119]	chr17	13096679	13098472	-	40.0702	2.1006	0.00339987	0.143127	0.0191194	0.0857629
ENSMUSG00000038473	Nos1ap	protein_coding	nitric oxide synthase 1 (neuronal) adaptor protein [Source:MGI Symbol;Acc:MGI:1917979]	chr1	170302668	170589861	-	56.1833	1.08914	0.00357391	0.146948	0.0503799	0.0860612
ENSMUSG00000035004	Igsf6	protein_coding	immunoglobulin superfamily, member 6 [Source:MGI Symbol;Acc:MGI:1891393]	chr7	121064067	121074572	-	339.129	0.559345	0.00332899	0.141257	0.387345	0.0870208
ENSMUSG00000039005	Tlr4	protein_coding	toll-like receptor 4 [Source:MGI Symbol;Acc:MGI:96824]	chr4	66827584	66930284	+	752.206	0.632879	0.00184809	0.0969065	0.433165	0.0870208
ENSMUSG00000036196	Slc26a8	protein_coding	solute carrier family 26, member 8 [Source:MGI Symbol;Acc:MGI:2385046]	chr17	28637783	28690233	-	36.728	1.22087	0.00323599	0.138617	0.722281	0.0870213
ENSMUSG00000043505	Gimap5	protein_coding	GTPase, IMAP family member 5 [Source:MGI Symbol;Acc:MGI:2442232]	chr6	48746197	48754210	+	88.7704	0.859368	0.00364823	0.148658	0.0681874	0.0870388
ENSMUSG00000110444	Gm10033	protein_coding	predicted gene 10033 [Source:MGI Symbol;Acc:MGI:3642803]	chr8	69366510	69395539	-	513.673	1.13018	0.00366126	0.148962	0.0342647	0.0870388
ENSMUSG00000096995	2810029C07Rik	bidirectional_promoter_lncRNA	RIKEN cDNA 2810029C07 gene [Source:MGI Symbol;Acc:MGI:1919920]	chr12	111572317	111574402	-	84.6235	0.82297	0.00485383	0.175333	0.0740702	0.0873536
ENSMUSG00000095789	Nupr1l	protein_coding	nuclear protein transcriptional regulator 1 like [Source:MGI Symbol;Acc:MGI:1923099]	chr5	129908540	129913789	+	40.4968	1.67788	0.00324764	0.138642	0.0326979	0.0878077
ENSMUSG00000107096	Gm43597	lincRNA	predicted gene 43597 [Source:MGI Symbol;Acc:MGI:5663734]	chr5	150599932	150607003	-	111.958	-0.828855	0.00457497	0.169591	-0.492485	0.0878317
ENSMUSG00000011884	Gltp	protein_coding	glycolipid transfer protein [Source:MGI Symbol;Acc:MGI:1929253]	chr5	114669398	114690984	-	8270.61	-0.572476	0.000875013	0.0617414	-0.447726	0.0880354
ENSMUSG00000041707	Tmem273	protein_coding	transmembrane protein 273 [Source:MGI Symbol;Acc:MGI:1916319]	chr14	32785963	32817984	+	106.887	1.08462	0.00460489	0.170025	0.603029	0.0880354
ENSMUSG00000078505	Aadacl4fm4	protein_coding	AADACL4 family member 4 [Source:MGI Symbol;Acc:MGI:2685282]	chr4	144669937	144686368	-	63.6687	-1.97103	0.00467523	0.171639	-0.0214975	0.0880354
ENSMUSG00000096606	Tpbgl	protein_coding	trophoblast glycoprotein-like [Source:MGI Symbol;Acc:MGI:3646425]	chr7	99624082	99627103	-	174.168	-0.839078	0.00578287	0.19245	-0.0764509	0.0887203
ENSMUSG00000038522	Mfsd4b1	protein_coding	major facilitator superfamily domain containing 4B1 [Source:MGI Symbol;Acc:MGI:2143575]	chr10	40001575	40025268	-	12.8333	-1.84874	0.00358327	0.146948	-0.0337809	0.0909087
ENSMUSG00000081883	Gm15574	processed_pseudogene	predicted gene 15574 [Source:MGI Symbol;Acc:MGI:3783022]	chr3	32880011	32880608	-	6.77957	4.01927	0.000546324	0.0435245	0.0172097	0.0909087
ENSMUSG00000047394	Odf3b	protein_coding	outer dense fiber of sperm tails 3B [Source:MGI Symbol;Acc:MGI:1917363]	chr15	89377449	89379587	-	13.8053	-2.23829	0.0036188	0.147685	-0.0221239	0.0915616
ENSMUSG00000042360	4930433N12Rik	processed_transcript	RIKEN cDNA 4930433N12 gene [Source:MGI Symbol;Acc:MGI:2149746]	chr9	3133847	3199799	-	9.19007	4.92396	0.00012556	0.014763	4.08291	0.0917499
ENSMUSG00000096617	Gm5559	processed_pseudogene	predicted gene 5559 [Source:MGI Symbol;Acc:MGI:3779498]	chr5	95861714	95862715	+	22.5169	-1.525	0.00345672	0.144327	-0.0439527	0.0917706
ENSMUSG00000020871	Dlx4	protein_coding	distal-less homeobox 4 [Source:MGI Symbol;Acc:MGI:94904]	chr11	95140447	95146263	-	21.071	3.5869	0.00378055	0.152762	0.00521335	0.0919552
ENSMUSG00000046095	Krt32	protein_coding	keratin 32 [Source:MGI Symbol;Acc:MGI:1309995]	chr11	100080848	100088226	-	135.704	-2.01903	0.00629591	0.202455	-0.0141252	0.0922934
ENSMUSG00000052013	Btla	protein_coding	B and T lymphocyte associated [Source:MGI Symbol;Acc:MGI:2658978]	chr16	45224315	45257670	+	231.279	1.16911	0.00397269	0.157722	0.0353037	0.0922934
ENSMUSG00000079110	Capn3	protein_coding	calpain 3 [Source:MGI Symbol;Acc:MGI:107437]	chr2	120463572	120504918	+	129.324	-1.59894	0.00655835	0.207055	-0.033149	0.0936235
ENSMUSG00000000301	Pemt	protein_coding	phosphatidylethanolamine N-methyltransferase [Source:MGI Symbol;Acc:MGI:104535]	chr11	59970614	60046489	-	63.5205	-0.82813	0.00536192	0.18371	-0.520929	0.0941735
ENSMUSG00000055541	Lair1	protein_coding	leukocyte-associated Ig-like receptor 1 [Source:MGI Symbol;Acc:MGI:105492]	chr7	4003402	4063204	-	500.798	0.946777	0.00410458	0.160642	0.564578	0.0941735
ENSMUSG00000094694	Ighv1-9	IG_V_gene	immunoglobulin heavy variable V1-9 [Source:MGI Symbol;Acc:MGI:4439621]	chr12	114583569	114584002	-	17.8814	-2.57604	0.00380977	0.153365	-0.0218652	0.0941735
ENSMUSG00000007440	Pcdha11	protein_coding	protocadherin alpha 11 [Source:MGI Symbol;Acc:MGI:1298372]	chr18	37005203	37187657	+	15.5006	5.96658	0.00343217	0.144032	0.00129888	0.0952111
ENSMUSG00000028927	Padi2	protein_coding	peptidyl arginine deiminase, type II [Source:MGI Symbol;Acc:MGI:1338892]	chr4	140906344	140952586	+	622.638	-0.665186	0.00418143	0.161734	-0.45496	0.0955953
ENSMUSG00000021868	Ppif	protein_coding	peptidylprolyl isomerase F (cyclophilin F) [Source:MGI Symbol;Acc:MGI:2145814]	chr14	25694154	25700468	+	1547.61	-0.784359	0.00203728	0.103178	-0.549598	0.0963874
ENSMUSG00000047746	Fbxo40	protein_coding	F-box protein 40 [Source:MGI Symbol;Acc:MGI:2443753]	chr16	36963460	36990467	-	229.46	-1.43072	0.00418216	0.161734	-0.0355398	0.096764
ENSMUSG00000063801	Ap3s2	protein_coding	adaptor-related protein complex 3, sigma 2 subunit [Source:MGI Symbol;Acc:MGI:1337060]	chr7	79875325	79920649	-	1674.49	0.571029	0.00205061	0.103461	0.402314	0.096764
ENSMUSG00000020077	Srgn	protein_coding	serglycin [Source:MGI Symbol;Acc:MGI:97756]	chr10	62493833	62527451	-	1795.63	1.01167	0.00207511	0.104106	0.786706	0.0974968
ENSMUSG00000021604	Irx4	protein_coding	Iroquois homeobox 4 [Source:MGI Symbol;Acc:MGI:1355275]	chr13	73260479	73269608	+	448.458	-1.27067	0.00133524	0.0797261	-0.884044	0.0974968
ENSMUSG00000039529	Atp8b1	protein_coding	ATPase, class I, type 8B, member 1 [Source:MGI Symbol;Acc:MGI:1859665]	chr18	64528967	64661267	-	2724.98	0.757195	0.000273328	0.0268124	0.603634	0.0974968
ENSMUSG00000036273	Lrrk2	protein_coding	leucine-rich repeat kinase 2 [Source:MGI Symbol;Acc:MGI:1913975]	chr15	91673175	91816120	+	1170.19	0.735773	0.00134277	0.0799967	0.566201	0.097789
ENSMUSG00000026069	Il1rl1	protein_coding	interleukin 1 receptor-like 1 [Source:MGI Symbol;Acc:MGI:98427]	chr1	40429570	40465415	+	569.657	0.778106	0.00433131	0.164442	0.517392	0.0979065
ENSMUSG00000097834	Gm26911	antisense	predicted gene, 26911 [Source:MGI Symbol;Acc:MGI:5477405]	chr6	101198569	101220141	+	8.62526	-4.06044	0.00065537	0.0492727	-0.0136542	0.0979065
ENSMUSG00000053588	A730061H03Rik	bidirectional_promoter_lncRNA	RIKEN cDNA A730061H03 gene [Source:MGI Symbol;Acc:MGI:2445099]	chr14	55559097	55560408	-	10.6078	-1.78209	0.00389308	0.15625	-0.0336953	0.0982733
ENSMUSG00000050994	Adgb	protein_coding	androglobin [Source:MGI Symbol;Acc:MGI:3605549]	chr10	10335703	10472326	-	57.9102	1.12582	0.0054859	0.186759	0.0402703	0.0983807
ENSMUSG00000048004	Tmem196	protein_coding	transmembrane protein 196 [Source:MGI Symbol;Acc:MGI:2685374]	chr12	119945822	120021246	+	81.4986	-1.16206	0.00581951	0.192833	-0.66486	0.0985507
ENSMUSG00000079017	Ifi27l2a	protein_coding	interferon, alpha-inducible protein 27 like 2A [Source:MGI Symbol;Acc:MGI:1924183]	chr12	103442167	103443680	-	670.994	0.741116	0.00441157	0.166057	0.50208	0.0985507
ENSMUSG00000115232	Gm49378	protein_coding	predicted gene, 49378 [Source:MGI Symbol;Acc:MGI:6121598]	chr14	55629076	55637895	-	267.873	1.08663	0.00403117	0.159313	0.0493313	0.0985507
ENSMUSG00000058492	Scp2-ps2	transcribed_unprocessed_pseudogene	sterol carrier protein 2, pseudogene 2 [Source:MGI Symbol;Acc:MGI:107679]	chr9	123306600	123317998	-	370.942	-4.18653	0.00404539	0.159485	-0.00740116	0.0989963
ENSMUSG00000037225	Fgf2	protein_coding	fibroblast growth factor 2 [Source:MGI Symbol;Acc:MGI:95516]	chr3	37348346	37410108	+	2246.19	0.882592	0.000293998	0.0280243	0.727091	0.0993899
ENSMUSG00000036611	Eepd1	protein_coding	endonuclease/exonuclease/phosphatase family domain containing 1 [Source:MGI Symbol;Acc:MGI:1914734]	chr9	25481547	25604110	+	305.754	-0.690363	0.00443575	0.166057	-0.434057	0.10015
ENSMUSG00000097781	9330136K24Rik	lincRNA	RIKEN cDNA 9330136K24 gene [Source:MGI Symbol;Acc:MGI:2442883]	chr17	21528194	21535878	-	22.8956	1.1597	0.0039734	0.157722	0.704392	0.100577
ENSMUSG00000074489	Bglap3	protein_coding	bone gamma-carboxyglutamate protein 3 [Source:MGI Symbol;Acc:MGI:88155]	chr3	88368616	88372743	-	314.921	-1.15952	0.00415793	0.161734	-0.658988	0.100638
ENSMUSG00000095753	Igkv4-53	IG_V_gene	immunoglobulin kappa variable 4-53 [Source:MGI Symbol;Acc:MGI:2686266]	chr6	69648824	69649363	-	10.9951	-3.6617	0.00405997	0.159594	-0.0108887	0.100725
ENSMUSG00000027296	Itpka	protein_coding	inositol 1,4,5-trisphosphate 3-kinase A [Source:MGI Symbol;Acc:MGI:1333822]	chr2	119742337	119751263	+	21.8015	-1.27797	0.00397703	0.157722	-0.832389	0.101193
ENSMUSG00000042686	Jph1	protein_coding	junctophilin 1 [Source:MGI Symbol;Acc:MGI:1891495]	chr1	16964560	17097889	-	334.373	-0.928852	0.00418533	0.161734	-0.602401	0.101193
ENSMUSG00000019842	Traf3ip2	protein_coding	TRAF3 interacting protein 2 [Source:MGI Symbol;Acc:MGI:2143599]	chr10	39612934	39655307	+	843.959	-0.524347	0.00464014	0.170679	-0.334567	0.101353
ENSMUSG00000024731	Ms4a10	protein_coding	membrane-spanning 4-domains, subfamily A, member 10 [Source:MGI Symbol;Acc:MGI:1917076]	chr19	10962293	10974670	-	14.2236	-2.83277	0.00441485	0.166057	-0.0167281	0.101556
ENSMUSG00000040564	Apoc1	protein_coding	apolipoprotein C-I [Source:MGI Symbol;Acc:MGI:88053]	chr7	19689481	19692660	-	1071.77	-0.810051	0.00173546	0.0931981	-0.547003	0.101713
ENSMUSG00000009378	Slc16a12	protein_coding	solute carrier family 16 (monocarboxylic acid transporters), member 12 [Source:MGI Symbol;Acc:MGI:2147716]	chr19	34668403	34747289	-	140.947	-0.98562	0.00736516	0.222242	-0.0539524	0.10208
ENSMUSG00000040694	Apobec2	protein_coding	apolipoprotein B mRNA editing enzyme, catalytic polypeptide 2 [Source:MGI Symbol;Acc:MGI:1343178]	chr17	48419231	48432930	-	717.932	-1.4065	0.00114208	0.0718915	-1.07666	0.10208
ENSMUSG00000043811	Rtn4r	protein_coding	reticulon 4 receptor [Source:MGI Symbol;Acc:MGI:2136886]	chr16	18127642	18152408	+	92.6532	-1.01889	0.00614107	0.199458	-0.0564205	0.102108
ENSMUSG00000071341	Egr4	protein_coding	early growth response 4 [Source:MGI Symbol;Acc:MGI:99252]	chr6	85511121	85513589	-	6.12043	-3.27584	0.00180926	0.0954333	-0.022684	0.102108
ENSMUSG00000001655	Hoxc13	protein_coding	homeobox C13 [Source:MGI Symbol;Acc:MGI:99560]	chr15	102921103	102928814	+	450.364	-1.52113	0.00216546	0.107229	-0.0331905	0.10219
ENSMUSG00000025207	Sema4g	protein_coding	sema domain, immunoglobulin domain (Ig), transmembrane domain (TM) and short cytoplasmic domain, (semaphorin) 4G [Source:MGI Symbol;Acc:MGI:1347047]	chr19	44989101	45003397	+	934.118	-0.645359	0.00477925	0.173785	-0.386401	0.10281
ENSMUSG00000051279	Gdf6	protein_coding	growth differentiation factor 6 [Source:MGI Symbol;Acc:MGI:95689]	chr4	9844372	9862345	+	16.1709	2.47224	0.00442013	0.166057	1.67767	0.10281
ENSMUSG00000102374	Gm38387	TEC	predicted gene, 38387 [Source:MGI Symbol;Acc:MGI:5613622]	chr1	66769290	66771866	-	17.4766	2.72938	0.00441873	0.166057	0.00814524	0.103534
ENSMUSG00000030154	Klrb1f	protein_coding	killer cell lectin-like receptor subfamily B member 1F [Source:MGI Symbol;Acc:MGI:2442965]	chr6	129045901	129057464	+	32.6937	-2.67173	0.00427004	0.163746	-0.0178681	0.103696
ENSMUSG00000070031	Sp140	protein_coding	Sp140 nuclear body protein [Source:MGI Symbol;Acc:MGI:3702467]	chr1	85600378	85645037	+	516.569	0.673991	0.00591595	0.194734	0.100565	0.103696
ENSMUSG00000086236	5830418P13Rik	antisense	RIKEN cDNA 5830418P13 gene [Source:MGI Symbol;Acc:MGI:3604110]	chr9	103423578	103461260	+	12.8206	-1.83394	0.0044514	0.166398	-0.0317806	0.103768
ENSMUSG00000098975	Gm27177	antisense	predicted gene 27177 [Source:MGI Symbol;Acc:MGI:5521020]	chr14	69582164	69683286	-	36.3729	-3.68334	0.00461277	0.170048	-0.011898	0.103768
ENSMUSG00000022602	Arc	protein_coding	activity regulated cytoskeletal-associated protein [Source:MGI Symbol;Acc:MGI:88067]	chr15	74669083	74672570	-	372.67	-0.732624	0.00443606	0.166057	-0.469727	0.104395
ENSMUSG00000086509	Nkx2-2os	antisense	NK2 homeobox 2, opposite strand [Source:MGI Symbol;Acc:MGI:3652259]	chr2	147184083	147331681	+	103.73	-1.89039	0.00639474	0.203943	-0.0201191	0.104867
ENSMUSG00000070880	Gad1	protein_coding	glutamate decarboxylase 1 [Source:MGI Symbol;Acc:MGI:95632]	chr2	70553072	70602014	+	65.2778	1.58008	0.004895	0.1757	0.0309707	0.104951
ENSMUSG00000021622	Ckmt2	protein_coding	creatine kinase, mitochondrial 2 [Source:MGI Symbol;Acc:MGI:1923972]	chr13	91853387	91876885	-	246.551	-1.37728	0.00491262	0.175997	-0.0378392	0.105154
ENSMUSG00000032549	Rab6b	protein_coding	RAB6B, member RAS oncogene family [Source:MGI Symbol;Acc:MGI:107283]	chr9	103111787	103185276	+	318.581	2.95152	0.00456452	0.169591	2.09212	0.106272
ENSMUSG00000020956	Dtd2	protein_coding	D-tyrosyl-tRNA deacylase 2 [Source:MGI Symbol;Acc:MGI:1923485]	chr12	51988312	52006501	-	301.683	-0.448416	0.00460576	0.170025	-0.310887	0.106839
ENSMUSG00000021457	Syk	protein_coding	spleen tyrosine kinase [Source:MGI Symbol;Acc:MGI:99515]	chr13	52583173	52648792	+	1233.41	0.481944	0.00195009	0.100285	0.365193	0.106839
ENSMUSG00000040703	Cyp2s1	protein_coding	cytochrome P450, family 2, subfamily s, polypeptide 1 [Source:MGI Symbol;Acc:MGI:1921384]	chr7	25802475	25816913	-	673.16	-0.709776	0.00231669	0.111325	-0.496509	0.106839
ENSMUSG00000052026	Slc6a7	protein_coding	solute carrier family 6 (neurotransmitter transporter, L-proline), member 7 [Source:MGI Symbol;Acc:MGI:2147363]	chr18	60995380	61014222	-	69.9263	-1.19291	0.00659086	0.207273	-0.0389823	0.106839
ENSMUSG00000022658	Tagln3	protein_coding	transgelin 3 [Source:MGI Symbol;Acc:MGI:1926784]	chr16	45711230	45724608	-	35.728	-1.16969	0.004428	0.166057	-0.0456993	0.107858
ENSMUSG00000017300	Tnnc2	protein_coding	troponin C2, fast [Source:MGI Symbol;Acc:MGI:98780]	chr2	164777161	164779967	-	3127.49	-1.47658	0.000448481	0.0377913	-1.1743	0.109261
ENSMUSG00000073888	Ccl27a	protein_coding	chemokine (C-C motif) ligand 27A [Source:MGI Symbol;Acc:MGI:1343459]	chr4	41769467	41774247	-	803	-0.923207	0.00165011	0.0909571	-0.619361	0.109362
ENSMUSG00000055027	Smyd1	protein_coding	SET and MYND domain containing 1 [Source:MGI Symbol;Acc:MGI:104790]	chr6	71213940	71322233	-	303.468	-1.10902	0.00474387	0.173377	-0.687244	0.10945
ENSMUSG00000073609	D2hgdh	protein_coding	D-2-hydroxyglutarate dehydrogenase [Source:MGI Symbol;Acc:MGI:2138209]	chr1	93824909	93852348	+	501.075	-1.33501	0.00645772	0.205187	-0.039041	0.110238
ENSMUSG00000038415	Foxq1	protein_coding	forkhead box Q1 [Source:MGI Symbol;Acc:MGI:1298228]	chr13	31556134	31560976	+	458.147	-0.7801	0.00527053	0.18198	-0.0766921	0.110289
ENSMUSG00000042258	Isl1	protein_coding	ISL1 transcription factor, LIM/homeodomain [Source:MGI Symbol;Acc:MGI:101791]	chr13	116298281	116309689	-	19.3025	-1.41489	0.00436876	0.165393	-0.801834	0.110551
ENSMUSG00000003309	Ap1m2	protein_coding	adaptor protein complex AP-1, mu 2 subunit [Source:MGI Symbol;Acc:MGI:1336974]	chr9	21294275	21312337	-	707.789	-0.783161	0.00270289	0.123106	-0.475449	0.111019
ENSMUSG00000036492	Rnf39	protein_coding	ring finger protein 39 [Source:MGI Symbol;Acc:MGI:2156378]	chr17	36942918	36947986	+	548.101	-1.0305	0.00530705	0.182768	-0.0525969	0.111019
ENSMUSG00000087478	4930506C21Rik	processed_transcript	RIKEN cDNA 4930506C21 gene [Source:MGI Symbol;Acc:MGI:1922310]	chr17	8293366	8311080	-	12.3403	1.99062	0.00493222	0.176175	0.0251941	0.111264
ENSMUSG00000017817	Jph2	protein_coding	junctophilin 2 [Source:MGI Symbol;Acc:MGI:1891496]	chr2	163336242	163397993	-	745.057	-1.05086	0.001313	0.0785741	-0.83502	0.111489
ENSMUSG00000063428	Ddo	protein_coding	D-aspartate oxidase [Source:MGI Symbol;Acc:MGI:1925528]	chr10	40630011	40681847	+	36.7101	-1.18597	0.00476282	0.173661	-0.693287	0.111489
ENSMUSG00000100235	Gm28557	protein_coding	predicted gene 28557 [Source:MGI Symbol;Acc:MGI:5579263]	chr13	67069399	67108604	-	93.9165	1.04242	0.00539411	0.184575	0.0435849	0.112113
ENSMUSG00000051439	Cd14	protein_coding	CD14 antigen [Source:MGI Symbol;Acc:MGI:88318]	chr18	36725067	36726798	-	1358.59	1.73256	0.00168566	0.0921022	1.36198	0.1123
ENSMUSG00000062038	Gm10108	processed_pseudogene	predicted pseudogene 10108 [Source:MGI Symbol;Acc:MGI:3642431]	chr5	13121448	13121766	-	57.9723	9.48211	0.00721567	0.220098	0.00229476	0.112975
ENSMUSG00000021536	Adcy2	protein_coding	adenylate cyclase 2 [Source:MGI Symbol;Acc:MGI:99676]	chr13	68620043	68999541	-	300.333	-0.73042	0.00543056	0.185111	-0.101846	0.113224
ENSMUSG00000031937	Vstm5	protein_coding	V-set and transmembrane domain containing 5 [Source:MGI Symbol;Acc:MGI:1916387]	chr9	15239045	15259416	+	300.752	-0.70276	0.00502206	0.177818	-0.419835	0.113224
ENSMUSG00000050931	Sgms2	protein_coding	sphingomyelin synthase 2 [Source:MGI Symbol;Acc:MGI:1921692]	chr3	131318985	131491411	-	807.806	0.614157	0.00279509	0.125762	0.435984	0.113224
ENSMUSG00000062861	Zfp28	protein_coding	zinc finger protein 28 [Source:MGI Symbol;Acc:MGI:99175]	chr7	6383295	6396915	+	578.41	0.72409	0.00675518	0.209403	0.0922584	0.113224
ENSMUSG00000034768	Asb16	protein_coding	ankyrin repeat and SOCS box-containing 16 [Source:MGI Symbol;Acc:MGI:2654437]	chr11	102268743	102279462	+	92.521	-1.07559	0.00724494	0.220236	-0.667499	0.113702
ENSMUSG00000103749	Pcdhgb5	protein_coding	protocadherin gamma subfamily B, 5 [Source:MGI Symbol;Acc:MGI:1935196]	chr18	37731009	37841873	+	300.851	1.08184	0.00550024	0.18677	0.691852	0.114312
ENSMUSG00000025175	Fn3k	protein_coding	fructosamine 3 kinase [Source:MGI Symbol;Acc:MGI:1926834]	chr11	121434913	121450491	+	30.6281	-1.92034	0.00493739	0.176175	-0.023314	0.114877
ENSMUSG00000101450	Gm28941	sense_intronic	predicted gene 28941 [Source:MGI Symbol;Acc:MGI:5579647]	chr1	82739691	82740707	+	21.2766	4.29169	0.00499673	0.177817	0.00274999	0.114877
ENSMUSG00000039193	Nlrc4	protein_coding	NLR family, CARD domain containing 4 [Source:MGI Symbol;Acc:MGI:3036243]	chr17	74425438	74459142	-	77.5889	0.883672	0.00736922	0.222242	0.0522282	0.11492
ENSMUSG00000053347	Zfp943	protein_coding	zinc finger prtoein 943 [Source:MGI Symbol;Acc:MGI:1921920]	chr17	21962552	22071168	+	975.223	0.540846	0.00269136	0.123	0.378352	0.115373
ENSMUSG00000000948	Gm38393	protein_coding	predicted gene, 38393 [Source:MGI Symbol;Acc:MGI:5613898]	chr7	59974149	60005064	-	34.0678	3.55096	0.00500431	0.177818	0.00303887	0.1157
ENSMUSG00000079450	Cldn34c1	protein_coding	claudin 34C1 [Source:MGI Symbol;Acc:MGI:1920311]	chrX	123103495	123188795	+	312.713	0.93101	0.00568878	0.190268	0.0622572	0.1157
ENSMUSG00000063383	Zfp947	protein_coding	zinc finger protein 947 [Source:MGI Symbol;Acc:MGI:3646759]	chr17	22144359	22166190	-	50.0214	0.937034	0.00573802	0.191435	0.0595557	0.116448
ENSMUSG00000034324	Tmem132c	protein_coding	transmembrane protein 132C [Source:MGI Symbol;Acc:MGI:2443061]	chr5	127241808	127565793	+	198.029	-1.10422	0.00938946	0.254993	-0.0422215	0.11664
ENSMUSG00000043924	Ncmap	protein_coding	noncompact myelin associated protein [Source:MGI Symbol;Acc:MGI:2444888]	chr4	135369576	135398227	-	110.208	-1.18558	0.00916426	0.251698	-0.044584	0.11664
ENSMUSG00000072294	Klf12	protein_coding	Kruppel-like factor 12 [Source:MGI Symbol;Acc:MGI:1333796]	chr14	99870632	100284679	-	321.332	0.865402	0.00530567	0.182768	0.516017	0.11664
ENSMUSG00000074213	Gm10642	antisense	predicted gene 10642 [Source:MGI Symbol;Acc:MGI:3704338]	chr9	70656251	70657862	+	11.9847	2.28077	0.00541279	0.184977	0.0146519	0.11664
ENSMUSG00000109216	Gm44907	TEC	predicted gene 44907 [Source:MGI Symbol;Acc:MGI:5753483]	chr7	90457252	90458884	+	26.3561	-1.19507	0.00503809	0.178096	-0.742274	0.11664
ENSMUSG00000038304	Cd160	protein_coding	CD160 antigen [Source:MGI Symbol;Acc:MGI:1860383]	chr3	96798763	96829351	-	17.289	-2.00584	0.00555567	0.187375	-0.0229143	0.116651
ENSMUSG00000105429	Gm43692	TEC	predicted gene 43692 [Source:MGI Symbol;Acc:MGI:5663829]	chr5	32799904	32800965	-	59.1939	-0.828916	0.00770475	0.229765	-0.0709522	0.116881
ENSMUSG00000055041	Commd5	protein_coding	COMM domain containing 5 [Source:MGI Symbol;Acc:MGI:1913648]	chr15	76899910	76901305	+	421.017	-0.538701	0.00568366	0.190268	-0.361414	0.117071
ENSMUSG00000069609	Cd300ld4	protein_coding	CD300 molecule like family member D4 [Source:MGI Symbol;Acc:MGI:3702658]	chr11	115020728	115027012	-	16.5137	4.30915	0.00487072	0.175675	0.00831325	0.117521
ENSMUSG00000042631	Xkr7	protein_coding	X-linked Kx blood group related 7 [Source:MGI Symbol;Acc:MGI:3526711]	chr2	153031852	153055775	+	45.3122	1.31511	0.00591717	0.194734	0.0311861	0.118043
ENSMUSG00000097583	6430590A07Rik	processed_transcript	RIKEN cDNA 6430590A07 gene [Source:MGI Symbol;Acc:MGI:3648839]	chr3	40885897	40894193	-	56.2293	-0.942081	0.0059139	0.194734	-0.599356	0.118043
ENSMUSG00000076598	Igkv3-7	IG_V_gene	immunoglobulin kappa variable 3-7 [Source:MGI Symbol;Acc:MGI:1330852]	chr6	70607437	70608036	+	13.7027	-2.65378	0.00553769	0.187375	-0.0154414	0.118773
ENSMUSG00000104339	C130089K02Rik	TEC	RIKEN cDNA C130089K02 gene [Source:MGI Symbol;Acc:MGI:2444420]	chr3	52057285	52064244	-	116.429	-0.721742	0.00944903	0.255256	-0.0859598	0.118773
ENSMUSG00000115946	Mirt2	antisense	myocardial infraction associated transcript 2 [Source:MGI Symbol;Acc:MGI:3642813]	chr15	76266461	76269839	-	21.5228	2.97638	0.00525449	0.181661	2.05803	0.118773
ENSMUSG00000024136	Dnase1l2	protein_coding	deoxyribonuclease 1-like 2 [Source:MGI Symbol;Acc:MGI:1913955]	chr17	24440081	24443105	-	1432.51	-0.916744	0.00225785	0.109649	-0.618132	0.119123
ENSMUSG00000050138	Kcnk12	protein_coding	potassium channel, subfamily K, member 12 [Source:MGI Symbol;Acc:MGI:2684043]	chr17	87745801	87797994	-	7.12459	-4.52795	0.00233226	0.111556	-0.0124362	0.119123
ENSMUSG00000055334	Snupn	protein_coding	snurportin 1 [Source:MGI Symbol;Acc:MGI:1913319]	chr9	56950878	56983206	+	291.86	0.377319	0.00553155	0.187375	0.262105	0.119123
ENSMUSG00000035713	Usp35	protein_coding	ubiquitin specific peptidase 35 [Source:MGI Symbol;Acc:MGI:2685339]	chr7	97309380	97332020	-	730.593	0.44871	0.00193218	0.0997483	0.345378	0.119447
ENSMUSG00000047591	Mafa	protein_coding	v-maf musculoaponeurotic fibrosarcoma oncogene family, protein A (avian) [Source:MGI Symbol;Acc:MGI:2673307]	chr15	75745490	75748228	-	71.3293	-1.01188	0.00803312	0.236649	-0.0578541	0.119447
ENSMUSG00000058368	Krtap21-1	protein_coding	keratin associated protein 21-1 [Source:MGI Symbol;Acc:MGI:2157767]	chr16	89403218	89403868	-	50.7864	-2.85386	0.00800894	0.236459	-0.010097	0.119447
ENSMUSG00000021898	Asb14	protein_coding	ankyrin repeat and SOCS box-containing 14 [Source:MGI Symbol;Acc:MGI:2655107]	chr14	26894557	26915258	+	35.4388	-1.85043	0.00542466	0.185111	-0.0277232	0.119496
ENSMUSG00000102418	Sh2d1b1	protein_coding	SH2 domain containing 1B1 [Source:MGI Symbol;Acc:MGI:1349420]	chr1	170277320	170286769	+	45.0643	1.70553	0.00799995	0.236455	0.0180432	0.119496
ENSMUSG00000086320	Gm12840	lincRNA	predicted gene 12840 [Source:MGI Symbol;Acc:MGI:3650917]	chr4	117700188	117700923	+	692.689	0.80427	0.00311513	0.134101	0.542412	0.11975
ENSMUSG00000020928	Higd1b	protein_coding	HIG1 domain family, member 1B [Source:MGI Symbol;Acc:MGI:1922939]	chr11	102835849	102838040	+	43.9407	1.00333	0.00533425	0.183197	0.0522504	0.119892
ENSMUSG00000025735	Rhbdl1	protein_coding	rhomboid like 1 [Source:MGI Symbol;Acc:MGI:2384891]	chr17	25834465	25837295	-	82.7702	-1.04904	0.00813784	0.237376	-0.0546183	0.120089
ENSMUSG00000084370	Gm15442	processed_pseudogene	predicted gene 15442 [Source:MGI Symbol;Acc:MGI:3705708]	chr3	78486808	78488637	-	11.0008	3.38781	0.00515027	0.180158	0.0119291	0.121075
ENSMUSG00000095788	Sirpb1a	protein_coding	signal-regulatory protein beta 1A [Source:MGI Symbol;Acc:MGI:2444824]	chr3	15371653	15426520	-	66.3886	1.24271	0.00822126	0.237731	0.0401352	0.122029
ENSMUSG00000104088	Gm38275	TEC	predicted gene, 38275 [Source:MGI Symbol;Acc:MGI:5611503]	chr19	11582826	11584357	-	14.2031	1.70848	0.00600572	0.196678	0.029281	0.122029
ENSMUSG00000040734	Ppp1r13l	protein_coding	protein phosphatase 1, regulatory subunit 13 like [Source:MGI Symbol;Acc:MGI:3525053]	chr7	19359749	19378533	+	1621.17	-0.661699	0.00196829	0.100833	-0.469819	0.122649
ENSMUSG00000092074	Dynlt1a	protein_coding	dynein light chain Tctex-type 1A [Source:MGI Symbol;Acc:MGI:3807506]	chr17	6306340	6317500	-	302.887	-0.742197	0.00615788	0.199458	-0.102089	0.122649
ENSMUSG00000105201	Gm43362	TEC	predicted gene 43362 [Source:MGI Symbol;Acc:MGI:5663499]	chr3	158033940	158036409	-	88.5822	-0.644236	0.00634554	0.203316	-0.358872	0.122792
ENSMUSG00000027674	Pex5l	protein_coding	peroxisomal biogenesis factor 5-like [Source:MGI Symbol;Acc:MGI:1916672]	chr3	32949408	33143247	-	1939.92	0.480609	0.00211349	0.105241	0.348765	0.122878
ENSMUSG00000042532	Golga7b	protein_coding	golgi autoantigen, golgin subfamily a, 7B [Source:MGI Symbol;Acc:MGI:1918396]	chr19	42247574	42270348	+	166.799	-1.15091	0.0100859	0.262001	-0.0343705	0.122878
ENSMUSG00000039899	Fgl2	protein_coding	fibrinogen-like protein 2 [Source:MGI Symbol;Acc:MGI:103266]	chr5	21372642	21378374	+	16840.8	0.821092	0.00142365	0.0829426	0.614532	0.123126
ENSMUSG00000061723	Tnnt3	protein_coding	troponin T3, skeletal, fast [Source:MGI Symbol;Acc:MGI:109550]	chr7	142498836	142516009	+	6343.44	-1.35717	0.00150306	0.0857196	-0.991574	0.123278
ENSMUSG00000040124	Gorab	protein_coding	golgin, RAB6-interacting [Source:MGI Symbol;Acc:MGI:2138271]	chr1	163384908	163403669	-	584.276	0.51868	0.00297332	0.130678	0.343706	0.123426
ENSMUSG00000094951	Ighv5-6	IG_V_gene	immunoglobulin heavy variable 5-6 [Source:MGI Symbol;Acc:MGI:4439815]	chr12	113625506	113625956	-	17.3879	2.82986	0.00615362	0.199458	0.0107042	0.123426
ENSMUSG00000020042	Btbd11	protein_coding	BTB (POZ) domain containing 11 [Source:MGI Symbol;Acc:MGI:1921257]	chr10	85386814	85660292	+	534.68	-0.638573	0.00202708	0.103178	-0.458308	0.124178
ENSMUSG00000023959	Clic5	protein_coding	chloride intracellular channel 5 [Source:MGI Symbol;Acc:MGI:1917912]	chr17	44134768	44280172	+	641.199	-1.15472	0.00658921	0.207273	-0.041228	0.124178
ENSMUSG00000026100	Mstn	protein_coding	myostatin [Source:MGI Symbol;Acc:MGI:95691]	chr1	53061640	53068079	+	257.514	-1.74104	0.00600144	0.196678	-0.0317284	0.124178
ENSMUSG00000027360	Hdc	protein_coding	histidine decarboxylase [Source:MGI Symbol;Acc:MGI:96062]	chr2	126593667	126619299	-	466.668	1.94805	0.00203668	0.103178	1.46738	0.124178
ENSMUSG00000031636	Pdlim3	protein_coding	PDZ and LIM domain 3 [Source:MGI Symbol;Acc:MGI:1859274]	chr8	45885461	45919548	+	751.739	-1.19564	0.00159455	0.0890347	-0.879745	0.124178
ENSMUSG00000046008	Pnlip	protein_coding	pancreatic lipase [Source:MGI Symbol;Acc:MGI:97722]	chr19	58652498	58681788	+	79.2863	-1.54267	0.00824814	0.237992	-0.0392024	0.124178
ENSMUSG00000048521	Cxcr6	protein_coding	chemokine (C-X-C motif) receptor 6 [Source:MGI Symbol;Acc:MGI:1934582]	chr9	123806475	123811760	+	98.6871	-0.690241	0.00819305	0.237731	-0.0952389	0.124178
ENSMUSG00000062077	Trim54	protein_coding	tripartite motif-containing 54 [Source:MGI Symbol;Acc:MGI:1889623]	chr5	31116712	31137630	+	153.507	-1.2834	0.010088	0.262001	-0.0432123	0.124178
ENSMUSG00000091472	Gm3739	protein_coding	predicted gene 3739 [Source:MGI Symbol;Acc:MGI:3781914]	chr14	7293648	7315049	-	27.6791	2.29343	0.00586318	0.193914	0.0129807	0.124178
ENSMUSG00000102411	Gm36936	TEC	predicted gene, 36936 [Source:MGI Symbol;Acc:MGI:5610164]	chr9	72728140	72730888	+	209.404	2.09343	0.00810714	0.236955	0.00798504	0.124178
ENSMUSG00000031204	Asb12	protein_coding	ankyrin repeat and SOCS box-containing 12 [Source:MGI Symbol;Acc:MGI:1917642]	chrX	95470201	95557987	-	23.612	-1.72308	0.0057925	0.19253	-0.0334418	0.12544
ENSMUSG00000102018	Iqank1	protein_coding	IQ motif and ankyrin repeat containing 1 [Source:MGI Symbol;Acc:MGI:3588184]	chr15	76009888	76046981	+	130.333	-0.745278	0.00821823	0.237731	-0.0770999	0.12544
ENSMUSG00000028710	Atpaf1	protein_coding	ATP synthase mitochondrial F1 complex assembly factor 1 [Source:MGI Symbol;Acc:MGI:2180560]	chr4	115784812	115822655	+	654.064	-0.402746	0.0067273	0.209111	-0.271479	0.125998
ENSMUSG00000026080	Chst10	protein_coding	carbohydrate sulfotransferase 10 [Source:MGI Symbol;Acc:MGI:2138283]	chr1	38863867	38898161	-	86.3345	1.05286	0.00671442	0.209111	0.0402852	0.126045
ENSMUSG00000061897	Gm14292	processed_pseudogene	predicted gene 14292 [Source:MGI Symbol;Acc:MGI:3649964]	chr2	179177425	179177880	+	39.6836	-2.84395	0.00605467	0.197313	-0.0147837	0.126045
ENSMUSG00000024730	Ms4a8a	protein_coding	membrane-spanning 4-domains, subfamily A, member 8A [Source:MGI Symbol;Acc:MGI:1927657]	chr19	11067471	11081102	-	16.317	2.75219	0.00605197	0.197313	0.00847077	0.126213
ENSMUSG00000040658	Dnph1	protein_coding	2'-deoxynucleoside 5'-phosphate N-hydrolase 1 [Source:MGI Symbol;Acc:MGI:3039376]	chr17	46496711	46499624	+	144.418	-0.670526	0.0104034	0.265945	-0.306429	0.126213
ENSMUSG00000041064	Pif1	protein_coding	PIF1 5'-to-3' DNA helicase [Source:MGI Symbol;Acc:MGI:2143057]	chr9	65587160	65595967	+	283.001	-0.716734	0.00668364	0.208639	-0.451456	0.126213
ENSMUSG00000046818	Ddit4l	protein_coding	DNA-damage-inducible transcript 4-like [Source:MGI Symbol;Acc:MGI:1920534]	chr3	137621612	137628333	+	391.719	-1.10029	0.00665937	0.208369	-0.0445335	0.126213
ENSMUSG00000078905	Gm14393	protein_coding	predicted gene 14393 [Source:MGI Symbol;Acc:MGI:3649576]	chr2	175061549	175067781	-	6.14999	-5.23996	0.000216332	0.0228217	-0.0141871	0.126213
ENSMUSG00000042717	Ppp1r3a	protein_coding	protein phosphatase 1, regulatory subunit 3A [Source:MGI Symbol;Acc:MGI:2153588]	chr6	14713977	14755274	-	311.84	-1.1961	0.00688679	0.212741	-0.0382714	0.129723
ENSMUSG00000082588	Gm15443	processed_pseudogene	predicted gene 15443 [Source:MGI Symbol;Acc:MGI:3642525]	chr1	149025228	149026047	-	36.834	1.10927	0.0062331	0.201162	0.0420872	0.129808
ENSMUSG00000104213	Ighd	IG_C_gene	immunoglobulin heavy constant delta [Source:MGI Symbol;Acc:MGI:96447]	chr12	113406604	113416324	-	41.3692	-1.16036	0.00608483	0.198054	-0.567819	0.129808
ENSMUSG00000097141	Gm10524	TEC	predicted gene 10524 [Source:MGI Symbol;Acc:MGI:3642791]	chr18	82692284	82694176	+	549.423	1.58789	0.00868364	0.245255	0.0187068	0.130371
ENSMUSG00000034107	Ano7	protein_coding	anoctamin 7 [Source:MGI Symbol;Acc:MGI:3052714]	chr1	93373930	93404303	+	366.261	-0.808776	0.00707979	0.217229	-0.0584544	0.130729
ENSMUSG00000086682	Gm16023	processed_transcript	predicted gene 16023 [Source:MGI Symbol;Acc:MGI:3802146]	chr4	155608300	155624755	-	85.0265	-0.776945	0.007073	0.217229	-0.382878	0.130729
ENSMUSG00000024371	C2	protein_coding	complement component 2 (within H-2S) [Source:MGI Symbol;Acc:MGI:88226]	chr17	34862604	34898265	-	1429.22	0.830492	0.00276511	0.125512	0.556607	0.131401
ENSMUSG00000097154	Gm26510	lincRNA	predicted gene, 26510 [Source:MGI Symbol;Acc:MGI:5477004]	chr17	70874349	70924996	-	8.7085	5.29361	0.00108253	0.0696733	0.00837045	0.131585
ENSMUSG00000034472	Rasd2	protein_coding	RASD family, member 2 [Source:MGI Symbol;Acc:MGI:1922391]	chr8	75213944	75224113	+	35.6189	-1.12108	0.00638373	0.203943	-0.619921	0.131809
ENSMUSG00000096433	Zfp994	protein_coding	zinc finger protein 994 [Source:MGI Symbol;Acc:MGI:3643318]	chr17	22197265	22225616	-	456.817	0.629917	0.00886417	0.246635	0.0881967	0.131945
ENSMUSG00000068245	Phf11d	protein_coding	PHD finger protein 11D [Source:MGI Symbol;Acc:MGI:1277133]	chr14	59347407	59365470	-	361.673	0.794266	0.00659995	0.207273	0.0614098	0.132374
ENSMUSG00000104037	Gm37776	TEC	predicted gene, 37776 [Source:MGI Symbol;Acc:MGI:5611004]	chr3	65678386	65680882	+	14.9057	5.4872	0.00600225	0.196678	0.00131502	0.132497
ENSMUSG00000038155	Gstp2	protein_coding	glutathione S-transferase, pi 2 [Source:MGI Symbol;Acc:MGI:95864]	chr19	4040285	4046023	-	2370.56	1.0889	0.00111029	0.0703643	0.852576	0.133038
ENSMUSG00000044533	Rps2	protein_coding	ribosomal protein S2 [Source:MGI Symbol;Acc:MGI:105110]	chr17	24718116	24721929	+	19394.3	0.850678	0.00171218	0.0926937	0.615447	0.133278
ENSMUSG00000029371	Cxcl5	protein_coding	chemokine (C-X-C motif) ligand 5 [Source:MGI Symbol;Acc:MGI:1096868]	chr5	90759360	90761624	+	121.013	3.10771	0.00732122	0.221546	0.0123105	0.13328
ENSMUSG00000103898	Gm30238	TEC	predicted gene, 30238 [Source:MGI Symbol;Acc:MGI:5589397]	chr12	112690986	112693588	-	92.904	1.30567	0.00958061	0.256087	0.0254113	0.13328
ENSMUSG00000000247	Lhx2	protein_coding	LIM homeobox protein 2 [Source:MGI Symbol;Acc:MGI:96785]	chr2	38339281	38369733	+	624.421	-0.784492	0.00228919	0.110826	-0.585155	0.133432
ENSMUSG00000026365	Cfh	protein_coding	complement component factor h [Source:MGI Symbol;Acc:MGI:88385]	chr1	140084708	140183764	-	7938.4	0.662914	0.00165284	0.0909571	0.531388	0.133432
ENSMUSG00000029683	Lmod2	protein_coding	leiomodin 2 (cardiac) [Source:MGI Symbol;Acc:MGI:2135672]	chr6	24597762	24605414	+	398.756	-1.1964	0.0072674	0.22063	-0.0403965	0.133432
ENSMUSG00000032942	Ucp3	protein_coding	uncoupling protein 3 (mitochondrial, proton carrier) [Source:MGI Symbol;Acc:MGI:1099787]	chr7	100472990	100486432	+	140.753	-1.0141	0.00916635	0.251698	-0.0556805	0.133536
ENSMUSG00000035923	Myf6	protein_coding	myogenic factor 6 [Source:MGI Symbol;Acc:MGI:97253]	chr10	107492853	107494737	-	68.4568	-1.4762	0.00978347	0.25781	-0.0364551	0.133536
ENSMUSG00000070385	Ampd1	protein_coding	adenosine monophosphate deaminase 1 [Source:MGI Symbol;Acc:MGI:88015]	chr3	103074014	103099720	+	389.251	-1.50045	0.00719247	0.219893	-0.035161	0.133536
ENSMUSG00000075307	Klhl41	protein_coding	kelch-like 41 [Source:MGI Symbol;Acc:MGI:2683854]	chr2	69670120	69684230	+	958.406	-1.07065	0.00378329	0.152762	-0.731771	0.133536
ENSMUSG00000078899	Gm4631	protein_coding	predicted gene 4631 [Source:MGI Symbol;Acc:MGI:3782813]	chr2	175321955	175338197	-	2938.05	-0.765274	0.00177674	0.0941501	-0.52162	0.133536
ENSMUSG00000090015	Gm15446	protein_coding	predicted gene 15446 [Source:MGI Symbol;Acc:MGI:3709333]	chr5	109923400	109943936	+	1357.44	2.74094	0.00225929	0.109649	0.0116821	0.133536
ENSMUSG00000097164	Cep83os	bidirectional_promoter_lncRNA	centrosomal protein 83, opposite strand [Source:MGI Symbol;Acc:MGI:1914973]	chr10	94671025	94688576	-	424.514	0.786581	0.0091934	0.252181	0.0704955	0.133801
ENSMUSG00000019577	Pdk4	protein_coding	pyruvate dehydrogenase kinase, isoenzyme 4 [Source:MGI Symbol;Acc:MGI:1351481]	chr6	5483351	5496309	-	671.407	-1.0498	0.0034526	0.144327	-0.67296	0.133966
ENSMUSG00000068074	Gm10228	protein_coding	predicted gene 10228 [Source:MGI Symbol;Acc:MGI:3704467]	chr16	89040923	89041472	-	159.376	-3.73208	0.0121719	0.289545	-0.00434368	0.134236
ENSMUSG00000035606	Ky	protein_coding	kyphoscoliosis peptidase [Source:MGI Symbol;Acc:MGI:96709]	chr9	102505750	102546239	+	243.589	-1.21388	0.00735003	0.222166	-0.662147	0.135039
ENSMUSG00000074336	Apoc4	protein_coding	apolipoprotein C-IV [Source:MGI Symbol;Acc:MGI:87878]	chr7	19678083	19681479	-	25.502	1.33833	0.00664379	0.208125	0.0387863	0.136314
ENSMUSG00000097032	4930539J05Rik	antisense	RIKEN cDNA 4930539J05 gene [Source:MGI Symbol;Acc:MGI:1922477]	chr3	135436209	135438665	-	42.9751	1.49759	0.00691793	0.21321	0.0237015	0.136855
ENSMUSG00000021298	Gpr132	protein_coding	G protein-coupled receptor 132 [Source:MGI Symbol;Acc:MGI:1890220]	chr12	112850873	112868228	-	202.338	0.843628	0.0076894	0.229564	0.0541142	0.136894
ENSMUSG00000029223	Uchl1	protein_coding	ubiquitin carboxy-terminal hydrolase L1 [Source:MGI Symbol;Acc:MGI:103149]	chr5	66676091	66687234	+	338.971	1.03955	0.00708089	0.217229	0.645307	0.137156
ENSMUSG00000023947	Nfkbie	protein_coding	nuclear factor of kappa light polypeptide gene enhancer in B cells inhibitor, epsilon [Source:MGI Symbol;Acc:MGI:1194908]	chr17	45555703	45563169	+	565.051	0.346169	0.00960831	0.256446	0.228121	0.138301
ENSMUSG00000086040	Wipf3	protein_coding	WAS/WASL interacting protein family, member 3 [Source:MGI Symbol;Acc:MGI:3044681]	chr6	54429603	54503768	+	174.557	-0.666842	0.0124045	0.291697	-0.0868936	0.138688
ENSMUSG00000116879	Gm49794	lincRNA	predicted gene, 49794 [Source:MGI Symbol;Acc:MGI:6215323]	chr17	27354111	27367492	+	21.2228	-1.34105	0.00687755	0.212702	-0.0391587	0.138688
ENSMUSG00000082088	Gm15753	unprocessed_pseudogene	predicted gene 15753 [Source:MGI Symbol;Acc:MGI:3783195]	chr5	137720354	137721740	-	9.94937	3.04207	0.00119836	0.0740373	2.366	0.139877
ENSMUSG00000027077	Smtnl1	protein_coding	smoothelin-like 1 [Source:MGI Symbol;Acc:MGI:1915928]	chr2	84811176	84822652	-	153.924	-1.32775	0.0121868	0.289641	-0.0282845	0.140163
ENSMUSG00000052430	Bmpr1b	protein_coding	bone morphogenetic protein receptor, type 1B [Source:MGI Symbol;Acc:MGI:107191]	chr3	141837136	142169425	-	93.16	1.01232	0.0104404	0.265945	0.0350737	0.140571
ENSMUSG00000027398	Il1b	protein_coding	interleukin 1 beta [Source:MGI Symbol;Acc:MGI:96543]	chr2	129364570	129371139	-	1193.17	2.94546	0.0030044	0.13124	2.00505	0.140819
ENSMUSG00000049548	Krt82	protein_coding	keratin 82 [Source:MGI Symbol;Acc:MGI:2149248]	chr15	101541214	101550667	-	103.639	-2.17947	0.0105846	0.267444	-0.0101701	0.140819
ENSMUSG00000021097	Clmn	protein_coding	calmin [Source:MGI Symbol;Acc:MGI:2136957]	chr12	104763117	104865076	-	474.241	0.80009	0.00804221	0.236656	0.0617827	0.140913
ENSMUSG00000036306	Lzts1	protein_coding	leucine zipper, putative tumor suppressor 1 [Source:MGI Symbol;Acc:MGI:2684762]	chr8	69132669	69184225	-	238.419	-0.82293	0.00795513	0.235418	-0.0532382	0.140913
ENSMUSG00000058260	Serpina9	protein_coding	serine (or cysteine) peptidase inhibitor, clade A (alpha-1 antiproteinase, antitrypsin), member 9 [Source:MGI Symbol;Acc:MGI:1919157]	chr12	103994743	104013755	-	140.545	-1.08542	0.0127591	0.296381	-0.0405494	0.140913
ENSMUSG00000082560	Gm15157	processed_pseudogene	predicted gene 15157 [Source:MGI Symbol;Acc:MGI:3705478]	chrX	155185679	155186380	+	0.899272	11.1154	0.00221581	0.108514	0.000149151	0.140913
ENSMUSG00000046844	Vat1l	protein_coding	vesicle amine transport protein 1 like [Source:MGI Symbol;Acc:MGI:2142534]	chr8	114205612	114374071	+	394.552	1.66132	0.00808116	0.236903	0.0307996	0.141038
ENSMUSG00000073600	Prob1	protein_coding	proline rich basic protein 1 [Source:MGI Symbol;Acc:MGI:2686460]	chr18	35650351	35655238	-	263.551	-0.834348	0.00808612	0.236903	-0.0756674	0.141038
ENSMUSG00000030137	Tuba8	protein_coding	tubulin, alpha 8 [Source:MGI Symbol;Acc:MGI:1858225]	chr6	121210696	121226854	+	1075.3	-0.800004	0.00304626	0.132203	-0.543124	0.141432
ENSMUSG00000013766	Ly6g6e	protein_coding	lymphocyte antigen 6 complex, locus G6E [Source:MGI Symbol;Acc:MGI:1917524]	chr17	35076902	35078804	+	282.33	-0.791976	0.0074663	0.224662	-0.0661239	0.141502
ENSMUSG00000014039	Prdm15	protein_coding	PR domain containing 15 [Source:MGI Symbol;Acc:MGI:1930121]	chr16	97791467	97851850	-	741.401	0.686165	0.00201091	0.102622	0.480651	0.142483
ENSMUSG00000022494	Shisa9	protein_coding	shisa family member 9 [Source:MGI Symbol;Acc:MGI:1919805]	chr16	11984113	12270902	+	12.8159	2.09911	0.00788973	0.234235	0.0218151	0.142947
ENSMUSG00000054640	Slc8a1	protein_coding	solute carrier family 8 (sodium/calcium exchanger), member 1 [Source:MGI Symbol;Acc:MGI:107956]	chr17	81373105	81738377	-	396	0.703747	0.00757183	0.22687	0.0697371	0.143509
ENSMUSG00000029499	Pxmp2	protein_coding	peroxisomal membrane protein 2 [Source:MGI Symbol;Acc:MGI:107487]	chr5	110274282	110286186	-	87.7157	-0.803789	0.00833476	0.238942	-0.0803235	0.144206
ENSMUSG00000105987	AI506816	processed_transcript	expressed sequence AI506816 [Source:MGI Symbol;Acc:MGI:2140929]	chr5	23698296	23712667	-	615.627	1.19903	0.00838535	0.239274	0.731501	0.144228
ENSMUSG00000069755	Zfp125	transcribed_unprocessed_pseudogene	zinc finger protein 125 [Source:MGI Symbol;Acc:MGI:1336211]	chr12	20877084	20921262	-	32.073	1.53539	0.00764073	0.228622	0.0265658	0.146304
ENSMUSG00000057388	Mrpl18	protein_coding	mitochondrial ribosomal protein L18 [Source:MGI Symbol;Acc:MGI:1914931]	chr17	12911349	12916345	-	1231.54	-1.26132	0.003194	0.137275	-0.892121	0.146707
ENSMUSG00000107928	Gm45140	protein_coding	predicted gene 45140 [Source:MGI Symbol;Acc:MGI:5753716]	chr6	87788861	87835795	-	122.94	1.79525	0.0138511	0.308072	0.0213265	0.146848
ENSMUSG00000009097	Tbx1	protein_coding	T-box 1 [Source:MGI Symbol;Acc:MGI:98493]	chr16	18580979	18590671	-	348.364	-1.1588	0.0083246	0.238942	-0.0385954	0.146883
ENSMUSG00000032338	Hcn4	protein_coding	hyperpolarization-activated, cyclic nucleotide-gated K+ 4 [Source:MGI Symbol;Acc:MGI:1298209]	chr9	58823412	58863175	+	154.031	0.614654	0.0132159	0.301738	0.121075	0.146883
ENSMUSG00000039639	Kcne1	protein_coding	potassium voltage-gated channel, Isk-related subfamily, member 1 [Source:MGI Symbol;Acc:MGI:96673]	chr16	92345982	92359468	-	14.1599	3.87055	0.00820293	0.237731	0.0025465	0.146883
ENSMUSG00000045822	Zswim3	protein_coding	zinc finger SWIM-type containing 3 [Source:MGI Symbol;Acc:MGI:1914788]	chr2	164805098	164822130	+	209.2	0.397673	0.0139646	0.309565	0.198211	0.146883
ENSMUSG00000069721	Krtap3-2	protein_coding	keratin associated protein 3-2 [Source:MGI Symbol;Acc:MGI:1913958]	chr11	99555823	99556853	-	320.217	-1.56411	0.00837797	0.239274	-0.0181521	0.146883
ENSMUSG00000075318	Scn2a	protein_coding	sodium channel, voltage-gated, type II, alpha [Source:MGI Symbol;Acc:MGI:98248]	chr2	65620771	65767447	+	113.558	1.03162	0.013642	0.306229	0.0311755	0.146883
ENSMUSG00000115276	9930017N22Rik	TEC	RIKEN cDNA 9930017N22 gene [Source:MGI Symbol;Acc:MGI:2443961]	chr15	34126944	34130688	+	278.972	0.421358	0.00846528	0.240616	0.252762	0.146883
ENSMUSG00000105827	H2bc18	protein_coding	H2B clustered histone 18 [Source:MGI Symbol;Acc:MGI:2448413]	chr3	96269752	96270132	+	10.2534	3.88844	0.00131261	0.0785741	0.00807226	0.147554
ENSMUSG00000028864	Hgf	protein_coding	hepatocyte growth factor [Source:MGI Symbol;Acc:MGI:96079]	chr5	16553495	16620152	+	195.48	1.00586	0.0087285	0.246002	0.0380463	0.148431
ENSMUSG00000008461	Fut1	protein_coding	fucosyltransferase 1 [Source:MGI Symbol;Acc:MGI:109375]	chr7	45617289	45621059	+	168.506	-0.663458	0.0108055	0.270372	-0.0857005	0.148489
ENSMUSG00000105353	Gm42428	lincRNA	predicted gene 42428 [Source:MGI Symbol;Acc:MGI:5662565]	chr5	44136620	44136921	+	83.856	1.80058	0.0114715	0.280123	0.0143137	0.148569
ENSMUSG00000047676	Rpsa-ps10	processed_pseudogene	ribosomal protein SA, pseudogene 10 [Source:MGI Symbol;Acc:MGI:3704228]	chr3	150072658	150073542	-	337.438	-1.35415	0.0081605	0.237518	-0.879272	0.1506
ENSMUSG00000003282	Plag1	protein_coding	pleiomorphic adenoma gene 1 [Source:MGI Symbol;Acc:MGI:1891916]	chr4	3900996	3938423	-	69.4441	1.79873	0.0111876	0.276479	0.00935328	0.150671
ENSMUSG00000028965	Tnfrsf9	protein_coding	tumor necrosis factor receptor superfamily, member 9 [Source:MGI Symbol;Acc:MGI:1101059]	chr4	150914562	150946102	+	66.5589	1.23347	0.0112645	0.277795	0.0394976	0.151053
ENSMUSG00000093594	Gm20707	lincRNA	predicted gene 20707 [Source:MGI Symbol;Acc:MGI:5313154]	chr4	147782319	147809840	-	69.7953	0.964171	0.0117313	0.283613	0.0426427	0.151053
ENSMUSG00000095199	Zfp967	protein_coding	zinc finger protein 967 [Source:MGI Symbol;Acc:MGI:3709638]	chr2	176521000	176533785	+	117.25	-1.29645	0.0137614	0.307609	-0.021456	0.151053
ENSMUSG00000109179	Gm35339	protein_coding	predicted gene, 35339 [Source:MGI Symbol;Acc:MGI:5594498]	chr15	76354432	76365201	+	144.618	0.535415	0.0110933	0.275424	0.251257	0.151053
ENSMUSG00000021418	Rpp40	protein_coding	ribonuclease P 40 subunit [Source:MGI Symbol;Acc:MGI:1346084]	chr13	35893472	35906359	-	231.711	0.966502	0.0089137	0.247304	0.0577896	0.151528
ENSMUSG00000078875	Gm14419	protein_coding	predicted gene 14419 [Source:MGI Symbol;Acc:MGI:3702410]	chr2	177000956	177012787	+	15.9621	-1.91785	0.00842663	0.239931	-0.0199638	0.151528
ENSMUSG00000009356	Lpo	protein_coding	lactoperoxidase [Source:MGI Symbol;Acc:MGI:1923363]	chr11	87806428	87828289	-	177.138	-1.18315	0.00906122	0.250549	-0.652599	0.151533
ENSMUSG00000097180	2700038G22Rik	lincRNA	RIKEN cDNA 2700038G22 gene [Source:MGI Symbol;Acc:MGI:1914444]	chr5	23850597	23855038	+	238.374	-0.550055	0.00904724	0.250488	-0.265429	0.151533
ENSMUSG00000109532	Gm42397	lincRNA	predicted gene, 42397 [Source:MGI Symbol;Acc:MGI:5625282]	chr7	70870913	71073345	+	11.2686	2.72961	0.00839118	0.239274	0.00732207	0.151533
ENSMUSG00000114827	Gm46432	processed_pseudogene	predicted gene, 46432 [Source:MGI Symbol;Acc:MGI:5826069]	chr13	84281179	84281816	-	200.869	-0.744798	0.0147842	0.316431	-0.0774931	0.152077
ENSMUSG00000031972	Acta1	protein_coding	actin, alpha 1, skeletal muscle [Source:MGI Symbol;Acc:MGI:87902]	chr8	123891769	123894751	-	20743.7	-1.33626	0.0021095	0.105241	-0.994272	0.152483
ENSMUSG00000084371	Gm14113	processed_pseudogene	predicted gene 14113 [Source:MGI Symbol;Acc:MGI:3652260]	chr2	147289755	147290730	+	92.5483	-1.50786	0.0120525	0.288345	-0.0278505	0.152819
ENSMUSG00000010492	Uckl1os	antisense	uridine-cytidine kinase 1-like 1, opposite strand [Source:MGI Symbol;Acc:MGI:3801877]	chr2	181578480	181585170	+	37.4379	-1.58771	0.00830511	0.238861	-0.0309509	0.153266
ENSMUSG00000031162	Gata1	protein_coding	GATA binding protein 1 [Source:MGI Symbol;Acc:MGI:95661]	chrX	7959260	7978071	-	13.4257	-2.07831	0.00884784	0.246635	-0.0266846	0.153266
ENSMUSG00000037994	Slc9b2	protein_coding	solute carrier family 9, subfamily B (NHA2, cation proton antiporter 2), member 2 [Source:MGI Symbol;Acc:MGI:2140077]	chr3	135307700	135345387	+	60.7683	1.35717	0.0116189	0.282303	0.0299343	0.153266
ENSMUSG00000095294	Gm21119	protein_coding	predicted gene, 21119 [Source:MGI Symbol;Acc:MGI:5434474]	chr8	20614919	20640703	+	0.851359	11.0149	0.00248282	0.116666	8.71123e-05	0.153266
ENSMUSG00000107215	Gm43197	TEC	predicted gene 43197 [Source:MGI Symbol;Acc:MGI:5663334]	chr6	3336772	3339354	-	166.621	2.58026	0.0142758	0.312606	0.0043291	0.153874
ENSMUSG00000061518	Cox5b	protein_coding	cytochrome c oxidase subunit 5B [Source:MGI Symbol;Acc:MGI:88475]	chr1	36691449	36693681	+	3578.9	-0.694171	0.000834351	0.059702	-0.541453	0.154884
ENSMUSG00000108064	Gm44423	TEC	predicted gene, 44423 [Source:MGI Symbol;Acc:MGI:5690815]	chr6	87796070	87799227	-	56.1867	1.94547	0.0123288	0.290429	0.0122899	0.154924
ENSMUSG00000021880	Rnase6	protein_coding	ribonuclease, RNase A family, 6 [Source:MGI Symbol;Acc:MGI:1925666]	chr14	51123908	51132187	+	168.283	-0.538703	0.0148941	0.31751	-0.103875	0.155038
ENSMUSG00000097842	9330104G04Rik	lincRNA	RIKEN cDNA 9330104G04 gene [Source:MGI Symbol;Acc:MGI:2445112]	chr7	16871347	16874886	-	25.0517	-1.47573	0.00843219	0.239931	-0.0260819	0.155696
ENSMUSG00000110635	Gm45853	TEC	predicted gene 45853 [Source:MGI Symbol;Acc:MGI:5804968]	chr8	95480453	95483623	-	18.0188	3.44272	0.00875875	0.246075	0.00329948	0.155696
ENSMUSG00000037731	Themis2	protein_coding	thymocyte selection associated family member 2 [Source:MGI Symbol;Acc:MGI:2446213]	chr4	132781843	132796387	-	416.315	0.57949	0.00951417	0.255981	0.316448	0.156234
ENSMUSG00000037469	Acp7	protein_coding	acid phosphatase 7, tartrate resistant [Source:MGI Symbol;Acc:MGI:2142121]	chr7	28607276	28631332	-	528.386	-1.20456	0.00953628	0.25606	-0.0343948	0.156399
ENSMUSG00000020952	Scfd1	protein_coding	Sec1 family domain containing 1 [Source:MGI Symbol;Acc:MGI:1924233]	chr12	51377510	51450101	+	1787.7	0.378817	0.002976	0.130678	0.278143	0.156498
ENSMUSG00000015937	Macroh2a1	protein_coding	macroH2A.1 histone [Source:MGI Symbol;Acc:MGI:1349392]	chr13	56073619	56136361	-	3501.69	-0.373569	0.000881359	0.0617414	-0.301112	0.156593
ENSMUSG00000051331	Cacna1c	protein_coding	calcium channel, voltage-dependent, L type, alpha 1C subunit [Source:MGI Symbol;Acc:MGI:103013]	chr6	118587240	119196890	-	778.961	0.6506	0.00306279	0.132704	0.434315	0.156996
ENSMUSG00000020916	Krt36	protein_coding	keratin 36 [Source:MGI Symbol;Acc:MGI:109364]	chr11	100102007	100105626	-	50.8287	-2.72698	0.0126139	0.29427	-0.00674806	0.157168
ENSMUSG00000078763	Slfn1	protein_coding	schlafen 1 [Source:MGI Symbol;Acc:MGI:1313259]	chr11	83116849	83122670	+	85.9296	1.15758	0.0128336	0.297335	0.0425374	0.158059
ENSMUSG00000111067	Gm48714	TEC	predicted gene, 48714 [Source:MGI Symbol;Acc:MGI:6098361]	chr10	19873007	19874447	-	11.7145	4.11604	0.00929835	0.253755	0.00213084	0.158059
ENSMUSG00000021675	F2rl2	protein_coding	coagulation factor II (thrombin) receptor-like 2 [Source:MGI Symbol;Acc:MGI:1298208]	chr13	95696853	95702739	+	30.9819	-1.61411	0.00848513	0.240923	-0.0273408	0.158526
ENSMUSG00000042213	Zfand4	protein_coding	zinc finger, AN1-type domain 4 [Source:MGI Symbol;Acc:MGI:1914742]	chr6	116264222	116330302	+	169.783	0.708592	0.00978499	0.25781	0.0718381	0.158663
ENSMUSG00000055471	Alk	protein_coding	anaplastic lymphoma kinase [Source:MGI Symbol;Acc:MGI:103305]	chr17	71868972	72604627	-	51.701	1.04996	0.0097733	0.25781	0.0532465	0.158663
ENSMUSG00000005505	Kbtbd4	protein_coding	kelch repeat and BTB (POZ) domain containing 4 [Source:MGI Symbol;Acc:MGI:1914386]	chr2	90904740	90911626	+	602.767	-0.460617	0.00985667	0.258932	-0.293599	0.159315
ENSMUSG00000007646	Rad51c	protein_coding	RAD51 paralog C [Source:MGI Symbol;Acc:MGI:2150020]	chr11	87376645	87404954	-	157.303	-0.644034	0.0160889	0.32981	-0.083509	0.159315
ENSMUSG00000020641	Rsad2	protein_coding	radical S-adenosyl methionine domain containing 2 [Source:MGI Symbol;Acc:MGI:1929628]	chr12	26442746	26456452	-	166.929	1.0532	0.0122285	0.289828	0.046426	0.159315
ENSMUSG00000029076	Sdf4	protein_coding	stromal cell derived factor 4 [Source:MGI Symbol;Acc:MGI:108079]	chr4	155992872	156013610	+	8722.53	0.240023	0.0023191	0.111325	0.195433	0.159315
ENSMUSG00000034245	Hdac11	protein_coding	histone deacetylase 11 [Source:MGI Symbol;Acc:MGI:2385252]	chr6	91156665	91174692	+	310.775	-0.51162	0.00961958	0.25649	-0.205992	0.159315
ENSMUSG00000091387	Gcnt4	protein_coding	glucosaminyl (N-acetyl) transferase 4, core 2 (beta-1,6-N-acetylglucosaminyltransferase) [Source:MGI Symbol;Acc:MGI:2684919]	chr13	96924689	96950906	+	846.622	0.591782	0.00504462	0.178096	0.383827	0.159315
ENSMUSG00000091553	Serpina3e-ps	unprocessed_pseudogene	serine (or cysteine) peptidase inhibitor, clade A, member 3E, pseudogene [Source:MGI Symbol;Acc:MGI:2182837]	chr12	104189517	104192926	-	287.571	-0.983137	0.00907757	0.250549	-0.553516	0.159315
ENSMUSG00000056476	Med12l	protein_coding	mediator complex subunit 12-like [Source:MGI Symbol;Acc:MGI:2139916]	chr3	59005825	59318682	+	211.184	0.665636	0.00997031	0.26089	0.0763821	0.160059
ENSMUSG00000096795	Zfp433	protein_coding	zinc finger protein 433 [Source:MGI Symbol;Acc:MGI:1920860]	chr10	81704825	81726686	+	258.619	0.60864	0.0100078	0.261414	0.0829341	0.160172
ENSMUSG00000110324	Gm40460	protein_coding	predicted gene, 40460 [Source:MGI Symbol;Acc:MGI:5623345]	chr7	142240344	142241078	-	10.8397	-2.80489	0.00926952	0.25333	-0.00991959	0.160172
ENSMUSG00000112170	Gm9508	protein_coding	predicted gene 9508 [Source:MGI Symbol;Acc:MGI:3779918]	chr10	77696541	77697233	-	32.377	-2.26349	0.0088043	0.246317	-0.0122909	0.160172
ENSMUSG00000020467	Efemp1	protein_coding	epidermal growth factor-containing fibulin-like extracellular matrix protein 1 [Source:MGI Symbol;Acc:MGI:1339998]	chr11	28853204	28926743	+	1737.29	0.787818	0.00489088	0.1757	0.0622073	0.161233
ENSMUSG00000073158	9030624G23Rik	protein_coding	RIKEN cDNA 9030624G23 gene [Source:MGI Symbol;Acc:MGI:1914058]	chr12	24043202	24097246	-	52.8584	0.938426	0.0133952	0.303753	0.0393991	0.161509
ENSMUSG00000026390	Marco	protein_coding	macrophage receptor with collagenous structure [Source:MGI Symbol;Acc:MGI:1309998]	chr1	120474538	120505024	-	7.78981	-2.88704	0.00118325	0.0737873	-0.0298086	0.161724
ENSMUSG00000029913	Prdm5	protein_coding	PR domain containing 5 [Source:MGI Symbol;Acc:MGI:1918029]	chr6	65778988	65937010	+	634.654	0.415832	0.0102244	0.263155	0.244349	0.161724
ENSMUSG00000040387	Klhl32	protein_coding	kelch-like 32 [Source:MGI Symbol;Acc:MGI:3612790]	chr4	24612554	24851124	-	6.02167	3.55374	0.00393907	0.157151	0.0128865	0.161724
ENSMUSG00000112843	Gm46224	lincRNA	predicted gene, 46224 [Source:MGI Symbol;Acc:MGI:5825861]	chr10	51526340	51531161	+	24.218	1.06867	0.00886345	0.246635	0.0488714	0.161724
ENSMUSG00000069206	Zfp874a	protein_coding	zinc finger protein 874a [Source:MGI Symbol;Acc:MGI:3040703]	chr13	67424549	67451624	-	402.744	0.703121	0.0100905	0.262001	0.0579622	0.16205
ENSMUSG00000004612	Nkg7	protein_coding	natural killer cell group 7 sequence [Source:MGI Symbol;Acc:MGI:1931250]	chr7	43437073	43438249	+	55.1091	-1.07611	0.0136053	0.305919	-0.0456019	0.162614
ENSMUSG00000030276	Ttll3	protein_coding	tubulin tyrosine ligase-like family, member 3 [Source:MGI Symbol;Acc:MGI:2141418]	chr6	113389260	113414587	+	190.637	-0.618409	0.0166974	0.335329	-0.097459	0.162614
ENSMUSG00000061132	Blnk	protein_coding	B cell linker [Source:MGI Symbol;Acc:MGI:96878]	chr19	40928927	40994535	-	620.276	-0.44922	0.0127116	0.295791	-0.199111	0.162614
ENSMUSG00000110148	5830408C22Rik	processed_transcript	RIKEN cDNA 5830408C22 gene [Source:MGI Symbol;Acc:MGI:1921994]	chr8	25101216	25109986	+	60.5497	0.90588	0.0129402	0.298766	0.054536	0.162614
ENSMUSG00000026200	Glb1l	protein_coding	galactosidase, beta 1-like [Source:MGI Symbol;Acc:MGI:1921827]	chr1	75198236	75210813	-	1640.8	1.11327	0.00502341	0.177818	0.630636	0.163179
ENSMUSG00000054855	Rnd1	protein_coding	Rho family GTPase 1 [Source:MGI Symbol;Acc:MGI:2444878]	chr15	98663421	98677461	-	46.6916	1.13989	0.0137162	0.307343	0.0381397	0.163179
ENSMUSG00000076564	Igkv12-46	IG_V_gene	immunoglobulin kappa variable 12-46 [Source:MGI Symbol;Acc:MGI:4439773]	chr6	69764523	69765022	-	12.9475	-2.4316	0.00972266	0.257438	-0.0151911	0.16346
ENSMUSG00000115624	Gm49204	TEC	predicted gene, 49204 [Source:MGI Symbol;Acc:MGI:6118653]	chr14	49023930	49028569	-	132.202	1.89025	0.0159816	0.329382	0.0068855	0.16346
ENSMUSG00000018570	2810408A11Rik	protein_coding	RIKEN cDNA 2810408A11 gene [Source:MGI Symbol;Acc:MGI:1917669]	chr11	69897352	69900987	-	404.08	-0.649864	0.0101901	0.26303	-0.0826647	0.163645
ENSMUSG00000020702	Ccl1	protein_coding	chemokine (C-C motif) ligand 1 [Source:MGI Symbol;Acc:MGI:98258]	chr11	82176657	82305690	-	75.8766	-1.15722	0.0137262	0.307343	-0.0340397	0.163645
ENSMUSG00000032648	Pygm	protein_coding	muscle glycogen phosphorylase [Source:MGI Symbol;Acc:MGI:97830]	chr19	6384399	6398459	+	3632.32	-1.36959	0.000909198	0.0628666	-1.07059	0.163645
ENSMUSG00000070034	Sp110	protein_coding	Sp110 nuclear body protein [Source:MGI Symbol;Acc:MGI:1923364]	chr1	85576899	85598817	-	585.726	0.508488	0.0104502	0.265945	0.164002	0.163645
ENSMUSG00000001334	Fndc5	protein_coding	fibronectin type III domain containing 5 [Source:MGI Symbol;Acc:MGI:1917614]	chr4	129136999	129144593	+	52.7981	-0.999825	0.0138092	0.307794	-0.0418036	0.163741
ENSMUSG00000056290	Ms4a4b	protein_coding	membrane-spanning 4-domains, subfamily A, member 4B [Source:MGI Symbol;Acc:MGI:1913083]	chr19	11443553	11467055	+	45.9151	4.63161	0.0137727	0.307609	0.00140293	0.163741
ENSMUSG00000060594	Layn	protein_coding	layilin [Source:MGI Symbol;Acc:MGI:2685357]	chr9	51054640	51077094	-	459.158	0.579507	0.0105485	0.26721	0.298146	0.163741
ENSMUSG00000114184	Gm7143	processed_pseudogene	predicted gene 7143 [Source:MGI Symbol;Acc:MGI:3646528]	chr12	102866631	102867489	-	569.447	-3.34414	0.0105522	0.26721	-0.00668752	0.164095
ENSMUSG00000117183	Gm20008	processed_pseudogene	predicted gene, 20008 [Source:MGI Symbol;Acc:MGI:5012193]	chr17	22713782	22716937	-	195.783	1.22748	0.0105795	0.267444	0.0207618	0.164321
ENSMUSG00000039110	Mycbpap	protein_coding	MYCBP associated protein [Source:MGI Symbol;Acc:MGI:2388726]	chr11	94501347	94521742	-	14.9012	2.32342	0.00879787	0.246317	0.0102981	0.164534
ENSMUSG00000112806	Gm48146	TEC	predicted gene, 48146 [Source:MGI Symbol;Acc:MGI:6097513]	chr10	62781757	62783187	-	62.213	-0.978855	0.0140509	0.310961	-0.0492717	0.164534
ENSMUSG00000024871	Doc2g	protein_coding	double C2, gamma [Source:MGI Symbol;Acc:MGI:1926250]	chr19	4003313	4007005	+	172.727	-0.523442	0.0173204	0.33842	-0.157227	0.164568
ENSMUSG00000029282	Amtn	protein_coding	amelotin [Source:MGI Symbol;Acc:MGI:1918671]	chr5	88376108	88385916	+	5.86601	-4.37155	0.00413099	0.161193	-0.00696173	0.164568
ENSMUSG00000046229	Scand1	protein_coding	SCAN domain-containing 1 [Source:MGI Symbol;Acc:MGI:1343132]	chr2	156311846	156312747	-	954.502	-0.666227	0.0107797	0.270372	-0.101547	0.164568
ENSMUSG00000073787	Gm10575	processed_transcript	predicted gene 10575 [Source:MGI Symbol;Acc:MGI:3708765]	chr7	141461481	141467771	-	163.413	1.4393	0.0106685	0.268625	0.0305124	0.164568
ENSMUSG00000043939	A530064D06Rik	protein_coding	RIKEN cDNA A530064D06 gene [Source:MGI Symbol;Acc:MGI:2443476]	chr17	48149126	48167275	-	39.3181	0.988597	0.00953295	0.25606	0.0536939	0.164889
ENSMUSG00000050092	Sprr2b	protein_coding	small proline-rich protein 2B [Source:MGI Symbol;Acc:MGI:1330352]	chr3	92316620	92318085	+	215.59	-1.40383	0.0132572	0.302164	-0.0324968	0.165025
ENSMUSG00000074220	Zfp382	protein_coding	zinc finger protein 382 [Source:MGI Symbol;Acc:MGI:3588204]	chr7	30121942	30134950	+	118.574	1.53202	0.0132939	0.302743	0.012768	0.165286
ENSMUSG00000044519	Zfp488	protein_coding	zinc finger protein 488 [Source:MGI Symbol;Acc:MGI:2686052]	chr14	33967070	33978764	-	6.61564	-3.98075	0.00152447	0.0865706	-0.0183783	0.16562
ENSMUSG00000073016	Uprt	protein_coding	uracil phosphoribosyltransferase [Source:MGI Symbol;Acc:MGI:2685620]	chrX	104482818	104507490	+	120.734	1.78166	0.0171298	0.337433	0.00818509	0.16562
ENSMUSG00000086319	Gm16087	lincRNA	predicted gene 16087 [Source:MGI Symbol;Acc:MGI:3801921]	chr12	106953812	106955928	-	17.4229	-1.35524	0.0100987	0.262001	-0.034857	0.16562
ENSMUSG00000026581	Sell	protein_coding	selectin, lymphocyte [Source:MGI Symbol;Acc:MGI:98279]	chr1	164061982	164084181	+	178.002	0.977978	0.0171629	0.337433	0.0513425	0.165743
ENSMUSG00000014813	Stc1	protein_coding	stanniocalcin 1 [Source:MGI Symbol;Acc:MGI:109131]	chr14	69029238	69041804	+	659.033	1.14022	0.0134277	0.303974	0.0447667	0.166033
ENSMUSG00000030325	Klrb1c	protein_coding	killer cell lectin-like receptor subfamily B member 1C [Source:MGI Symbol;Acc:MGI:107538]	chr6	128778485	128789215	-	74.6766	1.62715	0.0108841	0.271492	0.0168967	0.166033
ENSMUSG00000044906	4930503L19Rik	protein_coding	RIKEN cDNA 4930503L19 gene [Source:MGI Symbol;Acc:MGI:1922045]	chr18	70452212	70472509	-	1227.99	0.551788	0.00339454	0.143127	0.366769	0.166033
ENSMUSG00000045566	Sprr4	protein_coding	small proline-rich protein 4 [Source:MGI Symbol;Acc:MGI:2654508]	chr3	92500263	92500493	-	689.543	-1.7135	0.00348042	0.144467	-0.025304	0.166033
ENSMUSG00000103285	Gm37274	TEC	predicted gene, 37274 [Source:MGI Symbol;Acc:MGI:5610502]	chr2	156084610	156086291	-	36.3198	-1.05282	0.00984188	0.258798	-0.0469618	0.166033
ENSMUSG00000034786	Gpsm3	protein_coding	G-protein signalling modulator 3 (AGS3-like, C. elegans) [Source:MGI Symbol;Acc:MGI:2146785]	chr17	34589806	34591754	+	736.68	0.441758	0.00521558	0.181019	0.301018	0.166502
ENSMUSG00000028464	Tpm2	protein_coding	tropomyosin 2, beta [Source:MGI Symbol;Acc:MGI:98810]	chr4	43514711	43523765	-	8600.72	-1.16572	0.00245401	0.115806	-0.829413	0.167097
ENSMUSG00000115148	Gm49125	TEC	predicted gene, 49125 [Source:MGI Symbol;Acc:MGI:6118530]	chr14	45612772	45614066	-	35.224	3.67833	0.00996898	0.26089	0.00228989	0.167585
ENSMUSG00000017861	Mybl2	protein_coding	myeloblastosis oncogene-like 2 [Source:MGI Symbol;Acc:MGI:101785]	chr2	163054687	163084688	+	460.097	-0.843497	0.00346081	0.144327	-0.583967	0.16827
ENSMUSG00000058729	Lin9	protein_coding	lin-9 homolog (C. elegans) [Source:MGI Symbol;Acc:MGI:1919818]	chr1	180641150	180690694	+	549.788	-0.506216	0.0112058	0.276673	-0.192568	0.168591
ENSMUSG00000027456	Sdcbp2	protein_coding	syndecan binding protein (syntenin) 2 [Source:MGI Symbol;Acc:MGI:2385156]	chr2	151572622	151590005	+	588.441	-1.09389	0.00516594	0.180234	-0.0495005	0.168796
ENSMUSG00000033107	Rnf125	protein_coding	ring finger protein 125 [Source:MGI Symbol;Acc:MGI:1914914]	chr18	20944625	20983862	+	115.204	0.820485	0.0112941	0.277825	0.0440827	0.1698
ENSMUSG00000041594	Tmtc4	protein_coding	transmembrane and tetratricopeptide repeat containing 4 [Source:MGI Symbol;Acc:MGI:1921050]	chr14	122918971	122984035	-	645.72	-0.443605	0.00522388	0.181072	-0.297582	0.1698
ENSMUSG00000042268	Slc26a9	protein_coding	solute carrier family 26, member 9 [Source:MGI Symbol;Acc:MGI:2444594]	chr1	131744022	131771504	+	250.04	-0.997203	0.0111462	0.276222	-0.0419391	0.1698
ENSMUSG00000043795	Prr33	protein_coding	proline rich 33 [Source:MGI Symbol;Acc:MGI:3642289]	chr7	142491074	142506771	-	80.9632	-1.33885	0.0147977	0.316467	-0.0338331	0.1698
ENSMUSG00000110105	Gm45844	protein_coding	predicted gene 45844 [Source:MGI Symbol;Acc:MGI:5804959]	chr7	7213017	7278289	-	58.9169	-1.20473	0.0149707	0.318127	-0.0243135	0.1698
ENSMUSG00000055030	Sprr2e	protein_coding	small proline-rich protein 2E [Source:MGI Symbol;Acc:MGI:1330346]	chr3	92352143	92353449	+	360.95	-1.33655	0.0110353	0.274751	-0.0379323	0.170015
ENSMUSG00000099881	2810013P06Rik	bidirectional_promoter_lncRNA	RIKEN cDNA 2810013P06 gene [Source:MGI Symbol;Acc:MGI:1914456]	chr8	123042466	123044602	+	646.035	-0.346774	0.0140854	0.310988	-0.179985	0.170792
ENSMUSG00000116725	Gm29686	processed_transcript	predicted gene, 29686 [Source:MGI Symbol;Acc:MGI:5588845]	chr16	51980376	52005495	-	22.7831	-1.34993	0.0099278	0.260288	-0.0406869	0.170792
ENSMUSG00000087298	Gm9392	processed_pseudogene	predicted pseudogene 9392 [Source:MGI Symbol;Acc:MGI:3643262]	chr7	46820864	46821417	-	10.7649	2.83482	0.0102442	0.263155	0.0136958	0.1712
ENSMUSG00000027238	Frmd5	protein_coding	FERM domain containing 5 [Source:MGI Symbol;Acc:MGI:2442557]	chr2	121545529	121807087	-	33.1772	-1.37104	0.0102281	0.263155	-0.0303987	0.17132
ENSMUSG00000032690	Oas2	protein_coding	2'-5' oligoadenylate synthetase 2 [Source:MGI Symbol;Acc:MGI:2180852]	chr5	120730333	120749853	-	614.784	0.8681	0.00357915	0.146948	0.563861	0.17132
ENSMUSG00000039697	Ncoa7	protein_coding	nuclear receptor coactivator 7 [Source:MGI Symbol;Acc:MGI:2444847]	chr10	30628999	30803326	-	699.567	0.445758	0.0116243	0.282303	0.189535	0.17132
ENSMUSG00000084899	Gm15344	processed_transcript	predicted gene 15344 [Source:MGI Symbol;Acc:MGI:3708098]	chr10	86692119	86693095	-	42.2207	0.99137	0.0103016	0.26412	0.0404245	0.172025
ENSMUSG00000030317	Timp4	protein_coding	tissue inhibitor of metalloproteinase 4 [Source:MGI Symbol;Acc:MGI:109125]	chr6	115241892	115252205	-	330.467	-1.0921	0.0106401	0.268416	-0.0468035	0.172182
ENSMUSG00000041798	Gck	protein_coding	glucokinase [Source:MGI Symbol;Acc:MGI:1270854]	chr11	5900820	5950081	-	31.8231	-1.58851	0.0101011	0.262001	-0.0299794	0.172231
ENSMUSG00000000248	Clec2g	protein_coding	C-type lectin domain family 2, member g [Source:MGI Symbol;Acc:MGI:1918059]	chr6	128934381	128984707	+	98.6748	1.91323	0.0153357	0.322051	0.00858407	0.172448
ENSMUSG00000026988	Wdsub1	protein_coding	WD repeat, SAM and U-box domain containing 1 [Source:MGI Symbol;Acc:MGI:1919387]	chr2	59852364	59882591	-	1038.54	-0.453623	0.00428295	0.164005	-0.316409	0.172448
ENSMUSG00000030592	Ryr1	protein_coding	ryanodine receptor 1, skeletal muscle [Source:MGI Symbol;Acc:MGI:99659]	chr7	29003344	29125179	-	2572.64	-1.20433	0.00178032	0.0941501	-0.89398	0.172448
ENSMUSG00000089991	Gm16332	unprocessed_pseudogene	predicted gene 16332 [Source:MGI Symbol;Acc:MGI:3840155]	chr1	139862957	139936477	-	21.01	1.46891	0.0101836	0.26303	0.0271547	0.172448
ENSMUSG00000096638	Ighv2-9	IG_V_gene	immunoglobulin heavy variable 2-9 [Source:MGI Symbol;Acc:MGI:4439624]	chr12	113879096	113879541	-	10.5954	3.12028	0.0109337	0.272474	0.0082442	0.172448
ENSMUSG00000103883	Gm37010	TEC	predicted gene, 37010 [Source:MGI Symbol;Acc:MGI:5610238]	chr1	171688311	171690014	+	14.866	-1.84014	0.00968409	0.257307	-0.0283717	0.172448
ENSMUSG00000057409	Zfp53	protein_coding	zinc finger protein 53 [Source:MGI Symbol;Acc:MGI:99200]	chr17	21488998	21510473	+	538.524	0.446509	0.0145123	0.313794	0.137375	0.17316
ENSMUSG00000102496	Gm36989	TEC	predicted gene, 36989 [Source:MGI Symbol;Acc:MGI:5610217]	chr18	35574907	35577066	+	80.049	2.15768	0.0155364	0.324327	0.00607269	0.173884
ENSMUSG00000093752	Gm20716	protein_coding	predicted gene 20716 [Source:MGI Symbol;Acc:MGI:5313163]	chr2	168180986	168230364	-	6231.65	0.318903	0.00273348	0.124287	0.239849	0.173984
ENSMUSG00000025557	Slc15a1	protein_coding	solute carrier family 15 (oligopeptide transporter), member 1 [Source:MGI Symbol;Acc:MGI:1861376]	chr14	121459621	121505252	-	519.488	-0.85969	0.0146605	0.314794	-0.0407821	0.174332
ENSMUSG00000091460	Gm7808	processed_pseudogene	predicted pseudogene 7808 [Source:MGI Symbol;Acc:MGI:3643360]	chr9	19927896	19928282	-	12.3021	-1.87319	0.0107374	0.270106	-0.0230299	0.17598
ENSMUSG00000006457	Actn3	protein_coding	actinin alpha 3 [Source:MGI Symbol;Acc:MGI:99678]	chr19	4861216	4877909	-	2087.22	-1.58647	0.00185703	0.0969943	-1.17975	0.176119
ENSMUSG00000021807	Rtraf	protein_coding	RNA transcription, translation and transport factor [Source:MGI Symbol;Acc:MGI:1915295]	chr14	19811351	19823824	-	3146.61	-0.365391	0.00107973	0.0696733	-0.288271	0.176119
ENSMUSG00000031870	Pgr	protein_coding	progesterone receptor [Source:MGI Symbol;Acc:MGI:97567]	chr9	8899833	8968611	+	10.3536	3.57957	0.00140647	0.0825025	0.0147192	0.176119
ENSMUSG00000046580	Gm7862	processed_pseudogene	predicted gene 7862 [Source:MGI Symbol;Acc:MGI:3648002]	chr12	76152336	76152627	-	167.692	-0.981666	0.0186648	0.349099	-0.0455903	0.176119
ENSMUSG00000047735	Samd9l	protein_coding	sterile alpha motif domain containing 9-like [Source:MGI Symbol;Acc:MGI:1343184]	chr6	3372257	3399572	-	1938.22	0.624768	0.00376339	0.15242	0.379124	0.176119
ENSMUSG00000050359	Sprr1a	protein_coding	small proline-rich protein 1A [Source:MGI Symbol;Acc:MGI:106660]	chr3	92483952	92485895	-	14523.9	-1.11084	0.00297972	0.130678	-0.740561	0.176119
ENSMUSG00000053289	Ddx10	protein_coding	DEAD (Asp-Glu-Ala-Asp) box polypeptide 10 [Source:MGI Symbol;Acc:MGI:1924841]	chr9	53098635	53248053	-	1008.73	0.283183	0.0122521	0.289828	0.179967	0.176119
ENSMUSG00000060204	Slc10a4l	protein_coding	solute carrier family 10 (sodium/bile acid cotransporter family), member 4 like [Source:MGI Symbol;Acc:MGI:3645333]	chr5	72581638	72587551	-	0.594158	10.7164	0.00325928	0.13874	7.53184e-05	0.176119
ENSMUSG00000079563	Pglyrp2	protein_coding	peptidoglycan recognition protein 2 [Source:MGI Symbol;Acc:MGI:1928099]	chr17	32412459	32424167	-	60.6184	-0.779195	0.0159662	0.329319	-0.0620912	0.176119
ENSMUSG00000094176	Trav6d-6	TR_V_gene	T cell receptor alpha variable 6D-6 [Source:MGI Symbol;Acc:MGI:2686066]	chr14	52821922	52822359	+	0.605422	10.6204	0.00354291	0.146473	0.000119808	0.176119
ENSMUSG00000021364	Elovl2	protein_coding	elongation of very long chain fatty acids (FEN1/Elo2, SUR4/Elo3, yeast)-like 2 [Source:MGI Symbol;Acc:MGI:1858960]	chr13	41182381	41220405	-	95.5668	-1.01134	0.0153353	0.322051	-0.0505286	0.176662
ENSMUSG00000074206	Adh6b	protein_coding	alcohol dehydrogenase 6B (class V) [Source:MGI Symbol;Acc:MGI:2446626]	chr3	138341775	138358861	+	180.093	-1.33977	0.0187987	0.350619	-0.0200242	0.176804
ENSMUSG00000091754	Gm3636	protein_coding	predicted gene 3636 [Source:MGI Symbol;Acc:MGI:3781812]	chr14	6735685	6742332	-	64.8394	-2.37249	0.0122599	0.289828	-0.00850831	0.176804
ENSMUSG00000117406	Ntn3	protein_coding	netrin 3 [Source:MGI Symbol;Acc:MGI:1341188]	chr17	24203848	24209531	-	143.667	-1.1027	0.0122598	0.289828	-0.559044	0.176804
ENSMUSG00000041845	Rhod	protein_coding	ras homolog family member D [Source:MGI Symbol;Acc:MGI:108446]	chr19	4425459	4439432	-	580.37	-0.652167	0.0122896	0.289831	-0.100064	0.176948
ENSMUSG00000052852	Reep1	protein_coding	receptor accessory protein 1 [Source:MGI Symbol;Acc:MGI:1098827]	chr6	71707561	71810710	+	367.87	-0.573952	0.0119655	0.287711	-0.306607	0.176948
ENSMUSG00000070576	Mn1	protein_coding	meningioma 1 [Source:MGI Symbol;Acc:MGI:1261813]	chr5	111417362	111457033	+	223.77	-0.82647	0.0152209	0.321397	-0.0554391	0.177022
ENSMUSG00000078122	F630028O10Rik	antisense	RIKEN cDNA F630028O10 gene [Source:MGI Symbol;Acc:MGI:3641813]	chrX	96239926	96243636	+	201.702	0.665547	0.0201157	0.362997	0.0669384	0.177919
ENSMUSG00000033114	Slc35d2	protein_coding	solute carrier family 35, member D2 [Source:MGI Symbol;Acc:MGI:1917734]	chr13	64096308	64129368	-	381.197	0.436553	0.0122545	0.289828	0.170582	0.177998
ENSMUSG00000052605	Isoc2b	protein_coding	isochorismatase domain containing 2b [Source:MGI Symbol;Acc:MGI:1914691]	chr7	4844959	4870258	-	152.128	0.66738	0.0124713	0.292494	0.0817795	0.178317
ENSMUSG00000062480	Acat3	protein_coding	acetyl-Coenzyme A acetyltransferase 3 [Source:MGI Symbol;Acc:MGI:109182]	chr17	12923813	12940600	-	10.8816	3.22913	0.011939	0.287332	0.00864133	0.178317
ENSMUSG00000074766	Ism1	protein_coding	isthmin 1, angiogenesis inhibitor [Source:MGI Symbol;Acc:MGI:2442963]	chr2	139678178	139758581	+	133.199	-0.703111	0.0191523	0.352609	-0.0561935	0.178317
ENSMUSG00000014198	Zfp385c	protein_coding	zinc finger protein 385C [Source:MGI Symbol;Acc:MGI:3608347]	chr11	100627543	100692455	-	20.0058	-1.34523	0.0119932	0.287858	-0.0323788	0.178465
ENSMUSG00000064225	Paqr9	protein_coding	progestin and adipoQ receptor family member IX [Source:MGI Symbol;Acc:MGI:1922802]	chr9	95559657	95568023	+	25.5097	-1.11002	0.0111674	0.276236	-0.0369181	0.178465
ENSMUSG00000075514	Gm13375	antisense	predicted gene 13375 [Source:MGI Symbol;Acc:MGI:3649913]	chr2	20969054	20969997	+	102.264	-0.665112	0.0164641	0.333649	-0.0868331	0.178465
ENSMUSG00000101698	Gm29562	lincRNA	predicted gene 29562 [Source:MGI Symbol;Acc:MGI:5580268]	chr9	88827522	88828425	+	24.8284	-1.8026	0.0112721	0.277795	-0.0219001	0.178465
ENSMUSG00000042345	Ubash3a	protein_coding	ubiquitin associated and SH3 domain containing, A [Source:MGI Symbol;Acc:MGI:1926074]	chr17	31207873	31246892	+	54.3122	-1.39746	0.0164771	0.333649	-0.0275139	0.17885
ENSMUSG00000028364	Tnc	protein_coding	tenascin C [Source:MGI Symbol;Acc:MGI:101922]	chr4	63959785	64047015	-	29383.6	0.914541	0.00283833	0.127106	0.690196	0.17907
ENSMUSG00000049134	Nrap	protein_coding	nebulin-related anchoring protein [Source:MGI Symbol;Acc:MGI:1098765]	chr19	56320035	56390037	-	1499.47	-1.24372	0.000275416	0.0268124	-1.03613	0.179342
ENSMUSG00000018648	Dusp14	protein_coding	dual specificity phosphatase 14 [Source:MGI Symbol;Acc:MGI:1927168]	chr11	84048041	84069261	-	884.092	-0.949337	0.00403505	0.159313	-0.517654	0.179361
ENSMUSG00000028212	Ccne2	protein_coding	cyclin E2 [Source:MGI Symbol;Acc:MGI:1329034]	chr4	11191351	11204779	+	416.916	-0.779102	0.0126413	0.294413	-0.0603463	0.180825
ENSMUSG00000075389	2810410L24Rik	processed_transcript	RIKEN cDNA 2810410L24 gene [Source:MGI Symbol;Acc:MGI:1923627]	chr11	120185400	120189852	-	470.578	-0.445001	0.0157613	0.327115	-0.197778	0.180825
ENSMUSG00000118607	AC147806.2	protein_coding	predicted 7592 [Source:NCBI gene;Acc:101055758]	chr1	85526602	85552178	+	97.7771	1.49333	0.0160838	0.32981	0.0151731	0.180825
ENSMUSG00000020363	Gfpt2	protein_coding	glutamine fructose-6-phosphate transaminase 2 [Source:MGI Symbol;Acc:MGI:1338883]	chr11	49794178	49838613	+	690.178	0.544062	0.00615482	0.199458	0.341006	0.182329
ENSMUSG00000064201	Krt2	protein_coding	keratin 2 [Source:MGI Symbol;Acc:MGI:96699]	chr15	101810689	101818169	-	13.7606	-2.29128	0.0119795	0.287789	-0.0156047	0.182329
ENSMUSG00000093485	Gm20708	protein_coding	predicted gene 20708 [Source:MGI Symbol;Acc:MGI:5313155]	chr11	117809668	117839904	+	97.5273	-0.666324	0.017113	0.337433	-0.0750279	0.183383
ENSMUSG00000072763	5430403G16Rik	protein_coding	RIKEN cDNA 5430403G16 gene [Source:MGI Symbol;Acc:MGI:1924450]	chr5	109674545	109691041	-	134.873	0.813679	0.0161284	0.330366	0.0416175	0.183489
ENSMUSG00000109498	Gm45222	TEC	predicted gene 45222 [Source:MGI Symbol;Acc:MGI:5753798]	chr7	90145948	90150254	+	46.4674	1.04956	0.0172931	0.338383	0.0320489	0.18355
ENSMUSG00000025876	Unc5a	protein_coding	unc-5 netrin receptor A [Source:MGI Symbol;Acc:MGI:894682]	chr13	54949411	55006018	+	64.9222	-1.60005	0.0171534	0.337433	-0.0253753	0.183762
ENSMUSG00000022146	Osmr	protein_coding	oncostatin M receptor [Source:MGI Symbol;Acc:MGI:1330819]	chr15	6813577	6874969	-	3157.23	0.462957	0.00112713	0.0711187	0.358067	0.183766
ENSMUSG00000029414	Kntc1	protein_coding	kinetochore associated 1 [Source:MGI Symbol;Acc:MGI:2673709]	chr5	123749716	123821593	+	412.402	-0.751362	0.0129624	0.298978	-0.0539943	0.183787
ENSMUSG00000026939	Tmem141	protein_coding	transmembrane protein 141 [Source:MGI Symbol;Acc:MGI:1098773]	chr2	25620067	25622005	-	247.997	0.479297	0.0121111	0.288724	0.232658	0.183994
ENSMUSG00000041737	Tmem45b	protein_coding	transmembrane protein 45b [Source:MGI Symbol;Acc:MGI:2384574]	chr9	31426196	31464462	-	261.329	-1.21242	0.0121158	0.288724	-0.0369254	0.183994
ENSMUSG00000055489	Ano5	protein_coding	anoctamin 5 [Source:MGI Symbol;Acc:MGI:3576659]	chr7	51511029	51598709	+	114.455	-1.2131	0.0162934	0.332335	-0.0347918	0.183994
ENSMUSG00000056724	Nbeal2	protein_coding	neurobeachin-like 2 [Source:MGI Symbol;Acc:MGI:2448554]	chr9	110624789	110654161	-	1478.77	-0.388932	0.00639565	0.203943	-0.254595	0.183994
ENSMUSG00000113459	Gm30655	lincRNA	predicted gene, 30655 [Source:MGI Symbol;Acc:MGI:5589814]	chr13	63575051	63582562	+	15.3825	2.24156	0.0122581	0.289828	0.0089314	0.184351
ENSMUSG00000047501	Cldn4	protein_coding	claudin 4 [Source:MGI Symbol;Acc:MGI:1313314]	chr5	134945119	134946934	-	1166.93	-1.02266	0.00498778	0.177735	-0.0533233	0.18481
ENSMUSG00000070424	Art5	protein_coding	ADP-ribosyltransferase 5 [Source:MGI Symbol;Acc:MGI:107948]	chr7	102096879	102109489	-	72.8422	-1.35497	0.0176013	0.342654	-0.0297887	0.18481
ENSMUSG00000022261	Sdc2	protein_coding	syndecan 2 [Source:MGI Symbol;Acc:MGI:1349165]	chr15	32920723	33034935	+	5196.49	0.365924	0.00326746	0.138867	0.274258	0.18492
ENSMUSG00000092178	Gm45351	unprocessed_pseudogene	predicted gene 45351 [Source:MGI Symbol;Acc:MGI:5791187]	chr7	9868880	9876966	-	173.077	-0.742479	0.0216516	0.377091	-0.0600911	0.18492
ENSMUSG00000086503	Xist	lincRNA	inactive X specific transcripts [Source:MGI Symbol;Acc:MGI:98974]	chrX	103460366	103483254	-	20726.9	3.88456	0.00310023	0.133892	0.00375467	0.186106
ENSMUSG00000050860	Phospho1	protein_coding	phosphatase, orphan 1 [Source:MGI Symbol;Acc:MGI:2447348]	chr11	95824499	95832140	+	684.659	-0.653525	0.00429129	0.164089	-0.437976	0.186253
ENSMUSG00000020905	Usp43	protein_coding	ubiquitin specific peptidase 43 [Source:MGI Symbol;Acc:MGI:2444541]	chr11	67854523	67922153	-	139.602	-1.08288	0.0220452	0.380063	-0.0268849	0.18695
ENSMUSG00000029798	Herc6	protein_coding	hect domain and RLD 6 [Source:MGI Symbol;Acc:MGI:1914388]	chr6	57581000	57664632	+	873.746	0.855053	0.00645212	0.205187	0.056747	0.18695
ENSMUSG00000052776	Oas1a	protein_coding	2'-5' oligoadenylate synthetase 1A [Source:MGI Symbol;Acc:MGI:2180860]	chr5	120896256	120907521	-	323.789	0.884514	0.0134176	0.303974	0.0541309	0.18695
ENSMUSG00000078706	Gm53	lincRNA	predicted gene 53 [Source:MGI Symbol;Acc:MGI:2684899]	chr11	96251105	96264868	+	141.934	-2.85602	0.0135629	0.305479	-0.0103316	0.18695
ENSMUSG00000106549	Gm42653	TEC	predicted gene 42653 [Source:MGI Symbol;Acc:MGI:5662790]	chr5	70561265	70564103	+	94.9409	-1.38789	0.0178099	0.344642	-0.0300387	0.18695
ENSMUSG00000116138	C030006K11Rik	protein_coding	RIKEN cDNA C030006K11 gene [Source:MGI Symbol;Acc:MGI:1925941]	chr15	76721465	76723845	-	315.881	-0.60135	0.0124324	0.292066	-0.115733	0.18695
ENSMUSG00000052675	Zfp112	protein_coding	zinc finger protein 112 [Source:MGI Symbol;Acc:MGI:1929115]	chr7	24112314	24127952	+	286.996	-0.730925	0.0133327	0.30285	-0.0653322	0.188147
ENSMUSG00000068606	Gm4841	protein_coding	predicted gene 4841 [Source:MGI Symbol;Acc:MGI:3643814]	chr18	60268305	60273272	-	28.6365	-1.58643	0.0132073	0.301738	-0.0279692	0.189128
ENSMUSG00000042265	Trem1	protein_coding	triggering receptor expressed on myeloid cells 1 [Source:MGI Symbol;Acc:MGI:1930005]	chr17	48232768	48246924	+	154.037	2.60529	0.0212202	0.372364	0.0131179	0.189391
ENSMUSG00000091313	Fth-ps2	processed_pseudogene	ferritin heavy chain, pseudogene 2 [Source:MGI Symbol;Acc:MGI:104594]	chr6	39653450	39653965	-	13.5269	2.28082	0.0128163	0.297192	0.00912252	0.189475
ENSMUSG00000034871	Fam151a	protein_coding	family with sequence simliarity 151, member A [Source:MGI Symbol;Acc:MGI:2657115]	chr4	106733889	106748292	+	0.763828	10.5226	0.00381544	0.153365	6.53014e-05	0.189552
ENSMUSG00000103133	Gm37303	TEC	predicted gene, 37303 [Source:MGI Symbol;Acc:MGI:5610531]	chr9	72355075	72356633	+	65.5841	2.23981	0.0184237	0.347512	0.00403122	0.19017
ENSMUSG00000032328	Tmem30a	protein_coding	transmembrane protein 30A [Source:MGI Symbol;Acc:MGI:106402]	chr9	79768943	79793507	-	8312.32	0.369739	0.00342977	0.144032	0.261476	0.190838
ENSMUSG00000058656	Samd12	protein_coding	sterile alpha motif domain containing 12 [Source:MGI Symbol;Acc:MGI:2444518]	chr15	53453810	53902537	-	187.39	0.717074	0.0215225	0.375449	0.0483714	0.190874
ENSMUSG00000110027	C030029H02Rik	lincRNA	RIKEN cDNA C030029H02 gene [Source:MGI Symbol;Acc:MGI:1924633]	chr7	136268324	136318513	+	26.2389	-1.90731	0.0126214	0.29427	-0.0257308	0.190874
ENSMUSG00000035640	Cbarp	protein_coding	calcium channel, voltage-dependent, beta subunit associated regulatory protein [Source:MGI Symbol;Acc:MGI:1354170]	chr10	80130451	80140835	-	550.274	-0.790922	0.0140822	0.310988	-0.0582001	0.191125
ENSMUSG00000039037	St6galnac5	protein_coding	ST6 (alpha-N-acetyl-neuraminyl-2,3-beta-galactosyl-1,3)-N-acetylgalactosaminide alpha-2,6-sialyltransferase 5 [Source:MGI Symbol;Acc:MGI:1349471]	chr3	152817081	152982246	-	307.165	0.606181	0.0128716	0.297697	0.0774555	0.191125
ENSMUSG00000060445	Sycp2	protein_coding	synaptonemal complex protein 2 [Source:MGI Symbol;Acc:MGI:1933281]	chr2	178345293	178407685	-	14.2914	2.2969	0.0125765	0.29427	0.0164699	0.191125
ENSMUSG00000058331	Zfp85	protein_coding	zinc finger protein 85 [Source:MGI Symbol;Acc:MGI:107767]	chr13	67747800	67755228	-	203.392	0.560107	0.0174677	0.340799	0.0857177	0.191629
ENSMUSG00000022906	Parp9	protein_coding	poly (ADP-ribose) polymerase family, member 9 [Source:MGI Symbol;Acc:MGI:1933117]	chr16	35938470	35972605	+	1931.17	0.375591	0.00471395	0.172823	0.259041	0.191725
ENSMUSG00000027895	Kcnc4	protein_coding	potassium voltage gated channel, Shaw-related subfamily, member 4 [Source:MGI Symbol;Acc:MGI:96670]	chr3	107438303	107459552	-	86.6172	-1.33257	0.0186477	0.349099	-0.0341705	0.191725
ENSMUSG00000027912	Lce1m	protein_coding	late cornified envelope 1M [Source:MGI Symbol;Acc:MGI:1913453]	chr3	93017810	93019060	-	1021.26	-1.24726	0.00431203	0.164177	-0.0406865	0.191725
ENSMUSG00000043587	Pxylp1	protein_coding	2-phosphoxylose phosphatase 1 [Source:MGI Symbol;Acc:MGI:2442444]	chr9	96823336	96892669	-	599.705	0.51555	0.0141964	0.312295	0.247144	0.191725
ENSMUSG00000087443	Ppp1r18os	antisense	protein phosphatase 1, regulatory subunit 18, opposite strand [Source:MGI Symbol;Acc:MGI:1918627]	chr17	35860918	35866886	-	105.507	-0.596527	0.0142155	0.312295	-0.12997	0.191725
ENSMUSG00000045538	Ddx28	protein_coding	DEAD (Asp-Glu-Ala-Asp) box polypeptide 28 [Source:MGI Symbol;Acc:MGI:1919236]	chr8	106009621	106011882	-	342.77	-0.36035	0.0141129	0.311042	-0.218728	0.192577
ENSMUSG00000090231	Cfb	protein_coding	complement factor B [Source:MGI Symbol;Acc:MGI:105975]	chr17	34856374	34862518	-	1310.22	0.751306	0.00435513	0.165111	0.474856	0.192577
ENSMUSG00000031325	4930519F16Rik	transcribed_unitary_pseudogene	RIKEN cDNA 4930519F16 gene [Source:MGI Symbol;Acc:MGI:1922356]	chrX	103182971	103311782	-	6.30934	3.70455	0.00556018	0.187375	0.0112331	0.192956
ENSMUSG00000004035	Gstm7	protein_coding	glutathione S-transferase, mu 7 [Source:MGI Symbol;Acc:MGI:1915562]	chr3	107926334	107931817	-	111.185	-0.670992	0.0143753	0.313034	-0.0740878	0.193073
ENSMUSG00000113903	Gm5655	processed_pseudogene	predicted gene 5655 [Source:MGI Symbol;Acc:MGI:3648022]	chr12	88359357	88360257	-	0.874766	10.4364	0.00410483	0.160642	0.000108625	0.193492
ENSMUSG00000059363	Fxn	protein_coding	frataxin [Source:MGI Symbol;Acc:MGI:1096879]	chr19	24261453	24280605	-	132.252	-0.562425	0.022257	0.380063	-0.0920183	0.194243
ENSMUSG00000063903	Klk1	protein_coding	kallikrein 1 [Source:MGI Symbol;Acc:MGI:102850]	chr7	44225360	44229618	+	15.4629	1.68166	0.0135562	0.305479	0.0266377	0.194243
ENSMUSG00000036992	Nxt1	protein_coding	NTF2-related export protein 1 [Source:MGI Symbol;Acc:MGI:1929619]	chr2	148672601	148676027	+	457.877	-0.445451	0.0146069	0.314262	-0.206756	0.194481
ENSMUSG00000035941	Ibtk	protein_coding	inhibitor of Bruton agammaglobulinemia tyrosine kinase [Source:MGI Symbol;Acc:MGI:1918677]	chr9	85687360	85749334	-	1956.13	0.551119	0.00483589	0.175333	0.309776	0.194652
ENSMUSG00000043122	A530016L24Rik	protein_coding	RIKEN cDNA A530016L24 gene [Source:MGI Symbol;Acc:MGI:2443020]	chr12	112489448	112499927	+	222.001	-2.48128	0.0180592	0.345343	-0.00843039	0.195044
ENSMUSG00000025279	Dnase1l3	protein_coding	deoxyribonuclease 1-like 3 [Source:MGI Symbol;Acc:MGI:1314633]	chr14	7964533	7994573	-	680.017	-0.779775	0.0147805	0.316431	-0.056479	0.195108
ENSMUSG00000021469	Msx2	protein_coding	msh homeobox 2 [Source:MGI Symbol;Acc:MGI:97169]	chr13	53466884	53473074	-	249.893	-1.38354	0.0135182	0.305479	-0.0192148	0.196131
ENSMUSG00000053390	Zfp952	protein_coding	zinc finger protein 952 [Source:MGI Symbol;Acc:MGI:2441928]	chr17	32993129	33005457	+	671.74	0.526221	0.0045871	0.169805	0.326586	0.196131
ENSMUSG00000018459	Slc13a3	protein_coding	solute carrier family 13 (sodium-dependent dicarboxylate transporter), member 3 [Source:MGI Symbol;Acc:MGI:2149635]	chr2	165405028	165473230	-	129.656	0.898138	0.0148188	0.316664	0.0518183	0.196172
ENSMUSG00000024347	Psd2	protein_coding	pleckstrin and Sec7 domain containing 2 [Source:MGI Symbol;Acc:MGI:1921252]	chr18	35964830	36014715	+	57.0157	0.76846	0.0193904	0.355936	0.0525041	0.196172
ENSMUSG00000038067	Csf3	protein_coding	colony stimulating factor 3 (granulocyte) [Source:MGI Symbol;Acc:MGI:1339751]	chr11	98701263	98703629	+	24.5138	3.285	0.0141666	0.31197	0.0105628	0.196172
ENSMUSG00000039481	Nrtn	protein_coding	neurturin [Source:MGI Symbol;Acc:MGI:108417]	chr17	56751325	56757530	-	152.166	-0.927749	0.0240142	0.391344	-0.0410181	0.196172
ENSMUSG00000110720	Gm46223	processed_pseudogene	predicted gene, 46223 [Source:MGI Symbol;Acc:MGI:5825860]	chr10	50422134	50422808	-	175.731	1.29992	0.0226908	0.385018	0.0237502	0.196172
ENSMUSG00000037962	Rflna	protein_coding	refilin A [Source:MGI Symbol;Acc:MGI:1920371]	chr5	125003221	125012547	+	192.045	-0.867029	0.024097	0.391344	-0.0413628	0.196317
ENSMUSG00000041112	Elmo1	protein_coding	engulfment and cell motility 1 [Source:MGI Symbol;Acc:MGI:2153044]	chr13	20090596	20608353	+	759.58	-0.660117	0.00757367	0.22687	-0.317782	0.196328
ENSMUSG00000074657	Kif5a	protein_coding	kinesin family member 5A [Source:MGI Symbol;Acc:MGI:109564]	chr10	127225696	127263348	-	301.394	0.640461	0.0144749	0.313794	0.0737136	0.196328
ENSMUSG00000074479	Rtraf-ps	processed_pseudogene	RNA transcription, translation and transport factor, pseudogene [Source:MGI Symbol;Acc:MGI:3642446]	chr3	88576410	88577139	-	1077.67	0.810161	0.00464267	0.170679	0.527038	0.19651
ENSMUSG00000059142	Zfp945	protein_coding	zinc finger protein 945 [Source:MGI Symbol;Acc:MGI:2445132]	chr17	22846697	22867134	-	933.216	0.959722	0.0151138	0.320299	0.0283902	0.197064
ENSMUSG00000033187	BC016579	protein_coding	cDNA sequence, BC016579 [Source:MGI Symbol;Acc:MGI:2384848]	chr16	45626848	45654068	-	210.424	-0.860445	0.023077	0.387033	-0.0340857	0.197573
ENSMUSG00000042808	Gpx2	protein_coding	glutathione peroxidase 2 [Source:MGI Symbol;Acc:MGI:106609]	chr12	76792333	76795554	-	308.817	-1.59745	0.0146239	0.314262	-0.0152996	0.197573
ENSMUSG00000007655	Cav1	protein_coding	caveolin 1, caveolae protein [Source:MGI Symbol;Acc:MGI:102709]	chr6	17306335	17341452	+	12818.4	0.304791	0.00370022	0.150131	0.224675	0.197751
ENSMUSG00000052270	Fpr2	protein_coding	formyl peptide receptor 2 [Source:MGI Symbol;Acc:MGI:1278319]	chr17	17887824	17893952	+	47.0213	2.04788	0.018935	0.352113	0.0193254	0.197751
ENSMUSG00000111116	Gm48065	lincRNA	predicted gene, 48065 [Source:MGI Symbol;Acc:MGI:6097392]	chr10	44597889	44602174	-	21.8426	1.38471	0.0135998	0.305919	0.0277403	0.197751
ENSMUSG00000059762	Olfr767	protein_coding	olfactory receptor 767 [Source:MGI Symbol;Acc:MGI:3030601]	chr10	129074825	129082910	-	15.1892	1.30989	0.0135288	0.305479	0.0354984	0.198117
ENSMUSG00000106862	Gm42811	TEC	predicted gene 42811 [Source:MGI Symbol;Acc:MGI:5662948]	chr6	127807951	127810718	-	13.4332	3.05587	0.0145092	0.313794	0.00423156	0.198158
ENSMUSG00000066364	Serpina3b	protein_coding	serine (or cysteine) peptidase inhibitor, clade A, member 3B [Source:MGI Symbol;Acc:MGI:2182835]	chr12	104127996	104139545	+	440.318	2.29937	0.0153041	0.322051	0.00699655	0.199021
ENSMUSG00000112320	Gm48022	lincRNA	predicted gene, 48022 [Source:MGI Symbol;Acc:MGI:6097332]	chr10	70813845	70816052	+	0.695023	10.4486	0.00410281	0.160642	9.57845e-05	0.199427
ENSMUSG00000038540	Tmc3	protein_coding	transmembrane channel-like gene family 3 [Source:MGI Symbol;Acc:MGI:2669033]	chr7	83584927	83625614	+	107.457	0.955433	0.0235298	0.388577	0.0284697	0.199672
ENSMUSG00000104631	Gm43774	sense_intronic	predicted gene 43774 [Source:MGI Symbol;Acc:MGI:5663911]	chr3	94536611	94537488	-	21.9525	-1.36192	0.0138156	0.307794	-0.0348408	0.199672
ENSMUSG00000027186	Elf5	protein_coding	E74-like factor 5 [Source:MGI Symbol;Acc:MGI:1335079]	chr2	103411688	103450989	+	187.244	-0.928641	0.0153766	0.322389	-0.0376154	0.199866
ENSMUSG00000030433	Sbk2	protein_coding	SH3-binding domain kinase family, member 2 [Source:MGI Symbol;Acc:MGI:2685925]	chr7	4940512	4964406	-	69.288	-1.34174	0.0201287	0.362997	-0.0248022	0.199866
ENSMUSG00000104369	Gm38082	TEC	predicted gene, 38082 [Source:MGI Symbol;Acc:MGI:5611310]	chr5	136529596	136536477	-	27.6308	-1.06895	0.0136244	0.30609	-0.0439901	0.201231
ENSMUSG00000030786	Itgam	protein_coding	integrin alpha M [Source:MGI Symbol;Acc:MGI:96607]	chr7	128062640	128118491	+	1177.23	0.785391	0.00603541	0.197313	0.502759	0.201573
ENSMUSG00000032932	Hspa13	protein_coding	heat shock protein 70 family, member 13 [Source:MGI Symbol;Acc:MGI:1309463]	chr16	75745431	75767104	-	2281.76	0.357683	0.0023711	0.113008	0.272821	0.201573
ENSMUSG00000025537	Phkg1	protein_coding	phosphorylase kinase gamma 1 [Source:MGI Symbol;Acc:MGI:97579]	chr5	129863421	129898549	-	258.809	-1.39415	0.0143126	0.312606	-0.0295853	0.201675
ENSMUSG00000078967	Gapdh-ps16	processed_pseudogene	glyceraldehyde-3-phosphate dehydrogenase, pseudogene 16 [Source:MGI Symbol;Acc:MGI:3781450]	chr8	92715747	92716975	-	68.1568	1.6944	0.020421	0.365129	0.0234144	0.201675
ENSMUSG00000034035	Ccdc17	protein_coding	coiled-coil domain containing 17 [Source:MGI Symbol;Acc:MGI:1915667]	chr4	116596654	116600266	+	162.223	-0.519699	0.0247367	0.396769	-0.0856685	0.20182
ENSMUSG00000040152	Thbs1	protein_coding	thrombospondin 1 [Source:MGI Symbol;Acc:MGI:98737]	chr2	118111876	118127133	+	9691.32	0.717604	0.00361465	0.147685	0.46378	0.202231
ENSMUSG00000060336	Zfp937	protein_coding	zinc finger protein 937 [Source:MGI Symbol;Acc:MGI:3644476]	chr2	150218073	150240725	+	223.385	0.759042	0.0255197	0.401159	0.0349831	0.202715
ENSMUSG00000112734	Gm47644	sense_intronic	predicted gene, 47644 [Source:MGI Symbol;Acc:MGI:6096722]	chr10	53337753	53345085	-	84.0352	-0.848966	0.0206927	0.367312	-0.0570017	0.202933
ENSMUSG00000024935	Slc1a1	protein_coding	solute carrier family 1 (neuronal/epithelial high affinity glutamate transporter, system Xag), member 1 [Source:MGI Symbol;Acc:MGI:105083]	chr19	28835049	28913960	+	355.235	-0.582585	0.0145187	0.313794	-0.0843662	0.203153
ENSMUSG00000079645	Gm17193	sense_intronic	predicted gene 17193 [Source:MGI Symbol;Acc:MGI:4938020]	chr12	84922542	84923512	-	26.9315	1.7327	0.0142432	0.312606	0.0133093	0.203153
ENSMUSG00000085696	Hoxaas3	antisense	Hoxa cluster antisense RNA 3 [Source:MGI Symbol;Acc:MGI:1919878]	chr6	52175217	52215076	+	21.2582	-1.23267	0.0137597	0.307609	-0.0330449	0.203153
ENSMUSG00000101026	Ly6g6g	protein_coding	lymphocyte antigen 6 complex, locus G6G [Source:MGI Symbol;Acc:MGI:1925975]	chr15	74770908	74778859	-	205.807	-1.45891	0.0251459	0.398726	-0.0135174	0.203616
ENSMUSG00000109209	Gm45104	TEC	predicted gene 45104 [Source:MGI Symbol;Acc:MGI:5753680]	chr7	18396516	18400865	-	956.217	1.31955	0.00506342	0.178524	0.0305493	0.203616
ENSMUSG00000034028	Cd226	protein_coding	CD226 antigen [Source:MGI Symbol;Acc:MGI:3039602]	chr18	89176967	89272229	+	82.1687	-1.36848	0.021123	0.372336	-0.020139	0.204404
ENSMUSG00000037904	Ankrd9	protein_coding	ankyrin repeat domain 9 [Source:MGI Symbol;Acc:MGI:1921501]	chr12	110975353	110979040	-	287.315	-0.877346	0.0160189	0.32964	-0.0503571	0.204913
ENSMUSG00000019802	Sec63	protein_coding	SEC63-like (S. cerevisiae) [Source:MGI Symbol;Acc:MGI:2155302]	chr10	42761496	42832514	+	6349.73	0.447171	0.00370125	0.150131	0.301728	0.205026
ENSMUSG00000046031	Calhm6	protein_coding	calcium homeostasis modulator family member 6 [Source:MGI Symbol;Acc:MGI:2443082]	chr10	34126067	34127984	-	27.0467	-1.12925	0.0143089	0.312606	-0.0353053	0.205145
ENSMUSG00000000386	Mx1	polymorphic_pseudogene	MX dynamin-like GTPase 1 [Source:MGI Symbol;Acc:MGI:97243]	chr16	97447035	97462907	-	215.818	1.378	0.0200445	0.361968	0.0207059	0.206046
ENSMUSG00000021615	Xrcc4	protein_coding	X-ray repair complementing defective repair in Chinese hamster cells 4 [Source:MGI Symbol;Acc:MGI:1333799]	chr13	89774027	90089608	-	398.814	-0.497306	0.0161754	0.330875	-0.151438	0.206046
ENSMUSG00000023094	Msrb2	protein_coding	methionine sulfoxide reductase B2 [Source:MGI Symbol;Acc:MGI:1923717]	chr2	19371440	19394976	+	169.014	-0.875002	0.0200309	0.361968	-0.0430964	0.206046
ENSMUSG00000029176	Anapc4	protein_coding	anaphase promoting complex subunit 4 [Source:MGI Symbol;Acc:MGI:1098673]	chr5	52834012	52867797	+	2627.97	0.425926	0.00103154	0.0674799	0.327382	0.206046
ENSMUSG00000074876	Spata5l1	processed_transcript	spermatogenesis associated 5-like 1 [Source:MGI Symbol;Acc:MGI:3036261]	chr2	122630646	122632930	+	116.903	-0.6593	0.0161904	0.330875	-0.0718263	0.206046
ENSMUSG00000036009	Mettl25	protein_coding	methyltransferase like 25 [Source:MGI Symbol;Acc:MGI:3041259]	chr10	105763189	105841380	-	191.764	-0.425023	0.0263946	0.408725	-0.113314	0.206269
ENSMUSG00000046490	Rnf222	protein_coding	ring finger protein 222 [Source:MGI Symbol;Acc:MGI:2443227]	chr11	68888553	68895777	+	180.71	-0.934283	0.0257882	0.403328	-0.0306804	0.206269
ENSMUSG00000060600	Eno3	protein_coding	enolase 3, beta muscle [Source:MGI Symbol;Acc:MGI:95395]	chr11	70657202	70662513	+	2681.89	-1.29073	0.00107482	0.0696288	-0.988297	0.206269
ENSMUSG00000020599	Rgs9	protein_coding	regulator of G-protein signaling 9 [Source:MGI Symbol;Acc:MGI:1338824]	chr11	109225355	109298129	-	113.89	0.99558	0.020198	0.363523	0.0328598	0.206405
ENSMUSG00000025762	Larp1b	protein_coding	La ribonucleoprotein domain family, member 1B [Source:MGI Symbol;Acc:MGI:1914604]	chr3	40949828	41040234	+	896.456	-0.980837	0.00520884	0.181019	-0.574917	0.206405
ENSMUSG00000029279	Brdt	protein_coding	bromodomain, testis-specific [Source:MGI Symbol;Acc:MGI:1891374]	chr5	107331159	107387058	+	240.723	0.45401	0.0149205	0.317567	0.145431	0.206405
ENSMUSG00000022159	Rab2b	protein_coding	RAB2B, member RAS oncogene family [Source:MGI Symbol;Acc:MGI:1923588]	chr14	52261759	52279545	-	1405.46	0.781095	0.00600066	0.196678	0.451817	0.206796
ENSMUSG00000115801	AC160336.1	lincRNA	novel transcript	chr14	44544055	44637201	-	2243.71	0.711466	0.00252927	0.118225	0.51681	0.206796
ENSMUSG00000050635	Sprr2f	protein_coding	small proline-rich protein 2F [Source:MGI Symbol;Acc:MGI:1330349]	chr3	92365187	92366442	+	406.85	-1.39533	0.0164263	0.333152	-0.0321729	0.206845
ENSMUSG00000001166	Oas1c	protein_coding	2'-5' oligoadenylate synthetase 1C [Source:MGI Symbol;Acc:MGI:2149633]	chr5	120800194	120812514	-	127.979	0.843393	0.0261954	0.407674	0.0318165	0.207134
ENSMUSG00000020544	Cox11	protein_coding	cytochrome c oxidase assembly protein 11, copper chaperone [Source:MGI Symbol;Acc:MGI:1917052]	chr11	90638173	90644931	+	310.183	-0.352529	0.0151006	0.320299	-0.191533	0.207134
ENSMUSG00000023764	Sfi1	protein_coding	Sfi1 homolog, spindle assembly associated (yeast) [Source:MGI Symbol;Acc:MGI:1926137]	chr11	3131850	3193463	-	1776.43	0.983823	0.00549758	0.18677	0.054556	0.207134
ENSMUSG00000026117	Zap70	protein_coding	zeta-chain (TCR) associated protein kinase [Source:MGI Symbol;Acc:MGI:99613]	chr1	36761798	36782818	+	65.7355	-0.868827	0.0165549	0.334229	-0.0490492	0.207134
ENSMUSG00000028795	Ccdc28b	protein_coding	coiled coil domain containing 28B [Source:MGI Symbol;Acc:MGI:1913514]	chr4	129619274	129623947	-	357.779	0.668241	0.0165012	0.333649	0.0589563	0.207134
ENSMUSG00000071342	Lsmem1	protein_coding	leucine-rich single-pass membrane protein 1 [Source:MGI Symbol;Acc:MGI:2685735]	chr12	40175493	40199490	-	26.6964	-1.53801	0.0158619	0.328612	-0.0313357	0.207134
ENSMUSG00000085837	Kcnmb4os2	antisense	potassium large conductance calcium-activated channel, subfamily M, beta member 4, opposite strand 2 [Source:MGI Symbol;Acc:MGI:1918263]	chr10	116473163	116475319	+	42.6105	-1.00127	0.0145508	0.313954	-0.038165	0.207134
ENSMUSG00000076672	Ighv3-6	IG_V_gene	immunoglobulin heavy variable 3-6 [Source:MGI Symbol;Acc:MGI:4439856]	chr12	114288152	114288582	-	15.1493	2.5606	0.0153484	0.322051	0.00924715	0.20714
ENSMUSG00000023387	Kcnk16	protein_coding	potassium channel, subfamily K, member 16 [Source:MGI Symbol;Acc:MGI:1921821]	chr14	20261376	20269199	-	39.5624	-2.50972	0.0146172	0.314262	-0.00702678	0.207143
ENSMUSG00000053070	Cfap300	protein_coding	cilia and flagella associated protein 300 [Source:MGI Symbol;Acc:MGI:3045346]	chr9	8021672	8042823	-	400.865	-0.657175	0.0152448	0.321648	-0.0831912	0.207143
ENSMUSG00000066584	Scgb2b27	protein_coding	secretoglobin, family 2B, member 27 [Source:MGI Symbol;Acc:MGI:87863]	chr7	34011921	34013942	-	16.0039	-2.24338	0.0153916	0.32245	-0.0150335	0.207143
ENSMUSG00000011148	Adssl1	protein_coding	adenylosuccinate synthetase like 1 [Source:MGI Symbol;Acc:MGI:87947]	chr12	112620045	112641360	+	1488.99	-0.895813	0.000342481	0.0313042	-0.748632	0.207449
ENSMUSG00000021250	Fos	protein_coding	FBJ osteosarcoma oncogene [Source:MGI Symbol;Acc:MGI:95574]	chr12	85473890	85477273	+	3311.31	1.07051	0.00144896	0.0835265	0.848769	0.207449
ENSMUSG00000030924	Rexo5	protein_coding	RNA exonuclease 5 [Source:MGI Symbol;Acc:MGI:1919402]	chr7	119794006	119848943	+	247.294	1.35023	0.0152899	0.322051	0.0205334	0.20779
ENSMUSG00000102204	Gm36958	TEC	predicted gene, 36958 [Source:MGI Symbol;Acc:MGI:5610186]	chr9	102764635	102766509	-	301.025	0.564157	0.0153476	0.322051	0.0793334	0.208373
ENSMUSG00000035142	Nubpl	protein_coding	nucleotide binding protein-like [Source:MGI Symbol;Acc:MGI:1924076]	chr12	52097737	52312744	+	217.597	-0.917627	0.0258044	0.403328	-0.0272616	0.208403
ENSMUSG00000037005	Xpnpep2	protein_coding	X-prolyl aminopeptidase (aminopeptidase P) 2, membrane-bound [Source:MGI Symbol;Acc:MGI:2180001]	chrX	48108725	48136981	+	323.791	1.05118	0.016863	0.337387	0.0363704	0.208526
ENSMUSG00000069582	Krtap10-4	protein_coding	keratin associated protein 10-4 [Source:MGI Symbol;Acc:MGI:1925013]	chr10	77826115	77827095	-	71.6829	-2.04833	0.0211516	0.372364	-0.00835402	0.208526
ENSMUSG00000095959	Gm10845	lincRNA	predicted gene 10845 [Source:MGI Symbol;Acc:MGI:3641716]	chr14	79860521	79869176	-	404.07	0.521186	0.015481	0.323815	0.114737	0.208526
ENSMUSG00000021262	Evl	protein_coding	Ena-vasodilator stimulated phosphoprotein [Source:MGI Symbol;Acc:MGI:1194884]	chr12	108554720	108688516	+	1586.64	-0.279975	0.00820788	0.237731	-0.195864	0.209215
ENSMUSG00000041390	Mdfic	protein_coding	MyoD family inhibitor domain containing [Source:MGI Symbol;Acc:MGI:104611]	chr6	15720661	15802169	+	2271.13	0.335606	0.00406011	0.159594	0.242525	0.209262
ENSMUSG00000112449	Srp54b	protein_coding	signal recognition particle 54B [Source:MGI Symbol;Acc:MGI:3714357]	chr12	55155104	55189573	+	110.359	-1.34015	0.0275326	0.416579	-0.0222506	0.209262
ENSMUSG00000068101	Cenpm	protein_coding	centromere protein M [Source:MGI Symbol;Acc:MGI:1913820]	chr15	82233779	82244748	-	189.58	-0.750213	0.0269619	0.413974	-0.0525211	0.209642
ENSMUSG00000078817	Nlrp12	protein_coding	NLR family, pyrin domain containing 12 [Source:MGI Symbol;Acc:MGI:2676630]	chr7	3218784	3249740	-	9.83937	3.51716	0.00660106	0.207273	2.40075	0.209642
ENSMUSG00000047702	Olfr1388	protein_coding	olfactory receptor 1388 [Source:MGI Symbol;Acc:MGI:3031222]	chr11	49436624	49446103	+	187.12	-0.845145	0.0270266	0.414076	-0.0367202	0.209657
ENSMUSG00000059113	Gm10061	protein_coding	predicted gene 10061 [Source:MGI Symbol;Acc:MGI:3642175]	chr16	89151086	89151550	+	19.2155	-4.07213	0.0163465	0.33279	-0.00378951	0.209657
ENSMUSG00000020892	Aloxe3	protein_coding	arachidonate lipoxygenase 3 [Source:MGI Symbol;Acc:MGI:1345140]	chr11	69125896	69149115	+	675.852	-0.860296	0.0171345	0.337433	-0.0426347	0.210225
ENSMUSG00000038670	Mybpc2	protein_coding	myosin binding protein C, fast-type [Source:MGI Symbol;Acc:MGI:1336170]	chr7	44501699	44524656	-	3052.04	-1.51014	0.00412318	0.161124	-0.0394169	0.211301
ENSMUSG00000002346	Slc25a42	protein_coding	solute carrier family 25, member 42 [Source:MGI Symbol;Acc:MGI:1920345]	chr8	70184340	70212305	-	980.145	-0.424449	0.0175497	0.342149	-0.174708	0.21276
ENSMUSG00000070469	Adamtsl3	protein_coding	ADAMTS-like 3 [Source:MGI Symbol;Acc:MGI:3028499]	chr7	82335694	82614450	+	764.596	1.26639	0.00426641	0.163746	0.0394735	0.212897
ENSMUSG00000025129	Ppp1r27	protein_coding	protein phosphatase 1, regulatory subunit 27 [Source:MGI Symbol;Acc:MGI:1915951]	chr11	120549979	120551132	-	38.4857	-1.87012	0.0152099	0.321397	-0.0197292	0.213167
ENSMUSG00000035298	Klhl35	protein_coding	kelch-like 35 [Source:MGI Symbol;Acc:MGI:1919434]	chr7	99466004	99474022	+	20.669	-1.74047	0.0167527	0.335782	-0.0257453	0.213167
ENSMUSG00000053318	Slamf8	protein_coding	SLAM family member 8 [Source:MGI Symbol;Acc:MGI:1921998]	chr1	172581758	172590568	-	90.9265	-0.884839	0.0229033	0.386337	-0.0385698	0.213167
ENSMUSG00000106904	Gm43029	TEC	predicted gene 43029 [Source:MGI Symbol;Acc:MGI:5663166]	chr6	29546604	29548138	-	42.0047	2.39466	0.0152061	0.321397	0.00556704	0.213167
ENSMUSG00000036062	Phf24	protein_coding	PHD finger protein 24 [Source:MGI Symbol;Acc:MGI:2140712]	chr4	42916660	42944752	+	225.959	-0.868774	0.0277399	0.417611	-0.0334297	0.213297
ENSMUSG00000050944	Efcab5	protein_coding	EF-hand calcium binding domain 5 [Source:MGI Symbol;Acc:MGI:2442440]	chr11	77089915	77188968	-	90.8747	-1.68364	0.022106	0.380063	-0.017404	0.214097
ENSMUSG00000056856	Jakmip3	protein_coding	janus kinase and microtubule interacting protein 3 [Source:MGI Symbol;Acc:MGI:1921254]	chr7	138940730	139083977	+	15.7758	2.54745	0.0163117	0.332335	0.00693497	0.214129
ENSMUSG00000028696	Ipp	protein_coding	IAP promoted placental gene [Source:MGI Symbol;Acc:MGI:96581]	chr4	116507549	116538243	+	245.518	0.353567	0.0176788	0.343162	0.169049	0.214457
ENSMUSG00000040537	Adam22	protein_coding	a disintegrin and metallopeptidase domain 22 [Source:MGI Symbol;Acc:MGI:1340046]	chr5	8072352	8368160	-	205.423	-0.883661	0.0286819	0.423407	-0.0369258	0.214457
ENSMUSG00000074420	Gm10693	transcribed_unprocessed_pseudogene	predicted pseudogene 10693 [Source:MGI Symbol;Acc:MGI:3704277]	chr7	3860681	3869170	-	28.3538	1.22619	0.0155663	0.324327	0.0297984	0.214585
ENSMUSG00000083798	Gm14584	processed_pseudogene	predicted gene 14584 [Source:MGI Symbol;Acc:MGI:3705780]	chrX	53418331	53418967	+	82.7185	0.933529	0.0235207	0.388577	0.0286427	0.215223
ENSMUSG00000021280	Exoc3l4	protein_coding	exocyst complex component 3-like 4 [Source:MGI Symbol;Acc:MGI:1921363]	chr12	111417017	111431678	+	252.887	0.81888	0.0178378	0.344642	0.0475751	0.215483
ENSMUSG00000024972	Lgals12	protein_coding	lectin, galactose binding, soluble 12 [Source:MGI Symbol;Acc:MGI:1929094]	chr19	7596660	7607193	-	178.027	-0.856625	0.0273986	0.415385	-0.0326161	0.215483
ENSMUSG00000076757	Trgc4	TR_C_gene	T cell receptor gamma, constant 4 [Source:MGI Symbol;Acc:MGI:98628]	chr13	19344558	19352756	+	27.3334	-1.25346	0.0158916	0.328686	-0.0298468	0.215483
ENSMUSG00000003824	Syce2	protein_coding	synaptonemal complex central element protein 2 [Source:MGI Symbol;Acc:MGI:1919096]	chr8	84872111	84888221	+	161.462	-0.45426	0.0290967	0.425106	-0.0983665	0.215714
ENSMUSG00000003863	Ppfia3	protein_coding	protein tyrosine phosphatase, receptor type, f polypeptide (PTPRF), interacting protein (liprin), alpha 3 [Source:MGI Symbol;Acc:MGI:1924037]	chr7	45339122	45367019	-	574.744	-0.71662	0.0179328	0.345081	-0.0561141	0.215714
ENSMUSG00000024774	Ankrd22	protein_coding	ankyrin repeat domain 22 [Source:MGI Symbol;Acc:MGI:1277101]	chr19	34121469	34166053	-	388.294	-0.717566	0.016377	0.332903	-0.0575678	0.215714
ENSMUSG00000102543	Pcdhgc5	protein_coding	protocadherin gamma subfamily C, 5 [Source:MGI Symbol;Acc:MGI:1935205]	chr18	37819513	37841873	+	310.892	0.510958	0.0179261	0.345081	0.0994393	0.215714
ENSMUSG00000040219	Ttc12	protein_coding	tetratricopeptide repeat domain 12 [Source:MGI Symbol;Acc:MGI:2444588]	chr9	49436963	49486225	-	504.638	0.299445	0.0180758	0.345343	0.170366	0.216243
ENSMUSG00000067201	H2-M9	protein_coding	histocompatibility 2, M region locus 9 [Source:MGI Symbol;Acc:MGI:1276570]	chr17	36639285	36642666	-	32.84	1.10746	0.0158556	0.328612	0.0398851	0.216541
ENSMUSG00000036834	Plch1	protein_coding	phospholipase C, eta 1 [Source:MGI Symbol;Acc:MGI:2683547]	chr3	63696234	63899472	-	25.0917	1.88042	0.0157346	0.32707	0.0238083	0.216776
ENSMUSG00000085665	Gm12059	processed_transcript	predicted gene 12059 [Source:MGI Symbol;Acc:MGI:3649372]	chr11	23067998	23075574	+	17.4189	-1.02594	0.0173197	0.33842	-0.0416722	0.216776
ENSMUSG00000097240	Gm26614	lincRNA	predicted gene, 26614 [Source:MGI Symbol;Acc:MGI:5477108]	chr9	117873144	117881202	+	59.9411	1.30743	0.0237808	0.39035	0.0192216	0.21742
ENSMUSG00000032496	Ltf	protein_coding	lactotransferrin [Source:MGI Symbol;Acc:MGI:96837]	chr9	111019271	111042767	+	12.6549	4.61882	0.0151209	0.320299	0.00677463	0.218091
ENSMUSG00000071068	Treml2	protein_coding	triggering receptor expressed on myeloid cells-like 2 [Source:MGI Symbol;Acc:MGI:2147038]	chr17	48299498	48312533	+	53.3323	1.21862	0.0239281	0.391186	0.0336611	0.21816
ENSMUSG00000072591	Fzd10os	lincRNA	frizzled class receptor 10, opposite strand [Source:MGI Symbol;Acc:MGI:2442398]	chr5	128579106	128600693	-	87.9887	-0.902571	0.0241671	0.392109	-0.0368309	0.21816
ENSMUSG00000046961	Gpr156	protein_coding	G protein-coupled receptor 156 [Source:MGI Symbol;Acc:MGI:2653880]	chr16	37916496	38007530	+	56.5267	-0.735259	0.0240275	0.391344	-0.0515538	0.218215
ENSMUSG00000043807	Ly6g5b	protein_coding	lymphocyte antigen 6 complex, locus G5B [Source:MGI Symbol;Acc:MGI:2385809]	chr17	35113948	35115428	-	81.126	-0.673137	0.0243538	0.393464	-0.0614803	0.219348
ENSMUSG00000038763	Alpk3	protein_coding	alpha-kinase 3 [Source:MGI Symbol;Acc:MGI:2151224]	chr7	81057600	81105612	+	245.173	-1.02181	0.0182042	0.346057	-0.0423011	0.219535
ENSMUSG00000028341	Nr4a3	protein_coding	nuclear receptor subfamily 4, group A, member 3 [Source:MGI Symbol;Acc:MGI:1352457]	chr4	48045153	48086447	+	413.558	0.536248	0.0169548	0.337433	0.110841	0.21954
ENSMUSG00000036731	Cysrt1	protein_coding	cysteine rich tail 1 [Source:MGI Symbol;Acc:MGI:1915109]	chr2	25238818	25242452	-	510.89	-0.897822	0.0184891	0.348253	-0.0393558	0.21954
ENSMUSG00000094825	Gm3194	protein_coding	predicted gene 3194 [Source:MGI Symbol;Acc:MGI:3781373]	chr14	5438065	5455467	-	126.838	1.77529	0.0283572	0.420008	0.0137204	0.21954
ENSMUSG00000048732	Klhl11	protein_coding	kelch-like 11 [Source:MGI Symbol;Acc:MGI:2388648]	chr11	100462614	100472741	-	135.115	1.74797	0.0185951	0.349017	0.00782285	0.220393
ENSMUSG00000102697	Pcdhac2	protein_coding	protocadherin alpha subfamily C, 2 [Source:MGI Symbol;Acc:MGI:1891443]	chr18	37143503	37187657	+	260.813	0.864527	0.0185884	0.349017	0.0548679	0.220393
ENSMUSG00000040310	Alx4	protein_coding	aristaless-like homeobox 4 [Source:MGI Symbol;Acc:MGI:108359]	chr2	93642384	93681339	+	692.163	-0.587065	0.0188232	0.350832	-0.0760844	0.220662
ENSMUSG00000105572	Gm43300	TEC	predicted gene 43300 [Source:MGI Symbol;Acc:MGI:5663437]	chr3	119727748	119729790	-	99.157	2.10307	0.0234541	0.388577	0.00520269	0.220907
ENSMUSG00000014030	Pax5	protein_coding	paired box 5 [Source:MGI Symbol;Acc:MGI:97489]	chr4	44524757	44710487	-	14.7261	3.60171	0.0155221	0.324327	0.00729862	0.221009
ENSMUSG00000034551	Hdx	protein_coding	highly divergent homeobox [Source:MGI Symbol;Acc:MGI:2685226]	chrX	111569931	111697079	-	157.843	0.665793	0.0296274	0.429758	0.0380814	0.221009
ENSMUSG00000029993	Nfu1	protein_coding	NFU1 iron-sulfur cluster scaffold [Source:MGI Symbol;Acc:MGI:1913290]	chr6	87009236	87028461	+	898.034	-0.667694	0.00956846	0.256087	-0.335803	0.221568
ENSMUSG00000058755	Osm	protein_coding	oncostatin M [Source:MGI Symbol;Acc:MGI:104749]	chr11	4236420	4241026	+	108.102	1.48678	0.023233	0.388527	0.027508	0.221592
ENSMUSG00000031097	Tnni2	protein_coding	troponin I, skeletal, fast 2 [Source:MGI Symbol;Acc:MGI:105070]	chr7	142441808	142444410	+	3634.02	-1.36718	0.00167595	0.0918855	-0.999532	0.22165
ENSMUSG00000040372	Gpr63	protein_coding	G protein-coupled receptor 63 [Source:MGI Symbol;Acc:MGI:2135884]	chr4	24966407	25009233	+	34.8572	1.52605	0.0180609	0.345343	0.0177165	0.22165
ENSMUSG00000114780	AI197445	lincRNA	expressed sequence AI197445 [Source:MGI Symbol;Acc:MGI:2145191]	chr13	107469822	107482718	+	122.101	-1.99151	0.0232963	0.388577	-0.0117138	0.22165
ENSMUSG00000027956	Tmem144	protein_coding	transmembrane protein 144 [Source:MGI Symbol;Acc:MGI:1917902]	chr3	79812564	79852773	-	220.575	0.898197	0.018891	0.351604	0.0496543	0.221662
ENSMUSG00000047786	Lix1	protein_coding	limb and CNS expressed 1 [Source:MGI Symbol;Acc:MGI:1913893]	chr17	17402672	17459387	+	87.4275	0.816631	0.0247918	0.397209	0.0417579	0.221662
ENSMUSG00000042115	Klhdc8a	protein_coding	kelch domain containing 8A [Source:MGI Symbol;Acc:MGI:2442630]	chr1	132298626	132307357	+	28.627	-1.0136	0.0169286	0.337433	-0.0407578	0.222662
ENSMUSG00000096715	Igkv3-4	IG_V_gene	immunoglobulin kappa variable 3-4 [Source:MGI Symbol;Acc:MGI:1330855]	chr6	70671788	70672377	+	20.4784	-2.09212	0.0177575	0.343938	-0.01819	0.222662
ENSMUSG00000113427	Gm46378	lincRNA	predicted gene, 46378 [Source:MGI Symbol;Acc:MGI:5826015]	chr12	106084370	106088657	+	49.2883	-0.79254	0.0249395	0.39787	-0.0459389	0.222846
ENSMUSG00000099397	Gm7809	processed_pseudogene	predicted gene 7809 [Source:MGI Symbol;Acc:MGI:3643362]	chr17	21967501	21968242	-	192.036	0.588603	0.0309482	0.43704	0.0624705	0.222901
ENSMUSG00000045551	Fpr1	protein_coding	formyl peptide receptor 1 [Source:MGI Symbol;Acc:MGI:107443]	chr17	17876471	17883940	-	24.3242	2.75561	0.01829	0.346057	0.0135697	0.22304
ENSMUSG00000064816	Gm22357	snoRNA	predicted gene, 22357 [Source:MGI Symbol;Acc:MGI:5452134]	chr1	161036057	161036139	+	71.0934	1.02364	0.0251369	0.398726	0.0358914	0.223337
ENSMUSG00000008153	Clstn3	protein_coding	calsyntenin 3 [Source:MGI Symbol;Acc:MGI:2178323]	chr6	124430581	124464794	-	94.3701	-1.10866	0.0240998	0.391344	-0.0286968	0.223507
ENSMUSG00000078253	Krtap16-1	protein_coding	keratin associated protein 16-1 [Source:MGI Symbol;Acc:MGI:3650326]	chr11	99984710	99986597	-	130.605	-1.77823	0.0311289	0.438433	-0.0104723	0.223507
ENSMUSG00000072972	Adam4	protein_coding	a disintegrin and metallopeptidase domain 4 [Source:MGI Symbol;Acc:MGI:104731]	chr12	81419443	81421946	-	31.3276	1.31899	0.0169809	0.337433	0.0229039	0.224798
ENSMUSG00000045392	Olfr1033	protein_coding	olfactory receptor 1033 [Source:MGI Symbol;Acc:MGI:3030867]	chr2	86020633	86045171	+	55.2365	1.10529	0.0254027	0.400708	0.0326031	0.22535
ENSMUSG00000078255	Krtap9-5	protein_coding	keratin associated protein 9-5 [Source:MGI Symbol;Acc:MGI:3650333]	chr11	99948475	99949551	+	11.5034	-3.43056	0.0160802	0.32981	-0.00615049	0.22535
ENSMUSG00000004263	Atn1	protein_coding	atrophin 1 [Source:MGI Symbol;Acc:MGI:104725]	chr6	124742544	124756524	-	5377.06	-1.00087	0.00477862	0.173785	-0.715386	0.226197
ENSMUSG00000029670	Ing3	protein_coding	inhibitor of growth family, member 3 [Source:MGI Symbol;Acc:MGI:1919027]	chr6	21949571	21976038	+	845.414	0.299872	0.0197733	0.359993	0.157073	0.22701
ENSMUSG00000055067	Smyd3	protein_coding	SET and MYND domain containing 3 [Source:MGI Symbol;Acc:MGI:1916976]	chr1	178951960	179518041	-	661.229	-0.651399	0.0242652	0.392984	-0.0529365	0.227934
ENSMUSG00000026725	Tnn	protein_coding	tenascin N [Source:MGI Symbol;Acc:MGI:2665790]	chr1	160085029	160153580	-	198.8	-1.11816	0.0196947	0.359308	-0.0348315	0.227983
ENSMUSG00000020067	Mypn	protein_coding	myopalladin [Source:MGI Symbol;Acc:MGI:1916052]	chr10	63115795	63203952	-	328.709	-1.10539	0.0180619	0.345343	-0.0426126	0.228525
ENSMUSG00000031543	Ank1	protein_coding	ankyrin 1, erythroid [Source:MGI Symbol;Acc:MGI:88024]	chr8	22974844	23150497	+	263.123	-1.31778	0.0197909	0.360067	-0.0308536	0.228651
ENSMUSG00000057650	Krtap19-2	protein_coding	keratin associated protein 19-2 [Source:MGI Symbol;Acc:MGI:2157572]	chr16	88873627	88874269	-	77.5398	-2.96697	0.0259604	0.405431	-0.00572126	0.228651
ENSMUSG00000097318	1700007L15Rik	bidirectional_promoter_lncRNA	RIKEN cDNA 1700007L15 gene [Source:MGI Symbol;Acc:MGI:1916581]	chr16	33379854	33380727	-	13.5761	1.80816	0.0183416	0.346608	0.0159654	0.228651
ENSMUSG00000000560	Gabra2	protein_coding	gamma-aminobutyric acid (GABA) A receptor, subunit alpha 2 [Source:MGI Symbol;Acc:MGI:95614]	chr5	70957597	71095849	-	71.4045	-1.20707	0.0262869	0.408142	-0.0249904	0.228937
ENSMUSG00000107388	Gm42788	lincRNA	predicted gene 42788 [Source:MGI Symbol;Acc:MGI:5662925]	chr5	149144263	149153540	+	238.335	0.61192	0.0196543	0.359308	0.0861996	0.2292
ENSMUSG00000039891	Txlnb	protein_coding	taxilin beta [Source:MGI Symbol;Acc:MGI:2671945]	chr10	17796226	17845665	+	389.331	-1.01338	0.0182812	0.346057	-0.0368858	0.230062
ENSMUSG00000033510	Otud7a	protein_coding	OTU domain containing 7A [Source:MGI Symbol;Acc:MGI:2158505]	chr7	63444751	63759028	+	30.2121	-1.61709	0.0181328	0.345648	-0.0180497	0.230687
ENSMUSG00000073386	9830107B12Rik	protein_coding	RIKEN cDNA 9830107B12 gene [Source:MGI Symbol;Acc:MGI:3608415]	chr17	48125605	48146268	-	6.32375	4.851	0.000643975	0.0487855	0.0145347	0.230687
ENSMUSG00000098488	Pla2g4b	protein_coding	phospholipase A2, group IVB (cytosolic) [Source:MGI Symbol;Acc:MGI:2384819]	chr2	120033417	120043030	+	761.166	-1.09431	0.020278	0.363587	-0.0340619	0.230687
ENSMUSG00000103038	Gm37124	TEC	predicted gene, 37124 [Source:MGI Symbol;Acc:MGI:5610352]	chr1	137924388	137926379	+	15.3517	-1.37216	0.016677	0.335172	-0.0311534	0.230687
ENSMUSG00000087590	Epb41l4aos	lincRNA	erythrocyte membrane protein band 4.1 like 4a, opposite strand [Source:MGI Symbol;Acc:MGI:1916999]	chr18	33794892	33795986	+	143.609	-0.626177	0.0319548	0.444408	-0.0560026	0.2311
ENSMUSG00000034641	Cd300ld	protein_coding	CD300 molecule like family member d [Source:MGI Symbol;Acc:MGI:2442358]	chr11	114982274	114989922	-	70.6093	0.903272	0.0202317	0.363523	0.0436429	0.231501
ENSMUSG00000027457	Snph	protein_coding	syntaphilin [Source:MGI Symbol;Acc:MGI:2139270]	chr2	151590549	151632593	-	12.7114	-1.55486	0.0190158	0.352238	-0.0257887	0.231512
ENSMUSG00000044933	Sstr3	protein_coding	somatostatin receptor 3 [Source:MGI Symbol;Acc:MGI:98329]	chr15	78537008	78544685	-	7.36234	-3.15431	0.00792399	0.23499	-0.0135106	0.231512
ENSMUSG00000046523	Kctd4	protein_coding	potassium channel tetramerisation domain containing 4 [Source:MGI Symbol;Acc:MGI:1914766]	chr14	75955009	75966206	+	401.518	-1.12851	0.0199546	0.361746	-0.0229186	0.231512
ENSMUSG00000050064	Zfp697	protein_coding	zinc finger protein 697 [Source:MGI Symbol;Acc:MGI:2139736]	chr3	98382461	98753812	+	180.174	0.413165	0.0323294	0.447198	0.086421	0.231512
ENSMUSG00000052572	Dlg2	protein_coding	discs large MAGUK scaffold protein 2 [Source:MGI Symbol;Acc:MGI:1344351]	chr7	90476672	92449247	+	223.326	0.809078	0.0203266	0.364105	0.0419774	0.231512
ENSMUSG00000053141	Ptprt	protein_coding	protein tyrosine phosphatase, receptor type, T [Source:MGI Symbol;Acc:MGI:1321152]	chr2	161521990	162661147	-	436.886	-0.973106	0.0252874	0.400072	-0.0380028	0.231512
ENSMUSG00000060131	Atp8b4	protein_coding	ATPase, class I, type 8B, member 4 [Source:MGI Symbol;Acc:MGI:1859664]	chr2	126320973	126500674	-	127.625	0.720076	0.0315218	0.441404	0.0405714	0.231512
ENSMUSG00000066800	Rnasel	protein_coding	ribonuclease L (2', 5'-oligoisoadenylate synthetase-dependent) [Source:MGI Symbol;Acc:MGI:1098272]	chr1	153749426	153764221	+	1441.14	0.523282	0.00625205	0.201301	0.2604	0.231512
ENSMUSG00000070419	Cyp3a57	protein_coding	cytochrome P450, family 3, subfamily a, polypeptide 57 [Source:MGI Symbol;Acc:MGI:3646373]	chr5	145345279	145390926	+	16.113	-1.34893	0.0169639	0.337433	-0.0294447	0.231512
ENSMUSG00000096488	Gm10409	protein_coding	predicted gene 10409 [Source:MGI Symbol;Acc:MGI:3710610]	chr14	3412614	3433800	+	63.1608	1.30101	0.0271996	0.41519	0.015738	0.231512
ENSMUSG00000096696	Zfp960	protein_coding	zinc finger protein 960 [Source:MGI Symbol;Acc:MGI:3052731]	chr17	17064113	17089628	+	588.934	0.59154	0.0253507	0.400362	0.0565351	0.231512
ENSMUSG00000099342	Gm18180	processed_pseudogene	predicted gene, 18180 [Source:MGI Symbol;Acc:MGI:5010365]	chr1	86014403	86015886	-	112.314	1.29713	0.0250747	0.398726	0.0150849	0.231512
ENSMUSG00000106867	Gm43800	TEC	predicted gene 43800 [Source:MGI Symbol;Acc:MGI:5663937]	chr6	31288963	31291693	+	11.3378	1.81293	0.0182703	0.346057	0.0167828	0.231512
ENSMUSG00000109245	Gm44860	TEC	predicted gene 44860 [Source:MGI Symbol;Acc:MGI:5753436]	chr7	90030571	90032916	+	7.45037	5.77454	0.00236644	0.112988	0.00288486	0.231512
ENSMUSG00000113411	Gm48643	processed_pseudogene	predicted gene, 48643 [Source:MGI Symbol;Acc:MGI:6098250]	chr12	19865126	19865495	-	11.4932	1.92215	0.0187719	0.350366	0.0125475	0.231512
ENSMUSG00000116590	AC154200.1	lincRNA	novel transcript	chr17	17340820	17374206	-	17.0783	-1.24962	0.016878	0.337433	-0.0317831	0.231512
ENSMUSG00000116753	Gm36001	lincRNA	predicted gene, 36001 [Source:MGI Symbol;Acc:MGI:5595160]	chr16	90548633	90550609	-	25.5316	2.48991	0.0196851	0.359308	0.0123325	0.231512
ENSMUSG00000117809	Gm50478	protein_coding	predicted gene, 50478 [Source:MGI Symbol;Acc:MGI:6324750]	chr1	53348479	53352619	-	16.7787	-3.20597	0.0183498	0.346608	-0.00841447	0.231512
ENSMUSG00000086859	Snhg20	lincRNA	small nucleolar RNA host gene 20 [Source:MGI Symbol;Acc:MGI:1924222]	chr11	117076008	117078955	+	613.188	-0.69968	0.00954788	0.256087	-0.106002	0.232553
ENSMUSG00000030996	Art1	protein_coding	ADP-ribosyltransferase 1 [Source:MGI Symbol;Acc:MGI:107511]	chr7	102101743	102113933	+	259.612	-1.19213	0.0190307	0.352239	-0.0354563	0.232914
ENSMUSG00000072966	Gprasp2	protein_coding	G protein-coupled receptor associated sorting protein 2 [Source:MGI Symbol;Acc:MGI:2442071]	chrX	135839034	135844730	+	97.2499	1.0782	0.027226	0.415235	0.0227405	0.232914
ENSMUSG00000106772	Gm43794	TEC	predicted gene 43794 [Source:MGI Symbol;Acc:MGI:5663931]	chr5	66443732	66444423	-	27.588	-1.26727	0.0182449	0.346057	-0.0355043	0.23292
ENSMUSG00000022237	Ankrd33b	protein_coding	ankyrin repeat domain 33B [Source:MGI Symbol;Acc:MGI:1917904]	chr15	31291478	31367726	-	118.523	-0.605296	0.0328957	0.450712	-0.0592403	0.232944
ENSMUSG00000106099	Gm42664	sense_intronic	predicted gene 42664 [Source:MGI Symbol;Acc:MGI:5662801]	chr3	119743208	119746446	-	96.8341	3.1408	0.0273189	0.415385	0.00211387	0.233521
ENSMUSG00000113395	Gm48365	processed_pseudogene	predicted gene, 48365 [Source:MGI Symbol;Acc:MGI:6097836]	chr12	62257849	62260583	+	18.4767	-1.76147	0.0186343	0.349099	-0.0210652	0.233521
ENSMUSG00000024234	Mtpap	protein_coding	mitochondrial poly(A) polymerase [Source:MGI Symbol;Acc:MGI:1914690]	chr18	4375592	4397330	+	1096.33	0.307814	0.00810917	0.236955	0.212714	0.233549
ENSMUSG00000103979	Gm20305	processed_pseudogene	predicted gene, 20305 [Source:MGI Symbol;Acc:MGI:5012490]	chr1	180854282	180854458	-	10.2229	5.5979	0.00294555	0.130593	0.00707863	0.233549
ENSMUSG00000114419	5430414B19Rik	sense_intronic	RIKEN cDNA 5430414B19 gene [Source:MGI Symbol;Acc:MGI:1921096]	chr14	16271089	16271838	+	30.0659	1.47551	0.0186547	0.349099	0.0172448	0.233904
ENSMUSG00000028909	Ptpru	protein_coding	protein tyrosine phosphatase, receptor type, U [Source:MGI Symbol;Acc:MGI:1321151]	chr4	131768457	131838288	-	286.134	-1.02011	0.0210408	0.372116	-0.0275451	0.234451
ENSMUSG00000029134	Plb1	protein_coding	phospholipase B1 [Source:MGI Symbol;Acc:MGI:1922406]	chr5	32232708	32366520	+	112.142	-1.32019	0.0210526	0.372116	-0.0191735	0.234451
ENSMUSG00000047227	Gm527	protein_coding	predicted gene 527 [Source:MGI Symbol;Acc:MGI:2685373]	chr12	64917906	64924592	+	172.827	0.455165	0.0259926	0.405506	0.0889959	0.234451
ENSMUSG00000025429	Pstpip2	protein_coding	proline-serine-threonine phosphatase-interacting protein 2 [Source:MGI Symbol;Acc:MGI:1335088]	chr18	77789914	77882879	+	286.252	-0.528666	0.0211091	0.372336	-0.0879428	0.234877
ENSMUSG00000042138	Msantd2	protein_coding	Myb/SANT-like DNA-binding domain containing 2 [Source:MGI Symbol;Acc:MGI:2384579]	chr9	37489021	37524625	+	1007.7	0.740445	0.0213751	0.37361	0.047793	0.235254
ENSMUSG00000116579	Gm49701	lincRNA	predicted gene, 49701 [Source:MGI Symbol;Acc:MGI:6215160]	chr16	58651490	58655244	-	112.518	1.16241	0.0325277	0.448664	0.024517	0.235347
ENSMUSG00000031889	D230025D16Rik	protein_coding	RIKEN cDNA D230025D16 gene [Source:MGI Symbol;Acc:MGI:2443049]	chr8	105225145	105253053	+	1326.3	-0.275231	0.0077631	0.231247	-0.192563	0.235394
ENSMUSG00000026414	Tnnt2	protein_coding	troponin T2, cardiac [Source:MGI Symbol;Acc:MGI:104597]	chr1	135836354	135852260	+	71.0414	1.02937	0.0281828	0.419836	0.0289525	0.236171
ENSMUSG00000037049	Smpd1	protein_coding	sphingomyelin phosphodiesterase 1, acid lysosomal [Source:MGI Symbol;Acc:MGI:98325]	chr7	105554360	105558389	+	2447.55	-0.318052	0.00509889	0.178964	-0.232207	0.236183
ENSMUSG00000062433	Krtap6-2	protein_coding	keratin associated protein 6-2 [Source:MGI Symbol;Acc:MGI:1330280]	chr16	89419326	89420111	-	99.1335	-3.01299	0.0279562	0.419187	-0.00460004	0.236305
ENSMUSG00000002057	Foxn1	protein_coding	forkhead box N1 [Source:MGI Symbol;Acc:MGI:102949]	chr11	78357577	78386558	-	269.091	-0.699864	0.0214476	0.37463	-0.0479647	0.23677
ENSMUSG00000018509	Cenpv	protein_coding	centromere protein V [Source:MGI Symbol;Acc:MGI:1920389]	chr11	62524946	62539261	-	191.876	-0.435407	0.0348247	0.455623	-0.0782025	0.23677
ENSMUSG00000027208	Fgf7	protein_coding	fibroblast growth factor 7 [Source:MGI Symbol;Acc:MGI:95521]	chr2	126034658	126091185	+	460.35	0.630739	0.0265396	0.409683	0.0524451	0.23677
ENSMUSG00000028655	Mfsd2a	protein_coding	major facilitator superfamily domain containing 2A [Source:MGI Symbol;Acc:MGI:1923824]	chr4	122946850	122961188	-	342.808	-0.678096	0.0197222	0.359308	-0.0613255	0.23677
ENSMUSG00000029055	Plch2	protein_coding	phospholipase C, eta 2 [Source:MGI Symbol;Acc:MGI:2443078]	chr4	154983115	155056784	-	1893.05	-0.604887	0.0104267	0.265945	-0.103451	0.23677
ENSMUSG00000035770	Dync1li2	protein_coding	dynein, cytoplasmic 1 light intermediate chain 2 [Source:MGI Symbol;Acc:MGI:107738]	chr8	104417680	104443047	-	10357.5	0.688194	0.00482708	0.175285	0.0905433	0.23677
ENSMUSG00000044350	Lacc1	protein_coding	laccase domain containing 1 [Source:MGI Symbol;Acc:MGI:2445077]	chr14	77024200	77036904	-	653.893	-0.414898	0.00668362	0.208639	-0.250699	0.23677
ENSMUSG00000037139	Myom3	protein_coding	myomesin family, member 3 [Source:MGI Symbol;Acc:MGI:2685280]	chr4	135759715	135815564	+	238.077	-0.797554	0.0197181	0.359308	-0.0478252	0.236953
ENSMUSG00000097259	Gm26766	antisense	predicted gene, 26766 [Source:MGI Symbol;Acc:MGI:5477260]	chr15	37007523	37044100	+	8.36162	3.48534	0.00835235	0.239189	0.00437285	0.236953
ENSMUSG00000022037	Clu	protein_coding	clusterin [Source:MGI Symbol;Acc:MGI:88423]	chr14	65968483	65981547	+	3119.5	-0.69467	0.00520064	0.180971	-0.0948223	0.238559
ENSMUSG00000024743	Syt7	protein_coding	synaptotagmin VII [Source:MGI Symbol;Acc:MGI:1859545]	chr19	10389090	10453180	+	205.223	1.08863	0.0345082	0.45487	0.0285862	0.238559
ENSMUSG00000033589	Reep4	protein_coding	receptor accessory protein 4 [Source:MGI Symbol;Acc:MGI:1919799]	chr14	70545251	70548933	+	1905.95	-0.324071	0.00678711	0.210148	-0.224136	0.238559
ENSMUSG00000074807	Gm10762	antisense	predicted gene 10762 [Source:MGI Symbol;Acc:MGI:3704209]	chr2	128965505	128968044	-	202.146	-0.451208	0.0353552	0.458346	-0.0922539	0.238559
ENSMUSG00000020333	Acsl6	protein_coding	acyl-CoA synthetase long-chain family member 6 [Source:MGI Symbol;Acc:MGI:894291]	chr11	54303798	54364756	+	58.9499	-1.18693	0.0288024	0.423546	-0.0340407	0.238844
ENSMUSG00000020407	Upp1	protein_coding	uridine phosphorylase 1 [Source:MGI Symbol;Acc:MGI:1097668]	chr11	9118103	9136170	+	360.09	1.08903	0.0218647	0.378552	0.0387961	0.238844
ENSMUSG00000024124	Prss30	protein_coding	protease, serine 30 [Source:MGI Symbol;Acc:MGI:1353645]	chr17	23972126	23980566	-	17.6899	2.95579	0.018122	0.345648	0.00621567	0.238844
ENSMUSG00000033684	Qsox1	protein_coding	quiescin Q6 sulfhydryl oxidase 1 [Source:MGI Symbol;Acc:MGI:1330818]	chr1	155776029	155812889	-	4939.67	-0.427334	0.00523856	0.181345	-0.295487	0.238844
ENSMUSG00000092341	Malat1	lincRNA	metastasis associated lung adenocarcinoma transcript 1 (non-coding RNA) [Source:MGI Symbol;Acc:MGI:1919539]	chr19	5795690	5802672	-	59152.4	-0.475833	0.00487886	0.1757	-0.304229	0.238844
ENSMUSG00000109953	5430430B14Rik	TEC	RIKEN cDNA 5430430B14 gene [Source:MGI Symbol;Acc:MGI:1918674]	chr8	27279441	27281070	+	38.0665	0.721018	0.0195226	0.357869	0.0570251	0.238844
ENSMUSG00000024424	Ttc39c	protein_coding	tetratricopeptide repeat domain 39C [Source:MGI Symbol;Acc:MGI:1919997]	chr18	12599896	12738863	+	534.279	-0.474462	0.0271524	0.414824	-0.0840168	0.239386
ENSMUSG00000037846	Rtkn2	protein_coding	rhotekin 2 [Source:MGI Symbol;Acc:MGI:2158417]	chr10	67979570	68059740	+	91.2462	-0.795904	0.0291308	0.425317	-0.0378273	0.239386
ENSMUSG00000012126	Ubxn11	protein_coding	UBX domain protein 11 [Source:MGI Symbol;Acc:MGI:1914836]	chr4	134102570	134127593	+	91.4394	0.960224	0.0289531	0.42436	0.0266836	0.240057
ENSMUSG00000022941	Ripply3	protein_coding	ripply transcriptional repressor 3 [Source:MGI Symbol;Acc:MGI:2181192]	chr16	94328420	94336935	+	59.8445	-0.748283	0.0277766	0.417611	-0.0436047	0.240057
ENSMUSG00000073902	Gm1966	unprocessed_pseudogene	predicted gene 1966 [Source:MGI Symbol;Acc:MGI:3584360]	chr7	106596743	106604035	-	141.346	1.72393	0.0350603	0.456723	0.0110058	0.240135
ENSMUSG00000026628	Atf3	protein_coding	activating transcription factor 3 [Source:MGI Symbol;Acc:MGI:109384]	chr1	191170296	191218039	-	442.22	0.779314	0.0221761	0.380063	0.040459	0.24022
ENSMUSG00000030402	Ppm1n	protein_coding	protein phosphatase, Mg2+/Mn2+ dependent, 1N (putative) [Source:MGI Symbol;Acc:MGI:2142330]	chr7	19276805	19280064	-	21.2849	-3.23981	0.0193169	0.354831	-0.00503217	0.24022
ENSMUSG00000103032	Gm37121	TEC	predicted gene, 37121 [Source:MGI Symbol;Acc:MGI:5610349]	chr1	62809302	62811857	+	36.012	2.43196	0.0212676	0.372951	0.00466184	0.24022
ENSMUSG00000000889	Dbh	protein_coding	dopamine beta hydroxylase [Source:MGI Symbol;Acc:MGI:94864]	chr2	27165233	27183200	+	183.701	1.0842	0.035435	0.45844	0.0270831	0.241484
ENSMUSG00000040283	Btnl9	protein_coding	butyrophilin-like 9 [Source:MGI Symbol;Acc:MGI:2442439]	chr11	49165585	49187159	-	132.088	0.848705	0.0354106	0.458346	0.0246862	0.241484
ENSMUSG00000078651	Aoc2	protein_coding	amine oxidase, copper containing 2 (retina-specific) [Source:MGI Symbol;Acc:MGI:2668431]	chr11	101325063	101329702	+	233.313	0.431301	0.0220899	0.380063	0.122904	0.241484
ENSMUSG00000023868	Pde10a	protein_coding	phosphodiesterase 10A [Source:MGI Symbol;Acc:MGI:1345143]	chr17	8525372	8986648	+	603.346	0.526968	0.027634	0.417167	0.0821026	0.24158
ENSMUSG00000040447	Spns2	protein_coding	spinster homolog 2 [Source:MGI Symbol;Acc:MGI:2384936]	chr11	72451638	72489904	-	1609.23	-0.635385	0.0108812	0.271492	-0.0859255	0.241936
ENSMUSG00000021556	Golm1	protein_coding	golgi membrane protein 1 [Source:MGI Symbol;Acc:MGI:1917329]	chr13	59634626	59675811	-	1428.07	0.345055	0.00872623	0.246002	0.21596	0.242098
ENSMUSG00000050914	Ankrd37	protein_coding	ankyrin repeat domain 37 [Source:MGI Symbol;Acc:MGI:3603344]	chr8	45996902	46005707	-	127.061	-0.72894	0.0278542	0.418361	-0.0403643	0.242104
ENSMUSG00000059325	Hopx	protein_coding	HOP homeobox [Source:MGI Symbol;Acc:MGI:1916782]	chr5	77086988	77115121	-	1128.84	-0.783379	0.00874827	0.246039	-0.0651351	0.242104
ENSMUSG00000070473	Cldn3	protein_coding	claudin 3 [Source:MGI Symbol;Acc:MGI:1329044]	chr5	134986214	134987472	+	45.7189	-1.15572	0.0297885	0.430507	-0.0248017	0.242104
ENSMUSG00000041907	Gpr45	protein_coding	G protein-coupled receptor 45 [Source:MGI Symbol;Acc:MGI:2135882]	chr1	42952872	43035456	+	15.3667	-1.55073	0.0201805	0.363523	-0.0228452	0.242218
ENSMUSG00000073436	Eme2	protein_coding	essential meiotic structure-specific endonuclease subunit 2 [Source:MGI Symbol;Acc:MGI:1919889]	chr17	24888486	24895087	-	625.25	0.337817	0.0104505	0.265945	0.218159	0.242448
ENSMUSG00000078919	Dpm1	protein_coding	dolichol-phosphate (beta-D) mannosyltransferase 1 [Source:MGI Symbol;Acc:MGI:1330239]	chr2	168209048	168230591	-	1162.51	-0.456382	0.00878255	0.246317	-0.23904	0.242448
ENSMUSG00000085492	Trmt61b	antisense	tRNA methyltransferase 61B [Source:MGI Symbol;Acc:MGI:1916039]	chr17	71557027	71598755	-	173.859	-0.499105	0.0226608	0.385018	-0.116621	0.242525
ENSMUSG00000069893	9930111J21Rik1	protein_coding	RIKEN cDNA 9930111J21 gene 1 [Source:MGI Symbol;Acc:MGI:3041173]	chr11	48946150	48979398	-	67.3192	1.94256	0.0298811	0.430507	0.00573126	0.243272
ENSMUSG00000069793	Slfn9	protein_coding	schlafen 9 [Source:MGI Symbol;Acc:MGI:2445121]	chr11	82978390	82991830	-	725.942	0.513987	0.00727455	0.22063	0.294613	0.243858
ENSMUSG00000092192	Dnaaf4	protein_coding	dynein axonemal assembly factor 4 [Source:MGI Symbol;Acc:MGI:1914935]	chr9	72958785	72973064	+	94.7619	-0.55023	0.0228448	0.385903	-0.0769234	0.243887
ENSMUSG00000086714	0610009E02Rik	processed_transcript	RIKEN cDNA 0610009E02 gene [Source:MGI Symbol;Acc:MGI:3698435]	chr2	26445696	26459390	+	26.5878	0.981754	0.0219199	0.378907	0.0380224	0.243908
ENSMUSG00000114172	Gm36298	processed_pseudogene	predicted gene, 36298 [Source:MGI Symbol;Acc:MGI:5595457]	chr13	62639886	62643252	-	214.417	0.68932	0.037136	0.466499	0.0361216	0.243908
ENSMUSG00000031422	Morf4l2	protein_coding	mortality factor 4 like 2 [Source:MGI Symbol;Acc:MGI:1927167]	chrX	136732942	136743690	-	12457.9	0.378732	0.00511818	0.179271	0.257849	0.244498
ENSMUSG00000035299	Mid1	protein_coding	midline 1 [Source:MGI Symbol;Acc:MGI:1100537]	chrX	169685199	170005736	+	3807.84	-1.41698	0.00204533	0.10339	-0.0314172	0.244498
ENSMUSG00000044737	Klk14	protein_coding	kallikrein related-peptidase 14 [Source:MGI Symbol;Acc:MGI:2447564]	chr7	43690418	43695536	+	58.2312	-1.00743	0.0230091	0.387033	-0.0347982	0.24463
ENSMUSG00000078816	Prkcg	protein_coding	protein kinase C, gamma [Source:MGI Symbol;Acc:MGI:97597]	chr7	3289179	3331099	+	163.733	-0.762093	0.0374856	0.468394	-0.0383116	0.245119
ENSMUSG00000085715	Tsix	antisense	X (inactive)-specific transcript, opposite strand [Source:MGI Symbol;Acc:MGI:1336196]	chrX	103431517	103484957	+	10.8217	-1.78706	0.0213725	0.37361	-0.0163311	0.245119
ENSMUSG00000116885	4930420G21Rik	lincRNA	RIKEN cDNA 4930420G21 gene [Source:MGI Symbol;Acc:MGI:1926174]	chr16	88376609	88443450	+	13.2446	2.24506	0.0216089	0.376709	0.00918256	0.24526
ENSMUSG00000004951	Hspb1	protein_coding	heat shock protein 1 [Source:MGI Symbol;Acc:MGI:96240]	chr5	135887919	135889563	+	2442.26	-0.990563	0.00554978	0.187375	-0.0518385	0.245882
ENSMUSG00000020159	Gabrp	protein_coding	gamma-aminobutyric acid (GABA) A receptor, pi [Source:MGI Symbol;Acc:MGI:2387597]	chr11	33550781	33578959	-	162.781	-1.46113	0.0232808	0.388577	-0.0152072	0.246504
ENSMUSG00000090210	Itga10	protein_coding	integrin, alpha 10 [Source:MGI Symbol;Acc:MGI:2153482]	chr3	96645584	96664519	+	170.127	0.717141	0.036919	0.465675	0.0454966	0.246648
ENSMUSG00000015314	Slamf6	protein_coding	SLAM family member 6 [Source:MGI Symbol;Acc:MGI:1353620]	chr1	171917515	171953170	+	103.287	0.785614	0.0309198	0.43704	0.0427178	0.247449
ENSMUSG00000021798	Ldb3	protein_coding	LIM domain binding 3 [Source:MGI Symbol;Acc:MGI:1344412]	chr14	34526603	34588682	-	1532.45	-1.18555	0.00051571	0.0419643	-0.949594	0.247449
ENSMUSG00000022863	Btg3	protein_coding	BTG anti-proliferation factor 3 [Source:MGI Symbol;Acc:MGI:109532]	chr16	78332637	78377192	-	573.519	0.60695	0.0234784	0.388577	0.0567886	0.247449
ENSMUSG00000024349	Sting1	protein_coding	stimulator of interferon response cGAMP interactor 1 [Source:MGI Symbol;Acc:MGI:1919762]	chr18	35733679	35740554	-	1241.2	0.608475	0.00883989	0.246635	0.125188	0.247449
ENSMUSG00000032839	Trpc1	protein_coding	transient receptor potential cation channel, subfamily C, member 1 [Source:MGI Symbol;Acc:MGI:109528]	chr9	95705082	95750375	-	322.235	0.476204	0.0232088	0.388527	0.0829864	0.247449
ENSMUSG00000045314	Sowahb	protein_coding	sosondowah ankyrin repeat domain family member B [Source:MGI Symbol;Acc:MGI:1925338]	chr5	93041123	93045022	-	70.325	-0.868415	0.0312777	0.43937	-0.0374821	0.247449
ENSMUSG00000045838	Ccdc9b	protein_coding	coiled-coil domain containing 9B [Source:MGI Symbol;Acc:MGI:2685199]	chr2	118754158	118762661	-	2717.41	0.546432	0.00361604	0.147685	0.39767	0.247449
ENSMUSG00000050240	Hic2	protein_coding	hypermethylated in cancer 2 [Source:MGI Symbol;Acc:MGI:1929869]	chr16	17233572	17263430	+	295.382	0.368321	0.0229477	0.386663	0.155331	0.247449
ENSMUSG00000051650	B3gnt2	protein_coding	UDP-GlcNAc:betaGal beta-1,3-N-acetylglucosaminyltransferase 2 [Source:MGI Symbol;Acc:MGI:1889505]	chr11	22759738	22860961	-	357.311	0.790139	0.0235563	0.388577	0.0396262	0.247449
ENSMUSG00000053024	Cntn2	protein_coding	contactin 2 [Source:MGI Symbol;Acc:MGI:104518]	chr1	132509427	132543256	-	212.809	-1.13532	0.0373816	0.467979	-0.029603	0.247449
ENSMUSG00000074199	Krtdap	protein_coding	keratinocyte differentiation associated protein [Source:MGI Symbol;Acc:MGI:1928282]	chr7	30787896	30791097	+	14108.4	-0.87641	0.00555744	0.187375	-0.0639928	0.247449
ENSMUSG00000095730	Vmn2r29	protein_coding	vomeronasal 2, receptor 29 [Source:MGI Symbol;Acc:MGI:1923479]	chr7	7231327	7247328	-	11.7843	4.41803	0.0220915	0.380063	0.00267255	0.247449
ENSMUSG00000104445	Rhbg	protein_coding	Rhesus blood group-associated B glycoprotein [Source:MGI Symbol;Acc:MGI:1927379]	chr3	88242874	88254709	-	172.63	-0.66501	0.0236934	0.389634	-0.0531812	0.247449
ENSMUSG00000104897	Gm43203	TEC	predicted gene 43203 [Source:MGI Symbol;Acc:MGI:5663340]	chr3	35845342	35845899	+	11.9087	2.12648	0.0217663	0.378157	0.0107601	0.247449
ENSMUSG00000106943	Dancr	processed_transcript	differentiation antagonizing non-protein coding RNA [Source:MGI Symbol;Acc:MGI:1917286]	chr5	74093060	74095406	+	238.462	-0.498037	0.0217279	0.377796	-0.0862285	0.247449
ENSMUSG00000113263	Gm4811	processed_pseudogene	predicted gene 4811 [Source:MGI Symbol;Acc:MGI:3648985]	chr13	64927942	64929161	-	50.4686	0.653522	0.0234736	0.388577	0.062754	0.247449
ENSMUSG00000045327	6330549D23Rik	transcribed_processed_pseudogene	RIKEN cDNA 6330549D23 gene [Source:MGI Symbol;Acc:MGI:2442586]	chr3	96606659	96629820	-	34.3123	3.26908	0.0206553	0.367283	0.00309035	0.247639
ENSMUSG00000104802	Gm5869	processed_pseudogene	predicted gene 5869 [Source:MGI Symbol;Acc:MGI:3648808]	chr5	86997159	86998415	+	194.398	-0.908263	0.0385562	0.474005	-0.0286726	0.247639
ENSMUSG00000055150	Zfp78	protein_coding	zinc finger protein 78 [Source:MGI Symbol;Acc:MGI:107783]	chr7	6363280	6382605	+	145.859	0.66814	0.0365478	0.464121	0.035792	0.247999
ENSMUSG00000063975	Slco1a5	protein_coding	solute carrier organic anion transporter family, member 1a5 [Source:MGI Symbol;Acc:MGI:1351865]	chr6	142234227	142322981	-	121.243	-0.897904	0.0366192	0.464306	-0.0326101	0.248283
ENSMUSG00000025469	Msx3	protein_coding	msh homeobox 3 [Source:MGI Symbol;Acc:MGI:106587]	chr7	140046157	140049089	-	15.8194	1.49403	0.0223534	0.381181	0.0210868	0.248803
ENSMUSG00000040729	Cep126	protein_coding	centrosomal protein 126 [Source:MGI Symbol;Acc:MGI:2680221]	chr9	8076461	8134294	-	118.554	0.802796	0.0239727	0.391334	0.0459808	0.249129
ENSMUSG00000032186	Tmod2	protein_coding	tropomodulin 2 [Source:MGI Symbol;Acc:MGI:1355335]	chr9	75565621	75611325	-	2817.38	0.77118	0.00575019	0.191601	0.0787195	0.249236
ENSMUSG00000032484	Ngp	protein_coding	neutrophilic granule protein [Source:MGI Symbol;Acc:MGI:105983]	chr9	110419747	110423012	+	10.2963	5.43881	0.00279421	0.125762	0.00785573	0.249236
ENSMUSG00000103932	Gm36963	TEC	predicted gene, 36963 [Source:MGI Symbol;Acc:MGI:5610191]	chr16	77539882	77542205	+	101.051	-1.1761	0.0317679	0.442298	-0.0334348	0.249236
ENSMUSG00000074433	Lce3e	protein_coding	late cornified envelope 3E [Source:MGI Symbol;Acc:MGI:1916764]	chr3	92967061	92968281	+	390.66	-1.48768	0.0234231	0.388577	-0.0252748	0.249364
ENSMUSG00000006638	Abhd1	polymorphic_pseudogene	abhydrolase domain containing 1 [Source:MGI Symbol;Acc:MGI:1931013]	chr5	30950066	30955091	+	303.773	-0.737645	0.0220599	0.380063	-0.0521064	0.249788
ENSMUSG00000044348	Slc25a53	protein_coding	solute carrier family 25, member 53 [Source:MGI Symbol;Acc:MGI:1914312]	chrX	136981116	137038302	-	311.994	0.808782	0.0242559	0.392984	0.0455562	0.25086
ENSMUSG00000072772	Grcc10	protein_coding	gene rich cluster, C10 gene [Source:MGI Symbol;Acc:MGI:1315201]	chr6	124739183	124741374	-	2061.3	-0.550779	0.00160488	0.0892379	-0.426562	0.251076
ENSMUSG00000002781	Tmem143	protein_coding	transmembrane protein 143 [Source:MGI Symbol;Acc:MGI:1917459]	chr7	45896941	45917413	+	662.529	-1.10427	0.0244437	0.3942	-0.0312753	0.251249
ENSMUSG00000090691	Gm3667	protein_coding	predicted gene 3667 [Source:MGI Symbol;Acc:MGI:3781843]	chr14	6868502	6889962	-	10.1594	4.95664	0.00943962	0.255256	0.00146887	0.251384
ENSMUSG00000111761	9230112J17Rik	lincRNA	RIKEN cDNA 9230112J17 gene [Source:MGI Symbol;Acc:MGI:1924999]	chr9	60523967	60545882	-	8.33807	-3.34284	0.00945852	0.255256	-0.00743497	0.251686
ENSMUSG00000051367	Six1	protein_coding	sine oculis-related homeobox 1 [Source:MGI Symbol;Acc:MGI:102780]	chr12	73040015	73053887	-	179.456	-0.90444	0.0396849	0.479867	-0.0265484	0.251837
ENSMUSG00000044149	Nkrf	protein_coding	NF-kappaB repressing factor [Source:MGI Symbol;Acc:MGI:1924536]	chrX	36887540	36903513	-	446.597	0.372166	0.0113131	0.278035	0.216735	0.252036
ENSMUSG00000019312	Grb7	protein_coding	growth factor receptor bound protein 7 [Source:MGI Symbol;Acc:MGI:102683]	chr11	98446394	98455373	+	458.927	-0.760782	0.0245472	0.395188	-0.0455517	0.252055
ENSMUSG00000026989	Dapl1	protein_coding	death associated protein-like 1 [Source:MGI Symbol;Acc:MGI:1923997]	chr2	59484653	59505020	+	499.571	-0.966287	0.0302402	0.433337	-0.0248343	0.252055
ENSMUSG00000093734	Gm25082	misc_RNA	predicted gene, 25082 [Source:MGI Symbol;Acc:MGI:5454859]	chr11	51270435	51270689	+	18.3704	2.05019	0.0219337	0.378907	0.00802737	0.252055
ENSMUSG00000030800	Prss8	protein_coding	protease, serine 8 (prostasin) [Source:MGI Symbol;Acc:MGI:1923810]	chr7	127925716	127930104	-	566.036	-0.8438	0.024794	0.397209	-0.0363242	0.253028
ENSMUSG00000102190	Gm38166	TEC	predicted gene, 38166 [Source:MGI Symbol;Acc:MGI:5611394]	chr3	45775424	45775894	-	18.5818	4.25712	0.0236244	0.38905	0.00247677	0.253028
ENSMUSG00000038132	Rbm24	protein_coding	RNA binding motif protein 24 [Source:MGI Symbol;Acc:MGI:3610364]	chr13	46418434	46431095	+	160.339	-1.19866	0.0305466	0.434516	-0.0291815	0.253194
ENSMUSG00000019989	Enpp3	protein_coding	ectonucleotide pyrophosphatase/phosphodiesterase 3 [Source:MGI Symbol;Acc:MGI:2143702]	chr10	24772406	24842823	-	288.347	-0.694252	0.0240824	0.391344	-0.0497819	0.253333
ENSMUSG00000068885	Lce3f	protein_coding	late cornified envelope 3F [Source:MGI Symbol;Acc:MGI:1916770]	chr3	92992226	92993426	+	347.771	-1.43152	0.0226747	0.385018	-0.0247345	0.253503
ENSMUSG00000100967	Gm29666	protein_coding	predicted gene 29666 [Source:MGI Symbol;Acc:MGI:5580372]	chr15	84910438	84920038	-	206.252	-0.660919	0.0306566	0.435226	-0.0474489	0.253503
ENSMUSG00000030324	Rho	protein_coding	rhodopsin [Source:MGI Symbol;Acc:MGI:97914]	chr6	115931748	115940036	+	37.0706	1.26478	0.0238103	0.390594	0.0203135	0.253751
ENSMUSG00000032231	Anxa2	protein_coding	annexin A2 [Source:MGI Symbol;Acc:MGI:88246]	chr9	69453620	69491795	+	28034.3	0.405866	0.00560168	0.188298	0.274757	0.253751
ENSMUSG00000064247	Plcxd1	protein_coding	phosphatidylinositol-specific phospholipase C, X domain containing 1 [Source:MGI Symbol;Acc:MGI:2685422]	chr5	110099969	110105953	+	222.901	-0.952219	0.0248891	0.39787	-0.0349478	0.253751
ENSMUSG00000025216	Lbx1	protein_coding	ladybird homeobox 1 [Source:MGI Symbol;Acc:MGI:104867]	chr19	45232684	45235812	-	21.7436	-1.86268	0.0222539	0.380063	-0.0241189	0.254441
ENSMUSG00000087064	Sap30bpos	antisense	SAP30 binding protein, opposite strand [Source:MGI Symbol;Acc:MGI:3650575]	chr11	115946450	115952105	-	14.493	1.88752	0.0239343	0.391186	0.0177804	0.254441
ENSMUSG00000041849	Card6	protein_coding	caspase recruitment domain family, member 6 [Source:MGI Symbol;Acc:MGI:3032959]	chr15	5095981	5108539	-	552.697	0.499017	0.0251412	0.398726	0.0828396	0.254549
ENSMUSG00000045027	Prss22	protein_coding	protease, serine 22 [Source:MGI Symbol;Acc:MGI:1918085]	chr17	23993534	23998100	-	335.14	-0.837649	0.0250473	0.398636	-0.0426667	0.254557
ENSMUSG00000033707	Lrrc24	protein_coding	leucine rich repeat containing 24 [Source:MGI Symbol;Acc:MGI:3605040]	chr15	76715276	76722173	-	13.7478	-1.9186	0.0240642	0.391344	-0.0199042	0.255218
ENSMUSG00000049916	2610318N02Rik	protein_coding	RIKEN cDNA 2610318N02 gene [Source:MGI Symbol;Acc:MGI:1917708]	chr16	17113398	17125167	-	14.1377	2.0612	0.0235182	0.388577	0.00964212	0.255389
ENSMUSG00000028591	Pramef12	protein_coding	PRAME family member 12 [Source:MGI Symbol;Acc:MGI:1924882]	chr4	144391674	144408464	-	31.9294	-1.15441	0.0227618	0.385392	-0.0355322	0.255978
ENSMUSG00000054181	A930012O16Rik	processed_transcript	RIKEN cDNA A930012O16 gene [Source:MGI Symbol;Acc:MGI:2442255]	chr2	57236227	57238508	-	39.1844	-0.794786	0.0222305	0.380063	-0.0497608	0.255978
ENSMUSG00000096917	2500002B13Rik	processed_transcript	RIKEN cDNA 2500002B13 gene [Source:MGI Symbol;Acc:MGI:1925603]	chr8	57488054	57508877	+	83.9434	1.0965	0.0334384	0.452011	0.0209935	0.255978
ENSMUSG00000000792	Slc5a5	protein_coding	solute carrier family 5 (sodium iodide symporter), member 5 [Source:MGI Symbol;Acc:MGI:2149330]	chr8	70882889	70892757	-	44.704	-1.95127	0.0253096	0.400142	-0.0105257	0.256014
ENSMUSG00000017344	Vtn	protein_coding	vitronectin [Source:MGI Symbol;Acc:MGI:98940]	chr11	78499091	78502324	+	316.375	-1.20591	0.0232802	0.388577	-0.0332496	0.256365
ENSMUSG00000039086	Ss18l1	protein_coding	SS18, nBAF chromatin remodeling complex subunit like 1 [Source:MGI Symbol;Acc:MGI:2444061]	chr2	180042509	180070201	+	447.277	0.425946	0.0117433	0.283647	0.205256	0.256597
ENSMUSG00000063851	Rnf183	protein_coding	ring finger protein 183 [Source:MGI Symbol;Acc:MGI:1923322]	chr4	62427540	62435252	-	27.5963	-1.72753	0.0229139	0.386337	-0.0193696	0.256597
ENSMUSG00000022096	Hr	protein_coding	lysine demethylase and nuclear receptor corepressor [Source:MGI Symbol;Acc:MGI:96223]	chr14	70552212	70573548	+	9618.35	-0.631495	0.00567399	0.19025	-0.318664	0.256608
ENSMUSG00000023805	Synj2	protein_coding	synaptojanin 2 [Source:MGI Symbol;Acc:MGI:1201671]	chr17	5941280	6044290	+	1375.73	0.48915	0.00931917	0.253805	0.247659	0.256608
ENSMUSG00000100131	Gm28439	unprocessed_pseudogene	predicted gene 28439 [Source:MGI Symbol;Acc:MGI:5579145]	chr1	24611535	24612410	-	25004.6	0.883452	0.00587998	0.194228	0.0601983	0.256608
ENSMUSG00000072572	Slc39a2	protein_coding	solute carrier family 39 (zinc transporter), member 2 [Source:MGI Symbol;Acc:MGI:2684326]	chr14	51892889	51896745	+	201.508	-0.830221	0.0415009	0.48995	-0.0256095	0.257003
ENSMUSG00000076752	Trgc2	TR_C_gene	T cell receptor gamma, constant 2 [Source:MGI Symbol;Acc:MGI:98626]	chr13	19304649	19307551	-	32.9832	-0.864565	0.022231	0.380063	-0.0402031	0.257003
ENSMUSG00000035637	Grhpr	protein_coding	glyoxylate reductase/hydroxypyruvate reductase [Source:MGI Symbol;Acc:MGI:1923488]	chr4	44981395	44990734	+	483.183	-0.523521	0.0257968	0.403328	-0.0841936	0.259002
ENSMUSG00000104344	Gm38077	TEC	predicted gene, 38077 [Source:MGI Symbol;Acc:MGI:5611305]	chr9	105064777	105068021	+	48.8603	1.96928	0.033795	0.453033	0.00446367	0.259002
ENSMUSG00000040667	Nup88	protein_coding	nucleoporin 88 [Source:MGI Symbol;Acc:MGI:104900]	chr11	70943058	70969973	-	2286.34	0.324169	0.00398628	0.157854	0.232907	0.259119
ENSMUSG00000048482	Bdnf	protein_coding	brain derived neurotrophic factor [Source:MGI Symbol;Acc:MGI:88145]	chr2	109674700	109727007	+	199.54	0.536736	0.0419677	0.490509	0.0642527	0.259119
ENSMUSG00000095794	Igkv6-17	IG_V_gene	immunoglobulin kappa variable 6-17 [Source:MGI Symbol;Acc:MGI:1330833]	chr6	70371439	70371993	+	20.3807	-2.60763	0.0214632	0.374659	-0.0106891	0.259133
ENSMUSG00000046603	Tcaim	protein_coding	T cell activation inhibitor, mitochondrial [Source:MGI Symbol;Acc:MGI:1196217]	chr9	122805539	122836334	+	415.927	-0.381984	0.0252592	0.400045	-0.152411	0.259571
ENSMUSG00000059237	Ppp1r2-ps4	processed_pseudogene	protein phosphatase 1, regulatory (inhibitor) subunit 2, pseudogene 4 [Source:MGI Symbol;Acc:MGI:3645199]	chr9	66805306	66805938	-	56.4497	5.50852	0.0343814	0.45487	0.00251179	0.259571
ENSMUSG00000083811	Gm13071	processed_pseudogene	predicted gene 13071 [Source:MGI Symbol;Acc:MGI:3651971]	chr4	149500633	149501008	+	12.6708	2.26379	0.0240426	0.391344	0.0110221	0.259571
ENSMUSG00000040794	C1qtnf4	protein_coding	C1q and tumor necrosis factor related protein 4 [Source:MGI Symbol;Acc:MGI:1914695]	chr2	90885860	90890525	+	31.1875	-1.06204	0.0228646	0.385994	-0.0356744	0.259615
ENSMUSG00000031997	Trpc6	protein_coding	transient receptor potential cation channel, subfamily C, member 6 [Source:MGI Symbol;Acc:MGI:109523]	chr9	8544142	8680741	+	121.294	0.743737	0.0423221	0.491762	0.0395261	0.259809
ENSMUSG00000032598	Nckipsd	protein_coding	NCK interacting protein with SH3 domain [Source:MGI Symbol;Acc:MGI:1931834]	chr9	108808368	108818844	+	1227.8	2.13462	0.01013	0.262008	0.0177069	0.259809
ENSMUSG00000033644	Piwil2	protein_coding	piwi-like RNA-mediated gene silencing 2 [Source:MGI Symbol;Acc:MGI:1930036]	chr14	70372477	70429383	-	114.656	-0.981021	0.0400541	0.48158	-0.0281557	0.259809
ENSMUSG00000076937	Iglc2	IG_C_gene	immunoglobulin lambda constant 2 [Source:MGI Symbol;Acc:MGI:99547]	chr16	19198396	19200351	-	32.6061	-1.61021	0.0235088	0.388577	-0.0195862	0.259809
ENSMUSG00000027925	Sprr2j-ps	protein_coding	small proline-rich protein 2J, pseudogene [Source:MGI Symbol;Acc:MGI:1330345]	chr3	92418082	92419396	+	27.3739	-1.48437	0.0236287	0.38905	-0.0260817	0.260728
ENSMUSG00000065208	Gm24616	snoRNA	predicted gene, 24616 [Source:MGI Symbol;Acc:MGI:5454393]	chr16	23111617	23111755	+	10.9906	2.07556	0.0235515	0.388577	0.011285	0.261787
ENSMUSG00000001150	Mcm3ap	protein_coding	minichromosome maintenance complex component 3 associated protein [Source:MGI Symbol;Acc:MGI:1930089]	chr10	76468927	76515857	+	1927.45	0.405115	0.00879878	0.246317	0.238343	0.262767
ENSMUSG00000020444	Guk1	protein_coding	guanylate kinase 1 [Source:MGI Symbol;Acc:MGI:95871]	chr11	59183875	59192212	-	1167.11	-0.35659	0.00806575	0.236854	-0.225575	0.262767
ENSMUSG00000024176	Sox8	protein_coding	SRY (sex determining region Y)-box 8 [Source:MGI Symbol;Acc:MGI:98370]	chr17	25565892	25570686	-	155.391	0.59433	0.0327253	0.449994	0.0507866	0.262767
ENSMUSG00000114193	Gm48139	TEC	predicted gene, 48139 [Source:MGI Symbol;Acc:MGI:6097504]	chr13	96605677	96609591	+	192.918	0.736373	0.032815	0.450712	0.0505407	0.263021
ENSMUSG00000090222	Ifi203-ps	unprocessed_pseudogene	interferon activated gene 203, pseudogene [Source:MGI Symbol;Acc:MGI:3840117]	chr1	173776529	173798270	-	172.279	0.726091	0.0420995	0.491312	0.0308863	0.26314
ENSMUSG00000075567	Krtap1-4	protein_coding	keratin associated protein 1-4 [Source:MGI Symbol;Acc:MGI:3651229]	chr11	99583062	99583654	-	48.872	-2.21347	0.0335235	0.452346	-0.00768854	0.26397
ENSMUSG00000070583	Fv1	protein_coding	Friend virus susceptibility 1 [Source:MGI Symbol;Acc:MGI:95595]	chr4	147868979	147870358	+	149.279	0.619923	0.0410667	0.487792	0.0408923	0.264367
ENSMUSG00000099041	Gm28035	protein_coding	predicted gene, 28035 [Source:MGI Symbol;Acc:MGI:5547771]	chr2	30240567	30282148	+	94.1982	0.91985	0.033632	0.452482	0.0244497	0.264419
ENSMUSG00000006411	Nectin4	protein_coding	nectin cell adhesion molecule 4 [Source:MGI Symbol;Acc:MGI:1918990]	chr1	171370099	171388598	+	1907.37	-0.727836	0.0129988	0.299085	-0.059554	0.264658
ENSMUSG00000044628	Rnf208	protein_coding	ring finger protein 208 [Source:MGI Symbol;Acc:MGI:1916096]	chr2	25242929	25244262	+	230.988	-0.777044	0.0246544	0.396162	-0.0460263	0.264658
ENSMUSG00000068067	1110057P08Rik	protein_coding	RIKEN cDNA 1110057P08 gene [Source:MGI Symbol;Acc:MGI:1916094]	chr16	89174735	89175199	+	15.5884	-3.52939	0.0257121	0.403328	-0.0041113	0.264658
ENSMUSG00000022704	Qtrt2	protein_coding	queuine tRNA-ribosyltransferase accessory subunit 2 [Source:MGI Symbol;Acc:MGI:1922194]	chr16	43861407	43926809	-	783.646	0.464914	0.0127955	0.296968	0.196464	0.264748
ENSMUSG00000064232	Gm5414	protein_coding	predicted gene 5414 [Source:MGI Symbol;Acc:MGI:3646939]	chr15	101624028	101628188	-	10.7492	2.8338	0.0251468	0.398726	0.0102078	0.264748
ENSMUSG00000034883	Lrr1	protein_coding	leucine rich repeat protein 1 [Source:MGI Symbol;Acc:MGI:1916956]	chr12	69168814	69179009	+	68.6314	-0.885255	0.0269727	0.413974	-0.0452663	0.264973
ENSMUSG00000048096	Lmod1	protein_coding	leiomodin 1 (smooth muscle) [Source:MGI Symbol;Acc:MGI:2135671]	chr1	135324807	135368065	+	146.325	-0.90151	0.0333796	0.45198	-0.0355088	0.264973
ENSMUSG00000066058	Cldn19	protein_coding	claudin 19 [Source:MGI Symbol;Acc:MGI:3033992]	chr4	119255414	119262438	+	44.4739	-1.29971	0.0338881	0.45337	-0.0229712	0.264973
ENSMUSG00000092368	A930015D03Rik	antisense	RIKEN cDNA A930015D03 gene [Source:MGI Symbol;Acc:MGI:1925060]	chr17	35994453	36038435	+	132.921	-0.749741	0.0333883	0.45198	-0.0472906	0.264973
ENSMUSG00000097825	9630001P10Rik	antisense	RIKEN cDNA 9630001P10 gene [Source:MGI Symbol;Acc:MGI:2441755]	chr5	45638699	45645469	+	79.0847	-0.666569	0.0355157	0.458636	-0.0446578	0.264995
ENSMUSG00000048911	Rnf24	protein_coding	ring finger protein 24 [Source:MGI Symbol;Acc:MGI:1261771]	chr2	131298064	131352892	-	1210.31	0.408434	0.0105057	0.266791	0.245541	0.265152
ENSMUSG00000056220	Pla2g4a	protein_coding	phospholipase A2, group IVA (cytosolic, calcium-dependent) [Source:MGI Symbol;Acc:MGI:1195256]	chr1	149829618	149961290	-	1475.01	0.517391	0.00903009	0.250273	0.180637	0.266199
ENSMUSG00000022876	Samsn1	protein_coding	SAM domain, SH3 domain and nuclear localization signals, 1 [Source:MGI Symbol;Acc:MGI:1914992]	chr16	75858793	76022281	-	265.607	0.71495	0.0249396	0.39787	0.0555336	0.266576
ENSMUSG00000029149	Krtcap3	protein_coding	keratinocyte associated protein 3 [Source:MGI Symbol;Acc:MGI:1917065]	chr5	31251691	31253202	+	229.242	-0.53682	0.0250268	0.398636	-0.0752124	0.266576
ENSMUSG00000050239	Krtap24-1	protein_coding	keratin associated protein 24-1 [Source:MGI Symbol;Acc:MGI:2685158]	chr16	88610705	88612279	-	48.9709	-1.90004	0.0344059	0.45487	-0.00824867	0.267233
ENSMUSG00000079164	Tlr5	protein_coding	toll-like receptor 5 [Source:MGI Symbol;Acc:MGI:1858171]	chr1	182954788	182976044	+	106.154	0.684167	0.0433774	0.495609	0.0333817	0.267233
ENSMUSG00000035370	Gm49322	protein_coding	predicted gene, 49322 [Source:MGI Symbol;Acc:MGI:6121503]	chr10	80606021	80615784	+	324.918	0.55682	0.0274359	0.415463	0.06862	0.267461
ENSMUSG00000040121	Rep15	protein_coding	RAB15 effector protein [Source:MGI Symbol;Acc:MGI:1913782]	chr6	147032584	147034245	+	203.159	-0.456802	0.0446347	0.49955	-0.0792278	0.267857
ENSMUSG00000027010	Slc25a12	protein_coding	solute carrier family 25 (mitochondrial carrier, Aralar), member 12 [Source:MGI Symbol;Acc:MGI:1926080]	chr2	71271063	71367749	-	1897.68	-0.81909	0.00914061	0.251508	-0.478809	0.268035
ENSMUSG00000103901	Gm37499	TEC	predicted gene, 37499 [Source:MGI Symbol;Acc:MGI:5610727]	chr2	14149820	14153297	+	101.558	0.5637	0.0365566	0.464121	0.053546	0.268714
ENSMUSG00000029298	Gbp9	protein_coding	guanylate-binding protein 9 [Source:MGI Symbol;Acc:MGI:3605620]	chr5	105077630	105139539	-	1082.03	0.829124	0.0101308	0.262008	0.0477808	0.268877
ENSMUSG00000084808	9430091E24Rik	processed_transcript	RIKEN cDNA 9430091E24 gene [Source:MGI Symbol;Acc:MGI:1924618]	chr8	111128886	111145480	-	41.7876	0.876472	0.0246531	0.396162	0.0337339	0.268877
ENSMUSG00000039081	Zfp503	protein_coding	zinc finger protein 503 [Source:MGI Symbol;Acc:MGI:1353644]	chr14	21983959	21989601	-	1210.03	-0.435154	0.010419	0.265945	-0.263655	0.269507
ENSMUSG00000030739	Myh14	protein_coding	myosin, heavy polypeptide 14 [Source:MGI Symbol;Acc:MGI:1919210]	chr7	44605803	44670843	-	2142.47	-0.523613	0.00424409	0.163325	-0.351004	0.269584
ENSMUSG00000085615	A330035P11Rik	lincRNA	RIKEN cDNA A330035P11 gene [Source:MGI Symbol;Acc:MGI:2442610]	chr14	122103430	122106974	-	73.6166	-0.490251	0.0365558	0.464121	-0.0659622	0.269584
ENSMUSG00000097327	E030030I06Rik	protein_coding	RIKEN cDNA E030030I06 gene [Source:MGI Symbol;Acc:MGI:2442914]	chr10	22113050	22149270	-	52.7718	-0.888092	0.0365697	0.464121	-0.0379441	0.269584
ENSMUSG00000048582	Gja3	protein_coding	gap junction protein, alpha 3 [Source:MGI Symbol;Acc:MGI:95714]	chr14	57034460	57058100	-	34.7494	-1.65644	0.0268167	0.412529	-0.0129853	0.270882
ENSMUSG00000026489	Coq8a	protein_coding	coenzyme Q8A [Source:MGI Symbol;Acc:MGI:1914676]	chr1	180165238	180199602	-	1002.19	-0.697333	0.0283012	0.420008	-0.0591765	0.270885
ENSMUSG00000038612	Mcl1	protein_coding	myeloid cell leukemia sequence 1 [Source:MGI Symbol;Acc:MGI:101769]	chr3	95658788	95663176	+	11379	0.317917	0.00633849	0.203316	0.223245	0.271272
ENSMUSG00000074158	Zfp976	protein_coding	zinc finger protein 976 [Source:MGI Symbol;Acc:MGI:3036263]	chr7	42609526	42642588	-	371.578	0.613882	0.0281018	0.419836	0.0468605	0.271272
ENSMUSG00000074500	Zfp558	protein_coding	zinc finger protein 558 [Source:MGI Symbol;Acc:MGI:1921681]	chr9	18455575	18478268	-	67.482	0.758173	0.0368556	0.465095	0.0355189	0.271272
ENSMUSG00000094117	Igkv3-12	IG_V_gene	immunoglobulin kappa variable 3-12 [Source:MGI Symbol;Acc:MGI:1330815]	chr6	70518250	70518849	+	14.3846	-2.05282	0.0251575	0.398726	-0.0148348	0.271272
ENSMUSG00000103388	Gm37581	TEC	predicted gene, 37581 [Source:MGI Symbol;Acc:MGI:5610809]	chr9	72357227	72358214	+	46.8988	1.49209	0.0353202	0.458311	0.00966443	0.271272
ENSMUSG00000030110	Ret	protein_coding	ret proto-oncogene [Source:MGI Symbol;Acc:MGI:97902]	chr6	118151745	118197718	-	207.377	-0.905544	0.0282227	0.419836	-0.035006	0.271643
ENSMUSG00000022148	Fyb	protein_coding	FYN binding protein [Source:MGI Symbol;Acc:MGI:1346327]	chr15	6522853	6663313	+	605.35	0.637649	0.0130588	0.299746	0.0747375	0.271649
ENSMUSG00000104973	A530041M06Rik	sense_intronic	RIKEN cDNA A530041M06 gene [Source:MGI Symbol;Acc:MGI:3026943]	chr3	104499320	104501607	-	46.6729	-0.844422	0.0373862	0.467979	-0.0344875	0.271649
ENSMUSG00000111696	Gm47932	processed_pseudogene	predicted gene, 47932 [Source:MGI Symbol;Acc:MGI:6097194]	chr9	101754915	101757705	-	12.9964	2.35165	0.0234795	0.388577	0.00793826	0.271877
ENSMUSG00000117439	Gm50083	processed_pseudogene	predicted gene, 50083 [Source:MGI Symbol;Acc:MGI:6275415]	chr18	17828819	17829020	+	20.4652	5.46432	0.0263153	0.408346	0.00412557	0.272764
ENSMUSG00000035357	Pdzrn3	protein_coding	PDZ domain containing RING finger 3 [Source:MGI Symbol;Acc:MGI:1933157]	chr6	101149609	101377897	-	3403.85	-0.619374	0.00262292	0.12143	-0.414321	0.272767
ENSMUSG00000070304	Scn2b	protein_coding	sodium channel, voltage-gated, type II, beta [Source:MGI Symbol;Acc:MGI:106921]	chr9	45117782	45130070	+	197.3	-0.698133	0.0462221	0.506368	-0.0391243	0.272767
ENSMUSG00000105272	Gm43071	TEC	predicted gene 43071 [Source:MGI Symbol;Acc:MGI:5663208]	chr3	106567605	106569636	+	127.139	1.00881	0.0462352	0.506368	0.0159736	0.272767
ENSMUSG00000041079	Rwdd2b	protein_coding	RWD domain containing 2B [Source:MGI Symbol;Acc:MGI:1858215]	chr16	87433407	87440573	-	343.691	0.777624	0.0281666	0.419836	0.0453056	0.272861
ENSMUSG00000073427	Gm4924	protein_coding	predicted gene 4924 [Source:MGI Symbol;Acc:MGI:3643133]	chr10	82354255	82422882	+	270.612	0.573828	0.0281783	0.419836	0.0536042	0.272861
ENSMUSG00000097275	Gm26648	antisense	predicted gene, 26648 [Source:MGI Symbol;Acc:MGI:5477142]	chr5	24696902	24704690	-	26.0155	1.57957	0.0250346	0.398636	0.01532	0.274882
ENSMUSG00000053746	Ptrh1	protein_coding	peptidyl-tRNA hydrolase 1 homolog [Source:MGI Symbol;Acc:MGI:1913779]	chr2	32775786	32777597	+	316.259	-0.528482	0.0281005	0.419836	-0.0740232	0.275704
ENSMUSG00000051682	Treml4	protein_coding	triggering receptor expressed on myeloid cells-like 4 [Source:MGI Symbol;Acc:MGI:1923239]	chr17	48264295	48275360	+	32.2444	1.65519	0.0276981	0.417611	0.0220438	0.275857
ENSMUSG00000032680	6820408C15Rik	protein_coding	RIKEN cDNA 6820408C15 gene [Source:MGI Symbol;Acc:MGI:3045333]	chr2	152415587	152444330	+	12.7639	-1.47028	0.0277393	0.417611	-0.0223079	0.276018
ENSMUSG00000034112	Atp2c2	protein_coding	ATPase, Ca++ transporting, type 2C, member 2 [Source:MGI Symbol;Acc:MGI:1916297]	chr8	119700009	119757717	+	369.345	-0.60699	0.0264875	0.409353	-0.0548813	0.276018
ENSMUSG00000029994	Anxa4	protein_coding	annexin A4 [Source:MGI Symbol;Acc:MGI:88030]	chr6	86736840	86793584	-	5323.69	0.397116	0.00655538	0.207055	0.252688	0.276066
ENSMUSG00000032719	Sbspon	protein_coding	somatomedin B and thrombospondin, type 1 domain containing [Source:MGI Symbol;Acc:MGI:2684952]	chr1	15853862	15892722	-	241.373	0.83222	0.0282998	0.420008	0.0373748	0.276066
ENSMUSG00000037446	Tulp1	protein_coding	tubby like protein 1 [Source:MGI Symbol;Acc:MGI:109571]	chr17	28351515	28365222	-	57.8851	-1.02882	0.0364851	0.464121	-0.0277125	0.276066
ENSMUSG00000046474	Krtap4-16	protein_coding	keratin associated protein 4-16 [Source:MGI Symbol;Acc:MGI:3651030]	chr11	99850655	99851608	-	225.172	-1.50756	0.046041	0.505485	-0.00837704	0.276066
ENSMUSG00000050248	Evc2	protein_coding	EvC ciliary complex subunit 2 [Source:MGI Symbol;Acc:MGI:1915775]	chr5	37338499	37425055	+	1407.51	0.223296	0.0106623	0.268625	0.167306	0.276066
ENSMUSG00000059486	Kbtbd2	protein_coding	kelch repeat and BTB (POZ) domain containing 2 [Source:MGI Symbol;Acc:MGI:2384811]	chr6	56777524	56797813	-	1981.14	0.290481	0.0140927	0.310988	0.177673	0.276066
ENSMUSG00000064330	Pde6h	protein_coding	phosphodiesterase 6H, cGMP-specific, cone, gamma [Source:MGI Symbol;Acc:MGI:1925850]	chr6	136923832	136968865	+	22.2919	5.20323	0.0262381	0.407887	0.00102729	0.276066
ENSMUSG00000029379	Cxcl3	protein_coding	chemokine (C-X-C motif) ligand 3 [Source:MGI Symbol;Acc:MGI:3037818]	chr5	90786103	90789600	+	154.554	2.53744	0.047483	0.511929	0.00873222	0.277004
ENSMUSG00000060183	Cxcl11	polymorphic_pseudogene	chemokine (C-X-C motif) ligand 11 [Source:MGI Symbol;Acc:MGI:1860203]	chr5	92359544	92365485	-	98.9067	1.23375	0.0292947	0.426154	0.0243786	0.277004
ENSMUSG00000071715	Ncf4	protein_coding	neutrophil cytosolic factor 4 [Source:MGI Symbol;Acc:MGI:109186]	chr15	78244801	78262580	+	624.964	0.620276	0.0292837	0.426154	0.0674912	0.277004
ENSMUSG00000024778	Fas	protein_coding	Fas (TNF receptor superfamily member 6) [Source:MGI Symbol;Acc:MGI:95484]	chr19	34290666	34327772	+	286.11	0.62778	0.0285646	0.422142	0.0480784	0.277386
ENSMUSG00000114575	Gm47814	lincRNA	predicted gene, 47814 [Source:MGI Symbol;Acc:MGI:6096999]	chr14	24438987	24446403	-	24.7824	0.851613	0.0281754	0.419836	0.0377896	0.277736
ENSMUSG00000032609	Klhdc8b	protein_coding	kelch domain containing 8B [Source:MGI Symbol;Acc:MGI:1925517]	chr9	108447636	108461581	-	1184.31	-0.584774	0.0114656	0.280123	-0.280312	0.278801
ENSMUSG00000076614	Ighg1	IG_C_gene	immunoglobulin heavy constant gamma 1 (G1m marker) [Source:MGI Symbol;Acc:MGI:96446]	chr12	113325240	113330523	-	25.0568	2.21253	0.0264042	0.408725	0.00893356	0.279561
ENSMUSG00000090121	Abhd12b	protein_coding	abhydrolase domain containing 12B [Source:MGI Symbol;Acc:MGI:2685650]	chr12	70154142	70183887	+	389.984	-0.866127	0.0296965	0.430293	-0.0347648	0.279778
ENSMUSG00000037922	Bank1	protein_coding	B cell scaffold protein with ankyrin repeats 1 [Source:MGI Symbol;Acc:MGI:2442120]	chr3	136053363	136326066	-	57.0194	0.789203	0.0298455	0.430507	0.03867	0.279956
ENSMUSG00000049164	Zfp518a	protein_coding	zinc finger protein 518A [Source:MGI Symbol;Acc:MGI:1919922]	chr19	40894705	40917947	+	817.329	0.501848	0.00950116	0.255981	0.224208	0.279956
ENSMUSG00000097191	Mm2pr	lincRNA	macrophage M2 polarization regulator [Source:MGI Symbol;Acc:MGI:1917793]	chr5	149119565	149184063	-	6.90794	3.94775	0.00451842	0.168667	0.00621059	0.279956
ENSMUSG00000101315	Krtap28-13	protein_coding	keratin associated protein 28-13 [Source:MGI Symbol;Acc:MGI:1918636]	chr1	83060930	83061921	+	104.711	-1.78937	0.0457444	0.504512	-0.00775341	0.279956
ENSMUSG00000113097	Gm47959	protein_coding	predicted gene, 47959 [Source:MGI Symbol;Acc:MGI:6097234]	chr1	83000548	83001480	+	42.5778	-2.46254	0.0265069	0.409415	-0.00731041	0.279956
ENSMUSG00000117730	Gm5503	processed_pseudogene	predicted gene 5503 [Source:MGI Symbol;Acc:MGI:3646950]	chr18	33384398	33384955	-	61.542	0.949798	0.0374173	0.467979	0.0290154	0.279956
ENSMUSG00000028264	Spaca1	protein_coding	sperm acrosome associated 1 [Source:MGI Symbol;Acc:MGI:1914902]	chr4	34024874	34050191	-	14.5231	1.71138	0.0248146	0.397301	0.0130073	0.28045
ENSMUSG00000048899	Rimkla	protein_coding	ribosomal modification protein rimK-like family member A [Source:MGI Symbol;Acc:MGI:3040686]	chr4	119465283	119492628	-	16.1547	1.79515	0.0279907	0.419366	0.0115457	0.280574
ENSMUSG00000028293	Slc35a1	protein_coding	solute carrier family 35 (CMP-sialic acid transporter), member 1 [Source:MGI Symbol;Acc:MGI:1345622]	chr4	34663257	34687438	-	970.389	0.333123	0.0303433	0.433337	0.12704	0.281164
ENSMUSG00000034171	Faah	protein_coding	fatty acid amide hydrolase [Source:MGI Symbol;Acc:MGI:109609]	chr4	115967145	116017926	-	1525.4	-0.523065	0.0146226	0.314262	-0.137317	0.282215
ENSMUSG00000054003	Tdrd9	protein_coding	tudor domain containing 9 [Source:MGI Symbol;Acc:MGI:1921941]	chr12	111971559	112068854	+	15.6291	-2.40212	0.026992	0.414032	-0.0118059	0.282215
ENSMUSG00000015957	Wnt11	protein_coding	wingless-type MMTV integration site family, member 11 [Source:MGI Symbol;Acc:MGI:101948]	chr7	98835112	98855195	+	172.136	-1.06195	0.030345	0.433337	-0.0221438	0.28284
ENSMUSG00000043782	Bicdl2	protein_coding	BICD family like cargo adaptor 2 [Source:MGI Symbol;Acc:MGI:2388267]	chr17	23660506	23668621	+	456.925	-0.793554	0.0303016	0.433337	-0.0357178	0.28284
ENSMUSG00000075416	Gm14488	processed_transcript	predicted gene 14488 [Source:MGI Symbol;Acc:MGI:3649725]	chr2	30713147	30720057	-	27.0711	1.26228	0.0266824	0.410898	0.0242729	0.28284
ENSMUSG00000079434	Neu2	protein_coding	neuraminidase 2 [Source:MGI Symbol;Acc:MGI:1344417]	chr1	87509889	87597845	+	308.484	-1.1657	0.0303449	0.433337	-0.0304241	0.28284
ENSMUSG00000002032	Tmem25	protein_coding	transmembrane protein 25 [Source:MGI Symbol;Acc:MGI:1918937]	chr9	44793769	44799307	-	26.6518	-1.22196	0.0292408	0.426154	-0.0292287	0.283129
ENSMUSG00000012640	Zfp715	protein_coding	zinc finger protein 715 [Source:MGI Symbol;Acc:MGI:1917180]	chr7	43296197	43313294	-	1323.38	0.469149	0.011455	0.280123	0.167272	0.283129
ENSMUSG00000015839	Nfe2l2	protein_coding	nuclear factor, erythroid derived 2, like 2 [Source:MGI Symbol;Acc:MGI:108420]	chr2	75675513	75704641	-	4581.34	0.326848	0.00261821	0.12143	0.256243	0.283129
ENSMUSG00000038507	Parp12	protein_coding	poly (ADP-ribose) polymerase family, member 12 [Source:MGI Symbol;Acc:MGI:2143990]	chr6	39086410	39118349	-	1709.05	0.423501	0.0101184	0.262008	0.230038	0.283129
ENSMUSG00000039021	Ttc16	protein_coding	tetratricopeptide repeat domain 16 [Source:MGI Symbol;Acc:MGI:2443048]	chr2	32757026	32775633	-	30.5468	1.47129	0.0271101	0.414414	0.025383	0.283129
ENSMUSG00000044433	Camsap3	protein_coding	calmodulin regulated spectrin-associated protein family, member 3 [Source:MGI Symbol;Acc:MGI:1916947]	chr8	3587293	3609075	+	1316.26	-0.722061	0.0118414	0.285242	-0.0621486	0.283129
ENSMUSG00000061816	Myl1	protein_coding	myosin, light polypeptide 1 [Source:MGI Symbol;Acc:MGI:97269]	chr1	66924295	66945404	-	3853.13	-1.13491	0.00262514	0.12143	-0.834015	0.283129
ENSMUSG00000079491	H2-T10	polymorphic_pseudogene	histocompatibility 2, T region locus 10 [Source:MGI Symbol;Acc:MGI:95942]	chr17	36115876	36121465	-	1333.73	-0.903776	0.011464	0.280123	-0.0545816	0.283129
ENSMUSG00000043342	Hoxd9	protein_coding	homeobox D9 [Source:MGI Symbol;Acc:MGI:96210]	chr2	74697727	74700208	+	158.754	-0.51448	0.0497702	0.525004	-0.0499931	0.283508
ENSMUSG00000099398	Ms4a14	protein_coding	membrane-spanning 4-domains, subfamily A, member 14 [Source:MGI Symbol;Acc:MGI:2686122]	chr19	11301249	11314454	-	221.917	0.774069	0.0497039	0.524969	0.0315861	0.283508
ENSMUSG00000101585	1600010M07Rik	antisense	RIKEN cDNA 1600010M07 gene [Source:MGI Symbol;Acc:MGI:1917031]	chr7	109998376	110151202	-	23.1577	0.89925	0.027633	0.417167	0.0345774	0.283508
ENSMUSG00000079243	Xirp1	protein_coding	xin actin-binding repeat containing 1 [Source:MGI Symbol;Acc:MGI:1333878]	chr9	120013755	120023598	-	413.017	-0.744585	0.0299445	0.430846	-0.0535267	0.28413
ENSMUSG00000104965	Gm43437	TEC	predicted gene 43437 [Source:MGI Symbol;Acc:MGI:5663574]	chr3	57636883	57640837	-	38.8924	0.899599	0.0294674	0.427669	0.0302091	0.28413
ENSMUSG00000024032	Tff1	protein_coding	trefoil factor 1 [Source:MGI Symbol;Acc:MGI:88135]	chr17	31161395	31165277	-	10.9366	-1.77839	0.0298029	0.430507	-0.0209184	0.286957
ENSMUSG00000106758	Gm42731	TEC	predicted gene 42731 [Source:MGI Symbol;Acc:MGI:5662868]	chr5	135471779	135473419	-	15.0785	-1.35792	0.0258106	0.403328	-0.0264451	0.286957
ENSMUSG00000070000	Fcho1	protein_coding	FCH domain only 1 [Source:MGI Symbol;Acc:MGI:1921265]	chr8	71708387	71725716	-	373.335	-0.814312	0.0303217	0.433337	-0.035679	0.287092
ENSMUSG00000076490	Trbc1	TR_C_gene	T cell receptor beta, constant region 1 [Source:MGI Symbol;Acc:MGI:4439726]	chr6	41538218	41539881	+	217.462	-0.578591	0.0481905	0.515513	-0.0440466	0.288846
ENSMUSG00000117804	Gm6252	processed_pseudogene	predicted gene 6252 [Source:MGI Symbol;Acc:MGI:3644748]	chr19	9216381	9216960	+	16.7247	-1.72976	0.0290686	0.425106	-0.021792	0.288846
ENSMUSG00000049422	Chchd10	protein_coding	coiled-coil-helix-coiled-coil-helix domain containing 10 [Source:MGI Symbol;Acc:MGI:2143558]	chr10	75933130	75937747	+	631.366	-0.673	0.0316997	0.442298	-0.0546238	0.289886
ENSMUSG00000066684	Pilrb1	protein_coding	paired immunoglobin-like type 2 receptor beta 1 [Source:MGI Symbol;Acc:MGI:2450532]	chr5	137852147	137858106	-	56.4989	-0.703354	0.0414426	0.48995	-0.0399489	0.289886
ENSMUSG00000022584	Ly6c2	protein_coding	lymphocyte antigen 6 complex, locus C2 [Source:MGI Symbol;Acc:MGI:3712069]	chr15	75108158	75111970	-	110.324	1.05304	0.0486111	0.517936	0.0265672	0.29047
ENSMUSG00000051890	Klhdc1	protein_coding	kelch domain containing 1 [Source:MGI Symbol;Acc:MGI:2672853]	chr12	69241176	69284632	+	393.661	-1.10233	0.0289411	0.42436	-0.0352379	0.29047
ENSMUSG00000082815	Gm5678	protein_coding	predicted gene 5678 [Source:MGI Symbol;Acc:MGI:3646098]	chr16	93628097	93630451	+	24.9687	-2.01913	0.028231	0.419836	-0.0126248	0.290624
ENSMUSG00000014470	Rnf166	protein_coding	ring finger protein 166 [Source:MGI Symbol;Acc:MGI:1915968]	chr8	122466147	122476064	-	1107.55	-0.477886	0.00970791	0.257438	-0.276508	0.291479
ENSMUSG00000027894	Slc6a17	protein_coding	solute carrier family 6 (neurotransmitter transporter), member 17 [Source:MGI Symbol;Acc:MGI:2442535]	chr3	107467543	107518018	-	223.258	0.872378	0.0489995	0.520574	0.0304807	0.291479
ENSMUSG00000036983	Tfb1m	protein_coding	transcription factor B1, mitochondrial [Source:MGI Symbol;Acc:MGI:2146851]	chr17	3519256	3557781	-	170.352	-0.446844	0.0394913	0.478713	-0.0656533	0.291479
ENSMUSG00000040570	Rundc3b	protein_coding	RUN domain containing 3B [Source:MGI Symbol;Acc:MGI:2685286]	chr5	8490334	8622952	-	42.0525	0.773666	0.0277752	0.417611	0.0444386	0.291479
ENSMUSG00000040972	Igsf21	protein_coding	immunoglobulin superfamily, member 21 [Source:MGI Symbol;Acc:MGI:2681842]	chr4	140026846	140246784	-	73.3578	-1.10921	0.0422434	0.491709	-0.0289613	0.291479
ENSMUSG00000066838	Zfp772	protein_coding	zinc finger protein 772 [Source:MGI Symbol;Acc:MGI:2385265]	chr7	7202117	7209998	-	442.581	-0.557972	0.0147606	0.316431	-0.102633	0.291479
ENSMUSG00000102712	Gm37758	TEC	predicted gene, 37758 [Source:MGI Symbol;Acc:MGI:5610986]	chr9	33160062	33160690	-	38.0328	-1.52655	0.0283522	0.420008	-0.0160752	0.291479
ENSMUSG00000040540	Ctdsp2-ps	processed_pseudogene	CTD (carboxy-terminal domain, RNA polymerase II, polypeptide A) small phosphatase 2, pseudogene [Source:MGI Symbol;Acc:MGI:3708545]	chr10	130412499	130413309	+	15.8397	7.67698	0.0297788	0.430507	0.00038252	0.293052
ENSMUSG00000092035	Peg10	protein_coding	paternally expressed 10 [Source:MGI Symbol;Acc:MGI:2157785]	chr6	4747306	4760517	+	794.642	0.775191	0.00788779	0.234235	0.372456	0.293052
ENSMUSG00000104273	A530064N14Rik	TEC	RIKEN cDNA A530064N14 gene [Source:MGI Symbol;Acc:MGI:3028068]	chr9	72687224	72688715	+	19.0961	1.38857	0.030889	0.43704	0.0189305	0.29364
ENSMUSG00000081809	Gm15539	processed_pseudogene	predicted gene 15539 [Source:MGI Symbol;Acc:MGI:3782987]	chr16	3927606	3928171	+	6.78147	2.84449	0.00489775	0.1757	0.0144794	0.294103
ENSMUSG00000069722	Krtap3-3	protein_coding	keratin associated protein 3-3 [Source:MGI Symbol;Acc:MGI:1913630]	chr11	99550130	99550865	-	216.992	-2.00736	0.0512527	0.530543	-0.00686427	0.294181
ENSMUSG00000040061	Plcb2	protein_coding	phospholipase C, beta 2 [Source:MGI Symbol;Acc:MGI:107465]	chr2	118707517	118728438	-	311.232	0.790581	0.0315729	0.441415	0.0375716	0.294421
ENSMUSG00000040612	Ildr2	protein_coding	immunoglobulin-like domain containing receptor 2 [Source:MGI Symbol;Acc:MGI:1196370]	chr1	166254139	166316823	+	160.873	1.0569	0.0401436	0.481976	0.0254935	0.294421
ENSMUSG00000105519	E430021H15Rik	TEC	RIKEN cDNA E430021H15 gene [Source:MGI Symbol;Acc:MGI:2444377]	chr5	44213801	44217259	-	39.6919	-1.25928	0.0292541	0.426154	-0.0323091	0.294421
ENSMUSG00000108613	Gm36694	antisense	predicted gene, 36694 [Source:MGI Symbol;Acc:MGI:5595853]	chr7	24054232	24073164	-	99.2559	0.692016	0.0324496	0.44785	0.0505297	0.294421
ENSMUSG00000047415	Gpr68	protein_coding	G protein-coupled receptor 68 [Source:MGI Symbol;Acc:MGI:2441763]	chr12	100876682	100908198	-	91.6128	-0.608548	0.0426048	0.492094	-0.0443211	0.29467
ENSMUSG00000022144	Gdnf	protein_coding	glial cell line derived neurotrophic factor [Source:MGI Symbol;Acc:MGI:107430]	chr15	7810846	7837575	+	262.951	0.981431	0.0317075	0.442298	0.0396055	0.294744
ENSMUSG00000095970	Gm19402	protein_coding	predicted gene, 19402 [Source:MGI Symbol;Acc:MGI:5011587]	chr10	77689957	77690757	-	29.9461	-2.5655	0.0311936	0.438881	-0.00563157	0.294744
ENSMUSG00000105607	Gm43513	TEC	predicted gene 43513 [Source:MGI Symbol;Acc:MGI:5663650]	chr5	100814210	100815285	-	15.6753	2.28628	0.0291851	0.425656	0.00530977	0.295102
ENSMUSG00000041911	Dlx1	protein_coding	distal-less homeobox 1 [Source:MGI Symbol;Acc:MGI:94901]	chr2	71528113	71533981	+	82.816	-1.40743	0.0428142	0.493287	-0.0159404	0.295127
ENSMUSG00000113250	Gm48585	TEC	predicted gene, 48585 [Source:MGI Symbol;Acc:MGI:6098155]	chr12	100624785	100626793	-	58.8377	-0.901731	0.0432663	0.495349	-0.0342851	0.295127
ENSMUSG00000030745	Il21r	protein_coding	interleukin 21 receptor [Source:MGI Symbol;Acc:MGI:1890475]	chr7	125603429	125633570	+	179.923	0.465838	0.0503237	0.526575	0.0690671	0.295661
ENSMUSG00000066443	Gm10163	processed_pseudogene	predicted pseudogene 10163 [Source:MGI Symbol;Acc:MGI:3704341]	chr9	88390837	88391317	+	167.695	2.05294	0.0520277	0.533288	0.00732879	0.296127
ENSMUSG00000079396	Gm3411	protein_coding	predicted gene 3411 [Source:MGI Symbol;Acc:MGI:3781589]	chr14	6259747	6287250	-	218.798	0.604915	0.053403	0.538876	0.0451857	0.296323
ENSMUSG00000018442	Derl2	protein_coding	Der1-like domain family, member 2 [Source:MGI Symbol;Acc:MGI:2151483]	chr11	71007164	71019841	-	1995.15	0.266107	0.0102916	0.264117	0.179549	0.296378
ENSMUSG00000024829	Mrpl21	protein_coding	mitochondrial ribosomal protein L21 [Source:MGI Symbol;Acc:MGI:2660674]	chr19	3282901	3292837	+	562.644	-0.3667	0.0331914	0.451855	-0.117371	0.296378
ENSMUSG00000025329	Padi1	protein_coding	peptidyl arginine deiminase, type I [Source:MGI Symbol;Acc:MGI:1338893]	chr4	140812983	140845778	-	194.515	-1.30599	0.0329667	0.45099	-0.0142311	0.296378
ENSMUSG00000035228	Ccdc106	protein_coding	coiled-coil domain containing 106 [Source:MGI Symbol;Acc:MGI:2385900]	chr7	5020553	5060785	+	50.8509	-1.05457	0.0432488	0.495349	-0.0191305	0.296378
ENSMUSG00000070323	Mmp27	protein_coding	matrix metallopeptidase 27 [Source:MGI Symbol;Acc:MGI:3039232]	chr9	7571396	7581885	+	141.28	-0.622095	0.0536366	0.539601	-0.0356226	0.296378
ENSMUSG00000085204	Gm15327	processed_transcript	predicted gene 15327 [Source:MGI Symbol;Acc:MGI:3705295]	chr13	111809141	111811039	+	18.951	-1.11559	0.0305578	0.434516	-0.0290985	0.296378
ENSMUSG00000036395	Glb1l2	protein_coding	galactosidase, beta 1-like 2 [Source:MGI Symbol;Acc:MGI:2388283]	chr9	26763044	26806468	-	253.62	-0.823786	0.0303778	0.433564	-0.0335081	0.296638
ENSMUSG00000047959	Kcna3	protein_coding	potassium voltage-gated channel, shaker-related subfamily, member 3 [Source:MGI Symbol;Acc:MGI:96660]	chr3	107036169	107038070	+	10.3734	3.97091	0.00502005	0.177818	0.00321574	0.296638
ENSMUSG00000047996	Prrg1	protein_coding	proline rich Gla (G-carboxyglutamic acid) 1 [Source:MGI Symbol;Acc:MGI:1917364]	chrX	78449613	78583896	-	668.741	0.482246	0.0332918	0.45198	0.0763688	0.296638
ENSMUSG00000032589	Bsn	protein_coding	bassoon [Source:MGI Symbol;Acc:MGI:1277955]	chr9	108096022	108190384	-	117.751	-0.562765	0.0525618	0.535401	-0.0526816	0.296887
ENSMUSG00000030946	Lhpp	protein_coding	phospholysine phosphohistidine inorganic pyrophosphate phosphatase [Source:MGI Symbol;Acc:MGI:1923679]	chr7	132610638	132706420	+	712.957	-0.650366	0.00815856	0.237518	-0.119045	0.297418
ENSMUSG00000037921	Ddx60	protein_coding	DEAD (Asp-Glu-Ala-Asp) box polypeptide 60 [Source:MGI Symbol;Acc:MGI:2384570]	chr8	61928087	62038244	+	502.514	0.573636	0.0333194	0.45198	0.0489414	0.297418
ENSMUSG00000102752	Gm7694	protein_coding	predicted gene 7694 [Source:MGI Symbol;Acc:MGI:3649135]	chr1	170298199	170306332	-	210.848	0.477396	0.0333201	0.45198	0.0864254	0.297418
ENSMUSG00000030699	Tbx6	protein_coding	T-box 6 [Source:MGI Symbol;Acc:MGI:102539]	chr7	126781483	126785560	+	109.165	-0.561952	0.0513267	0.530543	-0.0476457	0.298219
ENSMUSG00000092118	Fancf	protein_coding	Fanconi anemia, complementation group F [Source:MGI Symbol;Acc:MGI:3689889]	chr7	51860577	51862267	-	167.618	-0.462348	0.0413503	0.489804	-0.0735786	0.298244
ENSMUSG00000080888	Gm14387	unprocessed_pseudogene	predicted gene 14387 [Source:MGI Symbol;Acc:MGI:3650318]	chr2	175086501	175089918	+	76.1209	1.52091	0.0443261	0.499059	0.0105476	0.300604
ENSMUSG00000048826	Dact2	protein_coding	dishevelled-binding antagonist of beta-catenin 2 [Source:MGI Symbol;Acc:MGI:1920347]	chr17	14195052	14204304	-	181.649	-0.664393	0.0549355	0.544246	-0.0381804	0.301252
ENSMUSG00000026357	Rgs18	protein_coding	regulator of G-protein signaling 18 [Source:MGI Symbol;Acc:MGI:1927498]	chr1	144752683	144775435	-	179.481	0.622014	0.0550985	0.544246	0.0362595	0.301476
ENSMUSG00000027305	Ndufaf1	protein_coding	NADH:ubiquinone oxidoreductase complex assembly factor 1 [Source:MGI Symbol;Acc:MGI:1916952]	chr2	119655446	119662827	-	433.424	0.387393	0.0341448	0.454606	0.0894342	0.301476
ENSMUSG00000049036	Tmem121	protein_coding	transmembrane protein 121 [Source:MGI Symbol;Acc:MGI:1916445]	chr12	113185930	113189523	+	208.073	-0.731211	0.0339584	0.454083	-0.0473716	0.301476
ENSMUSG00000104346	Pcdhga3	protein_coding	protocadherin gamma subfamily A, 3 [Source:MGI Symbol;Acc:MGI:1935215]	chr18	37674307	37841873	+	247.44	0.686035	0.0330691	0.451465	0.0529454	0.301476
ENSMUSG00000107835	Gm43999	TEC	predicted gene, 43999 [Source:MGI Symbol;Acc:MGI:5690391]	chr6	88742727	88745615	+	25.2583	-1.18807	0.0325749	0.449083	-0.0300175	0.301476
ENSMUSG00000109394	A230057D06Rik	lincRNA	RIKEN cDNA A230057D06 gene [Source:MGI Symbol;Acc:MGI:2442922]	chr7	61704519	61928690	-	28.1895	1.19677	0.0306011	0.434669	0.0191921	0.301476
ENSMUSG00000096421	Gm10100	protein_coding	predicted gene 10100 [Source:MGI Symbol;Acc:MGI:3642388]	chr10	77726486	77726848	+	10.8103	-3.5914	0.0318305	0.442939	-0.00355551	0.301589
ENSMUSG00000116262	Gm49544	antisense	predicted gene, 49544 [Source:MGI Symbol;Acc:MGI:6155250]	chr15	79026456	79028612	-	6.14195	2.70714	0.00516046	0.180234	0.0188359	0.301589
ENSMUSG00000039058	Ak5	protein_coding	adenylate kinase 5 [Source:MGI Symbol;Acc:MGI:2677491]	chr3	152462815	152668360	-	231.632	0.826733	0.0336988	0.452482	0.0434294	0.30194
ENSMUSG00000027313	Chac1	protein_coding	ChaC, cation transport regulator 1 [Source:MGI Symbol;Acc:MGI:1916315]	chr2	119351229	119354381	+	169.526	-1.02079	0.0526535	0.535768	-0.0165284	0.302375
ENSMUSG00000045106	Ccdc73	protein_coding	coiled-coil domain containing 73 [Source:MGI Symbol;Acc:MGI:3606488]	chr2	104867805	105017904	+	34.1291	1.207	0.0298396	0.430507	0.0222689	0.302375
ENSMUSG00000067596	Krt74	transcribed_unitary_pseudogene	keratin 74 [Source:MGI Symbol;Acc:MGI:3629975]	chr15	101754259	101763504	-	14.1195	-2.11956	0.031752	0.442298	-0.0115192	0.302375
ENSMUSG00000075486	Commd6	protein_coding	COMM domain containing 6 [Source:MGI Symbol;Acc:MGI:1913450]	chr14	101632981	101640686	-	1165.53	0.306393	0.0128558	0.29759	0.189701	0.302375
ENSMUSG00000100826	Snhg14	processed_transcript	small nucleolar RNA host gene 14 [Source:MGI Symbol;Acc:MGI:1289201]	chr7	59307924	59975759	-	150.734	0.827886	0.0542117	0.541001	0.0203789	0.302375
ENSMUSG00000001440	Kpnb1	protein_coding	karyopherin (importin) beta 1 [Source:MGI Symbol;Acc:MGI:107532]	chr11	97159714	97187881	-	10320.3	0.379386	0.0080667	0.236854	0.241858	0.302514
ENSMUSG00000001552	Jup	protein_coding	junction plakoglobin [Source:MGI Symbol;Acc:MGI:96650]	chr11	100368958	100397763	-	17288.2	-0.608707	0.00766393	0.22906	-0.34896	0.302514
ENSMUSG00000037722	Gnpnat1	protein_coding	glucosamine-phosphate N-acetyltransferase 1 [Source:MGI Symbol;Acc:MGI:1858963]	chr14	45376334	45404913	-	1111.32	0.39296	0.0104695	0.266125	0.204181	0.302514
ENSMUSG00000062329	Cytl1	protein_coding	cytokine-like 1 [Source:MGI Symbol;Acc:MGI:2684993]	chr5	37735519	37739820	+	61.1107	-1.03813	0.0454553	0.503349	-0.0256296	0.302514
ENSMUSG00000039361	Picalm	protein_coding	phosphatidylinositol binding clathrin assembly protein [Source:MGI Symbol;Acc:MGI:2385902]	chr7	90130213	90213465	+	13126.6	0.390341	0.00795605	0.235418	0.250126	0.30301
ENSMUSG00000057751	Megf6	protein_coding	multiple EGF-like-domains 6 [Source:MGI Symbol;Acc:MGI:1919351]	chr4	154170730	154275713	+	659.759	-0.589629	0.0346827	0.455212	-0.0523968	0.30314
ENSMUSG00000078317	F8a	protein_coding	factor 8-associated gene A [Source:MGI Symbol;Acc:MGI:95474]	chrX	73228291	73230795	+	255.867	-0.424753	0.034182	0.454713	-0.0947978	0.303602
ENSMUSG00000079534	Gm5640	protein_coding	predicted gene 5640 [Source:MGI Symbol;Acc:MGI:3645126]	chrX	74639119	74645635	-	65.1924	-0.842454	0.0435202	0.496229	-0.0323934	0.303602
ENSMUSG00000089719	Gm15758	processed_transcript	predicted gene 15758 [Source:MGI Symbol;Acc:MGI:3783201]	chr8	54708987	54710381	+	22.0707	-0.918616	0.031223	0.439063	-0.0363808	0.303602
ENSMUSG00000022094	Slc39a14	protein_coding	solute carrier family 39 (zinc transporter), member 14 [Source:MGI Symbol;Acc:MGI:2384851]	chr14	70303469	70351425	-	2511.22	1.01051	0.00229208	0.110826	0.69254	0.30385
ENSMUSG00000020910	Adprm	protein_coding	ADP-ribose/CDP-alcohol diphosphatase, manganese dependent [Source:MGI Symbol;Acc:MGI:1913608]	chr11	67037905	67052594	-	437.616	0.325483	0.034811	0.455623	0.118126	0.304616
ENSMUSG00000034810	Scn7a	protein_coding	sodium channel, voltage-gated, type VII, alpha [Source:MGI Symbol;Acc:MGI:102965]	chr2	66673425	66784914	-	11337.6	0.698567	0.00855664	0.242438	0.0842692	0.305145
ENSMUSG00000006587	Snai3	protein_coding	snail family zinc finger 3 [Source:MGI Symbol;Acc:MGI:1353563]	chr8	122454208	122460733	-	34.6531	-0.948516	0.033456	0.452011	-0.0361678	0.305228
ENSMUSG00000020335	Zfp354b	protein_coding	zinc finger protein 354B [Source:MGI Symbol;Acc:MGI:1351476]	chr11	50921823	50931633	-	56.4248	0.885972	0.0458173	0.504512	0.0258989	0.305526
ENSMUSG00000026068	Il18rap	protein_coding	interleukin 18 receptor accessory protein [Source:MGI Symbol;Acc:MGI:1338888]	chr1	40515362	40551705	+	240.083	1.14036	0.0350294	0.456723	0.0196333	0.305698
ENSMUSG00000116995	Gm21926	transcribed_processed_pseudogene	predicted gene, 21926 [Source:MGI Symbol;Acc:MGI:5439378]	chr17	3103175	3114795	-	685.708	0.310967	0.0178778	0.344642	0.173362	0.306009
ENSMUSG00000089876	Tmem102	protein_coding	transmembrane protein 102 [Source:MGI Symbol;Acc:MGI:1921591]	chr11	69803603	69805624	-	243.45	-0.58587	0.0347168	0.455328	-0.0516195	0.306298
ENSMUSG00000100490	Gm28455	unprocessed_pseudogene	predicted gene 28455 [Source:MGI Symbol;Acc:MGI:5579161]	chr7	39489438	39498801	+	7.60776	3.52387	0.0053273	0.183197	0.00608637	0.306298
ENSMUSG00000039774	Galnt12	protein_coding	polypeptide N-acetylgalactosaminyltransferase 12 [Source:MGI Symbol;Acc:MGI:2444664]	chr4	47091909	47123070	+	139.703	0.458581	0.0573984	0.550939	0.0514467	0.307547
ENSMUSG00000102591	Gm38383	TEC	predicted gene, 38383 [Source:MGI Symbol;Acc:MGI:5611611]	chr2	24588566	24591225	+	23.0636	-1.34476	0.0338587	0.45337	-0.0196502	0.307547
ENSMUSG00000018983	E2f2	protein_coding	E2F transcription factor 2 [Source:MGI Symbol;Acc:MGI:1096341]	chr4	136172394	136196057	+	495.093	-0.566115	0.0353921	0.458346	-0.0535829	0.307616
ENSMUSG00000049641	Vgll2	protein_coding	vestigial like family member 2 [Source:MGI Symbol;Acc:MGI:2447460]	chr10	52022502	52028471	+	27.259	-1.25401	0.0316053	0.441415	-0.0305196	0.308282
ENSMUSG00000022831	Hcls1	protein_coding	hematopoietic cell specific Lyn substrate 1 [Source:MGI Symbol;Acc:MGI:104568]	chr16	36934983	36963212	+	705.816	0.44631	0.0182014	0.346057	0.188709	0.309457
ENSMUSG00000026109	Tmeff2	protein_coding	transmembrane protein with EGF-like and two follistatin-like domains 2 [Source:MGI Symbol;Acc:MGI:1861735]	chr1	50900647	51187270	+	172.587	1.27071	0.0357038	0.460136	0.0132086	0.309457
ENSMUSG00000090223	Pcp4	protein_coding	Purkinje cell protein 4 [Source:MGI Symbol;Acc:MGI:97509]	chr16	96467606	96525793	+	17.239	-1.27544	0.0341508	0.454606	-0.0211829	0.309457
ENSMUSG00000095335	Igkv3-5	IG_V_gene	immunoglobulin kappa chain variable 3-5 [Source:MGI Symbol;Acc:MGI:1330854]	chr6	70663275	70663895	+	12.9995	-2.10948	0.0330303	0.45142	-0.015017	0.309457
ENSMUSG00000059657	Stfa2l1	protein_coding	stefin A2 like 1 [Source:MGI Symbol;Acc:MGI:3524944]	chr16	36156811	36161953	+	30.5321	2.14704	0.0311256	0.438433	0.0147251	0.309671
ENSMUSG00000071722	Spin4	protein_coding	spindlin family, member 4 [Source:MGI Symbol;Acc:MGI:2444925]	chrX	95022510	95026682	-	204.155	0.566179	0.0566882	0.549186	0.0366409	0.309678
ENSMUSG00000102550	Gm8276	processed_pseudogene	predicted gene 8276 [Source:MGI Symbol;Acc:MGI:3648019]	chr3	59431537	59433348	+	330.892	3.44068	0.0348741	0.455822	0.00547555	0.309848
ENSMUSG00000091039	Krtap20-2	protein_coding	keratin associated protein 20-2 [Source:MGI Symbol;Acc:MGI:1916148]	chr16	89205861	89206394	+	16.6264	-3.95463	0.0336478	0.452482	-0.00338486	0.311093
ENSMUSG00000048416	Mlf1	protein_coding	myeloid leukemia factor 1 [Source:MGI Symbol;Acc:MGI:1341819]	chr3	67374097	67400003	+	178.442	-0.793872	0.0445903	0.49955	-0.0372376	0.311502
ENSMUSG00000068200	Gm5931	processed_pseudogene	predicted pseudogene 5931 [Source:MGI Symbol;Acc:MGI:3647036]	chrX	10660522	10660998	+	391.431	0.609473	0.033032	0.45142	0.063621	0.311772
ENSMUSG00000047067	Dusp28	protein_coding	dual specificity phosphatase 28 [Source:MGI Symbol;Acc:MGI:1914696]	chr1	92906981	92908435	+	206.208	-0.366282	0.0573162	0.550939	-0.082982	0.311855
ENSMUSG00000049593	Lce1h	protein_coding	late cornified envelope 1H [Source:MGI Symbol;Acc:MGI:1914968]	chr3	92763215	92765065	-	473.029	-0.964171	0.0446251	0.49955	-0.0275348	0.311855
ENSMUSG00000095704	Gm8221	unprocessed_pseudogene	predicted gene 8221 [Source:MGI Symbol;Acc:MGI:3779789]	chr15	77621834	77626637	+	5.84008	4.06706	0.0042174	0.162662	0.00468859	0.312301
ENSMUSG00000040613	Apobec1	protein_coding	apolipoprotein B mRNA editing enzyme, catalytic polypeptide 1 [Source:MGI Symbol;Acc:MGI:103298]	chr6	122577792	122602444	-	1355.7	0.372285	0.0140987	0.310988	0.183341	0.312661
ENSMUSG00000036564	Ndrg4	protein_coding	N-myc downstream regulated gene 4 [Source:MGI Symbol;Acc:MGI:2384590]	chr8	95676980	95715119	+	595.968	0.519149	0.0448609	0.500768	0.0465992	0.312713
ENSMUSG00000043673	Kcns3	protein_coding	potassium voltage-gated channel, delayed-rectifier, subfamily S, member 3 [Source:MGI Symbol;Acc:MGI:1098804]	chr12	11090202	11151056	-	175.141	0.520298	0.055867	0.547113	0.0431293	0.312713
ENSMUSG00000113984	Gm48890	TEC	predicted gene, 48890 [Source:MGI Symbol;Acc:MGI:6098652]	chr13	9328630	9330247	+	103.433	-0.828666	0.04582	0.504512	-0.0424488	0.313265
ENSMUSG00000037493	Cib2	protein_coding	calcium and integrin binding family member 2 [Source:MGI Symbol;Acc:MGI:1929293]	chr9	54544794	54560218	-	310.898	-0.516781	0.0333947	0.45198	-0.0578663	0.313519
ENSMUSG00000078866	Zfp970	protein_coding	zinc finger protein 970 [Source:MGI Symbol;Acc:MGI:3652255]	chr2	177464733	177478129	+	511.654	0.682162	0.0367488	0.464626	0.0369495	0.313729
ENSMUSG00000027716	Trpc3	protein_coding	transient receptor potential cation channel, subfamily C, member 3 [Source:MGI Symbol;Acc:MGI:109526]	chr3	36620482	36690167	-	304.722	-0.941997	0.0367351	0.464626	-0.0248288	0.314119
ENSMUSG00000028115	Bnipl	protein_coding	BCL2/adenovirus E1B 19kD interacting protein like [Source:MGI Symbol;Acc:MGI:2384749]	chr3	95241271	95251193	-	865.741	-0.748304	0.0117179	0.283613	-0.0588689	0.314119
ENSMUSG00000036368	Rmdn2	protein_coding	regulator of microtubule dynamics 2 [Source:MGI Symbol;Acc:MGI:2147043]	chr17	79611863	79693192	+	360.533	0.592506	0.0336395	0.452482	0.055391	0.314119
ENSMUSG00000038838	Vars2	protein_coding	valyl-tRNA synthetase 2, mitochondrial [Source:MGI Symbol;Acc:MGI:1916165]	chr17	35655634	35667592	-	817.792	0.579586	0.0117055	0.283613	0.148436	0.314119
ENSMUSG00000044641	Pard6b	protein_coding	par-6 family cell polarity regulator beta [Source:MGI Symbol;Acc:MGI:2135605]	chr2	168081004	168101203	+	197.519	-0.645103	0.0582973	0.551962	-0.0339161	0.314119
ENSMUSG00000073973	Olfr552	protein_coding	olfactory receptor 552 [Source:MGI Symbol;Acc:MGI:3030386]	chr7	102597770	102608125	+	27.3008	-1.0461	0.0352697	0.458311	-0.0353795	0.314119
ENSMUSG00000108878	Gm49493	TEC	predicted gene, 49493 [Source:MGI Symbol;Acc:MGI:6155171]	chr7	83892262	83896397	+	109.899	0.897523	0.0563702	0.548534	0.0192852	0.314119
ENSMUSG00000112358	Gm33869	TEC	predicted gene, 33869 [Source:MGI Symbol;Acc:MGI:5593028]	chr12	46701075	46704216	-	68.1574	1.5713	0.036712	0.464626	0.00759056	0.314119
ENSMUSG00000044816	D630023F18Rik	protein_coding	RIKEN cDNA D630023F18 gene [Source:MGI Symbol;Acc:MGI:2138198]	chr1	65105285	65123214	-	17.554	-1.28057	0.0352942	0.458311	-0.0191492	0.314242
ENSMUSG00000033918	Parl	protein_coding	presenilin associated, rhomboid-like [Source:MGI Symbol;Acc:MGI:1277152]	chr16	20279818	20302387	-	1446.35	-0.365034	0.0178768	0.344642	-0.16862	0.314308
ENSMUSG00000072494	Ppp1r3e	protein_coding	protein phosphatase 1, regulatory subunit 3E [Source:MGI Symbol;Acc:MGI:2145790]	chr14	54872669	54877550	-	65.272	-1.05427	0.0489586	0.520561	-0.0295972	0.314756
ENSMUSG00000074282	Zfp94	protein_coding	zinc finger protein 94 [Source:MGI Symbol;Acc:MGI:107610]	chr7	24301704	24316666	-	219.379	0.393928	0.0369728	0.466133	0.0859447	0.314756
ENSMUSG00000096632	Igkv9-124	IG_V_gene	immunoglobulin kappa chain variable 9-124 [Source:MGI Symbol;Acc:MGI:3646892]	chr6	67942074	67942540	-	15.8778	3.12638	0.0307019	0.435409	0.00591741	0.314756
ENSMUSG00000019975	Ikbip	protein_coding	IKBKB interacting protein [Source:MGI Symbol;Acc:MGI:1914704]	chr10	91082940	91102607	+	3694.28	0.471917	0.00888715	0.246824	0.257184	0.315098
ENSMUSG00000031519	Asb5	protein_coding	ankyrin repeat and SOCs box-containing 5 [Source:MGI Symbol;Acc:MGI:1923544]	chr8	54529580	54587875	+	121.693	-0.947056	0.0602167	0.559764	-0.0288393	0.315098
ENSMUSG00000053164	Gpr21	protein_coding	G protein-coupled receptor 21 [Source:MGI Symbol;Acc:MGI:2441890]	chr2	37516332	37520603	+	11.2198	2.1883	0.0332126	0.451855	0.00759509	0.315098
ENSMUSG00000057596	Trim30d	protein_coding	tripartite motif-containing 30D [Source:MGI Symbol;Acc:MGI:3035181]	chr7	104470014	104507849	-	427.171	1.318	0.0371481	0.466499	0.0198409	0.315098
ENSMUSG00000029186	Pi4k2b	protein_coding	phosphatidylinositol 4-kinase type 2 beta [Source:MGI Symbol;Acc:MGI:1914323]	chr5	52741574	52769340	+	2038.25	0.530453	0.0115876	0.281926	0.144342	0.315278
ENSMUSG00000095571	Ighv5-17	IG_V_gene	immunoglobulin heavy variable 5-17 [Source:MGI Symbol;Acc:MGI:4439533]	chr12	113859149	113859670	-	16.1969	-2.29022	0.0345972	0.454965	-0.0101466	0.316488
ENSMUSG00000020866	Cacna1g	protein_coding	calcium channel, voltage-dependent, T type, alpha 1G subunit [Source:MGI Symbol;Acc:MGI:1201678]	chr11	94408391	94474198	-	945.755	-0.705478	0.0178343	0.344642	-0.0622749	0.316543
ENSMUSG00000025582	Nptx1	protein_coding	neuronal pentraxin 1 [Source:MGI Symbol;Acc:MGI:107811]	chr11	119538719	119547753	-	162.914	-0.539161	0.0607781	0.562448	-0.0518618	0.316543
ENSMUSG00000035161	Ints6	protein_coding	integrator complex subunit 6 [Source:MGI Symbol;Acc:MGI:1202397]	chr14	62676330	62761169	-	1408.63	0.840819	0.0145256	0.313794	0.0359824	0.316543
ENSMUSG00000070291	Ddx43	protein_coding	DEAD (Asp-Glu-Ala-Asp) box polypeptide 43 [Source:MGI Symbol;Acc:MGI:3642857]	chr9	78395777	78423587	+	49.757	1.06137	0.0492535	0.522694	0.0196101	0.316543
ENSMUSG00000103867	9630010A21Rik	TEC	RIKEN cDNA 9630010A21 gene [Source:MGI Symbol;Acc:MGI:2442787]	chr1	195013746	195016448	+	29.9198	-1.1042	0.0325935	0.449107	-0.0314824	0.316543
ENSMUSG00000053907	Mat2a	protein_coding	methionine adenosyltransferase II, alpha [Source:MGI Symbol;Acc:MGI:2443731]	chr6	72432799	72439558	-	10411.9	0.299171	0.00865882	0.245073	0.194577	0.316628
ENSMUSG00000093575	Gm20695	protein_coding	predicted gene 20695 [Source:MGI Symbol;Acc:MGI:5313142]	chr16	3884648	3919517	+	28.7398	-1.03429	0.0327127	0.449994	-0.0287895	0.316883
ENSMUSG00000108671	2700080J24Rik	TEC	RIKEN cDNA 2700080J24 gene [Source:MGI Symbol;Acc:MGI:1915219]	chr7	16889406	16891067	-	15.0302	1.39465	0.0348223	0.455623	0.017838	0.316883
ENSMUSG00000070287	Slc35g2	protein_coding	solute carrier family 35, member G2 [Source:MGI Symbol;Acc:MGI:2685365]	chr9	100552188	100571090	-	77.1695	-0.661485	0.0473026	0.511593	-0.0424646	0.317073
ENSMUSG00000074071	Fam169b	protein_coding	family with sequence similarity 169, member B [Source:MGI Symbol;Acc:MGI:3644026]	chr7	68273839	68363092	+	80.1973	-0.819372	0.0495305	0.523907	-0.0263701	0.317286
ENSMUSG00000026792	Lrsam1	protein_coding	leucine rich repeat and sterile alpha motif containing 1 [Source:MGI Symbol;Acc:MGI:2684789]	chr2	32925216	32961614	-	917.071	0.351226	0.0179857	0.345256	0.163047	0.317327
ENSMUSG00000046634	Pkd1l1	protein_coding	polycystic kidney disease 1 like 1 [Source:MGI Symbol;Acc:MGI:2156538]	chr11	8826708	8973266	-	45.1363	-0.823152	0.0499801	0.526108	-0.0371544	0.317327
ENSMUSG00000073000	Gm10451	lincRNA	predicted gene 10451 [Source:MGI Symbol;Acc:MGI:3641898]	chr12	76444497	76451336	+	26.6053	-1.98634	0.0328842	0.450712	-0.00913416	0.317327
ENSMUSG00000102953	Gm37019	TEC	predicted gene, 37019 [Source:MGI Symbol;Acc:MGI:5610247]	chr12	102589277	102591410	-	77.6407	0.875916	0.0378124	0.470277	0.0316862	0.317327
ENSMUSG00000104524	Gm37333	TEC	predicted gene, 37333 [Source:MGI Symbol;Acc:MGI:5610561]	chr1	135523088	135525338	-	153.1	-0.831946	0.0469047	0.509104	-0.0407559	0.318303
ENSMUSG00000114907	Gm47794	antisense	predicted gene, 47794 [Source:MGI Symbol;Acc:MGI:6096966]	chr14	16243351	16245091	+	19.5148	-1.05753	0.0363688	0.463113	-0.0328677	0.318343
ENSMUSG00000025355	Mmp19	protein_coding	matrix metallopeptidase 19 [Source:MGI Symbol;Acc:MGI:1927899]	chr10	128790910	128800824	+	3671.13	0.72662	0.0090972	0.250831	0.453757	0.318567
ENSMUSG00000034161	Scx	protein_coding	scleraxis [Source:MGI Symbol;Acc:MGI:102934]	chr15	76457452	76459458	+	27.9026	-1.138	0.0331355	0.451855	-0.0303945	0.318567
ENSMUSG00000074646	6430550D23Rik	protein_coding	RIKEN cDNA 6430550D23 gene [Source:MGI Symbol;Acc:MGI:2443361]	chr2	155973279	156007977	-	99.2214	-0.829313	0.0500223	0.526108	-0.035177	0.318567
ENSMUSG00000024242	Map4k3	protein_coding	mitogen-activated protein kinase kinase kinase kinase 3 [Source:MGI Symbol;Acc:MGI:2154405]	chr17	80580512	80728485	-	3639.98	0.240192	0.00911928	0.25118	0.169501	0.318722
ENSMUSG00000031734	Irx3	protein_coding	Iroquois related homeobox 3 [Source:MGI Symbol;Acc:MGI:1197522]	chr8	91798525	91802067	-	595.997	-0.527693	0.0383281	0.472708	-0.0659535	0.319638
ENSMUSG00000111212	Gm47087	TEC	predicted gene, 47087 [Source:MGI Symbol;Acc:MGI:6095814]	chr9	13308214	13312446	+	135.012	-0.773845	0.0587929	0.553894	-0.0389818	0.319638
ENSMUSG00000114995	Gm49284	TEC	predicted gene, 49284 [Source:MGI Symbol;Acc:MGI:6118771]	chr15	31621972	31624035	+	136.286	-0.785995	0.0383355	0.472708	-0.0312209	0.319638
ENSMUSG00000117333	Gm16386	processed_pseudogene	predicted gene 16386 [Source:MGI Symbol;Acc:MGI:3646848]	chr17	22777217	22807736	-	65.7417	1.44743	0.0383252	0.472708	0.00817739	0.319638
ENSMUSG00000015093	Clic3	protein_coding	chloride intracellular channel 3 [Source:MGI Symbol;Acc:MGI:1916704]	chr2	25456838	25458776	+	620.63	-0.701899	0.0384121	0.472708	-0.039882	0.319658
ENSMUSG00000039065	Atpsckmt	protein_coding	ATP synthase C subunit lysine N-methyltransferase [Source:MGI Symbol;Acc:MGI:1915323]	chr15	31601852	31621227	+	360.359	-0.298685	0.0384016	0.472708	-0.110623	0.319658
ENSMUSG00000105366	Gm43719	TEC	predicted gene 43719 [Source:MGI Symbol;Acc:MGI:5663856]	chr5	13604035	13606233	+	29.5372	1.17989	0.0345888	0.454965	0.0224377	0.319658
ENSMUSG00000113473	Gm7045	processed_pseudogene	predicted gene 7045 [Source:MGI Symbol;Acc:MGI:3779655]	chr13	62670299	62670903	-	9.94019	3.21067	0.00582327	0.192833	0.00667404	0.319713
ENSMUSG00000038663	Fsd2	protein_coding	fibronectin type III and SPRY domain containing 2 [Source:MGI Symbol;Acc:MGI:2444310]	chr7	81533308	81566944	-	129.326	-0.94796	0.0477398	0.513346	-0.0253282	0.320506
ENSMUSG00000044499	Hs3st5	protein_coding	heparan sulfate (glucosamine) 3-O-sulfotransferase 5 [Source:MGI Symbol;Acc:MGI:2441996]	chr10	36506814	36834397	+	10.7271	-1.89595	0.0345388	0.45487	-0.0147419	0.320506
ENSMUSG00000046637	Ttc34	protein_coding	tetratricopeptide repeat domain 34 [Source:MGI Symbol;Acc:MGI:2445205]	chr4	154837459	154867127	+	15.5472	-1.70911	0.035704	0.460136	-0.0183046	0.320506
ENSMUSG00000057561	Eif1a	protein_coding	eukaryotic translation initiation factor 1A [Source:MGI Symbol;Acc:MGI:95298]	chr18	46597701	46616456	+	2578.53	0.33396	0.00923453	0.252789	0.213959	0.320506
ENSMUSG00000022474	Pmm1	protein_coding	phosphomannomutase 1 [Source:MGI Symbol;Acc:MGI:1353418]	chr15	81951108	81960930	-	1329.59	-0.389506	0.0145316	0.313794	-0.209318	0.321031
ENSMUSG00000034265	Zdhhc14	protein_coding	zinc finger, DHHC domain containing 14 [Source:MGI Symbol;Acc:MGI:2653229]	chr17	5492557	5753811	+	275.939	-0.47223	0.0387513	0.475528	-0.0729945	0.321031
ENSMUSG00000002699	Lcp2	protein_coding	lymphocyte cytosolic protein 2 [Source:MGI Symbol;Acc:MGI:1321402]	chr11	34046920	34092295	+	614.607	0.91484	0.0389988	0.47664	0.0259849	0.321405
ENSMUSG00000024617	Camk2a	protein_coding	calcium/calmodulin-dependent protein kinase II alpha [Source:MGI Symbol;Acc:MGI:88256]	chr18	60925618	60988152	+	309.725	-0.936549	0.0380406	0.47131	-0.0340215	0.323052
ENSMUSG00000044139	Prss53	protein_coding	protease, serine 53 [Source:MGI Symbol;Acc:MGI:2652890]	chr7	127885841	127890970	-	494.517	-0.721258	0.0390782	0.476907	-0.0372088	0.323052
ENSMUSG00000102964	9430034N14Rik	TEC	RIKEN cDNA 9430034N14 gene [Source:MGI Symbol;Acc:MGI:2444791]	chr1	156026223	156030007	-	20.2962	1.77295	0.0361901	0.462381	0.00816339	0.323052
ENSMUSG00000031430	Vsig1	protein_coding	V-set and immunoglobulin domain containing 1 [Source:MGI Symbol;Acc:MGI:1926039]	chrX	140907608	140939472	+	134.877	-1.35367	0.0391999	0.477174	-0.0208656	0.323295
ENSMUSG00000037447	Arid5a	protein_coding	AT rich interactive domain 5A (MRF1-like) [Source:MGI Symbol;Acc:MGI:2443039]	chr1	36307733	36324029	+	1501.3	0.612412	0.0189711	0.352113	0.0953527	0.323295
ENSMUSG00000086765	Gm11827	lincRNA	predicted gene 11827 [Source:MGI Symbol;Acc:MGI:3649801]	chr4	11122805	11126998	+	17.5081	-1.05815	0.0375302	0.468732	-0.0284159	0.323295
ENSMUSG00000030386	Zfp606	protein_coding	zinc finger protein 606 [Source:MGI Symbol;Acc:MGI:1914620]	chr7	12478293	12496235	+	859.608	0.398124	0.0396983	0.479867	0.0744846	0.323922
ENSMUSG00000002076	Hsf2bp	protein_coding	heat shock transcription factor 2 binding protein [Source:MGI Symbol;Acc:MGI:1921627]	chr17	31944769	32036349	-	17.7234	1.93907	0.035185	0.457645	0.0147065	0.324159
ENSMUSG00000026311	Asb1	protein_coding	ankyrin repeat and SOCS box-containing 1 [Source:MGI Symbol;Acc:MGI:1929735]	chr1	91540544	91559589	+	742.723	0.379425	0.0187719	0.350366	0.164414	0.324159
ENSMUSG00000027661	Slc2a10	protein_coding	solute carrier family 2 (facilitated glucose transporter), member 10 [Source:MGI Symbol;Acc:MGI:2156687]	chr2	165503787	165519917	+	566.606	0.595397	0.0394191	0.478713	0.0602795	0.324159
ENSMUSG00000033581	Igf2bp2	protein_coding	insulin-like growth factor 2 mRNA binding protein 2 [Source:MGI Symbol;Acc:MGI:1890358]	chr16	22059009	22163299	-	332.779	0.768278	0.0384152	0.472708	0.0426093	0.324159
ENSMUSG00000041878	8430432A02Rik	antisense	RIKEN cDNA 8430432A02 gene [Source:MGI Symbol;Acc:MGI:1918774]	chr1	43092588	43093835	+	20.3499	-0.953868	0.0377916	0.470236	-0.033382	0.324159
ENSMUSG00000096751	Gm28373	processed_transcript	predicted gene 28373 [Source:MGI Symbol;Acc:MGI:5579079]	chr12	102673017	102727333	-	21.6148	1.39676	0.0377834	0.470236	0.0145975	0.324159
ENSMUSG00000031844	Hsd17b2	protein_coding	hydroxysteroid (17-beta) dehydrogenase 2 [Source:MGI Symbol;Acc:MGI:1096386]	chr8	117701904	117759027	+	90.0737	-0.897346	0.0524114	0.534528	-0.0211752	0.325007
ENSMUSG00000030352	Tspan9	protein_coding	tetraspanin 9 [Source:MGI Symbol;Acc:MGI:1924558]	chr6	127961396	128143594	-	2673	-0.510117	0.00950565	0.255981	-0.248173	0.325686
ENSMUSG00000109251	E230032D23Rik	antisense	RIKEN cDNA E230032D23 gene [Source:MGI Symbol;Acc:MGI:3041205]	chr7	143628024	143670614	+	10.4776	1.73305	0.0355189	0.458636	0.0169337	0.325686
ENSMUSG00000051076	Vtcn1	protein_coding	V-set domain containing T cell activation inhibitor 1 [Source:MGI Symbol;Acc:MGI:3039619]	chr3	100825459	100896922	+	42.1327	-1.61047	0.0354744	0.458636	-0.0111525	0.326057
ENSMUSG00000099906	Gm28653	lincRNA	predicted gene 28653 [Source:MGI Symbol;Acc:MGI:5579359]	chr1	20669882	20684298	+	34.3035	-1.48014	0.0350236	0.456723	-0.0202493	0.326057
ENSMUSG00000040525	Cblc	protein_coding	Casitas B-lineage lymphoma c [Source:MGI Symbol;Acc:MGI:1931457]	chr7	19778881	19796809	-	244.585	-0.497038	0.0387908	0.475794	-0.0648879	0.326083
ENSMUSG00000027510	Rbm38	protein_coding	RNA binding motif protein 38 [Source:MGI Symbol;Acc:MGI:1889294]	chr2	173020498	173034734	+	317.121	-1.05366	0.036649	0.464465	-0.034626	0.326188
ENSMUSG00000078815	Cacng6	protein_coding	calcium channel, voltage-dependent, gamma subunit 6 [Source:MGI Symbol;Acc:MGI:1859168]	chr7	3424195	3435667	+	49.8815	-1.11045	0.0522869	0.533672	-0.0253318	0.326188
ENSMUSG00000044320	1700001O22Rik	protein_coding	RIKEN cDNA 1700001O22 gene [Source:MGI Symbol;Acc:MGI:1923631]	chr2	30794769	30803661	-	103.976	-0.534337	0.0503491	0.526575	-0.051861	0.327247
ENSMUSG00000028392	Bspry	protein_coding	B-box and SPRY domain containing [Source:MGI Symbol;Acc:MGI:2177191]	chr4	62480053	62497298	+	287.448	-0.701502	0.0368262	0.464982	-0.0402568	0.327327
ENSMUSG00000046203	Sprr2g	polymorphic_pseudogene	small proline-rich protein 2G [Source:MGI Symbol;Acc:MGI:1330348]	chr3	92373915	92375229	+	778.133	-1.19883	0.020454	0.365407	-0.0343937	0.327327
ENSMUSG00000026305	Lrrfip1	protein_coding	leucine rich repeat (in FLII) interacting protein 1 [Source:MGI Symbol;Acc:MGI:1342770]	chr1	90998737	91128944	+	3922.51	0.508957	0.00349233	0.144737	0.335828	0.327652
ENSMUSG00000052752	Traf7	protein_coding	TNF receptor-associated factor 7 [Source:MGI Symbol;Acc:MGI:3042141]	chr17	24508562	24527938	-	4248.41	0.463327	0.00358299	0.146948	0.333457	0.327737
ENSMUSG00000033159	Cnppd1	protein_coding	cyclin Pas1/PHO80 domain containing 1 [Source:MGI Symbol;Acc:MGI:1916421]	chr1	75134554	75142711	-	2172.41	0.253536	0.00621551	0.200838	0.185052	0.328111
ENSMUSG00000115279	Gm49273	processed_pseudogene	predicted gene, 49273 [Source:MGI Symbol;Acc:MGI:6118757]	chr15	103657839	103661681	+	364.782	0.826768	0.0370408	0.466499	0.0291061	0.32822
ENSMUSG00000020669	Sh3yl1	protein_coding	Sh3 domain YSC-like 1 [Source:MGI Symbol;Acc:MGI:1346118]	chr12	30911668	30960162	+	325.682	-0.513546	0.0370573	0.466499	-0.0562041	0.329502
ENSMUSG00000059921	Unc5c	protein_coding	unc-5 netrin receptor C [Source:MGI Symbol;Acc:MGI:1095412]	chr3	141465216	141834924	+	162.138	0.599207	0.0659019	0.576426	0.0351224	0.329776
ENSMUSG00000071656	Lrrn4cl	protein_coding	LRRN4 C-terminal like [Source:MGI Symbol;Acc:MGI:1916102]	chr19	8850768	8853909	+	450.862	0.722411	0.0406811	0.486024	0.0381276	0.330236
ENSMUSG00000027200	Sema6d	protein_coding	sema domain, transmembrane domain (TM), and cytoplasmic domain, (semaphorin) 6D [Source:MGI Symbol;Acc:MGI:2387661]	chr2	124089969	124667770	+	5496.65	0.568507	0.00907514	0.250549	0.329925	0.330286
ENSMUSG00000028391	Wdr31	protein_coding	WD repeat domain 31 [Source:MGI Symbol;Acc:MGI:1918604]	chr4	62448653	62470896	-	139.306	0.602125	0.0661699	0.576772	0.0364492	0.330286
ENSMUSG00000109625	3110080E11Rik	TEC	RIKEN cDNA 3110080E11 gene [Source:MGI Symbol;Acc:MGI:1920469]	chr8	16912706	16916182	-	127.518	-0.799936	0.0503223	0.526575	-0.0384104	0.330286
ENSMUSG00000038550	Ciart	protein_coding	circadian associated repressor of transcription [Source:MGI Symbol;Acc:MGI:2684975]	chr3	95878503	95882251	-	573.229	-0.678826	0.0408786	0.486425	-0.0538377	0.330799
ENSMUSG00000113998	Gm40909	lincRNA	predicted gene, 40909 [Source:MGI Symbol;Acc:MGI:5623794]	chr13	34500728	34506511	-	22.2916	1.29693	0.0355499	0.458814	0.020559	0.330799
ENSMUSG00000028076	Cd1d1	protein_coding	CD1d1 antigen [Source:MGI Symbol;Acc:MGI:107674]	chr3	86995834	86999441	-	364.577	-0.49523	0.0374079	0.467979	-0.0658865	0.330952
ENSMUSG00000051811	Cox6b2	protein_coding	cytochrome c oxidase subunit 6B2 [Source:MGI Symbol;Acc:MGI:3044182]	chr7	4751792	4753094	-	101.203	-0.607107	0.0542566	0.541001	-0.0420059	0.331393
ENSMUSG00000074577	Ripor3	protein_coding	RIPOR family member 3 [Source:MGI Symbol;Acc:MGI:1916803]	chr2	167980164	168010618	-	479.479	-0.833897	0.0189568	0.352113	-0.0468673	0.331412
ENSMUSG00000034818	Celf5	protein_coding	CUGBP, Elav-like family member 5 [Source:MGI Symbol;Acc:MGI:2442333]	chr10	81459227	81482709	-	85.703	0.888196	0.0538133	0.539808	0.0298484	0.331691
ENSMUSG00000032487	Ptgs2	protein_coding	prostaglandin-endoperoxide synthase 2 [Source:MGI Symbol;Acc:MGI:97798]	chr1	150100031	150108227	+	594.735	1.9043	0.0190951	0.352609	0.0196136	0.332521
ENSMUSG00000045532	C1ql1	protein_coding	complement component 1, q subcomponent-like 1 [Source:MGI Symbol;Acc:MGI:1344400]	chr11	102939264	102946688	-	212.974	-0.677452	0.0511013	0.530285	-0.0474503	0.332521
ENSMUSG00000056569	Mpz	protein_coding	myelin protein zero [Source:MGI Symbol;Acc:MGI:103177]	chr1	171150711	171161130	+	604.508	-1.25028	0.0413384	0.489804	-0.0237527	0.332521
ENSMUSG00000062859	Tcp11	protein_coding	t-complex protein 11 [Source:MGI Symbol;Acc:MGI:98544]	chr17	28066745	28080639	-	19.7755	-1.03608	0.0342055	0.454713	-0.0279509	0.332521
ENSMUSG00000063651	Cnfn	protein_coding	cornifelin [Source:MGI Symbol;Acc:MGI:1919633]	chr7	25367620	25369724	-	3665.25	-0.982504	0.00986691	0.258946	-0.0521991	0.332521
ENSMUSG00000117310	Ptp4a1	protein_coding	protein tyrosine phosphatase 4a1 [Source:MGI Symbol;Acc:MGI:1277096]	chr1	30940302	30949770	-	5572.43	0.299594	0.00968879	0.257307	0.19613	0.332521
ENSMUSG00000031372	Trex2	protein_coding	three prime repair exonuclease 2 [Source:MGI Symbol;Acc:MGI:1346343]	chrX	73433705	73435344	-	1007.23	-0.942152	0.0418825	0.490509	-0.0312742	0.333233
ENSMUSG00000000982	Ccl3	protein_coding	chemokine (C-C motif) ligand 3 [Source:MGI Symbol;Acc:MGI:98260]	chr11	83647844	83649355	-	113.94	1.71815	0.0658558	0.576426	0.014549	0.333724
ENSMUSG00000071632	2510002D24Rik	protein_coding	RIKEN cDNA 2510002D24 gene [Source:MGI Symbol;Acc:MGI:1919557]	chr16	18836578	18840160	+	323.38	-0.499226	0.038184	0.47182	-0.0625234	0.333724
ENSMUSG00000112000	Gm47956	processed_transcript	predicted gene, 47956 [Source:MGI Symbol;Acc:MGI:6097228]	chr10	100577426	100583711	+	52.345	0.576142	0.0522098	0.533672	0.0452134	0.333724
ENSMUSG00000017707	Serinc3	protein_coding	serine incorporator 3 [Source:MGI Symbol;Acc:MGI:1349457]	chr2	163623272	163645131	-	16747.8	0.332119	0.00939147	0.254993	0.210265	0.333905
ENSMUSG00000037224	Zfyve28	protein_coding	zinc finger, FYVE domain containing 28 [Source:MGI Symbol;Acc:MGI:2684992]	chr5	34194893	34288449	-	98.5385	0.490722	0.0546255	0.542595	0.0579596	0.333905
ENSMUSG00000086219	Srrm4os	antisense	serine/arginine repetitive matrix 4, opposite strand [Source:MGI Symbol;Acc:MGI:1924048]	chr5	116438720	116465487	+	10.2283	-3.00529	0.00484918	0.175333	-0.0150665	0.333905
ENSMUSG00000098374	Gm28043	protein_coding	predicted gene, 28043 [Source:MGI Symbol;Acc:MGI:5547779]	chr17	29614876	29703359	+	213.821	0.917281	0.0416782	0.490509	0.0225742	0.333905
ENSMUSG00000037169	Mycn	protein_coding	v-myc avian myelocytomatosis viral related oncogene, neuroblastoma derived [Source:MGI Symbol;Acc:MGI:97357]	chr12	12936093	12941914	-	457.05	-0.515204	0.051519	0.530699	-0.0528091	0.334022
ENSMUSG00000035285	Nat14	protein_coding	N-acetyltransferase 14 [Source:MGI Symbol;Acc:MGI:3039561]	chr7	4922028	4925006	+	145.212	0.643643	0.0680265	0.580873	0.0371316	0.334738
ENSMUSG00000040428	Plekha4	protein_coding	pleckstrin homology domain containing, family A (phosphoinositide binding specific) member 4 [Source:MGI Symbol;Acc:MGI:1916467]	chr7	45526330	45554229	+	1847.85	0.504164	0.0130548	0.299746	0.261219	0.334738
ENSMUSG00000040471	Ggt6	protein_coding	gamma-glutamyltransferase 6 [Source:MGI Symbol;Acc:MGI:1918772]	chr11	72435526	72438400	+	325.824	-0.595114	0.0384904	0.473415	-0.0492816	0.334738
ENSMUSG00000056592	Zfp658	protein_coding	zinc finger protein 658 [Source:MGI Symbol;Acc:MGI:2652821]	chr7	43562256	43575461	+	405.354	0.432341	0.0414409	0.48995	0.0727461	0.334821
ENSMUSG00000022329	Stk3	protein_coding	serine/threonine kinase 3 [Source:MGI Symbol;Acc:MGI:1928487]	chr15	34875496	35178921	-	1838.26	0.391277	0.0204248	0.365129	0.153142	0.336039
ENSMUSG00000010607	Pigyl	protein_coding	phosphatidylinositol glycan anchor biosynthesis, class Y-like [Source:MGI Symbol;Acc:MGI:1913518]	chr9	22156846	22158358	+	398.012	-0.399155	0.0417834	0.490509	-0.0887052	0.336164
ENSMUSG00000026031	Cflar	protein_coding	CASP8 and FADD-like apoptosis regulator [Source:MGI Symbol;Acc:MGI:1336166]	chr1	58711508	58758884	+	6527.53	0.482064	0.00942724	0.255256	0.192191	0.336164
ENSMUSG00000035067	Xkr6	protein_coding	X-linked Kx blood group related 6 [Source:MGI Symbol;Acc:MGI:2447765]	chr14	63606503	63820809	+	159.512	0.515416	0.0685702	0.582425	0.0425959	0.336164
ENSMUSG00000061894	Zscan20	protein_coding	zinc finger and SCAN domains 20 [Source:MGI Symbol;Acc:MGI:2679268]	chr4	128583539	128610098	-	301.113	0.651368	0.0386687	0.47495	0.0423669	0.336164
ENSMUSG00000073599	Ecscr	protein_coding	endothelial cell surface expressed chemotaxis and apoptosis regulator [Source:MGI Symbol;Acc:MGI:1915795]	chr18	35713086	35722356	-	466.42	0.469363	0.0422156	0.491709	0.0736351	0.336164
ENSMUSG00000113973	A030014E15Rik	protein_coding	RIKEN cDNA A030014E15 gene [Source:MGI Symbol;Acc:MGI:1925167]	chr1	82924917	82925712	+	116.744	-2.29137	0.0686417	0.582527	-0.004503	0.336164
ENSMUSG00000032498	Mlh1	protein_coding	mutL homolog 1 [Source:MGI Symbol;Acc:MGI:101938]	chr9	111228228	111271791	-	345.596	-0.528759	0.0424617	0.492094	-0.0546256	0.336491
ENSMUSG00000040280	Ndufa4l2	protein_coding	Ndufa4, mitochondrial complex associated like 2 [Source:MGI Symbol;Acc:MGI:3039567]	chr10	127514967	127517154	+	2554.72	-0.654367	0.0064787	0.205608	-0.113726	0.336491
ENSMUSG00000080893	Ndufa12-ps	processed_pseudogene	NADH:ubiquinone oxidoreductase subunit A12, pseudogene [Source:MGI Symbol;Acc:MGI:3801934]	chr5	130188395	130188796	+	925.015	-0.405285	0.0428576	0.493472	-0.0868347	0.336491
ENSMUSG00000107741	Gm2011	transcribed_unprocessed_pseudogene	predicted gene 2011 [Source:MGI Symbol;Acc:MGI:3780180]	chr3	40846820	40875388	+	96.2103	-0.607241	0.0557816	0.546998	-0.0428532	0.336491
ENSMUSG00000004328	Hif3a	protein_coding	hypoxia inducible factor 3, alpha subunit [Source:MGI Symbol;Acc:MGI:1859778]	chr7	17031507	17062427	-	170.502	-1.19034	0.0689798	0.584282	-0.0137257	0.336496
ENSMUSG00000099655	2310034G01Rik	protein_coding	RIKEN cDNA 2310034G01 gene [Source:MGI Symbol;Acc:MGI:1922829]	chr19	46348201	46350302	-	12.8565	-1.53922	0.0352855	0.458311	-0.0193004	0.336685
ENSMUSG00000079845	Xlr4a	protein_coding	X-linked lymphocyte-regulated 4A [Source:MGI Symbol;Acc:MGI:3574098]	chrX	73074345	73082478	-	55.4661	1.48004	0.0426098	0.492094	0.0175936	0.33699
ENSMUSG00000015766	Eps8	protein_coding	epidermal growth factor receptor pathway substrate 8 [Source:MGI Symbol;Acc:MGI:104684]	chr6	137477245	137654876	-	1365.23	0.532183	0.0165846	0.334366	0.112377	0.337045
ENSMUSG00000027559	Car3	protein_coding	carbonic anhydrase 3 [Source:MGI Symbol;Acc:MGI:88270]	chr3	14863512	14872523	+	10175.1	-1.0974	0.0100197	0.261414	-0.040268	0.337045
ENSMUSG00000029716	Tfr2	protein_coding	transferrin receptor 2 [Source:MGI Symbol;Acc:MGI:1354956]	chr5	137569840	137587481	+	27.1358	-1.15234	0.037605	0.469446	-0.0223821	0.337045
ENSMUSG00000034156	Tspoap1	protein_coding	TSPO associated protein 1 [Source:MGI Symbol;Acc:MGI:2450877]	chr11	87760541	87785928	+	65.4017	-1.26193	0.0561906	0.548453	-0.0132601	0.337045
ENSMUSG00000040111	Gramd1b	protein_coding	GRAM domain containing 1B [Source:MGI Symbol;Acc:MGI:1925037]	chr9	40293233	40531383	-	2061.18	0.539994	0.0133311	0.30285	0.131269	0.337045
ENSMUSG00000078495	Zfp984	protein_coding	zinc finger protein 984 [Source:MGI Symbol;Acc:MGI:3651978]	chr4	147753974	147809788	-	388.96	1.0229	0.0390112	0.47664	0.0246201	0.337045
ENSMUSG00000083595	Gm9200	processed_pseudogene	predicted gene 9200 [Source:MGI Symbol;Acc:MGI:3779839]	chrX	106641381	106642734	-	45.3614	0.906456	0.0559138	0.547113	0.0223746	0.337045
ENSMUSG00000050592	Fam78a	protein_coding	family with sequence similarity 78, member A [Source:MGI Symbol;Acc:MGI:2443569]	chr2	32050055	32084857	-	155.347	-0.516205	0.0696794	0.586416	-0.0517442	0.337836
ENSMUSG00000025577	Cbx2	protein_coding	chromobox 2 [Source:MGI Symbol;Acc:MGI:88289]	chr11	119022962	119031270	+	649.165	-0.331566	0.0198709	0.361277	-0.166411	0.338267
ENSMUSG00000114584	Gm47694	TEC	predicted gene, 47694 [Source:MGI Symbol;Acc:MGI:6096803]	chr14	60210974	60216419	-	119.135	0.627932	0.0531827	0.538355	0.0339499	0.338267
ENSMUSG00000021506	Pitx1	protein_coding	paired-like homeodomain transcription factor 1 [Source:MGI Symbol;Acc:MGI:107374]	chr13	55825051	55836192	-	48.7664	-1.45364	0.0541359	0.540928	-0.0182564	0.338404
ENSMUSG00000086965	Rtl10	protein_coding	retrotransposon Gag like 10 [Source:MGI Symbol;Acc:MGI:3833934]	chr16	18498901	18501658	+	53.2904	-0.649464	0.0564655	0.548534	-0.039668	0.338404
ENSMUSG00000116656	Gm49708	processed_transcript	predicted gene, 49708 [Source:MGI Symbol;Acc:MGI:6215173]	chr16	90341595	90349642	-	256.547	0.55841	0.0419657	0.490509	0.0502189	0.338404
ENSMUSG00000038797	Zscan2	protein_coding	zinc finger and SCAN domain containing 2 [Source:MGI Symbol;Acc:MGI:99176]	chr7	80860920	80876537	+	282.868	0.423473	0.0431706	0.495349	0.0862312	0.338522
ENSMUSG00000027419	Pcsk2	protein_coding	proprotein convertase subtilisin/kexin type 2 [Source:MGI Symbol;Acc:MGI:97512]	chr2	143546156	143816285	+	282.55	1.22635	0.0427529	0.493117	0.0245674	0.339201
ENSMUSG00000037363	Letm2	protein_coding	leucine zipper-EF-hand containing transmembrane protein 2 [Source:MGI Symbol;Acc:MGI:2444979]	chr8	25578490	25597582	-	248.012	-0.600918	0.0433361	0.495349	-0.0423534	0.339201
ENSMUSG00000051951	Xkr4	protein_coding	X-linked Kx blood group related 4 [Source:MGI Symbol;Acc:MGI:3528744]	chr1	3205901	3671498	-	53.9556	1.37374	0.0433228	0.495349	0.0157246	0.339201
ENSMUSG00000020061	Mybpc1	protein_coding	myosin binding protein C, slow-type [Source:MGI Symbol;Acc:MGI:1336213]	chr10	88518279	88605152	-	2025.7	-1.42042	0.000891716	0.0621407	-1.05575	0.339494
ENSMUSG00000082575	Eef2-ps2	processed_pseudogene	eukaryotic translation elongation factor 2, pseudogene 2 [Source:MGI Symbol;Acc:MGI:3650664]	chr4	143242024	143243368	-	12.4073	1.68096	0.0388449	0.475801	0.0179558	0.339724
ENSMUSG00000036864	Proser3	protein_coding	proline and serine rich 3 [Source:MGI Symbol;Acc:MGI:2681861]	chr7	30539134	30552299	-	393.563	0.582148	0.0398392	0.480699	0.0511092	0.339917
ENSMUSG00000041653	Pnpla3	protein_coding	patatin-like phospholipase domain containing 3 [Source:MGI Symbol;Acc:MGI:2151796]	chr15	84167837	84187236	+	364.25	-0.504846	0.0400045	0.481389	-0.055751	0.339917
ENSMUSG00000060568	Fam78b	protein_coding	family with sequence similarity 78, member B [Source:MGI Symbol;Acc:MGI:2443050]	chr1	167001417	167091302	+	1905.26	0.522452	0.0144588	0.313745	0.235692	0.339917
ENSMUSG00000097910	5033428I22Rik	lincRNA	RIKEN cDNA 5033428I22 gene [Source:MGI Symbol;Acc:MGI:1923246]	chr8	57332118	57354580	+	14.3753	-1.86117	0.0403135	0.482496	-0.0119186	0.339917
ENSMUSG00000074121	Ntf5	protein_coding	neurotrophin 5 [Source:MGI Symbol;Acc:MGI:97381]	chr7	45413695	45417179	+	87.2948	-0.751977	0.0572157	0.55092	-0.0288017	0.340523
ENSMUSG00000027579	Srms	protein_coding	src-related kinase lacking C-terminal regulatory tyrosine and N-terminal myristylation sites [Source:MGI Symbol;Acc:MGI:101865]	chr2	181205562	181213185	-	106.056	-0.7816	0.0437576	0.497409	-0.031828	0.340847
ENSMUSG00000066760	Psg16	protein_coding	pregnancy specific glycoprotein 16 [Source:MGI Symbol;Acc:MGI:1347249]	chr7	17074040	17133450	+	143.524	-0.400442	0.0673057	0.578743	-0.0643457	0.341294
ENSMUSG00000026986	Hnmt	protein_coding	histamine N-methyltransferase [Source:MGI Symbol;Acc:MGI:2153181]	chr2	24002910	24049394	-	83.4533	0.687392	0.055128	0.544246	0.0334235	0.341461
ENSMUSG00000020152	Actr2	protein_coding	ARP2 actin-related protein 2 [Source:MGI Symbol;Acc:MGI:1913963]	chr11	20062304	20112913	-	9976.35	0.2119	0.0107707	0.270372	0.155025	0.341528
ENSMUSG00000009900	Wnt3a	protein_coding	wingless-type MMTV integration site family, member 3A [Source:MGI Symbol;Acc:MGI:98956]	chr11	59248033	59290752	-	67.4327	-0.639203	0.0576749	0.551538	-0.0432687	0.341606
ENSMUSG00000033847	Pla2g4c	protein_coding	phospholipase A2, group IVC (cytosolic, calcium-independent) [Source:MGI Symbol;Acc:MGI:1196403]	chr7	13324655	13360672	+	384.48	-0.729664	0.0434129	0.495684	-0.0370495	0.341606
ENSMUSG00000043635	Adamts3	protein_coding	a disintegrin-like and metallopeptidase (reprolysin type) with thrombospondin type 1 motif, 3 [Source:MGI Symbol;Acc:MGI:3045353]	chr5	89677087	89883334	-	20.5835	1.38038	0.0421233	0.491312	0.0121766	0.341606
ENSMUSG00000108591	Particl	TEC	promoter of Mat2a antisense radiation induced circulating long non-coding RNA [Source:MGI Symbol;Acc:MGI:1925358]	chr6	72439051	72440610	+	164.795	-0.370822	0.0440276	0.497922	-0.0958361	0.341606
ENSMUSG00000020635	Fkbp1b	protein_coding	FK506 binding protein 1b [Source:MGI Symbol;Acc:MGI:1336205]	chr12	4833174	4841591	-	113.873	-0.540203	0.0677288	0.580315	-0.0442079	0.341767
ENSMUSG00000074419	Gm15448	protein_coding	predicted gene 15448 [Source:MGI Symbol;Acc:MGI:3705216]	chr7	3816781	3825687	-	54.4596	0.764334	0.0441209	0.497972	0.0375727	0.341767
ENSMUSG00000079588	Tmem182	protein_coding	transmembrane protein 182 [Source:MGI Symbol;Acc:MGI:1923725]	chr1	40805601	40856887	+	314.87	-0.787768	0.0403489	0.482704	-0.0424842	0.341767
ENSMUSG00000020015	Cdk17	protein_coding	cyclin-dependent kinase 17 [Source:MGI Symbol;Acc:MGI:97517]	chr10	93160875	93267071	+	1578.64	0.375548	0.0146942	0.315265	0.212856	0.342034
ENSMUSG00000021835	Bmp4	protein_coding	bone morphogenetic protein 4 [Source:MGI Symbol;Acc:MGI:88180]	chr14	46383520	46390669	-	449.332	-0.542341	0.0138378	0.308032	-0.113161	0.342034
ENSMUSG00000023826	Prkn	protein_coding	parkin RBR E3 ubiquitin protein ligase [Source:MGI Symbol;Acc:MGI:1355296]	chr17	10840384	12063361	+	228.68	-0.386541	0.0407654	0.486312	-0.0944747	0.342034
ENSMUSG00000027618	Nfs1	protein_coding	nitrogen fixation gene 1 (S. cerevisiae) [Source:MGI Symbol;Acc:MGI:1316706]	chr2	156123639	156144186	-	1335.32	0.364708	0.0135594	0.305479	0.194007	0.342034
ENSMUSG00000028496	Mllt3	protein_coding	myeloid/lymphoid or mixed-lineage leukemia; translocated to, 3 [Source:MGI Symbol;Acc:MGI:1917372]	chr4	87769925	88033364	-	946.835	-0.492717	0.0227712	0.385392	-0.0956971	0.342034
ENSMUSG00000030144	Clec4d	protein_coding	C-type lectin domain family 4, member d [Source:MGI Symbol;Acc:MGI:1298389]	chr6	123262111	123275265	+	363.36	1.75244	0.0446441	0.49955	0.0165927	0.342034
ENSMUSG00000033216	Eefsec	protein_coding	eukaryotic elongation factor, selenocysteine-tRNA-specific [Source:MGI Symbol;Acc:MGI:2137092]	chr6	88257334	88446539	-	486.49	-0.410502	0.0550088	0.544246	-0.0693531	0.342034
ENSMUSG00000033419	Snap91	protein_coding	synaptosomal-associated protein 91 [Source:MGI Symbol;Acc:MGI:109132]	chr9	86765923	86880654	-	44.631	-1.1216	0.0581032	0.551962	-0.0170764	0.342034
ENSMUSG00000035513	Ntng2	protein_coding	netrin G2 [Source:MGI Symbol;Acc:MGI:2159341]	chr2	29194541	29253005	-	473.284	0.349004	0.0204792	0.365612	0.14949	0.342034
ENSMUSG00000040904	Gm21988	protein_coding	predicted gene 21988 [Source:MGI Symbol;Acc:MGI:5439457]	chr11	70235206	70239830	-	95.357	-0.493752	0.0582318	0.551962	-0.0580047	0.342034
ENSMUSG00000042540	Acot5	protein_coding	acyl-CoA thioesterase 5 [Source:MGI Symbol;Acc:MGI:2384969]	chr12	84069325	84076020	+	14.3131	-1.17717	0.0415421	0.48995	-0.0243014	0.342034
ENSMUSG00000042909	Olfr648	protein_coding	olfactory receptor 648 [Source:MGI Symbol;Acc:MGI:3030482]	chr7	104177598	104183392	-	58.5278	-1.48403	0.0445543	0.49955	-0.0126022	0.342034
ENSMUSG00000045689	Pcdhb4	protein_coding	protocadherin beta 4 [Source:MGI Symbol;Acc:MGI:2136738]	chr18	37307455	37311172	+	179.937	-0.745196	0.0442787	0.49893	-0.0386318	0.342034
ENSMUSG00000050854	Tmem125	protein_coding	transmembrane protein 125 [Source:MGI Symbol;Acc:MGI:1923409]	chr4	118540941	118544044	-	220.457	-0.921057	0.0552488	0.544732	-0.0202321	0.342034
ENSMUSG00000066553	Gm6969	processed_pseudogene	predicted pseudogene 6969 [Source:MGI Symbol;Acc:MGI:3645320]	chr12	24638669	24639010	-	1197.45	-0.690466	0.0165867	0.334366	-0.0553171	0.342034
ENSMUSG00000103243	Lce1d	protein_coding	late cornified envelope 1D [Source:MGI Symbol;Acc:MGI:1916861]	chr3	92685499	92687210	-	1273.35	-1.20797	0.0172705	0.338188	-0.0278866	0.342034
ENSMUSG00000105514	Gm42913	TEC	predicted gene 42913 [Source:MGI Symbol;Acc:MGI:5663050]	chr5	114115829	114117681	+	21.213	1.10779	0.0392918	0.477985	0.0245648	0.342034
ENSMUSG00000107355	AI839979	lincRNA	expressed sequence AI839979 [Source:MGI Symbol;Acc:MGI:2140975]	chr5	31569595	31571397	-	60.5923	0.869984	0.0446015	0.49955	0.0369358	0.342034
ENSMUSG00000112980	D430020J02Rik	bidirectional_promoter_lncRNA	RIKEN cDNA D430020J02 gene [Source:MGI Symbol;Acc:MGI:2442237]	chr12	116401947	116405210	-	151.536	-0.644815	0.0707183	0.587963	-0.0327407	0.342034
ENSMUSG00000115074	Ndor1	protein_coding	NADPH dependent diflavin oxidoreductase 1 [Source:MGI Symbol;Acc:MGI:1926047]	chr2	25244863	25255386	-	18.791	7.14595	0.0397362	0.479891	0.00146147	0.342034
ENSMUSG00000000794	Kcnn3	protein_coding	potassium intermediate/small conductance calcium-activated channel, subfamily N, member 3 [Source:MGI Symbol;Acc:MGI:2153183]	chr3	89520164	89675132	+	67.2707	-0.723545	0.0586791	0.553492	-0.0377604	0.342207
ENSMUSG00000027938	Creb3l4	protein_coding	cAMP responsive element binding protein 3-like 4 [Source:MGI Symbol;Acc:MGI:1916603]	chr3	90237500	90243512	-	58.5668	-0.523856	0.0588498	0.554235	-0.0462292	0.342207
ENSMUSG00000030406	Gipr	protein_coding	gastric inhibitory polypeptide receptor [Source:MGI Symbol;Acc:MGI:1352753]	chr7	19156061	19166127	-	6.7505	2.49872	0.0173584	0.338915	0.00945811	0.342207
ENSMUSG00000102691	Gm37780	TEC	predicted gene, 37780 [Source:MGI Symbol;Acc:MGI:5611008]	chr2	13161751	13163623	-	43.3962	0.731341	0.040411	0.483089	0.0417314	0.342278
ENSMUSG00000028348	Cavin4	protein_coding	caveolae associated 4 [Source:MGI Symbol;Acc:MGI:1915266]	chr4	48663514	48673502	+	102.47	-0.894045	0.0449716	0.501193	-0.0326978	0.342903
ENSMUSG00000029503	P2rx2	protein_coding	purinergic receptor P2X, ligand-gated ion channel, 2 [Source:MGI Symbol;Acc:MGI:2665170]	chr5	110339812	110343212	-	68.44	-0.729944	0.0564953	0.548534	-0.0302209	0.342903
ENSMUSG00000002871	Tpra1	protein_coding	transmembrane protein, adipocyte asscociated 1 [Source:MGI Symbol;Acc:MGI:1345190]	chr6	88902251	88912238	+	1363.12	-0.515205	0.0170168	0.337433	-0.187188	0.343075
ENSMUSG00000019787	Trdn	protein_coding	triadin [Source:MGI Symbol;Acc:MGI:1924007]	chr10	33080554	33476709	+	1159.64	-1.3231	0.0138653	0.308131	-0.0295974	0.343075
ENSMUSG00000020692	Nle1	protein_coding	notchless homolog 1 [Source:MGI Symbol;Acc:MGI:2429770]	chr11	82900768	82908411	-	444.529	0.36561	0.0556277	0.546116	0.0829037	0.343075
ENSMUSG00000022580	Rhpn1	protein_coding	rhophilin, Rho GTPase binding protein 1 [Source:MGI Symbol;Acc:MGI:1098783]	chr15	75704280	75715485	+	31.7674	-1.2549	0.0394378	0.478713	-0.0234941	0.343075
ENSMUSG00000032246	Calml4	protein_coding	calmodulin-like 4 [Source:MGI Symbol;Acc:MGI:1922850]	chr9	62858080	62875921	+	132.825	0.913812	0.0452032	0.502279	0.0270519	0.343075
ENSMUSG00000034591	Slc41a2	protein_coding	solute carrier family 41, member 2 [Source:MGI Symbol;Acc:MGI:2442940]	chr10	83230848	83337882	-	745.865	0.487481	0.0216883	0.377354	0.115177	0.343075
ENSMUSG00000034919	Ttc22	protein_coding	tetratricopeptide repeat domain 22 [Source:MGI Symbol;Acc:MGI:3045307]	chr4	106622432	106640189	+	255.643	-0.732483	0.0415816	0.489983	-0.0372159	0.343075
ENSMUSG00000037890	Wdr19	protein_coding	WD repeat domain 19 [Source:MGI Symbol;Acc:MGI:2443231]	chr5	65199696	65260415	+	706.217	0.406708	0.0143782	0.313034	0.19288	0.343075
ENSMUSG00000037991	Rmi2	protein_coding	RecQ mediated genome instability 2 [Source:MGI Symbol;Acc:MGI:2685383]	chr16	10835059	10892966	+	72.8478	-0.511066	0.0598683	0.558896	-0.055786	0.343075
ENSMUSG00000040714	Klc3	protein_coding	kinesin light chain 3 [Source:MGI Symbol;Acc:MGI:1277971]	chr7	19394437	19404104	-	1037.61	-0.722848	0.0171169	0.337433	-0.0540042	0.343075
ENSMUSG00000043313	Pcdhb19	protein_coding	protocadherin beta 19 [Source:MGI Symbol;Acc:MGI:2136757]	chr18	37496991	37504128	+	227.816	0.632894	0.0418239	0.490509	0.0376378	0.343075
ENSMUSG00000047108	Dnajb7	protein_coding	DnaJ heat shock protein family (Hsp40) member B7 [Source:MGI Symbol;Acc:MGI:1914012]	chr15	81406926	81408299	-	24.7304	1.06865	0.0402501	0.482386	0.0204159	0.343075
ENSMUSG00000048707	Tprn	protein_coding	taperin [Source:MGI Symbol;Acc:MGI:2139535]	chr2	25262618	25269885	+	501.077	-0.474924	0.0456393	0.504395	-0.0744721	0.343075
ENSMUSG00000052212	Cd177	protein_coding	CD177 antigen [Source:MGI Symbol;Acc:MGI:1916141]	chr7	24743983	24760311	-	7.78209	2.78988	0.00636688	0.203756	0.0191945	0.343075
ENSMUSG00000055926	Gm14137	protein_coding	predicted gene 14137 [Source:MGI Symbol;Acc:MGI:3651144]	chr2	119174509	119177575	+	201.264	-0.814686	0.0563732	0.548534	-0.0242791	0.343075
ENSMUSG00000057280	Musk	protein_coding	muscle, skeletal, receptor tyrosine kinase [Source:MGI Symbol;Acc:MGI:103581]	chr4	58285960	58374303	+	20.382	-1.12163	0.0407962	0.486312	-0.0220607	0.343075
ENSMUSG00000073791	Efcab7	protein_coding	EF-hand calcium binding domain 7 [Source:MGI Symbol;Acc:MGI:2385199]	chr4	99829198	99912788	+	340.684	-0.681888	0.0454692	0.503349	-0.0414614	0.343075
ENSMUSG00000074968	Ano3	protein_coding	anoctamin 3 [Source:MGI Symbol;Acc:MGI:3613666]	chr2	110655201	110950923	-	126.644	0.670924	0.0562015	0.548453	0.0346152	0.343075
ENSMUSG00000078202	Nrarp	protein_coding	Notch-regulated ankyrin repeat protein [Source:MGI Symbol;Acc:MGI:1914372]	chr2	25180758	25183339	+	1637.12	-0.641971	0.0218776	0.378552	-0.0529272	0.343075
ENSMUSG00000086914	Gm16124	antisense	predicted gene 16124 [Source:MGI Symbol;Acc:MGI:3802001]	chr9	53667246	53681265	+	58.1856	-0.555323	0.0454229	0.503349	-0.0543443	0.343075
ENSMUSG00000096956	Snhg18	lincRNA	small nucleolar RNA host gene 18 [Source:MGI Symbol;Acc:MGI:1914085]	chr15	32240565	32244662	-	1006.3	-0.430735	0.0230693	0.387033	-0.132505	0.343075
ENSMUSG00000098702	1500015A07Rik	antisense	RIKEN cDNA 1500015A07 gene [Source:MGI Symbol;Acc:MGI:1916232]	chr18	61726390	61735917	+	341.605	-0.610725	0.045189	0.502279	-0.0459308	0.343075
ENSMUSG00000109097	Gm29683	lincRNA	predicted gene, 29683 [Source:MGI Symbol;Acc:MGI:5588842]	chr7	70178868	70337852	-	8.11661	3.0746	0.00690525	0.213065	0.0127716	0.343075
ENSMUSG00000114025	Gm49331	unprocessed_pseudogene	predicted gene, 49331 [Source:MGI Symbol;Acc:MGI:6121516]	chr12	17902389	17904675	+	157.508	0.513106	0.0453768	0.503349	0.0545956	0.343075
ENSMUSG00000001510	Dlx3	protein_coding	distal-less homeobox 3 [Source:MGI Symbol;Acc:MGI:94903]	chr11	95120119	95125296	+	809.249	-0.968338	0.0462709	0.506551	-0.0192894	0.344149
ENSMUSG00000031861	Lpar2	protein_coding	lysophosphatidic acid receptor 2 [Source:MGI Symbol;Acc:MGI:1858422]	chr8	69822429	69831102	+	267.776	-0.547457	0.0446582	0.49955	-0.050008	0.344503
ENSMUSG00000042757	Tmem108	protein_coding	transmembrane protein 108 [Source:MGI Symbol;Acc:MGI:1932411]	chr9	103482947	103761837	-	111.538	-0.71239	0.0727	0.594017	-0.0356145	0.344503
ENSMUSG00000038086	Hspb2	protein_coding	heat shock protein 2 [Source:MGI Symbol;Acc:MGI:1916503]	chr9	50751078	50752354	-	278.947	-0.488963	0.045936	0.505372	-0.0597253	0.344509
ENSMUSG00000076577	Igkv8-30	IG_V_gene	immunoglobulin kappa chain variable 8-30 [Source:MGI Symbol;Acc:MGI:3642250]	chr6	70117061	70117620	-	29.374	-1.15623	0.0400564	0.48158	-0.0279736	0.345065
ENSMUSG00000036278	Macrod1	protein_coding	mono-ADP ribosylhydrolase 1 [Source:MGI Symbol;Acc:MGI:2147583]	chr19	7056810	7198057	+	272.728	-0.601296	0.0456822	0.504451	-0.0572377	0.346052
ENSMUSG00000039456	Morc3	protein_coding	microrchidia 3 [Source:MGI Symbol;Acc:MGI:2136841]	chr16	93832121	93876073	+	2368.37	1.27848	0.0110684	0.27506	0.0228493	0.346052
ENSMUSG00000097783	Gm26747	lincRNA	predicted gene, 26747 [Source:MGI Symbol;Acc:MGI:5477241]	chr8	121421238	121428043	+	11.0242	1.67822	0.0383581	0.472708	0.0186711	0.346052
ENSMUSG00000102869	2900097C17Rik	lincRNA	RIKEN cDNA 2900097C17 gene [Source:MGI Symbol;Acc:MGI:1914767]	chr2	156388065	156392979	-	13083.9	0.264245	0.0113286	0.27816	0.177879	0.346052
ENSMUSG00000108536	Gm45059	TEC	predicted gene 45059 [Source:MGI Symbol;Acc:MGI:5753635]	chr7	78777290	78778366	-	11.7439	1.81479	0.044473	0.49955	0.00997903	0.347128
ENSMUSG00000092595	Gm20427	processed_transcript	predicted gene 20427 [Source:MGI Symbol;Acc:MGI:5141892]	chr17	34026034	34031580	-	208.794	-0.371771	0.0736425	0.596877	-0.0671604	0.347153
ENSMUSG00000094526	Gm21451	unprocessed_pseudogene	predicted gene, 21451 [Source:MGI Symbol;Acc:MGI:5434806]	chr14	69390854	69480287	+	7.22598	-6.36414	0.0065571	0.207055	-0.00388373	0.347153
ENSMUSG00000105940	Gm42635	TEC	predicted gene 42635 [Source:MGI Symbol;Acc:MGI:5662772]	chr5	57724393	57726963	+	23.8117	1.81272	0.0445923	0.49955	0.00548111	0.347331
ENSMUSG00000115810	Gm49066	bidirectional_promoter_lncRNA	predicted gene, 49066 [Source:MGI Symbol;Acc:MGI:6118447]	chr15	73423311	73424109	+	38.5522	-0.644662	0.0415014	0.48995	-0.0429855	0.347514
ENSMUSG00000083097	Gm14494	processed_pseudogene	predicted gene 14494 [Source:MGI Symbol;Acc:MGI:3704210]	chr2	153826171	153826605	+	26.4835	-1.75361	0.0410066	0.487513	-0.0121107	0.347593
ENSMUSG00000046561	Arsj	protein_coding	arylsulfatase J [Source:MGI Symbol;Acc:MGI:2443513]	chr3	126363684	126440375	+	171.087	0.604319	0.0717468	0.590397	0.0384175	0.348069
ENSMUSG00000028583	Pdpn	protein_coding	podoplanin [Source:MGI Symbol;Acc:MGI:103098]	chr4	143267431	143299564	-	1105.09	0.942355	0.0145716	0.314148	0.0474662	0.348141
ENSMUSG00000114319	Gm47509	lincRNA	predicted gene, 47509 [Source:MGI Symbol;Acc:MGI:6096497]	chr13	38782161	38825755	-	10.6797	1.79507	0.0418327	0.490509	0.0157178	0.348141
ENSMUSG00000017697	Ada	protein_coding	adenosine deaminase [Source:MGI Symbol;Acc:MGI:87916]	chr2	163726584	163750239	-	219.521	-0.404312	0.057973	0.551962	-0.0677908	0.348481
ENSMUSG00000041258	Zfp236	protein_coding	zinc finger protein 236 [Source:MGI Symbol;Acc:MGI:1926950]	chr18	82593593	82692883	-	1650.38	0.485142	0.0227195	0.385018	0.0868553	0.348481
ENSMUSG00000118128	Gm50331	lincRNA	predicted gene, 50331 [Source:MGI Symbol;Acc:MGI:6303198]	chr19	52303521	52308652	+	30.6064	1.57597	0.0422869	0.491762	0.00949945	0.348481
ENSMUSG00000021697	Depdc1b	protein_coding	DEP domain containing 1B [Source:MGI Symbol;Acc:MGI:2145425]	chr13	108316332	108407782	+	145.134	-0.482248	0.0747593	0.60001	-0.0468176	0.350391
ENSMUSG00000037593	Rskr	protein_coding	ribosomal protein S6 kinase related [Source:MGI Symbol;Acc:MGI:2652869]	chr11	78290841	78296805	+	15.9561	1.32025	0.0422533	0.491709	0.0190434	0.350631
ENSMUSG00000085250	Gm15234	lincRNA	predicted gene 15234 [Source:MGI Symbol;Acc:MGI:3705137]	chr3	94658961	94660115	+	7.9095	3.35598	0.00718793	0.219893	0.00487983	0.351759
ENSMUSG00000090942	F830016B08Rik	protein_coding	RIKEN cDNA F830016B08 gene [Source:MGI Symbol;Acc:MGI:3588218]	chr18	60293380	60303016	+	40.3341	1.96501	0.0417377	0.490509	0.00566029	0.351759
ENSMUSG00000014245	Pigl	protein_coding	phosphatidylinositol glycan anchor biosynthesis, class L [Source:MGI Symbol;Acc:MGI:2681271]	chr11	62458460	62514417	+	263.404	0.350991	0.0435546	0.496308	0.0984774	0.352834
ENSMUSG00000025058	5430427O19Rik	protein_coding	RIKEN cDNA 5430427O19 gene [Source:MGI Symbol;Acc:MGI:1918648]	chrX	85870354	85891499	+	58.9867	0.600914	0.0599866	0.559263	0.0390969	0.353447
ENSMUSG00000089984	Fbxo24	protein_coding	F-box protein 24 [Source:MGI Symbol;Acc:MGI:1918426]	chr5	137612503	137629002	-	41.6188	0.868	0.0415801	0.489983	0.0337968	0.353469
ENSMUSG00000031461	Myom2	protein_coding	myomesin 2 [Source:MGI Symbol;Acc:MGI:1328358]	chr8	15057653	15133541	+	1225.68	-0.976923	0.0149077	0.317546	-0.049072	0.353807
ENSMUSG00000104671	Gm43062	lincRNA	predicted gene 43062 [Source:MGI Symbol;Acc:MGI:5663199]	chr3	103071174	103072492	+	89.3043	0.443503	0.063373	0.571045	0.061045	0.35384
ENSMUSG00000069873	4930438A08Rik	protein_coding	RIKEN cDNA 4930438A08 gene [Source:MGI Symbol;Acc:MGI:1921238]	chr11	58274799	58294289	+	475.702	-0.870666	0.0591422	0.55503	-0.0208486	0.354052
ENSMUSG00000060550	H2-Q7	protein_coding	histocompatibility 2, Q region locus 7 [Source:MGI Symbol;Acc:MGI:95936]	chr17	35439155	35443773	+	7728.78	-0.832154	0.0107996	0.270372	-0.056939	0.354112
ENSMUSG00000022323	Rida	protein_coding	reactive intermediate imine deaminase A homolog [Source:MGI Symbol;Acc:MGI:1095401]	chr15	34484021	34495255	-	547.643	0.523071	0.0483165	0.516498	0.0548348	0.354736
ENSMUSG00000050855	Zfp940	protein_coding	zinc finger protein 940 [Source:MGI Symbol;Acc:MGI:2446235]	chr7	29833620	29853669	-	156.436	0.53893	0.0781804	0.610364	0.0343955	0.355024
ENSMUSG00000039981	Zc3h12d	protein_coding	zinc finger CCCH type containing 12D [Source:MGI Symbol;Acc:MGI:3045313]	chr10	7832470	7870396	+	79.7995	0.628233	0.063175	0.57022	0.0373393	0.355186
ENSMUSG00000095590	Gm24305	snRNA	predicted gene, 24305 [Source:MGI Symbol;Acc:MGI:5454082]	chr12	54734555	54734718	-	18.6664	-2.34895	0.0446572	0.49955	-0.0102785	0.355186
ENSMUSG00000114068	Gm48783	TEC	predicted gene, 48783 [Source:MGI Symbol;Acc:MGI:6098481]	chr13	13514738	13515817	+	10.3135	2.83605	0.00561463	0.188496	0.00982928	0.355321
ENSMUSG00000020216	Jsrp1	protein_coding	junctional sarcoplasmic reticulum protein 1 [Source:MGI Symbol;Acc:MGI:1916700]	chr10	80808496	80813498	-	185.307	-0.891189	0.0483933	0.517012	-0.0318668	0.355814
ENSMUSG00000029469	Ift81	protein_coding	intraflagellar transport 81 [Source:MGI Symbol;Acc:MGI:1098597]	chr5	122550204	122614518	-	662.645	0.409976	0.0484082	0.517012	0.0770915	0.355814
ENSMUSG00000021575	Ahrr	protein_coding	aryl-hydrocarbon receptor repressor [Source:MGI Symbol;Acc:MGI:1333776]	chr13	74211118	74292331	-	107.18	-0.817909	0.0744352	0.598938	-0.0261964	0.355976
ENSMUSG00000103149	AA914427	TEC	EST AA914427 [Source:MGI Symbol;Acc:MGI:1858439]	chr16	17922043	17923208	+	19.4086	-1.14631	0.0464179	0.507435	-0.02613	0.355976
ENSMUSG00000096035	Odaph	protein_coding	odontogenesis associated phosphoprotein [Source:MGI Symbol;Acc:MGI:2685891]	chr5	91987475	91995320	+	11.0228	-1.31655	0.0434266	0.495684	-0.0224892	0.356272
ENSMUSG00000113835	Gm19554	lincRNA	predicted gene, 19554 [Source:MGI Symbol;Acc:MGI:5011739]	chr12	105899841	105902150	+	18.8745	1.61057	0.0402905	0.482454	0.012691	0.356272
ENSMUSG00000033987	Dnah17	protein_coding	dynein, axonemal, heavy chain 17 [Source:MGI Symbol;Acc:MGI:1917176]	chr11	118021723	118130634	-	19.7125	2.30795	0.0454553	0.503349	0.00499182	0.356541
ENSMUSG00000024049	Myom1	protein_coding	myomesin 1 [Source:MGI Symbol;Acc:MGI:1341430]	chr17	71002633	71126856	+	1065.95	-0.987455	0.0148441	0.316952	-0.0449962	0.357043
ENSMUSG00000042672	Dcst1	protein_coding	DC-STAMP domain containing 1 [Source:MGI Symbol;Acc:MGI:1925022]	chr3	89350219	89365253	-	15.1316	-1.47495	0.0455968	0.504343	-0.0125013	0.357043
ENSMUSG00000111594	Gm3365	unprocessed_pseudogene	predicted gene 3365 [Source:MGI Symbol;Acc:MGI:3781543]	chr8	69554802	69585162	-	40.5967	0.821429	0.0467305	0.508661	0.0283275	0.357043
ENSMUSG00000026829	Gbgt1	protein_coding	globoside alpha-1,3-N-acetylgalactosaminyltransferase 1 [Source:MGI Symbol;Acc:MGI:2449143]	chr2	28496891	28505415	+	180.1	-0.736701	0.0773244	0.607621	-0.029832	0.357075
ENSMUSG00000060201	Spink7	protein_coding	serine peptidase inhibitor, Kazal type 7 (putative) [Source:MGI Symbol;Acc:MGI:3644691]	chr18	62592194	62596327	-	36.6351	-1.63847	0.0425755	0.492094	-0.0136551	0.357627
ENSMUSG00000021496	Pcbd2	protein_coding	pterin 4 alpha carbinolamine dehydratase/dimerization cofactor of hepatocyte nuclear factor 1 alpha (TCF1) 2 [Source:MGI Symbol;Acc:MGI:1919812]	chr13	55727368	55776830	+	161.726	-0.449872	0.0752729	0.601687	-0.0490887	0.357779
ENSMUSG00000022598	Psca	protein_coding	prostate stem cell antigen [Source:MGI Symbol;Acc:MGI:1919623]	chr15	74714839	74717069	+	47.5734	-1.07774	0.0616057	0.564444	-0.0213648	0.357779
ENSMUSG00000022803	Popdc2	protein_coding	popeye domain containing 2 [Source:MGI Symbol;Acc:MGI:1930150]	chr16	38362209	38378216	+	63.8552	-0.892368	0.0649599	0.574576	-0.0322191	0.357779
ENSMUSG00000029228	Lnx1	protein_coding	ligand of numb-protein X 1 [Source:MGI Symbol;Acc:MGI:1278335]	chr5	74592447	74702912	-	183.198	-0.920326	0.0606691	0.561853	-0.0192189	0.357779
ENSMUSG00000041343	Ankrd42	protein_coding	ankyrin repeat domain 42 [Source:MGI Symbol;Acc:MGI:1921095]	chr7	92581723	92637142	-	135.006	0.498987	0.0797505	0.614475	0.0366258	0.357779
ENSMUSG00000051736	Fam229b	protein_coding	family with sequence similarity 229, member B [Source:MGI Symbol;Acc:MGI:1913587]	chr10	39118804	39133914	-	135.815	0.460993	0.0754505	0.601936	0.0472102	0.357779
ENSMUSG00000075225	Ccdc162	protein_coding	coiled-coil domain containing 162 [Source:MGI Symbol;Acc:MGI:1923223]	chr10	41538846	41716634	-	16.3884	-1.59131	0.0469978	0.5097	-0.010478	0.357779
ENSMUSG00000111915	Gm3285	protein_coding	predicted gene 3285 [Source:MGI Symbol;Acc:MGI:3781463]	chr10	77861975	77862882	+	61.4498	-1.7231	0.0644079	0.573206	-0.00682485	0.357831
ENSMUSG00000022652	Morc1	protein_coding	microrchidia 1 [Source:MGI Symbol;Acc:MGI:1316740]	chr16	48431237	48630900	+	16.6843	2.26084	0.0408321	0.486425	0.00725425	0.357887
ENSMUSG00000104737	Gm42937	sense_intronic	predicted gene 42937 [Source:MGI Symbol;Acc:MGI:5663074]	chr3	101580304	101581055	-	48.4363	1.14634	0.0644907	0.573347	0.0187225	0.357887
ENSMUSG00000005087	Cd44	protein_coding	CD44 antigen [Source:MGI Symbol;Acc:MGI:88338]	chr2	102811141	102901665	-	18565.3	0.424455	0.0115661	0.28166	0.24786	0.357917
ENSMUSG00000028860	Sytl1	protein_coding	synaptotagmin-like 1 [Source:MGI Symbol;Acc:MGI:1933365]	chr4	133253090	133263113	-	1067.08	-0.77199	0.0191414	0.352609	-0.0426078	0.357917
ENSMUSG00000102721	A630081D01Rik	TEC	RIKEN cDNA A630081D01 gene [Source:MGI Symbol;Acc:MGI:2138649]	chr1	80747222	80749054	-	15.3327	-1.4369	0.0456267	0.504395	-0.0212181	0.357917
ENSMUSG00000046709	Mapk10	protein_coding	mitogen-activated protein kinase 10 [Source:MGI Symbol;Acc:MGI:1346863]	chr5	102907948	103211334	-	25.0624	1.41047	0.0445762	0.49955	0.0192499	0.358075
ENSMUSG00000051727	Kctd14	protein_coding	potassium channel tetramerisation domain containing 14 [Source:MGI Symbol;Acc:MGI:1289222]	chr7	97451323	97459557	+	182.336	-0.597342	0.0782976	0.610863	-0.032427	0.358075
ENSMUSG00000094441	Zfp955a	protein_coding	zinc finger protein 955A [Source:MGI Symbol;Acc:MGI:4834570]	chr17	33239718	33255145	-	595.926	0.376263	0.0609257	0.562944	0.0631742	0.358075
ENSMUSG00000116710	Gm6557	unprocessed_pseudogene	predicted gene 6557 [Source:MGI Symbol;Acc:MGI:3779606]	chr16	21062213	21063094	-	429.071	-0.675029	0.0496462	0.524567	-0.032265	0.358075
ENSMUSG00000080717	B230307C23Rik	protein_coding	RIKEN cDNA B230307C23 gene [Source:MGI Symbol;Acc:MGI:3643396]	chr16	97997315	98031801	+	131.762	0.429439	0.0611709	0.562944	0.0530783	0.358106
ENSMUSG00000036114	Rpp25l	protein_coding	ribonuclease P/MRP 25 subunit-like [Source:MGI Symbol;Acc:MGI:1917211]	chr4	41712033	41713534	-	429.197	-0.345864	0.0497948	0.525004	-0.0934002	0.35825
ENSMUSG00000040693	Slco4c1	protein_coding	solute carrier organic anion transporter family, member 4C1 [Source:MGI Symbol;Acc:MGI:2442784]	chr1	96816270	96872171	-	33.2165	-1.27086	0.0441428	0.497972	-0.0174278	0.35825
ENSMUSG00000043668	Tox3	protein_coding	TOX high mobility group box family member 3 [Source:MGI Symbol;Acc:MGI:3039593]	chr8	90247040	90348343	-	6.3203	3.76276	0.00158758	0.0888315	0.0119092	0.358348
ENSMUSG00000023873	1700010I14Rik	protein_coding	RIKEN cDNA 1700010I14 gene [Source:MGI Symbol;Acc:MGI:1914181]	chr17	8988333	9011949	+	53.6874	0.624936	0.0657456	0.576426	0.0400694	0.35867
ENSMUSG00000034912	Mdga2	protein_coding	MAM domain containing glycosylphosphatidylinositol anchor 2 [Source:MGI Symbol;Acc:MGI:2444706]	chr12	66466060	67222549	-	559.463	-0.876267	0.0229709	0.38681	-0.0422602	0.358713
ENSMUSG00000102319	Gm37626	TEC	predicted gene, 37626 [Source:MGI Symbol;Acc:MGI:5610854]	chr1	44560885	44565447	+	346.212	-0.991017	0.0497678	0.525004	-0.0339222	0.358859
ENSMUSG00000028145	Them4	protein_coding	thioesterase superfamily member 4 [Source:MGI Symbol;Acc:MGI:1923028]	chr3	94310089	94332540	+	312.536	0.385451	0.0500483	0.526108	0.0653536	0.360479
ENSMUSG00000080904	Gm11966	processed_pseudogene	predicted gene 11966 [Source:MGI Symbol;Acc:MGI:3649988]	chr11	5818497	5818583	-	134.731	1.06161	0.0792185	0.613112	0.0161422	0.360479
ENSMUSG00000050919	Zfp366	protein_coding	zinc finger protein 366 [Source:MGI Symbol;Acc:MGI:2178429]	chr13	99184823	99250656	+	276.938	0.331069	0.0457863	0.504512	0.0913691	0.36057
ENSMUSG00000062593	Gm49339	protein_coding	predicted gene, 49339 [Source:MGI Symbol;Acc:MGI:6121530]	chr10	51480612	51496613	+	406.825	1.23412	0.0460324	0.505485	0.0187495	0.360831
ENSMUSG00000042854	Trp53rkb	protein_coding	transformation related protein 53 regulating kinase B [Source:MGI Symbol;Acc:MGI:1914050]	chr2	166792531	166799505	+	113.062	-0.7346	0.0773358	0.607621	-0.0336316	0.360878
ENSMUSG00000046676	Lce1l	protein_coding	late cornified envelope 1L [Source:MGI Symbol;Acc:MGI:1920980]	chr3	92849949	92851286	-	493.221	-0.964356	0.062126	0.566844	-0.0206826	0.360878
ENSMUSG00000048775	Serpinb13	protein_coding	serine (or cysteine) peptidase inhibitor, clade B (ovalbumin), member 13 [Source:MGI Symbol;Acc:MGI:3042250]	chr1	106980984	107001195	+	28.2059	-1.38883	0.0447534	0.500196	-0.0146435	0.360878
ENSMUSG00000056131	Pgm3	protein_coding	phosphoglucomutase 3 [Source:MGI Symbol;Acc:MGI:97566]	chr9	86554377	86571842	-	603.391	0.385263	0.0621094	0.566844	0.0704001	0.360878
ENSMUSG00000078262	Krtap4-9	protein_coding	keratin associated protein 4-9 [Source:MGI Symbol;Acc:MGI:3652060]	chr11	99785200	99786258	+	84.8271	-1.66005	0.0661232	0.576553	-0.00734042	0.360878
ENSMUSG00000084790	Gm15879	antisense	predicted gene 15879 [Source:MGI Symbol;Acc:MGI:3802012]	chr16	4032839	4037847	-	53.4643	0.715678	0.0659155	0.576426	0.0293881	0.360878
ENSMUSG00000105632	Gm43272	TEC	predicted gene 43272 [Source:MGI Symbol;Acc:MGI:5663409]	chr5	101810492	101812075	+	28.7317	1.67543	0.0452612	0.502296	0.00807923	0.360878
ENSMUSG00000113852	Gm48062	TEC	predicted gene, 48062 [Source:MGI Symbol;Acc:MGI:6097387]	chr12	98794448	98797069	+	97.624	0.430278	0.0659816	0.576426	0.0562534	0.360878
ENSMUSG00000061601	Pclo	protein_coding	piccolo (presynaptic cytomatrix protein) [Source:MGI Symbol;Acc:MGI:1349390]	chr5	14514918	14863459	+	60.3151	-0.804689	0.0667393	0.578743	-0.0240784	0.361062
ENSMUSG00000021245	Mlh3	protein_coding	mutL homolog 3 [Source:MGI Symbol;Acc:MGI:1353455]	chr12	85234520	85270599	-	725.089	-0.267188	0.0240417	0.391344	-0.146972	0.361629
ENSMUSG00000111837	Gm47135	transcribed_unprocessed_pseudogene	predicted gene, 47135 [Source:MGI Symbol;Acc:MGI:6095892]	chr9	122682742	122683641	+	78.7569	-0.681435	0.050599	0.528311	-0.041699	0.36182
ENSMUSG00000004267	Eno2	protein_coding	enolase 2, gamma neuronal [Source:MGI Symbol;Acc:MGI:95394]	chr6	124760053	124769673	-	1027.83	0.613804	0.0154294	0.32299	0.0917355	0.36184
ENSMUSG00000006378	Gcat	protein_coding	glycine C-acetyltransferase (2-amino-3-ketobutyrate-coenzyme A ligase) [Source:MGI Symbol;Acc:MGI:1349389]	chr15	79030874	79038353	+	469.51	-0.553819	0.0508081	0.528681	-0.0509723	0.36184
ENSMUSG00000018433	Nol11	protein_coding	nucleolar protein 11 [Source:MGI Symbol;Acc:MGI:1916229]	chr11	107166663	107189381	-	1346.6	0.36717	0.0190623	0.352579	0.18982	0.36184
ENSMUSG00000031617	Tmem184c	protein_coding	transmembrane protein 184C [Source:MGI Symbol;Acc:MGI:2384562]	chr8	77595982	77610698	-	2000.85	0.361164	0.0246033	0.395818	0.128238	0.36184
ENSMUSG00000038331	Satb2	protein_coding	special AT-rich sequence binding protein 2 [Source:MGI Symbol;Acc:MGI:2679336]	chr1	56793981	56978650	-	194.471	0.42711	0.0626256	0.568245	0.0568093	0.36184
ENSMUSG00000079260	Tmppe	protein_coding	transmembrane protein with metallophosphoesterase domain [Source:MGI Symbol;Acc:MGI:5317335]	chr9	114401105	114407276	+	245.762	0.580785	0.0466501	0.508409	0.0469132	0.36184
ENSMUSG00000098950	Gm28036	protein_coding	predicted gene, 28036 [Source:MGI Symbol;Acc:MGI:5547772]	chr2	156071845	156127092	-	838.124	0.546942	0.0124421	0.292066	0.087387	0.36184
ENSMUSG00000105962	Gm42432	TEC	predicted gene 42432 [Source:MGI Symbol;Acc:MGI:5662569]	chr9	110041180	110042796	+	99.1952	-0.623947	0.0666645	0.578743	-0.0443627	0.36184
ENSMUSG00000035186	Ubd	protein_coding	ubiquitin D [Source:MGI Symbol;Acc:MGI:1344410]	chr17	37193892	37196095	+	11.3089	-1.90748	0.0476162	0.512864	-0.0131655	0.361979
ENSMUSG00000046798	Cldn12	protein_coding	claudin 12 [Source:MGI Symbol;Acc:MGI:1929288]	chr5	5489537	5514958	-	993.408	0.343407	0.0514464	0.530635	0.0888108	0.361979
ENSMUSG00000079019	Insl3	protein_coding	insulin-like 3 [Source:MGI Symbol;Acc:MGI:108427]	chr8	71689214	71690575	+	86.3368	-0.624488	0.0673518	0.578743	-0.0431332	0.361979
ENSMUSG00000109510	Gm42417	protein_coding	predicted gene, 42417 [Source:MGI Symbol;Acc:MGI:5649003]	chr1	36530193	36539429	-	78.978	-4.61907	0.0639381	0.571694	-0.00335611	0.361979
ENSMUSG00000020781	Tsen54	protein_coding	tRNA splicing endonuclease subunit 54 [Source:MGI Symbol;Acc:MGI:1923515]	chr11	115814724	115823094	+	453.174	-0.582812	0.0158704	0.328612	-0.12843	0.362053
ENSMUSG00000034932	Mrpl54	protein_coding	mitochondrial ribosomal protein L54 [Source:MGI Symbol;Acc:MGI:1913297]	chr10	81264713	81266934	-	547.326	-0.383683	0.0629901	0.569633	-0.0718232	0.362369
ENSMUSG00000008129	4930432K21Rik	protein_coding	RIKEN cDNA 4930432K21 gene [Source:MGI Symbol;Acc:MGI:1921916]	chr8	84148025	84172590	+	55.519	-0.59673	0.0669364	0.578743	-0.0372527	0.362479
ENSMUSG00000034796	Cpne7	protein_coding	copine VII [Source:MGI Symbol;Acc:MGI:2142747]	chr8	123117374	123135182	+	61.5914	-0.742799	0.0672015	0.578743	-0.0327677	0.362637
ENSMUSG00000044279	Crb3	protein_coding	crumbs family member 3 [Source:MGI Symbol;Acc:MGI:2670904]	chr17	57059105	57065918	+	242.945	-0.759901	0.0467972	0.508854	-0.03557	0.362665
ENSMUSG00000033880	Lgals3bp	protein_coding	lectin, galactoside-binding, soluble, 3 binding protein [Source:MGI Symbol;Acc:MGI:99554]	chr11	118392751	118402092	-	4225.76	0.486551	0.0122791	0.289831	0.215602	0.362931
ENSMUSG00000049130	C5ar1	protein_coding	complement component 5a receptor 1 [Source:MGI Symbol;Acc:MGI:88232]	chr7	16246743	16259540	-	553.125	0.773505	0.0632998	0.57096	0.0350181	0.362931
ENSMUSG00000063388	BC023105	processed_pseudogene	cDNA sequence BC023105 [Source:MGI Symbol;Acc:MGI:2384767]	chr18	60441765	60442980	+	65.4644	-1.08374	0.0513448	0.530543	-0.0244861	0.362931
ENSMUSG00000117499	Gm50010	TEC	predicted gene, 50010 [Source:MGI Symbol;Acc:MGI:6275297]	chr17	94814741	94816063	-	328.774	0.382974	0.0513163	0.530543	0.0756837	0.362931
ENSMUSG00000029348	Asphd2	protein_coding	aspartate beta-hydroxylase domain containing 2 [Source:MGI Symbol;Acc:MGI:1920148]	chr5	112384354	112394866	-	68.0848	-0.955918	0.0681256	0.581103	-0.022516	0.363144
ENSMUSG00000053870	Fpgt	protein_coding	fucose-1-phosphate guanylyltransferase [Source:MGI Symbol;Acc:MGI:1922790]	chr3	155084918	155093403	-	974.091	0.585314	0.0126242	0.29427	0.0735613	0.363144
ENSMUSG00000069378	Prdm6	protein_coding	PR domain containing 6 [Source:MGI Symbol;Acc:MGI:2684938]	chr18	53463583	53575907	+	53.2054	1.14716	0.0681666	0.581267	0.0137773	0.363144
ENSMUSG00000072244	Trim6	protein_coding	tripartite motif-containing 6 [Source:MGI Symbol;Acc:MGI:2137352]	chr7	104218793	104235152	+	66.0367	0.965894	0.0675925	0.579912	0.0183047	0.363144
ENSMUSG00000094420	Igkv10-96	IG_V_gene	immunoglobulin kappa variable 10-96 [Source:MGI Symbol;Acc:MGI:4439561]	chr6	68631963	68632442	-	81.3775	-1.14769	0.0676165	0.579912	-0.0135966	0.363144
ENSMUSG00000027454	Gins1	protein_coding	GINS complex subunit 1 (Psf1 homolog) [Source:MGI Symbol;Acc:MGI:1916520]	chr2	150905400	150931280	+	195.353	-0.396927	0.0837674	0.62632	-0.0562897	0.363576
ENSMUSG00000031023	Akip1	protein_coding	A kinase (PRKA) interacting protein 1 [Source:MGI Symbol;Acc:MGI:3041226]	chr7	109703690	109712189	+	258.852	-0.550634	0.0516403	0.531723	-0.0459246	0.363626
ENSMUSG00000027463	Slc52a3	protein_coding	solute carrier protein family 52, member 3 [Source:MGI Symbol;Acc:MGI:1916948]	chr2	151996511	152009258	+	171.762	0.598589	0.0793821	0.613294	0.0344224	0.363754
ENSMUSG00000115124	Gm49201	lincRNA	predicted gene, 49201 [Source:MGI Symbol;Acc:MGI:6118649]	chr14	34230619	34231728	-	52.0459	-0.575957	0.0517148	0.531895	-0.0475656	0.363754
ENSMUSG00000045690	Wdr89	protein_coding	WD repeat domain 89 [Source:MGI Symbol;Acc:MGI:1919588]	chr12	75630596	75669537	-	908.634	-0.410865	0.0523488	0.534093	-0.0726476	0.363945
ENSMUSG00000046667	Rbm12b1	protein_coding	RNA binding motif protein 12 B1 [Source:MGI Symbol;Acc:MGI:1919647]	chr4	12140264	12146731	+	680.264	0.51455	0.0264057	0.408725	0.0629109	0.363945
ENSMUSG00000051517	Arhgef39	protein_coding	Rho guanine nucleotide exchange factor (GEF) 39 [Source:MGI Symbol;Acc:MGI:3036286]	chr4	43496142	43499695	-	276.462	-0.533405	0.0475682	0.512554	-0.0569163	0.363945
ENSMUSG00000051502	Ufsp1	protein_coding	UFM1-specific peptidase 1 [Source:MGI Symbol;Acc:MGI:1917490]	chr5	137294629	137295665	+	174.394	-0.396916	0.0842587	0.627999	-0.057979	0.364316
ENSMUSG00000103756	Gm37285	TEC	predicted gene, 37285 [Source:MGI Symbol;Acc:MGI:5610513]	chr1	66799659	66800797	-	13.7101	1.28991	0.0465422	0.508062	0.019041	0.365232
ENSMUSG00000032649	Colgalt2	protein_coding	collagen beta(1-O)galactosyltransferase 2 [Source:MGI Symbol;Acc:MGI:2138232]	chr1	152399830	152510695	+	337.37	-0.483129	0.0479987	0.514983	-0.0569755	0.366638
ENSMUSG00000067049	Unc93a	protein_coding	unc-93 homolog A [Source:MGI Symbol;Acc:MGI:1933250]	chr17	13108617	13131810	-	192.51	0.535043	0.0829817	0.623531	0.0387657	0.367181
ENSMUSG00000024846	Cst6	protein_coding	cystatin E/M [Source:MGI Symbol;Acc:MGI:1920970]	chr19	5344705	5349574	-	18109.4	-1.26956	0.0117225	0.283613	-0.0283222	0.367767
ENSMUSG00000034226	Rhov	protein_coding	ras homolog family member V [Source:MGI Symbol;Acc:MGI:2444227]	chr2	119269201	119271272	-	481.142	-0.626224	0.0647762	0.57409	-0.0344387	0.367767
ENSMUSG00000043929	Klhl15	protein_coding	kelch-like 15 [Source:MGI Symbol;Acc:MGI:1923400]	chrX	94234599	94277724	+	489.151	-0.38535	0.0648884	0.574418	-0.0638129	0.367767
ENSMUSG00000051314	Ffar2	protein_coding	free fatty acid receptor 2 [Source:MGI Symbol;Acc:MGI:2441731]	chr7	30818348	30823775	-	76.6842	-0.604921	0.0660321	0.576426	-0.0397949	0.367767
ENSMUSG00000101655	2310040G24Rik	lincRNA	RIKEN cDNA 2310040G24 gene [Source:MGI Symbol;Acc:MGI:1916897]	chr6	86483376	86488227	-	33.3438	-1.09174	0.0468526	0.508854	-0.0216755	0.367767
ENSMUSG00000031558	Slit2	protein_coding	slit guidance ligand 2 [Source:MGI Symbol;Acc:MGI:1315205]	chr5	47983138	48307733	+	2028.31	0.746191	0.0164126	0.333152	0.0479054	0.367975
ENSMUSG00000087396	4933407K13Rik	processed_transcript	RIKEN cDNA 4933407K13 gene [Source:MGI Symbol;Acc:MGI:1921646]	chrX	75706932	75764699	-	590.26	0.638936	0.0243806	0.393659	0.0502551	0.367975
ENSMUSG00000103409	Lsmem2	protein_coding	leucine-rich single-pass membrane protein 2 [Source:MGI Symbol;Acc:MGI:3612240]	chr9	107592630	107597075	-	91.6905	-0.529003	0.0690385	0.58432	-0.0446643	0.367975
ENSMUSG00000113778	Gm40847	processed_transcript	predicted gene, 40847 [Source:MGI Symbol;Acc:MGI:5623732]	chr12	18853840	18906503	+	16.4399	2.07299	0.0505078	0.527614	0.00618816	0.367975
ENSMUSG00000113836	Gm3325	transcribed_processed_pseudogene	predicted gene 3325 [Source:MGI Symbol;Acc:MGI:3781503]	chr13	62015605	62050986	+	282.04	0.790271	0.052813	0.536574	0.0239861	0.368068
ENSMUSG00000093672	Gm20655	antisense	predicted gene 20655 [Source:MGI Symbol;Acc:MGI:5313102]	chr10	17790522	17799921	-	13.1221	2.41094	0.0489744	0.520561	0.00472456	0.368218
ENSMUSG00000101389	Ms4a4a	protein_coding	membrane-spanning 4-domains, subfamily A, member 4A [Source:MGI Symbol;Acc:MGI:3643932]	chr19	11375523	11392790	+	226.421	0.579738	0.0654013	0.575329	0.047195	0.368218
ENSMUSG00000112120	Gm32255	lincRNA	predicted gene, 32255 [Source:MGI Symbol;Acc:MGI:5591414]	chr10	67496359	67497707	-	98.7819	0.882015	0.0700185	0.587667	0.0214387	0.368218
ENSMUSG00000036766	Dner	protein_coding	delta/notch-like EGF repeat containing [Source:MGI Symbol;Acc:MGI:2152889]	chr1	84369839	84696221	-	11.5455	2.3373	0.0507545	0.528421	0.00507	0.368624
ENSMUSG00000049755	Zfp672	protein_coding	zinc finger protein 672 [Source:MGI Symbol;Acc:MGI:2442105]	chr11	58315114	58330339	-	783.183	0.36741	0.016913	0.337433	0.182379	0.368814
ENSMUSG00000042293	Gm5617	protein_coding	predicted gene 5617 [Source:MGI Symbol;Acc:MGI:3643566]	chr9	48495442	48495972	+	121.485	-0.540931	0.0815581	0.619109	-0.0377719	0.369047
ENSMUSG00000118537	Shld3	protein_coding	shieldin complex subunit 3 [Source:MGI Symbol;Acc:MGI:6194609]	chr13	104173722	104178439	-	109.847	-0.438656	0.0531629	0.538355	-0.0621767	0.369112
ENSMUSG00000082087	Gm12138	processed_pseudogene	predicted gene 12138 [Source:MGI Symbol;Acc:MGI:3651749]	chr11	40672906	40673856	-	49.1157	6.24259	0.053268	0.538658	0.0014904	0.369642
ENSMUSG00000097115	1810019N24Rik	lincRNA	RIKEN cDNA 1810019N24 gene [Source:MGI Symbol;Acc:MGI:1916336]	chr7	12948592	12961768	-	17.8234	1.52014	0.0510341	0.53	0.0117816	0.369658
ENSMUSG00000036040	Adamtsl2	protein_coding	ADAMTS-like 2 [Source:MGI Symbol;Acc:MGI:1925044]	chr2	27079379	27108981	+	58.7439	-0.904983	0.0533612	0.538658	-0.034288	0.369892
ENSMUSG00000048138	Dmrt2	protein_coding	doublesex and mab-3 related transcription factor 2 [Source:MGI Symbol;Acc:MGI:1330307]	chr19	25672411	25678991	+	26.4034	-0.978541	0.0464682	0.507669	-0.0317824	0.370002
ENSMUSG00000076576	Igkv6-32	IG_V_gene	immunoglobulin kappa variable 6-32 [Source:MGI Symbol;Acc:MGI:3641634]	chr6	70074024	70074603	-	13.8609	-2.02742	0.0511928	0.530543	-0.0110859	0.370211
ENSMUSG00000028370	Pappa	protein_coding	pregnancy-associated plasma protein A [Source:MGI Symbol;Acc:MGI:97479]	chr4	65124174	65357509	+	548.746	0.704908	0.0660707	0.576426	0.0315741	0.370716
ENSMUSG00000028295	Smim8	protein_coding	small integral membrane protein 8 [Source:MGI Symbol;Acc:MGI:1913541]	chr4	34768664	34778423	-	392.26	-0.815843	0.0535991	0.539601	-0.0325265	0.370744
ENSMUSG00000027913	Crct1	protein_coding	cysteine-rich C-terminal 1 [Source:MGI Symbol;Acc:MGI:1921425]	chr3	93014205	93015687	-	2116.47	-1.24464	0.00354521	0.146473	-0.0438873	0.371043
ENSMUSG00000024658	Gm9750	antisense	predicted gene 9750 [Source:MGI Symbol;Acc:MGI:3642669]	chr19	9135157	9279175	+	16.1178	-0.942125	0.0502629	0.526575	-0.0282253	0.37127
ENSMUSG00000038560	Sp6	protein_coding	trans-acting transcription factor 6 [Source:MGI Symbol;Acc:MGI:1932575]	chr11	97013394	97024734	+	736.814	-0.723222	0.0542779	0.541001	-0.0282117	0.37127
ENSMUSG00000105326	6030400A10Rik	TEC	RIKEN cDNA 6030400A10 gene [Source:MGI Symbol;Acc:MGI:1924319]	chr5	43265157	43266368	+	10.0953	3.83231	0.00625247	0.201301	0.0039204	0.37127
ENSMUSG00000032041	Tirap	protein_coding	toll-interleukin 1 receptor (TIR) domain-containing adaptor protein [Source:MGI Symbol;Acc:MGI:2152213]	chr9	35184551	35200291	-	969.371	0.379535	0.0132047	0.301738	0.22009	0.371548
ENSMUSG00000054589	Gm9949	lincRNA	predicted gene 9949 [Source:MGI Symbol;Acc:MGI:3647947]	chr18	62180126	62184405	+	11.0307	-1.19486	0.0516957	0.531895	-0.0211416	0.37225
ENSMUSG00000045475	Lce3c	protein_coding	late cornified envelope 3C [Source:MGI Symbol;Acc:MGI:2135932]	chr3	92944486	92945733	+	492.141	-1.22735	0.0540661	0.540928	-0.0217571	0.372378
ENSMUSG00000095981	Ighv10-1	IG_V_gene	immunoglobulin heavy variable 10-1 [Source:MGI Symbol;Acc:MGI:4439620]	chr12	114479005	114479451	-	10.6462	2.88187	0.0483213	0.516498	0.00280434	0.372378
ENSMUSG00000048924	Ccdc125	protein_coding	coiled-coil domain containing 125 [Source:MGI Symbol;Acc:MGI:1923291]	chr13	100669717	100697240	+	91.7916	0.515376	0.0710729	0.588704	0.0431879	0.372483
ENSMUSG00000075569	Rsph10b	protein_coding	radial spoke head 10 homolog B (Chlamydomonas) [Source:MGI Symbol;Acc:MGI:1922386]	chr5	143933035	143985719	+	23.2805	1.37921	0.047115	0.510763	0.0193134	0.372552
ENSMUSG00000020368	Canx	protein_coding	calnexin [Source:MGI Symbol;Acc:MGI:88261]	chr11	50293961	50325673	-	20518.7	0.312873	0.0121132	0.288724	0.192538	0.37338
ENSMUSG00000049112	Oxtr	protein_coding	oxytocin receptor [Source:MGI Symbol;Acc:MGI:109147]	chr6	112473683	112489943	-	743.533	0.844283	0.0277094	0.417611	0.0433702	0.37338
ENSMUSG00000053930	Shisa6	protein_coding	shisa family member 6 [Source:MGI Symbol;Acc:MGI:2685725]	chr11	66211725	66525964	-	33.6129	1.89248	0.0473066	0.511593	0.0166578	0.37338
ENSMUSG00000105929	Gm43693	TEC	predicted gene 43693 [Source:MGI Symbol;Acc:MGI:5663830]	chr5	32984570	32985818	+	16.4856	1.16875	0.0485899	0.517917	0.0172048	0.37338
ENSMUSG00000074521	Gm14327	protein_coding	predicted gene 14327 [Source:MGI Symbol;Acc:MGI:3652188]	chr2	177897096	177905784	+	66.3635	1.88992	0.0544391	0.541613	0.00775954	0.373552
ENSMUSG00000043219	Hoxa6	protein_coding	homeobox A6 [Source:MGI Symbol;Acc:MGI:96178]	chr6	52206288	52208722	-	15.8251	1.43251	0.0522088	0.533672	0.0185223	0.373947
ENSMUSG00000046259	Sprr2h	protein_coding	small proline-rich protein 2H [Source:MGI Symbol;Acc:MGI:1330343]	chr3	92385685	92387324	+	1565.71	-1.12185	0.0181436	0.345648	-0.0399088	0.374655
ENSMUSG00000099647	Gm5776	processed_pseudogene	predicted gene 5776 [Source:MGI Symbol;Acc:MGI:3647650]	chr7	54412158	54412478	-	93.1931	0.719842	0.0719049	0.590687	0.0279783	0.375043
ENSMUSG00000110686	Gm45855	processed_pseudogene	predicted gene 45855 [Source:MGI Symbol;Acc:MGI:5804970]	chr8	105585321	105586200	-	39.4444	-0.792612	0.0477165	0.513323	-0.032997	0.375507
ENSMUSG00000057378	Ryr3	protein_coding	ryanodine receptor 3 [Source:MGI Symbol;Acc:MGI:99684]	chr2	112631355	113217096	-	42.2802	-2.01349	0.0525772	0.535401	-0.0110558	0.375653
ENSMUSG00000052949	Rnf157	protein_coding	ring finger protein 157 [Source:MGI Symbol;Acc:MGI:2442484]	chr11	116336353	116413032	-	1176.98	-0.754999	0.0206235	0.367206	-0.052631	0.376001
ENSMUSG00000004939	Nmrk2	protein_coding	nicotinamide riboside kinase 2 [Source:MGI Symbol;Acc:MGI:1916814]	chr10	81198170	81202051	-	14.1009	-1.56149	0.0457383	0.504512	-0.0184612	0.376219
ENSMUSG00000019359	Gdpd2	protein_coding	glycerophosphodiester phosphodiesterase domain containing 2 [Source:MGI Symbol;Acc:MGI:1918834]	chrX	100729873	100738895	+	658.484	-0.54989	0.067909	0.580786	-0.0382542	0.376219
ENSMUSG00000022676	Snai2	protein_coding	snail family zinc finger 2 [Source:MGI Symbol;Acc:MGI:1096393]	chr16	14705852	14709385	+	883.825	-0.359441	0.0135106	0.305479	-0.185725	0.376219
ENSMUSG00000028463	Car9	protein_coding	carbonic anhydrase 9 [Source:MGI Symbol;Acc:MGI:2447188]	chr4	43506966	43513729	+	109.137	-0.464402	0.0895022	0.643067	-0.0401826	0.376219
ENSMUSG00000047910	Pcdhb16	protein_coding	protocadherin beta 16 [Source:MGI Symbol;Acc:MGI:2136752]	chr18	37477814	37483038	+	544.343	0.611867	0.0553404	0.544996	0.0332398	0.376219
ENSMUSG00000006221	Hspb7	protein_coding	heat shock protein family, member 7 (cardiovascular) [Source:MGI Symbol;Acc:MGI:1352494]	chr4	141420779	141425311	+	550.662	-0.926672	0.0255181	0.401159	-0.0389526	0.376597
ENSMUSG00000020722	Cacng1	protein_coding	calcium channel, voltage-dependent, gamma subunit 1 [Source:MGI Symbol;Acc:MGI:1206582]	chr11	107703218	107716522	-	209.142	-0.850841	0.0684773	0.582243	-0.0271738	0.377597
ENSMUSG00000029386	Tctn2	protein_coding	tectonic family member 2 [Source:MGI Symbol;Acc:MGI:1915228]	chr5	124598749	124627738	+	543.397	0.32051	0.0555094	0.54589	0.0913583	0.378082
ENSMUSG00000021136	Smoc1	protein_coding	SPARC related modular calcium binding 1 [Source:MGI Symbol;Acc:MGI:1929878]	chr12	81026808	81186414	+	176.507	-1.07509	0.0852804	0.631179	-0.0149171	0.378156
ENSMUSG00000112148	Lilrb4a	protein_coding	leukocyte immunoglobulin-like receptor, subfamily B, member 4A [Source:MGI Symbol;Acc:MGI:102701]	chr10	51490956	51496611	+	2661.24	0.734612	0.0133133	0.30285	0.0741595	0.378717
ENSMUSG00000115737	Rpl19-ps3	transcribed_processed_pseudogene	ribosomal protein L19, pseudogene 3 [Source:MGI Symbol;Acc:MGI:3648038]	chr14	49103507	49122712	-	36.9696	-1.04542	0.0534443	0.538919	-0.024225	0.379434
ENSMUSG00000085066	Gm4989	processed_pseudogene	predicted pseudogene 4989 [Source:MGI Symbol;Acc:MGI:3643860]	chrX	74566958	74567706	+	45.4687	0.746429	0.0701662	0.587963	0.0297106	0.379681
ENSMUSG00000030161	Gabarapl1	protein_coding	gamma-aminobutyric acid (GABA) A receptor-associated protein-like 1 [Source:MGI Symbol;Acc:MGI:1914980]	chr6	129533160	129542346	+	3228.36	0.3561	0.00485468	0.175333	0.246061	0.379716
ENSMUSG00000036469	Marchf1	protein_coding	membrane associated ring-CH-type finger 1 [Source:MGI Symbol;Acc:MGI:1920175]	chr8	65617900	66471637	+	335.272	0.411131	0.0513931	0.530631	0.0658931	0.380176
ENSMUSG00000085603	Gm11346	transcribed_processed_pseudogene	predicted gene 11346 [Source:MGI Symbol;Acc:MGI:1923274]	chr13	24596347	24604925	-	36.7372	0.809753	0.0537694	0.539808	0.0315888	0.380539
ENSMUSG00000102917	Gm37724	lincRNA	predicted gene, 37724 [Source:MGI Symbol;Acc:MGI:5610952]	chr1	33065130	33066350	+	111.597	0.792707	0.0693422	0.585605	0.0197287	0.380539
ENSMUSG00000103523	2210017I01Rik	protein_coding	RIKEN cDNA 2210017I01 gene [Source:MGI Symbol;Acc:MGI:3588251]	chr3	92604718	92607492	-	326.719	-0.988809	0.0512921	0.530543	-0.0214021	0.380539
ENSMUSG00000014609	Chrne	protein_coding	cholinergic receptor, nicotinic, epsilon polypeptide [Source:MGI Symbol;Acc:MGI:87894]	chr11	70614883	70619216	-	6.98256	-3.00889	0.00656308	0.207055	-0.0169464	0.38142
ENSMUSG00000027087	Itgav	protein_coding	integrin alpha V [Source:MGI Symbol;Acc:MGI:96608]	chr2	83724397	83806916	+	14749.7	0.507058	0.0132334	0.30188	0.23113	0.38142
ENSMUSG00000028444	Cntfr	protein_coding	ciliary neurotrophic factor receptor [Source:MGI Symbol;Acc:MGI:99605]	chr4	41657498	41697089	-	853.794	-0.487451	0.0569993	0.550602	-0.0592361	0.38142
ENSMUSG00000032298	Neil1	protein_coding	nei endonuclease VIII-like 1 (E. coli) [Source:MGI Symbol;Acc:MGI:1920024]	chr9	57142800	57148305	-	341.715	-0.276434	0.0556347	0.546116	-0.0984593	0.38142
ENSMUSG00000104253	Gm37174	TEC	predicted gene, 37174 [Source:MGI Symbol;Acc:MGI:5610402]	chr1	121328092	121331149	+	51.0135	1.08732	0.0563277	0.548534	0.0129784	0.38142
ENSMUSG00000115632	Gm17922	processed_pseudogene	predicted gene, 17922 [Source:MGI Symbol;Acc:MGI:5010107]	chr14	93202100	93202901	-	30.1357	1.52857	0.0502251	0.526575	0.0165777	0.38142
ENSMUSG00000090397	Gm17096	antisense	predicted gene 17096 [Source:MGI Symbol;Acc:MGI:4937923]	chr2	166943539	166944308	+	17.0792	0.986499	0.0506509	0.528421	0.0244817	0.382706
ENSMUSG00000002668	Dennd1c	protein_coding	DENN/MADD domain containing 1C [Source:MGI Symbol;Acc:MGI:1918035]	chr17	57065905	57078514	-	360.329	0.411697	0.05205	0.533288	0.0654481	0.382815
ENSMUSG00000026188	Tmem169	protein_coding	transmembrane protein 169 [Source:MGI Symbol;Acc:MGI:2442781]	chr1	72284369	72303104	+	27.2432	1.04255	0.0493935	0.52314	0.0205905	0.382815
ENSMUSG00000039154	Shd	protein_coding	src homology 2 domain-containing transforming protein D [Source:MGI Symbol;Acc:MGI:1099461]	chr17	55970467	55976625	+	53.3876	-0.755482	0.0745278	0.599321	-0.0340996	0.382815
ENSMUSG00000117442	1810073O08Rik	lincRNA	RIKEN cDNA 1810073O08 gene [Source:MGI Symbol;Acc:MGI:1919535]	chr17	83917937	83921606	+	26.288	-0.953437	0.049956	0.526108	-0.0256028	0.382986
ENSMUSG00000038060	Dlec1	protein_coding	deleted in lung and esophageal cancer 1 [Source:MGI Symbol;Acc:MGI:2443671]	chr9	119102478	119148246	+	25.04	1.29086	0.0494822	0.523872	0.0167551	0.383102
ENSMUSG00000060509	Xcr1	protein_coding	chemokine (C motif) receptor 1 [Source:MGI Symbol;Acc:MGI:1346338]	chr9	123852315	123862029	-	113.019	-0.522426	0.0569285	0.550515	-0.0439059	0.383298
ENSMUSG00000087497	2810001G20Rik	antisense	RIKEN cDNA 2810001G20 gene [Source:MGI Symbol;Acc:MGI:1913706]	chr11	64079484	64083259	+	196.412	-0.292744	0.0705782	0.587963	-0.0818883	0.383912
ENSMUSG00000096740	Lbhd1	protein_coding	LBH domain containing 1 [Source:MGI Symbol;Acc:MGI:5516029]	chr19	8883732	8892627	+	419.783	-1.11684	0.0563694	0.548534	-0.0200956	0.383912
ENSMUSG00000106961	Gm43128	TEC	predicted gene 43128 [Source:MGI Symbol;Acc:MGI:5663265]	chr2	35280390	35282010	+	71.5063	0.925011	0.0747708	0.60001	0.0159467	0.383912
ENSMUSG00000072640	Lyrm9	protein_coding	LYR motif containing 9 [Source:MGI Symbol;Acc:MGI:1913524]	chr11	78826584	78846870	+	361.238	0.609286	0.0564976	0.548534	0.0395231	0.384071
ENSMUSG00000078779	Zfp59	protein_coding	zinc finger protein 59 [Source:MGI Symbol;Acc:MGI:99206]	chr7	27838607	27856438	+	314.764	0.396844	0.0572134	0.55092	0.061015	0.384071
ENSMUSG00000096968	Gm26620	protein_coding	predicted gene, 26620 [Source:MGI Symbol;Acc:MGI:5477114]	chr1	170885065	170885881	+	12.0994	-1.38522	0.0534511	0.538919	-0.0181343	0.384071
ENSMUSG00000103998	Gm38025	lincRNA	predicted gene, 38025 [Source:MGI Symbol;Acc:MGI:5611253]	chr3	31341012	31345280	+	27.5142	-1.1121	0.0516582	0.531723	-0.0234385	0.384554
ENSMUSG00000058351	Smim4	protein_coding	small integral membrane protein 4 [Source:MGI Symbol;Acc:MGI:1913737]	chr14	31088132	31128956	-	130.784	0.427595	0.0880525	0.63862	0.0488508	0.384567
ENSMUSG00000045777	Ifitm10	protein_coding	interferon induced transmembrane protein 10 [Source:MGI Symbol;Acc:MGI:2444776]	chr7	142325837	142373753	-	113.943	-0.695351	0.0574058	0.550939	-0.0349785	0.384705
ENSMUSG00000086401	Gm15559	antisense	predicted gene 15559 [Source:MGI Symbol;Acc:MGI:3783008]	chr5	110770949	110779260	+	39.4993	-0.907257	0.0518109	0.532325	-0.0327199	0.384813
ENSMUSG00000104107	Gm37879	TEC	predicted gene, 37879 [Source:MGI Symbol;Acc:MGI:5611107]	chr9	71939591	71941585	-	17.304	-0.992657	0.0550336	0.544246	-0.024842	0.384813
ENSMUSG00000106262	Gm43375	TEC	predicted gene 43375 [Source:MGI Symbol;Acc:MGI:5663512]	chr3	95940086	95942565	+	38.6102	1.123	0.0550872	0.544246	0.0149008	0.384813
ENSMUSG00000073975	Olfr550	protein_coding	olfactory receptor 550 [Source:MGI Symbol;Acc:MGI:3030384]	chr7	102571442	102583011	+	8.95678	-3.74033	0.00184263	0.0968104	-0.0177864	0.3849
ENSMUSG00000075605	Slurp2	protein_coding	secreted Ly6/Plaur domain containing 2 [Source:MGI Symbol;Acc:MGI:1916712]	chr15	74742764	74746693	-	66.2247	-0.973272	0.076165	0.605127	-0.0179826	0.3849
ENSMUSG00000005043	Sgsh	protein_coding	N-sulfoglucosamine sulfohydrolase (sulfamidase) [Source:MGI Symbol;Acc:MGI:1350341]	chr11	119343425	119355536	-	1334.41	0.552102	0.017975	0.345256	0.125223	0.385179
ENSMUSG00000078963	Hsbp1l1	protein_coding	heat shock factor binding protein 1-like 1 [Source:MGI Symbol;Acc:MGI:1913505]	chr18	80229758	80247102	-	116.637	-0.643823	0.0914397	0.646154	-0.0237578	0.385179
ENSMUSG00000090659	Zfp493	protein_coding	zinc finger protein 493 [Source:MGI Symbol;Acc:MGI:1920208]	chr13	67779693	67792512	+	86.5019	0.525691	0.0758184	0.603337	0.0392209	0.385179
ENSMUSG00000116336	Gm49425	protein_coding	predicted gene, 49425 [Source:MGI Symbol;Acc:MGI:6155060]	chr15	101515920	101517261	-	524.245	-1.66035	0.071225	0.588724	-0.00670963	0.385179
ENSMUSG00000066042	Med18	protein_coding	mediator complex subunit 18 [Source:MGI Symbol;Acc:MGI:1914469]	chr4	132458731	132463921	-	257.8	-0.314441	0.0570919	0.550611	-0.0916096	0.385505
ENSMUSG00000044471	Lncpint	lincRNA	long non-protein coding RNA, Trp53 induced transcript [Source:MGI Symbol;Acc:MGI:2673128]	chr6	31082565	31220488	-	16.2853	1.57835	0.0517429	0.53198	0.00926221	0.38571
ENSMUSG00000014873	Surf2	protein_coding	surfeit gene 2 [Source:MGI Symbol;Acc:MGI:98444]	chr2	26916367	26920183	+	924.629	0.333323	0.0142165	0.312295	0.192221	0.385789
ENSMUSG00000021211	Akr1c12	protein_coding	aldo-keto reductase family 1, member C12 [Source:MGI Symbol;Acc:MGI:1351661]	chr13	4268176	4279433	-	11.3269	1.35483	0.0541536	0.540928	0.0150979	0.385789
ENSMUSG00000109724	Gm18194	transcribed_processed_pseudogene	predicted gene, 18194 [Source:MGI Symbol;Acc:MGI:5010379]	chr7	12795723	12799164	-	46.6296	0.774722	0.0728295	0.594017	0.0234592	0.385789
ENSMUSG00000039376	Synpo2l	protein_coding	synaptopodin 2-like [Source:MGI Symbol;Acc:MGI:1916010]	chr14	20658946	20668354	-	222.192	-0.756461	0.0944475	0.651615	-0.0287675	0.386408
ENSMUSG00000050108	Bpifc	protein_coding	BPI fold containing family C [Source:MGI Symbol;Acc:MGI:3026884]	chr10	85959340	86011895	-	1380.22	-0.763506	0.0218055	0.378405	-0.0430461	0.386408
ENSMUSG00000051669	AU021092	protein_coding	expressed sequence AU021092 [Source:MGI Symbol;Acc:MGI:2146559]	chr16	5211823	5222299	-	79.669	-0.618301	0.0764432	0.605948	-0.0335911	0.386408
ENSMUSG00000102324	Gm19721	TEC	predicted gene, 19721 [Source:MGI Symbol;Acc:MGI:5011906]	chr9	107630776	107632539	-	41.3647	1.57121	0.0511412	0.530493	0.0122373	0.386408
ENSMUSG00000030427	Lilra6	protein_coding	leukocyte immunoglobulin-like receptor, subfamily A (with TM domain), member 6 [Source:MGI Symbol;Acc:MGI:1195969]	chr7	3908280	3915503	-	159.576	0.415739	0.0582983	0.551962	0.0692723	0.386845
ENSMUSG00000042429	Adora1	protein_coding	adenosine A1 receptor [Source:MGI Symbol;Acc:MGI:99401]	chr1	134199223	134235431	-	96.443	-0.901928	0.0764016	0.605948	-0.026178	0.386845
ENSMUSG00000043461	Sptssb	protein_coding	serine palmitoyltransferase, small subunit B [Source:MGI Symbol;Acc:MGI:1913433]	chr3	69819542	69859940	-	20.3772	-1.89024	0.0545279	0.542232	-0.00969434	0.386845
ENSMUSG00000110424	1700012D14Rik	processed_transcript	RIKEN cDNA 1700012D14 gene [Source:MGI Symbol;Acc:MGI:1922729]	chr7	111083064	111122684	-	160.109	-0.4977	0.0947827	0.651615	-0.0382867	0.386888
ENSMUSG00000036941	Elac1	protein_coding	elaC ribonuclease Z 1 [Source:MGI Symbol;Acc:MGI:1890495]	chr18	73735038	73754479	-	826.128	0.237156	0.0298028	0.430507	0.133559	0.386975
ENSMUSG00000083111	Gm14421	unprocessed_pseudogene	predicted gene 14421 [Source:MGI Symbol;Acc:MGI:3652254]	chr2	177053516	177056838	-	129.587	0.848996	0.0949022	0.651615	0.0131339	0.386975
ENSMUSG00000103546	Gm37666	TEC	predicted gene, 37666 [Source:MGI Symbol;Acc:MGI:5610894]	chr2	69013612	69014477	+	21.9466	-0.844222	0.0527065	0.536104	-0.034985	0.386975
ENSMUSG00000097239	Gm27029	protein_coding	predicted gene, 27029 [Source:MGI Symbol;Acc:MGI:5504144]	chr11	101406664	101424796	-	131.259	0.661499	0.0898649	0.643458	0.0344398	0.387032
ENSMUSG00000099474	1700097N02Rik	bidirectional_promoter_lncRNA	RIKEN cDNA 1700097N02 gene [Source:MGI Symbol;Acc:MGI:1914772]	chr17	30622441	30626905	-	12.0583	-1.3373	0.0485887	0.517917	-0.0175576	0.387032
ENSMUSG00000111712	Gm39363	lincRNA	predicted gene, 39363 [Source:MGI Symbol;Acc:MGI:5622248]	chr9	65332520	65345607	+	6.49898	2.31568	0.0227002	0.385018	0.013794	0.387032
ENSMUSG00000012405	Rpl15	protein_coding	ribosomal protein L15 [Source:MGI Symbol;Acc:MGI:1913730]	chr14	18267823	18271391	-	10718.7	-0.509194	0.0144059	0.313106	-0.140081	0.387868
ENSMUSG00000074115	Saa1	protein_coding	serum amyloid A 1 [Source:MGI Symbol;Acc:MGI:98221]	chr7	46740497	46742980	-	57.7827	0.866335	0.0738929	0.597216	0.0269723	0.388195
ENSMUSG00000024399	Ltb	protein_coding	lymphotoxin B [Source:MGI Symbol;Acc:MGI:104796]	chr17	35194439	35196320	+	108.329	-0.535578	0.0958825	0.653333	-0.0357858	0.389385
ENSMUSG00000025019	Lcor	protein_coding	ligand dependent nuclear receptor corepressor [Source:MGI Symbol;Acc:MGI:2443930]	chr19	41482637	41586536	+	270.655	1.27335	0.0590927	0.555021	0.00818811	0.389385
ENSMUSG00000097215	Gm26550	antisense	predicted gene, 26550 [Source:MGI Symbol;Acc:MGI:5477044]	chr7	24631145	24637916	-	29.7683	-1.04249	0.0514224	0.530635	-0.0207497	0.389385
ENSMUSG00000029544	Cabp1	protein_coding	calcium binding protein 1 [Source:MGI Symbol;Acc:MGI:1352750]	chr5	115168689	115194381	-	165.067	0.454081	0.0731493	0.595412	0.0528657	0.389777
ENSMUSG00000026480	Ncf2	protein_coding	neutrophil cytosolic factor 2 [Source:MGI Symbol;Acc:MGI:97284]	chr1	152800194	152836991	+	774.383	0.437946	0.0301908	0.433337	0.0846953	0.390014
ENSMUSG00000032028	Nxpe2	protein_coding	neurexophilin and PC-esterase domain family, member 2 [Source:MGI Symbol;Acc:MGI:1925502]	chr9	48318006	48353454	-	19.7488	-1.31613	0.05682	0.549956	-0.0192485	0.390381
ENSMUSG00000111292	Gm48627	TEC	predicted gene, 48627 [Source:MGI Symbol;Acc:MGI:6098227]	chr9	22294222	22295572	-	10.7933	2.29557	0.0531003	0.538263	0.00514979	0.390585
ENSMUSG00000030341	Tnfrsf1a	protein_coding	tumor necrosis factor receptor superfamily, member 1a [Source:MGI Symbol;Acc:MGI:1314884]	chr6	125349362	125362484	+	8936.01	0.8808	0.0137137	0.307343	0.0513507	0.390655
ENSMUSG00000024534	Sncaip	protein_coding	synuclein, alpha interacting protein (synphilin) [Source:MGI Symbol;Acc:MGI:1915097]	chr18	52767709	52915935	+	699.386	-0.597695	0.0601655	0.559699	-0.0442459	0.391098
ENSMUSG00000117570	Gm38410	lincRNA	predicted gene, 38410 [Source:MGI Symbol;Acc:MGI:5621295]	chr18	24339366	24344630	+	8.74808	-2.00518	0.0230796	0.387033	-0.0146095	0.391098
ENSMUSG00000059939	9430015G10Rik	protein_coding	RIKEN cDNA 9430015G10 gene [Source:MGI Symbol;Acc:MGI:2444364]	chr4	156109982	156127265	+	1033.54	0.333783	0.0185716	0.349017	0.177515	0.391242
ENSMUSG00000035919	Bbs9	protein_coding	Bardet-Biedl syndrome 9 (human) [Source:MGI Symbol;Acc:MGI:2442833]	chr9	22475715	22888280	+	621.112	-0.332241	0.0599914	0.559263	-0.0849628	0.391662
ENSMUSG00000069307	Hist1h2bq	protein_coding	histone cluster 1, H2bq [Source:MGI Symbol;Acc:MGI:3702051]	chr13	21806612	21810197	-	30.3715	-2.0989	0.0572501	0.55092	-0.00666123	0.391797
ENSMUSG00000021448	Shc3	protein_coding	src homology 2 domain-containing transforming protein C3 [Source:MGI Symbol;Acc:MGI:106179]	chr13	51431041	51569487	-	143.902	0.639863	0.09473	0.651615	0.0236553	0.39193
ENSMUSG00000025902	Sox17	protein_coding	SRY (sex determining region Y)-box 17 [Source:MGI Symbol;Acc:MGI:107543]	chr1	4490931	4497354	-	283.232	-0.544182	0.0598525	0.558896	-0.0449358	0.391944
ENSMUSG00000051726	Kcnf1	protein_coding	potassium voltage-gated channel, subfamily F, member 1 [Source:MGI Symbol;Acc:MGI:2687399]	chr12	17172100	17176888	-	22.7493	1.455	0.0573766	0.550939	0.0144769	0.392066
ENSMUSG00000098098	Bvht	lincRNA	braveheart long non-coding RNA [Source:MGI Symbol;Acc:MGI:5434104]	chr18	61639542	61647472	+	84.0482	0.634306	0.0789938	0.612357	0.0316547	0.393432
ENSMUSG00000004113	Cacna1b	protein_coding	calcium channel, voltage-dependent, N type, alpha 1B subunit [Source:MGI Symbol;Acc:MGI:88296]	chr2	24603887	24763152	-	33.1682	-1.48908	0.05788	0.551962	-0.0139876	0.394305
ENSMUSG00000039419	Cntnap2	protein_coding	contactin associated protein-like 2 [Source:MGI Symbol;Acc:MGI:1914047]	chr6	45059357	47304213	+	14.8164	-1.8923	0.0540134	0.540741	-0.0149281	0.394305
ENSMUSG00000040329	Il7	protein_coding	interleukin 7 [Source:MGI Symbol;Acc:MGI:96561]	chr3	7569994	7613760	-	89.3348	0.666716	0.079877	0.614877	0.0268827	0.394305
ENSMUSG00000092456	V1rd19	protein_coding	vomeronasal 1 receptor, D19 [Source:MGI Symbol;Acc:MGI:3033488]	chr7	24001691	24005057	+	29.4029	-1.0831	0.0525594	0.535401	-0.0282517	0.394305
ENSMUSG00000105358	Gm43099	TEC	predicted gene 43099 [Source:MGI Symbol;Acc:MGI:5663236]	chr3	108287881	108293121	+	16.3606	-1.17518	0.0578413	0.551943	-0.0187432	0.394305
ENSMUSG00000059900	Tmem40	protein_coding	transmembrane protein 40 [Source:MGI Symbol;Acc:MGI:2137870]	chr6	115729131	115762410	-	838.01	-0.622112	0.0611773	0.562944	-0.034477	0.394576
ENSMUSG00000068130	Zfp442	protein_coding	zinc finger protein 442 [Source:MGI Symbol;Acc:MGI:3651999]	chr2	150407141	150451486	-	140.696	0.939296	0.0959504	0.653374	0.0104937	0.394576
ENSMUSG00000110079	Gm45292	TEC	predicted gene 45292 [Source:MGI Symbol;Acc:MGI:5791128]	chr8	91450306	91452512	+	49.7971	-0.768904	0.0793194	0.613294	-0.0330779	0.394576
ENSMUSG00000115759	Gm18787	transcribed_processed_pseudogene	predicted gene, 18787 [Source:MGI Symbol;Acc:MGI:5010972]	chr15	55474780	55475563	-	10.9523	2.13305	0.057958	0.551962	0.00764598	0.394576
ENSMUSG00000058172	Krtap6-1	protein_coding	keratin associated protein 6-1 [Source:MGI Symbol;Acc:MGI:1330228]	chr16	89031699	89032292	+	112.785	-2.36564	0.0984216	0.65639	-0.00371001	0.394651
ENSMUSG00000001604	Tcea3	protein_coding	transcription elongation factor A (SII), 3 [Source:MGI Symbol;Acc:MGI:1196908]	chr4	136247729	136274898	+	199.153	-0.619154	0.0751012	0.601035	-0.0389441	0.395138
ENSMUSG00000087412	Gm15501	transcribed_processed_pseudogene	predicted pseudogene 15501 [Source:MGI Symbol;Acc:MGI:3704296]	chr7	93178983	93184176	-	19.2892	-6.69375	0.0567664	0.549744	-0.00115427	0.395138
ENSMUSG00000031433	Rbm41	protein_coding	RNA binding motif protein 41 [Source:MGI Symbol;Acc:MGI:2444923]	chrX	139889511	139998595	-	353.108	0.7816	0.0609045	0.562944	0.0194379	0.395231
ENSMUSG00000033960	Jcad	protein_coding	junctional cadherin 5 associated [Source:MGI Symbol;Acc:MGI:2685174]	chr18	4634878	4682869	+	2001.74	0.382894	0.0202174	0.363523	0.157782	0.395231
ENSMUSG00000037010	Apln	protein_coding	apelin [Source:MGI Symbol;Acc:MGI:1353624]	chrX	48025146	48034853	-	238.364	0.657928	0.055827	0.546998	0.0443678	0.395231
ENSMUSG00000071192	Wfikkn1	protein_coding	WAP, FS, Ig, KU, and NTR-containing protein 1 [Source:MGI Symbol;Acc:MGI:2670967]	chr17	25877628	25880858	-	56.7554	-0.680905	0.0608468	0.562717	-0.0400434	0.395231
ENSMUSG00000097974	Gm10605	lincRNA	predicted gene 10605 [Source:MGI Symbol;Acc:MGI:3642596]	chr7	99625936	99631711	+	41.9382	-0.900345	0.053623	0.539601	-0.0307497	0.395605
ENSMUSG00000078686	Mup9	protein_coding	major urinary protein 9 [Source:MGI Symbol;Acc:MGI:3782918]	chr4	60418046	60421952	-	22.4137	1.08015	0.058484	0.552349	0.0207965	0.395819
ENSMUSG00000028318	Polr1e	protein_coding	polymerase (RNA) I polypeptide E [Source:MGI Symbol;Acc:MGI:1929022]	chr4	45018583	45036565	+	347.345	0.442922	0.0594836	0.557084	0.055047	0.395908
ENSMUSG00000030142	Clec4e	protein_coding	C-type lectin domain family 4, member e [Source:MGI Symbol;Acc:MGI:1861232]	chr6	123281789	123289870	-	275.085	1.90677	0.0559095	0.547113	0.0134575	0.395908
ENSMUSG00000073842	Mup7	protein_coding	major urinary protein 7 [Source:MGI Symbol;Acc:MGI:3709615]	chr4	60066469	60070475	-	38.0635	1.17974	0.053176	0.538355	0.0194512	0.395908
ENSMUSG00000095403	Gm21092	unprocessed_pseudogene	predicted gene, 21092 [Source:MGI Symbol;Acc:MGI:5434447]	chr8	20567597	20582771	+	111.361	0.979274	0.0612527	0.562944	0.0140922	0.396288
ENSMUSG00000024539	Ptpn2	protein_coding	protein tyrosine phosphatase, non-receptor type 2 [Source:MGI Symbol;Acc:MGI:97806]	chr18	67665511	67724595	-	1386.46	0.373436	0.0191057	0.352609	0.191217	0.396645
ENSMUSG00000020474	Polm	protein_coding	polymerase (DNA directed), mu [Source:MGI Symbol;Acc:MGI:1860191]	chr11	5827860	5838016	-	906.923	0.363976	0.0196854	0.359308	0.193959	0.39679
ENSMUSG00000026072	Il1r1	protein_coding	interleukin 1 receptor, type I [Source:MGI Symbol;Acc:MGI:96545]	chr1	40225080	40317257	+	2543.62	0.599958	0.00391783	0.156928	0.347718	0.39679
ENSMUSG00000031478	Nek3	protein_coding	NIMA (never in mitosis gene a)-related expressed kinase 3 [Source:MGI Symbol;Acc:MGI:1344371]	chr8	22128283	22166435	-	122.534	0.512619	0.0617366	0.564444	0.0477884	0.39679
[truncated: 24,691 more rows]

## Sheet: B. Significant genes
dKO up genes	dKO down genes
Rpl35a-ps2	Gm14296
Tagap1	2210418O10Rik
Lsamp	Gm14305
Gm20186	Gsdmc4
Gm7868	Gm14295
Gm36684	Hsp25-ps1
Tbx4	Gm14443
Psg20	Mcpt9
Gm12166	Gm11937
Gm13394	Rps12-ps3
Gm3164	Hist1h2ao
Paqr8	Gsdmc3
Gm10123	Slc38a3
Vmn1r14	Gm6710
Gm7292	Gm32687
Rps13-ps2	Upk1b
Gm16589	Phyhip
Gm15387	Plac9b
Zfp949	Gm14308
Apol7c	Gm4724
Gm3453	Mir5113
Gm14117	Rpl35a
Gm42553	Hist1h2an
Gm38279	Snhg11
Adamts5	Gm24018
Adgrg7	Spaca3
1110017D15Rik	Olfr92
Gm45220	Zfp968-ps
Slfn4	Ighv1-62-3
Tctex1d2	Gm24757
Gm45322	Gm48998
Gm44667	Gm12978
Pvr	Wfdc6a
Gm14401	Speer5-ps1
Adamdec1	D730044K07Rik
Ehd1	Gm49868
Spatc1	4930597A21Rik
Gm9169	Gm6166
Serpina3j	Gm16136
Rsc1a1	Nkain4
Zfp40	Psors1c2
Mmp3	Zfp965
Pkig	Serpina3h
Gm17024	Gzmc
Ccl11	Gm14168
F530104D19Rik	Kcnc1
Ccl2	Wnk2
Trim30b	Eln
C030034I22Rik	Cpne5
Mmp8	Rgs17
Mup17	Gm8935
Gm50269	Macroh2a2
Gm46565	Aqp4
Gm536	Lrrc14b
A230059L01Rik	Efna3
Cfap74	Gm21122
Znf41-ps	Tmem254b
Rps12-ps9	Gm7240
Gm13301	Tmem233
Gm34643	Dynlt1b
Ccr1	Lynx1
Mdh1b	Cnksr1
Gm10145	Mettl24
Gm49369	Duxbl3
Slc14a2	Rpl3l
Mefv	Gm44792
C130026I21Rik	Cox8b
Zfp758	Tmem45a2
Gm38699	Asb2
Gm49364	Ttn
Lamtor3-ps	Gsdma2
Zfp982	Tcte1
Gm49098	Ppp1r3f
Gm15975	Myoz1
Hoxc10	D630003M21Rik
Ptx3	Atcayos
Tnfsf8	Gm15270
Gm6900	Fabp3
Nlrp3	Gm14326
Gm8108	Nctc1
Zfp992	Cd200r4
Gm49368	Gm14434
Gm47246	Chrna4
Drd4	Fhod3
Gm10177	Rorc
Gm48286	Slc9a4
Gm41386	Gabra3
C1s2	Gm42674
Gm10171	Plcd4
Csf3r	Cited4
9530077C05Rik	Coro6
H2bc7	Alpk2
Gm49377	Jmjd7
Gda	Unc80
Gm13502	Ache
Gm45899	1700031A10Rik
Phf11b	Gm49768
Gm49594	Kif26a
Gm5150	Nnat
Ifi214	Gm14411
Gm15927	Slc2a7
Eif3s6-ps2	Rph3al
Clec12b	Plaat1
Gm49751	Gbp10
Cstdc4	Cd200
6530403H02Rik	Myo5c
Gm34278	Gm42479
5033406O09Rik	Slc2a4
Gm45752	Ajm1
Slc25a47	Fxyd4
Ifi209	Gm28042
Gm38372	Cox6a2
Kif24	Gm38071
Trim43a	Fer1l6
B4galt5	Krt7
Ica1	Sgca
Trim30a	Zfp968
C1rb	Tesc
Gm45221	Srl
Ppef2	Gm10318
3300005D01Rik	Cacna1s
Mcemp1	Stbd1
Agtr2	Ctsw
Armc2	Gm7628
Gm3052	Gm11008
Gm7049	Sypl2
Ccl9	Asb10
Gm43843	Gm37255
Gm16201	Asb15
Gm45540	Atp2a1
Gm36976	Neurl2
Pcdhga8	Pgam2
Tcf24	Mthfsl
Gm43321	Cux2
Fbxo27	Dnah8
Gm6123	Cav3
Rab44	Gm9762
Hist1h2br	Plk5
Ccdc171	Crhr2
Gm44064	Kcna7
Zfp563	Gm49932
Slitrk5	Fam220a
Il6	Krtap19-1
Jrk	Pde4c
Mup16	Tmem254a
Acod1	Cyp21a1
Gm14848	Tdrd5
Gm37902	Cmtm8
Gm43778	Wscd2
Gm28502	3425401B19Rik
Ugt1a8	Gm11127
Soat2	Smtnl2
Gm45627	Popdc3
Gm13241	Tmem181a
Gm48829	Mylk4
E230020D15Rik	Gm8430
Gm42890	Gm44005
Gm43482	Pla2g2d
Gm37691	Gm44093
Pcsk1	Mrln
Cd80	Pitx2
Gm38190	5930420M18Rik
Psg23	AI838599
Cxcl1	Prph
Gm6161	Rasal1
Gm49858	Gm14440
Dhx58	Abcb4
Gm8879	Gpr88
Gm44415	1700045H11Rik
Gm21093	Usp20
	Hapln3
	Atad3aos
	Myot
	Agr3
	Gm37629
	Lrp2bp
	Gm28693
	Ctcflos
	Zfp296
	Ppp1r1a
	Hspb6
	Corin
	Trim72
	Pvalb
	Rragd
	Syn2
	Hrc
	Rnase2b
	Mylk2
	Pcdhb8
	Eef1a2
	Tagap
	Adgrb1
	Miat
	Clec2h
	1700094D03Rik
	Gm9507
	Cacng4
	Tcap
	Sugct
	Gm26740
	Myoz3
	Tmem52
	Bag2
	Cd8a
	Tmem38a
	Smpx
	Dok7
	AAdacl4fm3
	Ifng
	B4galnt4
	Gm12892
	Tcf25
	Dhrs7c
	H1f3
	Clcn1
	Obscn
	Gm38366

## Sheet: C. GSEA Hallmarks
pathway	pval	padj	NES	size	leadingEdge
HALLMARK_TNFA_SIGNALING_VIA_NFKB	6.40301e-15	1.92682e-13	2.4146	200	Ehd1	B4galt5	Ccl2	Ptx3	Tiparp	Plek	Il6	Cd80	Cxcl1	Fos	Tlr2	Nfe2l2	Ccl4	Tnc	Il1b	Gfpt2	Mcl1	Cxcl5	Cflar	Nfkbie	Tnfrsf9	Cd44	Nr4a3	Socs3	Csf2	Ptgs2	Icam1	Il6st	Atf3	Btg3	Sdc4	Cxcl11	Serpine1	Plaur	Tnip2	Zbtb10	Fosb	Csf1	Ddx58	Cxcl3	Fosl2	Inhba	Ifih1	Zfp36	Slc2a3
HALLMARK_INTERFERON_GAMMA_RESPONSE	7.70728e-15	1.92682e-13	2.37999	209	Ccl2	Parp14	C1s2	C1rb	Irf7	Il6	Fgl2	Dhx58	Cfh	H2-M3	Oas2	Samd9l	Cfb	Herc6	Pla2g4a	Parp12	Gbp9	Sp110	Rsad2	Lgals3bp	Trim25	Socs3	Fpr1	Ptgs2	Ptpn2	Mx1	Icam1	Upp1	Hif1a	Helz2	Fas	Eif2ak2	Cd38	Cxcl11	Serping1	Bank1	Rnf213	Ddx60	Casp4	Casp8	Lcp2	Ddx58	Marchf1	Ifit3	Xaf1
HALLMARK_IL6_JAK_STAT3_SIGNALING	1.49664e-10	1.49664e-09	2.37184	86	Ccr1	Csf3r	Il6	Osmr	Cxcl1	Cd14	Tlr2	Il1b	Il1r1	Cd44	Tnfrsf1a	Socs3	Csf2	Ptpn2	Il6st	Fas	Cd38	Cxcl11	Tyk2	Csf1	Cxcl3	Il17ra	Tnfrsf1b	Ccl7	Il4ra	Il7	Cxcl2	Stat2	Stat3	Ltbr	Csf2rb2	Itgb3	Reg1	Pf4	Il1r2	Lepr
HALLMARK_INFLAMMATORY_RESPONSE	3.12491e-12	3.90614e-11	2.26938	195	Pvr	Ccl2	Mefv	Nlrp3	Csf3r	Ahr	Irf7	Il6	Osmr	Cd14	Tlr2	Sgms2	Il1b	Il1r1	Kcna3	Cxcl5	Gpr132	Tnfrsf9	Atp2c1	Csf3	Pdpn	Sell	Fpr1	Icam1	Osm	Hif1a	Eif2ak2	Cxcl11	Gpc3	Lyn	Serpine1	Il18rap	Plaur	Lcp2	Csf1	Slc1a2	Inhba	Tlr3	C5ar1	Itga5	Tnfrsf1b	Ccl7	Nmi	Il4ra	Has2
HALLMARK_INTERFERON_ALPHA_RESPONSE	2.91221e-09	2.42684e-08	2.23275	102	Parp14	C1s2	Irf7	Dhx58	H2-M3	Samd9l	Parp9	Herc6	Parp12	Sp110	Ncoa7	Rsad2	Lgals3bp	Oas1a	Trim25	Sell	Helz2	Eif2ak2	Cxcl11	Ddx60	Casp8	Csf1	Ifit3	Ifih1	Usp18	Nmi	Il4ra	Cmpk2	H2-T23	Trim21	Il7	Bst2	Gbp3	Stat2	Isg20	Ccrl2	Procr	Pnpt1	Rtp4	Isg15
HALLMARK_APOPTOSIS	3.30839e-07	1.838e-06	1.97471	159	Dnajc3	Il6	Cd14	Il1b	Cav1	Rnasel	Mcl1	Hgf	Cflar	Plat	Cd44	Eno2	Emp1	Atf3	Btg3	Fas	Cd38	Plcb2	Casp4	Tgfbr3	Casp8	Igfbp6	Timp1	Dnm1l	Dcn	Gsr	Madd	Igf2r	Anxa1	Sat1	Isg20	Fasl	Lum	Mmp2	Bcl2l2	Ppp2r5b	Bid	Bik	Ptk2	Smad7	Birc3
HALLMARK_EPITHELIAL_MESENCHYMAL_TRANSITION	3.80365e-07	1.90182e-06	1.89358	199	Mmp3	Pvr	Ptx3	Fgf2	Thbs2	Il6	Cxcl1	Tnc	Thbs1	Cxcl5	Cd44	Itgav	Eno2	Slit2	Calu	Dab2	Sdc4	Oxtr	Fas	Serpine1	Plaur	Tgfbr3	Fbn2	Bdnf	Fzd8	Cxcl3	Inhba	Edil3	Fbln5	Itga5	Fbn1	Cxcl2	Timp1	Itga2	Dcn	Tgfbi	Col16a1	Sat1	Cthrc1	Tnfaip3	Mgp	Grem1	Lum	Mmp2	Aplp1
HALLMARK_COMPLEMENT	5.63435e-06	2.34765e-05	1.8392	190	Ehd1	Mmp8	Zfpm2	C1s2	Apobec3	C1rb	Cp	Plek	Irf7	Il6	Cxcl1	Cfh	C2	Cfb	Itgam	Pla2g4a	Plat	Klk1	Ltf	Fyn	Rabif	Serping1	Lyn	Serpine1	Casp4	Plaur	Lcp2	Cxcl3	Vcpip1	Cr1l	Cxcl2	Ctsc	Timp1	Gnb4	Gngt2	Gng2	Jak2	Adam9	Fcer1g	Tnfaip3	Dyrk2	Cd46	Hspa5	Cblb	Lamp2
HALLMARK_ALLOGRAFT_REJECTION	2.12593e-06	9.66333e-06	1.83526	200	Ccl11	Ccl2	Ccr1	Nlrp3	Irf7	Il6	Cd80	Srgn	Tlr2	H2-M3	Ccl4	C2	Il1b	Igsf6	Fyb	Eif4g3	Ikbkb	Socs5	Hcls1	Icam1	Hif1a	Fas	Ncf4	Lyn	Il18rap	Lcp2	Csf1	Ptprc	Galnt1	Inhba	Tlr3	Ccl7	Il4ra	H2-T23	Ccr5	Il7	Timp1	Jak2	St8sia4	Bcl3	Dars	Cd3d	Fcgr2b	Fasl	Nos2
HALLMARK_UV_RESPONSE_DN	0.000219568	0.000844493	1.68363	144	Ica1	Sdc2	Cav1	Efemp1	Anxa2	Anxa4	Synj2	Atp2c1	Dlg1	Dab2	Fyn	Ltbp1	Serpine1	Grk5	Tgfbr3	Bdnf	Vldlr	Fbln5	Mapk14	Has2	Pik3cd	Tjp1	Prkca	Itgb3	Amph	Ptgfr	Cdk13	Gcnt1	Scaf8	Met	Ccn1	Add3	Atrx	Dlc1	Prkar2b	Smad7	Rasa2	Dyrk1a	Pten	Irs1	Nrp1	Prdm2	Kit	Akt3	Dusp1
HALLMARK_PROTEIN_SECRETION	0.00138492	0.00461641	1.65762	95	Ica1	Scrn1	Lman1	Ap3s1	Cln5	Mapk1	Ap1g1	Ctsc	Dnm1l	Yipf6	Stx12	Arcn1	Igf2r	Copb1	Adam10	Rps6ka3	Snap23	Tmx1	Cd63	Lamp2	Ocrl	Snx2	Vps4b	M6pr	Tmed10	Pam	Abca1	Napg	Uso1	Rab2a	Sec22b	Vamp3	Ykt6	Arfgap3	Arfgef2	Rab22a	Sec24d	Ap2b1	Rer1	Tmed2	Egfr	Anp32e	Stam	Rab5a	Clcn3
HALLMARK_COAGULATION	0.00068015	0.00242911	1.6305	127	Mmp3	Mmp8	Gda	C1s2	C1rb	Plek	Cfh	C2	Thbs1	Cfb	Plat	Fyn	Rabif	Serping1	Serpine1	Pros1	Fbn1	Timp1	Itga2	Adam9	Anxa1	Mmp2	Itgb3	Lamp2	Pf4	Fn1	F12	Mmp10	Proz	Apoa1	F10	Rapgef3	Capn2	Dpp4	Ctsb	S100a13	Trf	Plg	Tmprss6
HALLMARK_UNFOLDED_PROTEIN_RESPONSE	0.00225397	0.00626104	1.56338	111	Ccl2	Dnajc3	Ddx10	Fkbp14	Eif4e	Atf3	Spcs3	Tspyl2	Calr	Edem1	Sdad1	Hsp90b1	Aldh18a1	Atf6	Eif2ak3	Hspa5	Dnajb9	Eif4a2	Nabp1	Gemin4	Wipi1	Serp1	Nfya	Nop56	Xbp1	Tars	Hspa9	Nolc1	Iars	Paip1	Exosc4	Npm1	Fus	Srprb	Ssr1	Cnot6	Pop4	Dcp1a	Exosc2	Ttc37	Sec11a	Dkc1	Eif4g1	Srpr	Ifit1bl1
HALLMARK_IL2_STAT5_SIGNALING	0.00160399	0.00501248	1.50313	199	Ahr	Fgl2	Il1rl1	Gabarapl1	Anxa4	Tnfrsf9	Cd44	Nfkbiz	Itgav	Emp1	Sell	Csf2	Lclat1	Serpinb6a	Nop2	Csf1	Tnfrsf8	Swap70	Tnfrsf1b	Slc2a3	Il4ra	Gbp3	Igf2r	Aplp1	Muc1	Ahnak	Odc1	Gpr83	Batf	Il1r2	Scn9a	Pdcd2l	Tlr7	Plec	Ptch1	Ccr4	Selp	Huwe1	Pus1	Rhoh	Il13	Xbp1	Ikzf2	Praf2	Batf3
HALLMARK_E2F_TARGETS	0.00679119	0.0178716	-1.39711	199	Mybl2	Ncapd2	Rad51c	H2ax	Cenpm	Tk1	Mlh1	Mcm5	Tipin	Hmgb3	Rfc3	Gins1	Bard1	Pold2	Tcf19	Bub1b	Cdca3	Plk1	Mcm2	Cdk1	Spc25	Brms1l	Kif22	Pttg1	Cit	Mcm3	Dut	Ube2s	Racgap1	Ppm1d	H2az1	Aurkb	Pole	Rnaseh2a	Rpa2	Ccp110	Rad1	Cdkn2c	Kif2c	Ccnb2	Gins4	Dclre1b	Pop7	Cdk4	Stmn1
HALLMARK_ESTROGEN_RESPONSE_EARLY	0.00221535	0.00626104	-1.46803	195	Pdlim3	Ppif	Hr	Reep1	Rhod	Slc1a1	Nxt1	Elovl2	Scnn1a	Ret	Tff1	Clic3	Klk10	Klf4	Lad1	Tob1	Rapgefl1	Sult2b1	Ovol2	Anxa9	Krt15	Kazn	Stc2	Papss2	Slc9a3r1	Sfn	Esrp2	Pex11a	Plaat3	Celsr2	Fasn	Tjp3	Slc37a1	Krt8	Ccn5	Mindy1	Cyp26b1	Scarb1	Sybu	Lrig1	Celsr1	Ar	Unc119	Fcmr	Wfs1
HALLMARK_OXIDATIVE_PHOSPHORYLATION	7.84015e-08	5.00769e-07	-1.97799	198	Cox5b	Pdk4	Slc25a12	Atp1b1	Cox11	Fxn	Atp5a1	Mrpl15	Ldhb	Iscu	Bckdha	Ndufb8	Ndufab1	Sdha	Cyc1	Mpc1	Uqcrfs1	Slc25a11	Cs	Ndufs7	Acaa2	Ndufa6	Alas1	Cox6b1	Atp6v1d	Mdh2	Fdx1	Atp5d	Idh3g	Mgst3	Slc25a3	Ndufv1	Ndufc2	Ndufa8	Acadm	Uqcrc1	Cox7b	Ogdh	Surf1	Cox7a2	Atp6v0b	Idh3b	Atp6v1f	Ndufa9	Got2
HALLMARK_KRAS_SIGNALING_DN	8.01231e-08	5.00769e-07	-2.00015	182	Slc38a3	Macroh2a2	Ckm	Myot	Ifng	Smpx	Ryr1	Nos1	Sprr3	Zfp112	Slc30a3	Klhdc8a	Clstn3	Slc5a5	Igfbp2	Tcf7l1	Coq8a	Prkn	Pdk2	Ccdc106	Lypd3	Alox12b	Cntfr	Cacng1	Zc2hc1c	Klk7	Cpeb3	Fgfr3	Krt15	Arhgdig	Zbtb16	Fgf22	Tg	Edn1	Bard1	Lgals7	Nudt11	Ccr8	Edn2	Slc6a14	Tcl1	Idua	Calm4	Slc16a7	Celsr2
HALLMARK_MYOGENESIS	4.38253e-13	7.30422e-12	-2.3553	201	Myoz1	Fabp3	Ptp4a3	Atp2a1	Ache	Cox6a2	Pgam2	Sgca	Hrc	Cav3	Ckm	Tnnc2	Ldb3	Tcap	Pvalb	Actn2	Casq1	Pygm	Mb	Eno3	Tnnt3	Tnni2	Ryr1	Actn3	Acta1	Tpm2	Myl1	Nos1	Ckmt2	Clu	Myh2	Myf6	Reep1	Fhl1	Myom1	Myom2	Pde4dip	Hspb2	Des	Ak1	Mylpf	Acsl1	Myh4	Fkbp1b	Cacng1
[truncated: 54 more columns]

## Sheet: D. GSEA Reactome
pathway	pval	padj	NES	size	leadingEdge
REACTOME_INTERLEUKIN_10_SIGNALING	9.79586e-11	2.43427e-08	2.65216	44	Ccl2	Ccr1	Il6	Cd80	Cxcl1	Ccl4	Il1b	Il1r1	Tnfrsf1a	Csf3	Csf2	Fpr1	Ptgs2	Icam1	Tyk2	Csf1	Cxcl3	Jak1	Ccl3	Tnfrsf1b	Ccr5	Cxcl2	Timp1	Stat3	Ptafr	Il1r2	Il12a	Il1rn
REACTOME_INTERLEUKIN_4_AND_INTERLEUKIN_13_SIGNALING	7.17066e-10	1.42553e-07	2.31184	110	Mmp3	Ccl11	Ccl2	Fgf2	Il6	Fos	Il1b	Itgam	Mcl1	Hgf	Socs5	Socs3	Ptgs2	Icam1	Osm	Hif1a	Ighg1	Tyk2	Jak1	Hsp90b1	Saa1	Tnfrsf1b	Il4ra	Timp1	Jak2	Nanog	Anxa1	Stat3	Fasl	Mmp2	Nos2	Itgb1	Muc1	Il17f	Maoa	Fn1	Batf	Il12a	Pik3r1
REACTOME_DISEASES_OF_IMMUNE_SYSTEM	2.4448e-06	0.000186933	2.2447	29	Cd14	Tlr4	Tlr2	Chuk	Tirap	Ikbkb	Traf3	Tlr5	Tlr3	Tlr6	Tlr1	Ikbkg	Btk	Irak4	Myd88
REACTOME_ANTIVIRAL_MECHANISM_BY_IFN_STIMULATED_GENES	7.98527e-07	7.21578e-05	2.16097	79	Oas2	Nup88	Rnasel	Herc6	Kpnb1	Oas1a	Eif4g3	Trim25	Mx1	Eif4e	Seh1l	Eif2ak2	Ddx58	Jak1	Nup54	Usp18	Kpna4	Isg15	Eif4e2	Oas3	Nup205	Ranbp2	Nup133	Eif4a2	Nup107	Abce1	Nup98	Nup155	Rae1	Tpr
REACTOME_DECTIN_2_FAMILY	0.000170667	0.00678572	2.05304	19	Syk	Fyn	Clec4n	Lyn	Clec4d	Clec4e	Fcer1g	Clec4b1	Muc1	Muc20	Clec4a3	Clec10a	Muc5ac
REACTOME_INTERFERON_SIGNALING	2.49596e-08	3.54427e-06	2.03295	186	Trim43a	Trim30a	Irf7	H2-M3	Oas2	Nup88	Rnasel	Herc6	Kpnb1	Gbp9	Cd44	Rsad2	Oas1a	Eif4g3	Trim25	Socs3	Ptpn2	Mx1	Icam1	Eif4e	Trim43b	Seh1l	Eif2ak2	Tyk2	Trim30d	Ddx58	Jak1	Ifit3	Xaf1	Nup54	Trim6	Usp18	H2-T23	Trim21	Bst2	Fcgr1	Gbp3	Trim34a	Jak2	Stat2	Isg20	Samhd1	Mt2	Kpna4	Isg15
REACTOME_IRAK4_DEFICIENCY_TLR2_4	0.000311632	0.0103254	2.01524	17	Cd14	Tlr4	Tlr2	Tirap	Tlr6	Tlr1	Btk	Irak4	Myd88
REACTOME_STING_MEDIATED_INDUCTION_OF_HOST_IMMUNE_RESPONSES	0.000263546	0.00903328	2.00223	15	Sting1	Ifi205	Trim21	Xrcc5	Dtx4	Tbk1	Xrcc6	Prkdc
REACTOME_SIGNALING_BY_INTERLEUKINS	6.74023e-12	2.23326e-09	1.96376	438	Mmp3	Ccl11	Ccl2	Ccr1	Csf3r	Fgf2	Il6	Osmr	Cd80	Cxcl1	Fos	Syk	Ccl4	Il1b	Il1r1	Il1rl1	Anxa2	Itgam	Mcl1	Il33	Hgf	Chuk	Canx	Tnfrsf1a	Csf3	Ikbkb	Socs5	Socs3	Csf2	Fpr1	Ptgs2	Ptpn2	H3c8	Icam1	Il6st	Osm	Hif1a	Fyn	Ighg1	Lyn	Tyk2	Il18rap	Mapk8	Tnip2	Map3k3
REACTOME_CALNEXIN_CALRETICULIN_CYCLE	0.00100625	0.0227322	1.94046	26	Derl2	Canx	Edem2	Calr	Edem1	Edem3	Rnf139	Uggt2	Uggt1	Pdia3	Ganab
REACTOME_INACTIVATION_OF_CSF3_G_CSF_SIGNALING	0.000578893	0.0164406	1.93154	25	Csf3r	Syk	Csf3	Socs3	Lyn	Tyk2	Jak1	Ube2d2a	Jak2	Stat3	Cul5
REACTOME_NS1_MEDIATED_EFFECTS_ON_HOST_PATHWAYS	0.000867815	0.0215652	1.89079	38	Nup88	Kpnb1	Seh1l	Eif2ak2	Nup54	Kpna4	Isg15	Nup205	Ranbp2	Nup133	Nup107	Nup98	Nup155	Rae1	Tpr
REACTOME_TRANSLATION_OF_SARS_COV_2_STRUCTURAL_PROTEINS	0.00121832	0.0247144	1.89064	44	Parp14	Parp9	Canx	Stt3a	St3gal1	Mgat2	Edem2	Galnt1	Mgat1	Mgat4c	Tusc3	Ganab	Magt1	Man1b1	Parp6	Fut8	St6galnac4	Gsk3b	Sumo1	St3gal4	St3gal2
REACTOME_SARS_COV_2_INFECTION	0.000109518	0.00486995	1.88903	66	Parp14	Parp9	Canx	Stt3a	St3gal1	Mgat2	Edem2	Chmp3	Galnt1	Mgat1	Becn1	Chmp7	Ddx5	Mgat4c	Tusc3	Ganab	Pik3c3	Vhl	Magt1	Rb1	Man1b1	Parp6	Fut8	Vcp	St6galnac4	Gsk3b	Sumo1	Ctsl	St3gal4	St3gal2
REACTOME_TOLL_LIKE_RECEPTOR_CASCADES	6.768e-06	0.000448493	1.88868	147	Irf7	Fos	Cd14	Tlr4	Tlr2	Itgam	Chuk	Tirap	Ikbkb	Ikbke	Traf3	Mapk8	Tnip2	Casp8	Tlr5	Mapk10	Hsp90b1	Tlr3	Ripk3	Mapk1	Mapk14	Saa1	Ube2d2a	Birc2	Irak3	Rps6ka3	Tlr6	Elk1	Atf2	Tbk1	Dusp3	Tlr7	Tlr1	Birc3	Atf1	Ikbkg	Tab2	Btk	Lbp	Pik3c3	Irak4	Tlr8	Myd88	Ctsb	Ripk1
REACTOME_O_LINKED_GLYCOSYLATION	4.46509e-05	0.00246572	1.88466	99	Adamts5	B4galt5	Thbs2	Adamts4	Thbs1	Adamtsl3	Gcnt4	St3gal1	B3gnt2	C1galt1	Sbspon	Adamts3	Galnt12	Adamts1	Galnt1	Galnt4	Adamts15	B3gnt5	Gcnt3	Galnt9	Sspo	Gcnt1	Muc1	Muc20	Cfp	B3gnt4	Sema5a	Adamtsl1	Large1	B3gnt3	C1galt1c1	Galnt11	Muc5ac	Large2	Adamts14	Pomt2	Adamts17	St6galnac4	B3gnt9	St3gal4	St3gal2	Spon2	Pofut2	B3glct	Galnt17
REACTOME_MATURATION_OF_SARS_COV_2_SPIKE_PROTEIN	0.00134314	0.0261781	1.88457	29	Canx	Stt3a	St3gal1	Mgat2	Edem2	Mgat1	Mgat4c	Tusc3	Ganab	Magt1	Man1b1	Fut8	St6galnac4	St3gal4	St3gal2
REACTOME_INTERFERON_ALPHA_BETA_SIGNALING	0.000116488	0.00486995	1.87948	64	Irf7	H2-M3	Oas2	Rnasel	Kpnb1	Rsad2	Oas1a	Socs3	Mx1	Tyk2	Jak1	Ifit3	Xaf1	Usp18	H2-T23	Bst2	Stat2	Isg20	Samhd1	Isg15	Egr1	Oas3	Ifnar2	Adar	Ifi27	Abce1	Irf5
REACTOME_N_GLYCAN_TRIMMING_IN_THE_ER_AND_CALNEXIN_CALRETICULIN_CYCLE	0.00081455	0.0209735	1.86754	35	Derl2	Canx	Edem2	Calr	Edem1	Edem3	Rnf139	Uggt2	Uggt1	Derl1	Pdia3	Ganab
REACTOME_IKK_COMPLEX_RECRUITMENT_MEDIATED_BY_RIP1	0.000994236	0.0227322	1.85681	23	Cd14	Tlr4	Chuk	Ikbkb	Ripk3	Ube2d2a	Birc2	Birc3	Ikbkg	Ripk1
REACTOME_CYTOSOLIC_SENSORS_OF_PATHOGEN_ASSOCIATED_DNA	0.000212246	0.00781379	1.84361	62	Irf7	Lrrfip1	Sting1	Chuk	Ikbkb	Polr3k	Trim56	Ifi205	Tlr3	Ripk3	Trim21	Xrcc5	Dtx4	Dhx9	Polr3f	Tbk1	Xrcc6	Prkdc	Ep300	Ikbkg	Zbp1	Dhx36	Myd88	Ripk1
REACTOME_DISEASES_ASSOCIATED_WITH_O_GLYCOSYLATION_OF_PROTEINS	0.000471162	0.0146355	1.83456	60	Adamts5	Thbs2	Adamts4	Thbs1	Adamtsl3	C1galt1	Sbspon	Adamts3	Galnt12	Adamts1	Adamts15	Sspo	Muc1	Muc20	Cfp	Sema5a	Adamtsl1	Large1	C1galt1c1	Muc5ac	Adamts14	Pomt2	Adamts17
REACTOME_ACTIVATION_OF_IRF3_IRF7_MEDIATED_BY_TBK1_IKK_EPSILON	0.00319324	0.0487738	1.82977	17	Irf7	Cd14	Tlr4	Ikbke	Traf3	Tbk1
REACTOME_ZBP1_DAI_MEDIATED_INDUCTION_OF_TYPE_I_IFNS	0.00284165	0.0441344	1.82935	20	Chuk	Ikbkb	Tlr3	Ripk3	Dtx4	Dhx9	Tbk1	Ikbkg	Zbp1	Myd88	Ripk1
REACTOME_RRNA_MODIFICATION_IN_THE_NUCLEUS_AND_CYTOSOL	0.000822904	0.0209735	1.8149	59	Rps2	Utp6	Wdr43	Nol11	Nop2	Utp15	Krr1	Tbl3	Bud23	Bms1	Utp18	Rrp36	Ddx47	Trmt112	Nat10	Ddx52	Wdr36	Nop58	Nop56	Imp4	Heatr1	Pdcd11	Rcl1	Utp14a
REACTOME_SIGNALING_BY_CSF3_G_CSF	0.00214223	0.0373575	1.80417	30	Csf3r	Syk	Csf3	Socs3	Lyn	Tyk2	Jak1	Ube2d2a	Jak2	Stat3	Cul5
REACTOME_DDX58_IFIH1_MEDIATED_INDUCTION_OF_INTERFERON_ALPHA_BETA	0.000433818	0.0139102	1.79634	66	Irf7	Dhx58	Herc6	Chuk	Rnf125	Trim25	Ikbkb	Ikbke	Traf3	Casp8	Ddx58	Ifih1	Saa1	Ube2d2a	Tnfaip3	Isg15	Tomm70a	Tbk1	Ep300	Ikbkg	Traf2	Ripk1	Itch	Ube2l6
REACTOME_INTERLEUKIN_6_FAMILY_SIGNALING	0.00277637	0.0438049	1.78045	23	Il6	Osmr	Socs3	Il6st	Osm	Tyk2	Jak1	Jak2	Stat3	Cntf	Il11	Crlf1	Lif	Clcf1	Cbl	Ptpn11	Il6ra
REACTOME_NUCLEAR_IMPORT_OF_REV_PROTEIN	0.00243934	0.0404117	1.77173	33	Nup88	Kpnb1	Seh1l	Nup54	Nup205	Ranbp2	Nup133	Nup107	Nup98	Nup155	Rae1	Npm1	Tpr
REACTOME_MYD88_INDEPENDENT_TLR4_CASCADE	0.000663411	0.0178224	1.7298	96	Irf7	Fos	Cd14	Tlr4	Chuk	Ikbkb	Ikbke	Traf3	Mapk8	Tnip2	Casp8	Mapk10	Ripk3	Mapk1	Mapk14	Saa1	Ube2d2a	Birc2	Rps6ka3	Elk1	Atf2	Tbk1	Dusp3	Birc3	Atf1	Ikbkg	Tab2	Ripk1	Ripk2	Irak2	Creb1	Map3k8	Tab3	Mef2a	Tank	Mapk9	Ticam2
REACTOME_NEUTROPHIL_DEGRANULATION	8.7913e-08	8.95674e-06	1.72082	474	Mmp8	Dnajc3	Ptx3	Mcemp1	Gstp2	Rab44	Fgl2	Cxcl1	Cd14	Fcgr3	Tlr2	H2-M3	Tmem30a	Lair1	Cd53	Anxa2	Itgam	Cd177	Kpnb1	Sirpb1a	Sting1	Asah1	Actr2	Cd44	Itgav	Ltf	Serpina3b	Sell	Fpr1	Fpr2	Serpinb6a	Pirb	Pgm2	Hgsnat	Atp8b4	Cd93	Plaur	Adgre5	Clec4d	Manba	Cxcl3	Rap1b	Ifi205	Ptprc	C5ar1
REACTOME_DISEASES_OF_GLYCOSYLATION	0.000552271	0.0161458	1.70657	135	Adamts5	Thbs2	Adamts4	Sdc2	Thbs1	Adamtsl3	Sdc4	C1galt1	Sbspon	Gpc3	Mgat2	Adamts3	Galnt12	Adamts1	Adamts15	Gfpt1	Dcn	Lum	Gpc6	Prelp	Chsy1	Sspo	Muc1	Muc20	B4galt7	Nus1	Neu1	Rft1	Pmm2	Cfp	Alg12	Sema5a	Glb1	Adamtsl1	Large1	Omd	C1galt1c1	Dpagt1	B4galt1	Ogn	Man1b1	Muc5ac
REACTOME_SARS_COV_1_INFECTION	0.0032385	0.0487738	1.70102	49	Parp14	Parp9	Canx	St3gal1	Chmp3	Galnt1	Mgat1	Becn1	Chmp7	Ddx5	Ganab	Pik3c3	Vhl	Rb1	Parp6	Vcp	St6galnac4	Gsk3b	Sumo1	Ctsl	St3gal4	St3gal2
[truncated: 33 more rows]
[truncated: 100 more columns]

## Sheet: E. GSEA GO Terms
pathway	pval	padj	NES	size	leadingEdge
[truncated: 320 more rows]
[truncated: 153 more columns]

## Sheet: F. HOMER dKO up
P-value	ln(P)	Term	GO Tree	GO ID	# of Genes in Term	# of Target Genes in Term	# of Total Genes	# of Target Genes	Common Genes
[truncated: 1,794 more rows]

## Sheet: G. HOMER dKO down
P-value	ln(P)	Term	GO Tree	GO ID	# of Genes in Term	# of Target Genes in Term	# of Total Genes	# of Target Genes	Common Genes
[truncated: 1,423 more rows]
