# Supplementary material for: MacroH2A restricts inflammatory gene expression in melanoma cancer-associated fibroblasts by coordinating chromatin looping
Source: Nat Cell Biol. 2023 Aug 21;25(9):1332–45. doi: 10.1038/s41556-023-01208-7 (PMC10495263; doi:10.1038/s41556-023-01208-7)
Supplement: Supplementary file 4 — CD8+ T cell RNA-seq. [file 41556_2023_1208_MOESM4_ESM.xlsx]

## Sheet: A. DESEq2 output
ensembl_gene_id	external_gene_name	gene_biotype	description	chromosome_name	start_position	end_position	strand	baseMean	log2FoldChange	pvalue	padj	log2FoldChange_shrink	padj_IHW
ENSMUSG00000082536	Gm13456	processed_pseudogene	predicted gene 13456 [Source:MGI Symbol;Acc:MGI:3651389]	chr2	40555752	40557116	+	1126.18	-6.67272	8.77958e-169	1.46347e-164	-6.65452	1.08982e-164
ENSMUSG00000070713	Gm10282	protein_coding	predicted pseudogene 10282 [Source:MGI Symbol;Acc:MGI:3704312]	chr8	72304110	72305260	-	1025.71	6.28909	1.31229e-83	1.09373e-79	6.25227	7.9768e-80
ENSMUSG00000052031	Tagap1	protein_coding	T cell activation GTPase activating protein 1 [Source:MGI Symbol;Acc:MGI:1919786]	chr17	6955011	6961156	-	2103.74	-4.07005	2.55389e-74	1.41903e-70	-4.04314	1.05673e-70
ENSMUSG00000117822	Eef1a1-ps1	processed_pseudogene	eukaryotic translation elongation factor 1 alpha 1, pseudogene 1 [Source:MGI Symbol;Acc:MGI:2388571]	chr19	17926623	17928009	+	298.31	-5.55677	7.18851e-68	2.99563e-64	-5.51939	2.86279e-64
ENSMUSG00000099974	Bcl2a1d	protein_coding	B cell leukemia/lymphoma 2 related protein A1d [Source:MGI Symbol;Acc:MGI:1278325]	chr9	88723285	88731914	-	2889.49	-2.7656	1.3707e-64	4.56964e-61	-2.74636	2.96883e-61
ENSMUSG00000047507	Baiap3	protein_coding	BAI1-associated protein 3 [Source:MGI Symbol;Acc:MGI:2685783]	chr17	25242659	25256364	-	734.822	6.68272	1.14633e-63	3.1847e-60	6.63522	2.3716e-60
ENSMUSG00000069899	Gm12166	protein_coding	predicted gene 12166 [Source:MGI Symbol;Acc:MGI:3650635]	chr11	46051354	46052321	-	451.628	2.82745	3.71176e-38	8.83876e-35	2.79396	8.44679e-35
ENSMUSG00000114104	Gm47585	TEC	predicted gene, 47585 [Source:MGI Symbol;Acc:MGI:6096625]	chr13	63273600	63275911	+	1768.17	-2.39468	1.68597e-30	3.51293e-27	-2.36033	2.61603e-27
ENSMUSG00000078896	Zfp965	protein_coding	zinc finger protein 965 [Source:MGI Symbol;Acc:MGI:3779822]	chr2	175469985	175482171	+	135.905	-5.75943	5.68594e-30	1.0531e-26	-5.667	9.84711e-27
ENSMUSG00000109925	Gm45315	processed_pseudogene	predicted gene 45315 [Source:MGI Symbol;Acc:MGI:5791151]	chr7	12797529	12797861	+	299.083	-11.6307	7.40248e-28	1.23392e-24	-13.3982	9.76741e-25
ENSMUSG00000115681	Gm2682	lincRNA	predicted gene 2682 [Source:MGI Symbol;Acc:MGI:3780851]	chr15	60120540	60187408	-	246.066	-6.88794	7.6507e-27	1.15936e-23	-6.74565	1.08324e-23
ENSMUSG00000083773	Gm13394	processed_pseudogene	predicted gene 13394 [Source:MGI Symbol;Acc:MGI:3651848]	chr2	28933610	28934609	-	2781.14	9.2434	2.00968e-25	2.57687e-22	9.04584	1.41265e-22
ENSMUSG00000022555	Dgat1	protein_coding	diacylglycerol O-acyltransferase 1 [Source:MGI Symbol;Acc:MGI:1333825]	chr15	76502015	76511953	-	17499.8	2.89655	1.76804e-25	2.45596e-22	2.84615	1.66808e-22
ENSMUSG00000096780	Tmem181b-ps	transcribed_unprocessed_pseudogene	transmembrane protein 181B, pseudogene [Source:MGI Symbol;Acc:MGI:3779544]	chr17	6438524	6467022	-	1449.37	-4.84781	3.58792e-25	4.27193e-22	-4.75336	4.08249e-22
ENSMUSG00000094796	BC147527	protein_coding	cDNA sequence BC147527 [Source:MGI Symbol;Acc:MGI:4840510]	chr13	120300392	120308779	+	314.613	5.21576	5.2331e-23	5.81537e-20	5.10026	4.60331e-20
ENSMUSG00000032425	Zfp949	protein_coding	zinc finger protein 949 [Source:MGI Symbol;Acc:MGI:1918890]	chr9	88548020	88571061	+	947.457	3.69823	1.33186e-22	1.38754e-19	3.62074	9.13771e-20
ENSMUSG00000042909	Olfr648	protein_coding	olfactory receptor 648 [Source:MGI Symbol;Acc:MGI:3030482]	chr7	104177598	104183392	-	86.0358	-4.06108	6.58948e-20	6.10222e-17	-3.96015	5.11451e-17
ENSMUSG00000034755	Pcdh11x	protein_coding	protocadherin 11 X-linked [Source:MGI Symbol;Acc:MGI:2442849]	chrX	120290259	120910619	+	26.7927	-22.3639	5.7239e-20	5.61245e-17	-0.0245042	2.06351e-16
ENSMUSG00000078880	Gm14308	protein_coding	predicted gene 14308 [Source:MGI Symbol;Acc:MGI:3782921]	chr2	176613364	176636344	-	109.679	-10.1932	3.93919e-19	3.45592e-16	-11.7739	2.73562e-16
ENSMUSG00000078899	Gm4631	protein_coding	predicted gene 4631 [Source:MGI Symbol;Acc:MGI:3782813]	chr2	175321955	175338197	-	257.23	-2.27096	5.93108e-19	4.94326e-16	-2.21256	4.61871e-16
ENSMUSG00000096255	Dynlt1b	protein_coding	dynein light chain Tctex-type 1B [Source:MGI Symbol;Acc:MGI:98643]	chr17	6430112	6436296	+	358.4	-3.27071	6.83998e-19	5.42931e-16	-3.18686	5.07285e-16
ENSMUSG00000038072	Galnt11	protein_coding	polypeptide N-acetylgalactosaminyltransferase 11 [Source:MGI Symbol;Acc:MGI:2444392]	chr5	25221904	25265918	+	393.729	-2.41469	6.71956e-18	5.09129e-15	-2.34979	4.8655e-15
ENSMUSG00000078308	Gm47854	lincRNA	predicted gene, 47854 [Source:MGI Symbol;Acc:MGI:6097063]	chr9	51621425	51655127	-	90.4504	5.62214	2.24937e-17	1.63021e-14	5.46158	1.52714e-14
ENSMUSG00000021678	F2rl1	protein_coding	coagulation factor II (thrombin) receptor-like 1 [Source:MGI Symbol;Acc:MGI:101910]	chr13	95511732	95525227	-	421.002	-4.22549	9.09725e-17	6.06568e-14	-4.0908	4.60815e-14
ENSMUSG00000105558	Gm5855	processed_pseudogene	predicted gene 5855 [Source:MGI Symbol;Acc:MGI:3645472]	chr3	130929366	130930670	-	115.285	-4.73145	1.3027e-16	8.35183e-14	-4.58693	6.87555e-14
ENSMUSG00000048776	Pthlh	protein_coding	parathyroid hormone-like peptide [Source:MGI Symbol;Acc:MGI:97800]	chr6	147252101	147264183	-	29.5902	-22.943	5.84886e-17	4.06227e-14	-0.0127985	7.72129e-14
ENSMUSG00000073371	Gm6594	processed_pseudogene	predicted pseudogene 6594 [Source:MGI Symbol;Acc:MGI:3643873]	chr17	82539260	82539545	+	80.2509	9.79424	1.36635e-16	8.43541e-14	11.2003	7.80149e-14
ENSMUSG00000022013	Dnajc15	protein_coding	DnaJ heat shock protein family (Hsp40) member C15 [Source:MGI Symbol;Acc:MGI:1913398]	chr14	77820681	77875125	-	1098.68	-1.30902	3.42555e-16	2.0393e-13	-1.26957	1.51864e-13
ENSMUSG00000033419	Snap91	protein_coding	synaptosomal-associated protein 91 [Source:MGI Symbol;Acc:MGI:109132]	chr9	86765923	86880654	-	26.9074	-22.3723	6.14175e-16	3.53024e-13	-0.0122988	8.36023e-13
ENSMUSG00000104802	Gm5869	processed_pseudogene	predicted gene 5869 [Source:MGI Symbol;Acc:MGI:3648808]	chr5	86997159	86998415	+	60.9754	-4.13852	8.79915e-16	4.8891e-13	-4.00626	1.15783e-12
ENSMUSG00000095700	Ighv10-3	IG_V_gene	immunoglobulin heavy variable V10-3 [Source:MGI Symbol;Acc:MGI:3648785]	chr12	114523441	114523905	-	29.5208	21.7317	9.39366e-16	5.05106e-13	0.013593	1.46483e-12
ENSMUSG00000052387	Trpm3	protein_coding	transient receptor potential cation channel, subfamily M, member 3 [Source:MGI Symbol;Acc:MGI:2443101]	chr19	22139046	22995410	+	25.2169	-22.2959	1.91582e-15	9.97962e-13	-0.0118899	2.89413e-12
ENSMUSG00000045104	Ldhb-ps	processed_pseudogene	lactate dehydrogenase B, pseudogene [Source:MGI Symbol;Acc:MGI:3645435]	chr19	21937380	21938381	+	88.6598	9.21457	9.89821e-15	4.71409e-12	9.02203	4.62406e-12
ENSMUSG00000041359	Tcl1	protein_coding	T cell lymphoma breakpoint 1 [Source:MGI Symbol;Acc:MGI:1097166]	chr12	105216750	105222793	-	24.7943	-22.1762	3.41067e-15	1.7228e-12	-0.0117921	4.84925e-12
ENSMUSG00000071203	Naip5	protein_coding	NLR family, apoptosis inhibitory protein 5 [Source:MGI Symbol;Acc:MGI:1298220]	chr13	100211739	100246323	-	150.542	-5.44144	1.33199e-14	6.16749e-12	-5.24048	5.02153e-12
ENSMUSG00000076545	Igkv4-72	IG_V_gene	immunoglobulin kappa chain variable 4-72 [Source:MGI Symbol;Acc:MGI:2686345]	chr6	69226854	69227433	-	716.591	26.3459	2.48031e-14	1.11741e-11	0.00916059	8.55234e-12
ENSMUSG00000029005	Draxin	protein_coding	dorsal inhibitory axon guidance protein [Source:MGI Symbol;Acc:MGI:1917683]	chr4	148098437	148130698	-	23.2447	-22.1406	9.06887e-15	4.44615e-12	-0.0113807	9.67555e-12
ENSMUSG00000076564	Igkv12-46	IG_V_gene	immunoglobulin kappa variable 12-46 [Source:MGI Symbol;Acc:MGI:4439773]	chr6	69764523	69765022	-	366.42	-25.8292	7.81765e-14	3.34134e-11	-0.00769846	2.71453e-11
ENSMUSG00000094322	Ighv9-4	IG_V_gene	immunoglobulin heavy variable 9-4 [Source:MGI Symbol;Acc:MGI:3646379]	chr12	114299961	114300389	-	221.934	-25.7744	8.81851e-14	3.58526e-11	-0.00839436	3.52436e-11
ENSMUSG00000042846	Lrrtm3	protein_coding	leucine rich repeat transmembrane neuronal 3 [Source:MGI Symbol;Acc:MGI:2389177]	chr10	63928472	64090277	-	21.5541	-22.0345	3.37465e-14	1.48032e-11	-0.0109111	4.07832e-11
ENSMUSG00000078897	Gm4724	protein_coding	predicted gene 4724 [Source:MGI Symbol;Acc:MGI:3782904]	chr2	175422300	175435807	-	46.7647	-8.96142	8.0784e-14	3.36647e-11	-10.2896	7.77796e-11
ENSMUSG00000043932	Klri2	protein_coding	killer cell lectin-like receptor family I member 2 [Source:MGI Symbol;Acc:MGI:2443965]	chr6	129729041	129740484	-	89.0754	6.5316	2.67811e-13	1.03817e-10	6.2796	9.95691e-11
ENSMUSG00000022551	Cyc1	protein_coding	cytochrome c-1 [Source:MGI Symbol;Acc:MGI:1913695]	chr15	76343523	76346260	+	855.99	1.89172	4.71073e-13	1.6707e-10	1.81892	1.35988e-10
ENSMUSG00000066720	Cldn9	protein_coding	claudin 9 [Source:MGI Symbol;Acc:MGI:1913100]	chr17	23682584	23684026	-	18.8775	-21.8595	3.0702e-13	1.16312e-10	-0.010172	1.66922e-10
ENSMUSG00000078878	Gm14305	protein_coding	predicted gene 14305 [Source:MGI Symbol;Acc:MGI:3709632]	chr2	176708328	176721813	+	77.2181	-7.58682	2.01569e-13	7.99991e-11	-7.31853	1.76822e-10
ENSMUSG00000078877	Gm14295	protein_coding	predicted gene 14295 [Source:MGI Symbol;Acc:MGI:3709624]	chr2	176798612	176811223	+	103.579	-7.65722	5.72098e-13	1.85532e-10	-7.35697	1.85771e-10
ENSMUSG00000090868	Trav9d-4	TR_V_gene	T cell receptor alpha variable 9D-4 [Source:MGI Symbol;Acc:MGI:4889087]	chr14	52983201	52983860	+	83.8743	-24.4061	5.6526e-13	1.85532e-10	-0.0136569	1.85771e-10
ENSMUSG00000091549	Gm6548	processed_pseudogene	predicted gene 6548 [Source:MGI Symbol;Acc:MGI:3644071]	chr17	78850792	78851956	-	109.995	-3.54252	5.71848e-13	1.85532e-10	-3.39425	1.85771e-10
ENSMUSG00000038212	Mfsd14b	protein_coding	major facilitator superfamily domain containing 14B [Source:MGI Symbol;Acc:MGI:1913881]	chr13	65064663	65112975	-	871.955	1.70315	9.53895e-13	2.94453e-10	1.63618	2.4165e-10
ENSMUSG00000106133	Gm3724	processed_pseudogene	predicted gene 3724 [Source:MGI Symbol;Acc:MGI:3804937]	chr5	24118316	24118664	-	42.2815	8.87167	3.16075e-13	1.17081e-10	10.1062	2.49543e-10
ENSMUSG00000076562	Igkv4-50	IG_V_gene	immunoglobulin kappa variable 4-50 [Source:MGI Symbol;Acc:MGI:2685915]	chr6	69700767	69701287	-	223.886	24.7146	8.62649e-13	2.71311e-10	0.00873551	2.6344e-10
ENSMUSG00000031255	Sytl4	protein_coding	synaptotagmin-like 4 [Source:MGI Symbol;Acc:MGI:1351606]	chrX	133936385	133981812	-	18.4548	-21.8438	4.27968e-13	1.55082e-10	-0.0100615	2.82488e-10
ENSMUSG00000043089	Mmp1a	polymorphic_pseudogene	matrix metallopeptidase 1a (interstitial collagenase) [Source:MGI Symbol;Acc:MGI:1933846]	chr9	7464141	7476869	+	101.327	-24.5492	1.22179e-12	3.70291e-10	-0.00758126	3.04175e-10
ENSMUSG00000116868	Gm29721	unprocessed_pseudogene	predicted gene, 29721 [Source:MGI Symbol;Acc:MGI:5588880]	chr17	6535892	6582703	-	44.2839	-8.83898	5.74336e-13	1.85532e-10	-10.2617	3.6506e-10
ENSMUSG00000040569	Slc26a7	protein_coding	solute carrier family 26, member 7 [Source:MGI Symbol;Acc:MGI:2384791]	chr4	14502430	14621805	-	79.343	-23.8757	1.75762e-12	5.23174e-10	-0.0136923	4.92655e-10
ENSMUSG00000051920	Rspo2	protein_coding	R-spondin 2 [Source:MGI Symbol;Acc:MGI:1922667]	chr15	43020794	43170826	-	18.1731	-21.8014	5.7878e-13	1.85532e-10	-0.00997327	4.99618e-10
ENSMUSG00000095981	Ighv10-1	IG_V_gene	immunoglobulin heavy variable 10-1 [Source:MGI Symbol;Acc:MGI:4439620]	chr12	114479005	114479451	-	202.45	24.3357	1.90632e-12	5.47869e-10	0.00854586	5.2088e-10
ENSMUSG00000019880	Rspo3	protein_coding	R-spondin 3 [Source:MGI Symbol;Acc:MGI:1920030]	chr10	29452416	29535867	-	16.9052	-21.6977	1.86214e-12	5.4456e-10	-0.00957775	7.68036e-10
ENSMUSG00000035131	Brinp3	protein_coding	bone morphogenetic protein/retinoic acid inducible neural specific 3 [Source:MGI Symbol;Acc:MGI:2443035]	chr1	146494760	146902472	+	84.3311	-23.9233	2.99059e-12	8.44918e-10	-0.012388	7.81423e-10
ENSMUSG00000037400	Atp11b	protein_coding	ATPase, class VI, type 11B [Source:MGI Symbol;Acc:MGI:1923545]	chr3	35754106	35856276	+	3683.8	1.50847	5.12846e-12	1.40141e-09	1.44617	1.03911e-09
ENSMUSG00000007880	Arid1a	protein_coding	AT rich interactive domain 1A (SWI-like) [Source:MGI Symbol;Acc:MGI:1935147]	chr4	133679008	133756769	-	2115.49	1.29958	7.46534e-12	2.00709e-09	1.24401	1.48781e-09
ENSMUSG00000113882	Gm48550	lincRNA	predicted gene, 48550 [Source:MGI Symbol;Acc:MGI:6098101]	chr13	53968944	53976666	+	67.9529	-3.75738	3.80294e-12	1.05652e-09	-3.594	2.12096e-09
ENSMUSG00000047281	Sfn	protein_coding	stratifin [Source:MGI Symbol;Acc:MGI:1891831]	chr4	133600556	133602168	-	2089.18	-2.49873	1.33381e-11	3.36867e-09	-2.38275	2.62805e-09
ENSMUSG00000078894	2210418O10Rik	protein_coding	RIKEN cDNA 2210418O10 gene [Source:MGI Symbol;Acc:MGI:1924208]	chr2	176226569	176240328	+	196.342	-5.49819	1.71673e-11	4.14728e-09	-5.13753	4.18859e-09
ENSMUSG00000036095	Dgkb	protein_coding	diacylglycerol kinase, beta [Source:MGI Symbol;Acc:MGI:2442474]	chr12	37817726	38634239	+	15.2147	-21.4294	1.25293e-11	3.2131e-09	-0.00901851	4.6112e-09
ENSMUSG00000073530	Pappa2	protein_coding	pappalysin 2 [Source:MGI Symbol;Acc:MGI:3051647]	chr1	158711727	158980490	-	61.8449	-23.4912	1.07126e-11	2.83442e-09	-0.00757509	5.57113e-09
ENSMUSG00000036661	Dennd3	protein_coding	DENN/MADD domain containing 3 [Source:MGI Symbol;Acc:MGI:2146009]	chr15	73512560	73572242	+	1297.42	2.26232	3.52857e-11	7.84237e-09	2.14695	5.78129e-09
ENSMUSG00000118145	Gm6724	processed_pseudogene	predicted gene 6724 [Source:MGI Symbol;Acc:MGI:3648052]	chr18	34970469	34970735	-	59.7431	7.41512	1.24323e-11	3.2131e-09	7.07926	6.32189e-09
ENSMUSG00000095612	Ighv5-4	IG_V_gene	immunoglobulin heavy variable 5-4 [Source:MGI Symbol;Acc:MGI:4439895]	chr12	113597446	113597977	-	51.42	-23.2585	1.70612e-11	4.14728e-09	-0.00755949	6.62713e-09
ENSMUSG00000021835	Bmp4	protein_coding	bone morphogenetic protein 4 [Source:MGI Symbol;Acc:MGI:88180]	chr14	46383520	46390669	-	40.5646	-22.9242	1.36849e-11	3.40467e-09	-0.0135094	6.71018e-09
ENSMUSG00000040187	Arntl2	protein_coding	aryl hydrocarbon receptor nuclear translocator-like 2 [Source:MGI Symbol;Acc:MGI:2684845]	chr6	146796055	146833529	+	92.1328	-6.55186	3.59949e-11	7.89472e-09	-6.11441	7.9164e-09
ENSMUSG00000076541	Igkv4-79	IG_V_gene	immunoglobulin kappa variable 4-79 [Source:MGI Symbol;Acc:MGI:2685040]	chr6	69042972	69043505	-	46.0292	-23.0978	2.34203e-11	5.49848e-09	-0.0118863	8.71812e-09
ENSMUSG00000021461	Fancc	protein_coding	Fanconi anemia, complementation group C [Source:MGI Symbol;Acc:MGI:95480]	chr13	63285043	63497278	-	441.623	-1.24546	4.0112e-11	8.68347e-09	-1.18984	8.7531e-09
ENSMUSG00000058064	Gm10036	processed_pseudogene	predicted gene 10036 [Source:MGI Symbol;Acc:MGI:3642334]	chr18	15832794	15833327	+	80.7591	7.35547	6.13015e-11	1.31004e-08	6.96447	1.09305e-08
ENSMUSG00000076556	Igkv4-57	IG_V_gene	immunoglobulin kappa variable 4-57 [Source:MGI Symbol;Acc:MGI:2685035]	chr6	69575975	69576500	-	41.0467	-22.9615	3.07086e-11	6.91731e-09	-0.00754066	1.09739e-08
ENSMUSG00000095285	Ighv5-9	IG_V_gene	immunoglobulin heavy variable 5-9 [Source:MGI Symbol;Acc:MGI:4439873]	chr12	113661769	113662293	-	58.6047	-23.1264	2.2165e-11	5.27813e-09	-0.00755501	1.15128e-08
ENSMUSG00000114827	Gm46432	processed_pseudogene	predicted gene, 46432 [Source:MGI Symbol;Acc:MGI:5826069]	chr13	84281179	84281816	-	142.607	-3.77666	6.32538e-11	1.33466e-08	-3.58133	1.2804e-08
ENSMUSG00000055360	Prl2c5	protein_coding	prolactin family 2, subfamily c, member 5 [Source:MGI Symbol;Acc:MGI:1858413]	chr13	13182715	13191923	+	34.2229	-22.6335	2.64347e-11	6.12001e-09	-0.0133732	1.33784e-08
ENSMUSG00000102901	Ighv5-1	IG_V_pseudogene	immunoglobulin heavy variable V5-1 [Source:MGI Symbol;Acc:MGI:5009886]	chr12	113572927	113573402	-	46.035	-22.9678	3.03152e-11	6.91731e-09	-0.00755089	1.3474e-08
ENSMUSG00000118012	Gm46620	lincRNA	predicted gene, 46620 [Source:MGI Symbol;Acc:MGI:5826257]	chr18	82694287	82701336	+	1618.64	-2.63157	1.46636e-10	3.01762e-08	-2.4936	1.54611e-08
ENSMUSG00000095649	Gm8979	unprocessed_pseudogene	predicted gene 8979 [Source:MGI Symbol;Acc:MGI:3703149]	chr7	106076751	106084046	-	87.9427	-6.83793	8.39464e-11	1.74913e-08	-6.49451	1.61535e-08
ENSMUSG00000096006	Gm21596	processed_pseudogene	predicted gene, 21596 [Source:MGI Symbol;Acc:MGI:5434951]	chr2	113919247	113920562	-	3535.14	-1.11079	1.88832e-10	3.79234e-08	-1.05834	2.82442e-08
ENSMUSG00000078249	Hmga1b	protein_coding	high mobility group AT-hook 1B [Source:MGI Symbol;Acc:MGI:96161]	chr11	120762794	120764419	+	947.208	-3.58711	2.20498e-10	4.3241e-08	-3.39086	2.91627e-08
ENSMUSG00000073468	Sft2d1	protein_coding	SFT2 domain containing 1 [Source:MGI Symbol;Acc:MGI:1918689]	chr17	8311102	8327442	+	1515.62	-0.840865	2.65572e-10	5.14746e-08	-0.806916	3.84353e-08
ENSMUSG00000093880	Tmem181c-ps	unprocessed_pseudogene	transmembrane protein 181C, pseudogene [Source:MGI Symbol;Acc:MGI:3780993]	chr17	6613753	6639790	-	32.5633	-8.42919	1.73448e-10	3.52586e-08	-9.64681	8.05517e-08
ENSMUSG00000080895	Gm11645	processed_pseudogene	predicted gene 11645 [Source:MGI Symbol;Acc:MGI:3652133]	chr2	143506411	143507059	-	39.2645	-5.42176	2.01662e-10	4.00179e-08	-5.1358	9.25657e-08
ENSMUSG00000105987	AI506816	processed_transcript	expressed sequence AI506816 [Source:MGI Symbol;Acc:MGI:2140929]	chr5	23698296	23712667	-	684.856	1.76191	9.23152e-10	1.72899e-07	1.66403	1.31715e-07
ENSMUSG00000114203	Gm35279	lincRNA	predicted gene, 35279 [Source:MGI Symbol;Acc:MGI:5594438]	chr13	98994151	98997418	+	41.0062	6.41733	6.42357e-10	1.23074e-07	6.07079	2.52405e-07
ENSMUSG00000025464	Paox	protein_coding	polyamine oxidase (exo-N4-amino) [Source:MGI Symbol;Acc:MGI:1916983]	chr7	140115799	140137224	+	231.26	1.84668	1.56624e-09	2.83779e-07	1.74278	2.74294e-07
ENSMUSG00000116291	Gm4383	processed_pseudogene	predicted gene 4383 [Source:MGI Symbol;Acc:MGI:3782568]	chr15	97302352	97302974	-	25.1097	-8.06315	1.02037e-09	1.88985e-07	-9.18219	3.03865e-07
ENSMUSG00000113725	Gm48358	TEC	predicted gene, 48358 [Source:MGI Symbol;Acc:MGI:6097826]	chr12	61990302	61991769	-	57.6456	-4.92375	8.53773e-10	1.61722e-07	-4.64632	3.29431e-07
ENSMUSG00000066551	Hmgb1	protein_coding	high mobility group box 1 [Source:MGI Symbol;Acc:MGI:96113]	chr5	149046702	149184489	-	12229.9	0.828248	2.49356e-09	4.42183e-07	0.786169	3.36445e-07
ENSMUSG00000026005	Rpe	protein_coding	ribulose-5-phosphate-3-epimerase [Source:MGI Symbol;Acc:MGI:1913896]	chr1	66700831	66719805	+	492.239	1.78017	2.83666e-09	4.87467e-07	1.67766	3.66866e-07
ENSMUSG00000035078	Mtmr9	protein_coding	myotubularin related protein 9 [Source:MGI Symbol;Acc:MGI:2442842]	chr14	63519651	63543982	-	729.819	2.04298	2.81521e-09	4.87467e-07	1.92231	3.66866e-07
ENSMUSG00000078870	Gm14410	protein_coding	predicted gene 14410 [Source:MGI Symbol;Acc:MGI:3709158]	chr2	177183453	177206421	-	52.1639	-4.87854	1.67943e-09	3.01016e-07	-4.59349	4.72248e-07
ENSMUSG00000108815	Gm49388	protein_coding	predicted gene, 49388 [Source:MGI Symbol;Acc:MGI:6121614]	chr7	127785608	127803802	+	33.9311	-8.50063	1.14846e-09	2.10371e-07	-0.241862	4.72248e-07
ENSMUSG00000048376	F2r	protein_coding	coagulation factor II (thrombin) receptor [Source:MGI Symbol;Acc:MGI:101802]	chr13	95601803	95618487	-	5148.39	1.65088	4.76795e-09	7.86901e-07	1.55036	6.10157e-07
ENSMUSG00000044533	Rps2	protein_coding	ribosomal protein S2 [Source:MGI Symbol;Acc:MGI:105110]	chr17	24718116	24721929	+	3583.35	1.74146	5.09155e-09	8.32069e-07	1.6358	6.4492e-07
ENSMUSG00000043592	Unc5cl	protein_coding	unc-5 family C-terminal like [Source:MGI Symbol;Acc:MGI:1923839]	chr17	48454901	48539714	+	114.094	6.47913	4.3597e-09	7.26719e-07	5.87038	6.59223e-07
ENSMUSG00000032420	Nt5e	protein_coding	5' nucleotidase, ecto [Source:MGI Symbol;Acc:MGI:99782]	chr9	88327197	88372092	+	10336	0.926024	7.67296e-09	1.22981e-06	0.871987	9.52455e-07
ENSMUSG00000053560	Ier2	protein_coding	immediate early response 2 [Source:MGI Symbol;Acc:MGI:104815]	chr8	84661331	84662854	-	9814.49	2.40302	8.53075e-09	1.35428e-06	2.24125	1.04845e-06
ENSMUSG00000022283	Pabpc1	protein_coding	poly(A) binding protein, cytoplasmic 1 [Source:MGI Symbol;Acc:MGI:1349722]	chr15	36595661	36609668	-	19500.2	0.735826	1.22038e-08	1.84932e-06	0.701522	1.10783e-06
ENSMUSG00000030423	Pop4	protein_coding	processing of precursor 4, ribonuclease P/MRP family, (S. cerevisiae) [Source:MGI Symbol;Acc:MGI:1913411]	chr7	38261996	38271423	-	1095.29	1.1545	9.57441e-09	1.50562e-06	1.08733	1.13006e-06
ENSMUSG00000000088	Cox5a	protein_coding	cytochrome c oxidase subunit 5A [Source:MGI Symbol;Acc:MGI:88474]	chr9	57521274	57532426	+	1006.3	1.78687	1.05075e-08	1.63692e-06	1.6729	1.25415e-06
ENSMUSG00000086004	Gm7805	processed_pseudogene	predicted gene 7805 [Source:MGI Symbol;Acc:MGI:3643359]	chr17	21964136	21964583	-	53.5673	6.60762	3.94307e-09	6.70684e-07	6.15195	1.28895e-06
ENSMUSG00000031508	Ankrd10	protein_coding	ankyrin repeat domain 10 [Source:MGI Symbol;Acc:MGI:1921840]	chr8	11611583	11635757	-	1837.77	0.946195	1.18994e-08	1.81974e-06	0.885027	1.36473e-06
ENSMUSG00000102939	Gm38111	TEC	predicted gene, 38111 [Source:MGI Symbol;Acc:MGI:5611339]	chr9	71896713	71899453	-	249.077	2.79957	1.14861e-08	1.77279e-06	2.61762	1.41641e-06
ENSMUSG00000010601	Apol7a	protein_coding	apolipoprotein L 7a [Source:MGI Symbol;Acc:MGI:1923011]	chr15	77388219	77399110	-	23.531	-7.97358	2.72645e-09	4.78392e-07	-9.03751	1.63818e-06
ENSMUSG00000079014	Serpina3i	protein_coding	serine (or cysteine) peptidase inhibitor, clade A, member 3I [Source:MGI Symbol;Acc:MGI:2182841]	chr12	104263122	104269372	+	25.2958	-7.76898	6.79398e-09	1.0995e-06	-9.26678	1.67056e-06
ENSMUSG00000022965	Ifngr2	protein_coding	interferon gamma receptor 2 [Source:MGI Symbol;Acc:MGI:107654]	chr16	91547072	91565623	+	891.788	1.9621	1.92123e-08	2.80921e-06	1.83356	2.10419e-06
ENSMUSG00000037788	Vopp1	protein_coding	vesicular, overexpressed in cancer, prosurvival protein 1 [Source:MGI Symbol;Acc:MGI:2141658]	chr6	57727807	57825159	-	637.235	1.05156	1.45407e-08	2.16409e-06	0.989351	2.10419e-06
ENSMUSG00000078887	Gm6710	protein_coding	predicted gene 6710 [Source:MGI Symbol;Acc:MGI:3779623]	chr2	175869219	175881248	+	171.551	-1.92596	1.95428e-08	2.83268e-06	-1.79613	2.30235e-06
ENSMUSG00000032966	Fkbp1a	protein_coding	FK506 binding protein 1a [Source:MGI Symbol;Acc:MGI:95541]	chr2	151542483	151561692	+	1116.76	1.34682	2.39892e-08	3.41774e-06	1.2543	2.33044e-06
ENSMUSG00000022553	Maf1	protein_coding	MAF1 homolog, negative regulator of RNA polymerase III [Source:MGI Symbol;Acc:MGI:1916127]	chr15	76351294	76354380	+	1775.91	1.34151	3.21517e-08	4.46614e-06	1.25855	2.37897e-06
ENSMUSG00000045327	6330549D23Rik	transcribed_processed_pseudogene	RIKEN cDNA 6330549D23 gene [Source:MGI Symbol;Acc:MGI:2442586]	chr3	96606659	96629820	-	24.8505	6.0023	4.26678e-09	7.18414e-07	5.63837	2.40763e-06
ENSMUSG00000074874	Ctla2b	protein_coding	cytotoxic T lymphocyte-associated protein 2 beta [Source:MGI Symbol;Acc:MGI:88555]	chr13	60895350	60897447	-	528.605	-1.64215	2.68022e-08	3.75434e-06	-1.52989	2.80893e-06
ENSMUSG00000102550	Gm8276	processed_pseudogene	predicted gene 8276 [Source:MGI Symbol;Acc:MGI:3648019]	chr3	59431537	59433348	+	233.43	3.99274	2.34855e-08	3.37483e-06	3.59639	3.12869e-06
ENSMUSG00000014453	Blk	protein_coding	B lymphoid kinase [Source:MGI Symbol;Acc:MGI:88169]	chr14	63372836	63417037	-	119.033	1.78949	2.6737e-08	3.75434e-06	1.66999	3.53167e-06
ENSMUSG00000027808	Serp1	protein_coding	stress-associated endoplasmic reticulum protein 1 [Source:MGI Symbol;Acc:MGI:92638]	chr3	58519817	58525892	-	4794.71	1.785	3.56116e-08	4.86566e-06	1.66642	3.60777e-06
ENSMUSG00000078886	Gm2026	protein_coding	predicted gene 2026 [Source:MGI Symbol;Acc:MGI:3780195]	chr2	175965331	175980303	+	117.333	-2.63195	3.26822e-08	4.50231e-06	-2.44102	3.60777e-06
ENSMUSG00000055447	Cd47	protein_coding	CD47 antigen (Rh-related antigen, integrin-associated signal transducer) [Source:MGI Symbol;Acc:MGI:96617]	chr16	49800533	49915010	+	5899.04	1.14152	3.69921e-08	5.01318e-06	1.0731	3.79495e-06
ENSMUSG00000048379	Socs4	protein_coding	suppressor of cytokine signaling 4 [Source:MGI Symbol;Acc:MGI:1914546]	chr14	47276931	47296102	+	736.261	1.51217	3.87514e-08	5.20925e-06	1.41376	3.86149e-06
ENSMUSG00000058147	Xlr3c	protein_coding	X-linked lymphocyte-regulated 3C [Source:MGI Symbol;Acc:MGI:3047103]	chrX	73254540	73265390	-	28.2135	-8.22891	1.40523e-08	2.11025e-06	-0.166691	3.90074e-06
ENSMUSG00000069996	Gm7125	lincRNA	predicted pseudogene 7125 [Source:MGI Symbol;Acc:MGI:3645829]	chr15	68792320	68883576	+	53.8993	6.90332	1.8047e-08	2.66217e-06	6.34529	3.90074e-06
ENSMUSG00000032412	Atp1b3	protein_coding	ATPase, Na+/K+ transporting, beta 3 polypeptide [Source:MGI Symbol;Acc:MGI:107788]	chr9	96332655	96364442	-	1720.23	0.996427	6.73001e-08	8.49867e-06	0.929946	4.54145e-06
ENSMUSG00000109724	Gm18194	transcribed_processed_pseudogene	predicted gene, 18194 [Source:MGI Symbol;Acc:MGI:5010379]	chr7	12795723	12799164	-	181.653	-4.01221	4.90486e-08	6.54072e-06	-3.67175	6.07856e-06
ENSMUSG00000016619	Nup50	protein_coding	nucleoporin 50 [Source:MGI Symbol;Acc:MGI:1351502]	chr15	84923411	84942963	+	879.087	1.26907	6.66285e-08	8.4781e-06	1.18035	6.51235e-06
ENSMUSG00000022503	Nubp1	protein_coding	nucleotide binding protein 1 [Source:MGI Symbol;Acc:MGI:1347073]	chr16	10411948	10424428	+	492.076	1.56566	5.39019e-08	7.13088e-06	1.45958	6.55861e-06
ENSMUSG00000021036	Sptlc2	protein_coding	serine palmitoyltransferase, long chain base subunit 2 [Source:MGI Symbol;Acc:MGI:108074]	chr12	87305058	87388355	-	1108.23	1.27988	5.87275e-08	7.64787e-06	1.18997	7.25206e-06
ENSMUSG00000032380	Dapk2	protein_coding	death-associated protein kinase 2 [Source:MGI Symbol;Acc:MGI:1341297]	chr9	66158223	66272242	+	1416.98	-1.20698	6.22094e-08	8.03851e-06	-1.12279	7.62294e-06
ENSMUSG00000037242	Clic4	protein_coding	chloride intracellular channel 4 (mitochondrial) [Source:MGI Symbol;Acc:MGI:1352754]	chr4	135213969	135272814	-	3440.27	1.95312	1.01948e-07	1.2588e-05	1.81016	9.66028e-06
ENSMUSG00000026355	Mcm6	protein_coding	minichromosome maintenance complex component 6 [Source:MGI Symbol;Acc:MGI:1298227]	chr1	128331590	128359664	-	2402.67	1.15591	1.2119e-07	1.47454e-05	1.07023	9.94274e-06
ENSMUSG00000102037	Bcl2a1a	protein_coding	B cell leukemia/lymphoma 2 related protein A1a [Source:MGI Symbol;Acc:MGI:102687]	chr9	88956900	88962419	+	260.319	2.20645	8.52217e-08	1.06809e-05	2.04578	9.98729e-06
ENSMUSG00000078994	Zfp429	protein_coding	zinc finger protein 429 [Source:MGI Symbol;Acc:MGI:1920057]	chr13	67387905	67399819	-	80.8892	-4.1694	9.67663e-08	1.20373e-05	-3.79902	1.12556e-05
ENSMUSG00000049932	H2ax	protein_coding	H2A.X variant histone [Source:MGI Symbol;Acc:MGI:102688]	chr9	44334694	44336077	+	833.944	1.73684	1.2966e-07	1.56617e-05	1.60706	1.19222e-05
ENSMUSG00000058690	Ccser2	protein_coding	coiled-coil serine rich 2 [Source:MGI Symbol;Acc:MGI:101859]	chr14	36874936	36968777	-	962.514	0.996085	1.37055e-07	1.64357e-05	0.930811	1.25094e-05
ENSMUSG00000094027	Gm21762	protein_coding	predicted gene, 21762 [Source:MGI Symbol;Acc:MGI:5433926]	chr13	120214593	120215947	-	178.191	3.08746	1.1012e-07	1.3497e-05	2.80844	1.25284e-05
ENSMUSG00000082345	Gm13622	processed_pseudogene	predicted gene 13622 [Source:MGI Symbol;Acc:MGI:3652182]	chr2	69737357	69737789	-	26.9713	-4.32034	6.50702e-08	8.3435e-06	-4.00128	1.26377e-05
ENSMUSG00000046562	Unc119b	protein_coding	unc-119 lipid binding chaperone B [Source:MGI Symbol;Acc:MGI:2147162]	chr5	115122550	115134975	-	630.972	1.20976	1.52139e-07	1.79858e-05	1.11932	1.33061e-05
ENSMUSG00000024593	Megf10	protein_coding	multiple EGF-like-domains 10 [Source:MGI Symbol;Acc:MGI:2685177]	chr18	57133090	57297467	+	46.5909	-7.99057	5.73144e-08	7.52262e-06	-0.147304	1.61607e-05
ENSMUSG00000063273	Naa15	protein_coding	N(alpha)-acetyltransferase 15, NatA auxiliary subunit [Source:MGI Symbol;Acc:MGI:1922088]	chr3	51415148	51476507	+	1192.77	0.810038	1.53538e-07	1.80234e-05	0.762558	1.73463e-05
ENSMUSG00000056121	Fez2	protein_coding	fasciculation and elongation protein zeta 2 (zygin II) [Source:MGI Symbol;Acc:MGI:2675856]	chr17	78369212	78418152	-	311.615	1.50904	2.17191e-07	2.4797e-05	1.38832	2.01816e-05
ENSMUSG00000028920	Fbxo42	protein_coding	F-box protein 42 [Source:MGI Symbol;Acc:MGI:1924992]	chr4	141147913	141204062	+	802.106	1.04542	2.7438e-07	3.11132e-05	0.970213	2.10628e-05
ENSMUSG00000039911	Spsb1	protein_coding	splA/ryanodine receptor domain and SOCS box containing 1 [Source:MGI Symbol;Acc:MGI:1921896]	chr4	149896283	149955043	-	1679.69	1.42045	2.89646e-07	3.26224e-05	1.30729	2.17831e-05
ENSMUSG00000032872	Cyb5r4	protein_coding	cytochrome b5 reductase 4 [Source:MGI Symbol;Acc:MGI:2386848]	chr9	87022014	87077774	+	600.89	1.35847	3.08307e-07	3.44911e-05	1.25333	2.33408e-05
ENSMUSG00000094724	Rnaset2b	protein_coding	ribonuclease T2B [Source:MGI Symbol;Acc:MGI:3702087]	chr17	6970634	7011299	+	888.908	1.15733	3.40215e-07	3.78069e-05	1.0687	2.83288e-05
ENSMUSG00000001281	Itgb7	protein_coding	integrin beta 7 [Source:MGI Symbol;Acc:MGI:96616]	chr15	102215995	102231944	-	4263.4	0.902246	3.54731e-07	3.91591e-05	0.843481	2.93366e-05
ENSMUSG00000026285	Pdcd1	protein_coding	programmed cell death 1 [Source:MGI Symbol;Acc:MGI:104879]	chr1	94038305	94052553	-	17943	-0.850495	4.08076e-07	4.46533e-05	-0.794852	3.35202e-05
ENSMUSG00000037470	Uggt1	protein_coding	UDP-glucose glycoprotein glucosyltransferase 1 [Source:MGI Symbol;Acc:MGI:2443162]	chr1	36140027	36244720	-	3248.65	0.7308	4.12539e-07	4.46533e-05	0.686515	3.43685e-05
ENSMUSG00000032328	Tmem30a	protein_coding	transmembrane protein 30A [Source:MGI Symbol;Acc:MGI:106402]	chr9	79768943	79793507	-	2517.45	1.53435	4.2306e-07	4.54967e-05	1.4074	3.501e-05
ENSMUSG00000074280	Gm6166	processed_pseudogene	predicted gene 6166 [Source:MGI Symbol;Acc:MGI:3645893]	chr9	57483963	57484371	+	25.488	-6.68463	1.39663e-07	1.66289e-05	-6.21146	3.65114e-05
ENSMUSG00000027452	Acss1	protein_coding	acyl-CoA synthetase short-chain family member 1 [Source:MGI Symbol;Acc:MGI:1915988]	chr2	150618105	150668500	-	690.024	1.19434	4.59048e-07	4.84296e-05	1.101	3.67149e-05
ENSMUSG00000033316	Galnt9	protein_coding	polypeptide N-acetylgalactosaminyltransferase 9 [Source:MGI Symbol;Acc:MGI:2677965]	chr5	110544355	110621380	+	89.2816	-4.51434	4.28824e-07	4.58209e-05	-3.95109	3.69819e-05
ENSMUSG00000070605	Zfp992	protein_coding	zinc finger protein 992 [Source:MGI Symbol;Acc:MGI:3700963]	chr4	146449023	146470292	+	115.523	1.62204	4.35912e-07	4.62816e-05	1.49046	3.73491e-05
ENSMUSG00000060032	H2aj	protein_coding	H2J.A histone [Source:MGI Symbol;Acc:MGI:3606192]	chr6	136808244	136810074	+	1435.54	1.9943	5.97617e-07	6.11146e-05	1.82327	4.23245e-05
ENSMUSG00000078480	Mrpl48-ps	processed_pseudogene	mitochondrial ribosomal protein L48 pseudogene [Source:MGI Symbol;Acc:MGI:3050089]	chr4	88599175	88599810	-	42.5574	-8.74867	1.88187e-07	2.17668e-05	-0.0849634	4.23573e-05
ENSMUSG00000066233	Tmem42	protein_coding	transmembrane protein 42 [Source:MGI Symbol;Acc:MGI:1277176]	chr9	123021326	123023705	+	101.379	1.55619	5.20865e-07	5.42643e-05	1.428	4.37751e-05
ENSMUSG00000116719	Gm29719	processed_transcript	predicted gene, 29719 [Source:MGI Symbol;Acc:MGI:5588878]	chr17	6356813	6411834	-	37.7588	-5.66453	1.76284e-07	2.05488e-05	-5.17196	4.40434e-05
ENSMUSG00000041481	Serpina3g	protein_coding	serine (or cysteine) peptidase inhibitor, clade A, member 3G [Source:MGI Symbol;Acc:MGI:105046]	chr12	104236245	104241939	+	1853.91	2.13449	5.89779e-07	6.06853e-05	1.94726	4.50941e-05
ENSMUSG00000028150	Rorc	protein_coding	RAR-related orphan receptor gamma [Source:MGI Symbol;Acc:MGI:104856]	chr3	94372794	94398276	+	193.295	1.72802	4.93898e-07	5.17785e-05	1.58525	4.80767e-05
ENSMUSG00000056290	Ms4a4b	protein_coding	membrane-spanning 4-domains, subfamily A, member 4B [Source:MGI Symbol;Acc:MGI:1913083]	chr19	11443553	11467055	+	6775.74	1.78452	6.67958e-07	6.78914e-05	1.63397	5.04372e-05
ENSMUSG00000028266	Lmo4	protein_coding	LIM domain only 4 [Source:MGI Symbol;Acc:MGI:109360]	chr3	144188530	144205220	-	896.857	1.1158	6.78302e-07	6.85249e-05	1.02562	5.19744e-05
ENSMUSG00000034459	Ifit1	protein_coding	interferon-induced protein with tetratricopeptide repeats 1 [Source:MGI Symbol;Acc:MGI:99450]	chr19	34640871	34650009	+	1544.02	-1.88708	1.05214e-06	9.90856e-05	-1.7093	5.44472e-05
ENSMUSG00000089911	Mfsd14a	protein_coding	major facilitator superfamily domain containing 14A [Source:MGI Symbol;Acc:MGI:1201609]	chr3	116631164	116662677	-	1897.97	1.29399	8.51271e-07	8.38231e-05	1.18873	5.62131e-05
ENSMUSG00000020561	Twistnb	protein_coding	twist basic helix-loop-helix transcription factor 1 neighbor [Source:MGI Symbol;Acc:MGI:106292]	chr12	33429635	33441392	+	694.37	1.65773	8.54876e-07	8.38231e-05	1.51488	5.66053e-05
ENSMUSG00000064356	mt-Atp8	protein_coding	mitochondrially encoded ATP synthase 8 [Source:MGI Symbol;Acc:MGI:99926]	chrM	7766	7969	+	7423.63	-0.785251	7.56978e-07	7.60125e-05	-0.725669	5.66053e-05
ENSMUSG00000021998	Lcp1	protein_coding	lymphocyte cytosolic protein 1 [Source:MGI Symbol;Acc:MGI:104808]	chr14	75131101	75230842	+	64012.7	-0.520908	8.22003e-07	8.20477e-05	-0.486061	6.03705e-05
ENSMUSG00000028757	Ddost	protein_coding	dolichyl-di-phosphooligosaccharide-protein glycotransferase [Source:MGI Symbol;Acc:MGI:1194508]	chr4	138304730	138312628	+	2247.03	1.39711	1.01563e-06	9.63658e-05	1.28392	6.54697e-05
ENSMUSG00000032977	Fam207a	protein_coding	family with sequence similarity 207, member A [Source:MGI Symbol;Acc:MGI:1916334]	chr10	77486661	77515785	-	280.677	1.80895	8.51729e-07	8.38231e-05	1.63784	6.64993e-05
ENSMUSG00000028060	Khdc4	protein_coding	KH domain containing 4, pre-mRNA splicing factor [Source:MGI Symbol;Acc:MGI:1921450]	chr3	88685803	88712924	+	1761.46	0.938869	1.12496e-06	0.000105348	0.873947	7.16644e-05
ENSMUSG00000107549	Gm43961	TEC	predicted gene, 43961 [Source:MGI Symbol;Acc:MGI:5690353]	chr6	7853871	7855742	+	23.4751	6.13004	1.89344e-07	2.17668e-05	5.64683	7.18528e-05
ENSMUSG00000066129	Kndc1	protein_coding	kinase non-catalytic C-lobe domain (KIND) containing 1 [Source:MGI Symbol;Acc:MGI:1923734]	chr7	139894696	139941537	+	125.753	-4.90098	9.68568e-07	9.27877e-05	-0.194293	7.43026e-05
ENSMUSG00000029378	Areg	protein_coding	amphiregulin [Source:MGI Symbol;Acc:MGI:88068]	chr5	91139599	91148432	+	95.6783	2.46241	8.9434e-07	8.71799e-05	2.23897	7.96962e-05
ENSMUSG00000116992	Gm29719	unprocessed_pseudogene	predicted gene, 29719 [Source:MGI Symbol;Acc:MGI:5588878]	chr17	6369017	6411531	-	118.839	-5.51256	9.62385e-07	9.27877e-05	-0.137841	8.63664e-05
ENSMUSG00000020383	Il13	protein_coding	interleukin 13 [Source:MGI Symbol;Acc:MGI:96541]	chr11	53631324	53634702	-	1006.83	2.36788	9.68317e-07	9.27877e-05	2.15274	8.76425e-05
ENSMUSG00000101335	Gm28229	sense_intronic	predicted gene 28229 [Source:MGI Symbol;Acc:MGI:5578935]	chr9	88441500	88443652	-	43.3038	-2.66501	5.75412e-07	5.95748e-05	-2.43025	8.76425e-05
ENSMUSG00000024498	Tcerg1	protein_coding	transcription elongation regulator 1 (CA150) [Source:MGI Symbol;Acc:MGI:1926421]	chr18	42511487	42575793	+	1384.57	1.48575	1.27752e-06	0.000118306	1.35458	8.7745e-05
ENSMUSG00000028782	Adgrb2	protein_coding	adhesion G protein-coupled receptor B2 [Source:MGI Symbol;Acc:MGI:2451244]	chr4	129984870	130022633	+	76.408	3.55106	4.11862e-07	4.46533e-05	3.20443	9.13389e-05
ENSMUSG00000043008	Klhl6	protein_coding	kelch-like 6 [Source:MGI Symbol;Acc:MGI:2686922]	chr16	19946496	19983037	-	5668.74	1.02818	1.49894e-06	0.000136535	0.941347	0.000102136
ENSMUSG00000095687	Rnaset2a	protein_coding	ribonuclease T2A [Source:MGI Symbol;Acc:MGI:1915445]	chr17	8115445	8148097	-	673.851	1.35078	1.51128e-06	0.00013691	1.22962	0.000102136
ENSMUSG00000079427	Mthfsl	protein_coding	5, 10-methenyltetrahydrofolate synthetase-like [Source:MGI Symbol;Acc:MGI:3780550]	chr9	88688602	88720296	-	759.231	-0.885027	1.5754e-06	0.000141948	-0.811807	0.000105814
ENSMUSG00000028710	Atpaf1	protein_coding	ATP synthase mitochondrial F1 complex assembly factor 1 [Source:MGI Symbol;Acc:MGI:2180560]	chr4	115784812	115822655	+	202.249	1.86674	1.33923e-06	0.000123335	1.69368	0.000114902
ENSMUSG00000053113	Socs3	protein_coding	suppressor of cytokine signaling 3 [Source:MGI Symbol;Acc:MGI:1201791]	chr11	117966079	117970047	-	4079.52	1.53213	1.72383e-06	0.000154487	1.39013	0.00011693
ENSMUSG00000030769	Slc5a11	protein_coding	solute carrier family 5 (sodium/glucose cotransporter), member 11 [Source:MGI Symbol;Acc:MGI:1919316]	chr7	123214780	123273253	+	19.8273	-7.33401	1.01748e-06	9.63658e-05	-0.128408	0.000132284
ENSMUSG00000116560	Gm2808	unprocessed_pseudogene	predicted gene 2808 [Source:MGI Symbol;Acc:MGI:3780977]	chr17	6511791	6528713	-	18.8862	-7.60665	1.20716e-06	0.000112414	-0.108792	0.000162827
ENSMUSG00000030329	Pianp	protein_coding	PILR alpha associated neural protein [Source:MGI Symbol;Acc:MGI:2441908]	chr6	124996694	125003096	+	123.527	3.41292	2.41954e-06	0.00021227	3.07759	0.000171642
ENSMUSG00000033792	Atp7a	protein_coding	ATPase, Cu++ transporting, alpha polypeptide [Source:MGI Symbol;Acc:MGI:99400]	chrX	106027276	106124926	+	782.47	-1.30915	2.59016e-06	0.000226049	-1.18566	0.000171936
ENSMUSG00000038895	Zfp653	protein_coding	zinc finger protein 653 [Source:MGI Symbol;Acc:MGI:2442362]	chr9	22055411	22071376	-	155.823	1.38401	2.07806e-06	0.000185236	1.2581	0.000172005
ENSMUSG00000041417	Pik3r1	protein_coding	phosphoinositide-3-kinase regulatory subunit 1 [Source:MGI Symbol;Acc:MGI:97583]	chr13	101680563	101768217	-	9067.02	0.754507	2.61891e-06	0.000227368	0.693161	0.000172005
ENSMUSG00000026319	Relch	protein_coding	RAB11 binding and LisH domain, coiled-coil and HEAT repeat containing [Source:MGI Symbol;Acc:MGI:1922832]	chr1	105663861	105755191	+	1427.52	0.797303	3.27147e-06	0.000278225	0.732293	0.000188599
ENSMUSG00000064357	mt-Atp6	protein_coding	mitochondrially encoded ATP synthase 6 [Source:MGI Symbol;Acc:MGI:99927]	chrM	7927	8607	+	40405	-0.708878	2.96309e-06	0.000254596	-0.653321	0.000188599
ENSMUSG00000046908	Ltb4r1	protein_coding	leukotriene B4 receptor 1 [Source:MGI Symbol;Acc:MGI:1309472]	chr14	55765962	55768494	+	105.783	3.97634	2.74975e-06	0.00023749	3.48522	0.000188971
ENSMUSG00000026213	Stk11ip	protein_coding	serine/threonine kinase 11 interacting protein [Source:MGI Symbol;Acc:MGI:1918978]	chr1	75521529	75537335	+	769.451	0.638864	3.01141e-06	0.000257421	0.589902	0.000193684
ENSMUSG00000039477	Tnrc18	protein_coding	trinucleotide repeat containing 18 [Source:MGI Symbol;Acc:MGI:3648294]	chr5	142724661	142817662	-	708.498	1.07326	3.51668e-06	0.000290196	0.972113	0.00019899
ENSMUSG00000028961	Pgd	protein_coding	phosphogluconate dehydrogenase [Source:MGI Symbol;Acc:MGI:97553]	chr4	149149991	149166771	-	1047.96	-0.817302	3.43043e-06	0.000287346	-0.746793	0.000218372
ENSMUSG00000097141	Gm10524	TEC	predicted gene 10524 [Source:MGI Symbol;Acc:MGI:3642791]	chr18	82692284	82694176	+	295.644	-1.93683	3.47252e-06	0.000289417	-1.73704	0.000233771
ENSMUSG00000112349	Gm48132	processed_pseudogene	predicted gene, 48132 [Source:MGI Symbol;Acc:MGI:6097493]	chr10	50179151	50182994	-	247.58	3.47126	3.5165e-06	0.000290196	3.02017	0.00023553
ENSMUSG00000102712	Gm37758	TEC	predicted gene, 37758 [Source:MGI Symbol;Acc:MGI:5610986]	chr9	33160062	33160690	-	143.668	-2.45313	3.35546e-06	0.000282486	-2.18499	0.000253687
ENSMUSG00000041872	Il17f	protein_coding	interleukin 17F [Source:MGI Symbol;Acc:MGI:2676631]	chr1	20777146	20790617	-	1548.57	2.57631	6.06335e-06	0.000470093	2.28938	0.000257009
ENSMUSG00000074892	B3galt5	protein_coding	UDP-Gal:betaGlcNAc beta 1,3-galactosyltransferase, polypeptide 5 [Source:MGI Symbol;Acc:MGI:2136878]	chr16	96235801	96319859	+	1316.25	-0.982532	4.42628e-06	0.000358163	-0.890105	0.000269052
ENSMUSG00000029787	Avl9	protein_coding	AVL9 cell migration associated [Source:MGI Symbol;Acc:MGI:1926187]	chr6	56714899	56761912	+	866.596	0.91253	4.76441e-06	0.000379991	0.830577	0.000288165
ENSMUSG00000034412	Tbc1d10a	protein_coding	TBC1 domain family, member 10a [Source:MGI Symbol;Acc:MGI:2144164]	chr11	4186789	4215505	+	695.844	1.06764	4.90866e-06	0.000387784	0.962707	0.00029542
ENSMUSG00000103276	Gm37917	TEC	predicted gene, 37917 [Source:MGI Symbol;Acc:MGI:5611145]	chr9	98767930	98768321	+	80.7566	-1.88911	3.9149e-06	0.000321466	-1.69318	0.000297307
ENSMUSG00000042369	Rbm45	protein_coding	RNA binding motif protein 45 [Source:MGI Symbol;Acc:MGI:2387367]	chr2	76369984	76383768	+	156.905	-2.79942	5.07832e-06	0.000397699	-2.45679	0.000302634
ENSMUSG00000026003	Acadl	protein_coding	acyl-Coenzyme A dehydrogenase, long-chain [Source:MGI Symbol;Acc:MGI:87866]	chr1	66830839	66863277	-	312.927	1.42183	5.21569e-06	0.000406263	1.27772	0.000309304
ENSMUSG00000028840	Zfp593	protein_coding	zinc finger protein 593 [Source:MGI Symbol;Acc:MGI:1915290]	chr4	134243289	134245592	-	84.1864	2.21563	4.1546e-06	0.000339476	1.9822	0.000310916
ENSMUSG00000113665	Gm47603	TEC	predicted gene, 47603 [Source:MGI Symbol;Acc:MGI:6096658]	chr13	63253024	63255564	-	126.668	-2.01672	4.40241e-06	0.00035797	-1.80733	0.00032787
ENSMUSG00000023236	Scg5	protein_coding	secretogranin V [Source:MGI Symbol;Acc:MGI:98289]	chr2	113776362	113829121	-	107.63	2.19187	4.65073e-06	0.000372707	1.96313	0.000349143
ENSMUSG00000033751	Gadd45gip1	protein_coding	growth arrest and DNA-damage-inducible, gamma interacting protein 1 [Source:MGI Symbol;Acc:MGI:1914947]	chr8	84831522	84835482	+	289.479	1.64992	5.08188e-06	0.000397699	1.47849	0.000377982
ENSMUSG00000074111	Mrgpra9	protein_coding	MAS-related GPR, member A9 [Source:MGI Symbol;Acc:MGI:3033148]	chr7	47234861	47252848	-	14.7268	7.31043	2.31259e-06	0.000203961	7.95535	0.000377982
ENSMUSG00000019951	Uhrf1bp1l	protein_coding	UHRF1 (ICBP90) binding protein 1-like [Source:MGI Symbol;Acc:MGI:2442888]	chr10	89744991	89819871	+	1477.46	0.860461	7.85495e-06	0.000585129	0.777452	0.000403157
ENSMUSG00000090019	Gimap1	protein_coding	GTPase, IMAP family member 1 [Source:MGI Symbol;Acc:MGI:109368]	chr6	48739054	48743795	+	934.245	1.67966	7.07022e-06	0.000540612	1.50208	0.000413979
ENSMUSG00000031382	Asb11	protein_coding	ankyrin repeat and SOCS box-containing 11 [Source:MGI Symbol;Acc:MGI:1916104]	chrX	164436994	164459170	+	56.057	-5.71198	3.3076e-06	0.00027987	-0.12378	0.000416195
ENSMUSG00000018427	Ypel2	protein_coding	yippee like 2 [Source:MGI Symbol;Acc:MGI:1925114]	chr11	86936425	86993707	-	213.473	1.41306	7.735e-06	0.000582308	1.26305	0.000437714
ENSMUSG00000055436	Srsf11	protein_coding	serine and arginine-rich splicing factor 11 [Source:MGI Symbol;Acc:MGI:1916457]	chr3	158010473	158036639	-	3653.68	0.589491	7.74107e-06	0.000582308	0.537236	0.000437714
ENSMUSG00000015002	Efr3a	protein_coding	EFR3 homolog A [Source:MGI Symbol;Acc:MGI:1923990]	chr15	65787034	65873816	+	3708.91	1.02352	7.75525e-06	0.000582308	0.918872	0.000438902
ENSMUSG00000053101	Gpr141	protein_coding	G protein-coupled receptor 141 [Source:MGI Symbol;Acc:MGI:2672983]	chr13	19749682	19824257	-	32.0031	-8.33649	1.46771e-06	0.000134424	-0.075998	0.000438902
ENSMUSG00000096351	Samd11	protein_coding	sterile alpha motif domain containing 11 [Source:MGI Symbol;Acc:MGI:2446220]	chr4	156246966	156255657	-	1401.23	1.1792	6.14521e-06	0.000474234	1.06403	0.000449045
ENSMUSG00000075467	Dnlz	protein_coding	DNL-type zinc finger [Source:MGI Symbol;Acc:MGI:106559]	chr2	26348121	26352110	-	285.206	1.50669	7.66023e-06	0.000582308	1.34052	0.00046153
ENSMUSG00000037339	Fam53a	protein_coding	family with sequence similarity 53, member A [Source:MGI Symbol;Acc:MGI:1919225]	chr5	33600347	33629635	-	395.295	1.12726	7.86304e-06	0.000585129	1.01293	0.000471596
ENSMUSG00000105550	Gm35585	lincRNA	predicted gene, 35585 [Source:MGI Symbol;Acc:MGI:5594744]	chr3	127861599	127865261	+	21.4256	5.751	2.15972e-06	0.000191492	5.18226	0.00047241
ENSMUSG00000006740	Kif5b	protein_coding	kinesin family member 5B [Source:MGI Symbol;Acc:MGI:1098268]	chr18	6201002	6242174	-	6541.68	1.19459	9.07861e-06	0.000672583	1.07277	0.000501573
ENSMUSG00000042842	Serpinb6b	protein_coding	serine (or cysteine) peptidase inhibitor, clade B, member 6b [Source:MGI Symbol;Acc:MGI:894688]	chr13	32965209	32979067	+	1986.85	-0.833812	1.32909e-05	0.000934796	-0.750258	0.000502736
ENSMUSG00000040511	Pvr	protein_coding	poliovirus receptor [Source:MGI Symbol;Acc:MGI:107741]	chr7	19903578	19921160	-	967.836	-0.881804	9.60854e-06	0.000708693	-0.79496	0.000521479
ENSMUSG00000092277	Gm19684	protein_coding	predicted gene, 19684 [Source:MGI Symbol;Acc:MGI:5011869]	chr17	36121678	36129692	+	80.1843	-1.85421	9.66171e-06	0.000709476	-1.6441	0.000566596
ENSMUSG00000113175	Gm9973	transcribed_unprocessed_pseudogene	predicted gene 9973 [Source:MGI Symbol;Acc:MGI:3642527]	chr13	4350397	4391265	-	348.606	1.54212	1.02908e-05	0.000747519	1.36451	0.000600815
ENSMUSG00000022089	Bin3	protein_coding	bridging integrator 3 [Source:MGI Symbol;Acc:MGI:1929883]	chr14	70100105	70138206	+	916.388	-0.694217	1.3652e-05	0.000952157	-0.629047	0.000660194
ENSMUSG00000025607	Copg2	protein_coding	coatomer protein complex, subunit gamma 2 [Source:MGI Symbol;Acc:MGI:1858683]	chr6	30747554	30896794	-	801.339	-0.697042	1.22015e-05	0.00087667	-0.634348	0.000664296
ENSMUSG00000024259	Slc25a46	protein_coding	solute carrier family 25, member 46 [Source:MGI Symbol;Acc:MGI:1914703]	chr18	31556111	31609911	-	399.005	0.981424	1.2275e-05	0.000878164	0.880484	0.000665377
ENSMUSG00000023087	Noct	protein_coding	nocturnin [Source:MGI Symbol;Acc:MGI:109382]	chr3	51224447	51251644	+	1140.45	-1.17811	1.29473e-05	0.000914484	-1.04873	0.000682898
ENSMUSG00000089827	1700023H06Rik	processed_transcript	RIKEN cDNA 1700023H06 gene [Source:MGI Symbol;Acc:MGI:1916692]	chr13	80884224	80885524	-	60.4116	3.51604	4.56209e-06	0.00036737	3.14611	0.000682898
ENSMUSG00000023791	Pigx	protein_coding	phosphatidylinositol glycan anchor biosynthesis, class X [Source:MGI Symbol;Acc:MGI:1919334]	chr16	32084416	32099740	-	387.828	1.78796	1.03143e-05	0.000747519	1.58586	0.00069242
ENSMUSG00000050989	Selenon	protein_coding	selenoprotein N [Source:MGI Symbol;Acc:MGI:2151208]	chr4	134537892	134552166	-	166.179	-1.67015	1.05893e-05	0.000764126	-1.48311	0.00070967
ENSMUSG00000033825	Tpsb2	protein_coding	tryptase beta 2 [Source:MGI Symbol;Acc:MGI:96942]	chr17	25366305	25369098	+	414.371	10.2884	1.26561e-05	0.000897721	8.47789	0.000710614
ENSMUSG00000042045	Sln	protein_coding	sarcolipin [Source:MGI Symbol;Acc:MGI:1913652]	chr9	53850164	53854560	+	23.417	-6.86529	4.85738e-06	0.00038556	-0.127247	0.000710614
ENSMUSG00000052684	Jun	protein_coding	jun proto-oncogene [Source:MGI Symbol;Acc:MGI:96646]	chr4	95049034	95052222	-	888.599	1.58698	1.52213e-05	0.00104844	1.40574	0.000784091
ENSMUSG00000037740	Mrps26	protein_coding	mitochondrial ribosomal protein S26 [Source:MGI Symbol;Acc:MGI:1333830]	chr2	130563742	130568695	+	296.961	1.11715	1.50563e-05	0.001043	0.995892	0.000788591
ENSMUSG00000049109	Themis	protein_coding	thymocyte selection associated [Source:MGI Symbol;Acc:MGI:2443552]	chr10	28668360	28883818	+	5275.83	-0.671206	2.10665e-05	0.00138215	-0.605924	0.000819582
ENSMUSG00000035824	Tk2	protein_coding	thymidine kinase 2, mitochondrial [Source:MGI Symbol;Acc:MGI:1913266]	chr8	104226685	104248558	-	767.076	1.3475	1.58021e-05	0.00108398	1.19454	0.000820729
ENSMUSG00000093904	Tomm20	protein_coding	translocase of outer mitochondrial membrane 20 [Source:MGI Symbol;Acc:MGI:1915202]	chr8	126930667	126945844	-	857.079	1.30072	1.25387e-05	0.000893196	1.1622	0.000832246
ENSMUSG00000043719	Col6a6	protein_coding	collagen, type VI, alpha 6 [Source:MGI Symbol;Acc:MGI:2444259]	chr9	105687809	105828160	-	122.448	4.42729	1.36294e-05	0.000952157	3.45125	0.000846583
ENSMUSG00000030203	Dusp16	protein_coding	dual specificity phosphatase 16 [Source:MGI Symbol;Acc:MGI:1917936]	chr6	134715468	134792625	-	1218.69	0.940305	1.65998e-05	0.00113403	0.842385	0.00085147
ENSMUSG00000014748	Tex261	protein_coding	testis expressed gene 261 [Source:MGI Symbol;Acc:MGI:1096575]	chr6	83768885	83775813	-	1686.46	0.834673	1.9339e-05	0.00129463	0.749524	0.00086187
ENSMUSG00000026709	Dars2	protein_coding	aspartyl-tRNA synthetase 2 (mitochondrial) [Source:MGI Symbol;Acc:MGI:2442510]	chr1	161040601	161070658	-	1297.3	-1.01667	1.73791e-05	0.00118242	-0.905649	0.000884138
ENSMUSG00000028563	Tm2d1	protein_coding	TM2 domain containing 1 [Source:MGI Symbol;Acc:MGI:2137022]	chr4	98355370	98383306	-	326.818	1.52365	1.80155e-05	0.00122074	1.35252	0.000893941
ENSMUSG00000113424	Gm48161	sense_intronic	predicted gene, 48161 [Source:MGI Symbol;Acc:MGI:6097531]	chr13	30370359	30377183	+	1598.35	-1.32403	2.64276e-05	0.00166235	-1.15588	0.000906176
ENSMUSG00000022000	Zc3h13	protein_coding	zinc finger CCCH type containing 13 [Source:MGI Symbol;Acc:MGI:1914552]	chr14	75284373	75344426	+	2176.26	1.11307	2.11439e-05	0.00138215	0.987484	0.000927048
ENSMUSG00000102869	2900097C17Rik	lincRNA	RIKEN cDNA 2900097C17 gene [Source:MGI Symbol;Acc:MGI:1914767]	chr2	156388065	156392979	-	5035.32	-0.907773	1.89413e-05	0.00127312	-0.813529	0.000928511
ENSMUSG00000028059	Arhgef2	protein_coding	rho/rac guanine nucleotide exchange factor (GEF) 2 [Source:MGI Symbol;Acc:MGI:103264]	chr3	88605966	88648052	+	977.157	1.24966	1.50796e-05	0.001043	1.1116	0.000964718
ENSMUSG00000022014	Epsti1	protein_coding	epithelial stromal interaction 1 (breast) [Source:MGI Symbol;Acc:MGI:1915168]	chr14	77904239	78002657	+	1526.48	-1.01808	1.95236e-05	0.00129657	-0.904874	0.000965534
ENSMUSG00000022971	Ifnar2	protein_coding	interferon (alpha and beta) receptor 2 [Source:MGI Symbol;Acc:MGI:1098243]	chr16	91372783	91405589	+	2313.02	1.46218	1.94747e-05	0.00129657	1.29073	0.000965534
ENSMUSG00000062006	Rpl34	protein_coding	ribosomal protein L34 [Source:MGI Symbol;Acc:MGI:1915686]	chr3	130726831	130730398	-	2529.49	0.986842	2.02909e-05	0.00134218	0.878115	0.000999498
ENSMUSG00000024026	Glo1	protein_coding	glyoxalase 1 [Source:MGI Symbol;Acc:MGI:95742]	chr17	30584936	30626871	-	3087.57	-0.817784	2.13054e-05	0.00138513	-0.729974	0.00103958
ENSMUSG00000029860	Zyx	protein_coding	zyxin [Source:MGI Symbol;Acc:MGI:103072]	chr6	42349630	42360213	+	2077.7	1.02775	2.13558e-05	0.00138513	0.926531	0.00103958
ENSMUSG00000069793	Slfn9	protein_coding	schlafen 9 [Source:MGI Symbol;Acc:MGI:2445121]	chr11	82978390	82991830	-	501.493	-1.29142	2.17118e-05	0.00139735	-1.13309	0.00103958
ENSMUSG00000035067	Xkr6	protein_coding	X-linked Kx blood group related 6 [Source:MGI Symbol;Acc:MGI:2447765]	chr14	63606503	63820809	+	140.353	3.93134	2.04268e-05	0.00134583	3.06327	0.00105284
ENSMUSG00000018907	Alox12e	protein_coding	arachidonate lipoxygenase, epidermal [Source:MGI Symbol;Acc:MGI:1274790]	chr11	70315610	70322628	-	36.7816	-8.44623	7.02025e-06	0.000539265	-0.0584478	0.00107831
ENSMUSG00000058290	Espl1	protein_coding	extra spindle pole bodies 1, separase [Source:MGI Symbol;Acc:MGI:2146156]	chr15	102296266	102324357	+	224.152	-2.28691	2.1985e-05	0.00140949	-1.99689	0.0011227
ENSMUSG00000095677	Dynlt1f	protein_coding	dynein light chain Tctex-type 1F [Source:MGI Symbol;Acc:MGI:3780996]	chr17	6646602	6655900	-	343.536	0.974192	2.34251e-05	0.00149607	0.865253	0.0011227
ENSMUSG00000068252	Apol7b	protein_coding	apolipoprotein L 7b [Source:MGI Symbol;Acc:MGI:3583950]	chr15	77422209	77447492	-	222.951	-1.72484	1.88559e-05	0.00127251	-1.49983	0.00112951
ENSMUSG00000055302	Mrfap1	protein_coding	Morf4 family associated protein 1 [Source:MGI Symbol;Acc:MGI:1914818]	chr5	36794867	36796772	-	1466.69	0.773233	2.41624e-05	0.00153726	0.692745	0.00114916
ENSMUSG00000064145	Arih2	protein_coding	ariadne RBR E3 ubiquitin protein ligase 2 [Source:MGI Symbol;Acc:MGI:1344361]	chr9	108602942	108649386	-	3550.9	0.815347	2.49106e-05	0.00157884	0.728174	0.00116614
ENSMUSG00000030966	Trim21	protein_coding	tripartite motif-containing 21 [Source:MGI Symbol;Acc:MGI:106657]	chr7	102557921	102565486	-	187.879	-2.16474	2.56716e-05	0.00162091	-1.88754	0.00118666
ENSMUSG00000032737	Inppl1	protein_coding	inositol polyphosphate phosphatase-like 1 [Source:MGI Symbol;Acc:MGI:1333787]	chr7	101822632	101838229	-	125.123	3.02903	2.16626e-05	0.00139735	2.64236	0.0012813
ENSMUSG00000093953	Trav3d-3	TR_V_gene	T cell receptor alpha variable 3D-3 [Source:MGI Symbol;Acc:MGI:3782469]	chr14	52972448	52973038	+	501.091	-2.03677	2.90473e-05	0.00178668	-1.73872	0.00136063
ENSMUSG00000008763	Man1a2	protein_coding	mannosidase, alpha, class 1A, member 2 [Source:MGI Symbol;Acc:MGI:104676]	chr3	100562208	100685503	-	1479.41	0.819889	2.98667e-05	0.00182362	0.728723	0.00138854
ENSMUSG00000044258	Ctla2a	protein_coding	cytotoxic T lymphocyte-associated protein 2 alpha [Source:MGI Symbol;Acc:MGI:88554]	chr13	60934155	60936625	-	7507.66	-0.942975	4.00013e-05	0.0023719	-0.831611	0.00138854
ENSMUSG00000005609	Ctr9	protein_coding	CTR9 homolog, Paf1/RNA polymerase II complex component [Source:MGI Symbol;Acc:MGI:109345]	chr7	111028951	111056377	+	2938.13	-0.525909	3.11245e-05	0.00189348	-0.486003	0.00144161
ENSMUSG00000030595	Nfkbib	protein_coding	nuclear factor of kappa light polypeptide gene enhancer in B cells inhibitor, beta [Source:MGI Symbol;Acc:MGI:104752]	chr7	28758251	28767512	-	2302.51	0.727317	3.17916e-05	0.00192704	0.652798	0.00146704
ENSMUSG00000030577	Cd22	protein_coding	CD22 antigen [Source:MGI Symbol;Acc:MGI:88322]	chr7	30865402	30880342	-	22.1923	-7.77679	1.00922e-05	0.000737839	-0.0710284	0.00147553
ENSMUSG00000034401	Spata6	protein_coding	spermatogenesis associated 6 [Source:MGI Symbol;Acc:MGI:1915196]	chr4	111719984	111829184	+	283.931	1.19051	2.80744e-05	0.0017527	1.04636	0.00161346
ENSMUSG00000051890	Klhdc1	protein_coding	kelch domain containing 1 [Source:MGI Symbol;Acc:MGI:2672853]	chr12	69241176	69284632	+	152.428	2.45835	2.89247e-05	0.00178572	2.14127	0.00163338
ENSMUSG00000071478	H2ac7	protein_coding	H2A clustered histone 7 [Source:MGI Symbol;Acc:MGI:2448289]	chr13	23574381	23574952	+	166.459	1.7701	3.66769e-05	0.00219128	1.54178	0.00163338
ENSMUSG00000074238	Ap1ar	protein_coding	adaptor-related protein complex 1 associated regulatory protein [Source:MGI Symbol;Acc:MGI:2384822]	chr3	127807007	127837523	-	624.276	1.25706	2.88617e-05	0.00178572	1.11039	0.00167796
ENSMUSG00000021928	Ebpl	protein_coding	emopamil binding protein-like [Source:MGI Symbol;Acc:MGI:1915427]	chr14	61331742	61360439	-	214.169	0.997254	4.31395e-05	0.00254096	0.877538	0.00190709
ENSMUSG00000068735	Trp53i11	protein_coding	transformation related protein 53 inducible protein 11 [Source:MGI Symbol;Acc:MGI:2670995]	chr2	93187548	93201759	+	967.634	0.834643	3.45255e-05	0.00207764	0.743695	0.0019927
ENSMUSG00000112907	Gm47015	lincRNA	predicted gene, 47015 [Source:MGI Symbol;Acc:MGI:6095697]	chr10	79412962	79417905	-	2351.23	-1.13216	5.46087e-05	0.00307525	-0.986064	0.00213499
ENSMUSG00000113126	Gm47588	TEC	predicted gene, 47588 [Source:MGI Symbol;Acc:MGI:6096631]	chr13	63410918	63414767	-	121.578	2.36467	4.56761e-05	0.00267149	2.01467	0.00216794
ENSMUSG00000049093	Il23r	protein_coding	interleukin 23 receptor [Source:MGI Symbol;Acc:MGI:2181693]	chr6	67422932	67491855	-	150.911	2.07847	4.60667e-05	0.00268491	1.78551	0.00217864
ENSMUSG00000035868	Zfp983	protein_coding	zinc finger protein 983 [Source:MGI Symbol;Acc:MGI:1920479]	chr17	21650624	21664966	+	496.61	-1.11446	4.95411e-05	0.00284257	-0.97389	0.00219629
ENSMUSG00000032806	Slc10a3	protein_coding	solute carrier family 10 (sodium/bile acid cotransporter family), member 3 [Source:MGI Symbol;Acc:MGI:95048]	chrX	74369217	74373349	-	264.2	-1.17613	4.01268e-05	0.0023719	-1.03334	0.00222504
ENSMUSG00000091896	Ube2d2a	protein_coding	ubiquitin-conjugating enzyme E2D 2A [Source:MGI Symbol;Acc:MGI:1930715]	chr18	35771558	35809494	+	2742.71	1.2427	5.05481e-05	0.00287572	1.08317	0.00222504
ENSMUSG00000030346	Rad51ap1	protein_coding	RAD51 associated protein 1 [Source:MGI Symbol;Acc:MGI:1098224]	chr6	126923050	126939587	-	320.842	-1.49624	5.19606e-05	0.00294602	-1.28541	0.00223211
ENSMUSG00000004054	Map3k11	protein_coding	mitogen-activated protein kinase kinase kinase 11 [Source:MGI Symbol;Acc:MGI:1346880]	chr19	5688742	5702865	+	550.244	1.05982	5.28521e-05	0.00298641	0.919488	0.00226241
ENSMUSG00000026435	Slc45a3	protein_coding	solute carrier family 45, member 3 [Source:MGI Symbol;Acc:MGI:1922082]	chr1	131962967	131982969	+	17.907	7.63431	2.71898e-05	0.00170386	8.06743	0.00228223
ENSMUSG00000027864	Ptgfrn	protein_coding	prostaglandin F2 receptor negative regulator [Source:MGI Symbol;Acc:MGI:1277114]	chr3	101040232	101110278	-	173.406	-1.11341	5.58516e-05	0.00313465	-0.970295	0.00237409
ENSMUSG00000041849	Card6	protein_coding	caspase recruitment domain family, member 6 [Source:MGI Symbol;Acc:MGI:3032959]	chr15	5095981	5108539	-	734.123	-0.923855	5.61543e-05	0.00314106	-0.809624	0.00242875
ENSMUSG00000074896	Ifit3	protein_coding	interferon-induced protein with tetratricopeptide repeats 3 [Source:MGI Symbol;Acc:MGI:1101055]	chr19	34583531	34588731	+	1512.81	-1.72535	6.66711e-05	0.00363183	-1.46575	0.00250702
ENSMUSG00000046546	Fam43a	protein_coding	family with sequence similarity 43, member A [Source:MGI Symbol;Acc:MGI:2676309]	chr16	30599723	30602797	+	171.307	2.47488	4.67128e-05	0.00271309	2.13731	0.00251742
ENSMUSG00000022353	Mtss1	protein_coding	MTSS I-BAR domain containing 1 [Source:MGI Symbol;Acc:MGI:2384818]	chr15	58941234	59082005	-	860.87	1.22861	6.2666e-05	0.00345887	1.06226	0.00262701
ENSMUSG00000033405	Nudt15	protein_coding	nudix (nucleoside diphosphate linked moiety X)-type motif 15 [Source:MGI Symbol;Acc:MGI:2443366]	chr14	73518877	73548242	-	177.097	-1.7514	5.05004e-05	0.00287572	-1.51314	0.0027049
ENSMUSG00000045382	Cxcr4	protein_coding	chemokine (C-X-C motif) receptor 4 [Source:MGI Symbol;Acc:MGI:109563]	chr1	128588199	128592293	-	934.563	-1.53057	6.44511e-05	0.00352278	-1.31776	0.00273987
ENSMUSG00000022635	Zcrb1	protein_coding	zinc finger CCHC-type and RNA binding motif 1 [Source:MGI Symbol;Acc:MGI:1914447]	chr15	93386097	93398334	-	811.528	0.888098	6.98611e-05	0.00378089	0.779332	0.00289865
ENSMUSG00000029162	Khk	protein_coding	ketohexokinase [Source:MGI Symbol;Acc:MGI:1096353]	chr5	30921431	30931248	+	339.969	0.996086	5.71514e-05	0.00318614	0.872524	0.00302759
ENSMUSG00000040112	Mrps35	protein_coding	mitochondrial ribosomal protein S35 [Source:MGI Symbol;Acc:MGI:2385255]	chr6	147042764	147073991	+	217.035	1.48019	5.89486e-05	0.00327538	1.2781	0.00311221
ENSMUSG00000041598	Cdc42ep4	protein_coding	CDC42 effector protein (Rho GTPase binding) 4 [Source:MGI Symbol;Acc:MGI:1929760]	chr11	113726850	113751881	-	147.295	-1.34588	6.06168e-05	0.00335688	-1.16068	0.00319776
ENSMUSG00000015090	Ptgds	protein_coding	prostaglandin D2 synthase (brain) [Source:MGI Symbol;Acc:MGI:99261]	chr2	25466709	25470046	-	80.8191	-4.43198	7.27615e-05	0.00392512	-0.113642	0.00322418
ENSMUSG00000030629	Zfand6	protein_coding	zinc finger, AN1-type domain 6 [Source:MGI Symbol;Acc:MGI:1929510]	chr7	84613766	84689959	-	2488.93	0.87808	7.92145e-05	0.00423214	0.767743	0.00322418
ENSMUSG00000091575	2010016I18Rik	processed_transcript	RIKEN cDNA 2010016I18 gene [Source:MGI Symbol;Acc:MGI:1916456]	chr3	106481982	106485913	-	391.128	1.11675	7.7662e-05	0.00417596	0.975635	0.00322418
ENSMUSG00000072704	Smim10l1	protein_coding	small integral membrane protein 10 like 1 [Source:MGI Symbol;Acc:MGI:1914379]	chr6	133104909	133110899	+	752.776	0.549117	7.89513e-05	0.00423164	0.493125	0.00326678
ENSMUSG00000056820	Tsnax	protein_coding	translin-associated factor X [Source:MGI Symbol;Acc:MGI:1855672]	chr8	125012997	125034192	+	472.725	0.908273	8.15575e-05	0.00430797	0.789856	0.00336341
ENSMUSG00000017707	Serinc3	protein_coding	serine incorporator 3 [Source:MGI Symbol;Acc:MGI:1349457]	chr2	163623272	163645131	-	2230.95	-0.789474	9.44092e-05	0.00485712	-0.690744	0.00337431
ENSMUSG00000091679	Vmn2r96	protein_coding	vomeronasal 2, receptor 96 [Source:MGI Symbol;Acc:MGI:3644514]	chr17	18573151	18616003	+	57.1157	-2.87706	2.97405e-05	0.00182259	-2.49555	0.00337431
ENSMUSG00000015217	Hmgb3	protein_coding	high mobility group box 3 [Source:MGI Symbol;Acc:MGI:1098219]	chrX	71555918	71560676	+	993.738	-1.1839	8.75926e-05	0.00459145	-1.01687	0.00350285
ENSMUSG00000029521	Chek2	protein_coding	checkpoint kinase 2 [Source:MGI Symbol;Acc:MGI:1355321]	chr5	110839979	110874145	+	87.0029	1.48837	6.90517e-05	0.00374926	1.2816	0.00350578
ENSMUSG00000041324	Inhba	protein_coding	inhibin beta-A [Source:MGI Symbol;Acc:MGI:96570]	chr13	16011851	16031621	+	233.936	-7.58212	8.11341e-05	0.00430797	-0.0394463	0.00350578
ENSMUSG00000097185	Gm26596	TEC	predicted gene, 26596 [Source:MGI Symbol;Acc:MGI:5477090]	chr10	112928501	112931155	+	81.8312	2.31115	8.14084e-05	0.00430797	1.97011	0.00350578
ENSMUSG00000038280	Ostm1	protein_coding	osteopetrosis associated transmembrane protein 1 [Source:MGI Symbol;Acc:MGI:2655574]	chr10	42583822	42702459	+	595.825	1.07381	9.88805e-05	0.00505595	0.922821	0.0035242
ENSMUSG00000000184	Ccnd2	protein_coding	cyclin D2 [Source:MGI Symbol;Acc:MGI:88314]	chr6	127125162	127152193	-	19742.1	-0.581054	8.90219e-05	0.00465175	-0.51875	0.00353351
ENSMUSG00000032356	Rasgrf1	protein_coding	RAS protein-specific guanine nucleotide-releasing factor 1 [Source:MGI Symbol;Acc:MGI:99694]	chr9	89909908	90026977	+	446.842	-4.46317	8.99435e-05	0.00468522	-0.0887753	0.00360156
ENSMUSG00000117465	Gm49980	lincRNA	predicted gene, 49980 [Source:MGI Symbol;Acc:MGI:6275257]	chr18	30267249	30272133	+	472.971	1.10183	9.25715e-05	0.00479216	0.949509	0.00369487
ENSMUSG00000103445	Gm36948	TEC	predicted gene, 36948 [Source:MGI Symbol;Acc:MGI:5610176]	chr9	72440760	72444006	+	63.882	3.45282	3.40008e-05	0.00205348	2.9949	0.00376824
ENSMUSG00000000275	Trim25	protein_coding	tripartite motif-containing 25 [Source:MGI Symbol;Acc:MGI:102749]	chr11	88999376	89020293	+	1241.83	1.03505	0.000107576	0.00541746	0.890514	0.00377285
ENSMUSG00000032078	Zpr1	protein_coding	ZPR1 zinc finger [Source:MGI Symbol;Acc:MGI:1330262]	chr9	46273064	46282643	+	1013.57	1.16377	9.96614e-05	0.00508029	1.00056	0.00385856
ENSMUSG00000035268	Pkig	protein_coding	protein kinase inhibitor, gamma [Source:MGI Symbol;Acc:MGI:1343086]	chr2	163658386	163726158	+	437.614	1.45816	9.31855e-05	0.00480901	1.24891	0.00390337
ENSMUSG00000078898	Zfp968	protein_coding	zinc finger protein 968 [Source:MGI Symbol;Acc:MGI:3782903]	chr2	175372436	175384201	+	23.6717	-3.20518	4.73987e-05	0.00273387	-2.75793	0.00402016
ENSMUSG00000031887	Tradd	protein_coding	TNFRSF1A-associated via death domain [Source:MGI Symbol;Acc:MGI:109200]	chr8	105258286	105264609	-	537.832	1.39391	0.000102823	0.00520961	1.18811	0.00402637
ENSMUSG00000069601	Ank3	protein_coding	ankyrin 3, epithelial [Source:MGI Symbol;Acc:MGI:88026]	chr10	69398773	70027438	+	31.5269	-6.17922	4.96243e-05	0.00284257	-0.0760135	0.00418246
ENSMUSG00000030357	Fkbp4	protein_coding	FK506 binding protein 4 [Source:MGI Symbol;Acc:MGI:95543]	chr6	128429735	128438677	-	1022.48	0.947296	8.43958e-05	0.00443783	0.825524	0.00420127
ENSMUSG00000057440	Mpp7	protein_coding	membrane protein, palmitoylated 7 (MAGUK p55 subfamily member 7) [Source:MGI Symbol;Acc:MGI:1922989]	chr18	7347959	7626866	-	2585.76	1.06824	0.000158959	0.00757017	0.910844	0.00420127
ENSMUSG00000045211	Nudt18	protein_coding	nudix (nucleoside diphosphate linked moiety X)-type motif 18 [Source:MGI Symbol;Acc:MGI:2385853]	chr14	70577637	70582688	+	563.033	1.3834	0.000112789	0.00566289	1.16918	0.00436158
ENSMUSG00000078716	Tmem8b	protein_coding	transmembrane protein 8B [Source:MGI Symbol;Acc:MGI:2441680]	chr4	43668971	43692668	+	49.1943	2.59706	3.75393e-05	0.0022348	2.2078	0.00460209
ENSMUSG00000108866	Gm35082	lincRNA	predicted gene, 35082 [Source:MGI Symbol;Acc:MGI:5594241]	chr7	100675088	100677760	+	27.8064	-7.86381	4.38581e-05	0.00257419	-0.0538027	0.00466057
ENSMUSG00000032026	Rexo2	protein_coding	RNA exonuclease 2 [Source:MGI Symbol;Acc:MGI:1888981]	chr9	48468512	48480623	-	1318.39	0.860289	0.000125474	0.00622476	0.750906	0.00480716
ENSMUSG00000114982	Vmn1r14	protein_coding	vomeronasal 1 receptor 14 [Source:MGI Symbol;Acc:MGI:2148528]	chr6	57231686	57240885	+	24.9702	7.52535	4.71801e-05	0.00273071	6.77439	0.00498274
ENSMUSG00000078889	Gm14288	protein_coding	predicted gene 14288 [Source:MGI Symbol;Acc:MGI:3706570]	chr2	175789357	175801093	-	74.4045	-4.19124	6.3524e-05	0.00349466	-0.141402	0.00522257
ENSMUSG00000024966	Stip1	protein_coding	stress-induced phosphoprotein 1 [Source:MGI Symbol;Acc:MGI:109130]	chr19	7020702	7039967	-	4345.37	-0.575383	0.000140606	0.00685309	-0.510208	0.00527379
ENSMUSG00000020020	Usp44	protein_coding	ubiquitin specific peptidase 44 [Source:MGI Symbol;Acc:MGI:3045318]	chr10	93831555	93858088	+	137.45	2.01326	0.000113471	0.00568004	1.6767	0.00533326
ENSMUSG00000078995	Zfp456	protein_coding	zinc finger protein 456 [Source:MGI Symbol;Acc:MGI:3040694]	chr13	67362113	67375810	-	86.8161	-4.34605	0.000143218	0.00696008	-0.0783261	0.00574387
ENSMUSG00000020171	Yeats4	protein_coding	YEATS domain containing 4 [Source:MGI Symbol;Acc:MGI:1927224]	chr10	117215221	117224507	-	612.185	0.96872	0.000178818	0.0081888	0.820342	0.00594837
ENSMUSG00000110537	Gm4316	lincRNA	predicted gene 4316 [Source:MGI Symbol;Acc:MGI:3782497]	chr8	123165255	123178765	+	832.069	0.97197	0.000159405	0.00757017	0.83366	0.00597802
ENSMUSG00000089726	Mir17hg	lincRNA	Mir17 host gene (non-protein coding) [Source:MGI Symbol;Acc:MGI:1923207]	chr14	115042879	115046727	+	517.652	2.47804	0.000127282	0.00629576	2.0842	0.0060706
ENSMUSG00000102151	Gm37472	TEC	predicted gene, 37472 [Source:MGI Symbol;Acc:MGI:5610700]	chr14	61677443	61681494	-	313.679	1.15752	0.000129919	0.00640718	0.992258	0.0060706
ENSMUSG00000105519	E430021H15Rik	TEC	RIKEN cDNA E430021H15 gene [Source:MGI Symbol;Acc:MGI:2444377]	chr5	44213801	44217259	-	259.828	0.747416	0.000166438	0.00784019	0.648667	0.0060706
ENSMUSG00000033470	Cysltr2	protein_coding	cysteinyl leukotriene receptor 2 [Source:MGI Symbol;Acc:MGI:1917336]	chr14	73025603	73049114	-	513.847	-1.46215	0.000172964	0.00805346	-1.2158	0.00627681
ENSMUSG00000024399	Ltb	protein_coding	lymphotoxin B [Source:MGI Symbol;Acc:MGI:104796]	chr17	35194439	35196320	+	2190.31	1.87932	0.000195207	0.00886622	1.56667	0.00629172
ENSMUSG00000009406	Elk1	protein_coding	ELK1, member of ETS oncogene family [Source:MGI Symbol;Acc:MGI:101833]	chrX	20933395	20950608	-	135.102	1.03311	0.000136515	0.00667323	0.886518	0.00632552
ENSMUSG00000024137	E4f1	protein_coding	E4F transcription factor 1 [Source:MGI Symbol;Acc:MGI:109530]	chr17	24443778	24470313	-	770.549	1.27415	0.000135937	0.00666503	1.08497	0.00635078
ENSMUSG00000029672	Fam3c	protein_coding	family with sequence similarity 3, member C [Source:MGI Symbol;Acc:MGI:107892]	chr6	22306520	22356243	-	1084.36	1.05936	0.000197278	0.00893596	0.898227	0.00635078
ENSMUSG00000074748	Atxn7l3b	protein_coding	ataxin 7-like 3B [Source:MGI Symbol;Acc:MGI:1914971]	chr10	112925430	112929001	-	862.463	1.59373	0.000135948	0.00666503	1.34663	0.00635078
ENSMUSG00000086513	9130208D14Rik	unprocessed_pseudogene	RIKEN cDNA 9130208D14 gene [Source:MGI Symbol;Acc:MGI:1924950]	chr7	105824223	105831515	-	201.42	-6.22643	0.000163876	0.00776035	-0.0553799	0.00635078
ENSMUSG00000035585	Tsen34	protein_coding	tRNA splicing endonuclease subunit 34 [Source:MGI Symbol;Acc:MGI:1913328]	chr7	3692863	3701024	+	60.116	2.19521	6.44579e-05	0.00352278	1.88391	0.00651709
ENSMUSG00000073753	Gm10571	pseudogene	predicted gene 10571 [Source:MGI Symbol;Acc:MGI:3708701]	chr4	129855071	129856710	+	39.0637	2.89196	3.50735e-05	0.00210302	2.5097	0.00663549
ENSMUSG00000058900	Rsl1	protein_coding	regulator of sex limited protein 1 [Source:MGI Symbol;Acc:MGI:3044162]	chr13	67173182	67184044	+	135.084	-3.18524	0.000156495	0.0075244	-0.241782	0.00681009
ENSMUSG00000037674	Rfx7	protein_coding	regulatory factor X, 7 [Source:MGI Symbol;Acc:MGI:2442675]	chr9	72532240	72622937	+	678.599	0.917593	0.000218455	0.00965895	0.779899	0.00695093
ENSMUSG00000035376	Hacd2	protein_coding	3-hydroxyacyl-CoA dehydratase 2 [Source:MGI Symbol;Acc:MGI:1918007]	chr16	35022428	35109177	+	254.908	2.14984	0.000156636	0.0075244	1.78476	0.00705071
ENSMUSG00000001156	Mxd1	protein_coding	MAX dimerization protein 1 [Source:MGI Symbol;Acc:MGI:96908]	chr6	86647042	86669161	-	4518.02	0.500903	0.00019844	0.00896422	0.456482	0.00709416
ENSMUSG00000039238	Zfp750	protein_coding	zinc finger protein 750 [Source:MGI Symbol;Acc:MGI:2442210]	chr11	121510978	121519333	-	13.1367	-5.54321	0.000103201	0.00521288	-0.140361	0.00709416
ENSMUSG00000066687	Zbtb16	protein_coding	zinc finger and BTB domain containing 16 [Source:MGI Symbol;Acc:MGI:103222]	chr9	48654297	48836222	-	217.661	1.66421	0.000190316	0.0086677	1.37731	0.00719535
ENSMUSG00000029265	Dr1	protein_coding	down-regulator of transcription 1 [Source:MGI Symbol;Acc:MGI:1100515]	chr5	108268897	108280526	+	828.332	0.747962	0.000208009	0.00937109	0.64665	0.00722507
ENSMUSG00000100113	Gm28592	lincRNA	predicted gene 28592 [Source:MGI Symbol;Acc:MGI:5579298]	chr10	111506575	111507662	-	23.4872	7.99448	9.63299e-05	0.00494069	0.0460946	0.00735559
ENSMUSG00000001525	Tubb5	protein_coding	tubulin, beta 5 class I [Source:MGI Symbol;Acc:MGI:107812]	chr17	35833921	35838306	-	8186.89	0.871494	0.000280756	0.011878	0.742479	0.00736531
ENSMUSG00000114193	Gm48139	TEC	predicted gene, 48139 [Source:MGI Symbol;Acc:MGI:6097504]	chr13	96605677	96609591	+	94.8642	2.0968	0.000166502	0.00784019	1.75313	0.00736531
ENSMUSG00000007950	Abhd8	protein_coding	abhydrolase domain containing 8 [Source:MGI Symbol;Acc:MGI:1918946]	chr8	71456705	71463655	-	572.503	1.36711	0.00021704	0.0096299	1.14795	0.00745356
ENSMUSG00000040483	Xaf1	protein_coding	XIAP associated factor 1 [Source:MGI Symbol;Acc:MGI:3772572]	chr11	72301629	72313733	+	520.844	-0.719425	0.000213964	0.00958753	-0.620665	0.00748158
ENSMUSG00000047417	Rexo1	protein_coding	REX1, RNA exonuclease 1 [Source:MGI Symbol;Acc:MGI:1914182]	chr10	80540922	80561560	-	1796.89	0.579668	0.00021722	0.0096299	0.50979	0.00757411
ENSMUSG00000063550	Nup98	protein_coding	nucleoporin 98 [Source:MGI Symbol;Acc:MGI:109404]	chr7	102119398	102210176	-	2900.96	0.613436	0.000249773	0.0107583	0.536198	0.00757689
ENSMUSG00000021108	Prkch	protein_coding	protein kinase C, eta [Source:MGI Symbol;Acc:MGI:97600]	chr12	73584796	73778185	+	6243.07	0.729972	0.000224497	0.00983311	0.631296	0.00759741
ENSMUSG00000024079	Eif2ak2	protein_coding	eukaryotic translation initiation factor 2-alpha kinase 2 [Source:MGI Symbol;Acc:MGI:1353449]	chr17	78852564	78882573	-	662.097	-1.02427	0.000219992	0.00970119	-0.864814	0.00759741
ENSMUSG00000064289	Tank	protein_coding	TRAF family member-associated Nf-kappa B activator [Source:MGI Symbol;Acc:MGI:107676]	chr2	61578585	61654171	+	2322.28	-0.639908	0.000253256	0.0108469	-0.55651	0.00759741
ENSMUSG00000078307	AI593442	protein_coding	expressed sequence AI593442 [Source:MGI Symbol;Acc:MGI:2143099]	chr9	52673042	52679780	-	17.0233	6.77311	0.000114482	0.00571349	5.91529	0.00759741
ENSMUSG00000021288	Klc1	protein_coding	kinesin light chain 1 [Source:MGI Symbol;Acc:MGI:107978]	chr12	111758849	111807844	+	418.514	0.957181	0.000222368	0.0097801	0.813308	0.00762511
ENSMUSG00000028965	Tnfrsf9	protein_coding	tumor necrosis factor receptor superfamily, member 9 [Source:MGI Symbol;Acc:MGI:1101059]	chr4	150914562	150946102	+	7850.17	-0.809564	0.000224754	0.00983311	-0.690099	0.00766455
ENSMUSG00000038005	Hpf1	protein_coding	histone PARylation factor 1 [Source:MGI Symbol;Acc:MGI:1919862]	chr8	60890418	60908671	+	1020.52	0.826911	0.000253782	0.0108469	0.703872	0.00766455
ENSMUSG00000030417	Pdcd5	protein_coding	programmed cell death 5 [Source:MGI Symbol;Acc:MGI:1913538]	chr7	35641982	35647521	-	1012.09	0.496274	0.000225826	0.00985304	0.445314	0.00767821
ENSMUSG00000031880	Rrad	protein_coding	Ras-related associated with diabetes [Source:MGI Symbol;Acc:MGI:1930943]	chr8	104628070	104631327	-	534.496	1.16631	0.000226391	0.00985304	0.980416	0.00767821
ENSMUSG00000030134	Rasgef1a	protein_coding	RasGEF domain family, member 1A [Source:MGI Symbol;Acc:MGI:1917977]	chr6	118011438	118091546	+	121.498	-2.52931	0.000181066	0.00826899	-2.04284	0.00770398
ENSMUSG00000053166	Cdh22	protein_coding	cadherin 22 [Source:MGI Symbol;Acc:MGI:1341843]	chr2	165111507	165234853	-	11.4496	5.47663	0.000116891	0.0058163	4.51608	0.00851331
ENSMUSG00000032220	Myo1e	protein_coding	myosin IE [Source:MGI Symbol;Acc:MGI:106621]	chr9	70207350	70399766	+	1812.34	0.788099	0.000374268	0.0146793	0.67439	0.00853618
ENSMUSG00000106044	Gm42860	TEC	predicted gene 42860 [Source:MGI Symbol;Acc:MGI:5662997]	chr5	60803716	60807706	-	548.695	-0.731144	0.000259799	0.0110757	-0.62638	0.00853618
ENSMUSG00000026220	Slc16a14	protein_coding	solute carrier family 16 (monocarboxylic acid transporters), member 14 [Source:MGI Symbol;Acc:MGI:1919031]	chr1	84905898	84935134	-	11.0739	-6.88378	2.85944e-05	0.00177851	-0.0881789	0.00897328
ENSMUSG00000018846	Pank3	protein_coding	pantothenate kinase 3 [Source:MGI Symbol;Acc:MGI:2387464]	chr11	35769484	35791285	+	744.089	-0.659378	0.000210808	0.00947156	-0.572055	0.0090272
ENSMUSG00000073405	H2-T-ps	unprocessed_pseudogene	histocompatibility 2, T region locus, pseudogene [Source:MGI Symbol;Acc:MGI:2442805]	chr17	36109234	36111658	-	448.11	-0.92978	0.00027403	0.0116426	-0.783866	0.00909917
ENSMUSG00000116953	9030025P20Rik	protein_coding	RIKEN cDNA 9030025P20 gene [Source:MGI Symbol;Acc:MGI:3583895]	chr17	14978468	14991572	+	1462.03	-1.21751	0.000403445	0.0157127	-1.0078	0.00909917
ENSMUSG00000020787	P2rx1	protein_coding	purinergic receptor P2X, ligand-gated ion channel, 1 [Source:MGI Symbol;Acc:MGI:1098235]	chr11	72999103	73015200	+	13.2302	6.35953	0.000101775	0.00517224	7.14722	0.00931544
ENSMUSG00000020743	Mif4gd	protein_coding	MIF4G domain containing [Source:MGI Symbol;Acc:MGI:1916924]	chr11	115607918	115612969	-	3040.66	-0.622145	0.000289526	0.0121259	-0.544414	0.0094192
ENSMUSG00000090243	Gm16103	processed_pseudogene	predicted gene 16103 [Source:MGI Symbol;Acc:MGI:3802086]	chr1	43785910	43787188	+	81.3831	3.81647	0.000230299	0.00997104	2.66594	0.0094192
ENSMUSG00000035683	Melk	protein_coding	maternal embryonic leucine zipper kinase [Source:MGI Symbol;Acc:MGI:106924]	chr4	44300876	44364675	+	195.325	-1.30283	0.000228761	0.00993027	-1.0851	0.00942558
ENSMUSG00000056999	Ide	protein_coding	insulin degrading enzyme [Source:MGI Symbol;Acc:MGI:96412]	chr19	37268743	37337852	-	1716.98	0.911346	0.000297471	0.0124274	0.771507	0.00974287
ENSMUSG00000046688	Tifa	protein_coding	TRAF-interacting protein with forkhead-associated domain [Source:MGI Symbol;Acc:MGI:2182965]	chr3	127789805	127832164	+	938.133	1.62353	0.000337965	0.0137069	1.33348	0.00976312
ENSMUSG00000035958	Tdp2	protein_coding	tyrosyl-DNA phosphodiesterase 2 [Source:MGI Symbol;Acc:MGI:1860486]	chr13	24831679	24842153	+	512.211	0.838785	0.000300487	0.0125221	0.712401	0.00979
ENSMUSG00000113326	Gm47586	TEC	predicted gene, 47586 [Source:MGI Symbol;Acc:MGI:6096627]	chr13	63244221	63246248	+	1314.7	-0.930153	0.000312359	0.0127948	-0.778766	0.00994072
ENSMUSG00000003131	Pafah1b2	protein_coding	platelet-activating factor acetylhydrolase, isoform 1b, subunit 2 [Source:MGI Symbol;Acc:MGI:108415]	chr9	45962859	46012690	-	1235.22	0.754144	0.000319059	0.0130353	0.644339	0.0102604
ENSMUSG00000050550	Gm11868	processed_pseudogene	predicted gene 11868 [Source:MGI Symbol;Acc:MGI:3650507]	chr4	18844202	18845679	-	152.442	1.46228	0.000252641	0.0108469	1.20395	0.0102604
ENSMUSG00000078521	Aunip	protein_coding	aurora kinase A and ninein interacting protein [Source:MGI Symbol;Acc:MGI:1917135]	chr4	134510999	134523927	+	36.1633	-4.45618	8.16677e-05	0.00430797	-0.124701	0.0102604
ENSMUSG00000107966	Gm44001	TEC	predicted gene, 44001 [Source:MGI Symbol;Acc:MGI:5690393]	chr6	88802243	88806015	+	16.2883	-4.77862	0.000158627	0.00757017	-0.125887	0.0102604
ENSMUSG00000021900	Btd	protein_coding	biotinidase [Source:MGI Symbol;Acc:MGI:1347001]	chr14	31641028	31668579	+	210.618	-1.14227	0.000303899	0.0125886	-0.94669	0.0103615
ENSMUSG00000071054	Safb	protein_coding	scaffold attachment factor B [Source:MGI Symbol;Acc:MGI:2146974]	chr17	56584825	56606294	+	2451.16	0.625739	0.00037427	0.0146793	0.539967	0.0104464
ENSMUSG00000057858	Fam204a	protein_coding	family with sequence similarity 204, member A [Source:MGI Symbol;Acc:MGI:1289174]	chr19	60198586	60226701	-	785.657	1.41854	0.000335939	0.013658	1.15856	0.0104988
ENSMUSG00000026072	Il1r1	protein_coding	interleukin 1 receptor, type I [Source:MGI Symbol;Acc:MGI:96545]	chr1	40225080	40317257	+	530.809	1.12552	0.000349519	0.0140728	0.935001	0.0108952
ENSMUSG00000028789	Azin2	protein_coding	antizyme inhibitor 2 [Source:MGI Symbol;Acc:MGI:2442093]	chr4	128930233	128962442	-	17.2891	-4.59861	0.000172422	0.00805073	-0.136503	0.011004
ENSMUSG00000070501	Ifi214	protein_coding	interferon activated gene 214 [Source:MGI Symbol;Acc:MGI:3584522]	chr1	173519717	173535957	-	252.314	-0.916788	0.00032852	0.013389	-0.771562	0.011058
ENSMUSG00000046223	Plaur	protein_coding	plasminogen activator, urokinase receptor [Source:MGI Symbol;Acc:MGI:97612]	chr7	24462484	24475968	+	5370.81	1.29587	0.00035912	0.0142868	1.05474	0.011109
ENSMUSG00000021831	Ero1l	protein_coding	ERO1-like (S. cerevisiae) [Source:MGI Symbol;Acc:MGI:1354385]	chr14	45283087	45318771	-	1281.44	1.67151	0.000354544	0.0141453	1.33903	0.0111249
ENSMUSG00000024042	Sik1	protein_coding	salt inducible kinase 1 [Source:MGI Symbol;Acc:MGI:104754]	chr17	31844250	31855804	-	1421.81	1.04418	0.000363293	0.0143842	0.868242	0.0111249
ENSMUSG00000034731	Dgkh	protein_coding	diacylglycerol kinase, eta [Source:MGI Symbol;Acc:MGI:2444188]	chr14	78558750	78732776	-	323.912	-1.70194	0.000363226	0.0143842	-1.36576	0.0111249
ENSMUSG00000099241	Gm18852	processed_pseudogene	predicted gene, 18852 [Source:MGI Symbol;Acc:MGI:5011037]	chr7	105925000	105928592	-	160.247	-3.13116	0.000283252	0.0119256	-0.227599	0.0111249
ENSMUSG00000113866	Gm47450	lincRNA	predicted gene, 47450 [Source:MGI Symbol;Acc:MGI:6096407]	chr13	4915714	4943052	-	27.3643	3.02792	9.2557e-05	0.00479216	2.53693	0.0112419
ENSMUSG00000051111	Sv2c	protein_coding	synaptic vesicle glycoprotein 2c [Source:MGI Symbol;Acc:MGI:1922459]	chr13	95954594	96132577	-	728.387	-2.22433	0.000283311	0.0119256	-1.64074	0.011311
ENSMUSG00000022359	Wdyhv1	protein_coding	WDYHV motif containing 1 [Source:MGI Symbol;Acc:MGI:1924023]	chr15	58141377	58158665	+	1695.07	-0.701446	0.000365023	0.0144184	-0.601897	0.0113246
ENSMUSG00000029480	Dhx37	protein_coding	DEAH (Asp-Glu-Ala-His) box polypeptide 37 [Source:MGI Symbol;Acc:MGI:3028576]	chr5	125413858	125434121	-	457.052	1.11715	0.000373543	0.0146793	0.925672	0.0113246
ENSMUSG00000032527	Pccb	protein_coding	propionyl Coenzyme A carboxylase, beta polypeptide [Source:MGI Symbol;Acc:MGI:1914154]	chr9	100982032	101034898	-	468.345	1.03884	0.00030435	0.0125886	0.871238	0.0117914
ENSMUSG00000028478	Clta	protein_coding	clathrin, light polypeptide (Lca) [Source:MGI Symbol;Acc:MGI:894297]	chr4	44004452	44032846	+	1904.06	0.942182	0.000563453	0.020026	0.773728	0.0117935
ENSMUSG00000040713	Creg1	protein_coding	cellular repressor of E1A-stimulated genes 1 [Source:MGI Symbol;Acc:MGI:1344382]	chr1	165763746	165775308	+	1104.84	1.60562	0.000461292	0.0171636	1.25607	0.0125341
ENSMUSG00000036775	Decr2	protein_coding	2-4-dienoyl-Coenzyme A reductase 2, peroxisomal [Source:MGI Symbol;Acc:MGI:1347059]	chr17	26081208	26090337	-	440.21	1.03923	0.00040896	0.0158903	0.862828	0.0125345
ENSMUSG00000028999	Rint1	protein_coding	RAD50 interactor 1 [Source:MGI Symbol;Acc:MGI:1916233]	chr5	23787711	23820369	+	789.267	-0.690945	0.000467964	0.0173065	-0.586754	0.0125984
ENSMUSG00000029177	Cenpa	protein_coding	centromere protein A [Source:MGI Symbol;Acc:MGI:88375]	chr5	30666777	30674830	+	3909.95	0.763451	0.000417466	0.016034	0.646466	0.0125984
ENSMUSG00000030246	Ldhb	protein_coding	lactate dehydrogenase B [Source:MGI Symbol;Acc:MGI:96763]	chr6	142490249	142507957	-	861.551	0.994057	0.000468249	0.0173065	0.820031	0.0125984
ENSMUSG00000030365	Clec2i	protein_coding	C-type lectin domain family 2, member i [Source:MGI Symbol;Acc:MGI:2136650]	chr6	128887588	128898167	+	1625.86	1.42126	0.000611173	0.0212243	1.133	0.0126046
ENSMUSG00000028945	Rheb	protein_coding	Ras homolog enriched in brain [Source:MGI Symbol;Acc:MGI:97912]	chr5	24802823	24842624	-	4188.44	1.21936	0.000421675	0.0160844	0.994576	0.0126143
ENSMUSG00000092558	Med20	protein_coding	mediator complex subunit 20 [Source:MGI Symbol;Acc:MGI:1929648]	chr17	47611582	47624418	+	1124.39	-0.510476	0.000440587	0.0166534	-0.452608	0.0130322
ENSMUSG00000026142	Rhbdd1	protein_coding	rhomboid domain containing 1 [Source:MGI Symbol;Acc:MGI:1924117]	chr1	82316452	82445366	+	1506.85	-0.768722	0.000432679	0.016429	-0.648076	0.0130362
ENSMUSG00000050705	2310061I04Rik	protein_coding	RIKEN cDNA 2310061I04 gene [Source:MGI Symbol;Acc:MGI:1916912]	chr17	35892677	35897431	-	82.4382	1.89297	0.000351893	0.0141342	1.51597	0.0131036
ENSMUSG00000073471	Rsph3a	protein_coding	radial spoke 3A homolog (Chlamydomonas) [Source:MGI Symbol;Acc:MGI:1914082]	chr17	7945614	7979824	+	96.6288	1.45267	0.000346936	0.0140366	1.19095	0.0131036
ENSMUSG00000015944	Castor2	protein_coding	cytosolic arginine sensor for mTORC1 subunit 2 [Source:MGI Symbol;Acc:MGI:1933384]	chr5	134099711	134144343	+	141.178	1.73293	0.000348283	0.014057	1.41653	0.0131048
ENSMUSG00000040498	Igsf23	protein_coding	immunoglobulin superfamily, member 23 [Source:MGI Symbol;Acc:MGI:1917330]	chr7	19937305	19950756	-	101.599	1.79168	0.000354715	0.0141453	1.4505	0.0131152
ENSMUSG00000103706	6820402A03Rik	TEC	RIKEN cDNA 6820402A03 gene [Source:MGI Symbol;Acc:MGI:1922992]	chr1	66793645	66796298	-	12.3059	7.09185	0.000159337	0.00757017	0.0582726	0.0131152
ENSMUSG00000029014	Dnajc2	protein_coding	DnaJ heat shock protein family (Hsp40) member C2 [Source:MGI Symbol;Acc:MGI:99470]	chr5	21757267	21785251	-	242.674	1.11142	0.000452938	0.017002	0.921362	0.0131423
ENSMUSG00000029634	Rnf6	protein_coding	ring finger protein (C3H2C3 type) 6 [Source:MGI Symbol;Acc:MGI:1921382]	chr5	146209192	146221555	-	4960.85	-0.459985	0.000594716	0.020824	-0.404461	0.0131423
ENSMUSG00000054079	Utp18	protein_coding	UTP18 small subunit processome component [Source:MGI Symbol;Acc:MGI:1923402]	chr11	93859243	93885766	-	321.98	0.984969	0.000460278	0.0171636	0.813438	0.0133229
ENSMUSG00000057421	Las1l	protein_coding	LAS1-like (S. cerevisiae) [Source:MGI Symbol;Acc:MGI:1923380]	chrX	95935335	95956962	-	4507.06	-0.485917	0.000610316	0.0212243	-0.424445	0.013423
ENSMUSG00000027306	Nusap1	protein_coding	nucleolar and spindle associated protein 1 [Source:MGI Symbol;Acc:MGI:2675669]	chr2	119618298	119651244	+	810.77	-0.777753	0.000470407	0.0173478	-0.653982	0.0138371
ENSMUSG00000096656	Trav12-2	TR_V_gene	T cell receptor alpha variable 12-2 [Source:MGI Symbol;Acc:MGI:5293447]	chr14	53616315	53616914	+	79.5879	-2.86726	0.000446525	0.016818	-2.05907	0.0139286
ENSMUSG00000028960	Ube4b	protein_coding	ubiquitination factor E4B [Source:MGI Symbol;Acc:MGI:1927086]	chr4	149328416	149426749	-	582.595	0.859559	0.000542841	0.019413	0.714468	0.0140542
ENSMUSG00000103783	Gm37522	TEC	predicted gene, 37522 [Source:MGI Symbol;Acc:MGI:5610750]	chr1	30833548	30836431	-	33.0618	5.09244	0.000175973	0.00810302	4.1744	0.0142118
ENSMUSG00000016382	Pls3	protein_coding	plastin 3 (T-isoform) [Source:MGI Symbol;Acc:MGI:104807]	chrX	75785654	75875182	-	471.322	-1.63267	0.000465065	0.0172654	-1.29161	0.0144048
ENSMUSG00000071716	Apol7e	protein_coding	apolipoprotein L 7e [Source:MGI Symbol;Acc:MGI:3704456]	chr15	77698857	77719285	+	1333.02	1.00388	0.000508242	0.0184573	0.829119	0.0144701
ENSMUSG00000021575	Ahrr	protein_coding	aryl-hydrocarbon receptor repressor [Source:MGI Symbol;Acc:MGI:1333776]	chr13	74211118	74292331	-	21.9626	-6.71078	0.000235503	0.01017	-0.0570311	0.0147475
ENSMUSG00000028436	Dcaf12	protein_coding	DDB1 and CUL4 associated factor 12 [Source:MGI Symbol;Acc:MGI:1916220]	chr4	41291300	41314889	-	1544.94	0.915853	0.000520844	0.0188328	0.762332	0.0147597
ENSMUSG00000078945	Naip2	protein_coding	NLR family, apoptosis inhibitory protein 2 [Source:MGI Symbol;Acc:MGI:1298226]	chr13	100144063	100202092	-	141.486	-2.67642	0.00041186	0.0159287	-0.2012	0.014766
ENSMUSG00000001576	Ergic1	protein_coding	endoplasmic reticulum-golgi intermediate compartment (ERGIC) 1 [Source:MGI Symbol;Acc:MGI:1914708]	chr17	26561489	26656934	+	1107.2	0.733571	0.000595615	0.020824	0.613878	0.0151701
ENSMUSG00000006342	Susd2	protein_coding	sushi domain containing 2 [Source:MGI Symbol;Acc:MGI:1918983]	chr10	75636706	75644008	-	407.453	-1.33273	0.000535264	0.0192706	-1.07627	0.0153448
ENSMUSG00000095432	Zfp748	protein_coding	zinc finger protein 748 [Source:MGI Symbol;Acc:MGI:1916455]	chr13	67538641	67553830	-	379.455	-1.05075	0.000416924	0.016034	-0.868459	0.0153448
ENSMUSG00000019876	Pkib	protein_coding	protein kinase inhibitor beta, cAMP dependent, testis specific [Source:MGI Symbol;Acc:MGI:101937]	chr10	57631981	57741112	+	905.217	1.41226	0.000420781	0.0160844	1.15538	0.015441
ENSMUSG00000032598	Nckipsd	protein_coding	NCK interacting protein with SH3 domain [Source:MGI Symbol;Acc:MGI:1931834]	chr9	108808368	108818844	+	495.854	2.43377	0.000431268	0.0164128	1.95794	0.015441
ENSMUSG00000014959	Gorasp2	protein_coding	golgi reassembly stacking protein 2 [Source:MGI Symbol;Acc:MGI:2135962]	chr2	70661576	70712636	+	2433.51	0.740418	0.000544331	0.019413	0.625946	0.0154974
ENSMUSG00000106379	Lhfpl3	protein_coding	lipoma HMGIC fusion partner-like 3 [Source:MGI Symbol;Acc:MGI:1925076]	chr5	22746059	23275597	+	13.4682	-7.1491	0.000274493	0.0116426	-0.0506891	0.0156741
ENSMUSG00000029591	Ung	protein_coding	uracil DNA glycosylase [Source:MGI Symbol;Acc:MGI:109352]	chr5	114130386	114139323	+	237.649	1.79742	0.000446961	0.016818	1.45247	0.0159054
ENSMUSG00000020549	Elac2	protein_coding	elaC ribonuclease Z 2 [Source:MGI Symbol;Acc:MGI:1890496]	chr11	64979038	65002069	+	340.649	1.25838	0.0005312	0.0191657	1.02154	0.015966
ENSMUSG00000004771	Rab11a	protein_coding	RAB11A, member RAS oncogene family [Source:MGI Symbol;Acc:MGI:1858202]	chr9	64715299	64737758	-	1481.91	1.087	0.000571744	0.0202774	0.896731	0.0161299
ENSMUSG00000083097	Gm14494	processed_pseudogene	predicted gene 14494 [Source:MGI Symbol;Acc:MGI:3704210]	chr2	153826171	153826605	+	104.564	1.30966	0.00054504	0.019413	1.061	0.0163077
ENSMUSG00000018293	Pfn1	protein_coding	profilin 1 [Source:MGI Symbol;Acc:MGI:97549]	chr11	70651850	70654644	-	13875.2	1.24867	0.000588335	0.0207335	1.00855	0.0165149
ENSMUSG00000027775	Mfsd1	protein_coding	major facilitator superfamily domain containing 1 [Source:MGI Symbol;Acc:MGI:1914118]	chr3	67582741	67604237	+	580.024	1.03875	0.000459272	0.0171636	0.859883	0.0165149
ENSMUSG00000027293	Ehd4	protein_coding	EH-domain containing 4 [Source:MGI Symbol;Acc:MGI:1919619]	chr2	120089175	120154606	-	726.31	1.06769	0.000591911	0.0208155	0.872172	0.0165484
ENSMUSG00000037731	Themis2	protein_coding	thymocyte selection associated family member 2 [Source:MGI Symbol;Acc:MGI:2446213]	chr4	132781843	132796387	-	769.67	1.45842	0.000595899	0.020824	1.17152	0.0166224
ENSMUSG00000070960	Gm19680	processed_pseudogene	predicted gene, 19680 [Source:MGI Symbol;Acc:MGI:5011865]	chr1	31615149	31616661	+	78.095	2.08196	0.000216616	0.0096299	1.72672	0.0167942
ENSMUSG00000055022	Cntn1	protein_coding	contactin 1 [Source:MGI Symbol;Acc:MGI:105980]	chr15	92051165	92341967	+	179.784	-2.25601	0.000487827	0.017911	-1.76495	0.0170101
ENSMUSG00000025544	Tm9sf2	protein_coding	transmembrane 9 superfamily member 2 [Source:MGI Symbol;Acc:MGI:1915309]	chr14	122107038	122159604	+	896.068	1.03551	0.00061845	0.0213878	0.84352	0.017022
ENSMUSG00000039615	Stub1	protein_coding	STIP1 homology and U-Box containing protein 1 [Source:MGI Symbol;Acc:MGI:1891731]	chr17	25830505	25833404	-	1112.12	1.18075	0.000697102	0.0232137	0.944282	0.017022
ENSMUSG00000051735	Rinl	protein_coding	Ras and Rab interactor-like [Source:MGI Symbol;Acc:MGI:2444024]	chr7	28788969	28798963	+	878.815	0.880576	0.000697707	0.0232137	0.722039	0.017022
ENSMUSG00000054874	Pcnx3	protein_coding	pecanex homolog 3 [Source:MGI Symbol;Acc:MGI:1861733]	chr19	5664635	5688908	-	492.541	0.926268	0.000618033	0.0213878	0.7625	0.017022
ENSMUSG00000040061	Plcb2	protein_coding	phospholipase C, beta 2 [Source:MGI Symbol;Acc:MGI:107465]	chr2	118707517	118728438	-	450.237	1.51118	0.000493218	0.0180691	1.22119	0.0173618
ENSMUSG00000113853	Gm47583	TEC	predicted gene, 47583 [Source:MGI Symbol;Acc:MGI:6096621]	chr13	63210950	63214374	+	128.287	-1.51357	0.000504595	0.0183648	-1.21814	0.0173618
ENSMUSG00000001774	Chordc1	protein_coding	cysteine and histidine-rich domain (CHORD)-containing, zinc-binding protein 1 [Source:MGI Symbol;Acc:MGI:1914167]	chr9	18292125	18317442	+	2133.36	-0.523131	0.000666013	0.0226567	-0.451984	0.0178127
ENSMUSG00000033478	Fam160b1	protein_coding	family with sequence similarity 160, member B1 [Source:MGI Symbol;Acc:MGI:2147545]	chr19	57360680	57389586	+	151.161	1.01032	0.000542141	0.019413	0.830783	0.0178127
ENSMUSG00000089951	Zfp968-ps	protein_coding	zinc finger protein 968, pseudogene [Source:MGI Symbol;Acc:MGI:3702420]	chr2	176423594	176435761	+	46.0771	-3.4385	0.000303061	0.0125886	-0.158508	0.0178127
ENSMUSG00000040046	Tph1	protein_coding	tryptophan hydroxylase 1 [Source:MGI Symbol;Acc:MGI:98796]	chr7	46644641	46672537	-	30.9515	6.64928	0.000170518	0.00800666	5.07867	0.0180371
ENSMUSG00000028788	Ptp4a2	protein_coding	protein tyrosine phosphatase 4a2 [Source:MGI Symbol;Acc:MGI:1277117]	chr4	129811219	129850003	+	31605.2	0.576029	0.000675679	0.0227229	0.492966	0.0180529
ENSMUSG00000057880	Abat	protein_coding	4-aminobutyrate aminotransferase [Source:MGI Symbol;Acc:MGI:2443582]	chr16	8513429	8621568	+	65.4767	-4.30201	0.00030861	0.0127332	-0.0927896	0.0180529
ENSMUSG00000103367	Gm38158	processed_pseudogene	predicted gene, 38158 [Source:MGI Symbol;Acc:MGI:5611386]	chr1	176835724	176836062	+	15.2223	3.48278	0.000309842	0.0127525	2.82883	0.0180529
ENSMUSG00000023845	Lnpep	protein_coding	leucyl/cystinyl aminopeptidase [Source:MGI Symbol;Acc:MGI:2387123]	chr17	17521410	17625050	-	3113.04	-0.633398	0.000670853	0.0226769	-0.537323	0.0180638
ENSMUSG00000008140	Emc10	protein_coding	ER membrane protein complex subunit 10 [Source:MGI Symbol;Acc:MGI:1916933]	chr7	44489937	44496529	-	354.454	1.42856	0.000676828	0.0227229	1.13983	0.0181068
ENSMUSG00000045538	Ddx28	protein_coding	DEAD (Asp-Glu-Ala-Asp) box polypeptide 28 [Source:MGI Symbol;Acc:MGI:1919236]	chr8	106009621	106011882	-	108.7	1.19891	0.000634466	0.0217165	0.971739	0.0181068
ENSMUSG00000104078	Gm37023	TEC	predicted gene, 37023 [Source:MGI Symbol;Acc:MGI:5610251]	chr9	72001378	72003803	-	18.4374	5.5395	0.000173475	0.00805476	4.34003	0.0181068
ENSMUSG00000019590	Cyb561	protein_coding	cytochrome b-561 [Source:MGI Symbol;Acc:MGI:103253]	chr11	105933702	105953336	-	51.7811	-5.42944	0.000215306	0.00962181	-0.0676958	0.0182779
ENSMUSG00000086320	Gm12840	lincRNA	predicted gene 12840 [Source:MGI Symbol;Acc:MGI:3650917]	chr4	117700188	117700923	+	5387.68	1.33754	0.000724615	0.0239655	1.0684	0.0189038
ENSMUSG00000021510	Zfp729a	protein_coding	zinc finger protein 729a [Source:MGI Symbol;Acc:MGI:3036250]	chr13	67612763	67637791	-	251.665	-1.47207	0.00067205	0.0226769	-1.1428	0.0189883
ENSMUSG00000034220	Gpc1	protein_coding	glypican 1 [Source:MGI Symbol;Acc:MGI:1194891]	chr1	92831645	92860779	+	85.7775	-2.39404	0.000584266	0.0206776	-1.81917	0.0192462
ENSMUSG00000053907	Mat2a	protein_coding	methionine adenosyltransferase II, alpha [Source:MGI Symbol;Acc:MGI:2443731]	chr6	72432799	72439558	-	5702.06	-0.430929	0.00074304	0.0244777	-0.379602	0.0194315
ENSMUSG00000045827	Serpinb9	protein_coding	serine (or cysteine) peptidase inhibitor, clade B, member 9 [Source:MGI Symbol;Acc:MGI:106603]	chr13	33003250	33017957	+	4721.13	-0.711586	0.000997627	0.0311413	-0.587239	0.0196539
ENSMUSG00000060152	Pop5	protein_coding	processing of precursor 5, ribonuclease P/MRP family (S. cerevisiae) [Source:MGI Symbol;Acc:MGI:2151221]	chr5	115235836	115245351	+	242.499	1.21954	0.000707364	0.0234882	0.978848	0.0198164
ENSMUSG00000037787	Apopt1	protein_coding	apoptogenic, mitochondrial 1 [Source:MGI Symbol;Acc:MGI:1915270]	chr12	111713261	111755053	+	259.526	0.880446	0.000602257	0.0210021	0.727898	0.0199244
ENSMUSG00000013997	Nit1	protein_coding	nitrilase 1 [Source:MGI Symbol;Acc:MGI:1350916]	chr1	171338008	171345646	-	547.1	0.607392	0.000862415	0.0275923	0.514866	0.020015
ENSMUSG00000047735	Samd9l	protein_coding	sterile alpha motif domain containing 9-like [Source:MGI Symbol;Acc:MGI:1343184]	chr6	3372257	3399572	-	4070.13	-0.769327	0.000765091	0.0250556	-0.63683	0.0200363
ENSMUSG00000022365	Derl1	protein_coding	Der1-like domain family, member 1 [Source:MGI Symbol;Acc:MGI:1915069]	chr15	57869502	57892448	-	1472.04	0.6857	0.000790741	0.0256937	0.573859	0.020238
ENSMUSG00000025064	Col17a1	protein_coding	collagen, type XVII, alpha 1 [Source:MGI Symbol;Acc:MGI:88450]	chr19	47646344	47692094	-	180.778	1.93555	0.000620353	0.0214092	1.53488	0.0202939
ENSMUSG00000034394	Lif	protein_coding	leukemia inhibitory factor [Source:MGI Symbol;Acc:MGI:96787]	chr11	4257557	4272514	+	179.437	2.15594	0.000622342	0.0214335	1.7067	0.0202939
ENSMUSG00000076498	Trbc2	TR_C_gene	T cell receptor beta, constant 2 [Source:MGI Symbol;Acc:MGI:4835227]	chr6	41546730	41548352	+	16847.2	-0.5989	0.000781467	0.0254917	-0.507713	0.0202939
ENSMUSG00000024065	Ehd3	protein_coding	EH-domain containing 3 [Source:MGI Symbol;Acc:MGI:1928900]	chr17	73804134	73832094	+	9901.79	-0.627441	0.000800943	0.0259241	-0.528775	0.020328
ENSMUSG00000016257	Prelid3b	protein_coding	PRELI domain containing 3B [Source:MGI Symbol;Acc:MGI:1913640]	chr2	174465067	174473081	-	1916.78	-0.451167	0.000788036	0.0256558	-0.394403	0.0203792
ENSMUSG00000031174	Rpgr	protein_coding	retinitis pigmentosa GTPase regulator [Source:MGI Symbol;Acc:MGI:1344037]	chrX	10073621	10216920	-	97.8863	1.07966	0.000630331	0.0216193	0.87877	0.020463
ENSMUSG00000010911	Apip	protein_coding	APAF1 interacting protein [Source:MGI Symbol;Acc:MGI:1926788]	chr2	103073675	103092644	+	398.864	-1.06307	0.00075682	0.0248825	-0.854721	0.020718
ENSMUSG00000001100	Poldip2	protein_coding	polymerase (DNA-directed), delta interacting protein 2 [Source:MGI Symbol;Acc:MGI:1915061]	chr11	78512193	78522736	+	426.877	0.862383	0.000762869	0.025032	0.706622	0.0207973
ENSMUSG00000057092	Fxyd3	protein_coding	FXYD domain-containing ion transport regulator 3 [Source:MGI Symbol;Acc:MGI:107497]	chr7	31068172	31076704	-	18.0759	-2.5851	0.000420545	0.0160844	-2.067	0.0207973
ENSMUSG00000033450	Tagap	protein_coding	T cell activation Rho GTPase activating protein [Source:MGI Symbol;Acc:MGI:3615484]	chr17	7926000	7934897	+	7385.72	0.432879	0.000817997	0.0264248	0.380825	0.0209359
ENSMUSG00000025592	Dach2	protein_coding	dachshund family transcription factor 2 [Source:MGI Symbol;Acc:MGI:1890446]	chrX	113297510	113836386	+	16.9055	3.88867	0.00038023	0.0148781	3.1139	0.0209688
ENSMUSG00000074865	Zfp934	protein_coding	zinc finger protein 934 [Source:MGI Symbol;Acc:MGI:1924367]	chr13	62479827	62571199	-	84.9721	-1.34644	0.000690579	0.023115	-1.07561	0.0212273
ENSMUSG00000062397	Zfp706	protein_coding	zinc finger protein 706 [Source:MGI Symbol;Acc:MGI:1915286]	chr15	36997027	37007773	-	4683.88	0.466561	0.0008356	0.0268374	0.408126	0.021255
ENSMUSG00000027248	Pdia3	protein_coding	protein disulfide isomerase associated 3 [Source:MGI Symbol;Acc:MGI:95834]	chr2	121413775	121438687	+	11868.7	1.1459	0.00113665	0.034262	0.871862	0.0215227
ENSMUSG00000028273	Pdlim5	protein_coding	PDZ and LIM domain 5 [Source:MGI Symbol;Acc:MGI:1927489]	chr3	142239590	142395696	-	1604.25	-0.545948	0.00084987	0.0272432	-0.466614	0.0215297
ENSMUSG00000027347	Rasgrp1	protein_coding	RAS guanyl releasing protein 1 [Source:MGI Symbol;Acc:MGI:1314635]	chr2	117279993	117343001	-	1341.38	0.816234	0.000670734	0.0226769	0.674333	0.021761
ENSMUSG00000070691	Runx3	protein_coding	runt related transcription factor 3 [Source:MGI Symbol;Acc:MGI:102672]	chr4	135120652	135177990	+	1608.42	0.801804	0.00089832	0.0285765	0.658026	0.022197
ENSMUSG00000105176	Gm43668	TEC	predicted gene 43668 [Source:MGI Symbol;Acc:MGI:5663805]	chr3	34070659	34076000	+	510.216	1.43699	0.000692443	0.0231309	1.12394	0.0223742
ENSMUSG00000032221	Mns1	protein_coding	meiosis-specific nuclear structural protein 1 [Source:MGI Symbol;Acc:MGI:107933]	chr9	72438011	72462025	+	181.565	1.87004	0.000712044	0.0235966	1.46898	0.022449
ENSMUSG00000109122	A230103L15Rik	TEC	RIKEN cDNA A230103L15 gene [Source:MGI Symbol;Acc:MGI:1925005]	chr7	59327318	59331189	-	31.058	-3.64183	0.000171989	0.00805073	-0.187935	0.0225468
ENSMUSG00000036864	Proser3	protein_coding	proline and serine rich 3 [Source:MGI Symbol;Acc:MGI:2681861]	chr7	30539134	30552299	-	56.3552	2.68108	0.000285388	0.0119827	2.13369	0.0227132
ENSMUSG00000035606	Ky	protein_coding	kyphoscoliosis peptidase [Source:MGI Symbol;Acc:MGI:96709]	chr9	102505750	102546239	+	27.972	-4.21865	0.000174543	0.00808183	-0.140256	0.0227894
ENSMUSG00000038462	Uqcrfs1	protein_coding	ubiquinol-cytochrome c reductase, Rieske iron-sulfur polypeptide 1 [Source:MGI Symbol;Acc:MGI:1913944]	chr13	30540308	30545362	-	497.912	0.863453	0.000939232	0.0295956	0.702314	0.0229283
ENSMUSG00000064368	mt-Nd6	protein_coding	mitochondrially encoded NADH dehydrogenase 6 [Source:MGI Symbol;Acc:MGI:102495]	chrM	13552	14070	-	2340.91	0.359153	0.000944759	0.0296576	0.321295	0.0235019
ENSMUSG00000032353	Tmed3	protein_coding	transmembrane p24 trafficking protein 3 [Source:MGI Symbol;Acc:MGI:1913361]	chr9	89699206	89705068	-	1891.68	0.6882	0.000979856	0.03066	0.581942	0.0238243
ENSMUSG00000018821	Avpi1	protein_coding	arginine vasopressin-induced 1 [Source:MGI Symbol;Acc:MGI:1916784]	chr19	42123273	42129059	-	1338.3	0.544855	0.00108886	0.0330004	0.463782	0.0238581
ENSMUSG00000049354	Dcaf7	protein_coding	DDB1 and CUL4 associated factor 7 [Source:MGI Symbol;Acc:MGI:1919083]	chr11	106036872	106059324	+	1879.17	0.835179	0.00143764	0.0400067	0.66754	0.0241566
ENSMUSG00000029561	Oasl2	protein_coding	2'-5' oligoadenylate synthetase-like 2 [Source:MGI Symbol;Acc:MGI:1344390]	chr5	114896936	114912234	+	52.6251	-2.15732	0.000354194	0.0141453	-1.7231	0.0243488
ENSMUSG00000004843	Chmp2b	protein_coding	charged multivesicular body protein 2B [Source:MGI Symbol;Acc:MGI:1916192]	chr16	65539128	65562726	-	705.541	1.12259	0.000773353	0.0252765	0.90124	0.0244431
ENSMUSG00000026519	Tmem63a	protein_coding	transmembrane protein 63a [Source:MGI Symbol;Acc:MGI:2384789]	chr1	180942344	180975112	+	1162.08	0.547172	0.00101997	0.031602	0.465957	0.0245541
ENSMUSG00000031021	Tmem9b	protein_coding	TMEM9 domain family, member B [Source:MGI Symbol;Acc:MGI:1915254]	chr7	109735834	109752875	-	1615.75	0.87411	0.00103407	0.0318976	0.70718	0.0248443
ENSMUSG00000035890	Rnf126	protein_coding	ring finger protein 126 [Source:MGI Symbol;Acc:MGI:1917544]	chr10	79758515	79766952	-	76.2115	1.8022	0.000471755	0.0173591	1.4371	0.0249386
ENSMUSG00000079165	Sap25	protein_coding	sin3 associated polypeptide [Source:MGI Symbol;Acc:MGI:3802945]	chr5	137641334	137642902	+	323.252	0.784715	0.00102955	0.0318398	0.640355	0.0251408
ENSMUSG00000084350	Znf41-ps	unprocessed_pseudogene	ZNF41, pseudogene [Source:MGI Symbol;Acc:MGI:1917255]	chr4	145825237	145829942	+	220.34	0.958028	0.000821635	0.026491	0.776239	0.0251408
ENSMUSG00000103085	Gm38120	TEC	predicted gene, 38120 [Source:MGI Symbol;Acc:MGI:5611348]	chr1	13343563	13348204	-	204.962	-1.24981	0.000829572	0.0266952	-0.976569	0.0253532
ENSMUSG00000001627	Ifrd1	protein_coding	interferon-related developmental regulator 1 [Source:MGI Symbol;Acc:MGI:1316717]	chr12	40201567	40248504	-	2379.33	0.443998	0.00105	0.0321738	0.385673	0.0254071
ENSMUSG00000027951	Adar	protein_coding	adenosine deaminase, RNA-specific [Source:MGI Symbol;Acc:MGI:1889575]	chr3	89715022	89753446	+	1660.92	-0.777982	0.00154339	0.0421059	-0.618296	0.0254071
ENSMUSG00000029504	Ddx51	protein_coding	DEAD (Asp-Glu-Ala-Asp) box polypeptide 51 [Source:MGI Symbol;Acc:MGI:1916913]	chr5	110653451	110660496	+	110.667	1.19181	0.000868146	0.0277225	0.944813	0.0254071
ENSMUSG00000026896	Ifih1	protein_coding	interferon induced with helicase C domain 1 [Source:MGI Symbol;Acc:MGI:1918836]	chr2	62595798	62646255	-	505.728	-1.14445	0.00107781	0.0327249	-0.893816	0.0254921
ENSMUSG00000026073	Il1r2	protein_coding	interleukin 1 receptor, type II [Source:MGI Symbol;Acc:MGI:96546]	chr1	40074079	40125231	+	5204.84	1.43988	0.00109397	0.0330952	1.1178	0.0258242
ENSMUSG00000031129	Slc9a9	protein_coding	solute carrier family 9 (sodium/hydrogen exchanger), member 9 [Source:MGI Symbol;Acc:MGI:2679732]	chr9	94669909	95230445	+	2456.04	-0.552187	0.00164258	0.0440905	-0.459914	0.0268348
ENSMUSG00000039953	Clstn1	protein_coding	calsyntenin 1 [Source:MGI Symbol;Acc:MGI:1929895]	chr4	149586468	149648899	+	382.614	-1.00416	0.000870921	0.0277579	-0.807414	0.0268348
ENSMUSG00000073147	5031425E22Rik	lincRNA	RIKEN cDNA 5031425E22 gene [Source:MGI Symbol;Acc:MGI:1923227]	chr5	23382308	23434269	-	773.546	0.673075	0.00114849	0.0345562	0.556568	0.0275219
ENSMUSG00000097636	Mirt1	processed_transcript	myocardial infarction associated transcript 1 [Source:MGI Symbol;Acc:MGI:1922001]	chr19	53443230	53464796	-	480.917	0.811512	0.00117757	0.0350516	0.656714	0.0275833
ENSMUSG00000028672	Hmgcl	protein_coding	3-hydroxy-3-methylglutaryl-Coenzyme A lyase [Source:MGI Symbol;Acc:MGI:96158]	chr4	135946448	135962617	+	1422.91	0.434353	0.00118849	0.0352507	0.379318	0.0276262
ENSMUSG00000032946	Rasgrp2	protein_coding	RAS, guanyl releasing protein 2 [Source:MGI Symbol;Acc:MGI:1333849]	chr19	6399340	6415216	+	743.125	1.02065	0.0011593	0.0348187	0.809347	0.0276262
ENSMUSG00000062604	Srpk2	protein_coding	serine/arginine-rich protein specific kinase 2 [Source:MGI Symbol;Acc:MGI:1201408]	chr5	23503264	23684617	-	2964.67	0.682571	0.00117456	0.0350516	0.576649	0.0276262
ENSMUSG00000113472	Gm47602	TEC	predicted gene, 47602 [Source:MGI Symbol;Acc:MGI:6096656]	chr13	63276905	63279224	-	25.5151	-4.23636	0.000538316	0.0193388	-0.097784	0.0276262
ENSMUSG00000044678	Ly6k	protein_coding	lymphocyte antigen 6 complex, locus K [Source:MGI Symbol;Acc:MGI:1923736]	chr15	74796874	74799986	-	93.41	1.6475	0.000928971	0.0293277	1.28318	0.0276832
ENSMUSG00000052837	Junb	protein_coding	jun B proto-oncogene [Source:MGI Symbol;Acc:MGI:96647]	chr8	84976910	84978718	-	82769.4	2.06928	0.00117323	0.0350516	1.55849	0.0277398
ENSMUSG00000037363	Letm2	protein_coding	leucine zipper-EF-hand containing transmembrane protein 2 [Source:MGI Symbol;Acc:MGI:2444979]	chr8	25578490	25597582	-	216.051	0.938702	0.00120334	0.0354934	0.747284	0.0278119
ENSMUSG00000033350	Chst2	protein_coding	carbohydrate sulfotransferase 2 [Source:MGI Symbol;Acc:MGI:1891160]	chr9	95399292	95406722	-	616.595	-1.00879	0.00119296	0.035285	-0.796106	0.0280994
ENSMUSG00000037410	Tbc1d2b	protein_coding	TBC1 domain family, member 2B [Source:MGI Symbol;Acc:MGI:1914266]	chr9	90202027	90270804	-	281.641	0.980298	0.0012324	0.035789	0.772934	0.0283756
ENSMUSG00000093752	Gm20716	protein_coding	predicted gene 20716 [Source:MGI Symbol;Acc:MGI:5313163]	chr2	168180986	168230364	-	1514.97	-0.521426	0.00121207	0.0354934	-0.443614	0.0284417
ENSMUSG00000021428	Riok1	protein_coding	RIO kinase 1 [Source:MGI Symbol;Acc:MGI:1918590]	chr13	38036995	38061433	+	3082.65	0.416651	0.0012261	0.035668	0.358651	0.0286084
ENSMUSG00000026622	Nek2	protein_coding	NIMA (never in mitosis gene a)-related expressed kinase 2 [Source:MGI Symbol;Acc:MGI:109359]	chr1	191821444	191833050	+	111.874	1.29328	0.00101561	0.0315257	1.01413	0.0286084
ENSMUSG00000038886	Man2a2	protein_coding	mannosidase 2, alpha 2 [Source:MGI Symbol;Acc:MGI:2150656]	chr7	80349097	80371375	-	1415.21	1.27676	0.00122425	0.035668	0.992748	0.0286084
ENSMUSG00000022225	Cma1	protein_coding	chymase 1, mast cell [Source:MGI Symbol;Acc:MGI:96941]	chr14	55941451	55944675	-	209.99	11.1526	0.00098037	0.03066	0.0148897	0.0286678
ENSMUSG00000112449	Srp54b	protein_coding	signal recognition particle 54B [Source:MGI Symbol;Acc:MGI:3714357]	chr12	55155104	55189573	+	534.871	-0.800775	0.00125812	0.036346	-0.647432	0.0286678
ENSMUSG00000082935	Gm7658	processed_pseudogene	predicted gene 7658 [Source:MGI Symbol;Acc:MGI:3648029]	chr1	21511933	21513056	-	98.4372	2.40652	0.0011671	0.0349899	0.182285	0.0287844
ENSMUSG00000060261	Gtf2i	protein_coding	general transcription factor II I [Source:MGI Symbol;Acc:MGI:1202722]	chr5	134237834	134314760	-	12978.9	-0.518761	0.00127363	0.0366037	-0.441883	0.0288873
ENSMUSG00000000776	Polr3d	protein_coding	polymerase (RNA) III (DNA directed) polypeptide D [Source:MGI Symbol;Acc:MGI:1914315]	chr14	70438757	70443447	-	296.246	1.15384	0.00118519	0.0352156	0.89994	0.0291192
ENSMUSG00000111895	Gm47252	antisense	predicted gene, 47252 [Source:MGI Symbol;Acc:MGI:6096080]	chr4	156254501	156255352	+	140.075	1.44861	0.00104653	0.0321262	1.12512	0.0291192
ENSMUSG00000031303	Map3k15	protein_coding	mitogen-activated protein kinase kinase kinase 15 [Source:MGI Symbol;Acc:MGI:2448588]	chrX	159988433	160123351	+	94.8639	1.95799	0.00119388	0.035285	1.43208	0.0292262
ENSMUSG00000014426	Map3k4	protein_coding	mitogen-activated protein kinase kinase kinase 4 [Source:MGI Symbol;Acc:MGI:1346875]	chr17	12227621	12318796	-	445.394	0.928655	0.00127695	0.0366358	0.738795	0.0293535
ENSMUSG00000073609	D2hgdh	protein_coding	D-2-hydroxyglutarate dehydrogenase [Source:MGI Symbol;Acc:MGI:2138209]	chr1	93824909	93852348	+	279.711	-1.76184	0.00130757	0.0372578	-1.30914	0.0293829
ENSMUSG00000031574	Star	protein_coding	steroidogenic acute regulatory protein [Source:MGI Symbol;Acc:MGI:102760]	chr8	25806555	25815982	+	46.1232	-2.78641	0.000453891	0.017002	-0.211955	0.0294046
ENSMUSG00000036820	Amdhd2	protein_coding	amidohydrolase domain containing 2 [Source:MGI Symbol;Acc:MGI:2443978]	chr17	24155833	24163766	-	441.172	0.828964	0.00103525	0.0318976	0.673951	0.0296936
ENSMUSG00000045932	Ifit2	protein_coding	interferon-induced protein with tetratricopeptide repeats 2 [Source:MGI Symbol;Acc:MGI:99449]	chr19	34550694	34576419	+	380.485	-1.44282	0.00101471	0.0315257	-1.08764	0.0297135
ENSMUSG00000038002	Cramp1l	protein_coding	cramped chromatin regulator homolog 1 [Source:MGI Symbol;Acc:MGI:1930190]	chr17	24961226	25015788	-	2404.76	-1.43029	0.00192363	0.0492551	-1.05599	0.029718
ENSMUSG00000078879	Zfp973	protein_coding	zinc finger protein 973 [Source:MGI Symbol;Acc:MGI:3615331]	chr2	176670522	176719085	+	8.76123	-6.54042	0.000145931	0.00707127	-0.0743171	0.029718
ENSMUSG00000029191	Rfc1	protein_coding	replication factor C (activator 1) 1 [Source:MGI Symbol;Acc:MGI:97891]	chr5	65261850	65335670	-	1336.88	-0.693878	0.00132411	0.0375454	-0.566729	0.0299964
ENSMUSG00000060038	Dhps	protein_coding	deoxyhypusine synthase [Source:MGI Symbol;Acc:MGI:2683592]	chr8	85071757	85075162	+	366.478	0.686272	0.00135214	0.0382014	0.56231	0.0299964
ENSMUSG00000048440	Cyp4f16	protein_coding	cytochrome P450, family 4, subfamily f, polypeptide 16 [Source:MGI Symbol;Acc:MGI:1917351]	chr17	32536558	32551798	+	382.731	1.18328	0.00125092	0.0362007	0.920352	0.0300649
ENSMUSG00000039601	Rcan2	protein_coding	regulator of calcineurin 2 [Source:MGI Symbol;Acc:MGI:1858219]	chr17	43801351	44039516	+	15.6827	-7.38407	0.000627333	0.0215609	-0.0394488	0.0305703
ENSMUSG00000010277	2610507B11Rik	protein_coding	RIKEN cDNA 2610507B11 gene [Source:MGI Symbol;Acc:MGI:1919753]	chr11	78261752	78290623	+	675.18	0.854852	0.00136266	0.0384334	0.683366	0.0306429
ENSMUSG00000019878	Hsf2	protein_coding	heat shock factor 2 [Source:MGI Symbol;Acc:MGI:96239]	chr10	57486385	57513135	+	429.448	0.60665	0.00106053	0.0324365	0.511418	0.0306429
ENSMUSG00000028898	Trnau1ap	protein_coding	tRNA selenocysteine 1 associated protein 1 [Source:MGI Symbol;Acc:MGI:1919037]	chr4	132311763	132329538	-	141.997	1.21778	0.00128749	0.0368491	0.946579	0.03072
ENSMUSG00000004296	Il12b	protein_coding	interleukin 12b [Source:MGI Symbol;Acc:MGI:96540]	chr11	44400063	44414033	+	1268.48	-1.52226	0.00107361	0.0326568	-1.16202	0.0308636
ENSMUSG00000025226	Fbxl15	protein_coding	F-box and leucine-rich repeat protein 15 [Source:MGI Symbol;Acc:MGI:1915681]	chr19	46328184	46330446	+	32.1164	2.07879	0.000433926	0.0164389	1.66657	0.0308636
ENSMUSG00000109244	Gm44751	lincRNA	predicted gene 44751 [Source:MGI Symbol;Acc:MGI:5753327]	chr7	88311478	88315864	+	120.075	-1.61519	0.00110203	0.0332785	-1.21323	0.0309502
ENSMUSG00000019188	H13	protein_coding	histocompatibility 13 [Source:MGI Symbol;Acc:MGI:95886]	chr2	152669461	152708670	+	769.181	0.649831	0.00158551	0.0429041	0.533564	0.0312319
ENSMUSG00000020530	Ggnbp2	protein_coding	gametogenetin binding protein 2 [Source:MGI Symbol;Acc:MGI:2387356]	chr11	84832361	84870817	-	2013.29	0.564876	0.00140395	0.0392658	0.477828	0.0312319
ENSMUSG00000021298	Gpr132	protein_coding	G protein-coupled receptor 132 [Source:MGI Symbol;Acc:MGI:1890220]	chr12	112850873	112868228	-	17260.3	-0.728106	0.00144112	0.0400368	-0.587375	0.0312384
ENSMUSG00000028581	Laptm5	protein_coding	lysosomal-associated protein transmembrane 5 [Source:MGI Symbol;Acc:MGI:108046]	chr4	130913125	130936141	+	30631.9	-0.468652	0.00142186	0.0396337	-0.404548	0.0312384
ENSMUSG00000034275	Igsf9b	protein_coding	immunoglobulin superfamily, member 9B [Source:MGI Symbol;Acc:MGI:2685354]	chr9	27299204	27357546	+	355.297	-0.815887	0.00132597	0.0375454	-0.655263	0.0312384
ENSMUSG00000043518	Rai2	protein_coding	retinoic acid induced 2 [Source:MGI Symbol;Acc:MGI:1344378]	chrX	161717069	161779496	+	64.7606	3.14537	0.000502537	0.0183299	2.31097	0.0312384
ENSMUSG00000054720	Lrrc8c	protein_coding	leucine rich repeat containing 8 family, member C [Source:MGI Symbol;Acc:MGI:2140839]	chr5	105519388	105613018	+	693.597	0.747985	0.00141811	0.0395955	0.611967	0.0312384
ENSMUSG00000058883	Zfp708	protein_coding	zinc finger protein 708 [Source:MGI Symbol;Acc:MGI:3040674]	chr13	67069399	67097976	-	15.6914	-7.26283	0.000733789	0.0242209	-0.0398059	0.0312384
ENSMUSG00000104080	Gm38279	TEC	predicted gene, 38279 [Source:MGI Symbol;Acc:MGI:5611507]	chr9	83174647	83175777	-	32.9975	2.01238	0.000512127	0.0185579	1.60151	0.0312384
ENSMUSG00000046010	Zfp830	protein_coding	zinc finger protein 830 [Source:MGI Symbol;Acc:MGI:1914233]	chr11	82764345	82765935	+	617.74	-0.459851	0.00146429	0.0404109	-0.395769	0.0321137
ENSMUSG00000066595	Flvcr1	protein_coding	feline leukemia virus subgroup C cellular receptor 1 [Source:MGI Symbol;Acc:MGI:2444881]	chr1	191005847	191026158	-	383.521	-1.04938	0.0013846	0.038855	-0.814079	0.0322213
ENSMUSG00000027883	Gpsm2	protein_coding	G-protein signalling modulator 2 (AGS3-like, C. elegans) [Source:MGI Symbol;Acc:MGI:1923373]	chr3	108678638	108722309	-	221.461	-1.30816	0.00117606	0.0350516	-1.01301	0.0323315
ENSMUSG00000030759	Far1	protein_coding	fatty acyl CoA reductase 1 [Source:MGI Symbol;Acc:MGI:1914670]	chr7	113513834	113571511	+	4922.04	-0.42163	0.00151982	0.0416676	-0.366097	0.0327603
ENSMUSG00000030120	Mlf2	protein_coding	myeloid leukemia factor 2 [Source:MGI Symbol;Acc:MGI:1353554]	chr6	124931386	124937238	+	1719.09	1.00786	0.00174302	0.0458995	0.757976	0.0330473
ENSMUSG00000038880	Mrps34	protein_coding	mitochondrial ribosomal protein S34 [Source:MGI Symbol;Acc:MGI:1930188]	chr17	24895116	24897502	+	286.73	1.31425	0.00155491	0.0423509	0.999185	0.0330473
ENSMUSG00000067942	Zfp160	protein_coding	zinc finger protein 160 [Source:MGI Symbol;Acc:MGI:108187]	chr17	21008903	21043070	+	287.393	-0.819829	0.00121101	0.0354934	-0.662474	0.0330473
ENSMUSG00000118506	1700094D03Rik	protein_coding	RIKEN cDNA 1700094D03 gene [Source:MGI Symbol;Acc:MGI:1920795]	chr3	90062796	90068347	+	113.365	2.24688	0.00121371	0.0354934	1.68579	0.0330753
ENSMUSG00000035311	Gnptab	protein_coding	N-acetylglucosamine-1-phosphate transferase, alpha and beta subunits [Source:MGI Symbol;Acc:MGI:3643902]	chr10	88379132	88447329	+	530.353	-0.958398	0.00173353	0.0457246	-0.742348	0.0331528
ENSMUSG00000020948	Klhl28	protein_coding	kelch-like 28 [Source:MGI Symbol;Acc:MGI:1913939]	chr12	64938833	64965534	-	961.651	-0.571293	0.00175073	0.04603	-0.473226	0.0334236
ENSMUSG00000032265	Tent5a	protein_coding	terminal nucleotidyltransferase 5A [Source:MGI Symbol;Acc:MGI:2670964]	chr9	85320439	85327348	-	655.638	-0.862033	0.00121212	0.0354934	-0.69078	0.0335222
ENSMUSG00000033054	Npat	protein_coding	nuclear protein in the AT region [Source:MGI Symbol;Acc:MGI:107605]	chr9	53537047	53574342	+	1621.85	-0.717039	0.00231948	0.0561152	-0.569171	0.0338495
ENSMUSG00000038058	Nod1	protein_coding	nucleotide-binding oligomerization domain containing 1 [Source:MGI Symbol;Acc:MGI:1341839]	chr6	54923949	54972612	-	738.235	1.12645	0.00160731	0.0433769	0.866863	0.0338495
ENSMUSG00000074527	Gm14296	protein_coding	predicted gene 14296 [Source:MGI Symbol;Acc:MGI:3708667]	chr2	176892509	176927809	-	23.7817	-4.14762	0.000414334	0.0159873	-0.108188	0.0345928
ENSMUSG00000024459	H2-M5	protein_coding	histocompatibility 2, M region locus 5 [Source:MGI Symbol;Acc:MGI:95917]	chr17	36984061	36989537	-	19.7928	-6.33472	0.000587795	0.0207335	-0.0538409	0.0346653
ENSMUSG00000032000	Birc3	protein_coding	baculoviral IAP repeat-containing 3 [Source:MGI Symbol;Acc:MGI:1197007]	chr9	7848699	7873186	-	4975.1	-0.322264	0.00162377	0.0436558	-0.293222	0.0346653
ENSMUSG00000079343	C1s2	protein_coding	complement component 1, s subcomponent 2 [Source:MGI Symbol;Acc:MGI:3644269]	chr6	124624625	124636085	-	10.4117	6.52187	0.000177247	0.0081392	6.78909	0.0346653
ENSMUSG00000031684	Slc10a7	protein_coding	solute carrier family 10 (sodium/bile acid cotransporter family), member 7 [Source:MGI Symbol;Acc:MGI:1924025]	chr8	78509346	78734003	+	571.666	-0.793864	0.0016567	0.0441848	-0.632306	0.0352742
ENSMUSG00000047260	Emc6	protein_coding	ER membrane protein complex subunit 6 [Source:MGI Symbol;Acc:MGI:1913298]	chr11	73175519	73177037	-	488.787	1.69347	0.00132667	0.0375454	1.25714	0.0353807
ENSMUSG00000043131	Mob1a	protein_coding	MOB kinase activator 1A [Source:MGI Symbol;Acc:MGI:2442631]	chr6	83326016	83343776	+	2266.44	0.479722	0.00170472	0.0451046	0.408116	0.0354262
ENSMUSG00000006445	Epha2	protein_coding	Eph receptor A2 [Source:MGI Symbol;Acc:MGI:95278]	chr4	141301240	141329384	+	421.462	0.920387	0.00157463	0.0427889	0.724087	0.0354554
ENSMUSG00000018909	Arrb1	protein_coding	arrestin, beta 1 [Source:MGI Symbol;Acc:MGI:99473]	chr7	99535466	99606771	+	752.678	1.07867	0.00168535	0.044663	0.830793	0.0356396
ENSMUSG00000036986	Pml	protein_coding	promyelocytic leukemia [Source:MGI Symbol;Acc:MGI:104662]	chr9	58218076	58249786	-	943.08	-0.467566	0.0019346	0.0494598	-0.396874	0.0361172
ENSMUSG00000027490	E2f1	protein_coding	E2F transcription factor 1 [Source:MGI Symbol;Acc:MGI:101941]	chr2	154559407	154569892	-	90.5129	-2.1258	0.00137764	0.0387904	-1.40627	0.036523
ENSMUSG00000029681	Bcl7b	protein_coding	B cell CLL/lymphoma 7B [Source:MGI Symbol;Acc:MGI:1332238]	chr5	135168283	135181855	+	1383.72	0.772588	0.00198171	0.0502788	0.60732	0.0368713
ENSMUSG00000079853	Klra1	protein_coding	killer cell lectin-like receptor, subfamily A, member 1 [Source:MGI Symbol;Acc:MGI:101907]	chr6	130363917	130386874	-	121.616	1.46752	0.00165266	0.0441848	1.09501	0.0368975
ENSMUSG00000022043	Trim35	protein_coding	tripartite motif-containing 35 [Source:MGI Symbol;Acc:MGI:1914104]	chr14	66297031	66311424	+	691.882	1.0223	0.00176784	0.0464054	0.787856	0.0369591
ENSMUSG00000038648	Creb3l2	protein_coding	cAMP responsive element binding protein 3-like 2 [Source:MGI Symbol;Acc:MGI:2442695]	chr6	37327255	37442146	-	689.559	0.823444	0.0018008	0.0469758	0.64938	0.0369591
ENSMUSG00000057143	Trim12c	protein_coding	tripartite motif-containing 12C [Source:MGI Symbol;Acc:MGI:4821183]	chr7	104338754	104353362	-	1002.63	-0.763779	0.00180584	0.0470338	-0.602911	0.0369591
ENSMUSG00000035765	Dym	protein_coding	dymeclin [Source:MGI Symbol;Acc:MGI:1918480]	chr18	75018781	75286964	+	820.416	0.890155	0.00201379	0.0508603	0.677444	0.0371533
ENSMUSG00000067768	Xlr4b	protein_coding	X-linked lymphocyte-regulated 4B [Source:MGI Symbol;Acc:MGI:1350975]	chrX	73214333	73222453	+	6223.09	-0.617882	0.00178866	0.0468055	-0.505492	0.0372531
ENSMUSG00000027994	Mcub	protein_coding	mitochondrial calcium uniporter dominant negative beta subunit [Source:MGI Symbol;Acc:MGI:1914065]	chr3	129914960	129970206	-	159.928	2.58723	0.00144408	0.0400494	1.48819	0.0377081
ENSMUSG00000078201	Tmem203	protein_coding	transmembrane protein 203 [Source:MGI Symbol;Acc:MGI:2443597]	chr2	25255439	25256292	+	182.982	1.73287	0.00144638	0.0400494	1.29185	0.0377081
ENSMUSG00000026069	Il1rl1	protein_coding	interleukin 1 receptor-like 1 [Source:MGI Symbol;Acc:MGI:98427]	chr1	40429570	40465415	+	866.749	1.79402	0.0018234	0.047417	1.29783	0.0377693
ENSMUSG00000073775	Kti12	protein_coding	KTI12 homolog, chromatin associated [Source:MGI Symbol;Acc:MGI:1923547]	chr4	108847785	108849413	+	119.579	1.59017	0.00151384	0.0415719	1.18109	0.0377693
ENSMUSG00000040242	Fgfr1op2	protein_coding	FGFR1 oncogene partner 2 [Source:MGI Symbol;Acc:MGI:1914779]	chr6	146577203	146599198	+	4277.08	0.477203	0.00185482	0.0480839	0.405087	0.038246
ENSMUSG00000048458	Inka2	protein_coding	inka box actin regulator 2 [Source:MGI Symbol;Acc:MGI:1923497]	chr3	105704599	105720842	+	55.1137	-1.69924	0.000670642	0.0226769	-1.33432	0.038246
ENSMUSG00000006373	Pgrmc1	protein_coding	progesterone receptor membrane component 1 [Source:MGI Symbol;Acc:MGI:1858305]	chrX	36598206	36606079	+	2606.43	-0.656504	0.0021549	0.0531361	-0.524241	0.0387011
ENSMUSG00000027668	Mfn1	protein_coding	mitofusin 1 [Source:MGI Symbol;Acc:MGI:1914664]	chr3	32529465	32579239	+	289.561	1.23815	0.00191848	0.0491986	0.92946	0.0394277
ENSMUSG00000035735	Dagla	protein_coding	diacylglycerol lipase, alpha [Source:MGI Symbol;Acc:MGI:2677061]	chr19	10245265	10304877	-	11.7351	-5.65995	0.000497399	0.0181823	-0.0827741	0.0397432
ENSMUSG00000000605	Clcn4	protein_coding	chloride channel, voltage-sensitive 4 [Source:MGI Symbol;Acc:MGI:104571]	chr7	7282309	7300851	-	3014.23	-0.362354	0.00196581	0.0499514	-0.316681	0.0397866
ENSMUSG00000073008	Gpr174	protein_coding	G protein-coupled receptor 174 [Source:MGI Symbol;Acc:MGI:2685222]	chrX	107255878	107296769	+	1164.51	-0.708303	0.00153145	0.0419176	-0.572114	0.0401907
ENSMUSG00000029463	Fam216a	protein_coding	family with sequence similarity 216, member A [Source:MGI Symbol;Acc:MGI:1916198]	chr5	122364580	122372364	-	262.84	1.17937	0.00157612	0.0427889	0.896824	0.0404792
ENSMUSG00000056608	Chd9	protein_coding	chromodomain helicase DNA binding protein 9 [Source:MGI Symbol;Acc:MGI:1924001]	chr8	90828352	91054516	+	2544.09	-2.31477	0.00203037	0.0510264	-0.249077	0.0404884
ENSMUSG00000066878	Gm10184	protein_coding	predicted pseudogene 10184 [Source:MGI Symbol;Acc:MGI:3704480]	chr17	89908462	89910449	-	3458.93	-0.59989	0.00198966	0.0504037	-0.48657	0.0404884
ENSMUSG00000007029	Vars	protein_coding	valyl-tRNA synthetase [Source:MGI Symbol;Acc:MGI:90675]	chr17	35000987	35016322	+	1866.28	0.944717	0.00294673	0.0668537	0.706987	0.0406807
ENSMUSG00000080810	Gm11737	processed_pseudogene	predicted gene 11737 [Source:MGI Symbol;Acc:MGI:3650525]	chr11	118204712	118205179	-	119.619	0.888397	0.00166342	0.0442932	0.698308	0.0406876
ENSMUSG00000032369	Plscr1	protein_coding	phospholipid scramblase 1 [Source:MGI Symbol;Acc:MGI:893575]	chr9	92249750	92272278	+	2219.92	-0.737493	0.00201084	0.0508603	-0.583393	0.0407191
ENSMUSG00000045176	Borcs6	protein_coding	BLOC-1 related complex subunit 6 [Source:MGI Symbol;Acc:MGI:1919173]	chr11	69059717	69061578	+	97.3373	1.4483	0.00167772	0.0445318	1.08713	0.0409038
ENSMUSG00000024235	Map3k8	protein_coding	mitogen-activated protein kinase kinase kinase 8 [Source:MGI Symbol;Acc:MGI:1346878]	chr18	4331327	4353015	-	3224.14	0.585348	0.00203567	0.0510264	0.483313	0.0409547
ENSMUSG00000029175	Slc35f6	protein_coding	solute carrier family 35, member F6 [Source:MGI Symbol;Acc:MGI:1922169]	chr5	30647933	30659729	+	725.149	-0.43365	0.00158376	0.0429041	-0.366269	0.0409547
ENSMUSG00000033327	Tnxb	protein_coding	tenascin XB [Source:MGI Symbol;Acc:MGI:1932137]	chr17	34660457	34719815	+	34.446	4.57639	0.00038911	0.0151899	3.17924	0.0409547
ENSMUSG00000026239	Pde6d	protein_coding	phosphodiesterase 6D, cGMP-specific, rod, delta [Source:MGI Symbol;Acc:MGI:1270843]	chr1	86542994	86582629	-	164.692	1.53991	0.00209346	0.0520835	1.10584	0.0411817
ENSMUSG00000018974	Sart3	protein_coding	squamous cell carcinoma antigen recognized by T cells 3 [Source:MGI Symbol;Acc:MGI:1858230]	chr5	113742446	113772510	-	619.119	0.781684	0.00160819	0.0433769	0.613774	0.0413195
ENSMUSG00000092035	Peg10	protein_coding	paternally expressed 10 [Source:MGI Symbol;Acc:MGI:2157785]	chr6	4747306	4760517	+	14.0506	7.11778	0.00106982	0.0326568	0.0390378	0.0413195
ENSMUSG00000051855	Mest	protein_coding	mesoderm specific transcript [Source:MGI Symbol;Acc:MGI:96968]	chr6	30723547	30748465	+	189.583	1.66978	0.00164982	0.0441848	1.23126	0.0413774
ENSMUSG00000078622	Ccdc47	protein_coding	coiled-coil domain containing 47 [Source:MGI Symbol;Acc:MGI:1914413]	chr11	106197408	106216344	-	3272.25	-0.408678	0.00284812	0.065303	-0.349234	0.0423979
ENSMUSG00000024032	Tff1	protein_coding	trefoil factor 1 [Source:MGI Symbol;Acc:MGI:88135]	chr17	31161395	31165277	-	562.727	1.47396	0.00212793	0.0527835	1.07581	0.0423986
ENSMUSG00000094747	Olfr1307	protein_coding	olfactory receptor 1307 [Source:MGI Symbol;Acc:MGI:3031141]	chr2	111930116	111949440	-	25.9439	-2.07833	0.000410358	0.0159076	-1.6784	0.0426742
ENSMUSG00000085826	Gm15638	antisense	predicted gene 15638 [Source:MGI Symbol;Acc:MGI:3783082]	chr16	45945606	45971370	+	87.2302	2.1684	0.00203225	0.0510264	1.50515	0.0429042
ENSMUSG00000034168	Irf2bpl	protein_coding	interferon regulatory factor 2 binding protein-like [Source:MGI Symbol;Acc:MGI:2442463]	chr12	86880701	86884798	-	781.508	0.775124	0.0022524	0.0550517	0.607759	0.0437421
ENSMUSG00000022456	Septin3	protein_coding	septin 3 [Source:MGI Symbol;Acc:MGI:1345148]	chr15	82268802	82294574	+	63.4323	-2.84833	0.000799483	0.0259241	-0.210661	0.0440906
ENSMUSG00000047434	Xxylt1	protein_coding	xyloside xylosyltransferase 1 [Source:MGI Symbol;Acc:MGI:2146443]	chr16	30955144	31081432	-	120.435	1.38467	0.00179213	0.0468229	1.02521	0.0444794
ENSMUSG00000074247	Dda1	protein_coding	DET1 and DDB1 associated 1 [Source:MGI Symbol;Acc:MGI:1913748]	chr8	71469199	71476098	+	2067.72	0.820756	0.0022621	0.0552078	0.638064	0.0446419
ENSMUSG00000021458	Aopep	protein_coding	aminopeptidase O [Source:MGI Symbol;Acc:MGI:1919311]	chr13	62964893	63326096	+	3318.96	-0.845282	0.00235675	0.056852	-0.646202	0.045478
ENSMUSG00000101581	C430002N11Rik	processed_transcript	RIKEN cDNA C430002N11 gene [Source:MGI Symbol;Acc:MGI:2442576]	chr9	96765562	96782477	+	8.93814	-5.56438	0.000147052	0.00710497	-0.110165	0.0459292
ENSMUSG00000050212	Eva1b	protein_coding	eva-1 homolog B (C. elegans) [Source:MGI Symbol;Acc:MGI:1922063]	chr4	126147744	126149875	+	142.313	1.2909	0.00189316	0.04885	0.963104	0.0461625
ENSMUSG00000107083	Gm43313	TEC	predicted gene 43313 [Source:MGI Symbol;Acc:MGI:5663450]	chr5	32467195	32469429	+	198.731	1.43987	0.00187132	0.0484364	1.05949	0.0461625
ENSMUSG00000035505	Cox18	protein_coding	cytochrome c oxidase assembly protein 18 [Source:MGI Symbol;Acc:MGI:2448532]	chr5	90214724	90224001	-	135.106	1.14271	0.00222426	0.054604	0.84973	0.0462911
ENSMUSG00000043207	Zmpste24	protein_coding	zinc metallopeptidase, STE24 [Source:MGI Symbol;Acc:MGI:1890508]	chr4	121059237	121098241	-	2573.27	-0.448619	0.00236805	0.0569595	-0.380246	0.0462912
ENSMUSG00000078862	Gm14326	protein_coding	predicted gene 14326 [Source:MGI Symbol;Acc:MGI:3709298]	chr2	177935993	177957297	-	129.657	-1.12938	0.00190441	0.0490644	-0.852082	0.0467573
ENSMUSG00000066838	Zfp772	protein_coding	zinc finger protein 772 [Source:MGI Symbol;Acc:MGI:2385265]	chr7	7202117	7209998	-	152.556	-1.32604	0.00190743	0.0490663	-0.983045	0.0467578
ENSMUSG00000022526	Zfp251	protein_coding	zinc finger protein 251 [Source:MGI Symbol;Acc:MGI:1918841]	chr15	76851609	76871435	-	178.309	1.1709	0.00191136	0.0490916	0.88603	0.0467807
ENSMUSG00000035778	Ggta1	protein_coding	glycoprotein galactosyltransferase alpha 1, 3 [Source:MGI Symbol;Acc:MGI:95704]	chr2	35400179	35463231	-	1880.41	-0.646447	0.00354397	0.0757365	-0.504747	0.046782
ENSMUSG00000040848	Sft2d2	protein_coding	SFT2 domain containing 2 [Source:MGI Symbol;Acc:MGI:1917362]	chr1	165174337	165194438	-	3180.74	0.509097	0.00242535	0.0580865	0.423321	0.047041
ENSMUSG00000000682	Cd52	protein_coding	CD52 antigen [Source:MGI Symbol;Acc:MGI:1346088]	chr4	134082448	134095082	-	8846.47	-0.494803	0.00243879	0.0583246	-0.413082	0.0472024
ENSMUSG00000004032	Gstm5	protein_coding	glutathione S-transferase, mu 5 [Source:MGI Symbol;Acc:MGI:1309466]	chr3	107895821	107898686	+	167.102	-1.79476	0.00230048	0.0559916	-1.26474	0.0472024
ENSMUSG00000113047	Gm47469	lincRNA	predicted gene, 47469 [Source:MGI Symbol;Acc:MGI:6096437]	chr13	74553910	74564256	-	98.9285	1.86371	0.00194209	0.0495753	1.33006	0.0472024
ENSMUSG00000115801	AC160336.1	lincRNA	novel transcript	chr14	44544055	44637201	-	7745.82	1.46089	0.00247846	0.0590193	1.05354	0.0472024
ENSMUSG00000032763	Ilvbl	protein_coding	ilvB (bacterial acetolactate synthase)-like [Source:MGI Symbol;Acc:MGI:1351911]	chr10	78574346	78584502	+	1672.83	-0.431852	0.00246706	0.0588318	-0.364313	0.047479
ENSMUSG00000109429	Gm45223	TEC	predicted gene 45223 [Source:MGI Symbol;Acc:MGI:5753799]	chr7	90132492	90137629	+	1320.79	1.00518	0.00195075	0.0496442	0.768403	0.0481036
ENSMUSG00000036117	Il5	protein_coding	interleukin 5 [Source:MGI Symbol;Acc:MGI:96557]	chr11	53720794	53725106	+	1344.82	3.15019	0.00289938	0.0661775	1.8637	0.0491807
ENSMUSG00000057836	Xlr3a	protein_coding	X-linked lymphocyte-regulated 3A [Source:MGI Symbol;Acc:MGI:109506]	chrX	73086293	73097095	-	58.6533	-3.21075	0.000923071	0.0292522	-0.122011	0.0491807
ENSMUSG00000069917	Hba-a2	protein_coding	hemoglobin alpha, adult chain 2 [Source:MGI Symbol;Acc:MGI:96016]	chr11	32296489	32297298	+	205.412	10.3326	0.00204718	0.0512379	0.0145384	0.0491807
ENSMUSG00000001700	Gramd3	protein_coding	GRAM domain containing 3 [Source:MGI Symbol;Acc:MGI:1914815]	chr18	56400337	56503792	+	48154.3	-0.49841	0.00259572	0.0613732	-0.413955	0.0491925
ENSMUSG00000013858	Tmem259	protein_coding	transmembrane protein 259 [Source:MGI Symbol;Acc:MGI:2177957]	chr10	79974948	79984330	-	72.5962	1.5763	0.000913586	0.0290068	1.22967	0.0491925
ENSMUSG00000029676	Pot1a	protein_coding	protection of telomeres 1A [Source:MGI Symbol;Acc:MGI:2141503]	chr6	25743737	25809246	-	514.446	-0.679369	0.00202085	0.0509615	-0.546302	0.0491925
ENSMUSG00000031532	Saraf	protein_coding	store-operated calcium entry-associated regulatory factor [Source:MGI Symbol;Acc:MGI:1915137]	chr8	34154563	34170845	+	10009.2	0.660632	0.0026436	0.0621816	0.530084	0.0491925
ENSMUSG00000039232	Stx11	protein_coding	syntaxin 11 [Source:MGI Symbol;Acc:MGI:1921982]	chr10	12938209	12964298	-	1861.74	0.966388	0.00264562	0.0621816	0.726302	0.0491925
ENSMUSG00000052974	Cyp2f2	protein_coding	cytochrome P450, family 2, subfamily f, polypeptide 2 [Source:MGI Symbol;Acc:MGI:88608]	chr7	27119909	27133660	+	19.4429	5.86137	0.000663654	0.0226226	5.34499	0.0491925
ENSMUSG00000003531	Dgcr6	protein_coding	DiGeorge syndrome critical region gene 6 [Source:MGI Symbol;Acc:MGI:1202877]	chr16	18052860	18071632	+	256.597	1.1281	0.00207378	0.0517484	0.845406	0.0492353
ENSMUSG00000029500	Pgam5	protein_coding	phosphoglycerate mutase family member 5 [Source:MGI Symbol;Acc:MGI:1919792]	chr5	110259130	110269913	-	220.243	0.802586	0.00208627	0.0519822	0.630315	0.049419
ENSMUSG00000035770	Dync1li2	protein_coding	dynein, cytoplasmic 1 light intermediate chain 2 [Source:MGI Symbol;Acc:MGI:107738]	chr8	104417680	104443047	-	1197.1	-0.492417	0.00267371	0.0625079	-0.407709	0.049419
ENSMUSG00000034165	Ccnd3	protein_coding	cyclin D3 [Source:MGI Symbol;Acc:MGI:88315]	chr17	47505051	47599691	+	2867.71	0.878385	0.00301078	0.0678349	0.657127	0.0494775
ENSMUSG00000075000	Nrbf2	protein_coding	nuclear receptor binding factor 2 [Source:MGI Symbol;Acc:MGI:1354950]	chr10	67266689	67285305	-	711.427	1.03089	0.00206093	0.0515046	0.779122	0.0497426
ENSMUSG00000038967	Pdk2	protein_coding	pyruvate dehydrogenase kinase, isoenzyme 2 [Source:MGI Symbol;Acc:MGI:1343087]	chr11	95026258	95041354	-	164.155	1.49698	0.00212331	0.0527473	1.09549	0.0499924
ENSMUSG00000071398	2410004P03Rik	protein_coding	RIKEN cDNA 2410004P03 gene [Source:MGI Symbol;Acc:MGI:1920917]	chr12	17003319	17011727	-	15.1383	-4.58172	0.00132461	0.0375454	-0.0787674	0.0499924
ENSMUSG00000027011	Ube2e3	protein_coding	ubiquitin-conjugating enzyme E2E 3 [Source:MGI Symbol;Acc:MGI:107412]	chr2	78868124	78921293	+	347.044	1.14339	0.0021341	0.0528579	0.82889	0.0501324
ENSMUSG00000038902	Pogz	protein_coding	pogo transposable element with ZNF domain [Source:MGI Symbol;Acc:MGI:2442117]	chr3	94837567	94882326	+	1092.47	-0.369504	0.0026918	0.0628426	-0.321239	0.0502498
ENSMUSG00000040751	Lat2	protein_coding	linker for activation of T cells family, member 2 [Source:MGI Symbol;Acc:MGI:1926479]	chr5	134600022	134615025	-	1894.72	0.537113	0.0027487	0.0638026	0.442842	0.0502498
ENSMUSG00000001865	Cpa3	protein_coding	carboxypeptidase A3, mast cell [Source:MGI Symbol;Acc:MGI:88479]	chr3	20215620	20242181	-	117.097	8.40571	0.00223879	0.0547994	0.0213627	0.0503211
ENSMUSG00000095571	Ighv5-17	IG_V_gene	immunoglobulin heavy variable 5-17 [Source:MGI Symbol;Acc:MGI:4439533]	chr12	113859149	113859670	-	243.159	-10.5997	0.00215186	0.0531361	-0.00785247	0.0503771
ENSMUSG00000079491	H2-T10	polymorphic_pseudogene	histocompatibility 2, T region locus 10 [Source:MGI Symbol;Acc:MGI:95942]	chr17	36115876	36121465	-	4120.29	-1.35727	0.00272303	0.0633941	-0.971451	0.0506009
ENSMUSG00000097537	2610020C07Rik	antisense	RIKEN cDNA 2610020C07 gene [Source:MGI Symbol;Acc:MGI:1917168]	chr16	11203366	11246201	+	104.951	-1.08488	0.00217616	0.0535811	-0.813172	0.0507006
ENSMUSG00000044308	Ubr3	protein_coding	ubiquitin protein ligase E3 component n-recognin 3 [Source:MGI Symbol;Acc:MGI:1861100]	chr2	69897246	70024013	+	523.144	-0.847274	0.00275206	0.0638026	-0.6428	0.0509876
ENSMUSG00000004933	Matk	protein_coding	megakaryocyte-associated tyrosine kinase [Source:MGI Symbol;Acc:MGI:99259]	chr10	81252935	81263365	+	708.88	-0.827299	0.00277224	0.0641812	-0.629145	0.051285
ENSMUSG00000030091	Nup210	protein_coding	nucleoporin 210 [Source:MGI Symbol;Acc:MGI:1859555]	chr6	91013068	91116829	-	5186.09	0.661462	0.00282583	0.0650873	0.524259	0.0515757
ENSMUSG00000037851	Iars	protein_coding	isoleucine-tRNA synthetase [Source:MGI Symbol;Acc:MGI:2145219]	chr13	49682100	49734267	+	1663.73	-0.532235	0.00282817	0.0650873	-0.435553	0.0521642
ENSMUSG00000044465	Fam160a2	protein_coding	family with sequence similarity 160, member A2 [Source:MGI Symbol;Acc:MGI:1921599]	chr7	105371211	105400054	-	745.636	0.789754	0.00323134	0.071198	0.598454	0.0526287
ENSMUSG00000069094	Pde7a	protein_coding	phosphodiesterase 7A [Source:MGI Symbol;Acc:MGI:1202402]	chr3	19223108	19311322	-	3695.77	0.668659	0.0038645	0.0803208	0.525779	0.0530111
ENSMUSG00000073705	Cenps	protein_coding	centromere protein S [Source:MGI Symbol;Acc:MGI:1917178]	chr4	149127121	149137629	-	147.345	-1.22561	0.00233353	0.0563735	-0.888004	0.0531382
ENSMUSG00000103693	Gm37529	sense_intronic	predicted gene, 37529 [Source:MGI Symbol;Acc:MGI:5610757]	chr1	160321686	160327078	-	144.892	1.09227	0.00230093	0.0559916	0.817291	0.0531382
ENSMUSG00000020755	Sap30bp	protein_coding	SAP30 binding protein [Source:MGI Symbol;Acc:MGI:1927479]	chr11	115933282	115966725	+	1486.36	-0.689972	0.00332912	0.0726531	-0.535449	0.0531757
ENSMUSG00000025231	Sufu	protein_coding	SUFU negative regulator of hedgehog signaling [Source:MGI Symbol;Acc:MGI:1345643]	chr19	46396896	46488804	+	291.611	0.861155	0.00274266	0.0637621	0.65618	0.0532188
ENSMUSG00000043155	Hpdl	protein_coding	4-hydroxyphenylpyruvate dioxygenase-like [Source:MGI Symbol;Acc:MGI:2444646]	chr4	116819904	116821707	-	9.66517	6.02621	0.000175879	0.00810302	5.04606	0.0532188
ENSMUSG00000026749	Nek6	protein_coding	NIMA (never in mitosis gene a)-related expressed kinase 6 [Source:MGI Symbol;Acc:MGI:1891638]	chr2	38511643	38594606	+	1953.69	0.872735	0.00294784	0.0668537	0.658761	0.0537326
ENSMUSG00000025223	Ldb1	protein_coding	LIM domain binding 1 [Source:MGI Symbol;Acc:MGI:894762]	chr19	46031570	46045214	-	395.922	0.633638	0.00231851	0.0561152	0.51108	0.054073
ENSMUSG00000027018	Hat1	protein_coding	histone aminotransferase 1 [Source:MGI Symbol;Acc:MGI:96013]	chr2	71388958	71441622	+	1746.5	-0.494956	0.00297958	0.0673903	-0.40866	0.054073
ENSMUSG00000031751	Amfr	protein_coding	autocrine motility factor receptor [Source:MGI Symbol;Acc:MGI:1345634]	chr8	93971588	94012842	-	1452.19	0.498114	0.00231938	0.0561152	0.405464	0.054073
ENSMUSG00000021589	Rhobtb3	protein_coding	Rho-related BTB domain containing 3 [Source:MGI Symbol;Acc:MGI:1920546]	chr13	75869537	75943925	-	41.2125	2.24611	0.000941585	0.0296137	1.67237	0.0542617
ENSMUSG00000022015	Tnfsf11	protein_coding	tumor necrosis factor (ligand) superfamily, member 11 [Source:MGI Symbol;Acc:MGI:1100089]	chr14	78277445	78308043	-	433.717	-1.14696	0.00241813	0.0579969	-0.827825	0.0548802
ENSMUSG00000079469	Pigb	protein_coding	phosphatidylinositol glycan anchor biosynthesis, class B [Source:MGI Symbol;Acc:MGI:1891825]	chr9	73007419	73040378	-	930.544	-1.00833	0.0023668	0.0569595	-0.755068	0.0548802
ENSMUSG00000029426	Scarb2	protein_coding	scavenger receptor class B, member 2 [Source:MGI Symbol;Acc:MGI:1196458]	chr5	92441314	92506833	-	928.599	0.646916	0.00311212	0.0693528	0.517809	0.0549914
ENSMUSG00000020397	Med7	protein_coding	mediator complex subunit 7 [Source:MGI Symbol;Acc:MGI:1913463]	chr11	46436925	46442721	+	555.202	0.979942	0.0030866	0.0689685	0.719603	0.0556087
ENSMUSG00000039942	Ptger4	protein_coding	prostaglandin E receptor 4 (subtype EP4) [Source:MGI Symbol;Acc:MGI:104311]	chr15	5206661	5244187	-	549.027	0.650491	0.0034996	0.0752709	0.508053	0.055626
ENSMUSG00000048222	Mfap1b	protein_coding	microfibrillar-associated protein 1B [Source:MGI Symbol;Acc:MGI:3694697]	chr2	121460235	121474067	-	2779.42	-0.447323	0.00316175	0.070271	-0.376818	0.055626
ENSMUSG00000024754	Cemip2	protein_coding	cell migration inducing hyaluronidase 2 [Source:MGI Symbol;Acc:MGI:1890373]	chr19	21778342	21858360	+	4137.59	0.629241	0.00317649	0.0705045	0.501174	0.0558045
ENSMUSG00000006585	Cdt1	protein_coding	chromatin licensing and DNA replication factor 1 [Source:MGI Symbol;Acc:MGI:1914427]	chr8	122568015	122573554	+	318.8	0.68163	0.003245	0.0713601	0.532827	0.0569177
ENSMUSG00000011148	Adssl1	protein_coding	adenylosuccinate synthetase like 1 [Source:MGI Symbol;Acc:MGI:87947]	chr12	112620045	112641360	+	501.164	1.51002	0.00318218	0.0705192	1.04497	0.0569177
ENSMUSG00000087141	Plcxd2	protein_coding	phosphatidylinositol-specific phospholipase C, X domain containing 2 [Source:MGI Symbol;Acc:MGI:3647874]	chr16	45959263	46010218	-	1429.1	1.61723	0.00327367	0.0718011	1.11498	0.0572635
ENSMUSG00000032172	Olfm2	protein_coding	olfactomedin 2 [Source:MGI Symbol;Acc:MGI:3045350]	chr9	20667690	20746349	-	56.6476	-3.56736	0.00101023	0.0314758	-0.0989619	0.0572976
ENSMUSG00000032679	Cd59a	protein_coding	CD59a antigen [Source:MGI Symbol;Acc:MGI:109177]	chr2	104095801	104115354	+	1306.54	1.74824	0.00322109	0.0711158	1.14695	0.0573657
ENSMUSG00000087574	C030037D09Rik	lincRNA	RIKEN cDNA C030037D09 gene [Source:MGI Symbol;Acc:MGI:1924865]	chr11	88718645	88728893	+	48.7037	-3.15661	0.00149795	0.0412034	-0.138369	0.0575181
ENSMUSG00000039220	Ppp1r10	protein_coding	protein phosphatase 1, regulatory subunit 10 [Source:MGI Symbol;Acc:MGI:1289273]	chr17	35916434	35932283	+	1741.71	-0.458339	0.00373517	0.0784682	-0.379967	0.057832
ENSMUSG00000115368	Gm48942	lincRNA	predicted gene, 48942 [Source:MGI Symbol;Acc:MGI:6118263]	chr14	91638499	91647839	-	1096.68	0.847993	0.00332995	0.0726531	0.638042	0.057832
ENSMUSG00000036858	Ptcra	protein_coding	pre T cell antigen receptor alpha [Source:MGI Symbol;Acc:MGI:104857]	chr17	46755663	46763712	-	92.1598	1.88904	0.00260728	0.0615592	1.26541	0.0579957
ENSMUSG00000078606	Gm4070	protein_coding	predicted gene 4070 [Source:MGI Symbol;Acc:MGI:3782245]	chr7	105895139	105953967	-	4325.2	-0.65245	0.00331633	0.0725458	-0.510222	0.0579957
ENSMUSG00000021948	Prkcd	protein_coding	protein kinase C, delta [Source:MGI Symbol;Acc:MGI:97598]	chr14	30595354	30626210	-	1474.91	0.759644	0.00485939	0.0933192	0.570904	0.0583063
ENSMUSG00000075256	Cerkl	protein_coding	ceramide kinase-like [Source:MGI Symbol;Acc:MGI:3037816]	chr2	79330543	79456785	-	111.414	1.12659	0.00266836	0.0624703	0.829372	0.0584322
ENSMUSG00000040276	Pacsin1	protein_coding	protein kinase C and casein kinase substrate in neurons 1 [Source:MGI Symbol;Acc:MGI:1345181]	chr17	27655509	27711482	+	548.491	1.5584	0.00259123	0.0613539	1.11258	0.0585499
ENSMUSG00000029915	Clec5a	protein_coding	C-type lectin domain family 5, member a [Source:MGI Symbol;Acc:MGI:1345151]	chr6	40574894	40585821	-	16.547	-6.84264	0.00173364	0.0457246	-0.0375499	0.0587424
ENSMUSG00000115344	Gm49364	processed_transcript	predicted gene, 49364 [Source:MGI Symbol;Acc:MGI:6121575]	chr14	44955217	44989699	-	25.0776	-6.05906	0.000642373	0.021942	-0.0556705	0.0589598
ENSMUSG00000026516	Nvl	protein_coding	nuclear VCP-like [Source:MGI Symbol;Acc:MGI:1914709]	chr1	181087138	181144204	-	1546.7	-1.00139	0.00344231	0.0744227	-0.724672	0.0591078
ENSMUSG00000040253	Gbp7	protein_coding	guanylate binding protein 7 [Source:MGI Symbol;Acc:MGI:2444421]	chr3	142530342	142550149	+	3321.81	-0.693696	0.00338288	0.0735192	-0.534976	0.0592274
ENSMUSG00000031807	Pgls	protein_coding	6-phosphogluconolactonase [Source:MGI Symbol;Acc:MGI:1913421]	chr8	71592176	71601092	+	205.795	0.892635	0.0027073	0.0631161	0.670499	0.059433
ENSMUSG00000028803	Nipal3	protein_coding	NIPA-like domain containing 3 [Source:MGI Symbol;Acc:MGI:1921802]	chr4	135445420	135495038	-	747.831	0.895376	0.0026588	0.0623341	0.678069	0.0595698
ENSMUSG00000000439	Mkrn2	protein_coding	makorin, ring finger protein, 2 [Source:MGI Symbol;Acc:MGI:1914277]	chr6	115601902	115622624	+	1410.4	-0.583275	0.00342884	0.0743242	-0.459055	0.059779
ENSMUSG00000044037	Als2cl	protein_coding	ALS2 C-terminal like [Source:MGI Symbol;Acc:MGI:2447532]	chr9	110879870	110900530	+	291.698	-1.70279	0.00352156	0.0754509	-1.1333	0.0600444
ENSMUSG00000006678	Pola1	protein_coding	polymerase (DNA directed), alpha 1 [Source:MGI Symbol;Acc:MGI:99660]	chrX	93304767	93632155	-	1026.56	-0.75105	0.00347278	0.0748416	-0.567472	0.0603721
ENSMUSG00000060550	H2-Q7	protein_coding	histocompatibility 2, Q region locus 7 [Source:MGI Symbol;Acc:MGI:95936]	chr17	35439155	35443773	+	15001.6	-0.702195	0.00351945	0.0754509	-0.54104	0.0603721
ENSMUSG00000026573	Xcl1	protein_coding	chemokine (C motif) ligand 1 [Source:MGI Symbol;Acc:MGI:104593]	chr1	164931644	164935527	-	608.16	0.80624	0.00357549	0.0763122	0.597334	0.0607015
ENSMUSG00000062861	Zfp28	protein_coding	zinc finger protein 28 [Source:MGI Symbol;Acc:MGI:99175]	chr7	6383295	6396915	+	170.606	1.15711	0.00279448	0.0646064	0.843197	0.0607015
ENSMUSG00000022636	Alcam	protein_coding	activated leukocyte cell adhesion molecule [Source:MGI Symbol;Acc:MGI:1313266]	chr16	52248996	52454074	-	500.829	0.900901	0.0035206	0.0754509	0.663944	0.0608659
ENSMUSG00000036430	Tbcc	protein_coding	tubulin-specific chaperone C [Source:MGI Symbol;Acc:MGI:1919976]	chr17	46890684	46891847	+	53.4515	1.59184	0.00126715	0.0365319	1.20667	0.0609401
ENSMUSG00000052605	Isoc2b	protein_coding	isochorismatase domain containing 2b [Source:MGI Symbol;Acc:MGI:1914691]	chr7	4844959	4870258	-	195.875	1.00498	0.00284727	0.065303	0.748562	0.0616374
ENSMUSG00000091900	Gm4353	processed_pseudogene	predicted gene 4353 [Source:MGI Symbol;Acc:MGI:3782538]	chr7	116083367	116084558	-	56.8391	4.09338	0.00166835	0.0443537	0.0525915	0.0620178
ENSMUSG00000004099	Dnmt1	protein_coding	DNA methyltransferase (cytosine-5) 1 [Source:MGI Symbol;Acc:MGI:94912]	chr9	20907209	20959888	-	2648.9	-0.463689	0.0036089	0.076888	-0.382993	0.0620468
ENSMUSG00000018405	Mrm1	protein_coding	mitochondrial rRNA methyltransferase 1 [Source:MGI Symbol;Acc:MGI:2443470]	chr11	84813061	84819515	-	314.421	0.880841	0.0028309	0.0650873	0.667614	0.0622629
ENSMUSG00000020946	Gosr2	protein_coding	golgi SNAP receptor complex member 2 [Source:MGI Symbol;Acc:MGI:1927204]	chr11	103676849	103697898	-	4034.67	-0.33646	0.00488189	0.0934197	-0.297639	0.0622629
ENSMUSG00000024885	Aldh3b1	protein_coding	aldehyde dehydrogenase 3 family, member B1 [Source:MGI Symbol;Acc:MGI:1914939]	chr19	3913491	3929808	-	139.526	1.3566	0.00301552	0.0678349	0.961181	0.0622629
ENSMUSG00000036822	Topors	protein_coding	topoisomerase I binding, arginine/serine-rich [Source:MGI Symbol;Acc:MGI:2146189]	chr4	40259601	40269850	-	1617.28	0.572595	0.00370596	0.078097	0.45569	0.0622629
ENSMUSG00000022136	Dnajc3	protein_coding	DnaJ heat shock protein family (Hsp40) member C3 [Source:MGI Symbol;Acc:MGI:107373]	chr14	118937976	118981697	+	1740.09	0.670247	0.00365935	0.0775512	0.522398	0.0624815
ENSMUSG00000032212	Sltm	protein_coding	SAFB-like, transcription modulator [Source:MGI Symbol;Acc:MGI:1913910]	chr9	70542754	70592234	+	1830.03	0.413369	0.00367535	0.0775512	0.344473	0.0626684
ENSMUSG00000024070	Prkd3	protein_coding	protein kinase D3 [Source:MGI Symbol;Acc:MGI:1922542]	chr17	78949405	79020816	-	2840.82	0.67486	0.00542145	0.0997463	0.504644	0.0627303
ENSMUSG00000026357	Rgs18	protein_coding	regulator of G-protein signaling 18 [Source:MGI Symbol;Acc:MGI:1927498]	chr1	144752683	144775435	-	226.553	1.04057	0.00294605	0.0668537	0.757968	0.0629023
ENSMUSG00000037221	Mospd3	protein_coding	motile sperm domain containing 3 [Source:MGI Symbol;Acc:MGI:1916179]	chr5	137596645	137601058	-	101.303	1.03904	0.00295802	0.0669935	0.762516	0.0630714
ENSMUSG00000074918	Inafm2	protein_coding	InaF motif containing 2 [Source:MGI Symbol;Acc:MGI:1915354]	chr2	118745758	118748810	+	527.79	-1.82002	0.00372237	0.0783437	-0.188256	0.0631234
ENSMUSG00000025575	Cant1	protein_coding	calcium activated nucleotidase 1 [Source:MGI Symbol;Acc:MGI:1923275]	chr11	118406289	118419086	-	1626.15	0.605511	0.00381317	0.0797512	0.483795	0.0632426
ENSMUSG00000001964	Emd	protein_coding	emerin [Source:MGI Symbol;Acc:MGI:108117]	chrX	74254687	74261548	+	4323.57	-0.495314	0.00383498	0.080107	-0.402213	0.0633867
ENSMUSG00000043336	Filip1l	protein_coding	filamin A interacting protein 1-like [Source:MGI Symbol;Acc:MGI:1925999]	chr16	57353093	57573126	+	401.153	-0.658409	0.00353569	0.0756564	-0.51179	0.0633867
ENSMUSG00000057751	Megf6	protein_coding	multiple EGF-like-domains 6 [Source:MGI Symbol;Acc:MGI:1919351]	chr4	154170730	154275713	+	19.785	-7.23303	0.00194534	0.0495824	-0.0321822	0.0633867
ENSMUSG00000048930	Tada3	protein_coding	transcriptional adaptor 3 [Source:MGI Symbol;Acc:MGI:1915724]	chr6	113366025	113377883	-	532.608	-0.617782	0.00294764	0.0668537	-0.489979	0.0636251
ENSMUSG00000081214	Rpl35a-ps2	processed_pseudogene	ribosomal protein L35A, pseudogene 2 [Source:MGI Symbol;Acc:MGI:3705461]	chr1	181241988	181242320	-	180.795	2.21125	0.00385834	0.0802929	1.40378	0.0636251
ENSMUSG00000015053	Gata2	protein_coding	GATA binding protein 2 [Source:MGI Symbol;Acc:MGI:95662]	chr6	88193891	88207032	+	16.6199	5.54982	0.00138404	0.038855	0.0569362	0.0642829
ENSMUSG00000031490	Eif4ebp1	protein_coding	eukaryotic translation initiation factor 4E binding protein 1 [Source:MGI Symbol;Acc:MGI:103267]	chr8	27260329	27276674	+	194.394	1.51075	0.00305451	0.0683527	1.00404	0.0643366
ENSMUSG00000040694	Apobec2	protein_coding	apolipoprotein B mRNA editing enzyme, catalytic polypeptide 2 [Source:MGI Symbol;Acc:MGI:1343178]	chr17	48419231	48432930	-	15.3176	3.25164	0.00139032	0.03895	2.29394	0.0644005
ENSMUSG00000006705	Pknox1	protein_coding	Pbx/knotted 1 homeobox [Source:MGI Symbol;Acc:MGI:1201409]	chr17	31564734	31607693	+	3061.71	-0.469202	0.00384992	0.080234	-0.388069	0.0644064
ENSMUSG00000023832	Acat2	protein_coding	acetyl-Coenzyme A acetyltransferase 2 [Source:MGI Symbol;Acc:MGI:87871]	chr17	12942890	12960747	-	5963.46	-0.729393	0.00393534	0.0813873	-0.558087	0.0648749
ENSMUSG00000029001	Fbxo44	protein_coding	F-box protein 44 [Source:MGI Symbol;Acc:MGI:1354744]	chr4	148152800	148160482	-	175.32	-0.937487	0.00309525	0.0690691	-0.696669	0.0648749
ENSMUSG00000030792	Dkkl1	protein_coding	dickkopf-like 1 [Source:MGI Symbol;Acc:MGI:1354963]	chr7	45207519	45212147	-	334.439	-0.815935	0.00367298	0.0775512	-0.61016	0.0650526
ENSMUSG00000022514	Il1rap	protein_coding	interleukin 1 receptor accessory protein [Source:MGI Symbol;Acc:MGI:104975]	chr16	26581704	26730117	+	697.753	-0.557853	0.0030542	0.0683527	-0.451316	0.0651131
ENSMUSG00000022974	Paxbp1	protein_coding	PAX3 and PAX7 binding protein 1 [Source:MGI Symbol;Acc:MGI:1914617]	chr16	91014037	91044543	-	2216.01	0.642424	0.00392363	0.0812459	0.498151	0.0651131
ENSMUSG00000061981	Flot2	protein_coding	flotillin 2 [Source:MGI Symbol;Acc:MGI:103309]	chr11	78037931	78060434	+	918.097	0.878712	0.00305494	0.0683527	0.652831	0.0651131
ENSMUSG00000099083	Atf7	protein_coding	activating transcription factor 7 [Source:MGI Symbol;Acc:MGI:2443472]	chr15	102525946	102625464	-	1616.45	-0.40189	0.00583547	0.104257	-0.329756	0.0657178
ENSMUSG00000034614	Pik3ip1	protein_coding	phosphoinositide-3-kinase interacting protein 1 [Source:MGI Symbol;Acc:MGI:1917016]	chr11	3330401	3342971	+	560.39	1.18845	0.00406682	0.0833823	0.823029	0.0659206
ENSMUSG00000026791	Slc2a8	protein_coding	solute carrier family 2, (facilitated glucose transporter), member 8 [Source:MGI Symbol;Acc:MGI:1860103]	chr2	32972990	32982083	-	240.851	1.06386	0.00319711	0.0706799	0.768972	0.0661931
ENSMUSG00000032652	Crebl2	protein_coding	cAMP responsive element binding protein-like 2 [Source:MGI Symbol;Acc:MGI:1889385]	chr6	134830154	134858931	+	281.387	0.704468	0.00409996	0.0838555	0.536562	0.0661931
ENSMUSG00000049922	Slc35c1	protein_coding	solute carrier family 35, member C1 [Source:MGI Symbol;Acc:MGI:2443301]	chr2	92452764	92460538	-	579.583	-0.594889	0.00312812	0.0696164	-0.47604	0.0661931
ENSMUSG00000020918	Kat2a	protein_coding	K(lysine) acetyltransferase 2A [Source:MGI Symbol;Acc:MGI:1343101]	chr11	100704746	100712465	-	288.195	0.825057	0.00402271	0.0828858	0.609273	0.0662261
ENSMUSG00000026849	Tor1a	protein_coding	torsin family 1, member A (torsin A) [Source:MGI Symbol;Acc:MGI:1353568]	chr2	30960627	30967933	-	1950.23	0.519536	0.0040422	0.0830819	0.419497	0.0664588
ENSMUSG00000036144	Meox2	protein_coding	mesenchyme homeobox 2 [Source:MGI Symbol;Acc:MGI:103219]	chr12	37108540	37179534	+	15.171	6.13353	0.00104305	0.0320787	0.0555859	0.0666076
ENSMUSG00000058979	Hdhd5	protein_coding	haloacid dehalogenase like hydrolase domain containing 5 [Source:MGI Symbol;Acc:MGI:2136976]	chr6	120509494	120531319	-	590.657	0.865557	0.00414505	0.0844297	0.635067	0.0666076
ENSMUSG00000048109	Rbm15	protein_coding	RNA binding motif protein 15 [Source:MGI Symbol;Acc:MGI:2443205]	chr3	107325421	107333673	-	857.648	0.708113	0.0046306	0.0906164	0.53418	0.0670608
ENSMUSG00000033430	Terf2ip	protein_coding	telomeric repeat binding factor 2, interacting protein [Source:MGI Symbol;Acc:MGI:1929871]	chr8	112011398	112020528	+	492.743	1.08772	0.0042052	0.0848242	0.749327	0.0673554
ENSMUSG00000023932	Cdc5l	protein_coding	cell division cycle 5-like (S. pombe) [Source:MGI Symbol;Acc:MGI:1918952]	chr17	45391884	45433737	-	2237.21	-0.486277	0.00474683	0.0919625	-0.393397	0.0675056
ENSMUSG00000038664	Herc1	protein_coding	HECT and RLD domain containing E3 ubiquitin protein ligase family member 1 [Source:MGI Symbol;Acc:MGI:2384589]	chr9	66350450	66508775	+	4774.03	-0.476554	0.00413659	0.0843976	-0.390578	0.0675056
ENSMUSG00000038970	Lmtk2	protein_coding	lemur tyrosine kinase 2 [Source:MGI Symbol;Acc:MGI:3036247]	chr5	144100436	144188204	+	347.536	-1.39547	0.00323336	0.071198	-0.967083	0.0675056
ENSMUSG00000049916	2610318N02Rik	protein_coding	RIKEN cDNA 2610318N02 gene [Source:MGI Symbol;Acc:MGI:1917708]	chr16	17113398	17125167	-	129.79	-0.964151	0.0034404	0.0744227	-0.700419	0.0675056
ENSMUSG00000034931	Dhx8	protein_coding	DEAH (Asp-Glu-Ala-His) box polypeptide 8 [Source:MGI Symbol;Acc:MGI:1306823]	chr11	101732919	101767358	+	1659.06	-0.599495	0.00425607	0.0853724	-0.469275	0.0676356
ENSMUSG00000055917	Zfp277	protein_coding	zinc finger protein 277 [Source:MGI Symbol;Acc:MGI:1890393]	chr12	40315046	40445902	-	821.35	0.574877	0.00416378	0.0844297	0.462675	0.0676356
ENSMUSG00000004895	Prcc	protein_coding	papillary renal cell carcinoma (translocation-associated) [Source:MGI Symbol;Acc:MGI:2137738]	chr3	87858903	87885608	-	78.932	1.17712	0.0033531	0.0730625	0.838293	0.0681397
ENSMUSG00000069893	9930111J21Rik1	protein_coding	RIKEN cDNA 9930111J21 gene 1 [Source:MGI Symbol;Acc:MGI:3041173]	chr11	48946150	48979398	-	1998.74	-0.672419	0.00429858	0.0859149	-0.5138	0.0681397
ENSMUSG00000028587	Orc1	protein_coding	origin recognition complex, subunit 1 [Source:MGI Symbol;Acc:MGI:1328337]	chr4	108579423	108614833	+	312.276	-1.14134	0.00336184	0.0731574	-0.804886	0.0681763
ENSMUSG00000075297	H60b	protein_coding	histocompatibility 60b [Source:MGI Symbol;Acc:MGI:3649078]	chr10	22158586	22288849	+	830.398	-0.390241	0.00422551	0.0849638	-0.329144	0.0682078
ENSMUSG00000026775	Yme1l1	protein_coding	YME1-like 1 (S. cerevisiae) [Source:MGI Symbol;Acc:MGI:1351651]	chr2	23156369	23199260	+	4201.82	-0.398282	0.00573125	0.103169	-0.331689	0.068867
ENSMUSG00000036931	Nfkbid	protein_coding	nuclear factor of kappa light polypeptide gene enhancer in B cells inhibitor, delta [Source:MGI Symbol;Acc:MGI:3041243]	chr7	30421732	30428746	+	2509.59	0.940641	0.00490289	0.0935083	0.667771	0.068867
ENSMUSG00000020212	Mdm1	protein_coding	transformed mouse 3T3 cell double minute 1 [Source:MGI Symbol;Acc:MGI:96951]	chr10	118141811	118168997	+	455.344	-0.807154	0.00404796	0.0830978	-0.596327	0.069018
ENSMUSG00000034156	Tspoap1	protein_coding	TSPO associated protein 1 [Source:MGI Symbol;Acc:MGI:2450877]	chr11	87760541	87785928	+	336.877	0.928217	0.00404064	0.0830819	0.668757	0.069018
ENSMUSG00000075704	Txnrd2	protein_coding	thioredoxin reductase 2 [Source:MGI Symbol;Acc:MGI:1347023]	chr16	18426384	18479073	+	142.309	1.33003	0.00346516	0.0748195	0.925356	0.069018
ENSMUSG00000057335	Cep170	protein_coding	centrosomal protein 170 [Source:MGI Symbol;Acc:MGI:1918348]	chr1	176733653	176814067	-	540.49	1.10294	0.00432246	0.0862556	0.766541	0.0692327
ENSMUSG00000028381	Ugcg	protein_coding	UDP-glucose ceramide glucosyltransferase [Source:MGI Symbol;Acc:MGI:1332243]	chr4	59189257	59222833	+	1376.48	0.437995	0.00433805	0.08629	0.36022	0.0693929
ENSMUSG00000040345	Arhgap9	protein_coding	Rho GTPase activating protein 9 [Source:MGI Symbol;Acc:MGI:2143764]	chr10	127321964	127329943	+	377.078	0.652597	0.00445037	0.0882083	0.500786	0.069631
ENSMUSG00000074221	Zfp568	protein_coding	zinc finger protein 568 [Source:MGI Symbol;Acc:MGI:2142347]	chr7	29983955	30028282	+	84.7257	2.0483	0.00347516	0.0748416	0.990694	0.0697493
ENSMUSG00000061068	Mcpt4	protein_coding	mast cell protease 4 [Source:MGI Symbol;Acc:MGI:96940]	chr14	56059629	56062313	-	12.2582	7.04627	0.00218123	0.0536267	0.0337773	0.0698709
ENSMUSG00000027708	Dcun1d1	protein_coding	DCN1, defective in cullin neddylation 1, domain containing 1 (S. cerevisiae) [Source:MGI Symbol;Acc:MGI:2150386]	chr3	35892105	35937445	-	1218.62	-0.460422	0.00498731	0.094685	-0.376305	0.0701894
ENSMUSG00000014763	Fam120b	protein_coding	family with sequence similarity 120, member B [Source:MGI Symbol;Acc:MGI:1914794]	chr17	15396202	15433583	+	1916.5	-0.494078	0.00452119	0.089099	-0.401802	0.0703768
ENSMUSG00000038010	Ccdc138	protein_coding	coiled-coil domain containing 138 [Source:MGI Symbol;Acc:MGI:1923388]	chr10	58497948	58576244	+	181.884	-0.978598	0.00454113	0.0892643	-0.687211	0.0705968
ENSMUSG00000039531	Zup1	protein_coding	zinc finger containing ubiquitin peptidase 1 [Source:MGI Symbol;Acc:MGI:1919830]	chr10	33919142	33951269	-	970.249	-0.603519	0.00449756	0.0888267	-0.464709	0.0713012
ENSMUSG00000002332	Dhrs1	protein_coding	dehydrogenase/reductase (SDR family) member 1 [Source:MGI Symbol;Acc:MGI:1196314]	chr14	55739020	55745690	-	592.947	-0.483476	0.00512364	0.096395	-0.388566	0.0717049
ENSMUSG00000026655	Fam107b	protein_coding	family with sequence similarity 107, member B [Source:MGI Symbol;Acc:MGI:1913790]	chr2	3570488	3782142	+	20215.3	0.329384	0.00607913	0.107344	0.283994	0.0717049
ENSMUSG00000000440	Pparg	protein_coding	peroxisome proliferator activated receptor gamma [Source:MGI Symbol;Acc:MGI:97747]	chr6	115360951	115490399	+	121.316	2.83065	0.00377214	0.0789922	1.69927	0.0717504
ENSMUSG00000041762	Gpr155	protein_coding	G protein-coupled receptor 155 [Source:MGI Symbol;Acc:MGI:1915776]	chr2	73341506	73386572	-	473.027	-0.873913	0.00427808	0.0856078	-0.636117	0.0717504
ENSMUSG00000030283	St8sia1	protein_coding	ST8 alpha-N-acetyl-neuraminide alpha-2,8-sialyltransferase 1 [Source:MGI Symbol;Acc:MGI:106011]	chr6	142821545	142964452	-	1970.5	0.599372	0.00522734	0.09714	0.463581	0.0718403
ENSMUSG00000022051	Bnip3l	protein_coding	BCL2/adenovirus E1B interacting protein 3-like [Source:MGI Symbol;Acc:MGI:1332659]	chr14	66985239	67008877	-	5689.66	-0.354404	0.00457251	0.0897751	-0.304428	0.0719262
ENSMUSG00000078763	Slfn1	protein_coding	schlafen 1 [Source:MGI Symbol;Acc:MGI:1313259]	chr11	83116849	83122670	+	1791.37	-0.639139	0.00467397	0.0909107	-0.480534	0.0719262
ENSMUSG00000021714	Cenpk	protein_coding	centromere protein K [Source:MGI Symbol;Acc:MGI:1926210]	chr13	104228611	104252392	+	176.672	-0.85978	0.00367541	0.0775512	-0.63791	0.0725562
ENSMUSG00000033826	Dnah8	protein_coding	dynein, axonemal, heavy chain 8 [Source:MGI Symbol;Acc:MGI:107714]	chr17	30624354	30877365	+	1130.88	-1.19967	0.00361169	0.076888	-0.835949	0.0726432
ENSMUSG00000004264	Phb2	protein_coding	prohibitin 2 [Source:MGI Symbol;Acc:MGI:102520]	chr6	124712336	124716950	+	1217.81	1.02773	0.00466651	0.0909107	0.720541	0.0730468
ENSMUSG00000014601	Strip1	protein_coding	striatin interacting protein 1 [Source:MGI Symbol;Acc:MGI:2443884]	chr3	107612532	107631694	-	664.789	0.75327	0.00530789	0.0984175	0.552478	0.0733841
ENSMUSG00000105065	Gm42513	TEC	predicted gene 42513 [Source:MGI Symbol;Acc:MGI:5662650]	chr3	58079716	58081834	+	22.5358	2.9657	0.00120708	0.0354934	2.02126	0.0733977
ENSMUSG00000038774	Ascc3	protein_coding	activating signal cointegrator 1 complex subunit 3 [Source:MGI Symbol;Acc:MGI:1925237]	chr10	50592669	50851485	+	1074.3	0.724132	0.00473311	0.0918465	0.543643	0.0738099
ENSMUSG00000033355	Rtp4	protein_coding	receptor transporter protein 4 [Source:MGI Symbol;Acc:MGI:1915025]	chr16	23520291	23614222	+	701.016	-1.07343	0.00537206	0.099276	-0.718705	0.0739917
ENSMUSG00000000441	Raf1	protein_coding	v-raf-leukemia viral oncogene 1 [Source:MGI Symbol;Acc:MGI:97847]	chr6	115618067	115676635	-	834.782	0.695349	0.00538047	0.0993212	0.529327	0.0740146
ENSMUSG00000069892	9930111J21Rik2	protein_coding	RIKEN cDNA 9930111J21 gene 2 [Source:MGI Symbol;Acc:MGI:3711310]	chr11	49015874	49051242	-	3304.4	-0.493212	0.00476904	0.0922216	-0.406138	0.074091
ENSMUSG00000034613	Ppm1h	protein_coding	protein phosphatase 1H (PP2C domain containing) [Source:MGI Symbol;Acc:MGI:2442087]	chr10	122678762	122945795	+	957.125	-0.388153	0.0037377	0.0784682	-0.332008	0.074426
ENSMUSG00000116438	Gm18911	processed_pseudogene	predicted gene, 18911 [Source:MGI Symbol;Acc:MGI:5011096]	chr15	77701997	77703044	+	16.5041	6.03407	0.00124505	0.0360933	0.057043	0.0751391
ENSMUSG00000021843	Ktn1	protein_coding	kinectin 1 [Source:MGI Symbol;Acc:MGI:109153]	chr14	47648448	47739894	+	1698.43	0.619926	0.00714836	0.118093	0.465554	0.0751833
ENSMUSG00000071646	Mta2	protein_coding	metastasis-associated gene family, member 2 [Source:MGI Symbol;Acc:MGI:1346340]	chr19	8941875	8952303	+	3521.68	0.672326	0.00497042	0.0944721	0.506022	0.0752499
ENSMUSG00000027285	Haus2	protein_coding	HAUS augmin-like complex, subunit 2 [Source:MGI Symbol;Acc:MGI:1913546]	chr2	120609383	120621560	+	496.664	-0.600911	0.00489264	0.0934197	-0.465719	0.075494
ENSMUSG00000098975	Gm27177	antisense	predicted gene 27177 [Source:MGI Symbol;Acc:MGI:5521020]	chr14	69582164	69683286	-	38.3185	-2.71465	0.00177058	0.0464054	-0.167895	0.075494
ENSMUSG00000015966	Il17rb	protein_coding	interleukin 17 receptor B [Source:MGI Symbol;Acc:MGI:1355292]	chr14	29996135	30008896	-	316.798	2.14702	0.00463166	0.0906164	1.13129	0.0756527
ENSMUSG00000020477	Mrps24	protein_coding	mitochondrial ribosomal protein S24 [Source:MGI Symbol;Acc:MGI:1928142]	chr11	5703983	5715680	-	109.626	1.05351	0.00391463	0.0812459	0.751041	0.0756527
ENSMUSG00000034855	Cxcl10	protein_coding	chemokine (C-X-C motif) ligand 10 [Source:MGI Symbol;Acc:MGI:1352450]	chr5	92346638	92348889	-	481.246	-0.84705	0.00392005	0.0812459	-0.624917	0.0756527
ENSMUSG00000111465	Gm47113	lincRNA	predicted gene, 47113 [Source:MGI Symbol;Acc:MGI:6095855]	chr9	121869496	121879936	+	11.5286	5.51626	0.00126894	0.0365319	4.15243	0.0758239
ENSMUSG00000005732	Ranbp1	protein_coding	RAN binding protein 1 [Source:MGI Symbol;Acc:MGI:96269]	chr16	18239784	18248732	-	3160.15	0.484357	0.0049489	0.0941704	0.392849	0.0758413
ENSMUSG00000042507	Elmsan1	protein_coding	ELM2 and Myb/SANT-like domain containing 1 [Source:MGI Symbol;Acc:MGI:2685106]	chr12	84149176	84218881	-	1667.3	0.58217	0.00511444	0.0963305	0.452841	0.0766663
ENSMUSG00000022598	Psca	protein_coding	prostate stem cell antigen [Source:MGI Symbol;Acc:MGI:1919623]	chr15	74714839	74717069	+	15.0228	6.64697	0.0012888	0.0368491	0.0435191	0.0767261
ENSMUSG00000037991	Rmi2	protein_coding	RecQ mediated genome instability 2 [Source:MGI Symbol;Acc:MGI:2685383]	chr16	10835059	10892966	+	17.3022	2.42297	0.00261182	0.061579	1.62758	0.0768512
ENSMUSG00000032323	Cyp11a1	protein_coding	cytochrome P450, family 11, subfamily a, polypeptide 1 [Source:MGI Symbol;Acc:MGI:88582]	chr9	58006411	58027023	+	181.396	2.54381	0.00401568	0.0828858	0.143985	0.0768707
ENSMUSG00000037071	Scd1	protein_coding	stearoyl-Coenzyme A desaturase 1 [Source:MGI Symbol;Acc:MGI:98239]	chr19	44394455	44407879	-	323.811	-2.10742	0.00504773	0.0955114	-0.182018	0.0768707
ENSMUSG00000037526	Atg14	protein_coding	autophagy related 14 [Source:MGI Symbol;Acc:MGI:1261775]	chr14	47540893	47570649	-	1129.69	0.835665	0.00505576	0.0955114	0.592264	0.0768707
ENSMUSG00000097699	5430400D12Rik	bidirectional_promoter_lncRNA	RIKEN cDNA 5430400D12 gene [Source:MGI Symbol;Acc:MGI:1918589]	chr7	79920723	79922521	+	26.7384	-2.98049	0.00129918	0.0370823	-0.145418	0.0768707
ENSMUSG00000032038	St3gal4	protein_coding	ST3 beta-galactoside alpha-2,3-sialyltransferase 4 [Source:MGI Symbol;Acc:MGI:1316743]	chr9	35046576	35119268	-	483.864	1.0986	0.00517731	0.0966413	0.746276	0.0769447
ENSMUSG00000031145	Prickle3	protein_coding	prickle planar cell polarity protein 3 [Source:MGI Symbol;Acc:MGI:1859635]	chrX	7657260	7668186	+	536.596	0.876839	0.00575354	0.103235	0.618011	0.0771172
ENSMUSG00000020185	E2f7	protein_coding	E2F transcription factor 7 [Source:MGI Symbol;Acc:MGI:1289147]	chr10	110745439	110787384	+	141.21	-1.2037	0.00482995	0.0929682	-0.800003	0.0775215
ENSMUSG00000022698	Naa50	protein_coding	N(alpha)-acetyltransferase 50, NatE catalytic subunit [Source:MGI Symbol;Acc:MGI:1919367]	chr16	44139830	44163366	+	1456.01	0.620478	0.00513973	0.0964799	0.475745	0.0775215
ENSMUSG00000031916	Cog8	protein_coding	component of oligomeric golgi complex 8 [Source:MGI Symbol;Acc:MGI:2142885]	chr8	107046289	107056689	-	336.185	1.22485	0.00482889	0.0929682	0.819911	0.0775215
ENSMUSG00000035783	Acta2	protein_coding	actin, alpha 2, smooth muscle, aorta [Source:MGI Symbol;Acc:MGI:87909]	chr19	34241090	34255590	-	48.5753	-4.1839	0.00183837	0.0477317	-0.0701943	0.0775215
ENSMUSG00000035559	Mpv17l2	protein_coding	MPV17 mitochondrial membrane protein-like 2 [Source:MGI Symbol;Acc:MGI:2681846]	chr8	70758649	70760946	-	50.8085	1.60429	0.00238532	0.0572923	1.1504	0.0775859
ENSMUSG00000002325	Irf9	protein_coding	interferon regulatory factor 9 [Source:MGI Symbol;Acc:MGI:107587]	chr14	55603571	55610030	+	1986.08	-0.58703	0.00760847	0.122102	-0.440676	0.0776133
ENSMUSG00000056260	Lrif1	protein_coding	ligand dependent nuclear receptor interacting factor 1 [Source:MGI Symbol;Acc:MGI:2445214]	chr3	106684987	106736577	+	1476.03	-0.500975	0.00516104	0.0965536	-0.40154	0.0776133
ENSMUSG00000107336	Gm43461	TEC	predicted gene 43461 [Source:MGI Symbol;Acc:MGI:5663598]	chr5	147427738	147428733	+	104.498	-1.39015	0.00416855	0.0844297	-0.922784	0.0776133
ENSMUSG00000117818	Gm50105	lincRNA	predicted gene, 50105 [Source:MGI Symbol;Acc:MGI:6302837]	chr17	31549547	31552257	-	9.16963	-5.87659	0.000312405	0.0127948	-0.0872076	0.0776133
ENSMUSG00000101398	Gm2617	unprocessed_pseudogene	predicted gene 2617 [Source:MGI Symbol;Acc:MGI:3780785]	chr19	9323219	9339986	-	16.611	4.86791	0.00258905	0.0613539	0.0634758	0.0779323
ENSMUSG00000030114	Klrg1	protein_coding	killer cell lectin-like receptor subfamily G, member 1 [Source:MGI Symbol;Acc:MGI:1355294]	chr6	122270596	122282882	-	128.053	-2.58857	0.00493404	0.093995	-0.093189	0.0784381
ENSMUSG00000025940	Tmem70	protein_coding	transmembrane protein 70 [Source:MGI Symbol;Acc:MGI:1915068]	chr1	16665207	16678275	+	176.716	1.27831	0.00420004	0.0848242	0.873065	0.0787773
ENSMUSG00000015882	Lcorl	protein_coding	ligand dependent nuclear receptor corepressor-like [Source:MGI Symbol;Acc:MGI:2651932]	chr5	45697181	45857615	-	624.928	0.906079	0.00411723	0.0841055	0.656173	0.07883
ENSMUSG00000075593	Gal3st4	protein_coding	galactose-3-O-sulfotransferase 4 [Source:MGI Symbol;Acc:MGI:1916254]	chr5	138264921	138272840	-	12.4381	-6.42805	0.00264856	0.0621816	-0.039259	0.0793411
ENSMUSG00000037921	Ddx60	protein_coding	DEAD (Asp-Glu-Ala-Asp) box polypeptide 60 [Source:MGI Symbol;Acc:MGI:2384570]	chr8	61928087	62038244	+	699.283	-0.56734	0.00535567	0.0990829	-0.442784	0.0797131
ENSMUSG00000033970	Rfc3	protein_coding	replication factor C (activator 1) 3 [Source:MGI Symbol;Acc:MGI:1916513]	chr5	151642756	151651242	-	742.706	-0.924121	0.00541064	0.0996575	-0.632231	0.0804349
ENSMUSG00000024353	Mzb1	protein_coding	marginal zone B and B1 cell-specific protein 1 [Source:MGI Symbol;Acc:MGI:1917066]	chr18	35647267	35649367	-	545.426	1.546	0.00544288	0.100028	0.9596	0.0808173
ENSMUSG00000110386	Gm42031	lincRNA	predicted gene, 42031 [Source:MGI Symbol;Acc:MGI:5624916]	chr8	85125872	85132289	-	1075.14	-3.24983	0.00558423	0.101707	-0.0712374	0.0811083
ENSMUSG00000011884	Gltp	protein_coding	glycolipid transfer protein [Source:MGI Symbol;Acc:MGI:1929253]	chr5	114669398	114690984	-	2819.25	0.861767	0.0054775	0.100445	0.612462	0.0811372
ENSMUSG00000002017	Fam98a	protein_coding	family with sequence similarity 98, member A [Source:MGI Symbol;Acc:MGI:1919972]	chr17	75537086	75551946	-	804.751	-0.470317	0.00550613	0.100859	-0.380611	0.081464
ENSMUSG00000003038	Hmgn2	protein_coding	high mobility group nucleosomal binding domain 2 [Source:MGI Symbol;Acc:MGI:96136]	chr4	133964738	133968650	-	10818.2	-0.651519	0.00748142	0.121205	-0.471104	0.0823693
ENSMUSG00000110949	Nudt8	protein_coding	nudix (nucleoside diphosphate linked moiety X)-type motif 8 [Source:MGI Symbol;Acc:MGI:1913637]	chr19	4000580	4002103	+	61.3057	1.69454	0.00258302	0.0613339	1.18266	0.0823693
ENSMUSG00000017670	Elmo2	protein_coding	engulfment and cell motility 2 [Source:MGI Symbol;Acc:MGI:2153045]	chr2	165288031	165326479	-	2025.81	0.539547	0.00829143	0.127972	0.411672	0.0828134
ENSMUSG00000020781	Tsen54	protein_coding	tRNA splicing endonuclease subunit 54 [Source:MGI Symbol;Acc:MGI:1923515]	chr11	115814724	115823094	+	99.9756	1.18244	0.00466425	0.0909107	0.805115	0.0828134
ENSMUSG00000040022	Rab11fip2	protein_coding	RAB11 family interacting protein 2 (class I) [Source:MGI Symbol;Acc:MGI:1922248]	chr19	59902884	59943654	-	128.634	0.863455	0.00453917	0.0892643	0.628657	0.0828134
ENSMUSG00000061080	Lsamp	protein_coding	limbic system-associated membrane protein [Source:MGI Symbol;Acc:MGI:1261760]	chr16	39984361	42181679	+	25.6727	5.18213	0.00203557	0.0510264	3.42627	0.0828134
ENSMUSG00000097352	C920009B18Rik	transcribed_unprocessed_pseudogene	RIKEN cDNA C920009B18 gene [Source:MGI Symbol;Acc:MGI:3583961]	chr10	22306702	22321765	+	1269.99	-0.401908	0.00441982	0.0877071	-0.338863	0.0832232
ENSMUSG00000043099	Hic1	protein_coding	hypermethylated in cancer 1 [Source:MGI Symbol;Acc:MGI:1338010]	chr11	75164565	75169519	-	15.358	3.00688	0.00146025	0.0403663	2.20526	0.0832784
ENSMUSG00000104835	Gm5547	lincRNA	predicted gene 5547 [Source:MGI Symbol;Acc:MGI:3648206]	chr3	105815540	105817357	+	809.424	0.612101	0.00568914	0.102967	0.463572	0.0832784
ENSMUSG00000025647	Shisa5	protein_coding	shisa family member 5 [Source:MGI Symbol;Acc:MGI:1915044]	chr9	109038565	109057777	+	24947.3	-0.40398	0.00572381	0.103146	-0.335851	0.0833926
ENSMUSG00000029062	Cdk11b	protein_coding	cyclin-dependent kinase 11B [Source:MGI Symbol;Acc:MGI:88353]	chr4	155624854	155649938	+	3916.78	0.341499	0.00571627	0.103146	0.29315	0.0833926
ENSMUSG00000051768	Xrcc1	protein_coding	X-ray repair complementing defective repair in Chinese hamster cells 1 [Source:MGI Symbol;Acc:MGI:99137]	chr7	24546289	24573440	+	513.361	-0.546983	0.00646195	0.11228	-0.423573	0.0833926
ENSMUSG00000081788	Gm5898	processed_pseudogene	predicted gene 5898 [Source:MGI Symbol;Acc:MGI:3644921]	chr7	63542479	63544549	+	339.674	-0.704198	0.00445579	0.0882108	-0.532176	0.0833926
ENSMUSG00000038398	Upf3a	protein_coding	UPF3 regulator of nonsense transcripts homolog A (yeast) [Source:MGI Symbol;Acc:MGI:1914281]	chr8	13785615	13799193	+	289.647	0.850444	0.0053918	0.0994202	0.612787	0.083404
ENSMUSG00000098950	Gm28036	protein_coding	predicted gene, 28036 [Source:MGI Symbol;Acc:MGI:5547772]	chr2	156071845	156127092	-	855.874	-0.958926	0.00573947	0.103205	-0.638823	0.0834249
ENSMUSG00000039509	Nup133	protein_coding	nucleoporin 133 [Source:MGI Symbol;Acc:MGI:2442620]	chr8	123897123	123949265	-	555.582	-0.643934	0.00653224	0.112473	-0.479124	0.0838679
ENSMUSG00000029147	Ppm1g	protein_coding	protein phosphatase 1G (formerly 2C), magnesium-dependent, gamma isoform [Source:MGI Symbol;Acc:MGI:106065]	chr5	31202664	31220687	-	840.908	0.588691	0.00579629	0.103891	0.453019	0.0840539
ENSMUSG00000002052	Supt6	protein_coding	SPT6, histone chaperone and transcription elongation factor [Source:MGI Symbol;Acc:MGI:107726]	chr11	78206746	78245987	-	3118.33	-0.392054	0.00785448	0.123283	-0.322795	0.0848621
ENSMUSG00000035356	Nfkbiz	protein_coding	nuclear factor of kappa light polypeptide gene enhancer in B cells inhibitor, zeta [Source:MGI Symbol;Acc:MGI:1931595]	chr16	55811375	55838899	-	2232.33	0.467153	0.00599839	0.106288	0.374066	0.0849915
ENSMUSG00000015092	Edf1	protein_coding	endothelial differentiation-related factor 1 [Source:MGI Symbol;Acc:MGI:1891227]	chr2	25557847	25562082	+	1771.83	0.592472	0.00590757	0.105207	0.453945	0.0850056
ENSMUSG00000030541	Idh2	protein_coding	isocitrate dehydrogenase 2 (NADP+), mitochondrial [Source:MGI Symbol;Acc:MGI:96414]	chr7	80094846	80115392	-	277.871	1.33845	0.00554573	0.101362	0.83737	0.0850056
ENSMUSG00000031357	Syap1	protein_coding	synapse associated protein 1 [Source:MGI Symbol;Acc:MGI:1914293]	chrX	162857057	162888447	-	512.09	0.743005	0.0066682	0.113653	0.530327	0.0850056
ENSMUSG00000034075	Zdhhc5	protein_coding	zinc finger, DHHC domain containing 5 [Source:MGI Symbol;Acc:MGI:1923573]	chr2	84687970	84715180	-	238.404	0.743342	0.00468579	0.0910344	0.554665	0.0850056
ENSMUSG00000035027	Map2k2	protein_coding	mitogen-activated protein kinase kinase 2 [Source:MGI Symbol;Acc:MGI:1346867]	chr10	81105915	81133975	+	415.467	-0.713568	0.0046052	0.0903107	-0.536858	0.0850056
ENSMUSG00000052906	Ubxn8	protein_coding	UBX domain protein 8 [Source:MGI Symbol;Acc:MGI:1337129]	chr8	33619586	33641967	-	681.178	0.431044	0.00593825	0.105527	0.353714	0.0853153
ENSMUSG00000027963	Extl2	protein_coding	exostosin-like glycosyltransferase 2 [Source:MGI Symbol;Acc:MGI:1889574]	chr3	116007462	116029017	+	197.754	1.84727	0.00559515	0.101707	0.170204	0.0853488
ENSMUSG00000034751	Mast4	protein_coding	microtubule associated serine/threonine kinase family member 4 [Source:MGI Symbol;Acc:MGI:1918885]	chr13	102732486	103334497	-	535.171	1.14218	0.00674214	0.114096	0.728228	0.0853648
ENSMUSG00000037580	Gch1	protein_coding	GTP cyclohydrolase 1 [Source:MGI Symbol;Acc:MGI:95675]	chr14	47153895	47189413	-	249.797	-1.29193	0.00475012	0.0919625	-0.814532	0.0853648
ENSMUSG00000030980	Knop1	protein_coding	lysine rich nucleolar protein 1 [Source:MGI Symbol;Acc:MGI:1913606]	chr7	118842222	118856254	-	417.327	-0.566944	0.005629	0.102144	-0.440036	0.0855068
ENSMUSG00000033964	Zbtb41	protein_coding	zinc finger and BTB domain containing 41 [Source:MGI Symbol;Acc:MGI:2444487]	chr1	139422288	139453005	+	447.584	0.668043	0.00563143	0.102144	0.501451	0.0855068
ENSMUSG00000008035	Mid1ip1	protein_coding	Mid1 interacting protein 1 (gastrulation specific G12-like (zebrafish)) [Source:MGI Symbol;Acc:MGI:1915291]	chrX	10715013	10719690	+	846.658	0.552828	0.00600017	0.106288	0.423371	0.0856104
ENSMUSG00000035455	Fignl1	protein_coding	fidgetin-like 1 [Source:MGI Symbol;Acc:MGI:1890648]	chr11	11787431	11808962	-	157.6	-1.80704	0.00477884	0.0923041	-0.246433	0.085674
ENSMUSG00000021699	Pde4d	protein_coding	phosphodiesterase 4D, cAMP specific [Source:MGI Symbol;Acc:MGI:99555]	chr13	108449948	109953461	+	1526.2	-0.583027	0.00695267	0.116126	-0.441389	0.0862636
ENSMUSG00000026277	Stk25	protein_coding	serine/threonine kinase 25 (yeast) [Source:MGI Symbol;Acc:MGI:1891699]	chr1	93619751	93658659	-	573.986	0.841489	0.00620171	0.109047	0.589606	0.0862636
ENSMUSG00000032484	Ngp	protein_coding	neutrophilic granule protein [Source:MGI Symbol;Acc:MGI:105983]	chr9	110419747	110423012	+	119.723	9.72699	0.00488731	0.0934197	0.00840464	0.0862636
ENSMUSG00000040734	Ppp1r13l	protein_coding	protein phosphatase 1, regulatory subunit 13 like [Source:MGI Symbol;Acc:MGI:3525053]	chr7	19359749	19378533	+	20.1443	2.99026	0.00281725	0.0650426	1.78007	0.0862941
ENSMUSG00000048271	Rbm33	protein_coding	RNA binding motif protein 33 [Source:MGI Symbol;Acc:MGI:1919670]	chr5	28317121	28419239	+	1572.04	-0.567536	0.00612017	0.107899	-0.435674	0.0867244
ENSMUSG00000036138	Acaa1a	protein_coding	acetyl-Coenzyme A acyltransferase 1A [Source:MGI Symbol;Acc:MGI:2148491]	chr9	119339676	119350299	+	399.768	0.923991	0.00488823	0.0934197	0.656953	0.0867954
ENSMUSG00000109916	Gm45551	unprocessed_pseudogene	predicted gene 45551 [Source:MGI Symbol;Acc:MGI:5791387]	chr7	11478208	11479567	+	13.0758	3.98105	0.00318561	0.0705192	0.0768346	0.0867954
ENSMUSG00000025936	Gm4956	transcribed_unprocessed_pseudogene	predicted gene 4956 [Source:MGI Symbol;Acc:MGI:3647976]	chr1	21285246	21298312	-	11.5803	-6.90997	0.0028575	0.065428	-0.0328366	0.0870295
ENSMUSG00000027194	Ttc17	protein_coding	tetratricopeptide repeat domain 17 [Source:MGI Symbol;Acc:MGI:1921819]	chr2	94300767	94406689	-	2743.71	-0.483552	0.00907254	0.136159	-0.375442	0.0870295
ENSMUSG00000028207	Asph	protein_coding	aspartate-beta-hydroxylase [Source:MGI Symbol;Acc:MGI:1914186]	chr4	9448069	9669344	-	332.18	1.36663	0.00632719	0.110669	0.758363	0.0872107
ENSMUSG00000036371	Serbp1	protein_coding	serpine1 mRNA binding protein 1 [Source:MGI Symbol;Acc:MGI:1914120]	chr6	67238176	67297736	+	6180.21	0.719694	0.00626727	0.109736	0.521393	0.0872107
ENSMUSG00000024232	Bambi	protein_coding	BMP and activin membrane-bound inhibitor [Source:MGI Symbol;Acc:MGI:1915260]	chr18	3507923	3516404	+	61.9929	1.62089	0.00223878	0.0547994	1.17214	0.0876707
ENSMUSG00000025747	Tyms	protein_coding	thymidylate synthase [Source:MGI Symbol;Acc:MGI:98878]	chr5	30058202	30073617	-	1068.78	-0.790837	0.00625214	0.109587	-0.554189	0.0877327
ENSMUSG00000038344	Txlng	protein_coding	taxilin gamma [Source:MGI Symbol;Acc:MGI:3590652]	chrX	162778919	162829454	-	934.063	-0.718361	0.00707302	0.117489	-0.513677	0.0877327
ENSMUSG00000097322	A530083I20Rik	processed_transcript	RIKEN cDNA A530083I20 gene [Source:MGI Symbol;Acc:MGI:3040711]	chr9	122885080	122903531	-	16.4421	3.68281	0.00290214	0.0661775	0.0774929	0.0877906
ENSMUSG00000021636	Marveld2	protein_coding	MARVEL (membrane-associating) domain containing 2 [Source:MGI Symbol;Acc:MGI:2446166]	chr13	100595957	100616971	-	97.6899	-1.81182	0.00592052	0.105325	-0.996522	0.0880721
ENSMUSG00000005763	Cd247	protein_coding	CD247 antigen [Source:MGI Symbol;Acc:MGI:88334]	chr1	165788681	165877277	+	3544.32	-0.375001	0.00638924	0.111404	-0.315458	0.0882478
ENSMUSG00000027087	Itgav	protein_coding	integrin alpha V [Source:MGI Symbol;Acc:MGI:96608]	chr2	83724397	83806916	+	1620.86	-0.668274	0.00945636	0.139077	-0.468008	0.0897245
ENSMUSG00000002957	Ap2a2	protein_coding	adaptor-related protein complex 2, alpha 2 subunit [Source:MGI Symbol;Acc:MGI:101920]	chr7	141562173	141633011	+	988.105	0.55261	0.00643512	0.11197	0.429923	0.0897529
ENSMUSG00000021932	Rnaseh2b	protein_coding	ribonuclease H2, subunit B [Source:MGI Symbol;Acc:MGI:1914403]	chr14	62292589	62372992	+	420.126	-0.713872	0.00517711	0.0966413	-0.532226	0.090394
ENSMUSG00000028217	Cdh17	protein_coding	cadherin 17 [Source:MGI Symbol;Acc:MGI:1095414]	chr4	11758147	11817895	+	298.213	0.906427	0.00505808	0.0955114	0.63563	0.090394
ENSMUSG00000008393	Carhsp1	protein_coding	calcium regulated heat stable protein 1 [Source:MGI Symbol;Acc:MGI:1196368]	chr16	8658580	8672155	-	7736.47	-0.721999	0.00651108	0.112473	-0.526286	0.0904082
ENSMUSG00000020238	Ncln	protein_coding	nicalin [Source:MGI Symbol;Acc:MGI:1926081]	chr10	81486249	81496392	-	444.974	0.680837	0.0050785	0.0957618	0.513861	0.0904082
ENSMUSG00000059436	Max	protein_coding	Max protein [Source:MGI Symbol;Acc:MGI:96921]	chr12	76937269	76962201	-	2745.02	0.301376	0.00651853	0.112473	0.264822	0.0904082
ENSMUSG00000025085	Ablim1	protein_coding	actin-binding LIM protein 1 [Source:MGI Symbol;Acc:MGI:1194500]	chr19	57032733	57314919	-	25499.5	-0.347267	0.00653828	0.112473	-0.290227	0.0905811
ENSMUSG00000026878	Rab14	protein_coding	RAB14, member RAS oncogene family [Source:MGI Symbol;Acc:MGI:1915615]	chr2	35180205	35201120	-	3864.17	0.959418	0.00657422	0.112975	0.635231	0.0909774
ENSMUSG00000026977	Marchf7	protein_coding	membrane associated ring-CH-type finger 7 [Source:MGI Symbol;Acc:MGI:1931053]	chr2	60209887	60250676	+	3786.6	0.406907	0.00659149	0.113039	0.344312	0.0911033
ENSMUSG00000032501	Trib1	protein_coding	tribbles pseudokinase 1 [Source:MGI Symbol;Acc:MGI:2443397]	chr15	59648350	59657099	+	718.16	0.560372	0.00515287	0.0965092	0.439318	0.0911033
ENSMUSG00000038241	Cep250	protein_coding	centrosomal protein 250 [Source:MGI Symbol;Acc:MGI:108084]	chr2	155956458	155998900	+	933.213	-1.04977	0.00515092	0.0965092	-0.717499	0.0911033
ENSMUSG00000103436	Gm36995	processed_transcript	predicted gene, 36995 [Source:MGI Symbol;Acc:MGI:5610223]	chrX	7558602	7605381	-	98.8318	1.15052	0.00526127	0.0976617	0.772329	0.0911033
ENSMUSG00000023272	Creld2	protein_coding	cysteine-rich with EGF-like domains 2 [Source:MGI Symbol;Acc:MGI:1923987]	chr15	88819646	88826683	+	686.252	0.940296	0.00662837	0.113321	0.638384	0.0912182
ENSMUSG00000002227	Mov10	protein_coding	Mov10 RISC complex RNA helicase [Source:MGI Symbol;Acc:MGI:97054]	chr3	104794836	104818563	-	789.072	-0.660901	0.00752491	0.121485	-0.483803	0.0914774
ENSMUSG00000021540	Smad5	protein_coding	SMAD family member 5 [Source:MGI Symbol;Acc:MGI:1328787]	chr13	56703010	56742377	+	658.743	0.73363	0.00519674	0.0968434	0.543306	0.0915504
ENSMUSG00000038028	Tigar	protein_coding	Trp53 induced glycolysis regulatory phosphatase [Source:MGI Symbol;Acc:MGI:2442752]	chr6	127085116	127109557	-	306.117	0.997904	0.00520114	0.0968434	0.676177	0.0915504
ENSMUSG00000027665	Pik3ca	protein_coding	phosphatidylinositol-4,5-bisphosphate 3-kinase catalytic subunit alpha [Source:MGI Symbol;Acc:MGI:1206581]	chr3	32397671	32468486	+	794.833	-0.535629	0.00668464	0.113714	-0.415424	0.0915865
ENSMUSG00000021635	Rad17	protein_coding	RAD17 checkpoint clamp loader component [Source:MGI Symbol;Acc:MGI:1333807]	chr13	100617164	100651051	-	743.698	-0.599941	0.00756781	0.121764	-0.448577	0.0915931
ENSMUSG00000024900	Cpt1a	protein_coding	carnitine palmitoyltransferase 1a, liver [Source:MGI Symbol;Acc:MGI:1098296]	chr19	3322334	3385733	+	916.304	-0.470678	0.00675057	0.114123	-0.374833	0.0922862
ENSMUSG00000071757	Zhx2	protein_coding	zinc fingers and homeoboxes 2 [Source:MGI Symbol;Acc:MGI:2683087]	chr15	57694665	57839832	+	918.302	-0.65249	0.00766017	0.122194	-0.472149	0.092507
ENSMUSG00000066363	Serpina3f	protein_coding	serine (or cysteine) peptidase inhibitor, clade A, member 3F [Source:MGI Symbol;Acc:MGI:2182838]	chr12	104214544	104221129	+	530.624	-1.39252	0.00685023	0.115224	-0.819408	0.0934427
ENSMUSG00000029377	Ereg	protein_coding	epiregulin [Source:MGI Symbol;Acc:MGI:107508]	chr5	91074622	91093646	+	13.7973	-5.62052	0.00341374	0.0740932	-0.0460413	0.093507
ENSMUSG00000020114	Cand1	protein_coding	cullin associated and neddylation disassociated 1 [Source:MGI Symbol;Acc:MGI:1261820]	chr10	119199255	119240055	-	887.711	0.635638	0.00781337	0.122847	0.475677	0.0939022
ENSMUSG00000031445	Proz	protein_coding	protein Z, vitamin K-dependent plasma glycoprotein [Source:MGI Symbol;Acc:MGI:1860488]	chr8	13060914	13076026	+	61.2775	-2.19265	0.00244432	0.0583731	-0.291462	0.0939022
ENSMUSG00000044730	9930104L06Rik	protein_coding	RIKEN cDNA 9930104L06 gene [Source:MGI Symbol;Acc:MGI:3041172]	chr4	124937048	124944656	+	324.361	-0.83138	0.00690583	0.115795	-0.568049	0.0939022
ENSMUSG00000039361	Picalm	protein_coding	phosphatidylinositol binding clathrin assembly protein [Source:MGI Symbol;Acc:MGI:2385902]	chr7	90130213	90213465	+	4047	0.51314	0.00692995	0.115979	0.401401	0.0940136
ENSMUSG00000054051	Ercc6	protein_coding	excision repair cross-complementing rodent repair deficiency, complementation group 6 [Source:MGI Symbol;Acc:MGI:1100494]	chr14	32513521	32580990	+	618.421	-0.481485	0.00710676	0.117522	-0.386413	0.0943201
ENSMUSG00000033991	Ttc37	protein_coding	tetratricopeptide repeat domain 37 [Source:MGI Symbol;Acc:MGI:2679923]	chr13	76098734	76190316	+	601.362	0.807415	0.00544876	0.100028	0.583535	0.0946539
ENSMUSG00000053004	Hrh1	protein_coding	histamine receptor H1 [Source:MGI Symbol;Acc:MGI:107619]	chr6	114397936	114483296	+	43.6633	4.10175	0.00327034	0.0718011	0.0574393	0.0954803
ENSMUSG00000030697	Ppp4c	protein_coding	protein phosphatase 4, catalytic subunit [Source:MGI Symbol;Acc:MGI:1891763]	chr7	126785866	126792496	-	1641.42	0.681593	0.00813165	0.126207	0.504134	0.0958245
ENSMUSG00000040254	Sema3d	protein_coding	sema domain, immunoglobulin domain (Ig), short basic domain, secreted, (semaphorin) 3D [Source:MGI Symbol;Acc:MGI:1860118]	chr5	12383385	12588948	+	24.8606	-6.38179	0.00328982	0.0720605	-0.0311677	0.0958403
ENSMUSG00000020225	Tmbim4	protein_coding	transmembrane BAX inhibitor motif containing 4 [Source:MGI Symbol;Acc:MGI:1915462]	chr10	120201590	120224917	+	709.825	0.502983	0.00726469	0.119188	0.395335	0.0958927
ENSMUSG00000029467	Atp2a2	protein_coding	ATPase, Ca++ transporting, cardiac muscle, slow twitch 2 [Source:MGI Symbol;Acc:MGI:88110]	chr5	122453513	122502225	-	1061.47	-0.444317	0.00730084	0.119561	-0.364935	0.0962653
ENSMUSG00000036959	Bcorl1	protein_coding	BCL6 co-repressor-like 1 [Source:MGI Symbol;Acc:MGI:2443910]	chrX	48341358	48408049	+	161.359	-1.58318	0.00571924	0.103146	-0.421295	0.0964046
ENSMUSG00000037475	Thoc2	protein_coding	THO complex 2 [Source:MGI Symbol;Acc:MGI:2442413]	chrX	41794991	41920674	-	4021.8	-0.283525	0.00732727	0.119861	-0.248366	0.0964046
ENSMUSG00000021493	Pdlim7	protein_coding	PDZ and LIM domain 7 [Source:MGI Symbol;Acc:MGI:1914649]	chr13	55495795	55513676	-	1401.34	-0.57713	0.00815933	0.126401	-0.43315	0.0967261
ENSMUSG00000078578	Ube2d3	protein_coding	ubiquitin-conjugating enzyme E2D 3 [Source:MGI Symbol;Acc:MGI:1913355]	chr3	135438149	135468198	+	8876.93	0.379611	0.00730179	0.119561	0.323415	0.0967261
ENSMUSG00000092074	Dynlt1a	protein_coding	dynein light chain Tctex-type 1A [Source:MGI Symbol;Acc:MGI:3807506]	chr17	6306340	6317500	-	79.1294	-1.56196	0.00581686	0.104057	-0.907111	0.0967364
ENSMUSG00000022108	Itm2b	protein_coding	integral membrane protein 2B [Source:MGI Symbol;Acc:MGI:1309517]	chr14	73362226	73385289	-	16043.5	0.903631	0.00739113	0.120433	0.566045	0.096797
ENSMUSG00000032093	Cd3e	protein_coding	CD3 antigen, epsilon polypeptide [Source:MGI Symbol;Acc:MGI:88332]	chr9	44998740	45009627	-	15104.1	-0.396413	0.00724429	0.119088	-0.327615	0.096797
ENSMUSG00000020111	Micu1	protein_coding	mitochondrial calcium uptake 1 [Source:MGI Symbol;Acc:MGI:2384909]	chr10	59702477	59864132	+	956.356	-0.470195	0.00726322	0.119188	-0.373953	0.0968415
ENSMUSG00000025927	Tfap2b	protein_coding	transcription factor AP-2 beta [Source:MGI Symbol;Acc:MGI:104672]	chr1	19208914	19238576	+	20.0867	-7.16685	0.00376808	0.0789922	-0.027631	0.0968415
ENSMUSG00000024766	Lipo3	protein_coding	lipase, member O3 [Source:MGI Symbol;Acc:MGI:2147592]	chr19	33555160	33761951	-	435.397	0.55995	0.00748215	0.121205	0.427238	0.0975974
ENSMUSG00000016498	Pdcd1lg2	protein_coding	programmed cell death 1 ligand 2 [Source:MGI Symbol;Acc:MGI:1930125]	chr19	29410919	29471161	+	599.821	-0.756813	0.00574659	0.103222	-0.550086	0.0980107
ENSMUSG00000022516	Nudt16l1	protein_coding	nudix (nucleoside diphosphate linked moiety X)-type motif 16-like 1 [Source:MGI Symbol;Acc:MGI:1914161]	chr16	4938761	4941032	+	1125.92	-0.424248	0.00752764	0.121485	-0.345341	0.0980107
ENSMUSG00000021577	Sdha	protein_coding	succinate dehydrogenase complex, subunit A, flavoprotein (Fp) [Source:MGI Symbol;Acc:MGI:1914195]	chr13	74322254	74350280	-	8734.49	-0.389921	0.00738253	0.12041	-0.32248	0.0980111
ENSMUSG00000029922	Mkrn1	protein_coding	makorin, ring finger protein, 1 [Source:MGI Symbol;Acc:MGI:1859353]	chr6	39397804	39420462	-	575.471	0.516726	0.00755133	0.121734	0.402453	0.0980788
ENSMUSG00000013646	Sh3bp5l	protein_coding	SH3 binding domain protein 5 like [Source:MGI Symbol;Acc:MGI:1933124]	chr11	58330724	58347728	+	929.452	-0.654592	0.00756627	0.121764	-0.476067	0.098168
ENSMUSG00000034973	Dop1a	protein_coding	DOP1 leucine zipper like protein A [Source:MGI Symbol;Acc:MGI:1289294]	chr9	86467154	86555923	+	1068.75	0.532755	0.0074392	0.120862	0.411512	0.0984476
ENSMUSG00000034889	Cactin	protein_coding	cactin, spliceosome C complex subunit [Source:MGI Symbol;Acc:MGI:1917562]	chr10	81321103	81326242	+	280.627	0.914263	0.00596167	0.105831	0.635189	0.0988825
ENSMUSG00000028559	Osbpl9	protein_coding	oxysterol binding protein-like 9 [Source:MGI Symbol;Acc:MGI:1923784]	chr4	109061145	109202272	-	3116.25	0.384957	0.0076549	0.122194	0.319586	0.0998802
ENSMUSG00000006362	Cbfa2t3	protein_coding	CBFA2/RUNX1 translocation partner 3 [Source:MGI Symbol;Acc:MGI:1338013]	chr8	122625141	122699109	-	220.19	1.53428	0.0060309	0.106719	0.903735	0.0999716
ENSMUSG00000062232	Rapgef2	protein_coding	Rap guanine nucleotide exchange factor (GEF) 2 [Source:MGI Symbol;Acc:MGI:2659071]	chr3	79062516	79286517	-	396.75	-0.666233	0.00774397	0.122691	-0.483076	0.0999716
ENSMUSG00000027510	Rbm38	protein_coding	RNA binding motif protein 38 [Source:MGI Symbol;Acc:MGI:1889294]	chr2	173020498	173034734	+	393.022	0.684135	0.00721946	0.118797	0.496367	0.100922
ENSMUSG00000040296	Ddx58	protein_coding	DEAD (Asp-Glu-Ala-Asp) box polypeptide 58 [Source:MGI Symbol;Acc:MGI:2442858]	chr4	40203773	40239828	-	961.87	-0.48886	0.00767499	0.122194	-0.383335	0.100922
ENSMUSG00000030869	Ndufab1	protein_coding	NADH:ubiquinone oxidoreductase subunit AB1 [Source:MGI Symbol;Acc:MGI:1917566]	chr7	122085403	122101886	-	650.942	1.0941	0.00776571	0.122691	0.671389	0.102007
ENSMUSG00000064193	Gm4735	processed_pseudogene	predicted gene 4735 [Source:MGI Symbol;Acc:MGI:3645521]	chr2	80837141	80838442	+	4800.77	-0.825339	0.00787322	0.123461	-0.576434	0.102077
ENSMUSG00000049658	Bdp1	protein_coding	B double prime 1, subunit of RNA polymerase III transcription initiation factor IIIB [Source:MGI Symbol;Acc:MGI:1347077]	chr13	100017994	100104070	-	1273.03	0.678718	0.00798491	0.12486	0.487548	0.102506
ENSMUSG00000030452	Nipa2	protein_coding	non imprinted in Prader-Willi/Angelman syndrome 2 homolog (human) [Source:MGI Symbol;Acc:MGI:1913918]	chr7	55931287	55962476	-	350.624	0.872397	0.00612348	0.107899	0.595656	0.102896
ENSMUSG00000026670	Uap1	protein_coding	UDP-N-acetylglucosamine pyrophosphorylase 1 [Source:MGI Symbol;Acc:MGI:1334459]	chr1	170141938	170174957	-	4144.45	-0.655967	0.0079457	0.12448	-0.476438	0.103713
ENSMUSG00000072620	Slfn2	protein_coding	schlafen 2 [Source:MGI Symbol;Acc:MGI:1313258]	chr11	83065112	83070678	+	4484.79	-0.507013	0.010643	0.150346	-0.390078	0.103713
ENSMUSG00000114832	Gm21388	lincRNA	predicted gene, 21388 [Source:MGI Symbol;Acc:MGI:5434743]	chr3	34826616	34879284	+	16.6575	-4.09718	0.00367501	0.0775512	-0.0749463	0.103713
ENSMUSG00000063286	Gm8995	transcribed_unprocessed_pseudogene	predicted gene 8995 [Source:MGI Symbol;Acc:MGI:3644223]	chr7	106504239	106511671	-	8228.12	-0.576197	0.00812995	0.126207	-0.437894	0.103819
ENSMUSG00000033027	Klrc3	protein_coding	killer cell lectin-like receptor subfamily C, member 3 [Source:MGI Symbol;Acc:MGI:1929720]	chr6	129639064	129643337	-	34.7035	-2.35955	0.00288314	0.0659245	-0.21273	0.10384
ENSMUSG00000024910	Ctsw	protein_coding	cathepsin W [Source:MGI Symbol;Acc:MGI:1338045]	chr19	5465043	5468507	-	12817.4	-0.397033	0.0107286	0.150839	-0.319945	0.10402
ENSMUSG00000037096	Gm9762	processed_pseudogene	predicted pseudogene 9762 [Source:MGI Symbol;Acc:MGI:3704220]	chr3	78966356	78966799	-	79.1945	2.47752	0.00635723	0.111078	0.142208	0.10402
ENSMUSG00000057191	AB124611	protein_coding	cDNA sequence AB124611 [Source:MGI Symbol;Acc:MGI:3043001]	chr9	21526176	21545333	+	537.005	-0.582632	0.0080513	0.125544	-0.433911	0.104542
ENSMUSG00000041147	Brca2	protein_coding	breast cancer 2, early onset [Source:MGI Symbol;Acc:MGI:109337]	chr5	150522630	150570329	+	138.467	-1.47906	0.00668545	0.113714	-0.709335	0.104575
ENSMUSG00000088170	Gm25219	misc_RNA	predicted gene, 25219 [Source:MGI Symbol;Acc:MGI:5454996]	chr5	23487394	23487723	-	12.8684	-2.70678	0.00402027	0.0828858	-0.159106	0.104718
ENSMUSG00000096478	Trav9d-1	TR_V_gene	T cell receptor alpha variable 9D-1 [Source:MGI Symbol;Acc:MGI:3650631]	chr14	52792316	52792777	+	88.5209	1.44475	0.00671254	0.113826	0.797466	0.10478
ENSMUSG00000021411	Pxdc1	protein_coding	PX domain containing 1 [Source:MGI Symbol;Acc:MGI:1914145]	chr13	34627834	34653486	-	159.065	1.62441	0.00764046	0.122194	0.215719	0.104906
ENSMUSG00000094420	Igkv10-96	IG_V_gene	immunoglobulin kappa variable 10-96 [Source:MGI Symbol;Acc:MGI:4439561]	chr6	68631963	68632442	-	264.862	-9.02585	0.00646645	0.11228	-0.0136441	0.104906
ENSMUSG00000022378	Fam49b	protein_coding	family with sequence similarity 49, member B [Source:MGI Symbol;Acc:MGI:1923520]	chr15	63929097	64060478	-	1626.23	0.418931	0.00814452	0.126289	0.348202	0.105093
ENSMUSG00000027160	Ccdc34	protein_coding	coiled-coil domain containing 34 [Source:MGI Symbol;Acc:MGI:1915451]	chr2	110017817	110173360	+	167.683	0.636187	0.00834213	0.128411	0.464998	0.105203
ENSMUSG00000041346	Wrap53	protein_coding	WD repeat containing, antisense to Trp53 [Source:MGI Symbol;Acc:MGI:2384933]	chr11	69561758	69580255	-	253.821	-0.874413	0.00649	0.112473	-0.595713	0.105203
ENSMUSG00000000276	Dgke	protein_coding	diacylglycerol kinase, epsilon [Source:MGI Symbol;Acc:MGI:1889276]	chr11	89035179	89066850	-	498.815	0.785355	0.00820162	0.126745	0.540254	0.1055
ENSMUSG00000034917	Tjp3	protein_coding	tight junction protein 3 [Source:MGI Symbol;Acc:MGI:1351650]	chr10	81273207	81291581	-	171.781	0.983545	0.00652703	0.112473	0.656131	0.105508
ENSMUSG00000029403	Cdkl2	protein_coding	cyclin-dependent kinase-like 2 (CDC2-related kinase) [Source:MGI Symbol;Acc:MGI:1858227]	chr5	92006074	92043883	-	96.4037	-1.00488	0.00663957	0.113396	-0.659574	0.105851
ENSMUSG00000002835	Chaf1a	protein_coding	chromatin assembly factor 1, subunit A (p150) [Source:MGI Symbol;Acc:MGI:1351331]	chr17	56040439	56072289	+	124.897	-1.20983	0.00661304	0.113175	-0.72451	0.106288
ENSMUSG00000022297	Fzd6	protein_coding	frizzled class receptor 6 [Source:MGI Symbol;Acc:MGI:108474]	chr15	39006034	39038188	+	14.8751	-5.99644	0.00385069	0.080234	-0.0414724	0.106288
ENSMUSG00000044328	Trp53i13	protein_coding	transformation related protein 53 inducible protein 13 [Source:MGI Symbol;Acc:MGI:1915125]	chr11	77508099	77515980	-	369.072	1.3403	0.00781937	0.122847	0.673017	0.106288
ENSMUSG00000058793	Cds2	protein_coding	CDP-diacylglycerol synthase (phosphatidate cytidylyltransferase) 2 [Source:MGI Symbol;Acc:MGI:1332236]	chr2	132263148	132312050	+	1132.42	0.95249	0.0083092	0.128128	0.586522	0.106288
ENSMUSG00000037243	Zfp692	protein_coding	zinc finger protein 692 [Source:MGI Symbol;Acc:MGI:2144276]	chr11	58307069	58314627	+	221.602	0.97848	0.00665496	0.113543	0.642159	0.106644
ENSMUSG00000050350	Gpr18	protein_coding	G protein-coupled receptor 18 [Source:MGI Symbol;Acc:MGI:107859]	chr14	121911253	121915781	-	3095.08	-0.42169	0.0112066	0.155279	-0.333116	0.106644
ENSMUSG00000021514	Zfp369	protein_coding	zinc finger protein 369 [Source:MGI Symbol;Acc:MGI:2176229]	chr13	65278814	65304221	+	363.332	0.983926	0.00854695	0.130466	0.625986	0.106679
ENSMUSG00000022900	Ildr1	protein_coding	immunoglobulin-like domain containing receptor 1 [Source:MGI Symbol;Acc:MGI:2146574]	chr16	36693978	36726804	+	312.214	-0.812714	0.00670476	0.11381	-0.553164	0.106773
ENSMUSG00000044768	D1Ertd622e	protein_coding	DNA segment, Chr 1, ERATO Doi 622, expressed [Source:MGI Symbol;Acc:MGI:1277184]	chr1	97606318	97662074	-	190.692	1.25102	0.00669604	0.113778	0.777731	0.106773
ENSMUSG00000085246	Gm15893	antisense	predicted gene 15893 [Source:MGI Symbol;Acc:MGI:3801832]	chr11	88356291	88363947	+	17.0506	3.57083	0.00418444	0.0846486	0.0860616	0.106773
ENSMUSG00000104698	Gm42602	TEC	predicted gene 42602 [Source:MGI Symbol;Acc:MGI:5662739]	chr5	96879518	96882741	+	21.7907	-3.89588	0.00215358	0.0531361	-0.0787156	0.106773
ENSMUSG00000020744	Slc25a19	protein_coding	solute carrier family 25 (mitochondrial thiamine pyrophosphate carrier), member 19 [Source:MGI Symbol;Acc:MGI:1914533]	chr11	115614178	115628295	-	2733.59	-0.36465	0.0084654	0.129696	-0.30326	0.106864
ENSMUSG00000026925	Inpp5e	protein_coding	inositol polyphosphate-5-phosphatase E [Source:MGI Symbol;Acc:MGI:1927753]	chr2	26396249	26409203	-	331.157	0.679215	0.00864634	0.131863	0.48522	0.106864
ENSMUSG00000036622	Atp13a2	protein_coding	ATPase type 13A2 [Source:MGI Symbol;Acc:MGI:1922022]	chr4	140986873	141007330	+	544.471	1.43335	0.00660784	0.113175	0.798337	0.106864
ENSMUSG00000051236	Msrb3	protein_coding	methionine sulfoxide reductase B3 [Source:MGI Symbol;Acc:MGI:2443538]	chr10	120781096	120899101	-	8.84461	-3.63609	0.000925398	0.0292703	-0.154745	0.106864
ENSMUSG00000070604	Vsig10l	protein_coding	V-set and immunoglobulin domain containing 10 like [Source:MGI Symbol;Acc:MGI:1922940]	chr7	43463151	43472019	+	86.904	2.25241	0.00680912	0.11469	0.115985	0.106864
ENSMUSG00000091745	Gm17098	antisense	predicted gene 17098 [Source:MGI Symbol;Acc:MGI:4937925]	chr9	66834699	66835534	+	24.1631	-2.68451	0.00161607	0.0435189	-0.182905	0.106864
ENSMUSG00000091844	Gm8251	protein_coding	predicted gene 8251 [Source:MGI Symbol;Acc:MGI:3647616]	chr1	44055872	44079746	-	45.2004	-2.2542	0.00299646	0.0676801	-0.246303	0.106864
ENSMUSG00000053134	Supt7l	protein_coding	SPT7-like, STAGA complex gamma subunit [Source:MGI Symbol;Acc:MGI:1919445]	chr5	31514564	31527807	-	411.98	-0.604306	0.00801032	0.125023	-0.448483	0.107195
ENSMUSG00000026585	Kifap3	protein_coding	kinesin-associated protein 3 [Source:MGI Symbol;Acc:MGI:107566]	chr1	163779583	163917109	+	141.422	1.37684	0.00688678	0.115605	0.791323	0.107562
ENSMUSG00000028601	Echdc2	protein_coding	enoyl Coenzyme A hydratase domain containing 2 [Source:MGI Symbol;Acc:MGI:1289238]	chr4	108165437	108179308	+	91.8734	-1.61731	0.00710634	0.117522	-0.864729	0.107562
ENSMUSG00000034854	Mfsd12	protein_coding	major facilitator superfamily domain containing 12 [Source:MGI Symbol;Acc:MGI:3604804]	chr10	81357491	81366225	+	243.387	1.1517	0.00681161	0.11469	0.728156	0.107562
ENSMUSG00000028042	Zbtb7b	protein_coding	zinc finger and BTB domain containing 7B [Source:MGI Symbol;Acc:MGI:102755]	chr3	89377644	89394776	-	79.9391	1.89604	0.00695183	0.116126	0.234784	0.108254
ENSMUSG00000032965	Ift57	protein_coding	intraflagellar transport 57 [Source:MGI Symbol;Acc:MGI:1921166]	chr16	49699233	49765126	+	91.3688	1.22278	0.00717501	0.118299	0.731339	0.108277
ENSMUSG00000063488	Zkscan7	protein_coding	zinc finger with KRAB and SCAN domains 7 [Source:MGI Symbol;Acc:MGI:3040678]	chr9	122885685	122898618	+	34.2195	3.65507	0.00165523	0.0441848	0.0862594	0.108277
ENSMUSG00000027346	Gpcpd1	protein_coding	glycerophosphocholine phosphodiesterase 1 [Source:MGI Symbol;Acc:MGI:104898]	chr2	132529082	132587729	-	3902.47	0.861127	0.00867421	0.132167	0.566317	0.108384
ENSMUSG00000074695	Il22	protein_coding	interleukin 22 [Source:MGI Symbol;Acc:MGI:1355307]	chr10	118204942	118210047	+	83.7834	3.4238	0.006912	0.115795	0.0799512	0.108384
ENSMUSG00000035521	Gnptg	protein_coding	N-acetylglucosamine-1-phosphotransferase, gamma subunit [Source:MGI Symbol;Acc:MGI:2147006]	chr17	25233331	25240124	-	1382.4	0.661344	0.00870018	0.132441	0.474314	0.108474
ENSMUSG00000040681	Hmgn1	protein_coding	high mobility group nucleosomal binding domain 1 [Source:MGI Symbol;Acc:MGI:96120]	chr16	96120618	96127729	-	2515.63	0.856798	0.0128084	0.16958	0.513705	0.108474
ENSMUSG00000016194	Hsd11b1	protein_coding	hydroxysteroid 11-beta dehydrogenase 1 [Source:MGI Symbol;Acc:MGI:103562]	chr1	193221634	193264075	-	3543.58	-0.411212	0.00874685	0.132909	-0.334429	0.108903
ENSMUSG00000078671	Chd2	protein_coding	chromodomain helicase DNA binding protein 2 [Source:MGI Symbol;Acc:MGI:2448567]	chr7	73426638	73541830	-	18095.3	-0.310312	0.00876197	0.133018	-0.266172	0.108982
ENSMUSG00000034453	Polr3b	protein_coding	polymerase (RNA) III (DNA directed) polypeptide B [Source:MGI Symbol;Acc:MGI:1917678]	chr10	84622292	84727178	+	758.86	-0.633604	0.00904039	0.136006	-0.458391	0.109826
ENSMUSG00000036587	Fut7	protein_coding	fucosyltransferase 7 [Source:MGI Symbol;Acc:MGI:107692]	chr2	25423267	25426374	+	338.977	-1.12491	0.00705868	0.117489	-0.710725	0.109826
ENSMUSG00000038525	Armc10	protein_coding	armadillo repeat containing 10 [Source:MGI Symbol;Acc:MGI:1914461]	chr5	21645813	21662694	+	526.961	0.880477	0.00885036	0.133872	0.561371	0.109826
ENSMUSG00000033526	Ppip5k1	protein_coding	diphosphoinositol pentakisphosphate kinase 1 [Source:MGI Symbol;Acc:MGI:2443281]	chr2	121310561	121355396	-	91.9843	-1.3664	0.00834301	0.128411	-0.733135	0.109864
ENSMUSG00000030124	Lag3	protein_coding	lymphocyte-activation gene 3 [Source:MGI Symbol;Acc:MGI:106588]	chr6	124904361	124911705	-	1342.85	1.10943	0.00908909	0.136246	0.662382	0.110114
ENSMUSG00000068479	Mfap1a	protein_coding	microfibrillar-associated protein 1A [Source:MGI Symbol;Acc:MGI:1914782]	chr2	121491911	121506665	-	2196.86	-0.454296	0.00890626	0.134352	-0.359563	0.110114
ENSMUSG00000018425	Dhx40	protein_coding	DEAH (Asp-Glu-Ala-His) box polypeptide 40 [Source:MGI Symbol;Acc:MGI:1914737]	chr11	86768846	86807746	-	1122.69	0.88761	0.00913581	0.136578	0.576967	0.110416
ENSMUSG00000026222	Sp100	protein_coding	nuclear antigen Sp100 [Source:MGI Symbol;Acc:MGI:109561]	chr1	85649988	85709998	+	7965.36	-0.44246	0.00894844	0.134866	-0.350264	0.110416
ENSMUSG00000021066	Atl1	protein_coding	atlastin GTPase 1 [Source:MGI Symbol;Acc:MGI:1921241]	chr12	69892614	69966417	+	38.602	-2.56555	0.00230517	0.0560129	-0.172264	0.110548
ENSMUSG00000040563	Plppr2	protein_coding	phospholipid phosphatase related 2 [Source:MGI Symbol;Acc:MGI:2384575]	chr9	21937033	21948907	+	16.8073	4.36294	0.00416177	0.0844297	0.0654188	0.110548
ENSMUSG00000066456	Hmgn3	protein_coding	high mobility group nucleosomal binding domain 3 [Source:MGI Symbol;Acc:MGI:2138069]	chr9	83109948	83146685	-	500.697	0.978564	0.0101448	0.146157	0.59889	0.110548
ENSMUSG00000022860	Chodl	protein_coding	chondrolectin [Source:MGI Symbol;Acc:MGI:2179069]	chr16	78930948	78951733	+	65.1069	-4.11982	0.00420839	0.0848242	-0.0550956	0.111676
ENSMUSG00000035596	Mboat7	protein_coding	membrane bound O-acyltransferase domain containing 7 [Source:MGI Symbol;Acc:MGI:1924832]	chr7	3677789	3693523	-	591.167	0.849154	0.0104735	0.149089	0.546642	0.113721
ENSMUSG00000029816	Gpnmb	protein_coding	glycoprotein (transmembrane) nmb [Source:MGI Symbol;Acc:MGI:1934765]	chr6	49036546	49070929	+	298.506	-2.16082	0.00930988	0.138017	-0.112923	0.114195
ENSMUSG00000025245	Lztfl1	protein_coding	leucine zipper transcription factor-like 1 [Source:MGI Symbol;Acc:MGI:1934860]	chr9	123694416	123717697	-	251.821	1.14386	0.00878639	0.133219	0.670491	0.114334
ENSMUSG00000061111	Mcrip1	protein_coding	MAPK regulated corepressor interacting protein 1 [Source:MGI Symbol;Acc:MGI:2384752]	chr11	120542888	120549727	-	780.669	0.735551	0.00933966	0.138017	0.507811	0.114334
ENSMUSG00000021186	Fbln5	protein_coding	fibulin 5 [Source:MGI Symbol;Acc:MGI:1346091]	chr12	101746565	101819055	-	53.5408	-4.13768	0.00433725	0.08629	-0.0616116	0.114528
ENSMUSG00000022602	Arc	protein_coding	activity regulated cytoskeletal-associated protein [Source:MGI Symbol;Acc:MGI:88067]	chr15	74669083	74672570	-	1864.91	-0.597305	0.0138095	0.176797	-0.415192	0.11465
ENSMUSG00000024589	Nedd4l	protein_coding	neural precursor cell expressed, developmentally down-regulated gene 4-like [Source:MGI Symbol;Acc:MGI:1933754]	chr18	64887705	65217828	+	115.128	1.25307	0.00781281	0.122847	0.74095	0.114887
ENSMUSG00000053040	Aph1c	protein_coding	aph1 homolog C, gamma secretase subunit [Source:MGI Symbol;Acc:MGI:1915568]	chr9	66814994	66834726	-	179.534	-1.27805	0.00750203	0.121409	-0.714145	0.114887
ENSMUSG00000034190	Chmp7	protein_coding	charged multivesicular body protein 7 [Source:MGI Symbol;Acc:MGI:1913922]	chr14	69717000	69732541	-	606.363	0.750699	0.009658	0.141343	0.516413	0.11511
ENSMUSG00000108435	Gm45051	antisense	predicted gene 45051 [Source:MGI Symbol;Acc:MGI:5753627]	chr6	72347029	72348458	-	79.9277	1.41291	0.00761074	0.122102	0.799808	0.11511
ENSMUSG00000040272	Accs	protein_coding	1-aminocyclopropane-1-carboxylate synthase (non-functional) [Source:MGI Symbol;Acc:MGI:1919717]	chr2	93833467	93849943	-	262.911	-0.762368	0.00752857	0.121485	-0.530962	0.115142
ENSMUSG00000040322	Slc25a24	protein_coding	solute carrier family 25 (mitochondrial carrier, phosphate carrier), member 24 [Source:MGI Symbol;Acc:MGI:1917160]	chr3	109123149	109168457	+	784.503	0.636112	0.00948429	0.139167	0.457466	0.115195
ENSMUSG00000003438	Timm50	protein_coding	translocase of inner mitochondrial membrane 50 [Source:MGI Symbol;Acc:MGI:1913775]	chr7	28305516	28312072	-	462.047	1.21435	0.00741351	0.120562	0.650904	0.115333
ENSMUSG00000028706	Nsun4	protein_coding	NOL1/NOP2/Sun domain family, member 4 [Source:MGI Symbol;Acc:MGI:1919431]	chr4	116032842	116053876	-	1654.8	-0.449753	0.0140011	0.178292	-0.350631	0.115333
ENSMUSG00000001131	Timp1	protein_coding	tissue inhibitor of metalloproteinase 1 [Source:MGI Symbol;Acc:MGI:98752]	chrX	20870166	20874735	+	172.868	-2.62858	0.00760804	0.122102	-0.112216	0.115691
ENSMUSG00000022142	Nup155	protein_coding	nucleoporin 155 [Source:MGI Symbol;Acc:MGI:2181182]	chr15	8109273	8161247	+	811.297	0.753824	0.00956403	0.14009	0.510193	0.115711
ENSMUSG00000068154	Insm1	protein_coding	insulinoma-associated 1 [Source:MGI Symbol;Acc:MGI:1859980]	chr2	146221921	146225020	+	8.02099	5.4785	0.00107321	0.0326568	4.45835	0.115987
ENSMUSG00000072844	G530011O06Rik	processed_transcript	RIKEN cDNA G530011O06 gene [Source:MGI Symbol;Acc:MGI:3603513]	chrX	169975043	169978917	-	136.168	-1.19224	0.00773664	0.122691	-0.707567	0.116022
ENSMUSG00000057234	Mettl15	protein_coding	methyltransferase like 15 [Source:MGI Symbol;Acc:MGI:1924144]	chr2	109092297	109280748	-	85.761	-1.20615	0.00768248	0.122194	-0.726752	0.116368
ENSMUSG00000043088	Il17re	protein_coding	interleukin 17 receptor E [Source:MGI Symbol;Acc:MGI:1889371]	chr6	113458484	113470758	+	69.1324	2.38131	0.00303843	0.0682582	1.49885	0.116402
ENSMUSG00000047139	Cd24a	protein_coding	CD24a antigen [Source:MGI Symbol;Acc:MGI:88323]	chr10	43578284	43584265	+	355.992	1.07533	0.00770555	0.122444	0.66451	0.116402
ENSMUSG00000021268	Meg3	lincRNA	maternally expressed 3 [Source:MGI Symbol;Acc:MGI:1202886]	chr12	109541001	109571726	+	87.3899	-3.76621	0.0091294	0.136578	-0.0524092	0.116725
ENSMUSG00000012483	Rpa3	protein_coding	replication protein A3 [Source:MGI Symbol;Acc:MGI:1915490]	chr6	8255936	8259173	-	302.654	0.711509	0.00775358	0.122691	0.507842	0.116901
ENSMUSG00000032897	Nfyc	protein_coding	nuclear transcription factor-Y gamma [Source:MGI Symbol;Acc:MGI:107901]	chr4	120757438	120831572	-	959.939	0.624502	0.00974829	0.142414	0.446837	0.117028
ENSMUSG00000052316	Lrrc15	protein_coding	leucine rich repeat containing 15 [Source:MGI Symbol;Acc:MGI:1921738]	chr16	30269302	30283256	-	84.1871	-6.77543	0.00777127	0.122691	-0.022708	0.117031
ENSMUSG00000051557	Pusl1	protein_coding	pseudouridylate synthase-like 1 [Source:MGI Symbol;Acc:MGI:3047787]	chr4	155887879	155891781	-	127.003	1.91892	0.00778494	0.122691	0.145332	0.117124
ENSMUSG00000054263	Lifr	protein_coding	LIF receptor alpha [Source:MGI Symbol;Acc:MGI:96788]	chr15	7090614	7197489	+	1694.02	1.08579	0.00979489	0.142719	0.573698	0.117247
ENSMUSG00000031703	Itfg1	protein_coding	integrin alpha FG-GAP repeat containing 1 [Source:MGI Symbol;Acc:MGI:106419]	chr8	85717578	85840921	-	516.895	0.775203	0.00764773	0.122194	0.542363	0.117291
ENSMUSG00000053119	Chmp3	protein_coding	charged multivesicular body protein 3 [Source:MGI Symbol;Acc:MGI:1913950]	chr6	71543797	71582609	+	1056.57	-0.462821	0.00981748	0.142924	-0.360308	0.117291
ENSMUSG00000029765	Plxna4	protein_coding	plexin A4 [Source:MGI Symbol;Acc:MGI:2179061]	chr6	32144268	32588192	-	21.3388	3.94619	0.00253217	0.0602123	0.0690967	0.117586
ENSMUSG00000085808	Gm14718	antisense	predicted gene 14718 [Source:MGI Symbol;Acc:MGI:3705113]	chrX	57200643	57204378	+	122.571	1.42062	0.00927299	0.13785	0.360799	0.117586
ENSMUSG00000047030	Spata2	protein_coding	spermatogenesis associated 2 [Source:MGI Symbol;Acc:MGI:2146885]	chr2	167481133	167492887	-	1621.75	-0.505249	0.0100968	0.145718	-0.38507	0.1178
ENSMUSG00000022508	Bcl6	protein_coding	B cell leukemia/lymphoma 6 [Source:MGI Symbol;Acc:MGI:107187]	chr16	23965052	23988852	-	768.959	-0.736085	0.0100123	0.144915	-0.500596	0.11916
ENSMUSG00000032869	Psmf1	protein_coding	proteasome (prosome, macropain) inhibitor subunit 1 [Source:MGI Symbol;Acc:MGI:1346072]	chr2	151715812	151744186	-	2031.01	-0.418259	0.0148218	0.185068	-0.324407	0.119754
ENSMUSG00000003534	Ddr1	protein_coding	discoidin domain receptor family, member 1 [Source:MGI Symbol;Acc:MGI:99216]	chr17	35681567	35704621	-	260.854	1.27206	0.00809032	0.1258	0.727033	0.120776
ENSMUSG00000024949	Sf1	protein_coding	splicing factor 1 [Source:MGI Symbol;Acc:MGI:1095403]	chr19	6363690	6378030	+	2957.77	0.404744	0.0136418	0.175459	0.324045	0.120776
ENSMUSG00000035171	1110059E24Rik	protein_coding	RIKEN cDNA 1110059E24 gene [Source:MGI Symbol;Acc:MGI:1913456]	chr19	21581202	21652976	-	789.102	0.75746	0.00799381	0.124882	0.53252	0.121623
ENSMUSG00000032388	Spg21	protein_coding	SPG21, maspardin [Source:MGI Symbol;Acc:MGI:106403]	chr9	65460947	65488470	+	247.461	0.665754	0.0082043	0.126745	0.480446	0.122243
ENSMUSG00000025155	Dus1l	protein_coding	dihydrouridine synthase 1-like (S. cerevisiae) [Source:MGI Symbol;Acc:MGI:1915980]	chr11	120789201	120796403	-	613.184	0.649699	0.0103576	0.148325	0.460376	0.122565
ENSMUSG00000015126	Tsr3	protein_coding	TSR3 20S rRNA accumulation [Source:MGI Symbol;Acc:MGI:1915577]	chr17	25240170	25242798	+	536.399	0.90773	0.0106751	0.150671	0.558636	0.123514
ENSMUSG00000020260	Pofut2	protein_coding	protein O-fucosyltransferase 2 [Source:MGI Symbol;Acc:MGI:1916863]	chr10	77259218	77269575	+	820.023	0.403089	0.0104677	0.149089	0.326011	0.123514
ENSMUSG00000031993	Snx19	protein_coding	sorting nexin 19 [Source:MGI Symbol;Acc:MGI:1921581]	chr9	30427108	30466733	+	518.54	-0.784039	0.0107085	0.150839	-0.514524	0.123514
ENSMUSG00000050921	P2ry10	protein_coding	purinergic receptor P2Y, G-protein coupled 10 [Source:MGI Symbol;Acc:MGI:1926076]	chrX	107088492	107104974	+	16701.5	-0.41415	0.0106989	0.150839	-0.330003	0.123514
ENSMUSG00000100838	Gm29094	protein_coding	predicted gene 29094 [Source:MGI Symbol;Acc:MGI:5579800]	chr9	89199379	89215471	+	49.5694	-1.5972	0.00484418	0.0931345	-1.00062	0.123514
ENSMUSG00000014353	Tmem87b	protein_coding	transmembrane protein 87B [Source:MGI Symbol;Acc:MGI:1919727]	chr2	128818118	128854261	+	1065.36	0.539899	0.0107412	0.150839	0.401468	0.123657
ENSMUSG00000018921	Pelp1	protein_coding	proline, glutamic acid and leucine rich protein 1 [Source:MGI Symbol;Acc:MGI:1922523]	chr11	70392883	70410031	-	864.971	-0.42899	0.0118899	0.161659	-0.337015	0.123657
ENSMUSG00000082292	Gm12250	processed_pseudogene	predicted gene 12250 [Source:MGI Symbol;Acc:MGI:3649299]	chr11	58187739	58189012	+	390.157	-1.13337	0.00841635	0.129182	-0.665536	0.124013
ENSMUSG00000057672	Pkn1	protein_coding	protein kinase N1 [Source:MGI Symbol;Acc:MGI:108022]	chr8	83666536	83699179	-	1031.74	0.576895	0.0105947	0.150173	0.422121	0.124304
ENSMUSG00000022707	Gbe1	protein_coding	glucan (1,4-alpha-), branching enzyme 1 [Source:MGI Symbol;Acc:MGI:1921435]	chr16	70313949	70569716	+	982.151	0.787085	0.0106219	0.150346	0.51872	0.124505
ENSMUSG00000047767	Atg16l2	protein_coding	autophagy related 16-like 2 (S. cerevisiae) [Source:MGI Symbol;Acc:MGI:1920933]	chr7	101263034	101302251	-	2196.06	0.676077	0.0157329	0.191003	0.434275	0.125196
ENSMUSG00000002204	Napsa	protein_coding	napsin A aspartic peptidase [Source:MGI Symbol;Acc:MGI:109365]	chr7	44572380	44586862	+	1516.61	0.529335	0.0158444	0.191801	0.386193	0.125965
ENSMUSG00000025437	Usp33	protein_coding	ubiquitin specific peptidase 33 [Source:MGI Symbol;Acc:MGI:2159711]	chr3	152346478	152393617	+	401.409	0.667059	0.0101899	0.146427	0.469431	0.126604
ENSMUSG00000024556	Me2	protein_coding	malic enzyme 2, NAD(+)-dependent, mitochondrial [Source:MGI Symbol;Acc:MGI:2147351]	chr18	73769903	73815449	-	6387.63	0.888093	0.0145529	0.182596	0.497006	0.126764
ENSMUSG00000020888	Dvl2	protein_coding	dishevelled segment polarity protein 2 [Source:MGI Symbol;Acc:MGI:106613]	chr11	70000595	70012301	+	389.502	0.607085	0.0110991	0.154462	0.433872	0.126807
ENSMUSG00000021668	Polk	protein_coding	polymerase (DNA directed), kappa [Source:MGI Symbol;Acc:MGI:1349767]	chr13	96480690	96542579	-	568.692	-0.556384	0.0108796	0.152396	-0.413121	0.126807
ENSMUSG00000031627	Irf2	protein_coding	interferon regulatory factor 2 [Source:MGI Symbol;Acc:MGI:96591]	chr8	46739732	46847458	+	1790.22	-0.325077	0.0160531	0.193906	-0.264255	0.12692
ENSMUSG00000036241	Ube2r2	protein_coding	ubiquitin-conjugating enzyme E2R 2 [Source:MGI Symbol;Acc:MGI:1914865]	chr4	41135743	41193380	+	330.786	0.674314	0.0111395	0.154866	0.464273	0.12692
ENSMUSG00000020227	Irak3	protein_coding	interleukin-1 receptor-associated kinase 3 [Source:MGI Symbol;Acc:MGI:1921164]	chr10	120141648	120202130	-	69.8273	1.72864	0.00513663	0.0964799	1.03579	0.128185
ENSMUSG00000029068	Ccnl2	protein_coding	cyclin L2 [Source:MGI Symbol;Acc:MGI:1927119]	chr4	155812489	155824543	+	3478.51	0.392303	0.0111948	0.155265	0.314881	0.128185
ENSMUSG00000031497	Tnfsf13b	protein_coding	tumor necrosis factor (ligand) superfamily, member 13b [Source:MGI Symbol;Acc:MGI:1344376]	chr8	10006467	10039072	+	135.827	0.847033	0.00916768	0.136809	0.555658	0.128185
ENSMUSG00000036295	Lrrn3	protein_coding	leucine rich repeat protein 3, neuronal [Source:MGI Symbol;Acc:MGI:106036]	chr12	41451668	41486431	-	109.362	-2.57303	0.0104157	0.148774	-0.111271	0.128185
ENSMUSG00000039428	Tmem135	protein_coding	transmembrane protein 135 [Source:MGI Symbol;Acc:MGI:1920009]	chr7	89139714	89404222	-	749.72	0.511297	0.0124754	0.165888	0.380911	0.128185
ENSMUSG00000061904	Slc25a3	protein_coding	solute carrier family 25 (mitochondrial carrier, phosphate carrier), member 3 [Source:MGI Symbol;Acc:MGI:1353498]	chr10	91116574	91124059	-	11112.9	0.696056	0.0113156	0.156401	0.468339	0.128185
ENSMUSG00000075289	Carns1	protein_coding	carnosine synthase 1 [Source:MGI Symbol;Acc:MGI:2147595]	chr19	4164324	4175479	-	177.712	0.93078	0.00879122	0.133219	0.600852	0.128185
ENSMUSG00000048732	Klhl11	protein_coding	kelch-like 11 [Source:MGI Symbol;Acc:MGI:2388648]	chr11	100462614	100472741	-	87.298	1.49566	0.00921173	0.137098	0.3351	0.128276
ENSMUSG00000041372	B4galnt3	protein_coding	beta-1,4-N-acetyl-galactosaminyl transferase 3 [Source:MGI Symbol;Acc:MGI:3041155]	chr6	120203073	120294559	-	7.79965	-6.25555	0.000677501	0.0227229	-0.0598814	0.129443
ENSMUSG00000029651	Mtus2	protein_coding	microtubule associated tumor suppressor candidate 2 [Source:MGI Symbol;Acc:MGI:1915388]	chr5	147957320	148316065	+	25.5379	3.96082	0.00520557	0.0968434	0.0433645	0.129544
ENSMUSG00000026429	Ube2t	protein_coding	ubiquitin-conjugating enzyme E2T [Source:MGI Symbol;Acc:MGI:1914446]	chr1	134962565	134974162	+	322.328	-0.707158	0.0113597	0.156621	-0.48027	0.130806
ENSMUSG00000037005	Xpnpep2	protein_coding	X-prolyl aminopeptidase (aminopeptidase P) 2, membrane-bound [Source:MGI Symbol;Acc:MGI:2180001]	chrX	48108725	48136981	+	16.553	4.69698	0.00567015	0.102734	0.0560399	0.131131
ENSMUSG00000039427	Alg1	protein_coding	asparagine-linked glycosylation 1 (beta-1,4-mannosyltransferase) [Source:MGI Symbol;Acc:MGI:2384774]	chr16	5233621	5244912	+	333.35	0.837585	0.00889427	0.134292	0.553181	0.131189
ENSMUSG00000037188	Grhl3	protein_coding	grainyhead like transcription factor 3 [Source:MGI Symbol;Acc:MGI:2655333]	chr4	135541888	135573630	-	8.51321	-6.43684	0.00121931	0.0355948	-0.0484407	0.131199
ENSMUSG00000041153	Osgin2	protein_coding	oxidative stress induced growth inhibitor family member 2 [Source:MGI Symbol;Acc:MGI:2384798]	chr4	15997121	16013888	-	373.068	0.78766	0.0116699	0.15984	0.506206	0.131199
ENSMUSG00000063450	Syne2	protein_coding	spectrin repeat containing, nuclear envelope 2 [Source:MGI Symbol;Acc:MGI:2449316]	chr12	75818134	76110926	+	2467.27	0.428517	0.0114643	0.157802	0.338555	0.131402
ENSMUSG00000103133	Gm37303	TEC	predicted gene, 37303 [Source:MGI Symbol;Acc:MGI:5610531]	chr9	72355075	72356633	+	26.3631	2.42312	0.00415067	0.0844297	1.48669	0.131426
ENSMUSG00000106457	Gm42585	TEC	predicted gene 42585 [Source:MGI Symbol;Acc:MGI:5662722]	chr5	25369020	25373039	+	23.0389	4.49135	0.00416033	0.0844297	0.0575645	0.13161
ENSMUSG00000049764	Zfp280b	protein_coding	zinc finger protein 280B [Source:MGI Symbol;Acc:MGI:1927865]	chr10	76032650	76043234	+	257.6	1.14152	0.00919825	0.13702	0.648442	0.131915
ENSMUSG00000061136	Prpf40a	protein_coding	pre-mRNA processing factor 40A [Source:MGI Symbol;Acc:MGI:1860512]	chr2	53134704	53191702	-	6043.02	-0.373795	0.0115737	0.158783	-0.301368	0.132167
ENSMUSG00000032086	Bace1	protein_coding	beta-site APP cleaving enzyme 1 [Source:MGI Symbol;Acc:MGI:1346542]	chr9	45838580	45864399	+	291.861	-0.765523	0.0109717	0.153204	-0.497662	0.132803
ENSMUSG00000032436	Cmtm7	protein_coding	CKLF-like MARVEL transmembrane domain containing 7 [Source:MGI Symbol;Acc:MGI:2447166]	chr9	114756836	114781856	-	569.221	0.814662	0.00907508	0.136159	0.540591	0.132803
ENSMUSG00000034308	Sdr42e1	protein_coding	short chain dehydrogenase/reductase family 42E, member 1 [Source:MGI Symbol;Acc:MGI:1921282]	chr8	117661399	117673689	-	79.5467	0.967315	0.00927874	0.13785	0.60821	0.132803
ENSMUSG00000043587	Pxylp1	protein_coding	2-phosphoxylose phosphatase 1 [Source:MGI Symbol;Acc:MGI:2442444]	chr9	96823336	96892669	-	269.363	1.27897	0.0092938	0.13795	0.544423	0.132803
ENSMUSG00000009670	Tex11	protein_coding	testis expressed gene 11 [Source:MGI Symbol;Acc:MGI:1933237]	chrX	100838648	101059667	-	30.6594	-7.32736	0.00301204	0.0678349	-0.0276616	0.132829
ENSMUSG00000012126	Ubxn11	protein_coding	UBX domain protein 11 [Source:MGI Symbol;Acc:MGI:1914836]	chr4	134102570	134127593	+	3436.2	0.647569	0.0118135	0.161013	0.466427	0.132829
ENSMUSG00000021930	Spryd7	protein_coding	SPRY domain containing 7 [Source:MGI Symbol;Acc:MGI:1913924]	chr14	61531993	61556886	-	144.735	1.02467	0.00947186	0.139107	0.619756	0.132829
ENSMUSG00000022769	Sdf2l1	protein_coding	stromal cell-derived factor 2-like 1 [Source:MGI Symbol;Acc:MGI:2149842]	chr16	17130138	17132383	-	837.394	1.15907	0.0133216	0.173077	0.493271	0.132829
ENSMUSG00000026317	Cln8	protein_coding	CLN8 transmembrane ER and ERGIC protein [Source:MGI Symbol;Acc:MGI:1349447]	chr8	14881335	14901720	+	484.017	-0.605254	0.0117708	0.160562	-0.428923	0.132829
ENSMUSG00000026764	Kif5c	protein_coding	kinesin family member 5C [Source:MGI Symbol;Acc:MGI:1098269]	chr2	49619298	49774778	+	81.1787	1.53837	0.00943523	0.138936	0.325716	0.132829
ENSMUSG00000028358	Zfp618	protein_coding	zinc finger protein 618 [Source:MGI Symbol;Acc:MGI:1919950]	chr4	62965573	63139708	+	242.132	-3.55369	0.00940829	0.138662	-0.066547	0.132829
ENSMUSG00000030407	Qpctl	protein_coding	glutaminyl-peptide cyclotransferase-like [Source:MGI Symbol;Acc:MGI:1914619]	chr7	19139702	19149291	-	581.498	-0.727826	0.0117579	0.160562	-0.480469	0.132829
ENSMUSG00000030986	Dhx32	protein_coding	DEAH (Asp-Glu-Ala-His) box polypeptide 32 [Source:MGI Symbol;Acc:MGI:2141813]	chr7	133720942	133782726	-	405.24	0.565292	0.0111011	0.154462	0.413926	0.132829
ENSMUSG00000031209	Heph	protein_coding	hephaestin [Source:MGI Symbol;Acc:MGI:1332240]	chrX	96455359	96574485	+	28.8085	-6.58262	0.00424727	0.0852985	-0.0297144	0.132829
ENSMUSG00000040659	Efhd2	protein_coding	EF hand domain containing 2 [Source:MGI Symbol;Acc:MGI:106504]	chr4	141858142	141874920	-	1922.12	-0.367074	0.0135313	0.174711	-0.295058	0.132829
ENSMUSG00000040822	1700123O20Rik	protein_coding	RIKEN cDNA 1700123O20 gene [Source:MGI Symbol;Acc:MGI:1920893]	chr14	54686216	54690741	+	1253.68	-0.356927	0.0117248	0.160328	-0.293026	0.132829
ENSMUSG00000068129	Cst7	protein_coding	cystatin F (leukocystatin) [Source:MGI Symbol;Acc:MGI:1298217]	chr2	150570415	150578944	+	1620.03	-0.443167	0.01194	0.161943	-0.343907	0.132829
ENSMUSG00000027900	Dram2	protein_coding	DNA-damage regulated autophagy modulator 2 [Source:MGI Symbol;Acc:MGI:1914421]	chr3	106547798	106575890	+	394.37	-0.495202	0.0121286	0.163569	-0.372614	0.133437
ENSMUSG00000069114	Zbtb10	protein_coding	zinc finger and BTB domain containing 10 [Source:MGI Symbol;Acc:MGI:2139883]	chr3	9250602	9285333	+	190.124	1.58137	0.00946147	0.139077	0.244861	0.133582
ENSMUSG00000024725	Ostf1	protein_coding	osteoclast stimulating factor 1 [Source:MGI Symbol;Acc:MGI:700012]	chr19	18516137	18631823	-	12082.6	0.831303	0.0121749	0.16406	0.496594	0.133704
ENSMUSG00000004798	Ulk2	protein_coding	unc-51 like kinase 2 [Source:MGI Symbol;Acc:MGI:1352758]	chr11	61775649	61855073	-	574.811	-0.943022	0.0119817	0.162376	-0.538898	0.133991
ENSMUSG00000024173	Tpsab1	protein_coding	tryptase alpha/beta 1 [Source:MGI Symbol;Acc:MGI:96943]	chr17	25343245	25345562	-	91.6661	7.76843	0.0112522	0.155654	0.0155718	0.133991
ENSMUSG00000085156	Snhg15	lincRNA	small nucleolar RNA host gene 15 [Source:MGI Symbol;Acc:MGI:3650059]	chr11	6525591	6528779	-	636.421	0.634768	0.00933324	0.138017	0.457279	0.133991
ENSMUSG00000079017	Ifi27l2a	protein_coding	interferon, alpha-inducible protein 27 like 2A [Source:MGI Symbol;Acc:MGI:1924183]	chr12	103442167	103443680	-	720.037	-0.855749	0.0135625	0.17498	-0.514491	0.134007
ENSMUSG00000020218	Wif1	protein_coding	Wnt inhibitory factor 1 [Source:MGI Symbol;Acc:MGI:1344332]	chr10	121033960	121100650	+	1037.94	-7.35918	0.0120388	0.163014	-0.0166173	0.134388
ENSMUSG00000024654	Asrgl1	protein_coding	asparaginase like 1 [Source:MGI Symbol;Acc:MGI:1913764]	chr19	9109868	9135636	-	564.278	0.694459	0.0120581	0.163014	0.459331	0.134482
ENSMUSG00000020484	Xbp1	protein_coding	X-box binding protein 1 [Source:MGI Symbol;Acc:MGI:98970]	chr11	5520659	5525893	+	1896.32	0.755946	0.0138748	0.177225	0.477434	0.134882
ENSMUSG00000005506	Celf1	protein_coding	CUGBP, Elav-like family member 1 [Source:MGI Symbol;Acc:MGI:1342295]	chr2	90940382	91019497	+	1250.57	0.629383	0.0124203	0.165701	0.441668	0.135421
ENSMUSG00000030325	Klrb1c	protein_coding	killer cell lectin-like receptor subfamily B member 1C [Source:MGI Symbol;Acc:MGI:107538]	chr6	128778485	128789215	-	100.623	1.25505	0.00970148	0.141854	0.648114	0.135501
ENSMUSG00000041096	Tspyl2	protein_coding	TSPY-like 2 [Source:MGI Symbol;Acc:MGI:106244]	chrX	152336852	152342425	-	2071.52	0.98367	0.0121934	0.164129	0.537355	0.135501
ENSMUSG00000045969	Ing1	protein_coding	inhibitor of growth family, member 1 [Source:MGI Symbol;Acc:MGI:1349481]	chr8	11555571	11563251	+	1136.79	-0.625201	0.0121996	0.164129	-0.435772	0.135501
ENSMUSG00000024806	Mlana	protein_coding	melan-A [Source:MGI Symbol;Acc:MGI:108454]	chr19	29697824	29708634	+	131.083	-2.99586	0.0099325	0.144095	-0.0791884	0.136717
ENSMUSG00000031198	Fundc2	protein_coding	FUN14 domain containing 2 [Source:MGI Symbol;Acc:MGI:1914641]	chrX	75382399	75396459	+	1066.53	-0.369837	0.0123321	0.165367	-0.300149	0.136717
ENSMUSG00000006715	Gmnn	protein_coding	geminin [Source:MGI Symbol;Acc:MGI:1927344]	chr13	24751845	24761923	-	431.117	-0.659143	0.0124093	0.165701	-0.447534	0.137411
ENSMUSG00000030471	Zdhhc13	protein_coding	zinc finger, DHHC domain containing 13 [Source:MGI Symbol;Acc:MGI:1919227]	chr7	48789003	48827440	+	536.406	0.782019	0.0124706	0.165888	0.495796	0.137967
ENSMUSG00000069919	Hba-a1	protein_coding	hemoglobin alpha, adult chain 1 [Source:MGI Symbol;Acc:MGI:96015]	chr11	32283511	32284465	+	195.791	8.49064	0.00992499	0.144095	0.0144769	0.138005
ENSMUSG00000024098	Twsg1	protein_coding	twisted gastrulation BMP signaling modulator 1 [Source:MGI Symbol;Acc:MGI:2137520]	chr17	65921972	65951226	-	410.25	0.811731	0.0117675	0.160562	0.518284	0.13814
ENSMUSG00000022667	Cd200r1	protein_coding	CD200 receptor 1 [Source:MGI Symbol;Acc:MGI:1889024]	chr16	44765736	44794978	+	779.438	1.10135	0.00976667	0.142557	0.641808	0.138229
ENSMUSG00000038244	Mical2	protein_coding	microtubule associated monooxygenase, calponin and LIM domain containing 2 [Source:MGI Symbol;Acc:MGI:2444947]	chr7	112225856	112413106	+	239.66	-0.944002	0.00999358	0.144855	-0.575119	0.138229
ENSMUSG00000028630	Dyrk2	protein_coding	dual-specificity tyrosine-(Y)-phosphorylation regulated kinase 2 [Source:MGI Symbol;Acc:MGI:1330301]	chr10	118855603	118870209	-	486.546	-0.683235	0.00979325	0.142719	-0.477546	0.138424
ENSMUSG00000031349	Nsdhl	protein_coding	NAD(P) dependent steroid dehydrogenase-like [Source:MGI Symbol;Acc:MGI:1099438]	chrX	72918557	72958514	+	544.865	-0.75339	0.0142456	0.179758	-0.474393	0.138635
ENSMUSG00000035666	Gtf3c4	protein_coding	general transcription factor IIIC, polypeptide 4 [Source:MGI Symbol;Acc:MGI:2138937]	chr2	28822299	28840360	-	112.038	1.48752	0.0101561	0.146194	0.393954	0.13868
ENSMUSG00000031819	Emc8	protein_coding	ER membrane protein complex subunit 8 [Source:MGI Symbol;Acc:MGI:1343095]	chr8	120653914	120668573	-	557.71	0.956568	0.00984175	0.143027	0.58856	0.138741
ENSMUSG00000029470	P2rx4	protein_coding	purinergic receptor P2X, ligand-gated ion channel 4 [Source:MGI Symbol;Acc:MGI:1338859]	chr5	122707544	122729738	+	1315.19	0.470815	0.0142961	0.180259	0.355602	0.138757
ENSMUSG00000029304	Spp1	protein_coding	secreted phosphoprotein 1 [Source:MGI Symbol;Acc:MGI:98389]	chr5	104435118	104441050	+	3394.3	-3.4483	0.013036	0.1711	-0.0624823	0.139875
ENSMUSG00000031242	2610002M06Rik	protein_coding	RIKEN cDNA 2610002M06 gene [Source:MGI Symbol;Acc:MGI:1914278]	chrX	107782751	107816334	-	167.483	-0.658656	0.0101424	0.146157	-0.465006	0.139875
ENSMUSG00000001665	Gstt3	protein_coding	glutathione S-transferase, theta 3 [Source:MGI Symbol;Acc:MGI:2143526]	chr10	75774115	75781414	-	46.8675	-2.36711	0.00452203	0.089099	-0.174334	0.140018
ENSMUSG00000032661	Oas3	protein_coding	2'-5' oligoadenylate synthetase 3 [Source:MGI Symbol;Acc:MGI:2180850]	chr5	120753098	120777661	-	848.567	-1.22415	0.0145065	0.182222	-0.465585	0.140171
ENSMUSG00000036181	H1f2	protein_coding	H1.2 linker histone, cluster member [Source:MGI Symbol;Acc:MGI:1931526]	chr13	23738808	23740367	+	1099.57	1.24075	0.0131058	0.171207	0.26324	0.140171
ENSMUSG00000078881	Gm14434	protein_coding	predicted gene 14434 [Source:MGI Symbol;Acc:MGI:3702417]	chr2	176473278	176486783	-	21.6511	-7.66572	0.0046433	0.0907375	-0.0225556	0.140171
ENSMUSG00000030654	Arl6ip1	protein_coding	ADP-ribosylation factor-like 6 interacting protein 1 [Source:MGI Symbol;Acc:MGI:1858943]	chr7	118118891	118129662	-	9084.75	-0.441767	0.0128698	0.169616	-0.341882	0.140382
ENSMUSG00000033088	Triobp	protein_coding	TRIO and F-actin binding protein [Source:MGI Symbol;Acc:MGI:1349410]	chr15	78947724	79005869	+	364.24	0.553534	0.0128822	0.169616	0.39987	0.140394
ENSMUSG00000037818	Abhd18	protein_coding	abhydrolase domain containing 18 [Source:MGI Symbol;Acc:MGI:1915468]	chr3	40846970	40938138	+	240.963	1.02901	0.0102991	0.147868	0.61006	0.140705
ENSMUSG00000027533	Fabp5	protein_coding	fatty acid binding protein 5, epidermal [Source:MGI Symbol;Acc:MGI:101790]	chr3	10012548	10016607	+	371.747	0.790832	0.0103124	0.147933	0.518336	0.140765
ENSMUSG00000034442	Trmt5	protein_coding	TRM5 tRNA methyltransferase 5 [Source:MGI Symbol;Acc:MGI:1923607]	chr12	73280011	73286710	-	111.891	-1.32327	0.0104714	0.149089	-0.618186	0.141236
ENSMUSG00000042938	Gm14117	processed_pseudogene	predicted gene 14117 [Source:MGI Symbol;Acc:MGI:3651328]	chr2	146305547	146306389	+	30.0749	4.50771	0.00409306	0.0838172	0.0539762	0.141236
ENSMUSG00000070002	Ell	protein_coding	elongation factor RNA polymerase II [Source:MGI Symbol;Acc:MGI:109377]	chr8	70539457	70592858	+	1224.73	-0.322677	0.0147074	0.184052	-0.267779	0.141236
ENSMUSG00000020659	Cbll1	protein_coding	Casitas B-lineage lymphoma-like 1 [Source:MGI Symbol;Acc:MGI:2144842]	chr12	31484829	31499616	-	1362.84	-0.398874	0.013315	0.173077	-0.315971	0.141372
ENSMUSG00000043923	Ccdc84	protein_coding	coiled-coil domain containing 84 [Source:MGI Symbol;Acc:MGI:2685960]	chr9	44410159	44418569	-	607.526	0.580065	0.0131469	0.171609	0.413221	0.142353
ENSMUSG00000051950	B3glct	protein_coding	beta-3-glucosyltransferase [Source:MGI Symbol;Acc:MGI:2685903]	chr5	149678230	149762599	+	258.423	1.28621	0.0104564	0.149089	0.393484	0.142353
ENSMUSG00000023118	Sympk	protein_coding	symplekin [Source:MGI Symbol;Acc:MGI:1915438]	chr7	19024377	19054618	+	1080.35	0.860995	0.013186	0.171985	0.494169	0.142578
ENSMUSG00000038637	Lrrc56	protein_coding	leucine rich repeat containing 56 [Source:MGI Symbol;Acc:MGI:1917802]	chr7	141194157	141210055	+	109.349	1.72988	0.0105368	0.149479	0.231625	0.142758
ENSMUSG00000047284	Neurl4	protein_coding	neuralized E3 ubiquitin protein ligase 4 [Source:MGI Symbol;Acc:MGI:1921092]	chr11	69901072	69913820	+	151.036	-1.62117	0.0105169	0.149324	-0.245496	0.142758
ENSMUSG00000081534	Slc48a1	protein_coding	solute carrier family 48 (heme transporter), member 1 [Source:MGI Symbol;Acc:MGI:1914989]	chr15	97778520	97792692	+	693.208	0.720476	0.0149684	0.185923	0.456663	0.142758
ENSMUSG00000039218	Srrm2	protein_coding	serine/arginine repetitive matrix 2 [Source:MGI Symbol;Acc:MGI:1923206]	chr17	23790532	23824741	+	4394.4	0.458521	0.0133032	0.173077	0.346419	0.143346
ENSMUSG00000034329	Brip1	protein_coding	BRCA1 interacting protein C-terminal helicase 1 [Source:MGI Symbol;Acc:MGI:2442836]	chr11	86058138	86201193	-	152.498	-1.06732	0.0106381	0.150346	-0.600962	0.143808
ENSMUSG00000116640	Gm8670	processed_pseudogene	predicted gene 8670 [Source:MGI Symbol;Acc:MGI:3643441]	chr16	48749400	48750448	-	203.94	1.316	0.010634	0.150346	0.361013	0.143892
ENSMUSG00000000303	Cdh1	protein_coding	cadherin 1 [Source:MGI Symbol;Acc:MGI:88354]	chr8	106603351	106670246	+	6952.72	-0.582657	0.0134349	0.174006	-0.406726	0.144268
ENSMUSG00000031592	Pcm1	protein_coding	pericentriolar material 1 [Source:MGI Symbol;Acc:MGI:1277958]	chr8	41239752	41332344	+	1517.28	0.556627	0.0153997	0.189305	0.391808	0.144268
ENSMUSG00000017802	Retreg3	protein_coding	reticulophagy regulator family member 3 [Source:MGI Symbol;Acc:MGI:1915248]	chr11	101096322	101119893	-	1463.81	0.649395	0.0154755	0.189677	0.429715	0.144622
ENSMUSG00000031935	Med17	protein_coding	mediator complex subunit 17 [Source:MGI Symbol;Acc:MGI:2182585]	chr9	15260351	15279931	-	557.523	0.46306	0.0135078	0.174544	0.352266	0.144622
ENSMUSG00000039886	Tmem120a	protein_coding	transmembrane protein 120A [Source:MGI Symbol;Acc:MGI:2686991]	chr5	135735485	135744448	-	691.285	0.668015	0.0137996	0.176797	0.444792	0.144622
ENSMUSG00000104432	A430027C01Rik	TEC	RIKEN cDNA A430027C01 gene [Source:MGI Symbol;Acc:MGI:2143417]	chr9	72011376	72013019	-	90.9277	1.39472	0.0111962	0.155265	0.421945	0.144622
ENSMUSG00000024234	Mtpap	protein_coding	mitochondrial poly(A) polymerase [Source:MGI Symbol;Acc:MGI:1914690]	chr18	4375592	4397330	+	1232.45	-0.512562	0.0138226	0.17683	-0.376379	0.144653
ENSMUSG00000029250	Polr2b	protein_coding	polymerase (RNA) II (DNA directed) polypeptide B [Source:MGI Symbol;Acc:MGI:2388280]	chr5	77310147	77349324	+	2577.45	-0.558241	0.0199271	0.221739	-0.368242	0.144653
ENSMUSG00000026095	Asnsd1	protein_coding	asparagine synthetase domain containing 1 [Source:MGI Symbol;Acc:MGI:1917646]	chr1	53344617	53352752	-	746.985	0.763164	0.013613	0.175359	0.483764	0.145202
ENSMUSG00000029797	Sspo	protein_coding	SCO-spondin [Source:MGI Symbol;Acc:MGI:2674311]	chr6	48448229	48501250	+	42.5631	-4.44007	0.00481352	0.0928663	-0.0399779	0.145202
ENSMUSG00000024413	Npc1	protein_coding	NPC intracellular cholesterol transporter 1 [Source:MGI Symbol;Acc:MGI:1097712]	chr18	12189692	12236400	-	2001.35	0.712269	0.0202888	0.224266	0.422059	0.146271
ENSMUSG00000025246	Tbl1x	protein_coding	transducin (beta)-like 1 X-linked [Source:MGI Symbol;Acc:MGI:1336172]	chrX	77511013	77662983	+	1134.82	0.492194	0.0107383	0.150839	0.375253	0.146271
ENSMUSG00000026135	Zfp142	protein_coding	zinc finger protein 142 [Source:MGI Symbol;Acc:MGI:1924514]	chr1	74565127	74588246	-	683.602	-0.695676	0.015527	0.18989	-0.4461	0.146271
ENSMUSG00000027429	Sec23b	protein_coding	SEC23 homolog B, COPII coat complex component [Source:MGI Symbol;Acc:MGI:1350925]	chr2	144556229	144590749	+	4900.72	-0.362494	0.0139338	0.177707	-0.293557	0.146271
ENSMUSG00000029228	Lnx1	protein_coding	ligand of numb-protein X 1 [Source:MGI Symbol;Acc:MGI:1278335]	chr5	74592447	74702912	-	11.2781	-4.83339	0.00153899	0.0420547	-0.0839012	0.146271
ENSMUSG00000079108	Srp54c	protein_coding	signal recognition particle 54C [Source:MGI Symbol;Acc:MGI:3714359]	chr12	55230168	55263836	+	2434.83	-0.32819	0.0157792	0.191235	-0.27011	0.146271
ENSMUSG00000018470	Kcnab3	protein_coding	potassium voltage-gated channel, shaker-related subfamily, beta member 3 [Source:MGI Symbol;Acc:MGI:1336208]	chr11	69326258	69333042	+	66.6995	-1.48223	0.00488564	0.0934197	-0.939074	0.146497
ENSMUSG00000004508	Gab2	protein_coding	growth factor receptor bound protein 2-associated protein 2 [Source:MGI Symbol;Acc:MGI:1333854]	chr7	97081586	97308946	+	67.0876	2.16449	0.00505949	0.0955114	0.176933	0.148047
ENSMUSG00000029034	Ints11	protein_coding	integrator complex subunit 11 [Source:MGI Symbol;Acc:MGI:1919207]	chr4	155869546	155889103	+	1291.68	0.748167	0.0139849	0.178222	0.46066	0.148047
ENSMUSG00000030217	Art4	protein_coding	ADP-ribosyltransferase 4 [Source:MGI Symbol;Acc:MGI:1202710]	chr6	136848451	136857733	-	27.8053	-4.5473	0.00649188	0.112473	-0.0401438	0.148206
ENSMUSG00000006599	Gtf2h1	protein_coding	general transcription factor II H, polypeptide 1 [Source:MGI Symbol;Acc:MGI:1277216]	chr7	46796103	46823800	+	533.645	0.71981	0.0109663	0.153204	0.48475	0.148673
ENSMUSG00000024006	Stk38	protein_coding	serine/threonine kinase 38 [Source:MGI Symbol;Acc:MGI:2442572]	chr17	28970880	29007995	-	2709.45	0.530629	0.0140904	0.179098	0.388336	0.148729
ENSMUSG00000049323	Smcr8	protein_coding	Smith-Magenis syndrome chromosome region, candidate 8 homolog (human) [Source:MGI Symbol;Acc:MGI:2444720]	chr11	60777524	60788287	+	526.264	-0.768058	0.0141556	0.179284	-0.483108	0.149291
ENSMUSG00000039579	Grin3a	protein_coding	glutamate receptor ionotropic, NMDA3A [Source:MGI Symbol;Acc:MGI:1933206]	chr4	49661611	49845744	-	35.0397	-4.50147	0.0065858	0.113039	-0.0503056	0.149713
ENSMUSG00000041890	Git2	protein_coding	GIT ArfGAP 2 [Source:MGI Symbol;Acc:MGI:1347053]	chr5	114727407	114775517	-	3176.33	0.508189	0.0142113	0.179461	0.372873	0.149713
ENSMUSG00000064325	Hhip	protein_coding	Hedgehog-interacting protein [Source:MGI Symbol;Acc:MGI:1341847]	chr8	79965851	80058006	-	389.857	-7.55747	0.0134766	0.174338	-0.01177	0.150696
ENSMUSG00000027208	Fgf7	protein_coding	fibroblast growth factor 7 [Source:MGI Symbol;Acc:MGI:95521]	chr2	126034658	126091185	+	237.57	-5.37911	0.0114331	0.157503	-0.0337057	0.150891
ENSMUSG00000043263	Ifi209	protein_coding	interferon activated gene 209 [Source:MGI Symbol;Acc:MGI:2138243]	chr1	173630917	173647928	+	574.634	-0.692725	0.0112158	0.155279	-0.474364	0.151155
ENSMUSG00000027524	Edn3	protein_coding	endothelin 3 [Source:MGI Symbol;Acc:MGI:95285]	chr2	174760619	174784042	+	425.441	-6.24552	0.011521	0.158322	-0.0225964	0.151347
ENSMUSG00000032094	Cd3d	protein_coding	CD3 antigen, delta polypeptide [Source:MGI Symbol;Acc:MGI:88331]	chr9	44981786	44987339	+	7854.46	-0.308399	0.0193397	0.217676	-0.258069	0.151347
ENSMUSG00000062028	Irgc1	protein_coding	immunity-related GTPase family, cinema 1 [Source:MGI Symbol;Acc:MGI:2685948]	chr7	24431922	24452297	-	459.276	2.59421	0.0144603	0.181916	0.0586056	0.151347
ENSMUSG00000068246	Apol9b	protein_coding	apolipoprotein L 9b [Source:MGI Symbol;Acc:MGI:1919148]	chr15	77729039	77736382	+	283.381	-0.899478	0.0115172	0.158322	-0.533384	0.151347
ENSMUSG00000058729	Lin9	protein_coding	lin-9 homolog (C. elegans) [Source:MGI Symbol;Acc:MGI:1919818]	chr1	180641150	180690694	+	178.725	-0.949964	0.0136916	0.175964	-0.528521	0.152197
ENSMUSG00000028602	Tnfrsf8	protein_coding	tumor necrosis factor receptor superfamily, member 8 [Source:MGI Symbol;Acc:MGI:99908]	chr4	145267137	145315164	-	301.165	1.12805	0.0137044	0.175992	0.517292	0.15221
ENSMUSG00000031600	Vps37a	protein_coding	vacuolar protein sorting 37A [Source:MGI Symbol;Acc:MGI:1261835]	chr8	40511783	40550757	+	1218.28	0.809203	0.0149096	0.185746	0.470681	0.152445
ENSMUSG00000022466	Rpap3	protein_coding	RNA polymerase II associated protein 3 [Source:MGI Symbol;Acc:MGI:1277218]	chr15	97675097	97705825	-	657.823	-0.608204	0.0146301	0.183241	-0.415963	0.15261
ENSMUSG00000020271	Fbxw11	protein_coding	F-box and WD-40 domain protein 11 [Source:MGI Symbol;Acc:MGI:2144023]	chr11	32642724	32746816	+	893.107	0.503502	0.0149971	0.186002	0.368793	0.153082
ENSMUSG00000052305	Hbb-bs	protein_coding	hemoglobin, beta adult s chain [Source:MGI Symbol;Acc:MGI:5474852]	chr7	103826534	103828096	-	118.745	8.23892	0.0122223	0.164302	0.0147548	0.153493
ENSMUSG00000063281	Zfp35	protein_coding	zinc finger protein 35 [Source:MGI Symbol;Acc:MGI:99179]	chr18	23989632	24005376	+	342.814	-0.707462	0.0115329	0.158355	-0.477685	0.153996
ENSMUSG00000036613	Eipr1	protein_coding	EARP complex and GARP complex interacting protein 1 [Source:MGI Symbol;Acc:MGI:1289332]	chr12	28751803	28869865	+	1473.36	-0.50544	0.0148452	0.18522	-0.370383	0.154254
ENSMUSG00000060519	Tor3a	protein_coding	torsin family 3, member A [Source:MGI Symbol;Acc:MGI:1353652]	chr1	156653617	156674356	-	1096.58	0.509864	0.0167921	0.20022	0.364923	0.154254
ENSMUSG00000102644	Thap6	transcribed_unitary_pseudogene	THAP domain containing 6 [Source:MGI Symbol;Acc:MGI:1922436]	chr5	91962389	91972066	+	129.989	-0.934841	0.0118301	0.161108	-0.552804	0.154456
ENSMUSG00000026965	Anapc2	protein_coding	anaphase promoting complex subunit 2 [Source:MGI Symbol;Acc:MGI:2139135]	chr2	25272478	25285915	+	1445.88	0.491151	0.0149252	0.185801	0.36272	0.154777
ENSMUSG00000068328	Aup1	protein_coding	ancient ubiquitous protein 1 [Source:MGI Symbol;Acc:MGI:107789]	chr6	83054521	83057808	+	5353.74	0.417982	0.0200848	0.222603	0.32175	0.155235
ENSMUSG00000028832	Stmn1	protein_coding	stathmin 1 [Source:MGI Symbol;Acc:MGI:96739]	chr4	134468320	134473843	+	3950.09	-0.691889	0.0152108	0.187814	-0.438921	0.155596
ENSMUSG00000071655	Ubxn1	protein_coding	UBX domain protein 1 [Source:MGI Symbol;Acc:MGI:1289301]	chr19	8871496	8875863	+	1387.06	0.350831	0.0117212	0.160328	0.287888	0.155597
ENSMUSG00000070814	Zswim9	protein_coding	zinc finger SWIM-type containing 9 [Source:MGI Symbol;Acc:MGI:2447816]	chr7	13258967	13278721	-	62.4991	-2.91709	0.00532616	0.0986463	-0.0738344	0.155716
ENSMUSG00000045078	Rnf216	protein_coding	ring finger protein 216 [Source:MGI Symbol;Acc:MGI:1344349]	chr5	142990893	143112994	-	921.582	0.472483	0.015122	0.187178	0.354567	0.156166
ENSMUSG00000038156	Spon1	protein_coding	spondin 1, (f-spondin) extracellular matrix protein [Source:MGI Symbol;Acc:MGI:2385287]	chr7	113765998	114043370	+	528.528	-1.65267	0.0154539	0.189589	-0.195342	0.156171
ENSMUSG00000038884	Shfl	protein_coding	shiftless antiviral inhibitor of ribosomal frameshifting [Source:MGI Symbol;Acc:MGI:2441788]	chr9	20868642	20874307	+	448.671	0.645303	0.015502	0.189863	0.428668	0.156527
ENSMUSG00000029798	Herc6	protein_coding	hect domain and RLD 6 [Source:MGI Symbol;Acc:MGI:1914388]	chr6	57581000	57664632	+	1215.11	-0.642489	0.0155156	0.189889	-0.426761	0.156534
ENSMUSG00000041671	Pyroxd1	protein_coding	pyridine nucleotide-disulphide oxidoreductase domain 1 [Source:MGI Symbol;Acc:MGI:2676395]	chr6	142345654	142363257	+	282.984	-0.832712	0.0120904	0.163186	-0.520787	0.156545
ENSMUSG00000028861	Mrps15	protein_coding	mitochondrial ribosomal protein S15 [Source:MGI Symbol;Acc:MGI:1913657]	chr4	126046925	126055532	+	572.991	0.838047	0.0152566	0.18824	0.487013	0.156773
ENSMUSG00000095098	Ccdc85b	protein_coding	coiled-coil domain containing 85B [Source:MGI Symbol;Acc:MGI:2147607]	chr19	5453180	5457894	-	32.492	1.63726	0.00706264	0.117489	0.899984	0.156773
ENSMUSG00000004936	Map2k1	protein_coding	mitogen-activated protein kinase kinase 1 [Source:MGI Symbol;Acc:MGI:1346866]	chr9	64185770	64253631	-	1524.24	0.577083	0.0175216	0.204959	0.388861	0.15682
ENSMUSG00000034664	Itga2b	protein_coding	integrin alpha 2b [Source:MGI Symbol;Acc:MGI:96601]	chr11	102453297	102470122	-	58.2491	1.47931	0.00707652	0.117489	0.833494	0.15682
ENSMUSG00000032905	Atg12	protein_coding	autophagy related 12 [Source:MGI Symbol;Acc:MGI:1914776]	chr18	46730144	46741580	-	1936.94	-0.38525	0.015304	0.188639	-0.304367	0.156871
ENSMUSG00000053253	Ndfip2	protein_coding	Nedd4 family interacting protein 2 [Source:MGI Symbol;Acc:MGI:1923523]	chr14	105258573	105309298	+	2050.79	0.39732	0.01571	0.190879	0.316681	0.15758
ENSMUSG00000040138	Ndp	protein_coding	Norrie disease (pseudoglioma) (human) [Source:MGI Symbol;Acc:MGI:102570]	chrX	16885521	16911774	-	27.3583	-7.01234	0.00557183	0.101616	-0.0257609	0.157663
ENSMUSG00000025950	Idh1	protein_coding	isocitrate dehydrogenase 1 (NADP+), soluble [Source:MGI Symbol;Acc:MGI:96413]	chr1	65158616	65186500	-	749.202	-0.925307	0.0154569	0.189589	-0.472796	0.157917
ENSMUSG00000045730	Adrb2	protein_coding	adrenergic receptor, beta 2 [Source:MGI Symbol;Acc:MGI:87938]	chr18	62177816	62179959	-	2176.44	0.571408	0.0227334	0.239663	0.380128	0.157917
ENSMUSG00000005220	Corin	protein_coding	corin, serine peptidase [Source:MGI Symbol;Acc:MGI:1349451]	chr5	72300025	72504473	-	426.329	-4.32718	0.0120559	0.163014	-0.0343644	0.157934
ENSMUSG00000020085	Aifm2	protein_coding	apoptosis-inducing factor, mitochondrion-associated 2 [Source:MGI Symbol;Acc:MGI:1918611]	chr10	61715263	61739260	+	127.236	-0.948709	0.0123413	0.165367	-0.542483	0.158059
ENSMUSG00000091491	Vmn2r97	protein_coding	vomeronasal 2, receptor 97 [Source:MGI Symbol;Acc:MGI:3645271]	chr17	18914300	18958087	+	110.681	-1.05799	0.0123752	0.165555	-0.538665	0.158362
ENSMUSG00000044408	Sptssa	protein_coding	serine palmitoyltransferase, small subunit A [Source:MGI Symbol;Acc:MGI:1913399]	chr12	54645392	54656573	-	2257.63	0.36264	0.0178627	0.207205	0.290187	0.158693
ENSMUSG00000022361	Zhx1	protein_coding	zinc fingers and homeoboxes 1 [Source:MGI Symbol;Acc:MGI:109271]	chr15	58047003	58076541	-	1896.58	-0.418338	0.0157109	0.190879	-0.324171	0.159854
ENSMUSG00000021314	Amph	protein_coding	amphiphysin [Source:MGI Symbol;Acc:MGI:103574]	chr13	18948205	19150921	+	180.934	-1.27127	0.0160856	0.194017	-0.234167	0.160158
ENSMUSG00000030598	Fbxo17	protein_coding	F-box protein 17 [Source:MGI Symbol;Acc:MGI:1354707]	chr7	28716804	28738144	+	75.9889	1.99468	0.00558983	0.101707	1.04976	0.160617
ENSMUSG00000038564	Ift172	protein_coding	intraflagellar transport 172 [Source:MGI Symbol;Acc:MGI:2682064]	chr5	31253277	31291116	-	238.199	1.13147	0.0126189	0.167605	0.539225	0.160985
ENSMUSG00000110298	Gm8189	transcribed_unprocessed_pseudogene	predicted gene 8189 [Source:MGI Symbol;Acc:MGI:3779786]	chr19	8473313	8541798	-	517.603	-1.33621	0.012366	0.165555	-0.364946	0.160985
ENSMUSG00000028693	Nasp	protein_coding	nuclear autoantigenic sperm protein (histone-binding) [Source:MGI Symbol;Acc:MGI:1355328]	chr4	116601052	116627941	-	2260.3	-0.484814	0.0234842	0.243899	-0.328488	0.161575
ENSMUSG00000038524	Fchsd1	protein_coding	FCH and double SH3 domains 1 [Source:MGI Symbol;Acc:MGI:2441771]	chr18	37957431	37969774	-	423.65	-0.645503	0.0124258	0.165701	-0.443619	0.161575
ENSMUSG00000042608	Stk40	protein_coding	serine/threonine kinase 40 [Source:MGI Symbol;Acc:MGI:1921428]	chr4	126103957	126141029	+	630.277	-0.587414	0.0159761	0.193194	-0.402502	0.161625
ENSMUSG00000032519	Slc25a38	protein_coding	solute carrier family 25, member 38 [Source:MGI Symbol;Acc:MGI:2384782]	chr9	120110374	120124504	+	848.26	0.542669	0.0124797	0.165888	0.394992	0.161888
ENSMUSG00000019952	Poc1b	protein_coding	POC1 centriolar protein B [Source:MGI Symbol;Acc:MGI:1918511]	chr10	99107036	99198074	+	229.447	0.705325	0.0151052	0.187178	0.449873	0.161914
ENSMUSG00000039959	Hip1	protein_coding	huntingtin interacting protein 1 [Source:MGI Symbol;Acc:MGI:1099804]	chr5	135406531	135545120	-	1572.54	-0.560437	0.0163865	0.197013	-0.389522	0.161914
ENSMUSG00000057322	Rpl38	protein_coding	ribosomal protein L38 [Source:MGI Symbol;Acc:MGI:1914921]	chr11	114668524	114672331	+	1025.28	0.486078	0.0163952	0.197013	0.35425	0.161914
ENSMUSG00000041420	Meis3	protein_coding	Meis homeobox 3 [Source:MGI Symbol;Acc:MGI:108519]	chr7	16175090	16186504	+	355.864	1.37199	0.0128184	0.16958	0.383395	0.162047
ENSMUSG00000096210	H1f0	protein_coding	H1.0 linker histone [Source:MGI Symbol;Acc:MGI:95893]	chr15	79028450	79030504	+	223.915	0.942409	0.0128067	0.16958	0.540918	0.162188
ENSMUSG00000031494	Cd209a	protein_coding	CD209a antigen [Source:MGI Symbol;Acc:MGI:2157942]	chr8	3743397	3748984	-	99.0727	1.66804	0.0128569	0.169616	0.195324	0.162395
ENSMUSG00000072663	Spef2	protein_coding	sperm flagellar 2 [Source:MGI Symbol;Acc:MGI:2443727]	chr15	9578193	9748868	-	198.484	-1.82781	0.0165181	0.197802	-0.141497	0.1626
ENSMUSG00000096900	Trav9-1	TR_V_gene	T cell receptor alpha variable 9-1 [Source:MGI Symbol;Acc:MGI:3650356]	chr14	53488045	53488567	+	193.694	1.26884	0.0129498	0.170237	0.441299	0.163303
ENSMUSG00000037679	Inf2	protein_coding	inverted formin, FH2 and WH2 domain containing [Source:MGI Symbol;Acc:MGI:1917685]	chr12	112588784	112615557	+	292.187	0.97705	0.0153116	0.188639	0.476835	0.163325
ENSMUSG00000028675	Pnrc2	protein_coding	proline-rich nuclear receptor coactivator 2 [Source:MGI Symbol;Acc:MGI:106512]	chr4	135870918	135873850	-	3645.71	-0.34446	0.0163009	0.19633	-0.277826	0.163446
ENSMUSG00000031987	Egln1	protein_coding	egl-9 family hypoxia-inducible factor 1 [Source:MGI Symbol;Acc:MGI:1932286]	chr8	124908587	124949324	-	314.687	-0.4872	0.0127769	0.169434	-0.366128	0.164272
ENSMUSG00000095711	Trav14-2	TR_V_gene	T cell receptor alpha variable 14-2 [Source:MGI Symbol;Acc:MGI:3649206]	chr14	53640701	53641225	+	47.4743	2.17224	0.00581805	0.104057	0.187279	0.164748
ENSMUSG00000002814	Top3a	protein_coding	topoisomerase (DNA) III alpha [Source:MGI Symbol;Acc:MGI:1197527]	chr11	60740058	60777365	-	786.742	0.465731	0.0128351	0.169616	0.354301	0.164755
ENSMUSG00000032842	Abcc10	protein_coding	ATP-binding cassette, sub-family C (CFTR/MRP), member 10 [Source:MGI Symbol;Acc:MGI:2386976]	chr17	46303221	46328352	-	206.549	-1.16164	0.0155546	0.190088	-0.43135	0.165249
ENSMUSG00000021460	Auh	protein_coding	AU RNA binding protein/enoyl-coenzyme A hydratase [Source:MGI Symbol;Acc:MGI:1338011]	chr13	52835119	52929681	-	956.787	0.991671	0.0165955	0.198443	0.463069	0.165463
ENSMUSG00000030523	Trpm1	protein_coding	transient receptor potential cation channel, subfamily M, member 1 [Source:MGI Symbol;Acc:MGI:1330305]	chr7	64153835	64269775	+	57.5074	2.78762	0.00768219	0.122194	0.073521	0.165463
ENSMUSG00000078816	Prkcg	protein_coding	protein kinase C, gamma [Source:MGI Symbol;Acc:MGI:97597]	chr7	3289179	3331099	+	195.067	0.93088	0.0169321	0.200741	0.489766	0.165463
ENSMUSG00000017288	Vps53	protein_coding	VPS53 GARP complex subunit [Source:MGI Symbol;Acc:MGI:1915549]	chr11	76046226	76179647	-	584.558	-0.400669	0.017012	0.201174	-0.314306	0.165851
ENSMUSG00000024576	Csnk1a1	protein_coding	casein kinase 1, alpha 1 [Source:MGI Symbol;Acc:MGI:1934950]	chr18	61555274	61590061	+	3435.61	0.438621	0.0168615	0.200498	0.337551	0.165851
ENSMUSG00000028076	Cd1d1	protein_coding	CD1d1 antigen [Source:MGI Symbol;Acc:MGI:107674]	chr3	86995834	86999441	-	1590.64	0.418215	0.024571	0.251119	0.308506	0.166073
ENSMUSG00000052544	St6galnac3	protein_coding	ST6 (alpha-N-acetyl-neuraminyl-2,3-beta-galactosyl-1,3)-N-acetylgalactosaminide alpha-2,6-sialyltransferase 3 [Source:MGI Symbol;Acc:MGI:1341828]	chr3	153198266	153725174	-	107.866	1.08979	0.015744	0.191003	0.502266	0.166324
ENSMUSG00000041301	Cftr	protein_coding	cystic fibrosis transmembrane conductance regulator [Source:MGI Symbol;Acc:MGI:88388]	chr6	18170687	18322768	+	13.2455	5.07865	0.00432598	0.0862556	0.0554994	0.167297
ENSMUSG00000021732	Fgf10	protein_coding	fibroblast growth factor 10 [Source:MGI Symbol;Acc:MGI:1099809]	chr13	118669791	118792115	+	105.965	-8.42649	0.0135817	0.175091	-0.00739423	0.167325
ENSMUSG00000052736	Klrc2	protein_coding	killer cell lectin-like receptor subfamily C, member 2 [Source:MGI Symbol;Acc:MGI:1336162]	chr6	129647496	129660689	-	2474.79	-0.760825	0.0193571	0.217676	-0.437406	0.167325
ENSMUSG00000114362	4933433G19Rik	antisense	RIKEN cDNA 4933433G19 gene [Source:MGI Symbol;Acc:MGI:1918476]	chr13	66996819	67032408	-	107.308	-1.27446	0.0134266	0.174006	-0.470504	0.167325
ENSMUSG00000017221	Psmd3	protein_coding	proteasome (prosome, macropain) 26S subunit, non-ATPase, 3 [Source:MGI Symbol;Acc:MGI:98858]	chr11	98682554	98695979	+	735.837	0.782854	0.0172769	0.203238	0.462602	0.167493
ENSMUSG00000035399	Oser1	protein_coding	oxidative stress responsive serine rich 1 [Source:MGI Symbol;Acc:MGI:1913930]	chr2	163405822	163424697	-	10486.8	-0.35677	0.0227086	0.239663	-0.279493	0.167542
ENSMUSG00000040463	Mybbp1a	protein_coding	MYB binding protein (P160) 1a [Source:MGI Symbol;Acc:MGI:106181]	chr11	72441355	72451768	+	2456.77	-0.383883	0.0170389	0.201291	-0.2992	0.168397
ENSMUSG00000025929	Il17a	protein_coding	interleukin 17A [Source:MGI Symbol;Acc:MGI:107364]	chr1	20730905	20734496	+	1189.78	2.15779	0.013304	0.173077	0.125415	0.1686
ENSMUSG00000025791	Pgm1	protein_coding	phosphoglucomutase 1 [Source:MGI Symbol;Acc:MGI:97565]	chr4	99929414	99987294	+	745.552	-0.560906	0.0174615	0.204544	-0.386716	0.168745
ENSMUSG00000021820	Camk2g	protein_coding	calcium/calmodulin-dependent protein kinase II gamma [Source:MGI Symbol;Acc:MGI:88259]	chr14	20734875	20794088	-	1355.3	0.463477	0.0171668	0.202372	0.343664	0.169122
ENSMUSG00000038425	Poli	protein_coding	polymerase (DNA directed), iota [Source:MGI Symbol;Acc:MGI:1347081]	chr18	70508680	70530620	-	596.985	0.744938	0.0194077	0.2178	0.439274	0.169122
ENSMUSG00000002228	Ppm1j	protein_coding	protein phosphatase 1J [Source:MGI Symbol;Acc:MGI:1919137]	chr3	104781056	104786018	+	710.501	0.619922	0.01339	0.173694	0.428233	0.169151
ENSMUSG00000030720	Cln3	protein_coding	ceroid lipofuscinosis, neuronal 3, juvenile (Batten, Spielmeyer-Vogt disease) [Source:MGI Symbol;Acc:MGI:107537]	chr7	126571207	126585817	-	297.319	0.961996	0.0176038	0.205633	0.448494	0.169312
ENSMUSG00000034891	Sncb	protein_coding	synuclein, beta [Source:MGI Symbol;Acc:MGI:1889011]	chr13	54758860	54766595	-	43.4349	-3.8272	0.00622735	0.109267	-0.0793623	0.169312
ENSMUSG00000048970	C1galt1c1	protein_coding	C1GALT1-specific chaperone 1 [Source:MGI Symbol;Acc:MGI:1913493]	chrX	38630785	38635087	-	800.959	-0.507616	0.017233	0.203008	-0.359328	0.169312
ENSMUSG00000022385	Gtse1	protein_coding	G two S phase expressed protein 1 [Source:MGI Symbol;Acc:MGI:1352755]	chr15	85859745	85876573	+	121.233	-1.17604	0.0137415	0.17621	-0.462135	0.169625
ENSMUSG00000017561	Crlf3	protein_coding	cytokine receptor-like factor 3 [Source:MGI Symbol;Acc:MGI:1860086]	chr11	80046493	80080991	-	2766.61	0.608486	0.017735	0.206586	0.414755	0.170304
ENSMUSG00000024516	Sec11c	protein_coding	SEC11 homolog C, signal peptidase complex subunit [Source:MGI Symbol;Acc:MGI:1913536]	chr18	65800515	65817684	+	7953.58	0.323232	0.0233274	0.242724	0.255322	0.170477
ENSMUSG00000028957	Per3	protein_coding	period circadian clock 3 [Source:MGI Symbol;Acc:MGI:1277134]	chr4	151003652	151044665	-	267.359	0.907247	0.0138733	0.177225	0.523048	0.170534
ENSMUSG00000020894	Vamp2	protein_coding	vesicle-associated membrane protein 2 [Source:MGI Symbol;Acc:MGI:1313277]	chr11	69088490	69092384	+	315.029	0.670957	0.0178176	0.207205	0.427474	0.170693
ENSMUSG00000020263	Appl2	protein_coding	adaptor protein, phosphotyrosine interaction, PH domain and leucine zipper containing 2 [Source:MGI Symbol;Acc:MGI:2384914]	chr10	83600033	83648738	-	769.598	0.649768	0.0178398	0.207205	0.419789	0.170771
ENSMUSG00000018341	Il12rb2	protein_coding	interleukin 12 receptor, beta 2 [Source:MGI Symbol;Acc:MGI:1270861]	chr6	67291318	67376188	-	3548.38	-0.731463	0.0175169	0.204959	-0.444304	0.171078
ENSMUSG00000066150	Slc31a1	protein_coding	solute carrier family 31, member 1 [Source:MGI Symbol;Acc:MGI:1333843]	chr4	62360727	62391769	+	1492.6	-0.524	0.0175496	0.205143	-0.370752	0.171262
ENSMUSG00000028549	Itgb3bp	protein_coding	integrin beta 3 binding protein (beta3-endonexin) [Source:MGI Symbol;Acc:MGI:1914983]	chr4	99765402	99929813	-	153.722	0.715762	0.0146316	0.183241	0.460644	0.172057
ENSMUSG00000074649	BC029722	protein_coding	cDNA sequence BC029722 [Source:MGI Symbol;Acc:MGI:3584273]	chr2	155817730	155819426	-	571.125	0.771234	0.0176665	0.206077	0.449914	0.172133
ENSMUSG00000063415	Cyp26b1	protein_coding	cytochrome P450, family 26, subfamily b, polypeptide 1 [Source:MGI Symbol;Acc:MGI:2176159]	chr6	84571414	84593908	-	20.3224	-6.96256	0.00918908	0.137006	-0.0229962	0.172409
ENSMUSG00000039542	Ncam1	protein_coding	neural cell adhesion molecule 1 [Source:MGI Symbol;Acc:MGI:97281]	chr9	49502136	49798925	-	334.582	-1.98659	0.0180988	0.208925	-0.135495	0.172435
ENSMUSG00000004896	Rrnad1	protein_coding	ribosomal RNA adenine dimethylase domain containing 1 [Source:MGI Symbol;Acc:MGI:2387197]	chr3	87922601	87930717	-	841.614	-0.404673	0.0177948	0.207138	-0.310496	0.172883
ENSMUSG00000032231	Anxa2	protein_coding	annexin A2 [Source:MGI Symbol;Acc:MGI:88246]	chr9	69453620	69491795	+	14679.5	-0.569693	0.0180142	0.208237	-0.385202	0.172883
ENSMUSG00000045917	Tmem268	protein_coding	transmembrane protein 268 [Source:MGI Symbol;Acc:MGI:1913920]	chr4	63558781	63586357	+	472.647	-0.666844	0.0141982	0.179431	-0.443773	0.172894
ENSMUSG00000033467	Crlf2	protein_coding	cytokine receptor-like factor 2 [Source:MGI Symbol;Acc:MGI:1889506]	chr5	109554709	109558993	-	142.398	1.17847	0.0141836	0.179383	0.462222	0.17303
ENSMUSG00000027884	Clcc1	protein_coding	chloride channel CLIC-like 1 [Source:MGI Symbol;Acc:MGI:2385186]	chr3	108653913	108678840	+	1227.57	-0.444022	0.0179449	0.207725	-0.334363	0.17389
ENSMUSG00000017418	Arl5b	protein_coding	ADP-ribosylation factor-like 5B [Source:MGI Symbol;Acc:MGI:1923119]	chr2	15049395	15082456	+	2098.76	0.521209	0.0179723	0.207898	0.368592	0.17402
ENSMUSG00000079298	Klrb1b	protein_coding	killer cell lectin-like receptor subfamily B member 1B [Source:MGI Symbol;Acc:MGI:107539]	chr6	128813706	128826331	-	34.1652	1.97957	0.00651395	0.112473	0.209428	0.174265
ENSMUSG00000021037	Ahsa1	protein_coding	AHA1, activator of heat shock protein ATPase 1 [Source:MGI Symbol;Acc:MGI:2387603]	chr12	87266479	87273998	+	2738.11	-0.31197	0.0180532	0.208544	-0.257623	0.17453
ENSMUSG00000003119	Cdk12	protein_coding	cyclin-dependent kinase 12 [Source:MGI Symbol;Acc:MGI:1098802]	chr11	98203059	98278504	+	1653.31	-0.435811	0.0184796	0.211629	-0.327386	0.174831
ENSMUSG00000024299	Adamts10	protein_coding	a disintegrin-like and metallopeptidase (reprolysin type) with thrombospondin type 1 motif, 10 [Source:MGI Symbol;Acc:MGI:2449112]	chr17	33524204	33553782	+	2557.39	0.295674	0.0266974	0.263932	0.239196	0.175113
ENSMUSG00000025037	Maoa	protein_coding	monoamine oxidase A [Source:MGI Symbol;Acc:MGI:96915]	chrX	16619698	16687818	+	147.156	-1.71358	0.0144902	0.182155	-0.193279	0.17542
ENSMUSG00000041995	Zbed3	protein_coding	zinc finger, BED type containing 3 [Source:MGI Symbol;Acc:MGI:1919364]	chr13	95323612	95337841	+	37.1947	1.82096	0.00467393	0.0909107	1.06213	0.17542
ENSMUSG00000015597	Zfp318	protein_coding	zinc finger protein 318 [Source:MGI Symbol;Acc:MGI:1889348]	chr17	46383731	46420920	+	493.688	-0.956772	0.0186662	0.212969	-0.393807	0.176048
ENSMUSG00000041954	Tnfrsf18	protein_coding	tumor necrosis factor receptor superfamily, member 18 [Source:MGI Symbol;Acc:MGI:894675]	chr4	156026164	156028895	+	9657.57	-0.274357	0.0246067	0.251227	-0.229098	0.176621
ENSMUSG00000022199	Slc22a17	protein_coding	solute carrier family 22 (organic cation transporter), member 17 [Source:MGI Symbol;Acc:MGI:1926225]	chr14	54906304	54913132	-	15.034	-2.50599	0.00916678	0.136809	-0.129526	0.177183
ENSMUSG00000024600	Slc27a6	protein_coding	solute carrier family 27 (fatty acid transporter), member 6 [Source:MGI Symbol;Acc:MGI:3036230]	chr18	58556257	58612773	+	163.013	0.930166	0.0188794	0.214343	0.440307	0.177645
ENSMUSG00000025153	Fasn	protein_coding	fatty acid synthase [Source:MGI Symbol;Acc:MGI:95485]	chr11	120805846	120824547	-	1700.51	-0.726842	0.0189862	0.215147	-0.435305	0.178512
ENSMUSG00000007411	Mark3	protein_coding	MAP/microtubule affinity regulating kinase 3 [Source:MGI Symbol;Acc:MGI:1341865]	chr12	111574523	111656221	+	820.627	-0.46176	0.0190168	0.215347	-0.3382	0.178661
ENSMUSG00000050468	Astl	protein_coding	astacin-like metalloendopeptidase (M12 family) [Source:MGI Symbol;Acc:MGI:3046414]	chr2	127338639	127357651	+	12.3147	-6.79297	0.00674158	0.114096	-0.0269826	0.178683
ENSMUSG00000017002	Slpi	protein_coding	secretory leukocyte peptidase inhibitor [Source:MGI Symbol;Acc:MGI:109297]	chr2	164354070	164389095	-	550.661	1.49738	0.0187031	0.213098	0.217833	0.178925
ENSMUSG00000024986	Hhex	protein_coding	hematopoietically expressed homeobox [Source:MGI Symbol;Acc:MGI:96086]	chr19	37434810	37440731	+	47.6388	1.51866	0.00676684	0.114282	0.871103	0.178925
ENSMUSG00000032485	Scap	protein_coding	SREBF chaperone [Source:MGI Symbol;Acc:MGI:2135958]	chr9	110333288	110384950	+	981.72	0.72801	0.0211812	0.228819	0.424359	0.178925
ENSMUSG00000040957	Cables1	protein_coding	CDK5 and Abl enzyme substrate 1 [Source:MGI Symbol;Acc:MGI:1927065]	chr18	11839220	11945630	+	397.7	-0.795844	0.0149077	0.185746	-0.482548	0.178925
ENSMUSG00000094248	Hist1h2ao	protein_coding	histone cluster 1, H2ao [Source:MGI Symbol;Acc:MGI:2448302]	chr13	21810465	21810944	+	57.0243	1.36047	0.00589839	0.105155	0.837036	0.178925
ENSMUSG00000094758	Trav13d-2	TR_V_gene	T cell receptor alpha variable 13D-2 [Source:MGI Symbol;Acc:MGI:3643151]	chr14	52942764	52943289	+	57.3899	-1.80036	0.00678719	0.11451	-0.199527	0.178925
ENSMUSG00000104877	Gm42651	TEC	predicted gene 42651 [Source:MGI Symbol;Acc:MGI:5662788]	chr5	123682130	123683468	-	16.4663	-1.93072	0.00933519	0.138017	-0.209026	0.178925
ENSMUSG00000064061	Dzip3	protein_coding	DAZ interacting protein 3, zinc finger [Source:MGI Symbol;Acc:MGI:1917433]	chr16	48924232	48994165	-	107.3	1.58323	0.0149625	0.185923	0.22083	0.178982
ENSMUSG00000025626	Phf6	protein_coding	PHD finger protein 6 [Source:MGI Symbol;Acc:MGI:1918248]	chrX	52912266	52956943	+	3515.27	-0.456757	0.0190436	0.215504	-0.335857	0.179118
ENSMUSG00000039385	Cdh6	protein_coding	cadherin 6 [Source:MGI Symbol;Acc:MGI:107435]	chr15	13028701	13173675	-	18.6571	-7.19538	0.00873064	0.132784	-0.0218527	0.179308
ENSMUSG00000027198	Ext2	protein_coding	exostosin glycosyltransferase 2 [Source:MGI Symbol;Acc:MGI:108050]	chr2	93661028	93822568	-	326.242	0.541436	0.0189024	0.214343	0.374919	0.179662
ENSMUSG00000079419	Ms4a6c	protein_coding	membrane-spanning 4-domains, subfamily A, member 6C [Source:MGI Symbol;Acc:MGI:2385644]	chr19	11469366	11482192	+	1738.93	-0.571431	0.0278819	0.268627	-0.354662	0.179943
ENSMUSG00000026630	Batf3	protein_coding	basic leucine zipper transcription factor, ATF-like 3 [Source:MGI Symbol;Acc:MGI:1925491]	chr1	191097847	191108945	+	82.9728	0.887675	0.0151256	0.187178	0.506681	0.180103
ENSMUSG00000062184	Hs6st2	protein_coding	heparan sulfate 6-O-sulfotransferase 2 [Source:MGI Symbol;Acc:MGI:1354959]	chrX	51387212	51681856	-	30.8617	4.1841	0.00686652	0.115381	0.0431367	0.180103
ENSMUSG00000021911	Parg	protein_coding	poly (ADP-ribose) glycohydrolase [Source:MGI Symbol;Acc:MGI:1347094]	chr14	32201949	32297550	+	444.849	0.496916	0.0148155	0.185068	0.365886	0.180159
ENSMUSG00000098428	Gm2260	unprocessed_pseudogene	predicted gene 2260 [Source:MGI Symbol;Acc:MGI:3780429]	chr14	26016431	26025837	+	22.6792	-7.83286	0.00364172	0.0774284	-0.0232254	0.180257
ENSMUSG00000034353	Ramp1	protein_coding	receptor (calcitonin) activity modifying protein 1 [Source:MGI Symbol;Acc:MGI:1858418]	chr1	91179822	91225196	+	2961.42	0.844112	0.0256221	0.258273	0.401643	0.180825
ENSMUSG00000034910	Pygo1	protein_coding	pygopus 1 [Source:MGI Symbol;Acc:MGI:1919385]	chr9	72925645	72952181	+	24.2395	-4.33947	0.0036733	0.0775512	-0.0448937	0.181543
ENSMUSG00000032571	Pik3r4	protein_coding	phosphoinositide-3-kinase regulatory subunit 4 [Source:MGI Symbol;Acc:MGI:1922919]	chr9	105642978	105687657	+	872.777	0.548528	0.0149862	0.186002	0.390748	0.18168
ENSMUSG00000025968	Ndufs1	protein_coding	NADH:ubiquinone oxidoreductase core subunit S1 [Source:MGI Symbol;Acc:MGI:2443241]	chr1	63143596	63176833	-	1689.46	-0.276149	0.0193473	0.217676	-0.233658	0.182632
ENSMUSG00000032782	Cntrob	protein_coding	centrobin, centrosomal BRCA2 interacting protein [Source:MGI Symbol;Acc:MGI:2443290]	chr11	69299487	69323775	-	361.766	-0.622885	0.0194163	0.2178	-0.40319	0.183144
ENSMUSG00000059796	Eif4a1	protein_coding	eukaryotic translation initiation factor 4A1 [Source:MGI Symbol;Acc:MGI:95303]	chr11	69666936	69672423	-	24638.5	-0.329868	0.0196834	0.220055	-0.266703	0.183308
ENSMUSG00000006476	Nsmf	protein_coding	NMDA receptor synaptonuclear signaling and neuronal migration factor [Source:MGI Symbol;Acc:MGI:1861755]	chr2	25054355	25062881	+	340.432	0.739314	0.0183581	0.210695	0.442841	0.183446
ENSMUSG00000021140	Pcnx	protein_coding	pecanex homolog [Source:MGI Symbol;Acc:MGI:1891924]	chr12	81860023	82000924	+	538.049	-0.7432	0.0152078	0.187814	-0.457877	0.183446
ENSMUSG00000037443	Cep85	protein_coding	centrosomal protein 85 [Source:MGI Symbol;Acc:MGI:1917262]	chr4	134129858	134187112	-	4895.67	-2.22838	0.0195206	0.218675	-0.089517	0.183446
ENSMUSG00000102602	A930004J17Rik	TEC	RIKEN cDNA A930004J17 gene [Source:MGI Symbol;Acc:MGI:2442442]	chr4	131878628	131883237	+	261.477	0.839468	0.0183658	0.210695	0.457397	0.183446
ENSMUSG00000084803	5830444B04Rik	processed_transcript	RIKEN cDNA 5830444B04 gene [Source:MGI Symbol;Acc:MGI:3603170]	chr4	155398763	155421704	-	64.8233	-3.37046	0.00904985	0.136025	-0.0669909	0.183474
ENSMUSG00000014668	Chfr	protein_coding	checkpoint with forkhead and ring finger domains [Source:MGI Symbol;Acc:MGI:2444898]	chr5	110135842	110171972	+	3986.51	-0.323507	0.0198054	0.220827	-0.262286	0.183608
ENSMUSG00000020459	Mtif2	protein_coding	mitochondrial translational initiation factor 2 [Source:MGI Symbol;Acc:MGI:1924034]	chr11	29526408	29545279	+	500.127	0.389348	0.0200563	0.22253	0.300699	0.183931
ENSMUSG00000045349	Sh2d5	protein_coding	SH2 domain containing 5 [Source:MGI Symbol;Acc:MGI:2446215]	chr4	138250403	138261332	+	115.003	1.42677	0.018498	0.211629	0.239162	0.183931
ENSMUSG00000049882	Vcpkmt	protein_coding	valosin containing protein lysine (K) methyltransferase [Source:MGI Symbol;Acc:MGI:2684917]	chr12	69577628	69583110	-	594.279	0.643034	0.0196236	0.219534	0.409059	0.183931
ENSMUSG00000104291	A130071D04Rik	TEC	RIKEN cDNA A130071D04 gene [Source:MGI Symbol;Acc:MGI:2444749]	chr1	138161820	138167683	-	2020.72	0.441484	0.022529	0.238284	0.322878	0.183931
ENSMUSG00000062470	Fbxl12os	antisense	F-box and leucine-rich repeat protein 12, opposite strand [Source:MGI Symbol;Acc:MGI:1913912]	chr9	20607458	20617271	+	26.3565	-2.6105	0.00505486	0.0955114	-0.133828	0.184003
ENSMUSG00000116029	Gm41414	lincRNA	predicted gene, 41414 [Source:MGI Symbol;Acc:MGI:5624299]	chr16	5306801	5450664	+	48.3773	1.60811	0.00913409	0.136578	0.328891	0.184206
ENSMUSG00000025212	Sfxn3	protein_coding	sideroflexin 3 [Source:MGI Symbol;Acc:MGI:2137679]	chr19	45047503	45056383	+	3200.68	-0.32428	0.0201702	0.223252	-0.265344	0.18423
ENSMUSG00000033880	Lgals3bp	protein_coding	lectin, galactoside-binding, soluble, 3 binding protein [Source:MGI Symbol;Acc:MGI:99554]	chr11	118392751	118402092	-	4435.7	-0.343384	0.01998	0.222031	-0.27451	0.18423
ENSMUSG00000032384	Csnk1g1	protein_coding	casein kinase 1, gamma 1 [Source:MGI Symbol;Acc:MGI:2660884]	chr9	65908924	66045015	+	1750.13	-0.355021	0.0291255	0.275067	-0.27113	0.184441
ENSMUSG00000069272	H2ac8	protein_coding	H2A clustered histone 8 [Source:MGI Symbol;Acc:MGI:2448290]	chr13	23570517	23571220	-	54.3968	2.33752	0.00718802	0.118396	0.153379	0.185085
ENSMUSG00000014470	Rnf166	protein_coding	ring finger protein 166 [Source:MGI Symbol;Acc:MGI:1915968]	chr8	122466147	122476064	-	594.461	0.595144	0.0199445	0.221785	0.390483	0.185588
ENSMUSG00000090077	Lime1	protein_coding	Lck interacting transmembrane adaptor 1 [Source:MGI Symbol;Acc:MGI:1919949]	chr2	181380078	181383628	+	4532.89	-0.358541	0.0200014	0.222121	-0.283152	0.185978
ENSMUSG00000028689	Ccdc163	protein_coding	coiled-coil domain containing 163 [Source:MGI Symbol;Acc:MGI:1915644]	chr4	116708509	116751206	+	117.182	1.07263	0.0166287	0.198556	0.484888	0.186322
ENSMUSG00000036022	Fam122b	protein_coding	family with sequence similarity 122, member B [Source:MGI Symbol;Acc:MGI:1926005]	chrX	53243415	53269805	-	377.093	-0.695238	0.0188936	0.214343	-0.427919	0.18637
ENSMUSG00000066621	Tecpr1	protein_coding	tectonin beta-propeller repeat containing 1 [Source:MGI Symbol;Acc:MGI:1917631]	chr5	144194442	144223615	-	5015.65	-0.439488	0.0203313	0.224587	-0.335337	0.18637
ENSMUSG00000022550	Adck5	protein_coding	aarF domain containing kinase 5 [Source:MGI Symbol;Acc:MGI:2679274]	chr15	76576358	76595816	+	460.066	0.97091	0.0205533	0.225842	0.43691	0.186607
ENSMUSG00000020464	Pnpt1	protein_coding	polyribonucleotide nucleotidyltransferase 1 [Source:MGI Symbol;Acc:MGI:1918951]	chr11	29130744	29161828	+	423.133	0.730216	0.0157862	0.191235	0.453677	0.187586
ENSMUSG00000022791	Tnk2	protein_coding	tyrosine kinase, non-receptor, 2 [Source:MGI Symbol;Acc:MGI:1858308]	chr16	32643874	32683493	+	305.907	0.765205	0.020692	0.226508	0.427303	0.187586
ENSMUSG00000058914	C1qtnf3	protein_coding	C1q and tumor necrosis factor related protein 3 [Source:MGI Symbol;Acc:MGI:1932136]	chr15	10952332	10980150	+	14.7535	-4.40852	0.00737755	0.12041	-0.0514161	0.188691
ENSMUSG00000030107	Usp18	protein_coding	ubiquitin specific peptidase 18 [Source:MGI Symbol;Acc:MGI:1344364]	chr6	121245906	121270917	+	218.645	-0.86485	0.0208512	0.227318	-0.423005	0.188748
ENSMUSG00000032515	Csrnp1	protein_coding	cysteine-serine-rich nuclear protein 1 [Source:MGI Symbol;Acc:MGI:2387989]	chr9	119971163	119984658	-	10011.9	0.871632	0.0206939	0.226508	0.390263	0.188847
ENSMUSG00000030659	Nucb2	protein_coding	nucleobindin 2 [Source:MGI Symbol;Acc:MGI:1858179]	chr7	116504369	116540584	+	2166.71	0.728235	0.0209138	0.227597	0.423929	0.188893
ENSMUSG00000087691	Cd55os	antisense	CD55 molecule, opposite strand sequence [Source:MGI Symbol;Acc:MGI:3783116]	chr1	130422824	130437914	+	14.2985	-3.70793	0.00740699	0.120562	-0.0602689	0.188893
ENSMUSG00000021466	Ptch1	protein_coding	patched 1 [Source:MGI Symbol;Acc:MGI:105373]	chr13	63508328	63573598	-	399.768	-0.598394	0.0159827	0.193194	-0.407043	0.189013
ENSMUSG00000034216	Vps18	protein_coding	VPS18 CORVET/HOPS core subunit [Source:MGI Symbol;Acc:MGI:2443626]	chr2	119288740	119298453	+	456.572	-0.50782	0.0209587	0.227597	-0.353139	0.189018
ENSMUSG00000034522	Zfp395	protein_coding	zinc finger protein 395 [Source:MGI Symbol;Acc:MGI:2682318]	chr14	65358389	65398930	+	110.988	1.09108	0.0163564	0.196856	0.480859	0.189331
ENSMUSG00000057506	Bloc1s2	protein_coding	biogenesis of lysosomal organelles complex-1, subunit 2 [Source:MGI Symbol;Acc:MGI:1920939]	chr19	44139246	44146446	-	1619.85	0.408829	0.0206124	0.226343	0.305056	0.189529
ENSMUSG00000031266	Gla	protein_coding	galactosidase, alpha [Source:MGI Symbol;Acc:MGI:1347344]	chrX	134588149	134601125	-	847.721	-0.445579	0.0233852	0.243175	-0.321718	0.190015
ENSMUSG00000027506	Tpd52	protein_coding	tumor protein D52 [Source:MGI Symbol;Acc:MGI:107749]	chr3	8925593	9004723	-	3184.24	0.557416	0.0207119	0.22654	0.376862	0.190163
ENSMUSG00000036552	Ermard	protein_coding	ER membrane associated RNA degradation [Source:MGI Symbol;Acc:MGI:1917317]	chr17	15041208	15090044	+	1268.26	-0.499296	0.0211734	0.228819	-0.351101	0.190249
ENSMUSG00000091144	Phf11c	protein_coding	PHD finger protein 11C [Source:MGI Symbol;Acc:MGI:3648476]	chr14	59380833	59395381	-	447.593	-0.712536	0.0211948	0.228819	-0.403285	0.1903
ENSMUSG00000057113	Npm1	protein_coding	nucleophosmin 1 [Source:MGI Symbol;Acc:MGI:106184]	chr11	33152287	33163206	-	7500.97	-0.294518	0.0210242	0.22801	-0.25597	0.190304
ENSMUSG00000039236	Isg20	protein_coding	interferon-stimulated protein [Source:MGI Symbol;Acc:MGI:1928895]	chr7	78913424	78920396	+	989.769	-0.804803	0.0208763	0.227442	-0.430072	0.191106
ENSMUSG00000039197	Adk	protein_coding	adenosine kinase [Source:MGI Symbol;Acc:MGI:87930]	chr14	21052574	21448569	+	1217.08	0.515953	0.0209523	0.227597	0.35976	0.191661
ENSMUSG00000018326	Ywhab	protein_coding	tyrosine 3-monooxygenase/tryptophan 5-monooxygenase activation protein, beta polypeptide [Source:MGI Symbol;Acc:MGI:1891917]	chr2	163994960	164018588	+	1389.08	0.531754	0.0214914	0.230824	0.358551	0.192394
ENSMUSG00000006638	Abhd1	polymorphic_pseudogene	abhydrolase domain containing 1 [Source:MGI Symbol;Acc:MGI:1931013]	chr5	30950066	30955091	+	91.1272	-1.96829	0.017017	0.201174	-0.134807	0.193038
ENSMUSG00000042590	Ipo11	protein_coding	importin 11 [Source:MGI Symbol;Acc:MGI:2442377]	chr13	106794439	106936958	-	794.927	-0.608563	0.0165031	0.197764	-0.408997	0.19316
ENSMUSG00000114456	H2bc9	protein_coding	H2B clustered histone 9 [Source:MGI Symbol;Acc:MGI:2448387]	chr13	23541714	23543392	-	15.5436	3.16774	0.0109832	0.153204	0.0774139	0.19316
ENSMUSG00000031628	Casp3	protein_coding	caspase 3 [Source:MGI Symbol;Acc:MGI:107739]	chr8	46617291	46639689	+	1674.66	-0.355318	0.021686	0.231869	-0.279259	0.19346
ENSMUSG00000117013	Gm30531	transcribed_processed_pseudogene	predicted gene, 30531 [Source:MGI Symbol;Acc:MGI:5589690]	chr17	21615500	21656484	+	88.6416	-0.894931	0.0168866	0.200629	-0.479199	0.19346
ENSMUSG00000046794	Ppp1r3b	protein_coding	protein phosphatase 1, regulatory subunit 3B [Source:MGI Symbol;Acc:MGI:2177268]	chr8	35375739	35388139	+	4002.12	-0.578043	0.0212982	0.229489	-0.375993	0.193825
ENSMUSG00000042289	Hsd3b7	protein_coding	hydroxy-delta-5-steroid dehydrogenase, 3 beta- and steroid delta-isomerase 7 [Source:MGI Symbol;Acc:MGI:2141879]	chr7	127800604	127803802	+	181.072	0.74819	0.0218182	0.232686	0.424299	0.194318
ENSMUSG00000030779	Rbbp6	protein_coding	retinoblastoma binding protein 6, ubiquitin ligase [Source:MGI Symbol;Acc:MGI:894835]	chr7	122965686	123002557	+	1361.68	-0.411216	0.0214607	0.230643	-0.308952	0.195018
ENSMUSG00000020770	Unk	protein_coding	unkempt family zinc finger [Source:MGI Symbol;Acc:MGI:2442456]	chr11	116030322	116061214	+	1028.28	0.711446	0.024338	0.249963	0.402506	0.19516
ENSMUSG00000029433	Diablo	protein_coding	diablo, IAP-binding mitochondrial protein [Source:MGI Symbol;Acc:MGI:1913843]	chr5	123509765	123524176	-	1225.59	-0.510682	0.016772	0.200124	-0.378759	0.19516
ENSMUSG00000073940	Hbb-bt	protein_coding	hemoglobin, beta adult t chain [Source:MGI Symbol;Acc:MGI:5474850]	chr7	103812524	103813996	-	50.2891	9.00725	0.0077783	0.122691	0.0143705	0.19516
ENSMUSG00000026374	Tsn	protein_coding	translin [Source:MGI Symbol;Acc:MGI:109263]	chr1	118294778	118311739	-	4130.74	-0.285805	0.0216033	0.231579	-0.236124	0.195741
ENSMUSG00000051065	Mb21d2	protein_coding	Mab-21 domain containing 2 [Source:MGI Symbol;Acc:MGI:1917028]	chr16	28826176	28929673	-	19.4095	-6.85252	0.00557003	0.101616	-0.0275567	0.196396
ENSMUSG00000020691	Mettl2	protein_coding	methyltransferase like 2 [Source:MGI Symbol;Acc:MGI:1289171]	chr11	105126425	105140394	+	766.005	-0.516342	0.0170023	0.201174	-0.368799	0.197274
ENSMUSG00000031012	Cask	protein_coding	calcium/calmodulin-dependent serine protein kinase (MAGUK family) [Source:MGI Symbol;Acc:MGI:1309489]	chrX	13517080	13851367	-	149.18	-0.994243	0.0173458	0.203618	-0.462341	0.197274
ENSMUSG00000052934	Fbxo31	protein_coding	F-box protein 31 [Source:MGI Symbol;Acc:MGI:1354708]	chr8	121549440	121578806	-	105.343	1.16888	0.017432	0.204486	0.41623	0.197747
ENSMUSG00000044055	Otos	protein_coding	otospiralin [Source:MGI Symbol;Acc:MGI:2672814]	chr1	92644218	92648841	-	32.9229	-1.90272	0.00421971	0.0849498	-1.15645	0.199144
ENSMUSG00000029632	Ndufa4	protein_coding	Ndufa4, mitochondrial complex associated [Source:MGI Symbol;Acc:MGI:107686]	chr6	11900292	11907497	-	2464.16	-0.365341	0.0325544	0.292061	-0.27502	0.199378
ENSMUSG00000059586	Nsmce2	protein_coding	NSE2/MMS21 homolog, SMC5-SMC6 complex SUMO ligase [Source:MGI Symbol;Acc:MGI:1915751]	chr15	59374247	59601684	+	1352.14	-0.435334	0.0221143	0.235543	-0.31854	0.199378
ENSMUSG00000068923	Syt11	protein_coding	synaptotagmin XI [Source:MGI Symbol;Acc:MGI:1859547]	chr3	88744700	88775164	-	1208.92	-0.504756	0.0221333	0.235594	-0.350535	0.199378
ENSMUSG00000020232	Hmg20b	protein_coding	high mobility group 20B [Source:MGI Symbol;Acc:MGI:1341190]	chr10	81346048	81350480	-	941.574	0.605037	0.0173374	0.203618	0.406397	0.200277
ENSMUSG00000021771	Vdac2	protein_coding	voltage-dependent anion channel 2 [Source:MGI Symbol;Acc:MGI:106915]	chr14	21825238	21845879	+	3609.57	0.330177	0.022331	0.237093	0.262403	0.200578
ENSMUSG00000022945	Chaf1b	protein_coding	chromatin assembly factor 1, subunit B (p60) [Source:MGI Symbol;Acc:MGI:1314881]	chr16	93883901	93906115	+	559.255	-0.453472	0.0227739	0.239683	-0.326983	0.200578
ENSMUSG00000026770	Il2ra	protein_coding	interleukin 2 receptor, alpha chain [Source:MGI Symbol;Acc:MGI:96549]	chr2	11642807	11693193	+	5483.29	0.631852	0.0227927	0.239705	0.393763	0.200578
ENSMUSG00000071748	Gm14698	protein_coding	predicted gene 14698 [Source:MGI Symbol;Acc:MGI:3709613]	chrX	68821093	68825318	+	67.4075	-3.13815	0.00808597	0.1258	-0.0525033	0.200606
ENSMUSG00000078652	Psme3	protein_coding	proteaseome (prosome, macropain) activator subunit 3 (PA28 gamma, Ki) [Source:MGI Symbol;Acc:MGI:1096366]	chr11	101316213	101323537	+	482.616	0.597304	0.0210416	0.228051	0.389255	0.200606
ENSMUSG00000035439	Haus8	protein_coding	4HAUS augmin-like complex, subunit 8 [Source:MGI Symbol;Acc:MGI:1923728]	chr8	71248561	71272934	-	303.766	-0.746781	0.0174564	0.204544	-0.443335	0.200632
ENSMUSG00000102202	Gm33280	lincRNA	predicted gene, 33280 [Source:MGI Symbol;Acc:MGI:5592439]	chr1	36132042	36138746	+	21.7853	3.70735	0.0103686	0.148355	0.0458903	0.200632
ENSMUSG00000026475	Rgs16	protein_coding	regulator of G-protein signaling 16 [Source:MGI Symbol;Acc:MGI:108407]	chr1	153740349	153745468	+	3757.94	-0.500613	0.0224399	0.237946	-0.34628	0.200829
ENSMUSG00000035021	Baz1a	protein_coding	bromodomain adjacent to zinc finger domain 1A [Source:MGI Symbol;Acc:MGI:1309478]	chr12	54892989	55014348	-	2157.65	-0.307641	0.0224889	0.238284	-0.248333	0.201122
ENSMUSG00000043702	Pde12	protein_coding	phosphodiesterase 12 [Source:MGI Symbol;Acc:MGI:2443226]	chr14	26659958	26669883	-	802.076	0.352363	0.022516	0.238284	0.276363	0.20122
ENSMUSG00000019464	Ptger1	protein_coding	prostaglandin E receptor 1 (subtype EP1) [Source:MGI Symbol;Acc:MGI:97793]	chr8	83666678	83672753	+	74.6908	1.41883	0.00709235	0.117522	0.828535	0.201419
ENSMUSG00000103260	Gm8146	processed_pseudogene	predicted gene 8146 [Source:MGI Symbol;Acc:MGI:3644273]	chr1	181282046	181283892	+	14.6123	2.84769	0.00818162	0.126629	0.103409	0.201885
ENSMUSG00000027580	Helz2	protein_coding	helicase with zinc finger 2, transcriptional coactivator [Source:MGI Symbol;Acc:MGI:2385169]	chr2	181227615	181242027	-	1791.23	-0.516648	0.0231177	0.241612	-0.35215	0.201899
ENSMUSG00000034300	Fam53c	protein_coding	family with sequence similarity 53, member C [Source:MGI Symbol;Acc:MGI:1913556]	chr18	34758906	34773760	+	2987.27	-0.482828	0.0304092	0.28036	-0.324758	0.202072
ENSMUSG00000044148	1810030O07Rik	protein_coding	RIKEN cDNA 1810030O07 gene [Source:MGI Symbol;Acc:MGI:1916405]	chrX	12654879	12673668	-	1416.4	-0.483744	0.0256607	0.258296	-0.335569	0.202072
ENSMUSG00000027207	Galk2	protein_coding	galactokinase 2 [Source:MGI Symbol;Acc:MGI:1917226]	chr2	125859109	125984299	+	736.16	-0.450855	0.0232007	0.242055	-0.325104	0.202188
ENSMUSG00000042694	Stn1	protein_coding	STN1, CST complex subunit [Source:MGI Symbol;Acc:MGI:1915581]	chr19	47501033	47537507	-	872.028	-0.653695	0.0259228	0.259882	-0.381732	0.203843
ENSMUSG00000030068	Gm20696	protein_coding	predicted gene 20696 [Source:MGI Symbol;Acc:MGI:5313143]	chr6	99257484	99666797	-	324.511	0.603023	0.0235218	0.244138	0.37963	0.204693
ENSMUSG00000021890	Eaf1	protein_coding	ELL associated factor 1 [Source:MGI Symbol;Acc:MGI:1921677]	chr14	31494399	31509858	+	914.953	0.550692	0.0261022	0.261006	0.357814	0.20496
ENSMUSG00000035152	Ap2b1	protein_coding	adaptor-related protein complex 2, beta 1 subunit [Source:MGI Symbol;Acc:MGI:1919020]	chr11	83299024	83405035	+	2239.81	-0.365581	0.0231811	0.242055	-0.283998	0.205683
ENSMUSG00000022564	Grina	protein_coding	glutamate receptor, ionotropic, N-methyl D-aspartate-associated protein 1 (glutamate binding) [Source:MGI Symbol;Acc:MGI:1913418]	chr15	76246764	76249904	+	1519.38	0.619669	0.0342089	0.298786	0.349309	0.206111
ENSMUSG00000045545	Krt14	protein_coding	keratin 14 [Source:MGI Symbol;Acc:MGI:96688]	chr11	100203162	100207548	-	28.098	-5.5368	0.00733937	0.119941	-0.0317991	0.206797
ENSMUSG00000003680	Taf6l	protein_coding	TATA-box binding protein associated factor 6 like [Source:MGI Symbol;Acc:MGI:2444957]	chr19	8774487	8786417	-	36.2721	2.07674	0.00447395	0.0884653	1.11522	0.20696
ENSMUSG00000034617	Mtrr	protein_coding	5-methyltetrahydrofolate-homocysteine methyltransferase reductase [Source:MGI Symbol;Acc:MGI:1891037]	chr13	68560780	68582149	-	368.566	-0.584353	0.0186435	0.212855	-0.390408	0.20696
ENSMUSG00000067924	Rtl8b	protein_coding	retrotransposon Gag like 8B [Source:MGI Symbol;Acc:MGI:3576504]	chrX	53669177	53670408	-	253.909	1.10369	0.018687	0.21306	0.414692	0.207454
ENSMUSG00000033192	Lpcat2	protein_coding	lysophosphatidylcholine acyltransferase 2 [Source:MGI Symbol;Acc:MGI:3606214]	chr8	92855339	92919279	+	157.985	1.34493	0.0187225	0.213173	0.274714	0.2077
ENSMUSG00000020737	Jpt1	protein_coding	Jupiter microtubule associated homolog 1 [Source:MGI Symbol;Acc:MGI:1096361]	chr11	115497353	115514387	-	15959.8	-0.527541	0.0238536	0.246507	-0.354224	0.208083
ENSMUSG00000049649	Gpr3	protein_coding	G-protein coupled receptor 3 [Source:MGI Symbol;Acc:MGI:101908]	chr4	133209340	133212536	-	22.2467	1.90312	0.00745807	0.12105	0.238736	0.209097
ENSMUSG00000051726	Kcnf1	protein_coding	potassium voltage-gated channel, subfamily F, member 1 [Source:MGI Symbol;Acc:MGI:2687399]	chr12	17172100	17176888	-	36.6574	1.95077	0.0109796	0.153204	0.192178	0.209097
ENSMUSG00000006307	Kmt2b	protein_coding	lysine (K)-specific methyltransferase 2B [Source:MGI Symbol;Acc:MGI:109565]	chr7	30568858	30588726	-	459.244	0.678578	0.0185402	0.211967	0.426155	0.20936
ENSMUSG00000051184	Zfp524	protein_coding	zinc finger protein 524 [Source:MGI Symbol;Acc:MGI:1916740]	chr7	5014415	5018488	+	60.6332	1.07039	0.0085457	0.130466	0.659461	0.20936
ENSMUSG00000055413	H2-Q5	polymorphic_pseudogene	histocompatibility 2, Q region locus 5 [Source:MGI Symbol;Acc:MGI:95934]	chr17	35394126	35397800	+	656.654	-0.703991	0.0238213	0.246326	-0.398701	0.20936
ENSMUSG00000071076	Jund	protein_coding	jun D proto-oncogene [Source:MGI Symbol;Acc:MGI:96648]	chr8	70698949	70700616	+	695.115	0.784858	0.0269486	0.264862	0.359832	0.20936
ENSMUSG00000118642	CT010467.2	pseudogene		chr17	39848103	39848827	-	124.966	1.07206	0.0191576	0.216501	0.429815	0.20936
ENSMUSG00000010721	Lmbr1	protein_coding	limb region 1 [Source:MGI Symbol;Acc:MGI:1861746]	chr5	29229802	29378390	-	93.5429	1.45286	0.0197814	0.220827	0.223773	0.20942
ENSMUSG00000032322	Pstpip1	protein_coding	proline-serine-threonine phosphatase-interacting protein 1 [Source:MGI Symbol;Acc:MGI:1321396]	chr9	56089962	56128888	+	1250.56	0.4098	0.0239282	0.246841	0.315131	0.209911
ENSMUSG00000040591	1110051M20Rik	protein_coding	RIKEN cDNA 1110051M20 gene [Source:MGI Symbol;Acc:MGI:1915079]	chr2	91275068	91444704	-	590.895	-0.632012	0.0244699	0.250808	-0.383599	0.210086
ENSMUSG00000030214	Plbd1	protein_coding	phospholipase B domain containing 1 [Source:MGI Symbol;Acc:MGI:1914107]	chr6	136612070	136661928	-	836.03	0.964865	0.0271718	0.266114	0.273512	0.21035
ENSMUSG00000037913	Tmem156	protein_coding	transmembrane protein 156 [Source:MGI Symbol;Acc:MGI:2685292]	chr5	65054346	65092132	-	194.22	-0.639248	0.019094	0.215928	-0.410229	0.21035
ENSMUSG00000109216	Gm44907	TEC	predicted gene 44907 [Source:MGI Symbol;Acc:MGI:5753483]	chr7	90457252	90458884	+	15.8829	-2.47035	0.00621766	0.109212	-0.15554	0.211815
ENSMUSG00000076476	Trbv20	TR_V_gene	T cell receptor beta, variable 20 [Source:MGI Symbol;Acc:MGI:98589]	chr6	41188273	41188977	+	153.195	-1.37808	0.0192745	0.217288	-0.212567	0.211953
ENSMUSG00000038236	Hoxa7	protein_coding	homeobox A7 [Source:MGI Symbol;Acc:MGI:96179]	chr6	52214491	52221854	-	62.5289	2.2982	0.00764666	0.122194	0.126129	0.212397
ENSMUSG00000104101	Gm37881	TEC	predicted gene, 37881 [Source:MGI Symbol;Acc:MGI:5611109]	chr2	11683126	11683546	+	203.789	0.933529	0.02289	0.240273	0.412832	0.212397
ENSMUSG00000046822	Slc39a3	protein_coding	solute carrier family 39 (zinc transporter), member 3 [Source:MGI Symbol;Acc:MGI:2147269]	chr10	81028538	81037426	-	344.154	0.942481	0.0249481	0.254038	0.381948	0.212988
ENSMUSG00000054169	Ceacam10	protein_coding	carcinoembryonic antigen-related cell adhesion molecule 10 [Source:MGI Symbol;Acc:MGI:1347248]	chr7	24777206	24784657	+	14.396	4.54291	0.00883474	0.133757	0.0427981	0.212988
ENSMUSG00000026047	Poglut2	protein_coding	protein O-glucosyltransferase 2 [Source:MGI Symbol;Acc:MGI:1919300]	chr1	44106546	44118808	-	432.886	-0.559595	0.0195055	0.218653	-0.384703	0.213077
ENSMUSG00000031864	Ints10	protein_coding	integrator complex subunit 10 [Source:MGI Symbol;Acc:MGI:1918135]	chr8	68793929	68831667	+	900.861	-0.599787	0.0250286	0.254702	-0.374101	0.213077
ENSMUSG00000032115	Hyou1	protein_coding	hypoxia up-regulated 1 [Source:MGI Symbol;Acc:MGI:108030]	chr9	44379490	44392369	+	1741.19	0.464166	0.0244805	0.250808	0.329389	0.213077
ENSMUSG00000036502	Tmem255a	protein_coding	transmembrane protein 255A [Source:MGI Symbol;Acc:MGI:3045722]	chrX	38196573	38252439	-	9.77215	-4.42603	0.00147947	0.0407624	-0.100876	0.213077
ENSMUSG00000042817	Flt3	protein_coding	FMS-like tyrosine kinase 3 [Source:MGI Symbol;Acc:MGI:95559]	chr5	147330741	147400489	-	1371.38	1.33206	0.0245394	0.250949	0.223481	0.213164
ENSMUSG00000037519	Ppfia1	protein_coding	protein tyrosine phosphatase, receptor type, f polypeptide (PTPRF), interacting protein (liprin), alpha 1 [Source:MGI Symbol;Acc:MGI:1924750]	chr7	144476758	144553729	-	853.145	0.422831	0.025138	0.255192	0.309418	0.213709
ENSMUSG00000002550	Uck1	protein_coding	uridine-cytidine kinase 1 [Source:MGI Symbol;Acc:MGI:98904]	chr2	32255002	32260159	-	885.338	0.863379	0.0279039	0.268627	0.378034	0.214055
ENSMUSG00000046034	Otulin	protein_coding	OTU deubiquitinase with linear linkage specificity [Source:MGI Symbol;Acc:MGI:3577015]	chr15	27542635	27630693	-	177.521	-0.56701	0.0197276	0.220401	-0.381918	0.215117
ENSMUSG00000053730	Tmem39b	protein_coding	transmembrane protein 39b [Source:MGI Symbol;Acc:MGI:2682939]	chr4	129676355	129696838	-	338.157	-0.520857	0.0193661	0.217676	-0.363422	0.215281
ENSMUSG00000021133	Susd6	protein_coding	sushi domain containing 6 [Source:MGI Symbol;Acc:MGI:2444661]	chr12	80790510	80880835	+	1083.85	0.368504	0.0248979	0.253681	0.283029	0.215524
ENSMUSG00000076758	Trav1	TR_V_gene	T cell receptor alpha variable 1 [Source:MGI Symbol;Acc:MGI:3651476]	chr14	52427928	52428876	+	164.844	0.812111	0.0198605	0.221293	0.448013	0.215553
ENSMUSG00000003929	Zfp81	protein_coding	zinc finger protein 81 [Source:MGI Symbol;Acc:MGI:1890752]	chr17	33329342	33358878	-	242.386	-0.959528	0.0198806	0.22137	-0.374166	0.215622
ENSMUSG00000046167	Gldn	protein_coding	gliomedin [Source:MGI Symbol;Acc:MGI:2388361]	chr9	54286486	54341786	+	34.6592	-5.17521	0.00641281	0.111698	-0.0429313	0.215727
ENSMUSG00000024829	Mrpl21	protein_coding	mitochondrial ribosomal protein L21 [Source:MGI Symbol;Acc:MGI:2660674]	chr19	3282901	3292837	+	692.363	-0.41705	0.0250722	0.254835	-0.306436	0.216284
ENSMUSG00000039050	Osbpl2	protein_coding	oxysterol binding protein-like 2 [Source:MGI Symbol;Acc:MGI:2442832]	chr2	180119306	180162680	+	551.945	0.729214	0.0256011	0.258273	0.397958	0.216284
ENSMUSG00000027014	Cwc22	protein_coding	CWC22 spliceosome-associated protein [Source:MGI Symbol;Acc:MGI:2136773]	chr2	77881159	77946375	-	1482.85	-0.424072	0.0250969	0.25493	-0.308751	0.216341
ENSMUSG00000074489	Bglap3	protein_coding	bone gamma-carboxyglutamate protein 3 [Source:MGI Symbol;Acc:MGI:88155]	chr3	88368616	88372743	-	293.05	1.37137	0.0237036	0.245719	0.189898	0.217047
ENSMUSG00000032637	Atxn2l	protein_coding	ataxin 2-like [Source:MGI Symbol;Acc:MGI:2446242]	chr7	126491708	126503437	-	350.968	1.06598	0.0237229	0.245765	0.336823	0.217072
ENSMUSG00000027068	Dhrs9	protein_coding	dehydrogenase/reductase (SDR family) member 9 [Source:MGI Symbol;Acc:MGI:2442798]	chr2	69380445	69404533	+	16.1547	5.71819	0.0131047	0.171207	0.0291155	0.217249
ENSMUSG00000062939	Stat4	protein_coding	signal transducer and activator of transcription 4 [Source:MGI Symbol;Acc:MGI:103062]	chr1	51987148	52107189	+	7705.3	-0.356992	0.025632	0.258273	-0.275503	0.217712
ENSMUSG00000003208	Yju2	protein_coding	YJU2 splicing factor [Source:MGI Symbol;Acc:MGI:1920136]	chr17	55959099	55968285	+	816.164	-0.55931	0.0287139	0.27366	-0.350349	0.217983
ENSMUSG00000078773	Rad54b	protein_coding	RAD54 homolog B (S. cerevisiae) [Source:MGI Symbol;Acc:MGI:3605986]	chr4	11558922	11615805	+	170.262	-0.980041	0.0202137	0.223584	-0.39849	0.217983
ENSMUSG00000030208	Emp1	protein_coding	epithelial membrane protein 1 [Source:MGI Symbol;Acc:MGI:107941]	chr6	135362545	135383173	+	10112.4	-0.863007	0.0254177	0.257092	-0.364729	0.218047
ENSMUSG00000021583	Erap1	protein_coding	endoplasmic reticulum aminopeptidase 1 [Source:MGI Symbol;Acc:MGI:1933403]	chr13	74639568	74693201	+	3193.22	-0.386622	0.0342361	0.298786	-0.280289	0.218924
ENSMUSG00000023991	Foxp4	protein_coding	forkhead box P4 [Source:MGI Symbol;Acc:MGI:1921373]	chr17	47867133	47924645	-	170.097	1.31766	0.0203651	0.224812	0.257593	0.219313
ENSMUSG00000053110	Yap1	protein_coding	yes-associated protein 1 [Source:MGI Symbol;Acc:MGI:103262]	chr9	7931999	8004596	-	25.3122	-2.42281	0.0118586	0.161365	-0.117094	0.219313
ENSMUSG00000001444	Tbx21	protein_coding	T-box 21 [Source:MGI Symbol;Acc:MGI:1888984]	chr11	97098071	97115331	-	944.034	0.883964	0.0262544	0.262052	0.344952	0.219772
ENSMUSG00000026457	Adipor1	protein_coding	adiponectin receptor 1 [Source:MGI Symbol;Acc:MGI:1919924]	chr1	134415378	134433351	+	1395.21	0.388801	0.0257604	0.258675	0.293746	0.219772
ENSMUSG00000035365	Parpbp	protein_coding	PARP1 binding protein [Source:MGI Symbol;Acc:MGI:1922567]	chr10	88091432	88146941	-	81.8281	-1.5066	0.0204772	0.225452	-0.211554	0.219772
ENSMUSG00000047067	Dusp28	protein_coding	dual specificity phosphatase 28 [Source:MGI Symbol;Acc:MGI:1914696]	chr1	92906981	92908435	+	28.3978	2.08422	0.00807828	0.1258	0.186229	0.219772
ENSMUSG00000088185	Scarna2	scaRNA	small Cajal body-specific RNA 2 [Source:MGI Symbol;Acc:MGI:3819484]	chr3	108554338	108554751	-	11.6398	2.66123	0.0119303	0.161943	0.105664	0.219772
ENSMUSG00000025270	Alas2	protein_coding	aminolevulinic acid synthase 2, erythroid [Source:MGI Symbol;Acc:MGI:87990]	chrX	150547375	150570638	+	11.3747	4.68623	0.0128947	0.169647	0.0424233	0.220762
ENSMUSG00000036169	Sostdc1	protein_coding	sclerostin domain containing 1 [Source:MGI Symbol;Acc:MGI:1913292]	chr12	36314139	36318452	+	981.307	-5.2134	0.0293211	0.275821	-0.0162189	0.220762
ENSMUSG00000040785	Ttc3	protein_coding	tetratricopeptide repeat domain 3 [Source:MGI Symbol;Acc:MGI:1276539]	chr16	94370618	94469343	+	1306.38	0.476433	0.0259274	0.259882	0.325838	0.220762
ENSMUSG00000026678	Rgs5	protein_coding	regulator of G-protein signaling 5 [Source:MGI Symbol;Acc:MGI:1098434]	chr1	169655501	169695813	+	48.3092	-8.07279	0.00933664	0.138017	-0.0164137	0.221279
ENSMUSG00000028370	Pappa	protein_coding	pregnancy-associated plasma protein A [Source:MGI Symbol;Acc:MGI:97479]	chr4	65124174	65357509	+	22.8995	-6.15085	0.0120778	0.163148	-0.0246138	0.221717
ENSMUSG00000002147	Stat6	protein_coding	signal transducer and activator of transcription 6 [Source:MGI Symbol;Acc:MGI:103034]	chr10	127642986	127660957	+	6618.48	-0.259675	0.026498	0.263265	-0.217591	0.222449
ENSMUSG00000055319	Sec23ip	protein_coding	Sec23 interacting protein [Source:MGI Symbol;Acc:MGI:2450915]	chr7	128744943	128784836	+	1276.95	-0.496854	0.0204469	0.225452	-0.357302	0.222787
ENSMUSG00000029763	Exoc4	protein_coding	exocyst complex component 4 [Source:MGI Symbol;Acc:MGI:1096376]	chr6	33249085	33973979	+	1758.2	-0.369512	0.0387283	0.318119	-0.264965	0.223292
ENSMUSG00000096370	Gm21992	protein_coding	predicted gene 21992 [Source:MGI Symbol;Acc:MGI:5439461]	chr19	4742913	4811612	-	266.345	-0.46754	0.0269148	0.264862	-0.32607	0.2235
ENSMUSG00000108354	4931431B13Rik	processed_transcript	RIKEN cDNA 4931431B13 gene [Source:MGI Symbol;Acc:MGI:1918223]	chr7	128192050	128203328	-	26.553	3.2773	0.00954191	0.139889	0.0787815	0.223558
ENSMUSG00000024197	Plin3	protein_coding	perilipin 3 [Source:MGI Symbol;Acc:MGI:1914155]	chr17	56277476	56292873	-	761.054	0.44588	0.029918	0.27876	0.313547	0.224026
ENSMUSG00000022032	Scara5	protein_coding	scavenger receptor class A, member 5 [Source:MGI Symbol;Acc:MGI:1918395]	chr14	65666403	65764826	+	17.1894	-5.59124	0.0137425	0.17621	-0.0312622	0.224096
ENSMUSG00000002833	Hdgfl2	protein_coding	HDGF like 2 [Source:MGI Symbol;Acc:MGI:1194492]	chr17	56079634	56100607	+	1315.62	-0.567332	0.0266063	0.263543	-0.362758	0.224131
ENSMUSG00000021003	Galc	protein_coding	galactosylceramidase [Source:MGI Symbol;Acc:MGI:95636]	chr12	98202294	98259459	-	670.38	0.702437	0.0266088	0.263543	0.371932	0.224131
ENSMUSG00000021482	Prxl2c	protein_coding	peroxiredoxin like 2C [Source:MGI Symbol;Acc:MGI:1913379]	chr13	64275280	64312710	-	217.157	-0.905727	0.0211664	0.228819	-0.408654	0.224131
ENSMUSG00000030741	Spns1	protein_coding	spinster homolog 1 [Source:MGI Symbol;Acc:MGI:1920908]	chr7	126370060	126377450	-	526.308	0.478127	0.0300168	0.27933	0.319409	0.224131
ENSMUSG00000031557	Plekha2	protein_coding	pleckstrin homology domain-containing, family A (phosphoinositide binding specific) member 2 [Source:MGI Symbol;Acc:MGI:1928144]	chr8	25039144	25102376	-	9737.94	-0.411925	0.0265929	0.263543	-0.301564	0.224131
ENSMUSG00000047714	Ppp1r2	protein_coding	protein phosphatase 1, regulatory inhibitor subunit 2 [Source:MGI Symbol;Acc:MGI:1914099]	chr16	31251537	31275277	-	322.364	0.553752	0.0206906	0.226508	0.373196	0.224131
ENSMUSG00000050366	Olfr524	protein_coding	olfactory receptor 524 [Source:MGI Symbol;Acc:MGI:3030358]	chr7	140198499	140205964	-	50.3706	-2.44712	0.0123359	0.165367	-0.109666	0.224131
ENSMUSG00000052707	Tnrc6a	protein_coding	trinucleotide repeat containing 6a [Source:MGI Symbol;Acc:MGI:2385292]	chr7	123123885	123195296	+	1650.11	0.524275	0.0391883	0.319272	0.317225	0.224131
ENSMUSG00000091722	Siah3	protein_coding	siah E3 ubiquitin protein ligase family member 3 [Source:MGI Symbol;Acc:MGI:2685758]	chr14	75455982	75529708	+	31.6494	-2.35217	0.0083804	0.128868	-0.125452	0.224131
ENSMUSG00000033392	Clasp2	protein_coding	CLIP associating protein 2 [Source:MGI Symbol;Acc:MGI:1923749]	chr9	113741473	113919682	+	950.561	-0.417913	0.0266821	0.263932	-0.304676	0.224245
ENSMUSG00000033767	Tmem131l	protein_coding	transmembrane 131 like [Source:MGI Symbol;Acc:MGI:2443399]	chr3	83897655	84040175	-	1315.88	0.369093	0.0302349	0.28036	0.271208	0.224409
ENSMUSG00000078942	Naip6	protein_coding	NLR family, apoptosis inhibitory protein 6 [Source:MGI Symbol;Acc:MGI:1298222]	chr13	100281121	100317674	-	128.638	-0.798231	0.0221646	0.235776	-0.415552	0.224409
ENSMUSG00000031753	Cog4	protein_coding	component of oligomeric golgi complex 4 [Source:MGI Symbol;Acc:MGI:2142808]	chr8	110846600	110882227	+	1142.4	-0.448057	0.0302871	0.28036	-0.309963	0.224514
ENSMUSG00000108591	Particl	TEC	promoter of Mat2a antisense radiation induced circulating long non-coding RNA [Source:MGI Symbol;Acc:MGI:1925358]	chr6	72439051	72440610	+	99.8935	-0.838318	0.0212938	0.229489	-0.434209	0.224514
ENSMUSG00000050199	Lgr4	protein_coding	leucine-rich repeat-containing G protein-coupled receptor 4 [Source:MGI Symbol;Acc:MGI:1891468]	chr2	109917647	110014257	+	85.5385	-2.15065	0.0213552	0.229955	-0.112982	0.224597
ENSMUSG00000020827	Mink1	protein_coding	misshapen-like kinase 1 (zebrafish) [Source:MGI Symbol;Acc:MGI:1355329]	chr11	70562881	70614483	+	942.504	0.47267	0.0303975	0.28036	0.319821	0.224856
ENSMUSG00000075486	Commd6	protein_coding	COMM domain containing 6 [Source:MGI Symbol;Acc:MGI:1913450]	chr14	101632981	101640686	-	1254.22	0.523369	0.0209438	0.227597	0.359496	0.224856
ENSMUSG00000050953	Gja1	protein_coding	gap junction protein, alpha 1 [Source:MGI Symbol;Acc:MGI:95713]	chr10	56377330	56402513	+	564.359	-3.03336	0.0269014	0.264862	-0.0589226	0.22487
ENSMUSG00000034024	Cct2	protein_coding	chaperonin containing Tcp1, subunit 2 (beta) [Source:MGI Symbol;Acc:MGI:107186]	chr10	117051001	117063814	-	3368.98	-0.264242	0.036091	0.306782	-0.217319	0.224883
ENSMUSG00000039852	Rere	protein_coding	arginine glutamic acid dipeptide (RE) repeats [Source:MGI Symbol;Acc:MGI:2683486]	chr4	150281646	150621966	+	541.221	0.634968	0.0275957	0.267966	0.374752	0.22561
ENSMUSG00000019254	Ppp1r12c	protein_coding	protein phosphatase 1, regulatory subunit 12C [Source:MGI Symbol;Acc:MGI:1924258]	chr7	4481520	4501680	-	504.583	0.561369	0.0270839	0.265409	0.358306	0.225938
ENSMUSG00000022102	Dok2	protein_coding	docking protein 2 [Source:MGI Symbol;Acc:MGI:1332623]	chr14	70766036	70778495	+	8960.81	0.507567	0.0364766	0.307862	0.320393	0.226003
ENSMUSG00000027361	Gabpb1	protein_coding	GA repeat binding protein, beta 1 [Source:MGI Symbol;Acc:MGI:95611]	chr2	126627442	126676337	-	3727.59	-0.275546	0.0274779	0.267541	-0.230145	0.226003
ENSMUSG00000028637	Ccdc30	protein_coding	coiled-coil domain containing 30 [Source:MGI Symbol;Acc:MGI:1920582]	chr4	119322466	119415521	-	195.956	-1.20606	0.0277673	0.26801	-0.202241	0.226003
ENSMUSG00000038628	Polr3k	protein_coding	polymerase (RNA) III (DNA directed) polypeptide K [Source:MGI Symbol;Acc:MGI:1914255]	chr2	181864337	181870830	+	2329.16	-0.384611	0.0277245	0.268004	-0.288699	0.226003
ENSMUSG00000039168	Dap	protein_coding	death-associated protein [Source:MGI Symbol;Acc:MGI:1918190]	chr15	31224314	31274341	+	2987.19	0.580093	0.0363642	0.307862	0.336293	0.226003
ENSMUSG00000039242	B3galnt2	protein_coding	UDP-GalNAc:betaGlcNAc beta 1,3-galactosaminyltransferase, polypeptide 2 [Source:MGI Symbol;Acc:MGI:2145517]	chr13	13954469	13999103	+	492.729	0.834532	0.0256066	0.258273	0.36393	0.226003
ENSMUSG00000053914	Kdm4d	protein_coding	lysine (K)-specific demethylase 4D [Source:MGI Symbol;Acc:MGI:3606484]	chr9	14462548	14500482	-	135.654	-1.22617	0.0225274	0.238284	-0.283223	0.226003
ENSMUSG00000034987	Hrh2	protein_coding	histamine receptor H2 [Source:MGI Symbol;Acc:MGI:108482]	chr13	54192129	54236180	+	246.987	-0.790495	0.0256429	0.258273	-0.398971	0.226171
ENSMUSG00000021096	Ppm1a	protein_coding	protein phosphatase 1A, magnesium dependent, alpha isoform [Source:MGI Symbol;Acc:MGI:99878]	chr12	72757455	72799819	+	768.851	0.373129	0.0273683	0.266911	0.282625	0.226879
ENSMUSG00000025468	Caly	protein_coding	calcyon neuron-specific vesicular protein [Source:MGI Symbol;Acc:MGI:1915816]	chr7	140069880	140082548	-	18.9726	1.97292	0.013638	0.175459	0.159461	0.226879
ENSMUSG00000028530	Jak1	protein_coding	Janus kinase 1 [Source:MGI Symbol;Acc:MGI:96628]	chr4	101152367	101265282	-	20677.8	0.404938	0.0277471	0.268004	0.295721	0.226879
ENSMUSG00000047454	Gphn	protein_coding	gephyrin [Source:MGI Symbol;Acc:MGI:109602]	chr12	78226379	78684772	+	181.527	0.669552	0.0217797	0.232424	0.408829	0.226879
ENSMUSG00000031706	Rfx1	protein_coding	regulatory factor X, 1 (influences HLA class II expression) [Source:MGI Symbol;Acc:MGI:105982]	chr8	84066834	84096992	+	529.313	0.353745	0.0274499	0.267424	0.273031	0.227008
ENSMUSG00000042010	Acacb	protein_coding	acetyl-Coenzyme A carboxylase beta [Source:MGI Symbol;Acc:MGI:2140940]	chr5	114146535	114250761	+	166.302	0.929309	0.0280686	0.269514	0.359076	0.227185
ENSMUSG00000029622	Arpc1b	protein_coding	actin related protein 2/3 complex, subunit 1B [Source:MGI Symbol;Acc:MGI:1343142]	chr5	145114215	145130705	+	32015.6	-0.269549	0.0371019	0.310908	-0.219385	0.228568
ENSMUSG00000025450	Gm9752	processed_transcript	predicted gene 9752 [Source:MGI Symbol;Acc:MGI:3641896]	chr13	119473804	119476761	-	307.417	0.541853	0.0260698	0.260996	0.362224	0.228714
ENSMUSG00000029474	Rnf34	protein_coding	ring finger protein 34 [Source:MGI Symbol;Acc:MGI:2153340]	chr5	122850048	122871291	+	1506.58	-0.409872	0.0277497	0.268004	-0.300142	0.228877
ENSMUSG00000073079	Srp54a	protein_coding	signal recognition particle 54A [Source:MGI Symbol;Acc:MGI:1346087]	chr12	55080262	55115367	+	1982.73	-0.333728	0.0408965	0.326615	-0.244261	0.229061
ENSMUSG00000019897	Ccdc59	protein_coding	coiled-coil domain containing 59 [Source:MGI Symbol;Acc:MGI:1289302]	chr10	105841067	105847833	+	2099.05	-0.23944	0.0279118	0.268627	-0.206427	0.229909
ENSMUSG00000027247	Arhgap1	protein_coding	Rho GTPase activating protein 1 [Source:MGI Symbol;Acc:MGI:2445003]	chr2	91649860	91672326	+	3148.69	-0.410744	0.0279347	0.268692	-0.298383	0.229945
ENSMUSG00000006276	Eps15l1	protein_coding	epidermal growth factor receptor pathway substrate 15-like 1 [Source:MGI Symbol;Acc:MGI:104582]	chr8	72340999	72421460	-	675.152	0.437124	0.0286314	0.273343	0.310826	0.230359
ENSMUSG00000014402	Tsg101	protein_coding	tumor susceptibility gene 101 [Source:MGI Symbol;Acc:MGI:106581]	chr7	46888949	46919969	-	1812.22	0.269772	0.0280343	0.26934	0.228623	0.230359
ENSMUSG00000027206	Cops2	protein_coding	COP9 signalosome subunit 2 [Source:MGI Symbol;Acc:MGI:1330276]	chr2	125830304	125859139	-	2360.94	-0.367032	0.0321194	0.289717	-0.276559	0.230359
ENSMUSG00000027339	Rassf2	protein_coding	Ras association (RalGDS/AF-6) domain family member 2 [Source:MGI Symbol;Acc:MGI:2442060]	chr2	131989415	132030258	-	1644.66	0.471791	0.0286806	0.273499	0.324133	0.23045
ENSMUSG00000044786	Zfp36	protein_coding	zinc finger protein 36 [Source:MGI Symbol;Acc:MGI:99180]	chr7	28376784	28380253	-	11747.3	0.632552	0.0280883	0.269547	0.375418	0.23045
ENSMUSG00000038349	Plcl1	protein_coding	phospholipase C-like 1 [Source:MGI Symbol;Acc:MGI:3036262]	chr1	55405921	55754285	+	16.2734	4.33183	0.0101815	0.146427	0.0493482	0.230822
ENSMUSG00000107086	Gm43808	TEC	predicted gene 43808 [Source:MGI Symbol;Acc:MGI:5663945]	chr5	30868764	30870828	-	38.6439	1.76998	0.0131036	0.171207	0.198789	0.231816
ENSMUSG00000042447	Mios	protein_coding	meiosis regulator for oocyte development [Source:MGI Symbol;Acc:MGI:2182066]	chr6	8209222	8236274	+	258.354	0.999761	0.0289759	0.274432	0.313511	0.232363
ENSMUSG00000004233	Wars2	protein_coding	tryptophanyl tRNA synthetase 2 (mitochondrial) [Source:MGI Symbol;Acc:MGI:1917810]	chr3	99141068	99239186	+	386.235	0.519363	0.0290583	0.27487	0.338678	0.232364
ENSMUSG00000028107	Tars2	protein_coding	threonyl-tRNA synthetase 2, mitochondrial (putative) [Source:MGI Symbol;Acc:MGI:1919057]	chr3	95739976	95760206	-	1406.54	0.287687	0.0290717	0.27487	0.234945	0.232364
ENSMUSG00000055733	Nap1l3	protein_coding	nucleosome assembly protein 1-like 3 [Source:MGI Symbol;Acc:MGI:1859565]	chrX	122394565	122397401	-	84.4283	1.45886	0.0267832	0.264214	0.173747	0.232364
ENSMUSG00000066798	Zbtb6	protein_coding	zinc finger and BTB domain containing 6 [Source:MGI Symbol;Acc:MGI:2442998]	chr2	37425500	37443171	-	311.906	0.595348	0.0267273	0.263932	0.368735	0.232364
ENSMUSG00000102651	Gm37080	TEC	predicted gene, 37080 [Source:MGI Symbol;Acc:MGI:5610308]	chr1	138552305	138554708	-	15.4492	3.37033	0.0141543	0.179284	0.0693037	0.232364
ENSMUSG00000027080	Med19	protein_coding	mediator complex subunit 19 [Source:MGI Symbol;Acc:MGI:1914234]	chr2	84678402	84688215	+	431.66	-0.469082	0.0227446	0.239663	-0.333943	0.232592
ENSMUSG00000040584	Abcb1a	protein_coding	ATP-binding cassette, sub-family B (MDR/TAP), member 1A [Source:MGI Symbol;Acc:MGI:97570]	chr5	8660077	8748575	+	4126.91	-0.415499	0.0288703	0.273846	-0.3047	0.232592
ENSMUSG00000062488	Ifit3b	protein_coding	interferon-induced protein with tetratricopeptide repeats 3B [Source:MGI Symbol;Acc:MGI:3698419]	chr19	34607970	34613401	+	214.367	-1.28165	0.0227456	0.239663	-0.258176	0.232628
ENSMUSG00000029036	Atad3a	protein_coding	ATPase family, AAA domain containing 3A [Source:MGI Symbol;Acc:MGI:1919214]	chr4	155740641	155761093	-	206.71	0.77124	0.0227763	0.239683	0.415698	0.232744
ENSMUSG00000033208	S100b	protein_coding	S100 protein, beta polypeptide, neural [Source:MGI Symbol;Acc:MGI:98217]	chr10	76253853	76261159	+	50.4161	-3.62523	0.0103476	0.14831	-0.0592438	0.232744
ENSMUSG00000028270	Gbp2	protein_coding	guanylate binding protein 2 [Source:MGI Symbol;Acc:MGI:102772]	chr3	142620602	142638008	+	2501.82	-0.518146	0.0422438	0.333568	-0.307377	0.233047
ENSMUSG00000030681	Mvp	protein_coding	major vault protein [Source:MGI Symbol;Acc:MGI:1925638]	chr7	126986860	127014621	-	1931.9	0.32917	0.0421936	0.333329	0.248231	0.233047
ENSMUSG00000079685	Ulbp1	protein_coding	UL16 binding protein 1 [Source:MGI Symbol;Acc:MGI:1925027]	chr10	7440362	7473638	-	488.091	-0.896201	0.0228707	0.240222	-0.374695	0.233047
ENSMUSG00000021867	Tmem254b	protein_coding	transmembrane protein 254b [Source:MGI Symbol;Acc:MGI:3710397]	chr14	26203369	26207041	-	554.968	-0.823685	0.0224007	0.237682	-0.382285	0.23311
ENSMUSG00000023830	Igf2r	protein_coding	insulin-like growth factor 2 receptor [Source:MGI Symbol;Acc:MGI:96435]	chr17	12682406	12769664	-	1559.63	-0.581276	0.0329551	0.29329	-0.347496	0.23311
ENSMUSG00000050812	Ecpas	protein_coding	Ecm29 proteasome adaptor and scaffold [Source:MGI Symbol;Acc:MGI:2140220]	chr4	58798911	58912749	-	1052.04	0.574681	0.0287774	0.273846	0.355145	0.233171
ENSMUSG00000068798	Rap1a	protein_coding	RAS-related protein 1a [Source:MGI Symbol;Acc:MGI:97852]	chr3	105727267	105801336	-	2968.01	0.416964	0.0288176	0.273846	0.300097	0.233344
ENSMUSG00000037894	H2az1	protein_coding	H2A.Z variant histone 1 [Source:MGI Symbol;Acc:MGI:1888388]	chr3	137864487	137866922	+	17198	-0.338725	0.0388552	0.318119	-0.254864	0.234531
ENSMUSG00000028247	Coq3	protein_coding	coenzyme Q3 methyltransferase [Source:MGI Symbol;Acc:MGI:101813]	chr4	21879673	21912162	+	256.396	-0.62261	0.023119	0.241612	-0.387807	0.234573
ENSMUSG00000024056	Ndc80	protein_coding	NDC80 kinetochore complex component [Source:MGI Symbol;Acc:MGI:1914302]	chr17	71496100	71526857	-	638.316	-0.560177	0.0290562	0.27487	-0.348207	0.234817
ENSMUSG00000027562	Car2	protein_coding	carbonic anhydrase 2 [Source:MGI Symbol;Acc:MGI:88269]	chr3	14886273	14900770	+	657.056	-0.78575	0.0226868	0.239649	-0.420504	0.234978
ENSMUSG00000064370	mt-Cytb	protein_coding	mitochondrially encoded cytochrome b [Source:MGI Symbol;Acc:MGI:102501]	chrM	14145	15288	+	57363.1	0.209223	0.0291083	0.275061	0.183927	0.234978
ENSMUSG00000040940	Arhgef1	protein_coding	Rho guanine nucleotide exchange factor (GEF) 1 [Source:MGI Symbol;Acc:MGI:1353510]	chr7	24902912	24926594	+	1656.32	0.473683	0.0430554	0.336786	0.295991	0.235888
ENSMUSG00000051316	Taf7	protein_coding	TATA-box binding protein associated factor 7 [Source:MGI Symbol;Acc:MGI:1346348]	chr18	37640491	37644204	-	955.627	-0.364468	0.0292647	0.275756	-0.276406	0.235888
ENSMUSG00000030421	Uri1	protein_coding	URI1, prefoldin-like chaperone [Source:MGI Symbol;Acc:MGI:1342294]	chr7	37959992	38023551	-	438.488	0.591411	0.0275844	0.267966	0.365021	0.236191
ENSMUSG00000046844	Vat1l	protein_coding	vesicle amine transport protein 1 like [Source:MGI Symbol;Acc:MGI:2142534]	chr8	114205612	114374071	+	45.5946	-4.41549	0.0103912	0.148551	-0.0450111	0.236615
ENSMUSG00000041328	Pcf11	protein_coding	PCF11 cleavage and polyadenylation factor subunit [Source:MGI Symbol;Acc:MGI:1919579]	chr7	92643543	92669934	-	1949.26	-0.502008	0.0294975	0.276699	-0.326818	0.237302
ENSMUSG00000026520	Pycr2	protein_coding	pyrroline-5-carboxylate reductase family, member 2 [Source:MGI Symbol;Acc:MGI:1277956]	chr1	180904293	180908088	+	763.611	0.678932	0.0295872	0.276783	0.371465	0.237408
ENSMUSG00000041124	Msantd4	protein_coding	Myb/SANT-like DNA-binding domain containing 4 with coiled-coils [Source:MGI Symbol;Acc:MGI:1925350]	chr9	4376562	4386870	+	312.027	-0.614854	0.030181	0.280115	-0.357205	0.237408
ENSMUSG00000083902	Gm15975	processed_pseudogene	predicted gene 15975 [Source:MGI Symbol;Acc:MGI:3801944]	chr5	55624190	55625591	+	6.51883	6.14726	0.00186048	NA	0.049318	0.237408
ENSMUSG00000107206	Gm42736	TEC	predicted gene 42736 [Source:MGI Symbol;Acc:MGI:5662873]	chr5	67872882	67874234	+	440.84	0.643864	0.0230546	0.241393	0.393564	0.237408
ENSMUSG00000104063	Pcdhgb7	protein_coding	protocadherin gamma subfamily B, 7 [Source:MGI Symbol;Acc:MGI:1935199]	chr18	37751600	37841873	+	17.7287	-4.7821	0.0107144	0.150839	-0.0447271	0.237568
ENSMUSG00000024622	Hmgxb3	protein_coding	HMG box domain containing 3 [Source:MGI Symbol;Acc:MGI:2441817]	chr18	61131277	61177050	-	395.356	-0.501386	0.0303886	0.28036	-0.328733	0.238192
ENSMUSG00000031360	Ctps2	protein_coding	cytidine 5'-triphosphate synthase 2 [Source:MGI Symbol;Acc:MGI:1933185]	chrX	162901238	163032508	+	2767.79	0.379013	0.0437937	0.339376	0.273545	0.238192
ENSMUSG00000034330	Plcg2	protein_coding	phospholipase C, gamma 2 [Source:MGI Symbol;Acc:MGI:97616]	chr8	117498291	117635142	+	1163.94	0.787903	0.0297561	0.277718	0.376563	0.238192
ENSMUSG00000028389	Zfp37	protein_coding	zinc finger protein 37 [Source:MGI Symbol;Acc:MGI:99181]	chr4	62189540	62231047	-	10.5521	-6.79244	0.00188206	0.0486389	-0.038008	0.238902
ENSMUSG00000078653	Cntd1	protein_coding	cyclin N-terminal domain containing 1 [Source:MGI Symbol;Acc:MGI:1923965]	chr11	101279012	101296317	+	26.0705	-3.39751	0.00571745	0.103146	-0.0792898	0.238902
ENSMUSG00000004642	Slbp	protein_coding	stem-loop binding protein [Source:MGI Symbol;Acc:MGI:108402]	chr5	33634952	33652574	-	14533.7	-0.416673	0.0305515	0.281033	-0.292863	0.239006
ENSMUSG00000004651	Tyr	protein_coding	tyrosinase [Source:MGI Symbol;Acc:MGI:98880]	chr7	87424771	87493512	-	77.3706	-3.23524	0.0138988	0.177396	-0.0484841	0.239404
ENSMUSG00000042751	Nmnat2	protein_coding	nicotinamide nucleotide adenylyltransferase 2 [Source:MGI Symbol;Acc:MGI:2444155]	chr1	152954993	153119261	+	201.046	-0.741219	0.0239059	0.246841	-0.408628	0.239404
ENSMUSG00000001247	Lsr	protein_coding	lipolysis stimulated lipoprotein receptor [Source:MGI Symbol;Acc:MGI:1927471]	chr7	30957770	30973464	-	106.804	-1.16814	0.0239607	0.247001	-0.262188	0.239443
ENSMUSG00000022125	Cln5	protein_coding	ceroid-lipofuscinosis, neuronal 5 [Source:MGI Symbol;Acc:MGI:2442253]	chr14	103070216	103077628	+	243.138	0.725335	0.0239304	0.246841	0.408237	0.239443
ENSMUSG00000023015	Racgap1	protein_coding	Rac GTPase-activating protein 1 [Source:MGI Symbol;Acc:MGI:1349423]	chr15	99620496	99651656	-	1293.02	0.521181	0.0234393	0.243584	0.352449	0.239443
ENSMUSG00000052299	Ltn1	protein_coding	listerin E3 ubiquitin protein ligase 1 [Source:MGI Symbol;Acc:MGI:1926163]	chr16	87376651	87432612	-	2097.7	-0.308446	0.044283	0.340808	-0.234952	0.239443
ENSMUSG00000031132	Cd40lg	protein_coding	CD40 ligand [Source:MGI Symbol;Acc:MGI:88337]	chrX	57212143	57224042	+	1092.01	1.00677	0.0301749	0.280115	0.233723	0.239953
ENSMUSG00000015672	Mrpl32	protein_coding	mitochondrial ribosomal protein L32 [Source:MGI Symbol;Acc:MGI:2137226]	chr13	14608184	14613165	-	1014.99	-0.390845	0.030287	0.28036	-0.287083	0.240689
ENSMUSG00000021218	Gdi2	protein_coding	guanosine diphosphate (GDP) dissociation inhibitor 2 [Source:MGI Symbol;Acc:MGI:99845]	chr13	3538063	3567871	+	15387.4	-0.339157	0.0406293	0.326071	-0.255947	0.24069
ENSMUSG00000001445	Mrpl10	protein_coding	mitochondrial ribosomal protein L10 [Source:MGI Symbol;Acc:MGI:1333801]	chr11	97041560	97049213	+	533.402	0.460149	0.0343639	0.299118	0.31063	0.240732
ENSMUSG00000031373	Car5b	protein_coding	carbonic anhydrase 5b, mitochondrial [Source:MGI Symbol;Acc:MGI:1926249]	chrX	163976822	164027997	-	308.888	-1.1793	0.023678	0.245606	-0.289224	0.240732
ENSMUSG00000034263	Ints14	protein_coding	integrator complex subunit 14 [Source:MGI Symbol;Acc:MGI:1917132]	chr9	64960905	64986978	+	1517.1	-0.316184	0.0303733	0.28036	-0.251007	0.240732
ENSMUSG00000100801	Gm15459	processed_pseudogene	predicted gene 15459 [Source:MGI Symbol;Acc:MGI:3705702]	chr5	5781615	5783555	-	72078.6	-0.477547	0.0307015	0.281498	-0.319721	0.240732
ENSMUSG00000020705	Ddx42	protein_coding	DEAD (Asp-Glu-Ala-Asp) box polypeptide 42 [Source:MGI Symbol;Acc:MGI:1919297]	chr11	106216926	106249139	+	3055.57	0.428567	0.0410084	0.327066	0.29131	0.241744
ENSMUSG00000037720	Tmem33	protein_coding	transmembrane protein 33 [Source:MGI Symbol;Acc:MGI:1915128]	chr5	67260565	67291461	+	1646.79	-0.33475	0.030595	0.281033	-0.2621	0.241744
ENSMUSG00000039952	Dag1	protein_coding	dystroglycan 1 [Source:MGI Symbol;Acc:MGI:101864]	chr9	108204634	108263958	-	439.127	-0.568213	0.0238035	0.246326	-0.367967	0.241744
ENSMUSG00000044005	Gls2	protein_coding	glutaminase 2 (liver, mitochondrial) [Source:MGI Symbol;Acc:MGI:2143539]	chr10	128194457	128210004	+	35.7239	-1.32433	0.0110606	0.154154	-0.585045	0.241744
ENSMUSG00000106391	Gm42690	TEC	predicted gene 42690 [Source:MGI Symbol;Acc:MGI:5662827]	chr5	100429726	100431561	+	23.5002	2.08339	0.00587079	0.104775	1.1151	0.242211
ENSMUSG00000113669	Gm36723	lincRNA	predicted gene, 36723 [Source:MGI Symbol;Acc:MGI:5595882]	chr12	25303940	25471979	+	138.686	1.14385	0.0247139	0.252078	0.301276	0.242211
ENSMUSG00000072653	Zfp783	transcribed_unprocessed_pseudogene	zinc finger protein 783 [Source:MGI Symbol;Acc:MGI:3040704]	chr6	47943171	47955913	+	206.302	1.16626	0.0245174	0.250949	0.289081	0.242598
ENSMUSG00000034659	Tmem109	protein_coding	transmembrane protein 109 [Source:MGI Symbol;Acc:MGI:1915789]	chr19	10870660	10882001	-	1888.84	-0.29697	0.0308069	0.282154	-0.239191	0.242801
ENSMUSG00000074657	Kif5a	protein_coding	kinesin family member 5A [Source:MGI Symbol;Acc:MGI:109564]	chr10	127225696	127263348	-	91.4127	-0.992209	0.0255665	0.258273	-0.35781	0.242843
ENSMUSG00000024101	Washc1	protein_coding	WASH complex subunit 1 [Source:MGI Symbol;Acc:MGI:1916017]	chr17	66111545	66120503	+	1564.29	0.483938	0.0454064	0.344833	0.294651	0.24287
ENSMUSG00000029128	Rab28	protein_coding	RAB28, member RAS oncogene family [Source:MGI Symbol;Acc:MGI:1917285]	chr5	41624976	41708157	-	848.347	0.731661	0.0349852	0.301317	0.339103	0.243294
ENSMUSG00000033020	Polr2f	protein_coding	polymerase (RNA) II (DNA directed) polypeptide F [Source:MGI Symbol;Acc:MGI:1349393]	chr15	79141009	79151774	+	417.609	-0.44193	0.030948	0.282732	-0.307775	0.243294
ENSMUSG00000031161	Hdac6	protein_coding	histone deacetylase 6 [Source:MGI Symbol;Acc:MGI:1333752]	chrX	7930120	7947889	-	732.699	-0.428757	0.0350229	0.301317	-0.296823	0.24333
ENSMUSG00000028937	Acot7	protein_coding	acyl-CoA thioesterase 7 [Source:MGI Symbol;Acc:MGI:1917275]	chr4	152178134	152271855	+	1885.57	0.372577	0.0310387	0.283188	0.278821	0.243699
ENSMUSG00000047586	Nccrp1	protein_coding	non-specific cytotoxic cell receptor protein 1 homolog (zebrafish) [Source:MGI Symbol;Acc:MGI:2685009]	chr7	28543596	28547254	-	31.4354	-2.40747	0.00798024	0.12486	-0.11581	0.24385
ENSMUSG00000030789	Itgax	protein_coding	integrin alpha X [Source:MGI Symbol;Acc:MGI:96609]	chr7	128129547	128150657	+	1144.49	0.911488	0.0318975	0.28834	0.32883	0.244965
ENSMUSG00000022552	Sharpin	protein_coding	SHANK-associated RH domain interacting protein [Source:MGI Symbol;Acc:MGI:1913331]	chr15	76347040	76351111	-	1757.58	0.384879	0.0461056	0.346772	0.268064	0.245327
ENSMUSG00000040435	Ppp1r15a	protein_coding	protein phosphatase 1, regulatory subunit 15A [Source:MGI Symbol;Acc:MGI:1927072]	chr7	45522916	45526268	-	19986.8	0.397915	0.0313348	0.284954	0.30002	0.245327
ENSMUSG00000073409	H2-Q6	protein_coding	histocompatibility 2, Q region locus 6 [Source:MGI Symbol;Acc:MGI:95935]	chr17	35424850	35430055	+	8143.43	-0.527589	0.0317235	0.287391	-0.330397	0.245327
ENSMUSG00000029769	Ccdc136	protein_coding	coiled-coil domain containing 136 [Source:MGI Symbol;Acc:MGI:1918128]	chr6	29396309	29426994	+	67.608	1.68438	0.0113537	0.156621	0.237324	0.245557
ENSMUSG00000021294	Kif26a	protein_coding	kinesin family member 26A [Source:MGI Symbol;Acc:MGI:2447072]	chr12	112146208	112181747	+	13.7191	-5.16473	0.0156417	0.190695	-0.0335195	0.245637
ENSMUSG00000041891	Lman1	protein_coding	lectin, mannose-binding, 1 [Source:MGI Symbol;Acc:MGI:1917611]	chr18	65980738	66022580	-	1604.1	0.412702	0.0462707	0.346983	0.279344	0.245637
ENSMUSG00000038304	Cd160	protein_coding	CD160 antigen [Source:MGI Symbol;Acc:MGI:1860383]	chr3	96798763	96829351	-	1054.01	-0.372864	0.0321401	0.289748	-0.277053	0.245741
ENSMUSG00000034164	Emid1	protein_coding	EMI domain containing 1 [Source:MGI Symbol;Acc:MGI:2155091]	chr11	5106265	5152257	-	230.219	1.33948	0.0250658	0.254835	0.222388	0.246012
ENSMUSG00000031536	Polb	protein_coding	polymerase (DNA directed), beta [Source:MGI Symbol;Acc:MGI:97740]	chr8	22628126	22653435	-	629.776	-0.411635	0.0315589	0.286211	-0.292327	0.246071
ENSMUSG00000028894	Inpp5b	protein_coding	inositol polyphosphate-5-phosphatase B [Source:MGI Symbol;Acc:MGI:103257]	chr4	124741850	124801511	+	2249.42	0.527526	0.0362305	0.307342	0.322987	0.246212
ENSMUSG00000097644	Gm26862	sense_overlapping	predicted gene, 26862 [Source:MGI Symbol;Acc:MGI:5477356]	chr7	93006982	93104789	+	7.11632	-5.53885	0.00190905	NA	-0.0622496	0.246212
ENSMUSG00000027968	Larp7	protein_coding	La ribonucleoprotein domain family, member 7 [Source:MGI Symbol;Acc:MGI:107634]	chr3	127536714	127553349	-	1770.27	-0.282116	0.0465778	0.34832	-0.222053	0.246325
ENSMUSG00000025980	Hspd1	protein_coding	heat shock protein 1 (chaperonin) [Source:MGI Symbol;Acc:MGI:96242]	chr1	55077835	55088243	-	4595.72	-0.324572	0.0425547	0.335546	-0.251105	0.246883
ENSMUSG00000066357	Wdr6	protein_coding	WD repeat domain 6 [Source:MGI Symbol;Acc:MGI:1930140]	chr9	108572311	108578739	-	837.152	-0.451696	0.0318006	0.287933	-0.312181	0.247179
ENSMUSG00000022749	Tbc1d23	protein_coding	TBC1 domain family, member 23 [Source:MGI Symbol;Acc:MGI:1914831]	chr16	57168862	57231504	-	2222.99	-0.402003	0.0326166	0.292103	-0.288896	0.248031
ENSMUSG00000030590	Fam98c	protein_coding	family with sequence similarity 98, member C [Source:MGI Symbol;Acc:MGI:1921083]	chr7	29152510	29156234	-	79.8237	1.0948	0.0257261	0.258642	0.310683	0.248031
ENSMUSG00000028159	Dapp1	protein_coding	dual adaptor for phosphotyrosine and 3-phosphoinositides 1 [Source:MGI Symbol;Acc:MGI:1347063]	chr3	137931007	137981545	-	1781.63	0.456871	0.0327065	0.292368	0.310651	0.248509
ENSMUSG00000000740	Rpl13	protein_coding	ribosomal protein L13 [Source:MGI Symbol;Acc:MGI:105922]	chr8	123102350	123105244	+	11054.3	0.764162	0.0320991	0.289692	0.357823	0.248876
ENSMUSG00000029869	Ephb6	protein_coding	Eph receptor B6 [Source:MGI Symbol;Acc:MGI:1096338]	chr6	41605482	41620509	+	283.285	0.968552	0.0328057	0.292613	0.283155	0.248951
ENSMUSG00000091509	Gm17066	processed_transcript	predicted gene 17066 [Source:MGI Symbol;Acc:MGI:4937893]	chr14	105109390	105114676	-	265.468	0.495388	0.0303051	0.28036	0.328455	0.24945
ENSMUSG00000053774	Ubxn7	protein_coding	UBX domain protein 7 [Source:MGI Symbol;Acc:MGI:2146388]	chr16	32332257	32393747	+	440.494	0.619517	0.0303633	0.28036	0.360626	0.249774
ENSMUSG00000070003	Ssbp4	protein_coding	single stranded DNA binding protein 4 [Source:MGI Symbol;Acc:MGI:1924150]	chr8	70597490	70608872	-	76.5144	1.66181	0.0116693	0.15984	0.236167	0.251405
ENSMUSG00000029722	Agfg2	protein_coding	ArfGAP with FG repeats 2 [Source:MGI Symbol;Acc:MGI:2443267]	chr5	137650463	137684726	-	416.79	0.969614	0.025351	0.256885	0.32898	0.251455
ENSMUSG00000059791	Nrm	protein_coding	nurim (nuclear envelope membrane protein) [Source:MGI Symbol;Acc:MGI:2146855]	chr17	35861318	35865402	+	582.58	-0.575554	0.0253876	0.257092	-0.361671	0.25166
ENSMUSG00000093661	Eif4e3	protein_coding	eukaryotic translation initiation factor 4E member 3 [Source:MGI Symbol;Acc:MGI:1914142]	chr6	99625135	99666771	-	1094.93	0.773285	0.0326292	0.292103	0.322964	0.251885
ENSMUSG00000029726	Mepce	protein_coding	methylphosphate capping enzyme [Source:MGI Symbol;Acc:MGI:106477]	chr5	137781906	137787655	-	668.519	-0.488456	0.0334236	0.295595	-0.319816	0.252537
ENSMUSG00000034320	Slc26a2	protein_coding	solute carrier family 26 (sulfate transporter), member 2 [Source:MGI Symbol;Acc:MGI:892977]	chr18	61192919	61211612	-	1867.08	-0.544209	0.0334829	0.295595	-0.329012	0.252828
ENSMUSG00000004110	Cacna1e	protein_coding	calcium channel, voltage-dependent, R type, alpha 1E subunit [Source:MGI Symbol;Acc:MGI:106217]	chr1	154390731	154884501	-	573.728	1.03416	0.0335653	0.296032	0.24879	0.253064
ENSMUSG00000013089	Etv5	protein_coding	ets variant 5 [Source:MGI Symbol;Acc:MGI:1096867]	chr16	22381309	22439719	-	99.1464	1.17337	0.0309354	0.282732	0.221338	0.253064
ENSMUSG00000030662	Ipo5	protein_coding	importin 5 [Source:MGI Symbol;Acc:MGI:1917822]	chr14	120911224	120947999	+	1176.49	-0.476849	0.0372482	0.311096	-0.310422	0.253064
ENSMUSG00000032440	Tgfbr2	protein_coding	transforming growth factor, beta receptor II [Source:MGI Symbol;Acc:MGI:98729]	chr9	116084293	116175360	-	6207.14	0.457791	0.0329261	0.29329	0.309475	0.253064
ENSMUSG00000048279	Sacs	protein_coding	sacsin [Source:MGI Symbol;Acc:MGI:1354724]	chr14	61138457	61240695	+	528.118	-0.554254	0.0372769	0.311096	-0.328352	0.253064
ENSMUSG00000054942	Miga1	protein_coding	mitoguardin 1 [Source:MGI Symbol;Acc:MGI:1924567]	chr3	152273849	152340407	-	250.445	0.496255	0.02621	0.261771	0.336037	0.253064
ENSMUSG00000071379	Hpcal1	protein_coding	hippocalcin-like 1 [Source:MGI Symbol;Acc:MGI:1855689]	chr12	17690856	17791933	+	558.823	0.611697	0.0329553	0.29329	0.353965	0.253064
ENSMUSG00000025377	Tepsin	protein_coding	TEPSIN, adaptor related protein complex 4 accessory protein [Source:MGI Symbol;Acc:MGI:1926027]	chr11	120090531	120098731	-	156.23	0.723787	0.0262697	0.262052	0.392024	0.253525
ENSMUSG00000020869	Lrrc59	protein_coding	leucine rich repeat containing 59 [Source:MGI Symbol;Acc:MGI:2138133]	chr11	94629767	94645216	+	494.508	0.779762	0.0264377	0.262941	0.395369	0.253701
ENSMUSG00000021918	Nek4	protein_coding	NIMA (never in mitosis gene a)-related expressed kinase 4 [Source:MGI Symbol;Acc:MGI:1344404]	chr14	30951377	30988821	+	73.1721	2.2	0.0153588	0.188941	0.102369	0.253701
ENSMUSG00000029475	Kdm2b	protein_coding	lysine (K)-specific demethylase 2B [Source:MGI Symbol;Acc:MGI:1354737]	chr5	122870665	122989823	-	5818.97	-0.419907	0.0331471	0.294525	-0.309121	0.253701
ENSMUSG00000047048	Olfr432	protein_coding	olfactory receptor 432 [Source:MGI Symbol;Acc:MGI:3030266]	chr1	174049205	174054752	+	15.0706	5.90892	0.00851186	0.130289	0.0330975	0.253701
ENSMUSG00000106894	Gm17130	antisense	predicted gene 17130 [Source:MGI Symbol;Acc:MGI:4937957]	chr5	32005977	32010863	-	16.9941	1.95631	0.0153422	0.188877	0.155727	0.253701
ENSMUSG00000017176	Nt5c3b	protein_coding	5'-nucleotidase, cytosolic IIIB [Source:MGI Symbol;Acc:MGI:1915356]	chr11	100422321	100441808	-	1855.54	-0.289935	0.0380721	0.31495	-0.239546	0.253884
ENSMUSG00000047719	Ubiad1	protein_coding	UbiA prenyltransferase domain containing 1 [Source:MGI Symbol;Acc:MGI:1918957]	chr4	148434495	148444771	-	478.299	-0.538164	0.0259021	0.259882	-0.349971	0.253917
ENSMUSG00000006395	Hyi	polymorphic_pseudogene	hydroxypyruvate isomerase (putative) [Source:MGI Symbol;Acc:MGI:1915430]	chr4	118359990	118362744	+	94.4185	1.08558	0.0265303	0.263391	0.306876	0.254472
ENSMUSG00000031848	Lsm4	protein_coding	LSM4 homolog, U6 small nuclear RNA and mRNA degradation associated [Source:MGI Symbol;Acc:MGI:1354692]	chr8	70673248	70678752	+	847.776	1.09244	0.0333818	0.295595	0.241152	0.254472
ENSMUSG00000034282	Evpl	protein_coding	envoplakin [Source:MGI Symbol;Acc:MGI:107507]	chr11	116220559	116238077	-	27.1479	-2.7292	0.00638812	0.111404	-0.123202	0.254472
ENSMUSG00000048100	Taf13	protein_coding	TATA-box binding protein associated factor 13 [Source:MGI Symbol;Acc:MGI:1913500]	chr3	108571698	108583222	+	2805.84	-0.524813	0.0333599	0.295595	-0.330664	0.254472
ENSMUSG00000023909	Paqr4	protein_coding	progestin and adipoQ receptor family member IV [Source:MGI Symbol;Acc:MGI:1923748]	chr17	23736186	23740867	-	97.4472	1.06317	0.0265651	0.263543	0.287417	0.254489
ENSMUSG00000035757	Selenoo	protein_coding	selenoprotein O [Source:MGI Symbol;Acc:MGI:1919007]	chr15	89089084	89100340	+	99.3934	-1.15428	0.0315293	0.28612	-0.238333	0.254916
ENSMUSG00000103220	Gm37728	TEC	predicted gene, 37728 [Source:MGI Symbol;Acc:MGI:5610956]	chr6	31145128	31147419	-	798.527	0.524056	0.0261007	0.261006	0.353627	0.254916
ENSMUSG00000022346	Myc	protein_coding	myelocytomatosis oncogene [Source:MGI Symbol;Acc:MGI:97250]	chr15	61985391	61990374	+	2634.27	0.627285	0.0336006	0.296186	0.351557	0.255234
ENSMUSG00000032252	Glce	protein_coding	glucuronyl C5-epimerase [Source:MGI Symbol;Acc:MGI:2136405]	chr9	62057248	62122655	-	586.353	-0.396949	0.0343264	0.29909	-0.285062	0.255234
ENSMUSG00000052005	Gm9864	pseudogene	predicted gene 9864 [Source:MGI Symbol;Acc:MGI:3708663]	chr2	107595630	107600539	-	154.285	-0.754946	0.0270667	0.265409	-0.386633	0.255234
ENSMUSG00000004934	Pias4	protein_coding	protein inhibitor of activated STAT 4 [Source:MGI Symbol;Acc:MGI:2136940]	chr10	81153266	81167923	-	654.295	0.719895	0.0337258	0.296819	0.356041	0.255895
ENSMUSG00000017631	Abr	protein_coding	active BCR-related gene [Source:MGI Symbol;Acc:MGI:107771]	chr11	76416734	76623558	-	1902.43	0.355231	0.0387058	0.318119	0.263042	0.256013
ENSMUSG00000035232	Pdk3	protein_coding	pyruvate dehydrogenase kinase, isoenzyme 3 [Source:MGI Symbol;Acc:MGI:2384308]	chrX	93764607	93832201	-	379.673	0.626891	0.0344944	0.299317	0.353038	0.256013
ENSMUSG00000032565	Nudt16	protein_coding	nudix (nucleoside diphosphate linked moiety X)-type motif 16 [Source:MGI Symbol;Acc:MGI:1922936]	chr9	105128903	105131824	-	289.027	1.17161	0.0270106	0.265159	0.250823	0.256375
ENSMUSG00000039033	Tasp1	protein_coding	taspase, threonine aspartase 1 [Source:MGI Symbol;Acc:MGI:1923062]	chr2	139833480	140066805	-	487.802	0.479743	0.0264187	0.262909	0.332482	0.256375
ENSMUSG00000048163	Selplg	protein_coding	selectin, platelet (p-selectin) ligand [Source:MGI Symbol;Acc:MGI:106689]	chr5	113818536	113832644	-	37828.9	-0.227968	0.033913	0.297838	-0.193822	0.256375
ENSMUSG00000062248	Cks2	protein_coding	CDC28 protein kinase regulatory subunit 2 [Source:MGI Symbol;Acc:MGI:1913447]	chr13	51645232	51650660	+	462.595	-0.607972	0.0270011	0.265159	-0.362184	0.256375
ENSMUSG00000070305	Mpzl3	protein_coding	myelin protein zero-like 3 [Source:MGI Symbol;Acc:MGI:2442647]	chr9	45055186	45077436	+	619.739	-0.763929	0.0346687	0.299892	-0.311811	0.256524
ENSMUSG00000032375	Aph1b	protein_coding	aph1 homolog B, gamma secretase subunit [Source:MGI Symbol;Acc:MGI:3522097]	chr9	66775202	66795490	-	115.584	-0.956028	0.0283779	0.271545	-0.328768	0.258231
ENSMUSG00000037001	Zfp39	protein_coding	zinc finger protein 39 [Source:MGI Symbol;Acc:MGI:99183]	chr11	58888153	58904225	-	119.126	-1.33853	0.0272708	0.266614	-0.175183	0.258231
ENSMUSG00000059995	Atxn7l3	protein_coding	ataxin 7-like 3 [Source:MGI Symbol;Acc:MGI:3036270]	chr11	102289300	102296631	-	331.857	-0.601939	0.0273077	0.266662	-0.365957	0.258231
ENSMUSG00000087380	2210408F21Rik	processed_transcript	RIKEN cDNA 2210408F21 gene [Source:MGI Symbol;Acc:MGI:1920902]	chr6	31220351	31337404	+	43.1622	1.36865	0.0107583	0.150952	0.591146	0.258231
ENSMUSG00000030104	Edem1	protein_coding	ER degradation enhancer, mannosidase alpha-like 1 [Source:MGI Symbol;Acc:MGI:2180139]	chr6	108828641	108859356	+	6087.69	-0.44715	0.0350322	0.301317	-0.3027	0.258427
ENSMUSG00000022814	Umps	protein_coding	uridine monophosphate synthetase [Source:MGI Symbol;Acc:MGI:1298388]	chr16	33954782	33967038	-	1810.55	-0.420794	0.0350771	0.301547	-0.292751	0.258602
ENSMUSG00000039199	Zdhhc1	protein_coding	zinc finger, DHHC domain containing 1 [Source:MGI Symbol;Acc:MGI:1918046]	chr8	105472423	105496902	-	19.1278	2.52159	0.0178434	0.207205	0.0790658	0.258698
ENSMUSG00000033917	Gde1	protein_coding	glycerophosphodiester phosphodiesterase 1 [Source:MGI Symbol;Acc:MGI:1891827]	chr7	118688545	118705778	-	177.896	0.977722	0.0273653	0.266911	0.296726	0.25882
ENSMUSG00000026586	Prrx1	protein_coding	paired related homeobox 1 [Source:MGI Symbol;Acc:MGI:97712]	chr1	163245119	163313710	-	75.0868	-3.69835	0.0124676	0.165888	-0.0552121	0.258949
ENSMUSG00000029994	Anxa4	protein_coding	annexin A4 [Source:MGI Symbol;Acc:MGI:88030]	chr6	86736840	86793584	-	1120.24	-0.488004	0.034483	0.299317	-0.31776	0.258949
ENSMUSG00000038543	BC028528	protein_coding	cDNA sequence BC028528 [Source:MGI Symbol;Acc:MGI:2385885]	chr3	95883954	95892005	-	93.3514	1.10391	0.0275393	0.267826	0.287356	0.259361
ENSMUSG00000074794	Arrdc3	protein_coding	arrestin domain containing 3 [Source:MGI Symbol;Acc:MGI:2145242]	chr13	80883384	80896042	+	1667.83	-0.627799	0.0345713	0.299773	-0.347745	0.259361
ENSMUSG00000020205	Phlda1	protein_coding	pleckstrin homology like domain, family A, member 1 [Source:MGI Symbol;Acc:MGI:1096880]	chr10	111506286	111508645	+	320.668	0.744293	0.0325796	0.292103	0.354642	0.25959
ENSMUSG00000020614	Fam20a	protein_coding	family with sequence similarity 20, member A [Source:MGI Symbol;Acc:MGI:2388266]	chr11	109669749	109722279	-	206.849	-0.944331	0.0326855	0.292368	-0.288445	0.260012
ENSMUSG00000022129	Dct	protein_coding	dopachrome tautomerase [Source:MGI Symbol;Acc:MGI:102563]	chr14	118012790	118052244	-	419.531	-3.11408	0.0327114	0.292368	-0.0402933	0.260012
ENSMUSG00000076761	Trav5-1	TR_V_gene	T cell receptor alpha variable 5-1 [Source:MGI Symbol;Acc:MGI:3815062]	chr14	52622566	52623082	+	107.321	1.4933	0.0276363	0.267987	0.171799	0.260012
ENSMUSG00000093915	Trav12n-3	TR_V_gene	T cell receptor alpha variable 12N-3 [Source:MGI Symbol;Acc:MGI:3704131]	chr14	53240745	53241244	+	212.804	-3.17824	0.0276225	0.267987	-0.0416022	0.260012
ENSMUSG00000004473	Clec11a	protein_coding	C-type lectin domain family 11, member a [Source:MGI Symbol;Acc:MGI:1298219]	chr7	44302687	44306902	-	84.5582	2.15357	0.0327864	0.292613	0.0684619	0.260317
ENSMUSG00000029455	Aldh2	protein_coding	aldehyde dehydrogenase 2, mitochondrial [Source:MGI Symbol;Acc:MGI:99600]	chr5	121566027	121593824	-	332.742	1.1006	0.032809	0.292613	0.249521	0.260317
ENSMUSG00000075419	Dolk	protein_coding	dolichol kinase [Source:MGI Symbol;Acc:MGI:2677836]	chr2	30284231	30286334	-	331.828	-0.552574	0.0356079	0.30501	-0.332046	0.260317
ENSMUSG00000027722	Spata5	protein_coding	spermatogenesis associated 5 [Source:MGI Symbol;Acc:MGI:1927170]	chr3	37419896	37579096	+	1020.86	-0.510962	0.0395648	0.321059	-0.308563	0.261009
ENSMUSG00000008604	Ubqln4	protein_coding	ubiquilin 4 [Source:MGI Symbol;Acc:MGI:2150152]	chr3	88553758	88569725	+	753.451	0.63217	0.0358922	0.3065	0.339016	0.262068
ENSMUSG00000019578	Ubxn6	protein_coding	UBX domain protein 6 [Source:MGI Symbol;Acc:MGI:1913780]	chr17	56067045	56075028	-	754.286	0.606848	0.0359605	0.30657	0.337495	0.262409
ENSMUSG00000035842	Ddx11	protein_coding	DEAD/H (Asp-Glu-Ala-Asp/His) box helicase 11 [Source:MGI Symbol;Acc:MGI:2443590]	chr17	66123520	66152174	+	569.657	-0.832339	0.0275336	0.267826	-0.361552	0.262663
ENSMUSG00000036402	Gng12	protein_coding	guanine nucleotide binding protein (G protein), gamma 12 [Source:MGI Symbol;Acc:MGI:1336171]	chr6	66896397	67021350	+	919.346	0.929121	0.036064	0.306765	0.301119	0.262663
ENSMUSG00000056167	Cnot10	protein_coding	CCR4-NOT transcription complex, subunit 10 [Source:MGI Symbol;Acc:MGI:1926143]	chr9	114585878	114640184	-	1617.38	-0.239096	0.0520028	0.370904	-0.197818	0.262663
ENSMUSG00000097445	Gm26631	bidirectional_promoter_lncRNA	predicted gene, 26631 [Source:MGI Symbol;Acc:MGI:5477125]	chr9	57531287	57537629	-	144.534	0.797477	0.0332105	0.294774	0.352363	0.262663
ENSMUSG00000030534	Vps33b	protein_coding	vacuolar protein sorting 33B [Source:MGI Symbol;Acc:MGI:2446237]	chr7	80269649	80291754	+	784.121	-0.424445	0.027602	0.267966	-0.305704	0.263133
ENSMUSG00000024826	Dpf2	protein_coding	D4, zinc and double PHD fingers family 2 [Source:MGI Symbol;Acc:MGI:109529]	chr19	5896516	5913010	-	4570.09	-0.23788	0.0355378	0.304565	-0.202908	0.263679
ENSMUSG00000027635	Dsn1	protein_coding	DSN1 homolog, MIS12 kinetochore complex component [Source:MGI Symbol;Acc:MGI:1914184]	chr2	156995265	157007154	-	663.601	-0.632471	0.0401724	0.324121	-0.318244	0.263679
ENSMUSG00000021519	Mterf3	protein_coding	mitochondrial transcription termination factor 3 [Source:MGI Symbol;Acc:MGI:1913660]	chr13	66906968	66933088	-	795.018	-0.364645	0.0277506	0.268004	-0.277562	0.264075
ENSMUSG00000024777	Ppp2r5b	protein_coding	protein phosphatase 2, regulatory subunit B', beta [Source:MGI Symbol;Acc:MGI:2388480]	chr19	6227765	6235872	-	113.872	0.988774	0.0287667	0.273846	0.317905	0.264349
ENSMUSG00000028426	Rad23b	protein_coding	RAD23 homolog B, nucleotide excision repair protein [Source:MGI Symbol;Acc:MGI:105128]	chr4	55350043	55392237	+	434.672	0.449813	0.0364529	0.307862	0.303665	0.264349
ENSMUSG00000029190	D5Ertd579e	protein_coding	DNA segment, Chr 5, ERATO Doi 579, expressed [Source:MGI Symbol;Acc:MGI:1261849]	chr5	36600485	36696024	-	928.212	0.472845	0.0364258	0.307862	0.310793	0.264349
ENSMUSG00000029253	Cenpc1	protein_coding	centromere protein C1 [Source:MGI Symbol;Acc:MGI:99700]	chr5	86012024	86065583	-	644.843	-0.590229	0.0357345	0.305466	-0.332228	0.264349
ENSMUSG00000089862	Umad1	protein_coding	UMAP1-MVP12 associated (UMA) domain containing 1 [Source:MGI Symbol;Acc:MGI:3840148]	chr6	8259288	8459470	+	518.625	0.475721	0.0365566	0.308225	0.313319	0.264693
ENSMUSG00000020658	Efr3b	protein_coding	EFR3 homolog B [Source:MGI Symbol;Acc:MGI:2444851]	chr12	3962554	4038915	-	17.0714	-4.67561	0.0166195	0.198556	-0.038754	0.265139
ENSMUSG00000027692	Tnik	protein_coding	TRAF2 and NCK interacting kinase [Source:MGI Symbol;Acc:MGI:1916264]	chr3	28263214	28675858	+	1142.11	0.625945	0.0359336	0.306546	0.34412	0.265348
ENSMUSG00000024795	Kif20b	protein_coding	kinesin family member 20B [Source:MGI Symbol;Acc:MGI:2444576]	chr19	34922361	34975745	+	373.19	0.900818	0.0359754	0.30657	0.307525	0.265392
ENSMUSG00000026275	Ppp1r7	protein_coding	protein phosphatase 1, regulatory subunit 7 [Source:MGI Symbol;Acc:MGI:1913635]	chr1	93342854	93373489	+	1569.49	-0.475776	0.0412438	0.328315	-0.297191	0.265392
ENSMUSG00000034269	Setd5	protein_coding	SET domain containing 5 [Source:MGI Symbol;Acc:MGI:1920145]	chr6	113077365	113153435	+	1211.83	0.464373	0.0407237	0.326358	0.300438	0.265464
ENSMUSG00000014767	Tbp	protein_coding	TATA box binding protein [Source:MGI Symbol;Acc:MGI:101838]	chr17	15499888	15528379	+	816.519	-0.35907	0.0368134	0.309674	-0.267187	0.265603
ENSMUSG00000026615	Eprs	protein_coding	glutamyl-prolyl-tRNA synthetase [Source:MGI Symbol;Acc:MGI:97838]	chr1	185363044	185428360	+	6455.49	-0.295069	0.0361846	0.307342	-0.238838	0.266233
ENSMUSG00000028138	Adh5	protein_coding	alcohol dehydrogenase 5 (class III), chi polypeptide [Source:MGI Symbol;Acc:MGI:87929]	chr3	138443093	138455499	+	1868.89	-0.318892	0.0362011	0.307342	-0.252991	0.266233
ENSMUSG00000030306	Tmtc1	protein_coding	transmembrane and tetratricopeptide repeat containing 1 [Source:MGI Symbol;Acc:MGI:3039590]	chr6	148232430	148444389	-	42.6076	2.03799	0.0130988	0.171207	0.146697	0.266233
ENSMUSG00000044734	Serpinb1a	protein_coding	serine (or cysteine) peptidase inhibitor, clade B, member 1a [Source:MGI Symbol;Acc:MGI:1913472]	chr13	32842092	32851185	-	764.643	-0.74546	0.0362251	0.307342	-0.341431	0.266233
ENSMUSG00000015222	Map2	protein_coding	microtubule-associated protein 2 [Source:MGI Symbol;Acc:MGI:97175]	chr1	66175273	66442583	+	65.2872	2.15738	0.0128417	0.169616	0.122012	0.266251
ENSMUSG00000024670	Cd6	protein_coding	CD6 antigen [Source:MGI Symbol;Acc:MGI:103566]	chr19	10789341	10830058	-	43187	-0.519167	0.0364206	0.307862	-0.320635	0.266251
ENSMUSG00000024960	Plcb3	protein_coding	phospholipase C, beta 3 [Source:MGI Symbol;Acc:MGI:104778]	chr19	6952325	6976470	-	113.594	1.15588	0.0293179	0.275821	0.249718	0.266251
ENSMUSG00000029095	Ablim2	protein_coding	actin-binding LIM protein 2 [Source:MGI Symbol;Acc:MGI:2385758]	chr5	35757880	35884973	+	336.423	1.38429	0.0363851	0.307862	0.146835	0.266251
ENSMUSG00000029335	Bmp3	protein_coding	bone morphogenetic protein 3 [Source:MGI Symbol;Acc:MGI:88179]	chr5	98854415	98884396	+	27.1423	-5.33739	0.00696174	0.116161	-0.0348628	0.266251
ENSMUSG00000031485	Plpbp	protein_coding	pyridoxal phosphate binding protein [Source:MGI Symbol;Acc:MGI:1891207]	chr8	27042555	27056132	+	1992.63	0.272072	0.0371172	0.310908	0.221006	0.266251
ENSMUSG00000041132	N4bp2l1	protein_coding	NEDD4 binding protein 2-like 1 [Source:MGI Symbol;Acc:MGI:2140872]	chr5	150571644	150597188	-	1753.5	0.60194	0.0416021	0.330379	0.323493	0.266251
ENSMUSG00000042345	Ubash3a	protein_coding	ubiquitin associated and SH3 domain containing, A [Source:MGI Symbol;Acc:MGI:1926074]	chr17	31207873	31246892	+	6748.12	-0.39852	0.048674	0.357107	-0.269436	0.266251
ENSMUSG00000106891	Gm43460	TEC	predicted gene 43460 [Source:MGI Symbol;Acc:MGI:5663597]	chr5	147428830	147429886	+	161.496	-0.930683	0.0288812	0.273846	-0.333769	0.266251
ENSMUSG00000004319	Clcn3	protein_coding	chloride channel, voltage-sensitive 3 [Source:MGI Symbol;Acc:MGI:103555]	chr8	60910389	60983300	-	2341.01	0.384303	0.0537658	0.376851	0.260409	0.266316
ENSMUSG00000005667	Mthfd2	protein_coding	methylenetetrahydrofolate dehydrogenase (NAD+ dependent), methenyltetrahydrofolate cyclohydrolase [Source:MGI Symbol;Acc:MGI:1338850]	chr6	83305691	83325908	-	2191.65	-0.391953	0.0365226	0.308095	-0.279724	0.266316
ENSMUSG00000023051	Tarbp2	protein_coding	TARBP2, RISC loading complex RNA binding subunit [Source:MGI Symbol;Acc:MGI:103027]	chr15	102518192	102523676	+	622.591	0.413732	0.0372889	0.311096	0.289861	0.266316
ENSMUSG00000060149	BC002059	lincRNA	cDNA sequence BC002059 [Source:MGI Symbol;Acc:MGI:2384864]	chr17	16951539	16974157	+	174.688	0.589215	0.0343426	0.29909	0.343336	0.266316
ENSMUSG00000107997	Gm44243	TEC	predicted gene, 44243 [Source:MGI Symbol;Acc:MGI:5690635]	chr6	129540221	129540912	+	33.6999	1.65611	0.00938208	0.138521	0.301448	0.266316
ENSMUSG00000102503	Gm37370	TEC	predicted gene, 37370 [Source:MGI Symbol;Acc:MGI:5610598]	chr1	54737166	54738575	-	223.509	0.694755	0.0344313	0.299237	0.35144	0.266616
ENSMUSG00000082729	Gm14845	processed_pseudogene	predicted gene 14845 [Source:MGI Symbol;Acc:MGI:3704515]	chrX	101691545	101691850	-	13.4491	-3.36431	0.00940799	0.138662	-0.0709805	0.266739
ENSMUSG00000099519	Gm29253	processed_transcript	predicted gene 29253 [Source:MGI Symbol;Acc:MGI:5579959]	chr1	75171731	75185146	-	126.947	0.637106	0.0292435	0.275713	0.368956	0.267667
ENSMUSG00000072066	6720489N17Rik	protein_coding	RIKEN cDNA 6720489N17 gene [Source:MGI Symbol;Acc:MGI:2443901]	chr13	62603013	62624182	-	96.7732	-1.95703	0.0298172	0.277977	-0.112596	0.269286
ENSMUSG00000006527	Sfmbt1	protein_coding	Scm-like with four mbt domains 1 [Source:MGI Symbol;Acc:MGI:1859609]	chr14	30714849	30822721	+	854.635	0.453941	0.0370951	0.310908	0.301914	0.269456
ENSMUSG00000026602	Nphs2	protein_coding	nephrosis 2, podocin [Source:MGI Symbol;Acc:MGI:2157018]	chr1	156310727	156328035	+	22.0103	-3.7529	0.00709647	0.117522	-0.0567946	0.269456
ENSMUSG00000078812	Eif5a	protein_coding	eukaryotic translation initiation factor 5A [Source:MGI Symbol;Acc:MGI:106248]	chr11	69916714	69921958	-	22914.8	0.308705	0.0372206	0.311096	0.241622	0.270032
ENSMUSG00000090626	Tex9	protein_coding	testis expressed gene 9 [Source:MGI Symbol;Acc:MGI:1201610]	chr9	72450394	72492212	-	298.797	0.640767	0.0350012	0.301317	0.348172	0.270032
ENSMUSG00000022793	B4galt4	protein_coding	UDP-Gal:betaGlcNAc beta 1,4-galactosyltransferase, polypeptide 4 [Source:MGI Symbol;Acc:MGI:1928387]	chr16	38742264	38769049	+	95.8868	0.801257	0.0309189	0.282732	0.367069	0.270038
ENSMUSG00000041570	Camsap2	protein_coding	calmodulin regulated spectrin-associated protein family, member 2 [Source:MGI Symbol;Acc:MGI:1922434]	chr1	136268123	136346104	-	478.239	0.464366	0.0380496	0.31495	0.307004	0.270038
ENSMUSG00000112530	Gm47738	antisense	predicted gene, 47738 [Source:MGI Symbol;Acc:MGI:6096879]	chr10	53569669	53571582	+	311.18	-0.493623	0.0380608	0.31495	-0.312342	0.270038
ENSMUSG00000027858	Tspan2	protein_coding	tetraspanin 2 [Source:MGI Symbol;Acc:MGI:1917997]	chr3	102734529	102801513	+	137.626	-0.823959	0.0350985	0.301575	-0.332005	0.270039
ENSMUSG00000028018	Gstcd	protein_coding	glutathione S-transferase, C-terminal domain containing [Source:MGI Symbol;Acc:MGI:1914803]	chr3	132981752	133092033	-	148.796	0.811795	0.0309718	0.282732	0.362652	0.270154
ENSMUSG00000052656	Rnf103	protein_coding	ring finger protein 103 [Source:MGI Symbol;Acc:MGI:109483]	chr6	71493894	71510881	+	207.231	-0.822471	0.0297827	0.277811	-0.361765	0.270154
ENSMUSG00000024121	Atp6v0c	protein_coding	ATPase, H+ transporting, lysosomal V0 subunit C [Source:MGI Symbol;Acc:MGI:88116]	chr17	24163866	24169702	-	5288.93	0.30603	0.0501793	0.363835	0.222582	0.270445
ENSMUSG00000074146	4930579C12Rik	lincRNA	RIKEN cDNA 4930579C12 gene [Source:MGI Symbol;Acc:MGI:2441687]	chr9	89113111	89177887	-	34.4246	2.70525	0.00716651	0.118276	0.104958	0.270533
ENSMUSG00000030243	Recql	protein_coding	RecQ protein-like [Source:MGI Symbol;Acc:MGI:103021]	chr6	142350342	142387087	-	1207.3	-0.492574	0.0375704	0.312683	-0.312109	0.271143
ENSMUSG00000005410	Mcm5	protein_coding	minichromosome maintenance complex component 5 [Source:MGI Symbol;Acc:MGI:103197]	chr8	75109569	75128439	+	2284.46	-0.624793	0.0553387	0.380702	-0.267682	0.271229
ENSMUSG00000039530	Tusc3	protein_coding	tumor suppressor candidate 3 [Source:MGI Symbol;Acc:MGI:1933134]	chr8	39005845	39165114	+	280.945	0.679634	0.0300294	0.27933	0.37108	0.2716
ENSMUSG00000032740	Ccdc88a	protein_coding	coiled coil domain containing 88A [Source:MGI Symbol;Acc:MGI:1925177]	chr11	29373658	29510808	+	360.186	1.08597	0.0354899	0.304468	0.244931	0.271783
ENSMUSG00000035354	Uvrag	protein_coding	UV radiation resistance associated gene [Source:MGI Symbol;Acc:MGI:1925860]	chr7	98885021	99141141	-	524.201	0.586027	0.0294404	0.276475	0.36064	0.27203
ENSMUSG00000059689	Zfp637	protein_coding	zinc finger protein 637 [Source:MGI Symbol;Acc:MGI:2448537]	chr6	117841180	117845956	+	127.133	0.938572	0.0300655	0.27951	0.339671	0.27216
ENSMUSG00000060147	Serpinb6a	protein_coding	serine (or cysteine) peptidase inhibitor, clade B, member 6a [Source:MGI Symbol;Acc:MGI:103123]	chr13	33917918	34002794	-	545.057	0.720642	0.0295284	0.276783	0.377233	0.272369
ENSMUSG00000062859	Tcp11	protein_coding	t-complex protein 11 [Source:MGI Symbol;Acc:MGI:98544]	chr17	28066745	28080639	-	23.9534	-2.78767	0.0119133	0.161844	-0.0973209	0.272369
ENSMUSG00000019874	Fabp7	protein_coding	fatty acid binding protein 7, brain [Source:MGI Symbol;Acc:MGI:101916]	chr10	57784881	57788450	+	11.3671	-5.14178	0.0188643	0.214343	-0.0315155	0.272415
ENSMUSG00000032555	Topbp1	protein_coding	topoisomerase (DNA) II binding protein 1 [Source:MGI Symbol;Acc:MGI:1920018]	chr9	103305215	103350428	+	1078.25	-0.540115	0.0429202	0.336324	-0.309825	0.272501
ENSMUSG00000015619	Gata3	protein_coding	GATA binding protein 3 [Source:MGI Symbol;Acc:MGI:95663]	chr2	9857078	9890034	-	10021.4	0.872828	0.0385322	0.317182	0.290773	0.273178
ENSMUSG00000020463	Ppp4r3b	protein_coding	protein phosphatase 4 regulatory subunit 3B [Source:MGI Symbol;Acc:MGI:2144474]	chr11	29172890	29220797	+	8687.57	-0.309246	0.0389714	0.318747	-0.239756	0.273228
ENSMUSG00000026458	Ppfia4	protein_coding	protein tyrosine phosphatase, receptor type, f polypeptide (PTPRF), interacting protein (liprin), alpha 4 [Source:MGI Symbol;Acc:MGI:1915757]	chr1	134296783	134332928	-	537.937	0.883315	0.0297198	0.277582	0.356005	0.273228
ENSMUSG00000037348	Paqr7	protein_coding	progestin and adipoQ receptor family member VII [Source:MGI Symbol;Acc:MGI:1919154]	chr4	134496697	134510235	+	284.882	-0.776739	0.0303613	0.28036	-0.361696	0.273228
ENSMUSG00000096825	Trav12-1	TR_V_gene	T cell receptor alpha variable 12-1 [Source:MGI Symbol;Acc:MGI:4440525]	chr14	53538191	53538738	+	116.611	1.50247	0.0303238	0.28036	0.148995	0.273228
ENSMUSG00000096988	A930029G22Rik	lincRNA	RIKEN cDNA A930029G22 gene [Source:MGI Symbol;Acc:MGI:3605039]	chr17	69416660	69439304	-	126.204	0.65989	0.030468	0.280592	0.367964	0.273568
ENSMUSG00000108132	Gm44175	lincRNA	predicted gene, 44175 [Source:MGI Symbol;Acc:MGI:5690567]	chr6	71354351	71360829	-	177.065	-0.771836	0.039065	0.318891	-0.322199	0.273568
ENSMUSG00000031148	Gpkow	protein_coding	G patch domain and KOW motifs [Source:MGI Symbol;Acc:MGI:1859610]	chrX	7697131	7710262	+	2736.73	-0.371755	0.0383809	0.316875	-0.273441	0.274282
ENSMUSG00000037849	Ifi206	protein_coding	interferon activated gene 206 [Source:MGI Symbol;Acc:MGI:3646410]	chr1	173468485	173491041	-	122.266	-1.4629	0.0318925	0.28834	-0.143059	0.274694
ENSMUSG00000026098	Pms1	protein_coding	PMS1 homolog 1, mismatch repair system component [Source:MGI Symbol;Acc:MGI:1202302]	chr1	53189187	53297018	-	456.653	-0.581421	0.0393266	0.31993	-0.317756	0.274822
ENSMUSG00000039671	Zmynd8	protein_coding	zinc finger, MYND-type containing 8 [Source:MGI Symbol;Acc:MGI:1918025]	chr2	165784152	165899016	-	946.703	0.398086	0.0385229	0.317182	0.281378	0.274822
ENSMUSG00000033502	Cdc14a	protein_coding	CDC14 cell division cycle 14A [Source:MGI Symbol;Acc:MGI:2442676]	chr3	116272553	116428745	-	353.728	0.754151	0.0363442	0.307862	0.341865	0.275289
ENSMUSG00000096472	Cdkn2d	protein_coding	cyclin dependent kinase inhibitor 2D [Source:MGI Symbol;Acc:MGI:105387]	chr9	21288410	21291407	-	2929.02	0.230314	0.038611	0.317674	0.194757	0.275289
ENSMUSG00000022226	Mcpt2	protein_coding	mast cell protease 2 [Source:MGI Symbol;Acc:MGI:96938]	chr14	56042041	56044642	+	12.7769	6.12942	0.0179416	0.207725	0.0240489	0.275727
ENSMUSG00000026000	Lancl1	protein_coding	LanC (bacterial lantibiotic synthetase component C)-like 1 [Source:MGI Symbol;Acc:MGI:1336997]	chr1	67000517	67038872	-	734.82	0.483082	0.0301754	0.280115	0.325481	0.275727
ENSMUSG00000066148	Prpf4	protein_coding	pre-mRNA processing factor 4 [Source:MGI Symbol;Acc:MGI:1917302]	chr4	62408797	62426990	+	1201.07	-0.513499	0.0387969	0.318119	-0.312472	0.275984
ENSMUSG00000022828	Gtf2e1	protein_coding	general transcription factor II E, polypeptide 1 (alpha subunit) [Source:MGI Symbol;Acc:MGI:1921447]	chr16	37509790	37539789	-	555.644	-0.517994	0.0388559	0.318119	-0.31498	0.276098
ENSMUSG00000090176	Cd200r2	protein_coding	Cd200 receptor 2 [Source:MGI Symbol;Acc:MGI:3042847]	chr16	44867097	44915840	+	35.4721	3.86541	0.0140528	0.178814	0.0263213	0.276098
ENSMUSG00000014547	Wdfy2	protein_coding	WD repeat and FYVE domain containing 2 [Source:MGI Symbol;Acc:MGI:2442811]	chr14	62837678	62961509	+	459.756	0.775087	0.0304299	0.280396	0.347296	0.276525
ENSMUSG00000019731	Slc35e1	protein_coding	solute carrier family 35, member E1 [Source:MGI Symbol;Acc:MGI:2142403]	chr8	72480641	72492614	-	342.069	-0.541856	0.039833	0.322361	-0.320076	0.276525
ENSMUSG00000020311	Erlec1	protein_coding	endoplasmic reticulum lectin 1 [Source:MGI Symbol;Acc:MGI:1914003]	chr11	30930774	30954335	-	1303.49	0.367774	0.0390517	0.318891	0.270447	0.276525
ENSMUSG00000035173	Ccdc186	protein_coding	coiled-coil domain containing 186 [Source:MGI Symbol;Acc:MGI:2445022]	chr19	56787481	56822190	-	888.561	0.436993	0.0390958	0.318986	0.285937	0.276525
ENSMUSG00000074063	Osgin1	protein_coding	oxidative stress induced growth inhibitor 1 [Source:MGI Symbol;Acc:MGI:1919089]	chr8	119434124	119446256	+	477.417	-0.691727	0.0310977	0.28357	-0.36584	0.276525
ENSMUSG00000078486	Perm1	protein_coding	PPARGC1 and ESRR induced regulator, muscle 1 [Source:MGI Symbol;Acc:MGI:1921433]	chr4	156215868	156221307	+	12.0219	-4.42653	0.0100151	0.144915	-0.0488797	0.276525
ENSMUSG00000104344	Gm38077	TEC	predicted gene, 38077 [Source:MGI Symbol;Acc:MGI:5611305]	chr9	105064777	105068021	+	23.5735	2.20474	0.010037	0.145105	0.134057	0.276525
ENSMUSG00000113626	Gm7240	transcribed_processed_pseudogene	predicted gene 7240 [Source:MGI Symbol;Acc:MGI:3643235]	chr13	61804257	61861675	+	8.69273	-3.28451	0.00426998	0.0855484	-0.115808	0.276525
ENSMUSG00000033083	Tbc1d4	protein_coding	TBC1 domain family, member 4 [Source:MGI Symbol;Acc:MGI:2429660]	chr14	101442360	101609191	-	5555.87	0.670313	0.0526392	0.372746	0.291107	0.27709
ENSMUSG00000036208	Nepro	protein_coding	nucleolus and neural progenitor protein [Source:MGI Symbol;Acc:MGI:2384836]	chr16	44724301	44737284	+	163.498	0.864936	0.0312687	0.284663	0.324153	0.27709
ENSMUSG00000038312	Edem2	protein_coding	ER degradation enhancer, mannosidase alpha-like 2 [Source:MGI Symbol;Acc:MGI:1915540]	chr2	155701677	155729475	-	2879.99	0.515955	0.0449578	0.343354	0.305998	0.27709
ENSMUSG00000070369	Itgad	protein_coding	integrin, alpha D [Source:MGI Symbol;Acc:MGI:3578624]	chr7	128154376	128223816	+	99.2436	1.44338	0.0312534	0.284663	0.171139	0.27709
ENSMUSG00000025190	Got1	protein_coding	glutamic-oxaloacetic transaminase 1, soluble [Source:MGI Symbol;Acc:MGI:95791]	chr19	43499752	43524605	-	3220.58	0.305723	0.0394071	0.320428	0.239289	0.277935
ENSMUSG00000032939	Nup93	protein_coding	nucleoporin 93 [Source:MGI Symbol;Acc:MGI:1919055]	chr8	94214564	94317227	+	1859.44	-0.333152	0.0403202	0.324842	-0.25116	0.278254
ENSMUSG00000064367	mt-Nd5	protein_coding	mitochondrially encoded NADH dehydrogenase 5 [Source:MGI Symbol;Acc:MGI:102496]	chrM	11742	13565	+	7737.29	0.225229	0.0394971	0.320847	0.188896	0.278254
ENSMUSG00000028036	Ptgfr	protein_coding	prostaglandin F receptor [Source:MGI Symbol;Acc:MGI:97796]	chr3	151796502	151837630	-	17.9246	-5.66569	0.0205155	0.225575	-0.0270201	0.278373
ENSMUSG00000001864	Aif1l	protein_coding	allograft inflammatory factor 1-like [Source:MGI Symbol;Acc:MGI:1919598]	chr2	31950139	31973442	+	47.4251	3.91872	0.0183225	0.210695	0.0487506	0.278388
ENSMUSG00000026887	Mrrf	protein_coding	mitochondrial ribosome recycling factor [Source:MGI Symbol;Acc:MGI:1915121]	chr2	36136389	36190647	+	183.246	0.807982	0.0314723	0.285892	0.355224	0.278438
ENSMUSG00000000532	Acvr1b	protein_coding	activin A receptor, type 1B [Source:MGI Symbol;Acc:MGI:1338944]	chr15	101174067	101213684	+	427.352	0.587331	0.0398382	0.322361	0.326538	0.279863
ENSMUSG00000039456	Morc3	protein_coding	microrchidia 3 [Source:MGI Symbol;Acc:MGI:2136841]	chr16	93832121	93876073	+	2298.2	-0.513413	0.0456526	0.345744	-0.303728	0.279863
ENSMUSG00000022754	Tmem45a	protein_coding	transmembrane protein 45a [Source:MGI Symbol;Acc:MGI:1913122]	chr16	56805161	56886166	-	73.7885	-1.99035	0.0140966	0.179098	-0.150755	0.27996
ENSMUSG00000029581	Fscn1	protein_coding	fascin actin-bundling protein 1 [Source:MGI Symbol;Acc:MGI:1352745]	chr5	142960343	142973185	+	477.573	1.03867	0.039951	0.323077	0.237702	0.280021
ENSMUSG00000099931	Gm29358	sense_intronic	predicted gene 29358 [Source:MGI Symbol;Acc:MGI:5580064]	chr1	74295603	74298867	+	23.172	-4.2722	0.0144422	0.181856	-0.033185	0.280021
ENSMUSG00000104467	Gm37660	TEC	predicted gene, 37660 [Source:MGI Symbol;Acc:MGI:5610888]	chr9	71840005	71841736	-	78.9685	0.806171	0.037546	0.312683	0.326575	0.280021
ENSMUSG00000024383	Map3k2	protein_coding	mitogen-activated protein kinase kinase kinase 2 [Source:MGI Symbol;Acc:MGI:1346873]	chr18	32163089	32236751	+	720.926	0.395676	0.0408228	0.326567	0.2779	0.28007
ENSMUSG00000059970	Hspa2	protein_coding	heat shock protein 2 [Source:MGI Symbol;Acc:MGI:96243]	chr12	76404176	76406938	+	1484.64	0.427752	0.0400535	0.323518	0.289228	0.280423
ENSMUSG00000074749	Kiz	protein_coding	kizuna centrosomal protein [Source:MGI Symbol;Acc:MGI:2684960]	chr2	146855864	146970097	+	191.598	0.857954	0.031925	0.288433	0.349922	0.280852
ENSMUSG00000094125	Gm13698	protein_coding	predicted gene 13698 [Source:MGI Symbol;Acc:MGI:3702072]	chr2	83955693	83958185	+	13.5774	3.12717	0.0208307	0.227243	0.0449907	0.280852
ENSMUSG00000006345	Ggt1	protein_coding	gamma-glutamyltransferase 1 [Source:MGI Symbol;Acc:MGI:95706]	chr10	75561604	75586200	+	337.547	-0.83929	0.0379439	0.314537	-0.310951	0.281904
ENSMUSG00000027184	Caprin1	protein_coding	cell cycle associated protein 1 [Source:MGI Symbol;Acc:MGI:1858234]	chr2	103762941	103797649	-	2069.44	0.442148	0.0463522	0.347412	0.286466	0.282486
ENSMUSG00000002881	Nab1	protein_coding	Ngfi-A binding protein 1 [Source:MGI Symbol;Acc:MGI:107564]	chr1	52457294	52500679	-	1475.46	-0.334297	0.040482	0.325516	-0.251452	0.282626
ENSMUSG00000020273	Papolg	protein_coding	poly(A) polymerase gamma [Source:MGI Symbol;Acc:MGI:2442119]	chr11	23862646	23895253	-	1366.47	0.413001	0.0406537	0.326094	0.283829	0.283665
ENSMUSG00000002948	Map2k7	protein_coding	mitogen-activated protein kinase kinase 7 [Source:MGI Symbol;Acc:MGI:1346871]	chr8	4238740	4247897	+	1382.45	0.47698	0.0407617	0.326505	0.304154	0.284109
ENSMUSG00000063727	Tnfrsf11b	protein_coding	tumor necrosis factor receptor superfamily, member 11b (osteoprotegerin) [Source:MGI Symbol;Acc:MGI:109587]	chr15	54250619	54278484	-	219.027	-1.71516	0.0324639	0.291776	-0.124241	0.284109
ENSMUSG00000096916	Zfp850	protein_coding	zinc finger protein 850 [Source:MGI Symbol;Acc:MGI:3036281]	chr7	27984854	28014115	-	234.67	-0.79777	0.0324435	0.291776	-0.345988	0.284292
ENSMUSG00000073406	H2-Bl	polymorphic_pseudogene	histocompatibility 2, blastocyst [Source:MGI Symbol;Acc:MGI:892004]	chr17	36080115	36084223	-	32.5549	-1.73537	0.0104902	0.1492	-0.23936	0.284412
ENSMUSG00000024669	Cd5	protein_coding	CD5 antigen [Source:MGI Symbol;Acc:MGI:88340]	chr19	10717116	10739002	-	4249.44	-0.552356	0.0548364	0.379439	-0.285354	0.284611
ENSMUSG00000001300	Efnb2	protein_coding	ephrin B2 [Source:MGI Symbol;Acc:MGI:105097]	chr8	8617434	8661242	-	38.1681	-2.03545	0.0128806	0.169616	-0.143776	0.284854
ENSMUSG00000028274	Rngtt	protein_coding	RNA guanylyltransferase and 5'-phosphatase [Source:MGI Symbol;Acc:MGI:1329041]	chr4	33310311	33502614	+	2541.14	-0.268188	0.0409877	0.327058	-0.218551	0.284875
ENSMUSG00000084968	Gm12743	processed_transcript	predicted gene 12743 [Source:MGI Symbol;Acc:MGI:3651449]	chr4	108592425	108619849	-	103.951	-0.679607	0.0341296	0.298606	-0.353501	0.285902
ENSMUSG00000030591	Psmd8	protein_coding	proteasome (prosome, macropain) 26S subunit, non-ATPase, 8 [Source:MGI Symbol;Acc:MGI:1888669]	chr7	29174188	29180701	-	2940.83	-0.210472	0.0417541	0.331271	-0.180374	0.286098
ENSMUSG00000042419	Nfkbil1	protein_coding	nuclear factor of kappa light polypeptide gene enhancer in B cells inhibitor like 1 [Source:MGI Symbol;Acc:MGI:1340031]	chr17	35220175	35235792	-	57.8717	1.73084	0.0148029	0.185068	0.192623	0.286098
ENSMUSG00000045095	Magi1	protein_coding	membrane associated guanylate kinase, WW and PDZ domain containing 1 [Source:MGI Symbol;Acc:MGI:1203522]	chr6	93675455	94283917	-	23.0798	-3.50891	0.0129702	0.170371	-0.0656395	0.286098
ENSMUSG00000047547	Cltb	protein_coding	clathrin, light polypeptide (Lcb) [Source:MGI Symbol;Acc:MGI:1921575]	chr13	54592401	54611344	-	890.856	0.633997	0.0412964	0.328578	0.315836	0.286219
ENSMUSG00000034652	Cd300a	protein_coding	CD300A molecule [Source:MGI Symbol;Acc:MGI:2443411]	chr11	114890041	114904654	+	260.529	1.27089	0.0328839	0.293124	0.194475	0.286384
ENSMUSG00000059208	Hnrnpm	protein_coding	heterogeneous nuclear ribonucleoprotein M [Source:MGI Symbol;Acc:MGI:1926465]	chr17	33646233	33686860	-	6666.46	-0.244076	0.0554482	0.380827	-0.197397	0.286384
ENSMUSG00000003198	Zfp959	protein_coding	zinc finger protein 959 [Source:MGI Symbol;Acc:MGI:2385058]	chr17	55892093	55898928	+	378.583	-0.544367	0.0323434	0.291108	-0.336624	0.287193
ENSMUSG00000092368	A930015D03Rik	antisense	RIKEN cDNA A930015D03 gene [Source:MGI Symbol;Acc:MGI:1925060]	chr17	35994453	36038435	+	22.5726	-2.59708	0.0192427	0.217168	-0.0875945	0.28732
ENSMUSG00000026104	Stat1	protein_coding	signal transducer and activator of transcription 1 [Source:MGI Symbol;Acc:MGI:103063]	chr1	52119440	52161865	+	13766.5	-0.371076	0.0420788	0.333054	-0.265113	0.287359
ENSMUSG00000021171	Esyt2	protein_coding	extended synaptotagmin-like protein 2 [Source:MGI Symbol;Acc:MGI:1261845]	chr12	116281196	116391050	+	1743.03	-0.380219	0.0426043	0.33562	-0.267602	0.288226
ENSMUSG00000008429	Herpud2	protein_coding	HERPUD family member 2 [Source:MGI Symbol;Acc:MGI:1915393]	chr9	25108132	25151820	-	460.332	-0.453805	0.033498	0.295595	-0.307995	0.288542
ENSMUSG00000012428	Steap4	protein_coding	STEAP family member 4 [Source:MGI Symbol;Acc:MGI:1923560]	chr5	7960457	7982213	+	251.527	2.09377	0.0333198	0.29543	0.0967885	0.288542
ENSMUSG00000020672	Sntg2	protein_coding	syntrophin, gamma 2 [Source:MGI Symbol;Acc:MGI:1919541]	chr12	30174482	30373375	-	17.8785	4.4394	0.0151844	0.187766	0.0398851	0.288542
ENSMUSG00000027360	Hdc	protein_coding	histidine decarboxylase [Source:MGI Symbol;Acc:MGI:96062]	chr2	126593667	126619299	-	529.674	0.81578	0.0427565	0.336025	0.288388	0.288542
ENSMUSG00000028438	Kif24	protein_coding	kinesin family member 24 [Source:MGI Symbol;Acc:MGI:1918345]	chr4	41390745	41464887	-	208.783	-0.754725	0.0429359	0.336324	-0.303501	0.288542
ENSMUSG00000028843	Sh3bgrl3	protein_coding	SH3 domain binding glutamic acid-rich protein-like 3 [Source:MGI Symbol;Acc:MGI:1920973]	chr4	134127406	134128789	-	8491.22	-0.359178	0.0419625	0.332607	-0.262677	0.288542
ENSMUSG00000031381	Piga	protein_coding	phosphatidylinositol glycan anchor biosynthesis, class A [Source:MGI Symbol;Acc:MGI:99461]	chrX	164419787	164433916	+	597.622	-0.626162	0.0475137	0.352472	-0.303879	0.288542
ENSMUSG00000032202	Rab27a	protein_coding	RAB27A, member RAS oncogene family [Source:MGI Symbol;Acc:MGI:1861441]	chr9	73044854	73097629	+	2267.76	0.226602	0.0616095	0.401316	0.184202	0.288542
ENSMUSG00000039630	Hnrnpu	protein_coding	heterogeneous nuclear ribonucleoprotein U [Source:MGI Symbol;Acc:MGI:1858195]	chr1	178321108	178337797	-	3648.58	0.209352	0.0562362	0.384338	0.177713	0.288542
ENSMUSG00000040084	Bub1b	protein_coding	BUB1B, mitotic checkpoint serine/threonine kinase [Source:MGI Symbol;Acc:MGI:1333889]	chr2	118598211	118641591	+	399.478	-0.882718	0.0334554	0.295595	-0.280616	0.288542
ENSMUSG00000061607	Mdc1	protein_coding	mediator of DNA damage checkpoint 1 [Source:MGI Symbol;Acc:MGI:3525201]	chr17	35841515	35859670	+	431.172	-0.717389	0.0334348	0.295595	-0.338989	0.288542
ENSMUSG00000096729	Gm13695	protein_coding	predicted gene 13695 [Source:MGI Symbol;Acc:MGI:3702066]	chr2	83967313	83969805	+	13.5774	3.12717	0.0208307	0.227243	0.0449907	0.288542
ENSMUSG00000036309	Skp1a	protein_coding	S-phase kinase-associated protein 1A [Source:MGI Symbol;Acc:MGI:103575]	chr11	52231995	52246858	+	3741.49	-0.360824	0.0429611	0.336364	-0.259567	0.288552
ENSMUSG00000024525	Impa2	protein_coding	inositol (myo)-1(or 4)-monophosphatase 2 [Source:MGI Symbol;Acc:MGI:2149728]	chr18	67289186	67322472	+	1463.68	0.571355	0.042137	0.333329	0.313301	0.288589
ENSMUSG00000026418	Tnni1	protein_coding	troponin I, skeletal, slow 1 [Source:MGI Symbol;Acc:MGI:105073]	chr1	135779434	135810989	+	72.425	2.85034	0.0132542	0.17274	0.0866249	0.288589
ENSMUSG00000031075	Ano1	protein_coding	anoctamin 1, calcium activated chloride channel [Source:MGI Symbol;Acc:MGI:2142149]	chr7	144588549	144751974	-	17.9085	-7.00605	0.0108234	0.151737	-0.0216688	0.288589
ENSMUSG00000070547	Mrgprb1	protein_coding	MAS-related GPR, member B1 [Source:MGI Symbol;Acc:MGI:3033115]	chr7	48444113	48456342	-	11.744	7.01212	0.0195613	0.218984	0.0181465	0.289018
ENSMUSG00000027803	Wwtr1	protein_coding	WW domain containing transcription regulator 1 [Source:MGI Symbol;Acc:MGI:1917649]	chr3	57455649	57575910	-	42.0431	-4.32334	0.0149509	0.185923	-0.0348867	0.289112
ENSMUSG00000041515	Irf8	protein_coding	interferon regulatory factor 8 [Source:MGI Symbol;Acc:MGI:96395]	chr8	120736358	120756694	+	4206.11	0.825966	0.042296	0.333664	0.297662	0.289112
ENSMUSG00000029687	Ezh2	protein_coding	enhancer of zeste 2 polycomb repressive complex 2 subunit [Source:MGI Symbol;Acc:MGI:107940]	chr6	47530139	47595341	-	819.891	-0.388302	0.0432123	0.337343	-0.26889	0.289121
ENSMUSG00000005882	Uqcc1	protein_coding	ubiquinol-cytochrome c reductase complex assembly factor 1 [Source:MGI Symbol;Acc:MGI:1929472]	chr2	155846894	155930310	-	687.718	-0.537819	0.0330508	0.293826	-0.328716	0.2896
ENSMUSG00000031342	Gpm6b	protein_coding	glycoprotein m6b [Source:MGI Symbol;Acc:MGI:107672]	chrX	166238911	166388988	+	1257.79	0.59443	0.0433657	0.337898	0.32064	0.289829
ENSMUSG00000054293	P2ry10b	protein_coding	purinergic receptor P2Y, G-protein coupled 10B [Source:MGI Symbol;Acc:MGI:2441814]	chrX	107148927	107173661	+	169.903	-1.35727	0.0338656	0.297735	-0.179116	0.290026
ENSMUSG00000037316	Bag4	protein_coding	BCL2-associated athanogene 4 [Source:MGI Symbol;Acc:MGI:1914634]	chr8	25764538	25785287	-	400.875	0.743662	0.0400589	0.323518	0.325776	0.290103
ENSMUSG00000047907	Tshz2	protein_coding	teashirt zinc finger family member 2 [Source:MGI Symbol;Acc:MGI:2153084]	chr2	169633013	170071816	+	13.356	3.60533	0.0211731	0.228819	0.055477	0.290103
ENSMUSG00000021706	Zfyve16	protein_coding	zinc finger, FYVE domain containing 16 [Source:MGI Symbol;Acc:MGI:2145181]	chr13	92487108	92530868	-	1021.78	0.417475	0.0482729	0.355259	0.278605	0.290363
ENSMUSG00000029456	Acad10	protein_coding	acyl-Coenzyme A dehydrogenase family, member 10 [Source:MGI Symbol;Acc:MGI:1919235]	chr5	121621026	121660514	-	141.855	0.836723	0.0353669	0.303569	0.32963	0.290363
ENSMUSG00000035367	Rmi1	protein_coding	RecQ mediated genome instability 1 [Source:MGI Symbol;Acc:MGI:1921636]	chr13	58402248	58411148	+	1054.77	-0.43998	0.0435656	0.338711	-0.287862	0.290363
ENSMUSG00000009905	Kdsr	protein_coding	3-ketodihydrosphingosine reductase [Source:MGI Symbol;Acc:MGI:1918000]	chr1	106720459	106759727	-	1114.17	-0.441168	0.0437759	0.339376	-0.290465	0.29113
ENSMUSG00000097365	C030034L19Rik	lincRNA	RIKEN cDNA C030034L19 gene [Source:MGI Symbol;Acc:MGI:2444519]	chr3	9403064	9437233	+	109.834	0.940024	0.0355303	0.304565	0.28814	0.29113
ENSMUSG00000097855	A930007I19Rik	antisense	RIKEN cDNA A930007I19 gene [Source:MGI Symbol;Acc:MGI:1925029]	chr19	29464750	29523159	-	68.2728	-1.1367	0.0134814	0.174338	-0.551439	0.29113
ENSMUSG00000030592	Ryr1	protein_coding	ryanodine receptor 1, skeletal muscle [Source:MGI Symbol;Acc:MGI:99659]	chr7	29003344	29125179	-	123.499	0.969135	0.0341401	0.298606	0.264862	0.291472
ENSMUSG00000034792	Gna15	protein_coding	guanine nucleotide binding protein, alpha 15 [Source:MGI Symbol;Acc:MGI:95770]	chr10	81502306	81524225	-	1714.49	0.288719	0.0634199	0.407532	0.217137	0.291765
ENSMUSG00000038827	Abitram	protein_coding	actin binding transcription modulator [Source:MGI Symbol;Acc:MGI:2677850]	chr4	56802345	56809601	+	367.311	-0.664023	0.043954	0.340131	-0.315912	0.291765
ENSMUSG00000046985	Tapt1	protein_coding	transmembrane anterior posterior transformation 1 [Source:MGI Symbol;Acc:MGI:2683537]	chr5	44175154	44226626	-	555.563	0.370964	0.0439652	0.340131	0.264851	0.291765
ENSMUSG00000090394	4930523C07Rik	protein_coding	RIKEN cDNA 4930523C07 gene [Source:MGI Symbol;Acc:MGI:1914897]	chr1	160044382	160080208	+	19415.5	-0.428183	0.0431073	0.336875	-0.284875	0.291765
ENSMUSG00000118423	Lrrc70	transcribed_unitary_pseudogene	leucine rich repeat containing 70 [Source:MGI Symbol;Acc:MGI:5317337]	chr13	106833714	106847267	-	104.522	0.821452	0.0405503	0.325614	0.304281	0.291765
ENSMUSG00000046201	Scaf8	protein_coding	SR-related CTD-associated factor 8 [Source:MGI Symbol;Acc:MGI:1925212]	chr17	3114972	3198859	+	783.823	0.520661	0.0336359	0.296341	0.325171	0.291996
ENSMUSG00000024169	Ift140	protein_coding	intraflagellar transport 140 [Source:MGI Symbol;Acc:MGI:2146906]	chr17	25016085	25099495	+	793.379	-0.43175	0.0489045	0.358168	-0.287272	0.292081
ENSMUSG00000035310	Lin54	protein_coding	lin-54 homolog (C. elegans) [Source:MGI Symbol;Acc:MGI:2140902]	chr5	100441918	100500639	-	1862.57	-0.394789	0.0432225	0.337343	-0.273996	0.292081
ENSMUSG00000035754	Wdr18	protein_coding	WD repeat domain 18 [Source:MGI Symbol;Acc:MGI:2158400]	chr10	79960152	79970203	+	2771.8	-0.309701	0.0636184	0.408231	-0.225634	0.292081
ENSMUSG00000022191	Drosha	protein_coding	drosha, ribonuclease type III [Source:MGI Symbol;Acc:MGI:1261425]	chr15	12824815	12935291	+	964.235	-0.42238	0.04896	0.358398	-0.280699	0.292254
ENSMUSG00000013150	Gfod2	protein_coding	glucose-fructose oxidoreductase domain containing 2 [Source:MGI Symbol;Acc:MGI:1917825]	chr8	105713854	105758664	-	55.7936	-1.60661	0.015667	0.190758	-0.202716	0.292254
ENSMUSG00000037104	Socs5	protein_coding	suppressor of cytokine signaling 5 [Source:MGI Symbol;Acc:MGI:2385459]	chr17	87107679	87137839	+	285.581	0.954621	0.034583	0.299773	0.244157	0.292567
ENSMUSG00000021670	Hmgcr	protein_coding	3-hydroxy-3-methylglutaryl-Coenzyme A reductase [Source:MGI Symbol;Acc:MGI:96159]	chr13	96648967	96670936	-	3091.52	-0.398742	0.043426	0.337898	-0.275322	0.292645
ENSMUSG00000094023	Trav7d-4	TR_V_gene	T cell receptor alpha variable 7D-4 [Source:MGI Symbol;Acc:MGI:3651273]	chr14	52769753	52770392	+	312.543	1.69678	0.0409126	0.326615	0.0923011	0.29291
ENSMUSG00000025784	Clec3b	protein_coding	C-type lectin domain family 3, member b [Source:MGI Symbol;Acc:MGI:104540]	chr9	123150946	123157432	+	39.6114	2.19888	0.0156488	0.190695	0.104872	0.293444
ENSMUSG00000025969	Nrp2	protein_coding	neuropilin 2 [Source:MGI Symbol;Acc:MGI:1100492]	chr1	62703285	62818695	+	171.004	1.61547	0.0411798	0.328119	0.122978	0.294036
ENSMUSG00000028582	Cc2d1b	protein_coding	coiled-coil and C2 domain containing 1B [Source:MGI Symbol;Acc:MGI:2443076]	chr4	108619940	108634123	+	1271.7	-0.713691	0.0447208	0.342431	-0.303513	0.294036
ENSMUSG00000031513	Leprotl1	protein_coding	leptin receptor overlapping transcript-like 1 [Source:MGI Symbol;Acc:MGI:1915442]	chr8	34135572	34147033	-	2390.14	0.406714	0.0437604	0.339376	0.278638	0.294036
ENSMUSG00000067613	Krt83	protein_coding	keratin 83 [Source:MGI Symbol;Acc:MGI:3690448]	chr15	101485130	101491512	-	3782.75	-0.618085	0.0447107	0.342431	-0.311472	0.294036
ENSMUSG00000070923	Klhl9	protein_coding	kelch-like 9 [Source:MGI Symbol;Acc:MGI:2180122]	chr4	88718292	88722465	-	1100.99	0.55285	0.043714	0.339231	0.312143	0.294036
ENSMUSG00000031353	Rbbp7	protein_coding	retinoblastoma binding protein 7, chromatin remodeling factor [Source:MGI Symbol;Acc:MGI:1194910]	chrX	162760402	162779092	+	8697.15	-0.376763	0.0447501	0.342431	-0.266098	0.294069
ENSMUSG00000022329	Stk3	protein_coding	serine/threonine kinase 3 [Source:MGI Symbol;Acc:MGI:1928487]	chr15	34875496	35178921	-	365.199	0.510445	0.0438682	0.339795	0.308003	0.294188
ENSMUSG00000029729	Zkscan1	protein_coding	zinc finger with KRAB and SCAN domains 1 [Source:MGI Symbol;Acc:MGI:1921820]	chr5	138085084	138107822	+	964.298	0.367484	0.0448465	0.342754	0.262737	0.294342
ENSMUSG00000038900	Rpl12	protein_coding	ribosomal protein L12 [Source:MGI Symbol;Acc:MGI:98002]	chr2	32961559	32965345	+	1246.62	0.389829	0.0342573	0.298815	0.283348	0.294342
ENSMUSG00000041449	Serpina3h	transcribed_unprocessed_pseudogene	serine (or cysteine) peptidase inhibitor, clade A, member 3H [Source:MGI Symbol;Acc:MGI:2182839]	chr12	104247905	104253669	+	11.842	-4.17672	0.0228094	0.239729	-0.0297123	0.294342
ENSMUSG00000037204	Atg101	protein_coding	autophagy related 101 [Source:MGI Symbol;Acc:MGI:1915368]	chr15	101284272	101290945	+	2817.66	-0.258694	0.0504496	0.364993	-0.213325	0.294529
ENSMUSG00000025453	Nnt	protein_coding	nicotinamide nucleotide transhydrogenase [Source:MGI Symbol;Acc:MGI:109279]	chr13	119335448	119408997	-	958.05	-0.577066	0.0343305	0.29909	-0.340187	0.294653
ENSMUSG00000025745	Hadha	protein_coding	hydroxyacyl-CoA dehydrogenase trifunctional multienzyme complex subunit alpha [Source:MGI Symbol;Acc:MGI:2135593]	chr5	30118304	30155162	-	2414.09	-0.263971	0.0649017	0.412512	-0.204157	0.294653
ENSMUSG00000034422	Parp14	protein_coding	poly (ADP-ribose) polymerase family, member 14 [Source:MGI Symbol;Acc:MGI:1919489]	chr16	35832874	35871544	-	1014.83	-0.453363	0.0441037	0.340558	-0.291442	0.294653
ENSMUSG00000003363	Pld3	protein_coding	phospholipase D family, member 3 [Source:MGI Symbol;Acc:MGI:1333782]	chr7	27532000	27553218	-	16568.8	-0.43524	0.0441996	0.340778	-0.283701	0.295135
ENSMUSG00000070327	Rnf213	protein_coding	ring finger protein 213 [Source:MGI Symbol;Acc:MGI:1289196]	chr11	119393100	119487418	+	1330.63	-0.598395	0.0500744	0.363699	-0.295262	0.295531
ENSMUSG00000041912	Tdrkh	protein_coding	tudor and KH domain containing protein [Source:MGI Symbol;Acc:MGI:1919884]	chr3	94413273	94434668	+	222.31	0.907843	0.0353383	0.30348	0.308543	0.295744
ENSMUSG00000005610	Eif4g2	protein_coding	eukaryotic translation initiation factor 4, gamma 2 [Source:MGI Symbol;Acc:MGI:109207]	chr7	111067750	111083030	-	40188.3	-0.340039	0.0450476	0.343503	-0.241844	0.295918
ENSMUSG00000019478	Rab4a	protein_coding	RAB4A, member RAS oncogene family [Source:MGI Symbol;Acc:MGI:105069]	chr8	123805985	123835287	+	1411.89	0.698846	0.0346369	0.299871	0.342566	0.295918
ENSMUSG00000023341	Mx2	polymorphic_pseudogene	MX dynamin-like GTPase 2 [Source:MGI Symbol;Acc:MGI:97244]	chr16	97535308	97560900	+	136.883	-1.02501	0.0368446	0.309714	-0.256357	0.295918
ENSMUSG00000026353	Ubxn4	protein_coding	UBX domain protein 4 [Source:MGI Symbol;Acc:MGI:1915062]	chr1	128243964	128279378	+	3640.71	0.553094	0.0445603	0.342293	0.31172	0.295918
ENSMUSG00000028392	Bspry	protein_coding	B-box and SPRY domain containing [Source:MGI Symbol;Acc:MGI:2177191]	chr4	62480053	62497298	+	19.8476	-3.02516	0.0160802	0.194017	-0.0780032	0.295918
ENSMUSG00000028698	Pik3r3	protein_coding	phosphoinositide-3-kinase regulatory subunit 3 [Source:MGI Symbol;Acc:MGI:109277]	chr4	116221618	116303056	+	283.615	-0.864829	0.0454476	0.344833	-0.256085	0.295918
ENSMUSG00000032534	Cep63	protein_coding	centrosomal protein 63 [Source:MGI Symbol;Acc:MGI:2158560]	chr9	102584588	102626534	-	674.408	-0.550777	0.0454223	0.344833	-0.305813	0.295918
ENSMUSG00000036106	Prr5	protein_coding	proline rich 5 (renal) [Source:MGI Symbol;Acc:MGI:1924714]	chr15	84669620	84703673	+	29.6012	2.36906	0.00852757	0.130409	0.127419	0.295918
ENSMUSG00000089847	Timm10b	protein_coding	translocase of inner mitochondrial membrane 10B [Source:MGI Symbol;Acc:MGI:1315196]	chr7	105640056	105643637	+	730.385	0.374743	0.0454982	0.345046	0.265274	0.295918
ENSMUSG00000020124	Usp15	protein_coding	ubiquitin specific peptidase 15 [Source:MGI Symbol;Acc:MGI:101857]	chr10	123105006	123196995	-	5043.67	-0.221622	0.0446759	0.342431	-0.187707	0.296244
ENSMUSG00000031591	Asah1	protein_coding	N-acylsphingosine amidohydrolase 1 [Source:MGI Symbol;Acc:MGI:1277124]	chr8	41340197	41374773	-	1540.65	0.439897	0.0455975	0.345484	0.289461	0.296244
ENSMUSG00000029007	Agtrap	protein_coding	angiotensin II, type I receptor-associated protein [Source:MGI Symbol;Acc:MGI:1339977]	chr4	148077061	148088031	-	513.881	-0.703586	0.0447631	0.342431	-0.302094	0.296479
ENSMUSG00000031495	Cd209d	protein_coding	CD209d antigen [Source:MGI Symbol;Acc:MGI:2157947]	chr8	3871824	3878555	-	1661.27	0.968297	0.0659032	0.415336	0.175519	0.296479
ENSMUSG00000078503	Zfp990	protein_coding	zinc finger protein 990 [Source:MGI Symbol;Acc:MGI:3652161]	chr4	145510759	145539188	+	17.1672	-4.15974	0.0161936	0.195178	-0.0329707	0.296479
ENSMUSG00000023009	Nckap5l	protein_coding	NCK-associated protein 5-like [Source:MGI Symbol;Acc:MGI:3609653]	chr15	99422035	99457748	-	104.074	1.16711	0.0356917	0.305257	0.214698	0.29654
ENSMUSG00000021615	Xrcc4	protein_coding	X-ray repair complementing defective repair in Chinese hamster cells 4 [Source:MGI Symbol;Acc:MGI:1333799]	chr13	89774027	90089608	-	453.489	-0.476803	0.042191	0.333329	-0.309145	0.296591
ENSMUSG00000113036	Gm47021	processed_pseudogene	predicted gene, 47021 [Source:MGI Symbol;Acc:MGI:6095708]	chr13	12259793	12260270	-	198.768	0.568484	0.045848	0.346406	0.308493	0.296793
ENSMUSG00000017132	Cyth1	protein_coding	cytohesin 1 [Source:MGI Symbol;Acc:MGI:1334257]	chr11	118132019	118248592	-	4846.48	0.675937	0.0449662	0.343354	0.312496	0.296897
ENSMUSG00000022637	Cblb	protein_coding	Casitas B-lineage lymphoma b [Source:MGI Symbol;Acc:MGI:2146430]	chr16	52031225	52208048	+	8046.53	-0.297055	0.0459285	0.346494	-0.228287	0.296897
ENSMUSG00000038127	Ccdc50	protein_coding	coiled-coil domain containing 50 [Source:MGI Symbol;Acc:MGI:1914751]	chr16	27388869	27452218	+	1325.97	0.359858	0.0449897	0.343376	0.260188	0.296897
ENSMUSG00000036777	Anln	protein_coding	anillin, actin binding protein [Source:MGI Symbol;Acc:MGI:1920174]	chr9	22332012	22389188	-	130.49	-1.73656	0.0357852	0.305742	-0.0863682	0.296912
ENSMUSG00000037646	Vps13b	protein_coding	vacuolar protein sorting 13B [Source:MGI Symbol;Acc:MGI:1916380]	chr15	35371160	35931229	+	2114.11	0.52586	0.0460253	0.34652	0.296914	0.297108
ENSMUSG00000038147	Cd84	protein_coding	CD84 antigen [Source:MGI Symbol;Acc:MGI:1336885]	chr1	171839697	171890718	+	2554.87	-0.279873	0.051687	0.370091	-0.216436	0.297108
ENSMUSG00000026426	Arl8a	protein_coding	ADP-ribosylation factor-like 8A [Source:MGI Symbol;Acc:MGI:1915974]	chr1	135146824	135156269	+	115.059	0.654733	0.037573	0.312683	0.338457	0.298226
ENSMUSG00000037295	Ldlrap1	protein_coding	low density lipoprotein receptor adaptor protein 1 [Source:MGI Symbol;Acc:MGI:2140175]	chr4	134741554	134768024	-	259.764	0.917239	0.0360706	0.306765	0.294403	0.298226
ENSMUSG00000032393	Dpp8	protein_coding	dipeptidylpeptidase 8 [Source:MGI Symbol;Acc:MGI:1921638]	chr9	65032414	65082651	+	714.496	0.466081	0.0454092	0.344833	0.293457	0.298713
ENSMUSG00000021712	Trim23	protein_coding	tripartite motif-containing 23 [Source:MGI Symbol;Acc:MGI:1933161]	chr13	104178797	104203372	+	809.475	0.304434	0.0465111	0.34829	0.234731	0.29949
ENSMUSG00000035299	Mid1	protein_coding	midline 1 [Source:MGI Symbol;Acc:MGI:1100537]	chrX	169685199	170005736	+	659.696	-0.647957	0.0465613	0.34832	-0.308955	0.299655
ENSMUSG00000036356	Csgalnact1	protein_coding	chondroitin sulfate N-acetylgalactosaminyltransferase 1 [Source:MGI Symbol;Acc:MGI:2442354]	chr8	68356781	68735146	-	96.3143	-1.43083	0.0429309	0.336324	-0.143111	0.299716
ENSMUSG00000025935	Tram1	protein_coding	translocating chain-associating membrane protein 1 [Source:MGI Symbol;Acc:MGI:1919515]	chr1	13564698	13589910	-	2915.49	0.426301	0.0462742	0.346983	0.282666	0.300134
ENSMUSG00000021000	Mia2	protein_coding	MIA SH3 domain ER export factor 2 [Source:MGI Symbol;Acc:MGI:2159614]	chr12	59095799	59191583	+	418.167	0.598485	0.0356513	0.305068	0.341408	0.300168
ENSMUSG00000109865	Hspa14	protein_coding	heat shock protein 14 [Source:MGI Symbol;Acc:MGI:1354164]	chr2	3488850	3512814	-	3190.5	-0.306711	0.0458517	0.346406	-0.234335	0.300667
ENSMUSG00000002109	Ddb2	protein_coding	damage specific DNA binding protein 2 [Source:MGI Symbol;Acc:MGI:1355314]	chr2	91211572	91236982	-	1041.94	-0.315141	0.0459579	0.346494	-0.237126	0.301035
ENSMUSG00000033706	Smyd5	protein_coding	SET and MYND domain containing 5 [Source:MGI Symbol;Acc:MGI:108048]	chr6	85431989	85446435	+	468.422	0.551187	0.0459887	0.34652	0.307968	0.301035
ENSMUSG00000105137	Gm42869	sense_intronic	predicted gene 42869 [Source:MGI Symbol;Acc:MGI:5663006]	chr3	100624902	100627022	-	34.632	1.48426	0.0144446	0.181856	0.277184	0.301035
ENSMUSG00000116579	Gm49701	lincRNA	predicted gene, 49701 [Source:MGI Symbol;Acc:MGI:6215160]	chr16	58651490	58655244	-	160.06	-0.919469	0.0366383	0.308447	-0.26788	0.301035
ENSMUSG00000103657	Gm37204	TEC	predicted gene, 37204 [Source:MGI Symbol;Acc:MGI:5610432]	chr9	100665839	100669799	+	100.94	-1.26553	0.0370832	0.310908	-0.179585	0.301204
ENSMUSG00000024084	Qpct	protein_coding	glutaminyl-peptide cyclotransferase (glutaminyl cyclase) [Source:MGI Symbol;Acc:MGI:1917786]	chr17	79051906	79090378	+	4042.48	-0.536335	0.0617795	0.401639	-0.270172	0.301229
ENSMUSG00000031362	Xlr4c	protein_coding	X-linked lymphocyte-regulated 4C [Source:MGI Symbol;Acc:MGI:3574099]	chrX	73233688	73243130	-	2865.47	-0.428896	0.0461381	0.346772	-0.281571	0.301354
ENSMUSG00000034189	Hsdl1	protein_coding	hydroxysteroid dehydrogenase like 1 [Source:MGI Symbol;Acc:MGI:1919802]	chr8	119561989	119575183	-	1065.55	0.376407	0.046184	0.346775	0.262547	0.301354
ENSMUSG00000041939	Mvk	protein_coding	mevalonate kinase [Source:MGI Symbol;Acc:MGI:107624]	chr5	114444269	114460591	+	283.778	0.408946	0.04343	0.337898	0.279736	0.301354
ENSMUSG00000073771	Btbd19	protein_coding	BTB (POZ) domain containing 19 [Source:MGI Symbol;Acc:MGI:1925861]	chr4	117119219	117125725	-	342.102	1.1325	0.0368213	0.309674	0.222931	0.301354
ENSMUSG00000025041	Nt5c2	protein_coding	5'-nucleotidase, cytosolic II [Source:MGI Symbol;Acc:MGI:2178563]	chr19	46883317	47015153	-	1086.25	0.466283	0.0523458	0.371631	0.282871	0.301652
ENSMUSG00000025217	Btrc	protein_coding	beta-transducin repeat containing protein [Source:MGI Symbol;Acc:MGI:1338871]	chr19	45363734	45530013	+	641.674	-0.42432	0.0523481	0.371631	-0.274212	0.301652
ENSMUSG00000028857	Tmem222	protein_coding	transmembrane protein 222 [Source:MGI Symbol;Acc:MGI:1098568]	chr4	133266045	133277792	-	1438.77	-0.298356	0.0473609	0.351652	-0.22722	0.302082
ENSMUSG00000021748	Pdhb	protein_coding	pyruvate dehydrogenase (lipoamide) beta [Source:MGI Symbol;Acc:MGI:1915513]	chr14	8165996	8173025	-	5224.16	-0.256021	0.0471329	0.350897	-0.210189	0.30298
ENSMUSG00000024560	Cxxc1	protein_coding	CXXC finger 1 (PHD domain) [Source:MGI Symbol;Acc:MGI:1921572]	chr18	74216124	74221496	+	2693.84	0.681147	0.0685133	0.42408	0.244569	0.30298
ENSMUSG00000024176	Sox8	protein_coding	SRY (sex determining region Y)-box 8 [Source:MGI Symbol;Acc:MGI:98370]	chr17	25565892	25570686	-	19.9826	2.87353	0.023205	0.242055	0.0532365	0.303325
ENSMUSG00000018171	Vmp1	protein_coding	vacuole membrane protein 1 [Source:MGI Symbol;Acc:MGI:1923159]	chr11	86583865	86683836	-	5382.23	-0.251451	0.047688	0.353129	-0.203767	0.303531
ENSMUSG00000010067	Rassf1	protein_coding	Ras association (RalGDS/AF-6) domain family member 1 [Source:MGI Symbol;Acc:MGI:1928386]	chr9	107551555	107562267	+	2249.23	0.33527	0.0467751	0.349169	0.250534	0.303621
ENSMUSG00000021662	Arhgef28	protein_coding	Rho guanine nucleotide exchange factor (GEF) 28 [Source:MGI Symbol;Acc:MGI:1346016]	chr13	97899469	98206439	-	30.465	-5.1508	0.016931	0.200741	-0.0313564	0.303621
ENSMUSG00000022300	Dcaf13	protein_coding	DDB1 and CUL4 associated factor 13 [Source:MGI Symbol;Acc:MGI:2684929]	chr15	39112865	39146856	+	1377.03	-0.305013	0.036467	0.307862	-0.239604	0.303621
ENSMUSG00000058761	Rnf169	protein_coding	ring finger protein 169 [Source:MGI Symbol;Acc:MGI:1920257]	chr7	99920254	99980448	-	258.232	-0.792561	0.0372465	0.311096	-0.32675	0.303621
ENSMUSG00000002980	Bcam	protein_coding	basal cell adhesion molecule [Source:MGI Symbol;Acc:MGI:1929940]	chr7	19756131	19771016	-	14.0594	-6.0825	0.0169839	0.201174	-0.0249021	0.304351
ENSMUSG00000037346	Hrh4	protein_coding	histamine receptor H4 [Source:MGI Symbol;Acc:MGI:2429635]	chr18	13006990	13022882	+	101.18	-1.45264	0.0441945	0.340778	-0.11915	0.304351
ENSMUSG00000030158	Clec12b	protein_coding	C-type lectin domain family 12, member B [Source:MGI Symbol;Acc:MGI:1918433]	chr6	129375515	129385874	-	11.3583	6.92752	0.0217763	0.232424	0.01803	0.304457
ENSMUSG00000028671	Gale	protein_coding	galactose-4-epimerase, UDP [Source:MGI Symbol;Acc:MGI:1921496]	chr4	135963727	135968178	+	593.327	-0.509568	0.0480988	0.35455	-0.295819	0.304552
ENSMUSG00000048249	Crebrf	protein_coding	CREB3 regulatory factor [Source:MGI Symbol;Acc:MGI:1924378]	chr17	26715650	26776635	+	1266.13	-0.382756	0.0480866	0.35455	-0.263731	0.304552
ENSMUSG00000063801	Ap3s2	protein_coding	adaptor-related protein complex 3, sigma 2 subunit [Source:MGI Symbol;Acc:MGI:1337060]	chr7	79875325	79920649	-	682.46	0.532705	0.053238	0.375391	0.290754	0.304552
ENSMUSG00000015709	Arnt2	protein_coding	aryl hydrocarbon receptor nuclear translocator 2 [Source:MGI Symbol;Acc:MGI:107188]	chr7	84246278	84410176	-	732.899	-1.24294	0.0473124	0.351449	-0.124453	0.305247
ENSMUSG00000016942	Tmprss6	protein_coding	transmembrane serine protease 6 [Source:MGI Symbol;Acc:MGI:1919003]	chr15	78439667	78468634	-	178.105	1.60965	0.0376069	0.312809	0.132952	0.305247
ENSMUSG00000028914	Casp9	protein_coding	caspase 9 [Source:MGI Symbol;Acc:MGI:1277950]	chr4	141793612	141815976	+	137.053	0.926402	0.0380631	0.31495	0.281064	0.305247
ENSMUSG00000029735	Tpk1	protein_coding	thiamine pyrophosphokinase [Source:MGI Symbol;Acc:MGI:1352500]	chr6	43345001	43666278	-	166.81	0.915556	0.0376521	0.313029	0.279297	0.305247
ENSMUSG00000032575	Manf	protein_coding	mesencephalic astrocyte-derived neurotrophic factor [Source:MGI Symbol;Acc:MGI:1922090]	chr9	106838312	106891979	-	2459.4	0.297645	0.0697735	0.428539	0.218671	0.305738
ENSMUSG00000018433	Nol11	protein_coding	nucleolar protein 11 [Source:MGI Symbol;Acc:MGI:1916229]	chr11	107166663	107189381	-	911.333	-0.325213	0.0475708	0.352582	-0.243801	0.306033
ENSMUSG00000021675	F2rl2	protein_coding	coagulation factor II (thrombin) receptor-like 2 [Source:MGI Symbol;Acc:MGI:1298208]	chr13	95696853	95702739	+	143.395	-1.11	0.0378721	0.314387	-0.222963	0.306033
ENSMUSG00000022387	Brd1	protein_coding	bromodomain containing 1 [Source:MGI Symbol;Acc:MGI:1924161]	chr15	88687034	88734233	-	1214.55	-0.423671	0.037078	0.310908	-0.284264	0.306033
ENSMUSG00000024165	Jpt2	protein_coding	Jupiter microtubule associated homolog 2 [Source:MGI Symbol;Acc:MGI:1196260]	chr17	24937419	24960689	-	1204.61	-0.438652	0.0370333	0.310908	-0.296079	0.306033
ENSMUSG00000026875	Traf1	protein_coding	TNF receptor-associated factor 1 [Source:MGI Symbol;Acc:MGI:101836]	chr2	34941750	34961772	-	7969.22	-0.278161	0.0485081	0.356401	-0.218076	0.306033
ENSMUSG00000030979	Uros	protein_coding	uroporphyrinogen III synthase [Source:MGI Symbol;Acc:MGI:98917]	chr7	133686243	133710072	-	136.41	1.16648	0.037917	0.314537	0.218492	0.306056
ENSMUSG00000027193	Api5	protein_coding	apoptosis inhibitor 5 [Source:MGI Symbol;Acc:MGI:1888993]	chr2	94411682	94438136	-	6664.04	-0.262653	0.0482459	0.355217	-0.210381	0.306123
ENSMUSG00000060594	Layn	protein_coding	layilin [Source:MGI Symbol;Acc:MGI:2685357]	chr9	51054640	51077094	-	16.8466	-4.78336	0.0247253	0.252078	-0.0267557	0.306123
ENSMUSG00000039891	Txlnb	protein_coding	taxilin beta [Source:MGI Symbol;Acc:MGI:2671945]	chr10	17796226	17845665	+	43.7649	-3.32397	0.0168636	0.200498	-0.0369799	0.306165
ENSMUSG00000025358	Cdk2	protein_coding	cyclin-dependent kinase 2 [Source:MGI Symbol;Acc:MGI:104772]	chr10	128697939	128705031	-	1204.39	-0.359662	0.0372113	0.311096	-0.266399	0.306182
ENSMUSG00000108854	D830036C21Rik	lincRNA	RIKEN cDNA D830036C21 gene [Source:MGI Symbol;Acc:MGI:2685688]	chr7	19320117	19342515	-	41.6246	1.94679	0.0172693	0.203238	0.115997	0.306182
ENSMUSG00000032263	Bckdhb	protein_coding	branched chain ketoacid dehydrogenase E1, beta polypeptide [Source:MGI Symbol;Acc:MGI:88137]	chr9	83925145	84124240	+	60.124	1.49162	0.0169207	0.200741	0.233858	0.306451
ENSMUSG00000053158	Fes	protein_coding	feline sarcoma oncogene [Source:MGI Symbol;Acc:MGI:95514]	chr7	80377756	80387946	-	479.938	0.603052	0.0478693	0.354008	0.306177	0.306451
ENSMUSG00000108436	Gm44851	antisense	predicted gene 44851 [Source:MGI Symbol;Acc:MGI:5753427]	chr7	80404269	80406577	+	315.197	0.940709	0.0478691	0.354008	0.231576	0.306451
ENSMUSG00000100954	Gm10138	antisense	predicted gene 10138 [Source:MGI Symbol;Acc:MGI:3708522]	chr1	151339604	151345231	-	116.1	1.11337	0.0451005	0.34375	0.189217	0.306748
ENSMUSG00000028099	Polr3c	protein_coding	polymerase (RNA) III (DNA directed) polypeptide C [Source:MGI Symbol;Acc:MGI:1921664]	chr3	96711490	96727628	-	1017.01	-0.387892	0.0480926	0.35455	-0.268787	0.307534
ENSMUSG00000058407	Txndc9	protein_coding	thioredoxin domain containing 9 [Source:MGI Symbol;Acc:MGI:2138153]	chr1	37985189	37997893	-	2558.43	-0.342179	0.0481128	0.35455	-0.249064	0.307534
ENSMUSG00000034928	Rnf44	protein_coding	ring finger protein 44 [Source:MGI Symbol;Acc:MGI:2145310]	chr13	54679399	54693907	-	1442.17	0.476032	0.0545114	0.378406	0.28187	0.307974
ENSMUSG00000022010	Tsc22d1	protein_coding	TSC22 domain family, member 1 [Source:MGI Symbol;Acc:MGI:109127]	chr14	76414961	76507765	+	3609.4	-0.762545	0.048979	0.358398	-0.283466	0.30854
ENSMUSG00000028980	H6pd	protein_coding	hexose-6-phosphate dehydrogenase (glucose 1-dehydrogenase) [Source:MGI Symbol;Acc:MGI:2140356]	chr4	149979475	150009023	-	246.176	0.999815	0.038436	0.317016	0.251527	0.30854
ENSMUSG00000033596	Rfwd3	protein_coding	ring finger and WD repeat domain 3 [Source:MGI Symbol;Acc:MGI:2384584]	chr8	111270944	111300222	-	1830.04	-0.377184	0.0483787	0.35588	-0.262588	0.30854
ENSMUSG00000053964	Lgals4	protein_coding	lectin, galactose binding, soluble 4 [Source:MGI Symbol;Acc:MGI:107536]	chr7	28833854	28841708	+	371.948	-0.731845	0.049388	0.360599	-0.266469	0.30854
ENSMUSG00000020952	Scfd1	protein_coding	Sec1 family domain containing 1 [Source:MGI Symbol;Acc:MGI:1924233]	chr12	51377510	51450101	+	2163	-0.333175	0.0485232	0.356401	-0.2446	0.30896
ENSMUSG00000038991	Txndc5	protein_coding	thioredoxin domain containing 5 [Source:MGI Symbol;Acc:MGI:2145316]	chr13	38500079	38528824	-	609.152	0.535663	0.048535	0.356401	0.301174	0.30896
ENSMUSG00000072672	Duxbl3	protein_coding	double homeobox B-like 3 [Source:MGI Symbol;Acc:MGI:3710520]	chr14	26257962	26269436	+	19.8095	-3.48748	0.024129	0.24797	-0.0537021	0.30896
ENSMUSG00000040913	Fbxw4	protein_coding	F-box and WD-40 domain protein 4 [Source:MGI Symbol;Acc:MGI:1354698]	chr19	45578254	45660312	-	181.525	0.791217	0.0496372	0.362101	0.27724	0.309298
ENSMUSG00000043468	Adam30	protein_coding	a disintegrin and metallopeptidase domain 30 [Source:MGI Symbol;Acc:MGI:1918328]	chr3	98160630	98164169	+	89.4934	-1.27233	0.0457634	0.346406	-0.163548	0.309343
ENSMUSG00000100150	Gm19585	lincRNA	predicted gene, 19585 [Source:MGI Symbol;Acc:MGI:5011770]	chr17	51986415	52163976	+	2473.16	-0.693617	0.0487941	0.357801	-0.284363	0.310132
ENSMUSG00000044026	Slc35g1	protein_coding	solute carrier family 35, member G1 [Source:MGI Symbol;Acc:MGI:2444789]	chr19	38395980	38405610	+	77.1851	-1.31153	0.0226235	0.239132	-0.247432	0.310313
ENSMUSG00000033446	Lpar6	protein_coding	lysophosphatidic acid receptor 6 [Source:MGI Symbol;Acc:MGI:1914418]	chr14	73237895	73243294	+	2146.5	0.451507	0.0490144	0.358476	0.284157	0.311056
ENSMUSG00000078566	Bnip3	protein_coding	BCL2/adenovirus E1B interacting protein 3 [Source:MGI Symbol;Acc:MGI:109326]	chr7	138890836	138909519	-	522.211	0.648889	0.0490327	0.358476	0.297683	0.311056
ENSMUSG00000106874	Gm20186	lincRNA	predicted gene, 20186 [Source:MGI Symbol;Acc:MGI:5012371]	chr6	18845910	18848207	-	11874.2	1.59389	0.049632	0.362101	0.11663	0.311056
ENSMUSG00000109279	Gm45220	TEC	predicted gene 45220 [Source:MGI Symbol;Acc:MGI:5753796]	chr7	90201278	90203786	+	464.554	0.621238	0.0391315	0.319121	0.328982	0.311265
ENSMUSG00000118027	Gm10802	antisense	predicted gene 10802 [Source:MGI Symbol;Acc:MGI:3641658]	chr19	10840163	10841762	-	193.3	-0.828202	0.0501698	0.363835	-0.25715	0.311341
ENSMUSG00000086564	Cd101	protein_coding	CD101 antigen [Source:MGI Symbol;Acc:MGI:2685862]	chr3	100993529	101029556	-	4965.37	-0.402765	0.0497764	0.362959	-0.267248	0.311484
ENSMUSG00000101964	Gm28693	transcribed_processed_pseudogene	predicted gene 28693 [Source:MGI Symbol;Acc:MGI:5579399]	chr1	156835287	156837924	-	120.18	-1.10921	0.0408282	0.326567	-0.203996	0.311669
ENSMUSG00000027395	Polr1b	protein_coding	polymerase (RNA) I polypeptide B [Source:MGI Symbol;Acc:MGI:108014]	chr2	129100995	129126594	+	381.708	0.657738	0.0384143	0.316994	0.335695	0.311891
ENSMUSG00000031207	Msn	protein_coding	moesin [Source:MGI Symbol;Acc:MGI:97167]	chrX	96096042	96168552	+	34628.6	-0.183649	0.0499319	0.363139	-0.160387	0.311979
ENSMUSG00000104563	Gm43041	TEC	predicted gene 43041 [Source:MGI Symbol;Acc:MGI:5663178]	chr5	59953511	59956140	-	102.95	1.09937	0.0393137	0.31993	0.220304	0.31257
ENSMUSG00000015087	Rabl6	protein_coding	RAB, member RAS oncogene family-like 6 [Source:MGI Symbol;Acc:MGI:2442633]	chr2	25583018	25608521	-	347.565	0.911663	0.0394428	0.320562	0.278629	0.312624
ENSMUSG00000039611	Tmem246	protein_coding	transmembrane protein 246 [Source:MGI Symbol;Acc:MGI:1914313]	chr4	49584506	49597876	-	10.9489	-6.70413	0.00554143	0.101362	-0.0294559	0.312848
ENSMUSG00000046753	Ccdc66	protein_coding	coiled-coil domain containing 66 [Source:MGI Symbol;Acc:MGI:2443639]	chr14	27481090	27508460	-	455.76	0.514052	0.0386393	0.317749	0.316909	0.312921
ENSMUSG00000054675	Tmem119	protein_coding	transmembrane protein 119 [Source:MGI Symbol;Acc:MGI:2385228]	chr5	113793729	113800516	-	211.563	-1.29695	0.0395565	0.321059	-0.173975	0.313047
ENSMUSG00000024668	Sdhaf2	protein_coding	succinate dehydrogenase complex assembly factor 2 [Source:MGI Symbol;Acc:MGI:1913322]	chr19	10500534	10526142	-	885.752	-0.298701	0.0561591	0.384126	-0.22437	0.313094
ENSMUSG00000023927	Satb1	protein_coding	special AT-rich sequence binding protein 1 [Source:MGI Symbol;Acc:MGI:105084]	chr17	51736187	51833290	-	3020.26	0.509244	0.0498167	0.363093	0.289834	0.313314
ENSMUSG00000027291	Vps39	protein_coding	VPS39 HOPS complex subunit [Source:MGI Symbol;Acc:MGI:2443189]	chr2	120316461	120353137	-	2367.78	-0.914119	0.0571353	0.387331	-0.214954	0.313314
ENSMUSG00000043733	Ptpn11	protein_coding	protein tyrosine phosphatase, non-receptor type 11 [Source:MGI Symbol;Acc:MGI:99511]	chr5	121130533	121191397	-	1093.26	-0.364686	0.0388463	0.318119	-0.266626	0.313314
ENSMUSG00000051098	Mblac2	protein_coding	metallo-beta-lactamase domain containing 2 [Source:MGI Symbol;Acc:MGI:1920102]	chr13	81711341	81753275	+	239.081	-0.474945	0.0396208	0.321069	-0.312061	0.313314
ENSMUSG00000078974	Sec61g	protein_coding	SEC61, gamma subunit [Source:MGI Symbol;Acc:MGI:1202066]	chr11	16500530	16508484	-	602.519	0.357523	0.0499005	0.363139	0.254485	0.313314
ENSMUSG00000086742	Gm16201	processed_transcript	predicted gene 16201 [Source:MGI Symbol;Acc:MGI:3802153]	chr7	139950396	139978977	+	44.9884	1.55863	0.0178609	0.207205	0.19419	0.313314
ENSMUSG00000110218	Gm20219	protein_coding	predicted gene, 20219 [Source:MGI Symbol;Acc:MGI:5012404]	chr17	56551414	56554387	-	11.7747	-1.9801	0.0230866	0.241576	-0.131321	0.313314
ENSMUSG00000116972	Gm6278	processed_pseudogene	predicted gene 6278 [Source:MGI Symbol;Acc:MGI:3644862]	chr16	85644252	85645023	+	898.434	0.482283	0.049898	0.363139	0.287739	0.313314
ENSMUSG00000020430	Pes1	protein_coding	pescadillo ribosomal biogenesis factor 1 [Source:MGI Symbol;Acc:MGI:1890613]	chr11	3963975	3980004	+	2013.68	-0.280996	0.0738628	0.442725	-0.207688	0.314972
ENSMUSG00000102941	Gm37552	lincRNA	predicted gene, 37552 [Source:MGI Symbol;Acc:MGI:5610780]	chr1	136252671	136255846	-	21.9702	3.19038	0.0181604	0.209347	0.0612231	0.314972
ENSMUSG00000018565	Elp5	protein_coding	elongator acetyltransferase complex subunit 5 [Source:MGI Symbol;Acc:MGI:1859017]	chr11	69968222	69982517	-	1033.96	-0.470376	0.0502433	0.364133	-0.282631	0.314988
ENSMUSG00000024050	Wiz	protein_coding	widely-interspaced zinc finger motifs [Source:MGI Symbol;Acc:MGI:1332638]	chr17	32354055	32389439	-	288.87	0.940454	0.0392829	0.319886	0.25985	0.315885
ENSMUSG00000032060	Cryab	protein_coding	crystallin, alpha B [Source:MGI Symbol;Acc:MGI:88516]	chr9	50751325	50756636	+	59.7849	-4.16914	0.0182607	0.210213	-0.0162457	0.316232
ENSMUSG00000039842	Mcph1	protein_coding	microcephaly, primary autosomal recessive 1 [Source:MGI Symbol;Acc:MGI:2443308]	chr8	18595131	18803189	+	243.767	-0.616599	0.0402368	0.324326	-0.32734	0.316684
ENSMUSG00000047045	Tmem164	protein_coding	transmembrane protein 164 [Source:MGI Symbol;Acc:MGI:2148020]	chrX	142681406	142843494	+	501.953	0.596597	0.0506077	0.36582	0.30129	0.316684
ENSMUSG00000057176	Ccdc189	protein_coding	coiled-coil domain containing 189 [Source:MGI Symbol;Acc:MGI:2685012]	chr7	127582383	127588595	-	100.85	1.03517	0.042014	0.332699	0.232843	0.316844
ENSMUSG00000024325	Ring1	protein_coding	ring finger protein 1 [Source:MGI Symbol;Acc:MGI:1101770]	chr17	34020792	34024680	-	49.4758	1.73023	0.0183497	0.210695	0.170648	0.317075
ENSMUSG00000030319	Cand2	protein_coding	cullin-associated and neddylation-dissociated 2 (putative) [Source:MGI Symbol;Acc:MGI:1914338]	chr6	115774538	115805557	+	128.603	0.999774	0.0404213	0.325342	0.242399	0.317075
ENSMUSG00000027176	Cstf3	protein_coding	cleavage stimulation factor, 3' pre-RNA, subunit 3 [Source:MGI Symbol;Acc:MGI:1351825]	chr2	104590523	104665429	+	812.891	-0.391776	0.0395811	0.321059	-0.277222	0.317162
ENSMUSG00000028676	Srsf10	protein_coding	serine and arginine-rich splicing factor 10 [Source:MGI Symbol;Acc:MGI:1333805]	chr4	135855747	135869908	+	4352.45	-0.328576	0.0514687	0.369162	-0.239472	0.317295
ENSMUSG00000046865	Fbl	protein_coding	fibrillarin [Source:MGI Symbol;Acc:MGI:95486]	chr7	28169710	28179269	+	1042.7	0.607238	0.0508668	0.366974	0.299762	0.317295
ENSMUSG00000028086	Fbxw7	protein_coding	F-box and WD-40 domain protein 7 [Source:MGI Symbol;Acc:MGI:1354695]	chr3	84815268	84979198	+	1227.99	-0.631233	0.0509231	0.367144	-0.294234	0.317487
ENSMUSG00000021994	Wnt5a	protein_coding	wingless-type MMTV integration site family, member 5A [Source:MGI Symbol;Acc:MGI:98958]	chr14	28504750	28527448	+	33.3548	-8.57338	0.0130843	0.171207	-0.0118105	0.317522
ENSMUSG00000027459	Fam110a	protein_coding	family with sequence similarity 110, member A [Source:MGI Symbol;Acc:MGI:1921097]	chr2	151969398	151980219	-	2615.44	-0.439151	0.0585623	0.391821	-0.267557	0.317972
ENSMUSG00000105703	Gm43305	processed_transcript	predicted gene 43305 [Source:MGI Symbol;Acc:MGI:5663442]	chr14	54292443	54297456	-	7589.97	-0.837469	0.0517207	0.370173	-0.217361	0.317972
ENSMUSG00000118383	Gm50321	lincRNA	predicted gene, 50321 [Source:MGI Symbol;Acc:MGI:6303181]	chr19	9828899	9836897	-	14.9603	3.37529	0.0254157	0.257092	0.0340086	0.317972
ENSMUSG00000021109	Hif1a	protein_coding	hypoxia inducible factor 1, alpha subunit [Source:MGI Symbol;Acc:MGI:106918]	chr12	73901375	73947530	+	5105.54	0.354068	0.0523942	0.371747	0.250408	0.318396
ENSMUSG00000024925	Rnaseh2c	protein_coding	ribonuclease H2, subunit C [Source:MGI Symbol;Acc:MGI:1915459]	chr19	5601873	5607019	+	417.983	0.41793	0.0399655	0.323077	0.284794	0.318396
ENSMUSG00000028639	Ybx1	protein_coding	Y box protein 1 [Source:MGI Symbol;Acc:MGI:99146]	chr4	119277981	119294604	-	1221.28	0.662481	0.0523123	0.371631	0.271966	0.318396
ENSMUSG00000032253	Phip	protein_coding	pleckstrin homology domain interacting protein [Source:MGI Symbol;Acc:MGI:1932404]	chr9	82866159	82975516	-	2478.53	0.399868	0.0588597	0.392762	0.25949	0.318396
[truncated: 19,724 more rows]

## Sheet: B. Significant genes
dKO up genes	dKO down genes
Gm10282	Gm13456
Baiap3	Tagap1
Gm12166	Eef1a1-ps1
Gm13394	Bcl2a1d
Dgat1	Gm47585
BC147527	Zfp965
Zfp949	Gm45315
Gm47854	Gm2682
Gm6594	Tmem181b-ps
Ighv10-3	Olfr648
Ldhb-ps	Pcdh11x
Igkv4-72	Gm14308
Klri2	Gm4631
Cyc1	Dynlt1b
Mfsd14b	Galnt11
Gm3724	F2rl1
Igkv4-50	Gm5855
Ighv10-1	Pthlh
Atp11b	Dnajc15
Arid1a	Snap91
Dennd3	Gm5869
Gm6724	Trpm3
Gm10036	Tcl1
AI506816	Naip5
Gm35279	Draxin
Paox	Igkv12-46
Hmgb1	Ighv9-4
Rpe	Lrrtm3
Mtmr9	Gm4724
F2r	Cldn9
Rps2	Gm14305
Unc5cl	Gm14295
Nt5e	Trav9d-4
Ier2	Gm6548
Pop4	Sytl4
Cox5a	Mmp1a
Gm7805	Gm29721
Ankrd10	Slc26a7
Gm38111	Rspo2
Ifngr2	Rspo3
Vopp1	Brinp3
Fkbp1a	Gm48550
Maf1	Sfn
6330549D23Rik	2210418O10Rik
Gm8276	Dgkb
Blk	Pappa2
Serp1	Ighv5-4
Cd47	Bmp4
Socs4	Arntl2
Gm7125	Igkv4-79
Atp1b3	Fancc
Nup50	Igkv4-57
Nubp1	Ighv5-9
Sptlc2	Gm46432
Clic4	Prl2c5
Mcm6	Ighv5-1
Bcl2a1a	Gm46620
H2ax	Gm8979
Ccser2	Gm21596
Gm21762	Hmga1b
Unc119b	Sft2d1
Naa15	Tmem181c-ps
Fez2	Gm11645
Fbxo42	Gm4383
Spsb1	Gm48358
Cyb5r4	Gm14410
Rnaset2b	Gm49388
Itgb7	Apol7a
Tmem30a	Serpina3i
Acss1	Gm6710
Zfp992	Ctla2b
H2aj	Gm2026
Tmem42	Xlr3c
Serpina3g	Gm18194
Rorc	Dapk2
Ms4a4b	Zfp429
Lmo4	Gm13622
Mfsd14a	Megf10
Twistnb	Pdcd1
Ddost	Gm6166
Fam207a	Galnt9
Khdc4	Mrpl48-ps
Gm43961	Gm29719
Areg	Ifit1
Il13	mt-Atp8
Tcerg1	Kndc1
Adgrb2	Gm29719
Klhl6	Gm28229
Rnaset2a	Mthfsl
Atpaf1	Slc5a11
Socs3	Gm2808
Pianp	Atp7a
Zfp653	Pgd
Pik3r1	Gm10524
Relch	Gm37758
Ltb4r1	B3galt5
Tnrc18	Gm37917
Gm48132	Rbm45
Il17f	Gm47603
Avl9	Asb11
Tbc1d10a	Gpr141
Acadl	Serpinb6b
Zfp593	Pvr
Scg5	Gm19684
Gadd45gip1	Noct
Mrgpra9	Selenon
Uhrf1bp1l	Sln
Gimap1	Dars2
Ypel2	Gm48161
Efr3a	2900097C17Rik
Samd11	Epsti1
Dnlz	Glo1
Fam53a	Slfn9
Gm35585	Alox12e
Kif5b	Espl1
Gm9973	Apol7b
Slc25a46	Trim21
1700023H06Rik	Trav3d-3
Pigx	Ctla2a
Tpsb2	Cd22
Jun	Gm47015
Mrps26	Zfp983
Tk2	Slc10a3
Tomm20	Rad51ap1
Col6a6	Ptgfrn
Dusp16	Card6
Tex261	Ifit3
Tm2d1	Nudt15
Zc3h13	Cxcr4
Arhgef2	Cdc42ep4
Ifnar2	Ptgds
Rpl34	Serinc3
Zyx	Vmn2r96
Xkr6	Hmgb3
Dynlt1f	Inhba
Mrfap1	Rasgrf1
Arih2	Zfp968
Inppl1	Ank3
Man1a2	Gm35082
Spata6	Gm14288
Klhdc1	Zfp456
H2ac7	Cysltr2
Ap1ar	9130208D14Rik
Ebpl	Rsl1
Trp53i11	Zfp750
Gm47588	Eif2ak2
Il23r	Tnfrsf9
Ube2d2a	Rasgef1a
Map3k11	Slc16a14
Slc45a3	H2-T-ps
Fam43a	9030025P20Rik
Mtss1	Melk
Zcrb1	Gm47586
Khk	Aunip
Mrps35	Gm44001
Zfand6	Btd
2010016I18Rik	Azin2
Tsnax	Ifi214
Chek2	Dgkh
Gm26596	Gm18852
Ostm1	Sv2c
Gm49980	Rhbdd1
Gm36948	Nusap1
Trim25	Trav12-2
Zpr1	Pls3
Pkig	Ahrr
Tradd	Naip2
Fkbp4	Susd2
Mpp7	Zfp748
Nudt18	Lhfpl3
Tmem8b	Cntn1
Rexo2	Gm47583
Vmn1r14	Zfp968-ps
Usp44	Abat
Yeats4	Cyb561
Gm4316	Zfp729a
Mir17hg	Gpc1
Gm37472	Samd9l
Ltb	Apip
Elk1	Fxyd3
E4f1	Zfp934
Fam3c	A230103L15Rik
Atxn7l3b	Ky
Tsen34	Oasl2
Gm10571	Gm38120
Rfx7	Adar
Hacd2	Ifih1
Zbtb16	Clstn1
Gm28592	Gm47602
Tubb5	Chst2
Gm48139	Srp54b
Abhd8	D2hgdh
AI593442	Star
Klc1	Ifit2
Hpf1	Cramp1l
Rrad	Zfp973
Cdh22	Rcan2
Myo1e	Il12b
P2rx1	Gm44751
Gm16103	Igsf9b
Ide	Zfp708
Tifa	Flvcr1
Tdp2	Gpsm2
Pafah1b2	Zfp160
Gm11868	Gnptab
Fam204a	Tent5a
Il1r1	Gm14296
Plaur	H2-M5
Ero1l	Slc10a7
Sik1	E2f1
Gm47450	Trim12c
Dhx37	Inka2
Pccb	Dagla
Clta	Chd9
Creg1	Olfr1307
Decr2	Septin3
Cenpa	Aopep
Ldhb	C430002N11Rik
Clec2i	Gm14326
Rheb	Zfp772
2310061I04Rik	Gstm5
Rsph3a	Xlr3a
Castor2	2410004P03Rik
Igsf23
6820402A03Rik
Dnajc2
Utp18
Ube4b
Gm37522
Apol7e
Dcaf12
Pkib
Nckipsd
Ung
Elac2
Rab11a
Gm14494
Pfn1
Mfsd1
Ehd4
Themis2
Gm19680
Tm9sf2
Stub1
Rinl
Pcnx3
Plcb2
Fam160b1
Tph1
Gm38158
Emc10
Ddx28
Gm37023
Gm12840
Pop5
Apopt1
Col17a1
Lif
Rpgr
Poldip2
Dach2
Pdia3
Rasgrp1
Runx3
Gm43668
Mns1
Proser3
Uqcrfs1
Dcaf7
Chmp2b
Tmem9b
Rnf126
Sap25
Znf41-ps
Ddx51
Il1r2
Mirt1
Rasgrp2
Ly6k
Junb
Letm2
Tbc1d2b
Nek2
Man2a2
Cma1
Gm7658
Polr3d
Gm47252
Map3k15
Map3k4
Amdhd2
Cyp4f16
2610507B11Rik
Trnau1ap
Fbxl15
Rai2
Gm38279
Mlf2
Mrps34
1700094D03Rik
Nod1
C1s2
Emc6
Epha2
Arrb1
Bcl7b
Klra1
Trim35
Creb3l2
Dym
Mcub
Tmem203
Il1rl1
Kti12
Mfn1
Fam216a
Vars
Gm11737
Borcs6
Tnxb
Pde6d
Sart3
Peg10
Mest
Tff1
Gm15638
Irf2bpl
Xxylt1
Dda1
Eva1b
Gm43313
Cox18
Zfp251
Gm47469
AC160336.1
Gm45223
Il5
Hba-a2
Tmem259
Stx11
Cyp2f2
Dgcr6
Pgam5
Ccnd3
Nrbf2
Pdk2

## Sheet: C. GSEA Hallmarks
pathway	pval	padj	NES	size	leadingEdge
HALLMARK_IL6_JAK_STAT3_SIGNALING	0.00599098	0.0427927	1.54765	82	Ifngr2	Socs3	Jun	Ltb	Il1r1	Il1r2	Map3k8	Il17rb	Crlf2	Il2ra	Acvr1b	Csf2ra	Itgb3	Il10rb	Ptpn1	Csf2rb2	Il3ra	Il6	Il15ra
HALLMARK_UV_RESPONSE_UP	0.0043593	0.0363275	1.48455	151	Dgat1	H2ax	Fkbp4	Rrad	Creg1	Rasgrp1	Junb	Ccnd3	Prkcd	Acaa1a	Stk25	Plcl1	Ppp1r2	Grina	Wiz	Hspa2	Cltb	Hnrnpu	Rab27a	Fos	Cdkn2b	Mark2	Fosb	Bsg	Cnp	H2-T23	Polg2	Kcnh2	Il6	Aldoa	Bid	Eno2	Msx1	H2-M3	Mgat1	Nfkbia	Nr4a1
HALLMARK_G2M_CHECKPOINT	0.00319067	0.0319067	-1.46796	197	Fancc	Espl1	Hmgb3	Nusap1	E2f1	Pml	Chaf1a	Brca2	Hmgn2	Stmn1	Nasp	Jpt1	Cks2	Ndc80	Ttk	H2az1	Ezh2	Srsf10	Stil	Mcm5	Pole	Kif11	Orc6	Top2a	Cdc45	Ccna2	Kif22	Gins2	Slc12a2	Smc2	Cdc6	Katna1	Cenpe	Ss18	Ncl	Amd1	Kpna2	Mnat1	Ewsr1	Pttg1	Numa1	Kif23	Hspa8	Prim2	Mcm3
HALLMARK_EPITHELIAL_MESENCHYMAL_TRANSITION	0.00230803	0.0288503	-1.5147	189	Pthlh	Pvr	Inhba	Gpc1	Acta2	Fbln5	Timp1	Lrrc15	Cdh6	Itgav	Prrx1	Spp1	Wnt5a	Igfbp3	Gja1	Tnfrsf11b	Sfrp1	Eln	Myl9	Col7a1	Lox	Rgs4	Fbln2	Cdh11	Tnc	Fas	Ppib	Ccn1	Ntm	Col12a1	Plod2	Pmepa1	Magee1	Loxl2	Serpine2	Vcan	Igfbp4	Tpm4	Notch2	Bmp1	Aplp1	Cthrc1	Sfrp4	Try5	Mcm7
HALLMARK_E2F_TARGETS	0.000148149	0.00246915	-1.68236	199	Espl1	Rad51ap1	Hmgb3	Melk	Rfc1	Dnmt1	Rfc3	Brca2	Ube2t	Stmn1	Nasp	Jpt1	Cks2	Slbp	Bub1b	Mthfd2	H2az1	Ezh2	Rbbp7	Mcm5	Psip1	Ncapd2	Nop56	Ipo7	Pole	E2f8	Orc6	Pms2	Cdca3	Top2a	Pcna	Kif22	Pold2	Ak2	Cenpe	Phf5a	Spc25	Ccp110	Gins1	Rrm2	Cse1l	Rpa1	Brms1l	Rad1	Kpna2
HALLMARK_INTERFERON_GAMMA_RESPONSE	6.89273e-06	0.000172318	-1.82669	208	Epsti1	Trim21	Ifit3	Xaf1	Eif2ak2	Samd9l	Ifit2	Ifih1	Adar	Pml	Plscr1	H2-Q7	Cxcl10	Gch1	Ddx60	Rtp4	Irf9	Ddx58	H2-Bl	Gpr18	Oas3	Herc6	Irf2	Lgals3bp	Usp18	Isg20	Casp3	Helz2	Stat4	Mthfd2	Mx2	Nup93	Stat1	St3gal5	Parp14	Rsad2	Rnf213	Dhx58	Gbp3	Trim26	Zbp1	Icam1	Gbp9	Isg15	Tapbp
HALLMARK_INTERFERON_ALPHA_RESPONSE	3.92791e-06	0.000172318	-2.04352	103	Epsti1	Trim21	Ifit3	Eif2ak2	Samd9l	Ifit2	Ifih1	Tent5a	Adar	Trim12c	Plscr1	H2-Q7	Cxcl10	Ddx60	Rtp4	Mov10	Irf9	Herc6	Irf2	Lgals3bp	Usp18	Isg20	Helz2	Mx2	Gbp2	Parp14	Rsad2	Dhx58	Gbp3	Trim26	Isg15	Irf7	Ifitm1	Ncoa7	Nmi	Parp12	Ifi27	Tap1	Lap3	Rnf31	Cxcl11
[truncated: 36 more columns]

## Sheet: D. GSEA Reactome
pathway	pval	padj	NES	size

## Sheet: E. GSEA GO Terms
pathway	pval	padj	NES	size	leadingEdge
GOBP_DEFENSE_RESPONSE_TO_VIRUS	1.1376e-05	0.0443904	-1.84723	221	F2rl1	Ifit1	Slfn9	Ifit3	Serinc3	Eif2ak2	Ifit2	Il12b	Ifih1	Adar	Birc3	Trim12c	Pml	Plscr1	Zmpste24	Cxcl10	Bnip3l	Ddx60	Rtp4	Mov10	Irf9	Ddx58	Polr3b	Oas3	Herc6	Irf2	Isg20	Polr3k	Mx2	Stat1	Gbp2	Usp15	Rsad2	Polr3c	Dhx58	Zbp1	Hyal2	Pum1	Birc2	Isg15	Zc3h12a	Gbp2b	Irf7	Trim34b	Ptprc
GOBP_CELL_CELL_ADHESION_VIA_PLASMA_MEMBRANE_ADHESION_MOLECULES	1.83318e-05	0.0443904	-1.88127	179	Pcdh11x	Cldn9	Pvr	Clstn1	Il1rap	Cdhr4	Cdh6	Pcdhgb7	Cdh1	Pcdhb16	Pcdh9	Nectin2	Itgam	Lrrc4	Cd6	Tro	Fat4	Cd84	Cd209b	Icam1	Plxnb3	Pcdhgc3	Dsc3	Pcdhgc4	Bmp2	Cdh23	Dsg2	Cdh11	Cdh20	Dscam	Cntn2	Cdh13	Fgfrl1	Itgal	Cldn23	Nexn	Dchs1	Ptprm	Amigo3	Clstn3	Celsr3	Tenm2	Map2k5	Ntng1	Crtam
[truncated: 32 more columns]

## Sheet: F. HOMER dKO up
P-value	ln(P)	Term	GO Tree	GO ID	# of Genes in Term	# of Target Genes in Term	# of Total Genes	# of Target Genes	Common Genes
5.725e-09	-18.98	intracellular	cellular component	GO:0005622	13317	221	20830	277	Klhdc1,Zfp653,Polr3d,Rnf126,Ddost,Tomm20,Ung,Tm9sf2,Tk2,Tcerg1,Ube4b,Efr3a,Il13,Mcm6,Pigx,Chmp2b,Tubb5,Tmem30a,Klc1,Man1a2,Gadd45gip1,Junb,Mtss1,Unc5cl,Clta,Rorc,Tsen34,Mfn1,Pafah1b2,Nek2,Pkib,Il1r2,Ide,Tmem8b,Letm2,E4f1,Tradd,Myo1e,Ypel2,Dcaf12,Sap25,Tifa,Serpina3g,Usp44,Hba-a2,Cma1,Nckipsd,Mrfap1,Ebpl,Amdhd2,Nod1,Decr2,Il1r1,Fkbp1a,Fkbp4,Zbtb16,Ube2d2a,Dynlt1f,Ccser2,Pop5,Rab11a,Runx3,Rpgr,Epha…
1.404e-08	-18.08	intracellular part	cellular component	GO:0044424	13240	219	20830	277	Klhdc1,Zfp653,Polr3d,Rnf126,Ddost,Tomm20,Ung,Tm9sf2,Tk2,Tcerg1,Ube4b,Efr3a,Il13,Mcm6,Pigx,Chmp2b,Tubb5,Tmem30a,Klc1,Man1a2,Gadd45gip1,Junb,Mtss1,Unc5cl,Clta,Rorc,Tsen34,Mfn1,Pafah1b2,Nek2,Pkib,Il1r2,Ide,Tmem8b,Letm2,E4f1,Tradd,Myo1e,Ypel2,Dcaf12,Sap25,Serpina3g,Usp44,Hba-a2,Cma1,Nckipsd,Mrfap1,Ebpl,Amdhd2,Nod1,Decr2,Il1r1,Fkbp1a,Fkbp4,Zbtb16,Ube2d2a,Dynlt1f,Ccser2,Pop5,Rab11a,Runx3,Rpgr,Epha2,Naa…
6.19e-08	-16.6	membrane-bounded organelle	cellular component	GO:0043227	10699	186	20830	277	Cd47,Zfp653,Polr3d,Rnf126,Ddost,Tomm20,Ung,Tm9sf2,Tk2,Tcerg1,Ube4b,Mcm6,Pigx,Chmp2b,Tubb5,Tmem30a,Klc1,Man1a2,Gadd45gip1,Junb,Clta,Rorc,Tsen34,Mfn1,Pafah1b2,Nek2,Pkib,Ide,Tmem8b,Letm2,E4f1,Tradd,Myo1e,Ypel2,Sap25,Serpina3g,Usp44,Cma1,Nckipsd,Mrfap1,Ebpl,Amdhd2,Decr2,Il1r1,Fkbp1a,Fkbp4,Zbtb16,Dynlt1f,Pop5,Rab11a,Runx3,Rpgr,Naa15,Khk,Zyx,Inppl1,Mrps26,Acss1,Stx11,2310061I04Rik,Gimap1,Ly6k,Peg10,Cli…
2.044e-07	-15.4	intracellular membrane-bounded organelle	cellular component	GO:0043231	9987	175	20830	277	Zfp653,Polr3d,Rnf126,Ddost,Tomm20,Ung,Tk2,Tcerg1,Ube4b,Mcm6,Pigx,Chmp2b,Tubb5,Tmem30a,Man1a2,Gadd45gip1,Junb,Clta,Rorc,Tsen34,Mfn1,Pafah1b2,Nek2,Pkib,Ide,Tmem8b,Letm2,E4f1,Tradd,Ypel2,Sap25,Serpina3g,Usp44,Cma1,Nckipsd,Mrfap1,Ebpl,Amdhd2,Decr2,Il1r1,Fkbp1a,Fkbp4,Zbtb16,Pop5,Rab11a,Runx3,Rpgr,Naa15,Khk,Zyx,Inppl1,Mrps26,Acss1,Stx11,2310061I04Rik,Gimap1,Peg10,Clic4,Cyp2f2,Dgat1,Poldip2,Nt5e,Ccnd3,E…
2.894e-07	-15.06	cell part	cellular component	GO:0044464	15460	240	20830	277	Cd47,Klhdc1,Zfp653,Polr3d,Ltb4r1,Rnf126,Ddost,Tomm20,Ung,Tm9sf2,Tk2,Tcerg1,Ube4b,Efr3a,Il13,Mcm6,Pigx,Chmp2b,Tubb5,Tmem30a,Klc1,Man1a2,Gadd45gip1,Junb,Mtss1,Unc5cl,Tbc1d10a,Clta,Rorc,Tsen34,Mfn1,Pafah1b2,Nek2,Pkib,Il1r2,Ide,Tmem8b,Letm2,E4f1,Tradd,Myo1e,Ifnar2,Ypel2,Dcaf12,Sap25,Tifa,Serpina3g,Usp44,Hba-a2,Cma1,Nckipsd,Mrfap1,Ebpl,Amdhd2,Nod1,Decr2,Il1r1,Ltb,Fkbp1a,Fkbp4,Ube2d2a,Zbtb16,Dynlt1f,Cc…
3.026e-07	-15.01	cell	cellular component	GO:0005623	15465	240	20830	277	Cd47,Klhdc1,Zfp653,Polr3d,Ltb4r1,Rnf126,Ddost,Tomm20,Ung,Tm9sf2,Tk2,Tcerg1,Ube4b,Efr3a,Il13,Mcm6,Pigx,Chmp2b,Tubb5,Tmem30a,Klc1,Man1a2,Gadd45gip1,Junb,Mtss1,Unc5cl,Tbc1d10a,Clta,Rorc,Tsen34,Mfn1,Pafah1b2,Nek2,Pkib,Il1r2,Ide,Tmem8b,Letm2,E4f1,Tradd,Myo1e,Ifnar2,Ypel2,Dcaf12,Sap25,Tifa,Serpina3g,Usp44,Hba-a2,Cma1,Nckipsd,Mrfap1,Ebpl,Amdhd2,Nod1,Decr2,Il1r1,Ltb,Fkbp1a,Fkbp4,Ube2d2a,Zbtb16,Dynlt1f,Cc…
1.102e-06	-13.72	GSE10094_LCMV_VS_LISTERIA_IND_EFF_CD4_TCELL_UP	MSigDB lists	GSE10094_LCMV_VS_LISTERIA_IND_EFF_CD4_TCELL_UP	184	14	15720	244	Zfp251,Fam204a,Ostm1,Fkbp1a,Cyb5r4,Inppl1,Fez2,Acss1,Trim25,Uhrf1bp1l,Tm9sf2,Atp11b,Nrbf2,Man2a2
1.877e-06	-13.19	intracellular organelle	cellular component	GO:0043229	11590	192	20830	277	Zfp653,Polr3d,Rnf126,Ddost,Tomm20,Ung,Tm9sf2,Tk2,Tcerg1,Ube4b,Mcm6,Pigx,Chmp2b,Tubb5,Tmem30a,Klc1,Man1a2,Gadd45gip1,Junb,Mtss1,Clta,Rorc,Tsen34,Mfn1,Pafah1b2,Nek2,Pkib,Ide,Tmem8b,Letm2,E4f1,Tradd,Myo1e,Ypel2,Dcaf12,Sap25,Serpina3g,Usp44,Hba-a2,Cma1,Nckipsd,Mrfap1,Ebpl,Amdhd2,Decr2,Il1r1,Fkbp1a,Fkbp4,Zbtb16,Dynlt1f,Ccser2,Pop5,Rab11a,Runx3,Rpgr,Naa15,Khk,Zyx,Inppl1,Mrps26,Acss1,Stx11,2310061I04Rik…
[truncated: 2,915 more rows]

## Sheet: G. HOMER dKO down
P-value	ln(P)	Term	GO Tree	GO ID	# of Genes in Term	# of Target Genes in Term	# of Total Genes	# of Target Genes	Common Genes
9.953e-11	-23.03	GSE14000_UNSTIM_VS_16H_LPS_DC_TRANSLATED_RNA_DN	MSigDB lists	GSE14000_UNSTIM_VS_16H_LPS_DC_TRANSLATED_RNA_DN	184	14	15720	118	Melk,Gm14305,Bcl2a1d,Dynlt1b,Gm6710,Samd9l,Ifit2,Ifih1,Ifit3,Eif2ak2,Gm4724,Gm14326,Gm14308,Tnfrsf9
[truncated: 2,358 more rows]
