# Supplementary material for: MacroH2A restricts inflammatory gene expression in melanoma cancer-associated fibroblasts by coordinating chromatin looping
Source: Nat Cell Biol. 2023 Aug 21;25(9):1332–45. doi: 10.1038/s41556-023-01208-7 (PMC10495263; doi:10.1038/s41556-023-01208-7)
Supplement: Supplementary file 5 — scRNA-seq. [file 41556_2023_1208_MOESM5_ESM.xlsx]

## Sheet: A. Cluster-specific genes
cluster_id	gene	WT_p_val	WT_avg_log2FC	WT_pct.1	WT_pct.2	WT_p_val_adj	dKO_p_val	dKO_avg_log2FC	dKO_pct.1	dKO_pct.2	dKO_p_val_adj	max_pval	minimump_p_val	description
1	Prex2	0	1.20571	0.787	0.125	0	0	1.43953	0.798	0.174	0	0	0	phosphatidylinositol-3,4,5-trisphosphate-dependent Rac exchange factor 2 [Source:MGI Symbol;Acc:MGI:1923385]
1	Gulp1	0	1.58325	0.837	0.107	0	0	1.34148	0.786	0.2	0	0	0	GULP, engulfment adaptor PTB domain containing 1 [Source:MGI Symbol;Acc:MGI:1920407]
1	Rftn2	0	0.85351	0.617	0.081	0	0	0.716995	0.518	0.128	0	0	0	raftlin family member 2 [Source:MGI Symbol;Acc:MGI:1921263]
1	Adam23	0	2.42435	0.922	0.107	0	0	2.28439	0.95	0.246	0	0	0	a disintegrin and metallopeptidase domain 23 [Source:MGI Symbol;Acc:MGI:1345162]
1	Klhl30	0	0.506261	0.268	0.011	0	0	0.448033	0.254	0.018	0	0	0	kelch-like 30 [Source:MGI Symbol;Acc:MGI:1918038]
1	Cdh19	0	1.45591	0.857	0.14	0	0	1.82043	0.877	0.143	0	0	0	cadherin 19, type 2 [Source:MGI Symbol;Acc:MGI:3588198]
1	Dbi	0	2.29839	0.992	0.92	0	0	2.29993	1	0.943	0	0	0	diazepam binding inhibitor [Source:MGI Symbol;Acc:MGI:94865]
1	Cdk18	0	0.401004	0.29	0.016	0	0	0.385989	0.273	0.027	0	0	0	cyclin-dependent kinase 18 [Source:MGI Symbol;Acc:MGI:97518]
1	Gpr37l1	0	1.46544	0.656	0.01	0	0	1.80218	0.731	0.038	0	0	0	G protein-coupled receptor 37-like 1 [Source:MGI Symbol;Acc:MGI:1928503]
1	Shisa4	0	0.998292	0.713	0.114	0	0	0.924303	0.667	0.166	0	0	0	shisa family member 4 [Source:MGI Symbol;Acc:MGI:1924802]
1	Inava	0	0.552112	0.373	0.018	0	0	0.387502	0.249	0.018	0	0	0	innate immunity activator [Source:MGI Symbol;Acc:MGI:1921579]
1	B3galt2	0	0.452316	0.291	0.008	0	0	0.519811	0.279	0.017	0	0	0	UDP-Gal:betaGlcNAc beta 1,3-galactosyltransferase, polypeptide 2 [Source:MGI Symbol;Acc:MGI:1349461]
1	Rxrg	0	0.977543	0.64	0.039	0	0	0.954847	0.603	0.066	0	0	0	retinoid X receptor gamma [Source:MGI Symbol;Acc:MGI:98216]
1	Atp1a2	0	1.61982	0.729	0.027	0	0	1.89315	0.822	0.07	0	0	0	ATPase, Na+/K+ transporting, alpha 2 polypeptide [Source:MGI Symbol;Acc:MGI:88106]
1	1700047M11Rik	0	0.590885	0.379	0.005	0	0	0.741853	0.42	0.015	0	0	0	RIKEN cDNA 1700047M11 gene [Source:MGI Symbol;Acc:MGI:1914580]
1	Kcnk2	0	0.64716	0.395	0.02	0	0	0.468683	0.277	0.027	0	0	0	potassium channel, subfamily K, member 2 [Source:MGI Symbol;Acc:MGI:109366]
1	Irf6	0	0.791125	0.511	0.02	0	0	0.528023	0.334	0.027	0	0	0	interferon regulatory factor 6 [Source:MGI Symbol;Acc:MGI:1859211]
1	Itih5	0	3.36169	0.967	0.269	0	0	2.3857	0.995	0.544	0	0	0	inter-alpha (globulin) inhibitor H5 [Source:MGI Symbol;Acc:MGI:1925751]
1	Lypd6	0	0.941784	0.546	0.022	0	0	0.836473	0.516	0.048	0	0	0	LY6/PLAUR domain containing 6 [Source:MGI Symbol;Acc:MGI:2443848]
1	Fign	0	1.08691	0.652	0.055	0	0	1.15198	0.627	0.081	0	0	0	fidgetin [Source:MGI Symbol;Acc:MGI:1890647]
1	Scn7a	0	1.37162	0.626	0.102	0	0	1.29455	0.603	0.198	0	0	0	sodium channel, voltage-gated, type VII, alpha [Source:MGI Symbol;Acc:MGI:102965]
1	Cd59a	0	1.4162	0.863	0.195	0	0	1.58667	0.886	0.448	0	0	0	CD59a antigen [Source:MGI Symbol;Acc:MGI:109177]
1	Mal	0	0.748201	0.32	0.006	0	0	0.927057	0.43	0.02	0	0	0	myelin and lymphocyte protein, T cell differentiation protein [Source:MGI Symbol;Acc:MGI:892970]
1	Prnp	0	2.7773	0.968	0.532	0	0	2.30897	0.983	0.595	0	0	0	prion protein [Source:MGI Symbol;Acc:MGI:97769]
1	Myl9	0	1.44309	0.606	0.063	0	1.42023e-302	0.742346	0.491	0.156	2.97694e-298	1.42023e-302	0	myosin, light polypeptide 9, regulatory [Source:MGI Symbol;Acc:MGI:2138915]
1	Matn4	0	1.10088	0.552	0.076	0	0	1.72548	0.742	0.096	0	0	0	matrilin 4 [Source:MGI Symbol;Acc:MGI:1328314]
1	Col9a3	0	0.413537	0.273	0.01	0	0	0.319096	0.211	0.017	0	0	0	collagen, type IX, alpha 3 [Source:MGI Symbol;Acc:MGI:894686]
1	Nkain4	0	1.84097	0.837	0.03	0	0	1.3945	0.695	0.068	0	0	0	Na+/K+ transporting ATPase interacting 4 [Source:MGI Symbol;Acc:MGI:1915372]
1	Col20a1	0	2.73556	0.824	0.032	0	0	3.07561	0.945	0.104	0	0	0	collagen, type XX, alpha 1 [Source:MGI Symbol;Acc:MGI:1920618]
1	Pkia	0	0.654243	0.431	0.028	0	0	0.526201	0.385	0.075	0	0	0	protein kinase inhibitor, alpha [Source:MGI Symbol;Acc:MGI:104747]
1	Cldn11	0	0.623365	0.264	0.013	0	0	1.04719	0.375	0.022	0	0	0	claudin 11 [Source:MGI Symbol;Acc:MGI:106925]
1	Arhgef26	0	0.733993	0.498	0.045	0	0	0.841897	0.536	0.071	0	0	0	Rho guanine nucleotide exchange factor (GEF) 26 [Source:MGI Symbol;Acc:MGI:1918053]
1	Bche	0	1.21114	0.721	0.086	0	0	0.925609	0.65	0.104	0	0	0	butyrylcholinesterase [Source:MGI Symbol;Acc:MGI:894278]
1	Sh3d19	0	0.944916	0.664	0.123	0	0	0.930248	0.65	0.199	0	0	0	SH3 domain protein D19 [Source:MGI Symbol;Acc:MGI:1350923]
1	Kcna2	0	1.35396	0.697	0.028	0	0	1.48635	0.726	0.054	0	0	0	potassium voltage-gated channel, shaker-related subfamily, member 2 [Source:MGI Symbol;Acc:MGI:96659]
1	Ndst3	0	0.946736	0.569	0.022	0	0	1.21071	0.655	0.054	0	0	0	N-deacetylase/N-sulfotransferase (heparan glucosaminyl) 3 [Source:MGI Symbol;Acc:MGI:1932544]
1	Epb41l4b	0	0.876528	0.596	0.06	0	0	0.974552	0.589	0.075	0	0	0	erythrocyte membrane protein band 4.1 like 4b [Source:MGI Symbol;Acc:MGI:1859149]
1	Col27a1	0	1.17512	0.756	0.142	0	0	1.10437	0.699	0.202	0	0	0	collagen, type XXVII, alpha 1 [Source:MGI Symbol;Acc:MGI:2672118]
1	Megf9	0	1.34582	0.768	0.139	0	0	1.51273	0.787	0.148	0	0	0	multiple EGF-like-domains 9 [Source:MGI Symbol;Acc:MGI:1918264]
1	Adamtsl1	0	1.1	0.667	0.123	0	0	0.982135	0.629	0.15	0	0	0	ADAMTS-like 1 [Source:MGI Symbol;Acc:MGI:1924989]
1	Cyp2j9	0	0.854764	0.578	0.047	0	0	0.942682	0.586	0.069	0	0	0	cytochrome P450, family 2, subfamily j, polypeptide 9 [Source:MGI Symbol;Acc:MGI:1921769]
1	Kank4	0	1.41826	0.64	0.032	0	0	1.1273	0.559	0.1	0	0	0	KN motif and ankyrin repeat domains 4 [Source:MGI Symbol;Acc:MGI:3043381]
1	Foxd3	0	1.88077	0.882	0.088	0	0	1.71994	0.836	0.102	0	0	0	forkhead box D3 [Source:MGI Symbol;Acc:MGI:1347473]
1	Pou3f1	0	2.31202	0.9	0.111	0	0	1.80208	0.804	0.134	0	0	0	POU domain, class 3, transcription factor 1 [Source:MGI Symbol;Acc:MGI:101896]
1	Ajap1	0	1.5671	0.81	0.121	0	0	1.50392	0.768	0.114	0	0	0	adherens junction associated protein 1 [Source:MGI Symbol;Acc:MGI:2685419]
1	Arhgef16	0	0.535698	0.36	0.011	0	0	0.640976	0.385	0.021	0	0	0	Rho guanine nucleotide exchange factor (GEF) 16 [Source:MGI Symbol;Acc:MGI:2446219]
1	Agrn	0	1.73003	0.867	0.191	0	0	1.50201	0.866	0.263	0	0	0	agrin [Source:MGI Symbol;Acc:MGI:87961]
1	Sema3e	0	0.781097	0.516	0.038	0	0	0.658764	0.43	0.047	0	0	0	sema domain, immunoglobulin domain (Ig), short basic domain, secreted, (semaphorin) 3E [Source:MGI Symbol;Acc:MGI:1340034]
1	Sema3c	0	1.08642	0.738	0.103	0	0	0.8263	0.61	0.163	0	0	0	sema domain, immunoglobulin domain (Ig), short basic domain, secreted, (semaphorin) 3C [Source:MGI Symbol;Acc:MGI:107557]
1	Afap1	0	1.06836	0.736	0.144	0	0	0.898988	0.643	0.213	0	0	0	actin filament associated protein 1 [Source:MGI Symbol;Acc:MGI:1917542]
1	Limch1	0	1.0151	0.674	0.118	0	0	0.844498	0.575	0.106	0	0	0	LIM and calponin homology domains 1 [Source:MGI Symbol;Acc:MGI:1924819]
1	Adgrl3	0	1.24632	0.744	0.096	0	0	1.34617	0.717	0.084	0	0	0	adhesion G protein-coupled receptor L3 [Source:MGI Symbol;Acc:MGI:2441950]
1	Lrrc8b	0	0.858364	0.633	0.119	0	0	0.80703	0.567	0.122	0	0	0	leucine rich repeat containing 8 family, member B [Source:MGI Symbol;Acc:MGI:2141353]
1	Mmp17	0	1.32467	0.75	0.051	0	0	0.748622	0.486	0.049	0	0	0	matrix metallopeptidase 17 [Source:MGI Symbol;Acc:MGI:1346076]
1	Gjc3	0	1.4328	0.837	0.129	0	0	1.68764	0.844	0.127	0	0	0	gap junction protein, gamma 3 [Source:MGI Symbol;Acc:MGI:2153041]
1	Pdgfa	0	1.92148	0.937	0.244	0	0	1.79172	0.89	0.238	0	0	0	platelet derived growth factor, alpha [Source:MGI Symbol;Acc:MGI:97527]
1	Micall2	0	0.961277	0.599	0.044	0	0	0.86636	0.544	0.058	0	0	0	MICAL-like 2 [Source:MGI Symbol;Acc:MGI:2444818]
1	Thsd7a	0	0.931877	0.557	0.043	0	0	0.928344	0.536	0.07	0	0	0	thrombospondin, type I, domain containing 7A [Source:MGI Symbol;Acc:MGI:2685683]
1	Ptprz1	0	2.87879	0.923	0.048	0	0	2.53664	0.932	0.111	0	0	0	protein tyrosine phosphatase, receptor type Z, polypeptide 1 [Source:MGI Symbol;Acc:MGI:97816]
1	Chl1	0	1.44288	0.89	0.217	0	0	1.7614	0.925	0.248	0	0	0	cell adhesion molecule L1-like [Source:MGI Symbol;Acc:MGI:1098266]
1	Cntn6	0	1.14526	0.623	0.03	0	0	1.25752	0.665	0.051	0	0	0	contactin 6 [Source:MGI Symbol;Acc:MGI:1858223]
1	Kcna1	0	1.06402	0.437	0.005	0	0	2.20223	0.775	0.028	0	0	0	potassium voltage-gated channel, shaker-related subfamily, member 1 [Source:MGI Symbol;Acc:MGI:96654]
1	Kcna6	0	1.01762	0.649	0.028	0	0	1.1188	0.612	0.044	0	0	0	potassium voltage-gated channel, shaker-related, subfamily, member 6 [Source:MGI Symbol;Acc:MGI:96663]
1	Plekha5	0	1.1605	0.781	0.161	0	0	0.703445	0.527	0.162	0	0	0	pleckstrin homology domain containing, family A member 5 [Source:MGI Symbol;Acc:MGI:1923802]
1	Ttyh1	0	1.21141	0.707	0.054	0	0	1.50449	0.768	0.07	0	0	0	tweety family member 1 [Source:MGI Symbol;Acc:MGI:1889007]
1	Vmn1r181	0	0.443407	0.287	0.006	0	0	0.347784	0.208	0.013	0	0	0	vomeronasal 1 receptor 181 [Source:MGI Symbol;Acc:MGI:3033489]
1	Zfp61	0	0.538966	0.367	0.028	0	1.19768e-222	0.310001	0.234	0.046	2.51046e-218	1.19768e-222	0	zinc finger protein 61 [Source:MGI Symbol;Acc:MGI:99663]
1	Cadm4	0	2.33399	0.917	0.092	0	0	1.95547	0.903	0.156	0	0	0	cell adhesion molecule 4 [Source:MGI Symbol;Acc:MGI:2449088]
1	Lgi4	0	1.54375	0.908	0.245	0	0	1.78781	0.957	0.369	0	0	0	leucine-rich repeat LGI family, member 4 [Source:MGI Symbol;Acc:MGI:2180197]
1	Zfp536	0	1.39591	0.766	0.035	0	0	1.2879	0.728	0.077	0	0	0	zinc finger protein 536 [Source:MGI Symbol;Acc:MGI:1926102]
1	Klk9	0	0.850205	0.422	0.024	0	0	0.989211	0.503	0.05	0	0	0	kallikrein related-peptidase 9 [Source:MGI Symbol;Acc:MGI:1921082]
1	Klk8	0	1.57486	0.816	0.136	0	0	1.74974	0.845	0.144	0	0	0	kallikrein related-peptidase 8 [Source:MGI Symbol;Acc:MGI:1343327]
1	Luzp2	0	0.824852	0.526	0.038	0	0	0.754844	0.448	0.045	0	0	0	leucine zipper protein 2 [Source:MGI Symbol;Acc:MGI:1889615]
1	Apba2	0	0.636859	0.377	0.014	0	0	0.305656	0.178	0.013	0	0	0	amyloid beta (A4) precursor protein-binding, family A, member 2 [Source:MGI Symbol;Acc:MGI:1261791]
1	Pde8a	0	1.4061	0.827	0.151	0	0	1.25397	0.756	0.186	0	0	0	phosphodiesterase 8A [Source:MGI Symbol;Acc:MGI:1277116]
1	Gm2115	0	0.865152	0.692	0.114	0	0	1.10936	0.71	0.114	0	0	0	predicted gene 2115 [Source:MGI Symbol;Acc:MGI:3780284]
1	Plekhb1	0	1.00041	0.697	0.114	0	0	0.967634	0.603	0.095	0	0	0	pleckstrin homology domain containing, family B (evectins) member 1 [Source:MGI Symbol;Acc:MGI:1351469]
1	Insc	0	0.771586	0.551	0.079	0	0	0.844759	0.563	0.083	0	0	0	INSC spindle orientation adaptor protein [Source:MGI Symbol;Acc:MGI:1917942]
1	Sox6	0	1.2049	0.73	0.057	0	0	1.35399	0.726	0.078	0	0	0	SRY (sex determining region Y)-box 6 [Source:MGI Symbol;Acc:MGI:98368]
1	Crym	0	1.64519	0.683	0.038	0	0	0.866841	0.446	0.069	0	0	0	crystallin, mu [Source:MGI Symbol;Acc:MGI:102675]
1	Csmd1	0	1.10762	0.611	0.025	0	0	1.38459	0.701	0.066	0	0	0	CUB and Sushi multiple domains 1 [Source:MGI Symbol;Acc:MGI:2137383]
1	Sfrp1	0	1.51689	0.781	0.114	0	0	1.38154	0.781	0.211	0	0	0	secreted frizzled-related protein 1 [Source:MGI Symbol;Acc:MGI:892014]
1	Sorbs2	0	1.95684	0.863	0.067	0	0	1.95448	0.851	0.096	0	0	0	sorbin and SH3 domain containing 2 [Source:MGI Symbol;Acc:MGI:1924574]
1	Tenm3	0	1.08504	0.664	0.117	0	0	0.782637	0.575	0.128	0	0	0	teneurin transmembrane protein 3 [Source:MGI Symbol;Acc:MGI:1345183]
1	Gpt2	0	0.615749	0.469	0.055	0	0	0.508743	0.382	0.079	0	0	0	glutamic pyruvate transaminase (alanine aminotransferase) 2 [Source:MGI Symbol;Acc:MGI:1915391]
1	Mmp15	0	2.12279	0.893	0.105	0	0	1.56706	0.814	0.131	0	0	0	matrix metallopeptidase 15 [Source:MGI Symbol;Acc:MGI:109320]
1	Mtss2	0	1.10636	0.729	0.067	0	0	0.917422	0.622	0.111	0	0	0	MTSS I-BAR domain containing 2 [Source:MGI Symbol;Acc:MGI:3039591]
1	Jam3	0	0.833476	0.614	0.094	0	0	0.678448	0.533	0.15	0	0	0	junction adhesion molecule 3 [Source:MGI Symbol;Acc:MGI:1933825]
1	Igsf9b	0	1.84585	0.792	0.044	0	0	1.51882	0.689	0.053	0	0	0	immunoglobulin superfamily, member 9B [Source:MGI Symbol;Acc:MGI:2685354]
1	Mcam	0	1.77781	0.965	0.286	0	0	1.51129	0.935	0.372	0	0	0	melanoma cell adhesion molecule [Source:MGI Symbol;Acc:MGI:1933966]
1	Cadm1	0	1.52095	0.748	0.156	0	0	2.01805	0.862	0.17	0	0	0	cell adhesion molecule 1 [Source:MGI Symbol;Acc:MGI:1889272]
1	Cryab	0	1.53141	0.843	0.11	0	0	1.1983	0.723	0.149	0	0	0	crystallin, alpha B [Source:MGI Symbol;Acc:MGI:88516]
1	Filip1	0	0.959335	0.548	0.029	0	0	0.862358	0.498	0.072	0	0	0	filamin A interacting protein 1 [Source:MGI Symbol;Acc:MGI:1917848]
1	Ppp1r14c	0	0.690879	0.487	0.047	0	0	0.768916	0.485	0.064	0	0	0	protein phosphatase 1, regulatory inhibitor subunit 14C [Source:MGI Symbol;Acc:MGI:1923392]
1	Plekhg1	0	0.903732	0.6	0.061	0	0	0.888988	0.582	0.101	0	0	0	pleckstrin homology domain containing, family G (with RhoGef domain) member 1 [Source:MGI Symbol;Acc:MGI:2676551]
1	Adgrg6	0	1.19239	0.748	0.097	0	0	1.30242	0.743	0.109	0	0	0	adhesion G protein-coupled receptor G6 [Source:MGI Symbol;Acc:MGI:1916151]
1	Moxd1	0	2.04928	0.884	0.103	0	0	1.6477	0.855	0.137	0	0	0	monooxygenase, DBH-like 1 [Source:MGI Symbol;Acc:MGI:1921582]
1	Nkain2	0	0.441571	0.293	0.013	0	0	0.499473	0.309	0.015	0	0	0	Na+/K+ transporting ATPase interacting 2 [Source:MGI Symbol;Acc:MGI:1923447]
1	Grik2	0	0.603853	0.412	0.037	0	0	0.737557	0.437	0.045	0	0	0	glutamate receptor, ionotropic, kainate 2 (beta 2) [Source:MGI Symbol;Acc:MGI:95815]
1	Slc35f1	0	1.6652	0.813	0.032	0	0	1.57966	0.77	0.069	0	0	0	solute carrier family 35, member F1 [Source:MGI Symbol;Acc:MGI:2139810]
1	Fabp7	0	2.29713	0.849	0.076	0	0	2.56818	0.907	0.151	0	0	0	fatty acid binding protein 7, brain [Source:MGI Symbol;Acc:MGI:101916]
1	Chst3	0	0.427957	0.314	0.015	0	0	0.322101	0.224	0.022	0	0	0	carbohydrate sulfotransferase 3 [Source:MGI Symbol;Acc:MGI:1858224]
1	Tspan15	0	0.845055	0.661	0.111	0	0	0.832202	0.605	0.101	0	0	0	tetraspanin 15 [Source:MGI Symbol;Acc:MGI:1917673]
1	S100b	0	1.46281	0.911	0.222	0	0	1.43733	0.903	0.31	0	0	0	S100 protein, beta polypeptide, neural [Source:MGI Symbol;Acc:MGI:98217]
1	Aldh1l2	0	0.93605	0.516	0.049	0	0	0.866284	0.477	0.06	0	0	0	aldehyde dehydrogenase 1 family, member L2 [Source:MGI Symbol;Acc:MGI:2444680]
1	Erbb3	0	1.58268	0.875	0.149	0	0	1.62328	0.863	0.139	0	0	0	erb-b2 receptor tyrosine kinase 3 [Source:MGI Symbol;Acc:MGI:95411]
1	Gal3st1	0	1.0355	0.629	0.012	0	0	0.845575	0.508	0.022	0	0	0	galactose-3-O-sulfotransferase 1 [Source:MGI Symbol;Acc:MGI:1858277]
1	Camk2b	0	0.935793	0.505	0.047	0	0	0.687316	0.418	0.066	0	0	0	calcium/calmodulin-dependent protein kinase II, beta [Source:MGI Symbol;Acc:MGI:88257]
1	Nsg2	0	0.785933	0.419	0.037	0	0	0.504544	0.241	0.022	0	0	0	neuron specific gene family member 2 [Source:MGI Symbol;Acc:MGI:1202070]
1	Rasgef1c	0	1.26092	0.715	0.016	0	0	1.1374	0.654	0.038	0	0	0	RasGEF domain family, member 1C [Source:MGI Symbol;Acc:MGI:1921813]
1	Pdlim4	0	2.18209	0.944	0.422	0	0	1.50092	0.887	0.505	0	0	0	PDZ and LIM domain 4 [Source:MGI Symbol;Acc:MGI:1353470]
1	Pmp22	0	1.87828	0.946	0.42	0	0	1.36515	0.96	0.636	0	0	0	peripheral myelin protein 22 [Source:MGI Symbol;Acc:MGI:97631]
1	Aspa	0	0.88818	0.617	0.076	0	0	1.17487	0.695	0.095	0	0	0	aspartoacylase [Source:MGI Symbol;Acc:MGI:87914]
1	Srcin1	0	1.12761	0.585	0.017	0	0	1.384	0.701	0.054	0	0	0	SRC kinase signaling inhibitor 1 [Source:MGI Symbol;Acc:MGI:1933179]
1	Cnp	0	1.62425	0.83	0.197	0	0	1.66228	0.827	0.22	0	0	0	2',3'-cyclic nucleotide 3' phosphodiesterase [Source:MGI Symbol;Acc:MGI:88437]
1	Rnd2	0	0.516762	0.368	0.034	0	0	0.629903	0.408	0.058	0	0	0	Rho family GTPase 2 [Source:MGI Symbol;Acc:MGI:1338755]
1	Adam11	0	0.431108	0.29	0.019	0	0	0.809802	0.402	0.031	0	0	0	a disintegrin and metallopeptidase domain 11 [Source:MGI Symbol;Acc:MGI:1098667]
1	C1ql1	0	0.352083	0.258	0.01	0	2.22741e-272	0.250124	0.174	0.017	4.66888e-268	2.22741e-272	0	complement component 1, q subcomponent-like 1 [Source:MGI Symbol;Acc:MGI:1344400]
1	Abca8b	0	0.939676	0.514	0.04	0	0	0.780802	0.516	0.122	0	0	0	ATP-binding cassette, sub-family A (ABC1), member 8b [Source:MGI Symbol;Acc:MGI:1351668]
1	Aatk	0	1.03749	0.677	0.052	0	0	1.08257	0.624	0.062	0	0	0	apoptosis-associated tyrosine kinase [Source:MGI Symbol;Acc:MGI:1197518]
1	Clec14a	0	1.66905	0.754	0.047	0	0	1.1084	0.531	0.068	0	0	0	C-type lectin domain family 14, member a [Source:MGI Symbol;Acc:MGI:1914114]
1	Tubb2b	0	1.37813	0.799	0.205	0	4.88904e-201	0.707591	0.615	0.311	1.02479e-196	4.88904e-201	0	tubulin, beta 2B class IIB [Source:MGI Symbol;Acc:MGI:1920960]
1	Nrn1	0	1.56344	0.813	0.066	0	0	1.81486	0.865	0.128	0	0	0	neuritin 1 [Source:MGI Symbol;Acc:MGI:1915654]
1	Nkd2	0	1.52128	0.839	0.125	0	0	1.29724	0.8	0.153	0	0	0	naked cuticle 2 [Source:MGI Symbol;Acc:MGI:1919543]
1	Itga2	0	1.01121	0.674	0.088	0	0	1.2664	0.697	0.1	0	0	0	integrin alpha 2 [Source:MGI Symbol;Acc:MGI:96600]
1	Armh4	0	2.06289	0.875	0.102	0	0	2.05363	0.897	0.145	0	0	0	armadillo-like helical domain containing 4 [Source:MGI Symbol;Acc:MGI:1914669]
1	Ndrg2	0	1.09997	0.652	0.075	0	0	1.00234	0.689	0.18	0	0	0	N-myc downstream regulated gene 2 [Source:MGI Symbol;Acc:MGI:1352498]
1	Cmtm5	0	1.11973	0.738	0.091	0	0	1.14711	0.72	0.107	0	0	0	CKLF-like MARVEL transmembrane domain containing 5 [Source:MGI Symbol;Acc:MGI:2447164]
1	Pcdh20	0	1.94872	0.75	0.035	0	0	0.994941	0.507	0.058	0	0	0	protocadherin 20 [Source:MGI Symbol;Acc:MGI:2443376]
1	Pdzd2	0	1.07737	0.689	0.072	0	0	1.12878	0.719	0.146	0	0	0	PDZ domain containing 2 [Source:MGI Symbol;Acc:MGI:1922394]
1	Matn2	0	2.79048	0.94	0.203	0	0	2.38981	0.964	0.494	0	0	0	matrilin 2 [Source:MGI Symbol;Acc:MGI:109613]
1	Ptk2	0	1.11444	0.754	0.158	0	0	1.05314	0.716	0.204	0	0	0	PTK2 protein tyrosine kinase 2 [Source:MGI Symbol;Acc:MGI:95481]
1	Sox10	0	1.43735	0.896	0.196	0	0	1.4182	0.843	0.167	0	0	0	SRY (sex determining region Y)-box 10 [Source:MGI Symbol;Acc:MGI:98358]
1	Chadl	0	0.526041	0.385	0.03	0	0	0.390054	0.281	0.046	0	0	0	chondroadherin-like [Source:MGI Symbol;Acc:MGI:3036284]
1	Cela1	0	0.643786	0.489	0.05	0	0	0.440696	0.363	0.076	0	0	0	chymotrypsin-like elastase family, member 1 [Source:MGI Symbol;Acc:MGI:95314]
1	Emp2	0	1.06372	0.73	0.159	0	0	1.14347	0.776	0.242	0	0	0	epithelial membrane protein 2 [Source:MGI Symbol;Acc:MGI:1098726]
1	Il1rap	0	1.63123	0.905	0.241	0	0	1.51765	0.86	0.256	0	0	0	interleukin 1 receptor accessory protein [Source:MGI Symbol;Acc:MGI:104975]
1	Gap43	0	2.06024	0.653	0.04	0	0	1.53561	0.617	0.09	0	0	0	growth associated protein 43 [Source:MGI Symbol;Acc:MGI:95639]
1	Abi3bp	0	1.32764	0.805	0.131	0	2.65206e-265	0.702651	0.625	0.266	5.55898e-261	2.65206e-265	0	ABI gene family, member 3 (NESH) binding protein [Source:MGI Symbol;Acc:MGI:2444583]
1	9030025P20Rik	0	1.44739	0.677	0.064	0	0	0.35585	0.22	0.025	0	0	0	RIKEN cDNA 9030025P20 gene [Source:MGI Symbol;Acc:MGI:3583895]
1	Ermard	0	1.0995	0.617	0.067	0	3.44321e-227	0.390764	0.268	0.06	7.21732e-223	3.44321e-227	0	ER membrane associated RNA degradation [Source:MGI Symbol;Acc:MGI:1917317]
1	Egfl8	0	1.14995	0.569	0.06	0	0	1.41606	0.662	0.094	0	0	0	EGF-like domain 8 [Source:MGI Symbol;Acc:MGI:1932094]
1	Rcan2	0	0.788818	0.454	0.013	0	0	0.607675	0.329	0.025	0	0	0	regulator of calcineurin 2 [Source:MGI Symbol;Acc:MGI:1858219]
1	Daam2	0	0.630357	0.421	0.024	0	0	0.704873	0.467	0.084	0	0	0	dishevelled associated activator of morphogenesis 2 [Source:MGI Symbol;Acc:MGI:1923691]
1	Kcnh8	0	0.409029	0.256	0.004	0	0	0.684882	0.388	0.01	0	0	0	potassium voltage-gated channel, subfamily H (eag-related), member 8 [Source:MGI Symbol;Acc:MGI:2445160]
1	Tubb4a	0	0.493002	0.342	0.014	0	0	0.3939	0.265	0.027	0	0	0	tubulin, beta 4A class IVA [Source:MGI Symbol;Acc:MGI:107848]
1	Epb41l3	0	0.841281	0.543	0.063	0	0	0.611177	0.432	0.118	0	0	0	erythrocyte membrane protein band 4.1 like 3 [Source:MGI Symbol;Acc:MGI:103008]
1	Dlgap1	0	1.0697	0.671	0.073	0	0	1.52416	0.766	0.077	0	0	0	DLG associated protein 1 [Source:MGI Symbol;Acc:MGI:1346065]
1	Dtna	0	0.801722	0.505	0.018	0	0	0.62419	0.351	0.022	0	0	0	dystrobrevin alpha [Source:MGI Symbol;Acc:MGI:106039]
1	Lims2	0	1.07818	0.529	0.037	0	0	1.05615	0.516	0.066	0	0	0	LIM and senescent cell antigen like domains 2 [Source:MGI Symbol;Acc:MGI:2385067]
1	Gpr17	0	1.37163	0.688	0.01	0	0	0.990996	0.512	0.026	0	0	0	G protein-coupled receptor 17 [Source:MGI Symbol;Acc:MGI:3584514]
1	Epb41l4a	0	0.481012	0.354	0.024	0	0	0.582465	0.393	0.042	0	0	0	erythrocyte membrane protein band 4.1 like 4a [Source:MGI Symbol;Acc:MGI:103007]
1	Gfra3	0	1.94222	0.671	0.018	0	0	2.41437	0.814	0.06	0	0	0	glial cell line derived neurotrophic factor family receptor alpha 3 [Source:MGI Symbol;Acc:MGI:1201403]
1	Pcdh1	0	0.850682	0.63	0.076	0	0	0.943143	0.607	0.089	0	0	0	protocadherin 1 [Source:MGI Symbol;Acc:MGI:104692]
1	Stk32a	0	0.963574	0.596	0.015	0	0	1.02544	0.582	0.036	0	0	0	serine/threonine kinase 32A [Source:MGI Symbol;Acc:MGI:2442403]
1	Megf10	0	0.898645	0.647	0.076	0	0	0.916415	0.576	0.085	0	0	0	multiple EGF-like-domains 10 [Source:MGI Symbol;Acc:MGI:2685177]
1	Afap1l1	0	0.597364	0.468	0.048	0	6.41282e-304	0.393589	0.329	0.067	1.34419e-299	6.41282e-304	0	actin filament associated protein 1-like 1 [Source:MGI Symbol;Acc:MGI:2147199]
1	Asrgl1	0	0.966036	0.656	0.101	0	0	0.939976	0.619	0.131	0	0	0	asparaginase like 1 [Source:MGI Symbol;Acc:MGI:1913764]
1	Plce1	0	0.787574	0.48	0.035	0	0	0.945122	0.534	0.075	0	0	0	phospholipase C, epsilon 1 [Source:MGI Symbol;Acc:MGI:1921305]
1	Sorbs1	0	1.5828	0.839	0.116	0	0	1.64888	0.849	0.16	0	0	0	sorbin and SH3 domain containing 1 [Source:MGI Symbol;Acc:MGI:700014]
1	Sh3pxd2a	0	1.48857	0.905	0.312	0	0	1.10406	0.891	0.552	0	0	0	SH3 and PX domains 2A [Source:MGI Symbol;Acc:MGI:1298393]
1	Afap1l2	0	1.08608	0.748	0.082	0	0	1.10862	0.7	0.119	0	0	0	actin filament associated protein 1-like 2 [Source:MGI Symbol;Acc:MGI:2147658]
1	Slitrk2	0	0.463213	0.284	0.01	0	0	0.328259	0.211	0.019	0	0	0	SLIT and NTRK-like family, member 2 [Source:MGI Symbol;Acc:MGI:2679449]
1	Plxnb3	0	0.77391	0.541	0.033	0	0	0.684458	0.468	0.046	0	0	0	plexin B3 [Source:MGI Symbol;Acc:MGI:2154240]
1	L1cam	0	1.93406	0.893	0.107	0	0	1.87091	0.889	0.124	0	0	0	L1 cell adhesion molecule [Source:MGI Symbol;Acc:MGI:96721]
1	Dmd	0	1.37432	0.771	0.081	0	0	1.31335	0.747	0.143	0	0	0	dystrophin, muscular dystrophy [Source:MGI Symbol;Acc:MGI:94909]
1	Nlgn3	0	0.713288	0.465	0.012	0	0	0.647539	0.419	0.032	0	0	0	neuroligin 3 [Source:MGI Symbol;Acc:MGI:2444609]
1	Lpar4	0	1.01337	0.56	0.053	0	8.1405e-279	0.570713	0.362	0.094	1.70633e-274	8.1405e-279	0	lysophosphatidic acid receptor 4 [Source:MGI Symbol;Acc:MGI:1925384]
1	Itm2a	0	1.96189	0.896	0.191	0	0	1.29734	0.924	0.512	0	0	0	integral membrane protein 2A [Source:MGI Symbol;Acc:MGI:107706]
1	Plp1	0	2.47089	0.965	0.341	0	0	2.58519	0.992	0.407	0	0	0	proteolipid protein (myelin) 1 [Source:MGI Symbol;Acc:MGI:97623]
1	Pak3	0	0.640583	0.43	0.03	0	1.71071e-252	0.432069	0.295	0.066	3.58582e-248	1.71071e-252	0	p21 (RAC1) activated kinase 3 [Source:MGI Symbol;Acc:MGI:1339656]
1	Cnksr2	0	0.355199	0.234	0.004	0	0	0.449274	0.246	0.012	0	0	0	connector enhancer of kinase suppressor of Ras 2 [Source:MGI Symbol;Acc:MGI:2661175]
1	Gpm6b	0	2.20792	0.976	0.48	0	0	1.94384	0.993	0.574	0	0	0	glycoprotein m6b [Source:MGI Symbol;Acc:MGI:107672]
1	Cdk5rap2	7.24385e-308	0.884253	0.62	0.115	1.51838e-303	0	0.886605	0.601	0.159	0	7.24385e-308	0	CDK5 regulatory subunit associated protein 2 [Source:MGI Symbol;Acc:MGI:2384875]
1	Ngfr	2.9992e-306	0.757582	0.516	0.072	6.28662e-302	0	0.942269	0.567	0.143	0	2.9992e-306	0	nerve growth factor receptor (TNFR superfamily, member 16) [Source:MGI Symbol;Acc:MGI:97323]
1	Qk	4.33516e-306	1.72541	0.977	0.762	9.08693e-302	0	1.56749	0.992	0.843	0	4.33516e-306	0	quaking [Source:MGI Symbol;Acc:MGI:97837]
1	Col4a2	2.11801e-305	1.97468	0.967	0.454	4.43955e-301	0	1.07306	0.996	0.669	0	2.11801e-305	0	collagen, type IV, alpha 2 [Source:MGI Symbol;Acc:MGI:88455]
1	Plscr4	4.64306e-305	0.848311	0.584	0.101	9.73231e-301	0	0.780806	0.524	0.13	0	4.64306e-305	0	phospholipid scramblase 4 [Source:MGI Symbol;Acc:MGI:2143267]
1	Metrn	2.17823e-304	1.46283	0.913	0.303	4.56579e-300	0	1.52983	0.902	0.33	0	2.17823e-304	0	meteorin, glial cell differentiation regulator [Source:MGI Symbol;Acc:MGI:1917333]
1	Spry2	7.72263e-303	1.11556	0.706	0.153	1.61874e-298	0	0.819574	0.541	0.185	0	7.72263e-303	0	sprouty RTK signaling antagonist 2 [Source:MGI Symbol;Acc:MGI:1345138]
1	Mrgprf	7.54171e-300	0.483537	0.37	0.036	1.58082e-295	0	0.570615	0.388	0.05	0	7.54171e-300	0	MAS-related GPR, member F [Source:MGI Symbol;Acc:MGI:2384823]
1	Ddah2	2.34184e-298	1.29398	0.855	0.265	4.90874e-294	0	0.892557	0.816	0.491	0	2.34184e-298	0	dimethylarginine dimethylaminohydrolase 2 [Source:MGI Symbol;Acc:MGI:1859016]
1	Gas7	6.09074e-298	1.55501	0.917	0.37	1.27668e-293	0	1.64467	0.946	0.503	0	6.09074e-298	0	growth arrest specific 7 [Source:MGI Symbol;Acc:MGI:1202388]
1	Tafa5	9.98245e-298	0.647001	0.546	0.082	2.09242e-293	0	0.63429	0.451	0.076	0	9.98245e-298	0	TAFA chemokine like family member 5 [Source:MGI Symbol;Acc:MGI:2146182]
1	Flnc	1.89927e-296	0.749372	0.531	0.082	3.98106e-292	0	0.585749	0.436	0.121	0	1.89927e-296	0	filamin C, gamma [Source:MGI Symbol;Acc:MGI:95557]
1	Col4a1	4.69957e-296	1.96452	0.973	0.476	9.85077e-292	0	0.844614	0.997	0.686	0	4.69957e-296	0	collagen, type IV, alpha 1 [Source:MGI Symbol;Acc:MGI:88454]
1	Plppr3	1.19828e-294	0.556161	0.398	0.043	2.51172e-290	0	0.507586	0.347	0.062	0	1.19828e-294	0	phospholipid phosphatase related 3 [Source:MGI Symbol;Acc:MGI:2388640]
1	Col18a1	1.2737e-292	1.82392	0.965	0.443	2.6698e-288	0	0.784462	0.972	0.632	0	1.2737e-292	0	collagen, type XVIII, alpha 1 [Source:MGI Symbol;Acc:MGI:88451]
1	Zeb2	6.64376e-287	1.83412	0.988	0.716	1.3926e-282	0	1.86518	0.999	0.828	0	6.64376e-287	0	zinc finger E-box binding homeobox 2 [Source:MGI Symbol;Acc:MGI:1344407]
1	Flrt1	7.18242e-287	0.494754	0.22	0.01	1.50551e-282	0	0.686452	0.304	0.015	0	7.18242e-287	0	fibronectin leucine rich transmembrane protein 1 [Source:MGI Symbol;Acc:MGI:3026647]
1	Rhbdf1	2.18798e-280	0.916281	0.713	0.173	4.58623e-276	0	0.620546	0.575	0.213	0	2.18798e-280	0	rhomboid 5 homolog 1 [Source:MGI Symbol;Acc:MGI:104328]
1	C4b	1.39874e-278	1.24057	0.795	0.193	2.93189e-274	0	1.27011	0.851	0.344	0	1.39874e-278	0	complement component 4B (Chido blood group) [Source:MGI Symbol;Acc:MGI:88228]
1	Adam19	6.55432e-277	1.13726	0.805	0.231	1.37385e-272	0	1.08967	0.727	0.233	0	6.55432e-277	0	a disintegrin and metallopeptidase domain 19 (meltrin beta) [Source:MGI Symbol;Acc:MGI:105377]
1	Fads2	1.16148e-276	0.879341	0.659	0.144	2.43459e-272	0	0.970215	0.607	0.166	0	1.16148e-276	0	fatty acid desaturase 2 [Source:MGI Symbol;Acc:MGI:1930079]
1	Frmd6	5.52784e-274	1.21113	0.833	0.261	1.15869e-269	0	1.13632	0.813	0.395	0	5.52784e-274	0	FERM domain containing 6 [Source:MGI Symbol;Acc:MGI:2442579]
1	Grb14	2.84672e-273	0.45454	0.297	0.024	5.96702e-269	0	0.43486	0.271	0.034	0	2.84672e-273	0	growth factor receptor bound protein 14 [Source:MGI Symbol;Acc:MGI:1355324]
1	Kcnmb4	7.08336e-272	0.669834	0.532	0.089	1.48474e-267	0	0.625308	0.486	0.093	0	7.08336e-272	0	potassium large conductance calcium-activated channel, subfamily M, beta member 4 [Source:MGI Symbol;Acc:MGI:1913272]
1	Col16a1	1.25158e-271	1.56806	0.934	0.438	2.62343e-267	0	1.38004	0.926	0.564	0	1.25158e-271	0	collagen, type XVI, alpha 1 [Source:MGI Symbol;Acc:MGI:1095396]
1	Itga1	3.62989e-271	1.68006	0.905	0.37	7.60862e-267	0	1.25223	0.958	0.624	0	3.62989e-271	0	integrin alpha 1 [Source:MGI Symbol;Acc:MGI:96599]
1	Vcan	1.18598e-269	2.06419	0.914	0.356	2.48593e-265	0	1.54971	0.908	0.579	0	1.18598e-269	0	versican [Source:MGI Symbol;Acc:MGI:102889]
1	Pcbp4	1.57364e-263	0.992647	0.795	0.23	3.29852e-259	0	0.918643	0.705	0.244	0	1.57364e-263	0	poly(rC) binding protein 4 [Source:MGI Symbol;Acc:MGI:1890471]
1	Tmprss5	1.84378e-263	0.308612	0.214	0.011	3.86475e-259	0	0.306487	0.197	0.018	0	1.84378e-263	0	transmembrane protease, serine 5 (spinesin) [Source:MGI Symbol;Acc:MGI:1933407]
1	Cyp2j6	3.84143e-262	1.01353	0.817	0.221	8.05203e-258	0	1.17152	0.795	0.237	0	3.84143e-262	0	cytochrome P450, family 2, subfamily j, polypeptide 6 [Source:MGI Symbol;Acc:MGI:1270148]
1	Coro2b	3.90104e-261	0.548592	0.451	0.065	8.17696e-257	0	0.561799	0.438	0.085	0	3.90104e-261	0	coronin, actin binding protein, 2B [Source:MGI Symbol;Acc:MGI:2444283]
1	Lmo4	2.87897e-260	1.50951	0.986	0.709	6.03461e-256	0	1.3623	0.987	0.754	0	2.87897e-260	0	LIM domain only 4 [Source:MGI Symbol;Acc:MGI:109360]
1	Mid2	5.8422e-259	0.597107	0.469	0.072	1.22458e-254	0	0.552769	0.426	0.099	0	5.8422e-259	0	midline 2 [Source:MGI Symbol;Acc:MGI:1344333]
1	Dagla	1.34145e-258	0.483926	0.371	0.043	2.81182e-254	0	0.504694	0.366	0.051	0	1.34145e-258	0	diacylglycerol lipase, alpha [Source:MGI Symbol;Acc:MGI:2677061]
1	Sgcd	4.74304e-257	0.518102	0.363	0.042	9.94189e-253	0	0.62691	0.414	0.068	0	4.74304e-257	0	sarcoglycan, delta (dystrophin-associated glycoprotein) [Source:MGI Symbol;Acc:MGI:1346525]
1	Creb5	1.13886e-253	1.00142	0.703	0.174	2.38716e-249	0	1.2057	0.745	0.194	0	1.13886e-253	0	cAMP responsive element binding protein 5 [Source:MGI Symbol;Acc:MGI:2443973]
1	Fbxo7	6.22046e-253	0.790487	0.623	0.139	1.30387e-248	0	0.831555	0.582	0.133	0	6.22046e-253	0	F-box protein 7 [Source:MGI Symbol;Acc:MGI:1917004]
1	Postn	1.67497e-250	1.52705	0.971	0.483	3.51091e-246	0	1.09441	0.997	0.665	0	1.67497e-250	0	periostin, osteoblast specific factor [Source:MGI Symbol;Acc:MGI:1926321]
1	Sorcs2	9.45149e-250	1.01608	0.689	0.176	1.98113e-245	0	0.756147	0.583	0.206	0	9.45149e-250	0	sortilin-related VPS10 domain containing receptor 2 [Source:MGI Symbol;Acc:MGI:1932289]
1	Cdh2	1.79614e-249	0.805479	0.588	0.12	3.76489e-245	0	0.836899	0.566	0.124	0	1.79614e-249	0	cadherin 2 [Source:MGI Symbol;Acc:MGI:88355]
1	Ptpn13	1.59921e-248	0.939202	0.709	0.184	3.35211e-244	0	0.84694	0.684	0.254	0	1.59921e-248	0	protein tyrosine phosphatase, non-receptor type 13 [Source:MGI Symbol;Acc:MGI:103293]
1	Ncam1	4.28704e-242	1.16843	0.91	0.341	8.98607e-238	0	1.70355	0.923	0.323	0	4.28704e-242	0	neural cell adhesion molecule 1 [Source:MGI Symbol;Acc:MGI:97281]
1	Mmp2	8.40434e-242	1.20846	0.87	0.285	1.76163e-237	0	0.931	0.863	0.499	0	8.40434e-242	0	matrix metallopeptidase 2 [Source:MGI Symbol;Acc:MGI:97009]
1	Strn4	1.76667e-241	0.918462	0.756	0.233	3.70312e-237	0	0.829635	0.68	0.226	0	1.76667e-241	0	striatin, calmodulin binding protein 4 [Source:MGI Symbol;Acc:MGI:2142346]
1	Fxyd1	3.21153e-241	1.367	0.931	0.432	6.73168e-237	0	1.35144	0.952	0.593	0	3.21153e-241	0	FXYD domain-containing ion transport regulator 1 [Source:MGI Symbol;Acc:MGI:1889273]
1	Fermt2	4.78123e-241	1.23938	0.911	0.414	1.00219e-236	0	0.922193	0.883	0.569	0	4.78123e-241	0	fermitin family member 2 [Source:MGI Symbol;Acc:MGI:2385001]
1	Lama4	7.417e-239	1.15368	0.866	0.316	1.55468e-234	0	1.04391	0.888	0.515	0	7.417e-239	0	laminin, alpha 4 [Source:MGI Symbol;Acc:MGI:109321]
1	Tmtc2	8.30177e-239	0.529526	0.433	0.065	1.74013e-234	0	0.580816	0.429	0.089	0	8.30177e-239	0	transmembrane and tetratricopeptide repeat containing 2 [Source:MGI Symbol;Acc:MGI:1914057]
1	Gfap	1.69842e-238	0.443458	0.223	0.014	3.56005e-234	0	1.01134	0.409	0.04	0	1.69842e-238	0	glial fibrillary acidic protein [Source:MGI Symbol;Acc:MGI:95697]
1	Itga4	6.58711e-234	1.13242	0.805	0.255	1.38073e-229	0	1.01563	0.721	0.226	0	6.58711e-234	0	integrin alpha 4 [Source:MGI Symbol;Acc:MGI:96603]
1	Nid2	8.93782e-234	1.09762	0.73	0.21	1.87346e-229	0	1.30994	0.819	0.331	0	8.93782e-234	0	nidogen 2 [Source:MGI Symbol;Acc:MGI:1298229]
1	Fzd1	1.12818e-233	1.05773	0.775	0.234	2.36478e-229	0	0.915655	0.734	0.322	0	1.12818e-233	0	frizzled class receptor 1 [Source:MGI Symbol;Acc:MGI:1196625]
1	Hunk	2.06452e-229	0.273003	0.201	0.011	4.32744e-225	0	0.342203	0.233	0.023	0	2.06452e-229	0	hormonally upregulated Neu-associated kinase [Source:MGI Symbol;Acc:MGI:1347352]
1	Dock7	1.557e-228	1.01722	0.804	0.289	3.26363e-224	0	1.12628	0.857	0.473	0	1.557e-228	0	dedicator of cytokinesis 7 [Source:MGI Symbol;Acc:MGI:1914549]
1	Kif21a	9.27423e-227	0.646122	0.514	0.097	1.94397e-222	0	0.982117	0.626	0.114	0	9.27423e-227	0	kinesin family member 21A [Source:MGI Symbol;Acc:MGI:109188]
1	Frmd4a	9.75394e-226	0.914414	0.792	0.252	2.04452e-221	0	1.02391	0.784	0.397	0	9.75394e-226	0	FERM domain containing 4A [Source:MGI Symbol;Acc:MGI:1919850]
1	Sort1	2.33093e-225	0.679316	0.6	0.132	4.88587e-221	0	0.721364	0.555	0.131	0	2.33093e-225	0	sortilin 1 [Source:MGI Symbol;Acc:MGI:1338015]
1	Prkg1	2.17964e-224	0.404259	0.267	0.024	4.56875e-220	0	0.473815	0.316	0.049	0	2.17964e-224	0	protein kinase, cGMP-dependent, type I [Source:MGI Symbol;Acc:MGI:108174]
1	Hs2st1	4.48322e-223	1.03757	0.801	0.289	9.39727e-219	0	1.03493	0.773	0.395	0	4.48322e-223	0	heparan sulfate 2-O-sulfotransferase 1 [Source:MGI Symbol;Acc:MGI:1346049]
1	Myo18a	6.71385e-223	0.937978	0.706	0.207	1.40729e-218	0	1.11627	0.73	0.201	0	6.71385e-223	0	myosin XVIIIA [Source:MGI Symbol;Acc:MGI:2667185]
1	Itgb4	7.19983e-223	0.593903	0.511	0.093	1.50916e-218	0	0.664985	0.465	0.089	0	7.19983e-223	0	integrin beta 4 [Source:MGI Symbol;Acc:MGI:96613]
1	Ncald	2.35451e-222	0.610833	0.477	0.085	4.93528e-218	0	0.593248	0.435	0.109	0	2.35451e-222	0	neurocalcin delta [Source:MGI Symbol;Acc:MGI:1196326]
1	Mboat2	2.03808e-220	0.43935	0.347	0.044	4.27201e-216	0	0.584794	0.406	0.056	0	2.03808e-220	0	membrane bound O-acyltransferase domain containing 2 [Source:MGI Symbol;Acc:MGI:1914466]
1	Stox2	5.99648e-219	0.707929	0.578	0.13	1.25692e-214	0	0.810339	0.578	0.16	0	5.99648e-219	0	storkhead box 2 [Source:MGI Symbol;Acc:MGI:1918319]
1	Egflam	5.9974e-219	0.737704	0.673	0.165	1.25711e-214	0	0.682189	0.652	0.248	0	5.9974e-219	0	EGF-like, fibronectin type III and laminin G domains [Source:MGI Symbol;Acc:MGI:2146149]
1	Dag1	8.36337e-219	1.50055	0.934	0.548	1.75305e-214	0	1.33883	0.945	0.622	0	8.36337e-219	0	dystroglycan 1 [Source:MGI Symbol;Acc:MGI:101864]
1	Atp9a	6.38695e-216	0.793648	0.689	0.19	1.33877e-211	0	0.664417	0.579	0.193	0	6.38695e-216	0	ATPase, class II, type 9A [Source:MGI Symbol;Acc:MGI:1330826]
1	Sfrp5	4.64164e-214	0.262668	0.115	0.002	9.72934e-210	0	0.923892	0.388	0.014	0	4.64164e-214	0	secreted frizzled-related sequence protein 5 [Source:MGI Symbol;Acc:MGI:1860298]
1	Stard13	8.7007e-214	0.64775	0.475	0.09	1.82375e-209	0	0.953624	0.636	0.144	0	8.7007e-214	0	StAR-related lipid transfer (START) domain containing 13 [Source:MGI Symbol;Acc:MGI:2385331]
1	Marcks	6.01617e-213	1.37467	0.991	0.779	1.26105e-208	0	1.04027	0.999	0.886	0	6.01617e-213	0	myristoylated alanine rich protein kinase C substrate [Source:MGI Symbol;Acc:MGI:96907]
1	Negr1	1.1872e-211	0.253484	0.176	0.009	2.48849e-207	0	0.352607	0.22	0.019	0	1.1872e-211	0	neuronal growth regulator 1 [Source:MGI Symbol;Acc:MGI:2444846]
1	Atp1b2	1.50425e-211	0.696767	0.409	0.066	3.15306e-207	0	1.06024	0.57	0.102	0	1.50425e-211	0	ATPase, Na+/K+ transporting, beta 2 polypeptide [Source:MGI Symbol;Acc:MGI:88109]
1	Arhgef9	3.14873e-211	0.435274	0.348	0.047	6.60006e-207	0	0.427695	0.327	0.065	0	3.14873e-211	0	CDC42 guanine nucleotide exchange factor (GEF) 9 [Source:MGI Symbol;Acc:MGI:2442233]
1	Zfp180	4.92433e-208	0.597515	0.49	0.098	1.03219e-203	0	0.598801	0.444	0.108	0	4.92433e-208	0	zinc finger protein 180 [Source:MGI Symbol;Acc:MGI:1923701]
1	Adamts1	3.54167e-207	1.28612	0.929	0.461	7.4237e-203	0	1.07986	0.896	0.567	0	3.54167e-207	0	a disintegrin-like and metallopeptidase (reprolysin type) with thrombospondin type 1 motif, 1 [Source:MGI Symbol;Acc:MGI:109249]
1	Hspg2	7.20394e-207	1.24023	0.947	0.478	1.51002e-202	0	0.977227	0.944	0.609	0	7.20394e-207	0	perlecan (heparan sulfate proteoglycan 2) [Source:MGI Symbol;Acc:MGI:96257]
1	Tuba1a	2.23718e-206	1.72596	0.983	0.801	4.68936e-202	0	1.1247	0.99	0.847	0	2.23718e-206	0	tubulin, alpha 1A [Source:MGI Symbol;Acc:MGI:98869]
1	Tagln2	3.95419e-205	1.31913	0.988	0.867	8.28839e-201	0	1.07424	0.988	0.883	0	3.95419e-205	0	transgelin 2 [Source:MGI Symbol;Acc:MGI:1312985]
1	Itgb1	2.15239e-203	1.21872	0.988	0.923	4.51163e-199	0	0.92439	0.996	0.95	0	2.15239e-203	0	integrin beta 1 (fibronectin receptor beta) [Source:MGI Symbol;Acc:MGI:96610]
1	Plcb1	3.85172e-203	0.606004	0.445	0.081	8.07358e-199	0	0.85428	0.519	0.09	0	3.85172e-203	0	phospholipase C, beta 1 [Source:MGI Symbol;Acc:MGI:97613]
1	Ptpn21	4.72912e-202	0.524738	0.398	0.066	9.91271e-198	0	0.508661	0.397	0.102	0	4.72912e-202	0	protein tyrosine phosphatase, non-receptor type 21 [Source:MGI Symbol;Acc:MGI:1344406]
1	Map4	9.41636e-199	1.04916	0.911	0.547	1.97376e-194	0	0.995135	0.877	0.605	0	9.41636e-199	0	microtubule-associated protein 4 [Source:MGI Symbol;Acc:MGI:97178]
1	Gfra2	1.65025e-197	0.851011	0.716	0.21	3.45908e-193	0	0.89236	0.75	0.334	0	1.65025e-197	0	glial cell line derived neurotrophic factor family receptor alpha 2 [Source:MGI Symbol;Acc:MGI:1195462]
1	E130114P18Rik	2.05125e-197	0.468477	0.368	0.055	4.29963e-193	0	0.491061	0.367	0.065	0	2.05125e-197	0	RIKEN cDNA E130114P18 gene [Source:MGI Symbol;Acc:MGI:2442873]
1	Scarb2	1.06179e-196	1.0143	0.848	0.397	2.22561e-192	0	0.82257	0.777	0.483	0	1.06179e-196	0	scavenger receptor class B, member 2 [Source:MGI Symbol;Acc:MGI:1196458]
1	Txndc12	1.22601e-196	0.793406	0.67	0.207	2.56985e-192	0	0.713354	0.608	0.24	0	1.22601e-196	0	thioredoxin domain containing 12 (endoplasmic reticulum) [Source:MGI Symbol;Acc:MGI:1913323]
1	Inka2	2.07257e-196	0.605184	0.496	0.102	4.34432e-192	0	0.54366	0.424	0.095	0	2.07257e-196	0	inka box actin regulator 2 [Source:MGI Symbol;Acc:MGI:1923497]
1	Dst	3.29045e-195	1.13439	0.971	0.63	6.89711e-191	0	1.32912	0.963	0.669	0	3.29045e-195	0	dystonin [Source:MGI Symbol;Acc:MGI:104627]
1	Syt11	3.9631e-193	0.883366	0.605	0.164	8.30704e-189	0	0.793615	0.531	0.156	0	3.9631e-193	0	synaptotagmin XI [Source:MGI Symbol;Acc:MGI:1859547]
1	Ntng1	8.01172e-193	0.429458	0.201	0.015	1.67934e-188	0	0.869552	0.401	0.022	0	8.01172e-193	0	netrin G1 [Source:MGI Symbol;Acc:MGI:1934028]
1	Pam	1.34515e-192	1.1922	0.899	0.47	2.81958e-188	0	0.87429	0.877	0.548	0	1.34515e-192	0	peptidylglycine alpha-amidating monooxygenase [Source:MGI Symbol;Acc:MGI:97475]
1	Ccnd1	1.92917e-192	1.28779	0.959	0.545	4.04374e-188	0	0.754003	0.902	0.604	0	1.92917e-192	0	cyclin D1 [Source:MGI Symbol;Acc:MGI:88313]
1	Tax1bp3	1.066e-191	0.892098	0.789	0.309	2.23444e-187	0	0.800665	0.718	0.4	0	1.066e-191	0	Tax1 (human T cell leukemia virus type I) binding protein 3 [Source:MGI Symbol;Acc:MGI:1923531]
1	Atp8a1	3.11417e-191	0.928841	0.572	0.149	6.52761e-187	0	0.739104	0.539	0.189	0	3.11417e-191	0	ATPase, aminophospholipid transporter (APLT), class I, type 8A, member 1 [Source:MGI Symbol;Acc:MGI:1330848]
1	Dhrs1	2.82447e-189	0.858153	0.748	0.272	5.92037e-185	0	1.03839	0.724	0.303	0	2.82447e-189	0	dehydrogenase/reductase (SDR family) member 1 [Source:MGI Symbol;Acc:MGI:1196314]
1	Rnase4	3.15297e-189	1.24551	0.932	0.508	6.60894e-185	0	0.870225	0.96	0.725	0	3.15297e-189	0	ribonuclease, RNase A family 4 [Source:MGI Symbol;Acc:MGI:1926217]
1	Sfswap	1.51923e-187	0.788317	0.698	0.226	3.18445e-183	0	0.667409	0.582	0.228	0	1.51923e-187	0	splicing factor SWAP [Source:MGI Symbol;Acc:MGI:101760]
1	Clca3a1	4.40434e-187	0.636025	0.327	0.047	9.23194e-183	0	0.706078	0.316	0.034	0	4.40434e-187	0	chloride channel accessory 3A1 [Source:MGI Symbol;Acc:MGI:1316732]
1	Mvb12b	4.4824e-187	0.668726	0.617	0.17	9.39555e-183	0	0.789515	0.587	0.16	0	4.4824e-187	0	multivesicular body subunit 12B [Source:MGI Symbol;Acc:MGI:1919793]
1	Lbh	4.15278e-184	1.15109	0.935	0.582	8.70464e-180	0	1.13704	0.903	0.584	0	4.15278e-184	0	limb-bud and heart [Source:MGI Symbol;Acc:MGI:1925139]
1	Agap1	8.53793e-184	0.724953	0.668	0.201	1.78963e-179	0	1.01877	0.725	0.234	0	8.53793e-184	0	ArfGAP with GTPase domain, ankyrin repeat and PH domain 1 [Source:MGI Symbol;Acc:MGI:2653690]
1	Ccnd3	1.98665e-183	1.15653	0.872	0.478	4.16422e-179	0	0.981891	0.83	0.556	0	1.98665e-183	0	cyclin D3 [Source:MGI Symbol;Acc:MGI:88315]
1	Tnik	5.08881e-183	0.757814	0.689	0.211	1.06667e-178	0	1.00044	0.714	0.197	0	5.08881e-183	0	TRAF2 and NCK interacting kinase [Source:MGI Symbol;Acc:MGI:1916264]
1	Vcl	5.26402e-183	1.08747	0.854	0.434	1.10339e-178	0	0.94079	0.853	0.544	0	5.26402e-183	0	vinculin [Source:MGI Symbol;Acc:MGI:98927]
1	Trim2	3.60227e-179	0.713778	0.633	0.183	7.55071e-175	0	0.857566	0.651	0.215	0	3.60227e-179	0	tripartite motif-containing 2 [Source:MGI Symbol;Acc:MGI:1933163]
1	Vwa1	1.84524e-178	0.631126	0.46	0.095	3.86781e-174	0	1.11536	0.578	0.095	0	1.84524e-178	0	von Willebrand factor A domain containing 1 [Source:MGI Symbol;Acc:MGI:2179729]
1	Syne2	2.19845e-178	0.749538	0.6	0.167	4.60817e-174	0	0.924528	0.664	0.261	0	2.19845e-178	0	spectrin repeat containing, nuclear envelope 2 [Source:MGI Symbol;Acc:MGI:2449316]
1	Nid1	6.94876e-176	1.08567	0.902	0.455	1.45653e-171	0	0.920084	0.922	0.602	0	6.94876e-176	0	nidogen 1 [Source:MGI Symbol;Acc:MGI:97342]
1	Plpp1	7.87354e-173	0.719618	0.745	0.235	1.65037e-168	0	0.962495	0.726	0.205	0	7.87354e-173	0	phospholipid phosphatase 1 [Source:MGI Symbol;Acc:MGI:108412]
1	Fst	2.22126e-172	0.628101	0.345	0.056	4.65599e-168	0	0.679108	0.327	0.063	0	2.22126e-172	0	follistatin [Source:MGI Symbol;Acc:MGI:95586]
1	Efhd1	8.17762e-171	0.255803	0.184	0.014	1.71411e-166	0	0.436968	0.287	0.027	0	8.17762e-171	0	EF hand domain containing 1 [Source:MGI Symbol;Acc:MGI:1921607]
1	Sipa1l2	2.56994e-170	0.539608	0.508	0.121	5.38685e-166	0	0.56501	0.463	0.136	0	2.56994e-170	0	signal-induced proliferation-associated 1 like 2 [Source:MGI Symbol;Acc:MGI:2676970]
1	Tead1	6.65076e-170	0.848265	0.754	0.273	1.39407e-165	0	1.05551	0.815	0.436	0	6.65076e-170	0	TEA domain family member 1 [Source:MGI Symbol;Acc:MGI:101876]
1	Cnn3	5.25054e-169	0.959756	0.881	0.469	1.10057e-164	0	0.820078	0.879	0.598	0	5.25054e-169	0	calponin 3, acidic [Source:MGI Symbol;Acc:MGI:1919244]
1	Mmp16	7.61392e-165	0.558477	0.554	0.136	1.59595e-160	0	0.590684	0.505	0.146	0	7.61392e-165	0	matrix metallopeptidase 16 [Source:MGI Symbol;Acc:MGI:1276107]
1	Mbnl2	1.7318e-161	0.995211	0.938	0.727	3.63003e-157	0	0.887563	0.943	0.796	0	1.7318e-161	0	muscleblind like splicing factor 2 [Source:MGI Symbol;Acc:MGI:2145597]
1	Ptprj	1.99345e-160	0.791877	0.768	0.293	4.17847e-156	0	0.866178	0.743	0.297	0	1.99345e-160	0	protein tyrosine phosphatase, receptor type, J [Source:MGI Symbol;Acc:MGI:104574]
1	Slitrk6	3.80772e-160	0.357068	0.229	0.026	7.98137e-156	0	0.550952	0.285	0.042	0	3.80772e-160	0	SLIT and NTRK-like family, member 6 [Source:MGI Symbol;Acc:MGI:2443198]
1	Casp12	6.34158e-160	0.614421	0.543	0.148	1.32926e-155	0	0.717315	0.545	0.174	0	6.34158e-160	0	caspase 12 [Source:MGI Symbol;Acc:MGI:1312922]
1	Tmod2	8.52927e-160	0.450306	0.294	0.044	1.78782e-155	0	0.856798	0.518	0.12	0	8.52927e-160	0	tropomodulin 2 [Source:MGI Symbol;Acc:MGI:1355335]
1	Xylt1	1.70654e-158	0.655939	0.627	0.187	3.57707e-154	0	0.639098	0.545	0.184	0	1.70654e-158	0	xylosyltransferase 1 [Source:MGI Symbol;Acc:MGI:2451073]
1	Atp6v0e2	3.29884e-157	0.429144	0.373	0.071	6.9147e-153	0	0.421746	0.336	0.063	0	3.29884e-157	0	ATPase, H+ transporting, lysosomal V0 subunit E2 [Source:MGI Symbol;Acc:MGI:1923502]
1	Lrrc8c	3.34206e-156	0.697927	0.661	0.219	7.0053e-152	0	0.832243	0.636	0.217	0	3.34206e-156	0	leucine rich repeat containing 8 family, member C [Source:MGI Symbol;Acc:MGI:2140839]
1	Itgav	3.49159e-154	1.09867	0.887	0.589	7.31873e-150	0	1.17497	0.887	0.634	0	3.49159e-154	0	integrin alpha V [Source:MGI Symbol;Acc:MGI:96608]
1	Map1lc3a	5.19811e-154	1.1211	0.864	0.541	1.08958e-149	0	0.980229	0.876	0.664	0	5.19811e-154	0	microtubule-associated protein 1 light chain 3 alpha [Source:MGI Symbol;Acc:MGI:1915661]
1	Prss23	1.49711e-151	0.541407	0.582	0.159	3.13809e-147	0	0.686373	0.63	0.223	0	1.49711e-151	0	protease, serine 23 [Source:MGI Symbol;Acc:MGI:1923703]
1	Pcdh10	7.9181e-150	0.27619	0.166	0.013	1.65971e-145	0	0.48527	0.248	0.027	0	7.9181e-150	0	protocadherin 10 [Source:MGI Symbol;Acc:MGI:1338042]
1	Ywhae	2.92796e-149	0.789581	0.974	0.941	6.13731e-145	0	0.65262	0.987	0.956	0	2.92796e-149	0	tyrosine 3-monooxygenase/tryptophan 5-monooxygenase activation protein, epsilon polypeptide [Source:MGI Symbol;Acc:MGI:894689]
1	Spon1	5.068e-147	0.534922	0.596	0.167	1.0623e-142	0	0.860039	0.7	0.233	0	5.068e-147	0	spondin 1, (f-spondin) extracellular matrix protein [Source:MGI Symbol;Acc:MGI:2385287]
1	Zbtb20	5.11473e-147	1.10817	0.928	0.614	1.0721e-142	0	1.34399	0.97	0.779	0	5.11473e-147	0	zinc finger and BTB domain containing 20 [Source:MGI Symbol;Acc:MGI:1929213]
1	Ctnna1	3.94323e-139	0.820384	0.937	0.717	8.2654e-135	0	0.831772	0.94	0.777	0	3.94323e-139	0	catenin (cadherin associated protein), alpha 1 [Source:MGI Symbol;Acc:MGI:88274]
1	Tspan7	6.51475e-137	0.475793	0.585	0.168	1.36556e-132	0	0.602501	0.546	0.163	0	6.51475e-137	0	tetraspanin 7 [Source:MGI Symbol;Acc:MGI:1298407]
1	Deptor	2.14638e-135	0.584029	0.466	0.126	4.49903e-131	0	0.913132	0.588	0.161	0	2.14638e-135	0	DEP domain containing MTOR-interacting protein [Source:MGI Symbol;Acc:MGI:2146322]
1	Sema6d	1.47523e-131	0.789607	0.661	0.241	3.09222e-127	0	0.755107	0.565	0.2	0	1.47523e-131	0	sema domain, transmembrane domain (TM), and cytoplasmic domain, (semaphorin) 6D [Source:MGI Symbol;Acc:MGI:2387661]
1	Igsf11	5.5708e-130	0.387385	0.339	0.069	1.1677e-125	0	0.543312	0.392	0.063	0	5.5708e-130	0	immunoglobulin superfamily, member 11 [Source:MGI Symbol;Acc:MGI:2388477]
1	Cd200	3.54914e-125	0.765511	0.861	0.428	7.43935e-121	0	0.856898	0.84	0.418	0	3.54914e-125	0	CD200 antigen [Source:MGI Symbol;Acc:MGI:1196990]
1	1700025G04Rik	1.05285e-119	0.620045	0.569	0.197	2.20688e-115	0	0.730779	0.586	0.232	0	1.05285e-119	0	RIKEN cDNA 1700025G04 gene [Source:MGI Symbol;Acc:MGI:1916649]
1	Schip1	3.53684e-118	0.426527	0.483	0.136	7.41357e-114	0	0.47359	0.431	0.112	0	3.53684e-118	0	schwannomin interacting protein 1 [Source:MGI Symbol;Acc:MGI:1353557]
1	Arpc1a	8.1802e-116	0.836057	0.846	0.592	1.71465e-111	0	0.970985	0.873	0.67	0	8.1802e-116	0	actin related protein 2/3 complex, subunit 1A [Source:MGI Symbol;Acc:MGI:1928896]
1	Sox2	1.60235e-114	0.323793	0.243	0.04	3.35869e-110	0	0.466649	0.294	0.049	0	1.60235e-114	0	SRY (sex determining region Y)-box 2 [Source:MGI Symbol;Acc:MGI:98364]
1	Slc22a23	6.39245e-100	0.334936	0.302	0.068	1.33992e-95	0	0.517233	0.372	0.06	0	6.39245e-100	0	solute carrier family 22, member 23 [Source:MGI Symbol;Acc:MGI:1920352]
1	Ctnnal1	3.08581e-84	0.254673	0.195	0.035	6.46816e-80	0	0.508002	0.31	0.044	0	3.08581e-84	0	catenin (cadherin associated protein), alpha-like 1 [Source:MGI Symbol;Acc:MGI:1859649]
1	Ldhb	1.81542e-83	0.421311	0.561	0.215	3.8053e-79	0	0.600298	0.582	0.198	0	1.81542e-83	0	lactate dehydrogenase B [Source:MGI Symbol;Acc:MGI:96763]
1	Rnf121	2.5932e-77	0.442077	0.434	0.16	5.43561e-73	0	0.822648	0.565	0.165	0	2.5932e-77	0	ring finger protein 121 [Source:MGI Symbol;Acc:MGI:1922462]
1	Gas2l3	3.70701e-77	0.569643	0.412	0.145	7.77026e-73	0	0.767123	0.498	0.156	0	3.70701e-77	0	growth arrest-specific 2 like 3 [Source:MGI Symbol;Acc:MGI:1918780]
1	Wnt4	2.32796e-76	0.639275	0.348	0.109	4.87963e-72	0	1.08661	0.513	0.115	0	2.32796e-76	0	wingless-type MMTV integration site family, member 4 [Source:MGI Symbol;Acc:MGI:98957]
1	Arpc1b	1.62909e-66	0.792542	0.991	0.988	3.41474e-62	0	1.07349	0.998	0.992	0	1.62909e-66	0	actin related protein 2/3 complex, subunit 1B [Source:MGI Symbol;Acc:MGI:1343142]
1	Sat1	4.90479e-59	0.487685	0.956	0.781	1.02809e-54	0	0.85946	0.971	0.839	0	4.90479e-59	0	spermidine/spermine N1-acetyl transferase 1 [Source:MGI Symbol;Acc:MGI:98233]
1	Map1b	7.35697e-263	1.17472	0.789	0.228	1.54209e-258	5.21613e-308	0.810025	0.74	0.379	1.09335e-303	7.35697e-263	1.04323e-307	microtubule-associated protein 1B [Source:MGI Symbol;Acc:MGI:1306778]
1	Sgcb	7.01664e-155	0.596109	0.537	0.152	1.47076e-150	3.99759e-306	0.598534	0.52	0.181	8.37936e-302	7.01664e-155	7.99519e-306	sarcoglycan, beta (dystrophin-associated glycoprotein) [Source:MGI Symbol;Acc:MGI:1346523]
1	Selenof	3.47903e-142	0.854023	0.976	0.919	7.29239e-138	5.39015e-306	0.684993	0.991	0.948	1.12983e-301	3.47903e-142	1.07803e-305	selenoprotein F [Source:MGI Symbol;Acc:MGI:1927947]
1	Utrn	3.85751e-107	0.769145	0.771	0.406	8.08572e-103	1.81111e-305	0.801305	0.806	0.504	3.79627e-301	3.85751e-107	3.62222e-305	utrophin [Source:MGI Symbol;Acc:MGI:104631]
1	Eng	9.69646e-160	0.80781	0.786	0.323	2.03247e-155	2.83884e-304	0.752688	0.764	0.447	5.95049e-300	9.69646e-160	5.67767e-304	endoglin [Source:MGI Symbol;Acc:MGI:95392]
1	Itga8	1.63242e-302	1.39759	0.495	0.072	3.42171e-298	1.30929e-59	0.488317	0.231	0.111	2.74439e-55	1.30929e-59	3.26484e-302	integrin alpha 8 [Source:MGI Symbol;Acc:MGI:109442]
1	Gja1	3.1701e-119	0.676775	0.753	0.316	6.64486e-115	2.66866e-302	0.72005	0.706	0.323	5.59377e-298	3.1701e-119	5.33731e-302	gap junction protein, alpha 1 [Source:MGI Symbol;Acc:MGI:95713]
1	Grb10	3.6765e-221	0.757201	0.733	0.199	7.70632e-217	8.42545e-302	0.657109	0.644	0.269	1.76606e-297	3.6765e-221	1.68509e-301	growth factor receptor bound protein 10 [Source:MGI Symbol;Acc:MGI:103232]
1	Cplx2	2.06795e-300	0.622219	0.446	0.055	4.33462e-296	6.8411e-98	0.250575	0.246	0.094	1.43396e-93	6.8411e-98	4.13589e-300	complexin 2 [Source:MGI Symbol;Acc:MGI:104726]
1	Ccdc8	1.16986e-299	0.567479	0.421	0.048	2.45215e-295	1.03009e-172	0.390551	0.329	0.111	2.15917e-168	1.03009e-172	2.33972e-299	coiled-coil domain containing 8 [Source:MGI Symbol;Acc:MGI:3612184]
1	Dynlrb1	9.50742e-124	0.803593	0.897	0.693	1.99285e-119	3.60624e-299	0.761133	0.869	0.711	7.55903e-295	9.50742e-124	7.21247e-299	dynein light chain roadblock-type 1 [Source:MGI Symbol;Acc:MGI:1914318]
1	Serpinh1	1.75028e-174	1.09235	0.98	0.642	3.66877e-170	8.69316e-299	0.741757	0.998	0.749	1.82217e-294	1.75028e-174	1.73863e-298	serine (or cysteine) peptidase inhibitor, clade H, member 1 [Source:MGI Symbol;Acc:MGI:88283]
1	Tsc22d4	7.77982e-55	0.549542	0.769	0.563	1.63073e-50	1.27932e-298	0.837442	0.788	0.542	2.68158e-294	7.77982e-55	2.55864e-298	TSC22 domain family, member 4 [Source:MGI Symbol;Acc:MGI:1926079]
1	Bsg	5.07242e-66	0.477204	0.97	0.912	1.06323e-61	2.30497e-298	0.715111	0.984	0.928	4.83145e-294	5.07242e-66	4.60994e-298	basigin [Source:MGI Symbol;Acc:MGI:88208]
1	Rgmb	3.94302e-239	0.9809	0.756	0.223	8.26496e-235	2.54956e-297	0.729782	0.629	0.273	5.34413e-293	3.94302e-239	5.09912e-297	repulsive guidance molecule family member B [Source:MGI Symbol;Acc:MGI:1916049]
1	Fez1	1.19604e-293	1.00163	0.703	0.149	2.50702e-289	3.00829e-296	0.612724	0.611	0.231	6.30569e-292	1.19604e-293	6.01659e-296	fasciculation and elongation protein zeta 1 (zygin I) [Source:MGI Symbol;Acc:MGI:2670976]
1	Eif1b	1.8205e-196	1.24982	0.857	0.513	3.81596e-192	7.70977e-296	0.900728	0.794	0.597	1.61604e-291	1.8205e-196	1.54195e-295	eukaryotic translation initiation factor 1B [Source:MGI Symbol;Acc:MGI:1916219]
1	Cdc42ep5	4.48929e-294	0.983311	0.738	0.174	9.40999e-290	2.90691e-165	0.496636	0.513	0.244	6.09318e-161	2.90691e-165	8.97857e-294	CDC42 effector protein (Rho GTPase binding) 5 [Source:MGI Symbol;Acc:MGI:1929745]
1	St3gal6	1.13832e-93	0.413616	0.407	0.121	2.38603e-89	3.34034e-293	0.513454	0.426	0.119	7.00168e-289	1.13832e-93	6.68068e-293	ST3 beta-galactoside alpha-2,3-sialyltransferase 6 [Source:MGI Symbol;Acc:MGI:1888707]
1	Rhoc	9.17928e-105	0.784739	0.929	0.625	1.92407e-100	1.06122e-292	0.785573	0.924	0.702	2.22442e-288	9.17928e-105	2.12244e-292	ras homolog family member C [Source:MGI Symbol;Acc:MGI:106028]
1	Slc44a2	2.72722e-114	0.619675	0.597	0.228	5.71652e-110	1.48712e-289	0.657721	0.584	0.238	3.11716e-285	2.72722e-114	2.97425e-289	solute carrier family 44, member 2 [Source:MGI Symbol;Acc:MGI:1915932]
1	Map3k4	1.73857e-188	0.744105	0.56	0.144	3.64422e-184	5.3529e-289	0.642682	0.483	0.166	1.12202e-284	1.73857e-188	1.07058e-288	mitogen-activated protein kinase kinase kinase 4 [Source:MGI Symbol;Acc:MGI:1346875]
1	Itprid2	1.16453e-97	0.494417	0.535	0.196	2.44096e-93	2.49626e-288	0.632337	0.557	0.216	5.2324e-284	1.16453e-97	4.99251e-288	ITPR interacting domain containing 2 [Source:MGI Symbol;Acc:MGI:1917849]
1	Anxa5	2.00993e-223	1.49719	0.985	0.872	4.21302e-219	6.15494e-288	0.742047	0.989	0.93	1.29014e-283	2.00993e-223	1.23099e-287	annexin A5 [Source:MGI Symbol;Acc:MGI:106008]
1	Tst	1.56779e-179	0.431512	0.342	0.053	3.28624e-175	1.33632e-287	0.401574	0.3	0.06	2.80107e-283	1.56779e-179	2.67265e-287	thiosulfate sulfurtransferase, mitochondrial [Source:MGI Symbol;Acc:MGI:98852]
1	Nedd4	1.97202e-157	1.07646	0.98	0.685	4.13355e-153	1.67521e-287	0.75222	0.993	0.775	3.51141e-283	1.97202e-157	3.35042e-287	neural precursor cell expressed, developmentally down-regulated 4 [Source:MGI Symbol;Acc:MGI:97297]
1	Cd81	4.37229e-150	1.11901	0.974	0.787	9.16476e-146	6.27855e-287	0.811404	0.996	0.867	1.31605e-282	4.37229e-150	1.25571e-286	CD81 antigen [Source:MGI Symbol;Acc:MGI:1096398]
1	Lamc1	3.3381e-151	0.962776	0.839	0.411	6.997e-147	2.38165e-286	0.802201	0.835	0.556	4.99218e-282	3.3381e-151	4.7633e-286	laminin, gamma 1 [Source:MGI Symbol;Acc:MGI:99914]
1	AC149090.1	1.2926e-101	0.710227	0.894	0.633	2.70942e-97	8.72245e-286	0.730194	0.864	0.601	1.82831e-281	1.2926e-101	1.74449e-285	NA
1	Taok1	2.92602e-79	0.665484	0.822	0.597	6.13324e-75	1.06026e-285	0.778941	0.839	0.659	2.22241e-281	2.92602e-79	2.12052e-285	TAO kinase 1 [Source:MGI Symbol;Acc:MGI:1914490]
1	Asap2	3.00679e-139	0.582128	0.487	0.134	6.30253e-135	1.42473e-285	0.592633	0.466	0.152	2.98639e-281	3.00679e-139	2.84947e-285	ArfGAP with SH3 domain, ankyrin repeat and PH domain 2 [Source:MGI Symbol;Acc:MGI:2685438]
1	Lrrc4b	1.80346e-219	0.350576	0.282	0.028	3.78023e-215	5.92465e-285	0.27358	0.195	0.021	1.24187e-280	1.80346e-219	1.18493e-284	leucine rich repeat containing 4B [Source:MGI Symbol;Acc:MGI:3027390]
1	Sema4c	2.23543e-127	0.582179	0.552	0.175	4.68569e-123	1.41447e-282	0.586191	0.502	0.174	2.96487e-278	2.23543e-127	2.82894e-282	sema domain, immunoglobulin domain (Ig), transmembrane domain (TM) and short cytoplasmic domain, (semaphorin) 4C [Source:MGI Symbol;Acc:MGI:109252]
1	Mocs2	2.32651e-155	0.79814	0.75	0.311	4.8766e-151	2.45445e-280	0.719624	0.729	0.43	5.14477e-276	2.32651e-155	4.90889e-280	molybdenum cofactor synthesis 2 [Source:MGI Symbol;Acc:MGI:1336894]
1	Tgfb1i1	1.032e-256	0.904831	0.653	0.151	2.16318e-252	1.65789e-279	0.642261	0.576	0.228	3.4751e-275	1.032e-256	3.31578e-279	transforming growth factor beta 1 induced transcript 1 [Source:MGI Symbol;Acc:MGI:102784]
1	Sox4	4.44665e-143	0.955	0.914	0.513	9.32063e-139	3.73055e-279	0.803352	0.887	0.61	7.81961e-275	4.44665e-143	7.46111e-279	SRY (sex determining region Y)-box 4 [Source:MGI Symbol;Acc:MGI:98366]
1	Spata13	7.36937e-136	0.527777	0.541	0.159	1.54469e-131	1.87695e-278	0.49026	0.435	0.13	3.93428e-274	7.36937e-136	3.7539e-278	spermatogenesis associated 13 [Source:MGI Symbol;Acc:MGI:104838]
1	Ndfip1	3.7835e-49	0.481153	0.962	0.917	7.93059e-45	1.91497e-277	0.684411	0.975	0.924	4.01397e-273	3.7835e-49	3.82994e-277	Nedd4 family interacting protein 1 [Source:MGI Symbol;Acc:MGI:1929601]
1	Has2	2.02382e-277	0.737055	0.437	0.058	4.24213e-273	2.05575e-207	0.588125	0.395	0.134	4.30905e-203	2.05575e-207	4.04764e-277	hyaluronan synthase 2 [Source:MGI Symbol;Acc:MGI:107821]
1	Sptbn1	2.36986e-153	1.0175	0.98	0.765	4.96746e-149	9.87559e-277	0.694081	0.989	0.83	2.07002e-272	2.36986e-153	1.97512e-276	spectrin beta, non-erythrocytic 1 [Source:MGI Symbol;Acc:MGI:98388]
1	Gfra1	2.88081e-81	0.430148	0.442	0.15	6.03847e-77	1.56205e-276	0.539197	0.515	0.171	3.27422e-272	2.88081e-81	3.1241e-276	glial cell line derived neurotrophic factor family receptor alpha 1 [Source:MGI Symbol;Acc:MGI:1100842]
1	Map4k4	2.5535e-143	0.835264	0.947	0.755	5.3524e-139	1.3278e-274	0.66203	0.942	0.811	2.7832e-270	2.5535e-143	2.6556e-274	mitogen-activated protein kinase kinase kinase kinase 4 [Source:MGI Symbol;Acc:MGI:1349394]
1	Hbegf	1.39837e-87	0.281975	0.638	0.255	2.93112e-83	2.98229e-274	0.468595	0.568	0.203	6.25117e-270	1.39837e-87	5.96457e-274	heparin-binding EGF-like growth factor [Source:MGI Symbol;Acc:MGI:96070]
1	Diaph3	2.9579e-61	0.274029	0.237	0.064	6.20005e-57	6.04601e-273	0.462842	0.368	0.092	1.2673e-268	2.9579e-61	1.2092e-272	diaphanous related formin 3 [Source:MGI Symbol;Acc:MGI:1927222]
1	Numb	7.67857e-103	0.470197	0.424	0.128	1.60951e-98	4.09089e-272	0.5246	0.451	0.148	8.57492e-268	7.67857e-103	8.18179e-272	NUMB endocytic adaptor protein [Source:MGI Symbol;Acc:MGI:107423]
1	Enpp5	3.78372e-103	0.313721	0.281	0.059	7.93105e-99	6.14685e-272	0.388343	0.315	0.069	1.28844e-267	3.78372e-103	1.22937e-271	ectonucleotide pyrophosphatase/phosphodiesterase 5 [Source:MGI Symbol;Acc:MGI:1933830]
1	Zfp462	3.16286e-148	0.447036	0.367	0.073	6.62967e-144	7.91549e-272	0.458265	0.361	0.094	1.65917e-267	3.16286e-148	1.5831e-271	zinc finger protein 462 [Source:MGI Symbol;Acc:MGI:107690]
1	Ick	2.02257e-144	0.526824	0.474	0.124	4.23951e-140	2.09753e-271	0.540133	0.472	0.162	4.39663e-267	2.02257e-144	4.19505e-271	NA
1	4931406P16Rik	8.15035e-94	0.490178	0.573	0.226	1.70839e-89	3.44891e-270	0.619166	0.601	0.259	7.22925e-266	8.15035e-94	6.89781e-270	RIKEN cDNA 4931406P16 gene [Source:MGI Symbol;Acc:MGI:1924311]
1	Nr2f1	2.3587e-266	0.563706	0.407	0.051	4.94407e-262	3.33313e-269	0.441636	0.327	0.077	6.98658e-265	2.3587e-266	6.66627e-269	nuclear receptor subfamily 2, group F, member 1 [Source:MGI Symbol;Acc:MGI:1352451]
1	Art3	2.48129e-230	0.682278	0.449	0.072	5.20104e-226	3.8886e-269	0.548533	0.411	0.116	8.1509e-265	2.48129e-230	7.77721e-269	ADP-ribosyltransferase 3 [Source:MGI Symbol;Acc:MGI:1202729]
1	Crppa	1.5413e-138	0.319447	0.255	0.038	3.23072e-134	4.77318e-269	0.365845	0.278	0.055	1.00051e-264	1.5413e-138	9.54636e-269	CDP-L-ribitol pyrophosphorylase A [Source:MGI Symbol;Acc:MGI:1923097]
1	Olfml2b	1.14976e-178	0.648278	0.621	0.16	2.41002e-174	1.62869e-266	0.721078	0.615	0.259	3.41389e-262	1.14976e-178	3.25738e-266	olfactomedin-like 2B [Source:MGI Symbol;Acc:MGI:2443310]
1	Cryl1	3.46356e-139	0.491102	0.451	0.114	7.25997e-135	1.36597e-265	0.554426	0.456	0.151	2.8632e-261	3.46356e-139	2.73193e-265	crystallin, lambda 1 [Source:MGI Symbol;Acc:MGI:1915881]
1	Ampd3	6.48512e-118	0.326443	0.284	0.054	1.35935e-113	1.07105e-264	0.392824	0.307	0.068	2.24504e-260	6.48512e-118	2.14211e-264	adenosine monophosphate deaminase 3 [Source:MGI Symbol;Acc:MGI:1096344]
1	Rab27b	3.46669e-264	0.738172	0.404	0.051	7.26653e-260	1.22336e-159	0.366458	0.222	0.056	2.56428e-155	1.22336e-159	6.93338e-264	RAB27B, member RAS oncogene family [Source:MGI Symbol;Acc:MGI:1931295]
1	Adgra2	2.40511e-201	0.67684	0.602	0.151	5.04135e-197	7.20693e-264	0.520952	0.494	0.175	1.51065e-259	2.40511e-201	1.44139e-263	adhesion G protein-coupled receptor A2 [Source:MGI Symbol;Acc:MGI:1925810]
1	Chd7	1.50489e-52	0.315629	0.558	0.264	3.15439e-48	1.19558e-263	0.57234	0.566	0.219	2.50606e-259	1.50489e-52	2.39116e-263	chromodomain helicase DNA binding protein 7 [Source:MGI Symbol;Acc:MGI:2444748]
1	Ephb2	5.66728e-228	0.63605	0.504	0.094	1.18792e-223	2.74896e-263	0.544812	0.485	0.167	5.7621e-259	5.66728e-228	5.49793e-263	Eph receptor B2 [Source:MGI Symbol;Acc:MGI:99611]
1	Sppl2b	8.61139e-139	0.596219	0.531	0.16	1.80503e-134	6.81035e-263	0.534676	0.466	0.161	1.42752e-258	8.61139e-139	1.36207e-262	signal peptide peptidase like 2B [Source:MGI Symbol;Acc:MGI:1920468]
1	Fads1	1.58899e-91	0.563175	0.587	0.245	3.33067e-87	7.23247e-261	0.722528	0.586	0.267	1.516e-256	1.58899e-91	1.44649e-260	fatty acid desaturase 1 [Source:MGI Symbol;Acc:MGI:1923517]
1	Tmsb10	7.3605e-144	1.03736	0.997	0.965	1.54283e-139	1.04701e-260	0.700585	0.999	0.952	2.19463e-256	7.3605e-144	2.09401e-260	thymosin, beta 10 [Source:MGI Symbol;Acc:MGI:109146]
1	Xist	2.61583e-71	0.686631	0.983	0.96	5.48305e-67	1.68525e-260	0.813904	0.998	0.984	3.53245e-256	2.61583e-71	3.3705e-260	inactive X specific transcripts [Source:MGI Symbol;Acc:MGI:98974]
1	Ppip5k2	3.68964e-113	0.470903	0.425	0.121	7.73385e-109	3.03125e-260	0.533765	0.436	0.143	6.35379e-256	3.68964e-113	6.06249e-260	diphosphoinositol pentakisphosphate kinase 2 [Source:MGI Symbol;Acc:MGI:2142810]
1	Plekho1	2.91493e-135	0.734291	0.747	0.297	6.10998e-131	5.82936e-260	0.696734	0.639	0.289	1.22189e-255	2.91493e-135	1.16587e-259	pleckstrin homology domain containing, family O member 1 [Source:MGI Symbol;Acc:MGI:1914470]
1	Slitrk3	1.55885e-221	0.281228	0.176	0.008	3.2675e-217	2.73913e-258	0.295343	0.189	0.023	5.74149e-254	1.55885e-221	5.47826e-258	SLIT and NTRK-like family, member 3 [Source:MGI Symbol;Acc:MGI:2679447]
1	Itch	1.1105e-75	0.48803	0.578	0.261	2.32773e-71	5.25303e-258	0.669963	0.636	0.31	1.10109e-253	1.1105e-75	1.05061e-257	itchy, E3 ubiquitin protein ligase [Source:MGI Symbol;Acc:MGI:1202301]
1	Shc4	5.64852e-89	0.467278	0.501	0.174	1.18399e-84	1.23375e-257	0.534186	0.478	0.162	2.58606e-253	5.64852e-89	2.4675e-257	SHC (Src homology 2 domain containing) family, member 4 [Source:MGI Symbol;Acc:MGI:2655364]
1	P3h2	1.12977e-148	0.50169	0.416	0.093	2.36811e-144	2.475e-257	0.447255	0.359	0.096	5.18784e-253	1.12977e-148	4.94999e-257	prolyl 3-hydroxylase 2 [Source:MGI Symbol;Acc:MGI:2146663]
1	Sntb1	2.02552e-93	0.370875	0.413	0.122	4.24569e-89	5.05954e-257	0.416817	0.36	0.095	1.06053e-252	2.02552e-93	1.01191e-256	syntrophin, basic 1 [Source:MGI Symbol;Acc:MGI:101781]
1	Nfic	7.64139e-94	0.691938	0.857	0.611	1.60171e-89	1.19638e-256	0.675799	0.867	0.681	2.50774e-252	7.64139e-94	2.39277e-256	nuclear factor I/C [Source:MGI Symbol;Acc:MGI:109591]
1	Mir100hg	2.30048e-123	0.59327	0.446	0.123	4.82204e-119	1.4448e-256	0.624787	0.467	0.164	3.02844e-252	2.30048e-123	2.8896e-256	Mir100 Mirlet7a-2 Mir125b-1 cluster host gene [Source:MGI Symbol;Acc:MGI:1920394]
1	Dusp6	3.79802e-88	0.613421	0.706	0.326	7.96103e-84	1.20532e-254	0.762006	0.665	0.325	2.52646e-250	3.79802e-88	2.41063e-254	dual specificity phosphatase 6 [Source:MGI Symbol;Acc:MGI:1914853]
1	Prex1	1.58979e-87	0.538581	0.599	0.249	3.33237e-83	4.12191e-252	0.611251	0.593	0.248	8.63994e-248	1.58979e-87	8.24383e-252	phosphatidylinositol-3,4,5-trisphosphate-dependent Rac exchange factor 1 [Source:MGI Symbol;Acc:MGI:3040696]
1	Ifit2	7.74826e-252	0.445113	0.36	0.041	1.62411e-247	9.66082e-232	0.375626	0.322	0.084	2.025e-227	9.66082e-232	1.54965e-251	interferon-induced protein with tetratricopeptide repeats 2 [Source:MGI Symbol;Acc:MGI:99449]
1	Lcorl	5.71255e-92	0.461784	0.463	0.159	1.19741e-87	1.25396e-251	0.666805	0.518	0.205	2.62843e-247	5.71255e-92	2.50792e-251	ligand dependent nuclear receptor corepressor-like [Source:MGI Symbol;Acc:MGI:2651932]
1	Sptan1	8.28696e-108	0.769969	0.86	0.59	1.73703e-103	6.85686e-250	0.717375	0.862	0.666	1.43727e-245	8.28696e-108	1.37137e-249	spectrin alpha, non-erythrocytic 1 [Source:MGI Symbol;Acc:MGI:98386]
1	Snx10	1.06856e-94	0.58045	0.543	0.211	2.23982e-90	7.94382e-250	0.673205	0.541	0.231	1.6651e-245	1.06856e-94	1.58876e-249	sorting nexin 10 [Source:MGI Symbol;Acc:MGI:1919232]
1	Neurl1a	8.41461e-250	0.590946	0.412	0.057	1.76379e-245	6.2775e-165	0.345953	0.269	0.08	1.31583e-160	6.2775e-165	1.68292e-249	neuralized E3 ubiquitin protein ligase 1A [Source:MGI Symbol;Acc:MGI:1334263]
1	Acyp2	8.98242e-131	0.561597	0.529	0.162	1.88281e-126	1.24743e-249	0.496262	0.484	0.172	2.61475e-245	8.98242e-131	2.49487e-249	acylphosphatase 2, muscle type [Source:MGI Symbol;Acc:MGI:1922822]
1	Pnisr	3.3202e-87	0.68441	0.688	0.358	6.95948e-83	1.14312e-248	0.783638	0.751	0.48	2.3961e-244	3.3202e-87	2.28624e-248	PNN interacting serine/arginine-rich [Source:MGI Symbol;Acc:MGI:1913875]
1	Galnt18	4.48237e-212	0.455969	0.368	0.051	9.3955e-208	6.54066e-248	0.353154	0.255	0.048	1.37099e-243	4.48237e-212	1.30813e-247	polypeptide N-acetylgalactosaminyltransferase 18 [Source:MGI Symbol;Acc:MGI:2446239]
1	Ktn1	8.30444e-97	0.740569	0.811	0.515	1.74069e-92	5.59116e-246	0.724326	0.787	0.571	1.17196e-241	8.30444e-97	1.11823e-245	kinectin 1 [Source:MGI Symbol;Acc:MGI:109153]
1	Dbndd2	2.63089e-117	0.624967	0.62	0.23	5.5146e-113	1.52551e-245	0.708567	0.67	0.347	3.19763e-241	2.63089e-117	3.05103e-245	dysbindin (dystrobrevin binding protein 1) domain containing 2 [Source:MGI Symbol;Acc:MGI:106562]
1	Sema4f	1.37154e-199	0.352218	0.228	0.019	2.87489e-195	2.01535e-243	0.299509	0.193	0.026	4.22438e-239	1.37154e-199	4.03071e-243	sema domain, immunoglobulin domain (Ig), TM domain, and short cytoplasmic domain [Source:MGI Symbol;Acc:MGI:1340055]
1	Grk3	1.841e-242	0.678096	0.526	0.097	3.85893e-238	9.4565e-214	0.442092	0.344	0.102	1.98218e-209	9.4565e-214	3.68201e-242	G protein-coupled receptor kinase 3 [Source:MGI Symbol;Acc:MGI:87941]
1	Adk	2.44474e-135	0.727566	0.769	0.323	5.12443e-131	4.12623e-240	0.607376	0.74	0.432	8.64899e-236	2.44474e-135	8.25246e-240	adenosine kinase [Source:MGI Symbol;Acc:MGI:87930]
1	Vgll3	4.75968e-211	0.663592	0.421	0.07	9.97676e-207	2.25296e-239	0.574405	0.375	0.112	4.72242e-235	4.75968e-211	4.50591e-239	vestigial like family member 3 [Source:MGI Symbol;Acc:MGI:1920819]
1	Fam181b	4.36958e-148	0.351708	0.258	0.036	9.15907e-144	5.68841e-239	0.28116	0.203	0.03	1.19235e-234	4.36958e-148	1.13768e-238	family with sequence similarity 181, member B [Source:MGI Symbol;Acc:MGI:1930951]
1	Rrbp1	9.71713e-95	0.683886	0.985	0.921	2.03681e-90	2.04703e-238	0.610265	0.994	0.953	4.29078e-234	9.71713e-95	4.09406e-238	ribosome binding protein 1 [Source:MGI Symbol;Acc:MGI:1932395]
1	Tnc	7.83256e-176	0.790609	0.906	0.457	1.64178e-171	4.4769e-238	0.364793	0.717	0.375	9.38404e-234	7.83256e-176	8.95381e-238	tenascin C [Source:MGI Symbol;Acc:MGI:101922]
1	Cfl2	5.80287e-138	0.696268	0.713	0.283	1.21634e-133	9.28715e-238	0.648485	0.68	0.382	1.94668e-233	5.80287e-138	1.85743e-237	cofilin 2, muscle [Source:MGI Symbol;Acc:MGI:101763]
1	Ptprf	4.25859e-237	0.707227	0.56	0.113	8.92644e-233	4.80986e-212	0.457717	0.367	0.118	1.00819e-207	4.80986e-212	8.51719e-237	protein tyrosine phosphatase, receptor type, F [Source:MGI Symbol;Acc:MGI:102695]
1	Exoc6b	8.68273e-187	0.720316	0.555	0.141	1.81999e-182	6.35579e-237	0.603665	0.482	0.191	1.33224e-232	8.68273e-187	1.27116e-236	exocyst complex component 6B [Source:MGI Symbol;Acc:MGI:1923164]
1	Paip2b	4.92704e-150	0.486269	0.424	0.096	1.03276e-145	7.70234e-237	0.420604	0.371	0.109	1.61449e-232	4.92704e-150	1.54047e-236	poly(A) binding protein interacting protein 2B [Source:MGI Symbol;Acc:MGI:2386865]
1	Pakap.1	7.04922e-192	0.982642	0.792	0.289	1.47759e-187	1.11796e-236	0.651741	0.717	0.392	2.34336e-232	7.04922e-192	2.23593e-236	NA
1	Tmpo	2.02672e-80	0.647082	0.64	0.295	4.24821e-76	8.68521e-236	0.704362	0.649	0.325	1.82051e-231	2.02672e-80	1.73704e-235	thymopoietin [Source:MGI Symbol;Acc:MGI:106920]
1	Nedd4l	9.00644e-195	0.536543	0.448	0.086	1.88784e-190	5.06517e-235	0.446614	0.358	0.104	1.06171e-230	9.00644e-195	1.01303e-234	neural precursor cell expressed, developmentally down-regulated gene 4-like [Source:MGI Symbol;Acc:MGI:1933754]
1	Son	7.86103e-47	0.446349	0.964	0.926	1.64775e-42	2.95157e-234	0.664478	0.971	0.936	6.18679e-230	7.86103e-47	5.90314e-234	Son DNA binding protein [Source:MGI Symbol;Acc:MGI:98353]
1	Prag1	2.59945e-115	0.336135	0.275	0.052	5.4487e-111	1.56006e-233	0.352383	0.252	0.052	3.27005e-229	2.59945e-115	3.12013e-233	PEAK1 related kinase activating pseudokinase 1 [Source:MGI Symbol;Acc:MGI:1196223]
1	Kif1b	2.44975e-116	0.785532	0.804	0.475	5.13493e-112	5.64991e-233	0.691479	0.78	0.556	1.18428e-228	2.44975e-116	1.12998e-232	kinesin family member 1B [Source:MGI Symbol;Acc:MGI:108426]
1	Foxp1	2.92041e-92	0.753109	0.839	0.59	6.12146e-88	6.55345e-233	0.764678	0.793	0.584	1.37367e-228	2.92041e-92	1.31069e-232	forkhead box P1 [Source:MGI Symbol;Acc:MGI:1914004]
1	Usp6nl	2.31399e-73	0.382502	0.404	0.143	4.85035e-69	1.98167e-232	0.481999	0.432	0.149	4.15377e-228	2.31399e-73	3.96333e-232	USP6 N-terminal like [Source:MGI Symbol;Acc:MGI:2138893]
1	Sox5	5.85991e-84	0.3733	0.416	0.132	1.2283e-79	1.99606e-232	0.424038	0.375	0.108	4.18394e-228	5.85991e-84	3.99212e-232	SRY (sex determining region Y)-box 5 [Source:MGI Symbol;Acc:MGI:98367]
1	mt-Nd2	1.14127e-90	0.620259	1	0.995	2.39221e-86	4.76583e-231	0.58199	1	0.999	9.98965e-227	1.14127e-90	9.53166e-231	mitochondrially encoded NADH dehydrogenase 2 [Source:MGI Symbol;Acc:MGI:102500]
1	Rarres2	1.55124e-230	0.672309	0.626	0.133	3.25155e-226	1.82266e-185	0.676022	0.601	0.29	3.82048e-181	1.82266e-185	3.10248e-230	retinoic acid receptor responder (tazarotene induced) 2 [Source:MGI Symbol;Acc:MGI:1918910]
1	Pros1	1.2034e-105	0.780076	0.858	0.541	2.52244e-101	2.8239e-230	0.708357	0.844	0.658	5.91919e-226	1.2034e-105	5.64781e-230	protein S (alpha) [Source:MGI Symbol;Acc:MGI:1095733]
1	Tmem63b	2.27727e-89	0.467347	0.6	0.241	4.77339e-85	4.35996e-230	0.517409	0.544	0.228	9.13891e-226	2.27727e-89	8.71992e-230	transmembrane protein 63b [Source:MGI Symbol;Acc:MGI:2387609]
1	Phldb1	2.58288e-164	0.702212	0.709	0.243	5.41397e-160	2.3231e-229	0.553662	0.617	0.288	4.86944e-225	2.58288e-164	4.64619e-229	pleckstrin homology like domain, family B, member 1 [Source:MGI Symbol;Acc:MGI:2143230]
1	Erf	1.83946e-164	0.712332	0.668	0.222	3.85569e-160	2.80519e-229	0.556413	0.518	0.218	5.87997e-225	1.83946e-164	5.61039e-229	Ets2 repressor factor [Source:MGI Symbol;Acc:MGI:109637]
1	Sept7	1.03657e-102	0.673691	0.944	0.865	2.17275e-98	8.00957e-228	0.589159	0.971	0.912	1.67889e-223	1.03657e-102	1.60191e-227	NA
1	Pdlim1	3.19452e-176	0.718995	0.715	0.231	6.69603e-172	1.26265e-227	0.551193	0.582	0.257	2.64664e-223	3.19452e-176	2.5253e-227	PDZ and LIM domain 1 (elfin) [Source:MGI Symbol;Acc:MGI:1860611]
1	Bmp1	9.82221e-114	0.660696	0.842	0.421	2.05883e-109	1.35822e-227	0.693705	0.8	0.526	2.84696e-223	9.82221e-114	2.71643e-227	bone morphogenetic protein 1 [Source:MGI Symbol;Acc:MGI:88176]
1	Sash1	4.33644e-187	0.934203	0.775	0.291	9.08961e-183	6.04012e-226	0.730731	0.703	0.441	1.26607e-221	4.33644e-187	1.20802e-225	SAM and SH3 domain containing 1 [Source:MGI Symbol;Acc:MGI:1917347]
1	Ptprs	3.73741e-117	0.829049	0.827	0.489	7.83399e-113	8.10014e-226	0.660393	0.79	0.553	1.69787e-221	3.73741e-117	1.62003e-225	protein tyrosine phosphatase, receptor type, S [Source:MGI Symbol;Acc:MGI:97815]
1	Zfp24	2.94056e-116	0.520626	0.546	0.187	6.16372e-112	1.31952e-223	0.525108	0.504	0.208	2.76584e-219	2.94056e-116	2.63903e-223	zinc finger protein 24 [Source:MGI Symbol;Acc:MGI:1929704]
1	Hmgb3	3.40954e-124	0.503459	0.425	0.112	7.14673e-120	6.61802e-222	0.426809	0.335	0.094	1.3872e-217	3.40954e-124	1.3236e-221	high mobility group box 3 [Source:MGI Symbol;Acc:MGI:1098219]
1	Ppp2r2a	3.27794e-89	0.621352	0.748	0.422	6.87089e-85	8.08278e-222	0.670604	0.706	0.462	1.69423e-217	3.27794e-89	1.61656e-221	protein phosphatase 2, regulatory subunit B, alpha [Source:MGI Symbol;Acc:MGI:1919228]
1	Pnmal2	1.82952e-163	0.343483	0.252	0.031	3.83487e-159	1.87913e-221	0.359558	0.266	0.06	3.93884e-217	1.82952e-163	3.75826e-221	PNMA-like 2 [Source:MGI Symbol;Acc:MGI:3645856]
1	Pcdh9	8.37017e-90	0.267908	0.181	0.029	1.75447e-85	8.31292e-221	0.314692	0.201	0.033	1.74247e-216	8.37017e-90	1.66258e-220	protocadherin 9 [Source:MGI Symbol;Acc:MGI:1306801]
1	Dennd2a	7.23391e-220	0.706514	0.612	0.145	1.5163e-215	2.8452e-212	0.485186	0.508	0.212	5.96382e-208	2.8452e-212	1.44678e-219	DENN/MADD domain containing 2A [Source:MGI Symbol;Acc:MGI:2444961]
1	St3gal2	3.65439e-112	0.566313	0.567	0.206	7.65997e-108	1.47102e-218	0.55468	0.529	0.231	3.08341e-214	3.65439e-112	2.94204e-218	ST3 beta-galactoside alpha-2,3-sialyltransferase 2 [Source:MGI Symbol;Acc:MGI:99427]
1	Cdc42ep1	3.43091e-217	0.431324	0.342	0.044	7.19153e-213	9.57743e-193	0.316171	0.266	0.068	2.00752e-188	9.57743e-193	6.86182e-217	CDC42 effector protein (Rho GTPase binding) 1 [Source:MGI Symbol;Acc:MGI:1929763]
1	Rasa2	1.6408e-69	0.481402	0.537	0.24	3.43927e-65	4.08754e-217	0.60434	0.566	0.265	8.56789e-213	1.6408e-69	8.17508e-217	RAS p21 protein activator 2 [Source:MGI Symbol;Acc:MGI:2149960]
1	Cd9	6.12731e-95	0.58565	0.985	0.766	1.28435e-90	3.7615e-216	0.50618	0.986	0.795	7.88447e-212	6.12731e-95	7.52299e-216	CD9 antigen [Source:MGI Symbol;Acc:MGI:88348]
1	Rnd3	4.94796e-216	1.04745	0.768	0.251	1.03714e-211	8.5445e-213	0.755023	0.722	0.465	1.79101e-208	8.5445e-213	9.89592e-216	Rho family GTPase 3 [Source:MGI Symbol;Acc:MGI:1921444]
1	Josd2	8.29051e-119	0.620667	0.701	0.292	1.73777e-114	5.63116e-216	0.546974	0.596	0.289	1.18035e-211	8.29051e-119	1.12623e-215	Josephin domain containing 2 [Source:MGI Symbol;Acc:MGI:1913374]
1	mt-Cytb	4.84976e-90	0.600252	0.998	0.999	1.01656e-85	8.22548e-216	0.55739	1	1	1.72414e-211	4.84976e-90	1.6451e-215	mitochondrially encoded cytochrome b [Source:MGI Symbol;Acc:MGI:102501]
1	Olfml2a	1.01061e-215	0.609847	0.44	0.074	2.11834e-211	3.46058e-98	0.336685	0.374	0.177	7.25373e-94	3.46058e-98	2.02122e-215	olfactomedin-like 2A [Source:MGI Symbol;Acc:MGI:2444741]
1	Wdfy1	1.73793e-69	0.456222	0.609	0.292	3.64289e-65	6.84981e-215	0.586923	0.589	0.288	1.43579e-210	1.73793e-69	1.36996e-214	WD repeat and FYVE domain containing 1 [Source:MGI Symbol;Acc:MGI:1916618]
1	Map2	6.63186e-214	0.552712	0.409	0.064	1.3901e-209	6.79147e-110	0.261488	0.239	0.082	1.42356e-105	6.79147e-110	1.32637e-213	microtubule-associated protein 2 [Source:MGI Symbol;Acc:MGI:97175]
1	Ephb3	8.70164e-135	0.392906	0.323	0.062	1.82395e-130	1.17405e-213	0.364991	0.283	0.071	2.46093e-209	8.70164e-135	2.34811e-213	Eph receptor B3 [Source:MGI Symbol;Acc:MGI:104770]
1	Bicd1	8.95427e-55	0.266925	0.204	0.054	1.87691e-50	3.69345e-213	0.384165	0.253	0.056	7.74183e-209	8.95427e-55	7.38689e-213	BICD cargo adaptor 1 [Source:MGI Symbol;Acc:MGI:1101760]
1	Sgce	1.38059e-181	0.629232	0.584	0.154	2.89385e-177	1.59734e-212	0.511717	0.528	0.23	3.34818e-208	1.38059e-181	3.19467e-212	sarcoglycan, epsilon [Source:MGI Symbol;Acc:MGI:1329042]
1	Actn4	1.07327e-87	0.665617	0.919	0.752	2.24967e-83	2.44835e-212	0.57679	0.878	0.731	5.13199e-208	1.07327e-87	4.8967e-212	actinin alpha 4 [Source:MGI Symbol;Acc:MGI:1890773]
1	Hook3	3.97048e-65	0.632049	0.79	0.575	8.32253e-61	2.7507e-211	0.735746	0.82	0.692	5.76574e-207	3.97048e-65	5.5014e-211	hook microtubule tethering protein 3 [Source:MGI Symbol;Acc:MGI:2443554]
1	Auts2	2.7769e-152	0.607185	0.594	0.173	5.82065e-148	1.29652e-210	0.532977	0.58	0.255	2.71764e-206	2.7769e-152	2.59305e-210	autism susceptibility candidate 2 [Source:MGI Symbol;Acc:MGI:1919847]
1	Arhgef12	8.73162e-89	0.640792	0.789	0.477	1.83024e-84	1.94714e-210	0.630805	0.794	0.582	4.0814e-206	8.73162e-89	3.89428e-210	Rho guanine nucleotide exchange factor (GEF) 12 [Source:MGI Symbol;Acc:MGI:1916882]
1	Clasp1	4.79053e-85	0.486297	0.531	0.216	1.00414e-80	4.45225e-210	0.554121	0.54	0.25	9.33236e-206	4.79053e-85	8.9045e-210	CLIP associating protein 1 [Source:MGI Symbol;Acc:MGI:1923957]
1	Itfg1	3.44515e-98	0.556091	0.686	0.312	7.22138e-94	2.13273e-208	0.57995	0.605	0.317	4.47042e-204	3.44515e-98	4.26547e-208	integrin alpha FG-GAP repeat containing 1 [Source:MGI Symbol;Acc:MGI:106419]
1	Gjc1	8.76039e-207	0.559516	0.483	0.094	1.83626e-202	1.99497e-202	0.416694	0.425	0.156	4.18166e-198	1.99497e-202	1.75208e-206	gap junction protein, gamma 1 [Source:MGI Symbol;Acc:MGI:95718]
1	Clip3	1.20602e-174	0.669271	0.475	0.11	2.52794e-170	5.46682e-206	0.530943	0.409	0.153	1.1459e-201	1.20602e-174	1.09336e-205	CAP-GLY domain containing linker protein 3 [Source:MGI Symbol;Acc:MGI:1923936]
1	Stmn1	4.29843e-193	1.16471	0.724	0.22	9.00994e-189	2.42611e-204	0.56138	0.502	0.194	5.08536e-200	4.29843e-193	4.85221e-204	stathmin 1 [Source:MGI Symbol;Acc:MGI:96739]
1	Ldlrad3	5.35075e-123	0.439763	0.394	0.097	1.12157e-118	4.41251e-204	0.38758	0.341	0.104	9.24905e-200	5.35075e-123	8.82501e-204	low density lipoprotein receptor class A domain containing 3 [Source:MGI Symbol;Acc:MGI:2138856]
1	Zfp638	2.69715e-91	0.583286	0.673	0.317	5.65351e-87	1.405e-203	0.650558	0.693	0.439	2.94502e-199	2.69715e-91	2.81e-203	zinc finger protein 638 [Source:MGI Symbol;Acc:MGI:1203484]
1	S100a16	1.23097e-118	0.770363	0.81	0.381	2.58024e-114	2.30915e-203	0.675781	0.725	0.462	4.84021e-199	1.23097e-118	4.6183e-203	S100 calcium binding protein A16 [Source:MGI Symbol;Acc:MGI:1915110]
1	Dbn1	4.12227e-203	0.794346	0.682	0.191	8.64069e-199	2.61523e-149	0.446917	0.513	0.252	5.48179e-145	2.61523e-149	8.24454e-203	drebrin 1 [Source:MGI Symbol;Acc:MGI:1931838]
1	Hsp90b1	8.36547e-55	0.522484	0.985	0.969	1.75349e-50	7.56239e-203	0.624894	0.996	0.982	1.58515e-198	8.36547e-55	1.51248e-202	heat shock protein 90, beta (Grp94), member 1 [Source:MGI Symbol;Acc:MGI:98817]
1	Gpc1	2.75028e-65	0.272837	0.796	0.455	5.76487e-61	1.10852e-202	0.349079	0.64	0.29	2.32357e-198	2.75028e-65	2.21704e-202	glypican 1 [Source:MGI Symbol;Acc:MGI:1194891]
1	Lrrc8d	4.40513e-58	0.377187	0.502	0.226	9.2336e-54	3.1009e-202	0.49208	0.516	0.222	6.4998e-198	4.40513e-58	6.2018e-202	leucine rich repeat containing 8D [Source:MGI Symbol;Acc:MGI:1922368]
1	Dync1i2	1.25918e-76	0.593343	0.884	0.768	2.63938e-72	3.65771e-202	0.605034	0.874	0.756	7.66692e-198	1.25918e-76	7.31541e-202	dynein cytoplasmic 1 intermediate chain 2 [Source:MGI Symbol;Acc:MGI:107750]
1	4930402H24Rik	1.76014e-104	0.559336	0.575	0.219	3.68943e-100	9.03184e-202	0.531329	0.51	0.228	1.89316e-197	1.76014e-104	1.80637e-201	RIKEN cDNA 4930402H24 gene [Source:MGI Symbol;Acc:MGI:1923029]
1	Rasa3	1.65171e-93	0.507714	0.615	0.256	3.46214e-89	2.54235e-201	0.494297	0.563	0.259	5.32902e-197	1.65171e-93	5.0847e-201	RAS p21 protein activator 3 [Source:MGI Symbol;Acc:MGI:1197013]
1	Dennd5a	7.5958e-101	0.660643	0.851	0.567	1.59215e-96	4.24567e-201	0.583219	0.785	0.598	8.89936e-197	7.5958e-101	8.49135e-201	DENN/MADD domain containing 5A [Source:MGI Symbol;Acc:MGI:1201681]
1	Rab10	9.44131e-74	0.614708	0.843	0.707	1.97899e-69	6.69409e-201	0.583637	0.847	0.737	1.40315e-196	9.44131e-74	1.33882e-200	RAB10, member RAS oncogene family [Source:MGI Symbol;Acc:MGI:105066]
1	Ets1	1.03215e-66	0.304629	0.843	0.484	2.16349e-62	6.91021e-201	0.438617	0.785	0.479	1.44845e-196	1.03215e-66	1.38204e-200	E26 avian leukemia oncogene 1, 5' domain [Source:MGI Symbol;Acc:MGI:95455]
1	Ptprm	7.43871e-141	0.510475	0.474	0.122	1.55923e-136	7.4064e-200	0.410865	0.395	0.135	1.55246e-195	7.43871e-141	1.48128e-199	protein tyrosine phosphatase, receptor type, M [Source:MGI Symbol;Acc:MGI:102694]
1	Ddr1	1.2339e-120	0.489898	0.507	0.152	2.58637e-116	5.65438e-199	0.391459	0.399	0.138	1.18522e-194	1.2339e-120	1.13088e-198	discoidin domain receptor family, member 1 [Source:MGI Symbol;Acc:MGI:99216]
1	Kirrel	7.24535e-118	0.538838	0.544	0.179	1.5187e-113	9.48918e-199	0.483851	0.484	0.202	1.98903e-194	7.24535e-118	1.89784e-198	kirre like nephrin family adhesion molecule 1 [Source:MGI Symbol;Acc:MGI:1891396]
1	Cep85l	1.68972e-69	0.347832	0.326	0.102	3.54183e-65	1.65686e-198	0.451816	0.392	0.139	3.47295e-194	1.68972e-69	3.31372e-198	centrosomal protein 85-like [Source:MGI Symbol;Acc:MGI:3642684]
1	Bcar3	7.20181e-137	0.465793	0.397	0.09	1.50957e-132	2.14706e-198	0.339703	0.28	0.073	4.50044e-194	7.20181e-137	4.29411e-198	breast cancer anti-estrogen resistance 3 [Source:MGI Symbol;Acc:MGI:1352501]
1	Nktr	1.6253e-45	0.538901	0.804	0.657	3.40679e-41	1.31072e-197	0.673128	0.861	0.739	2.7474e-193	1.6253e-45	2.62144e-197	natural killer tumor recognition sequence [Source:MGI Symbol;Acc:MGI:97346]
1	Enpp4	9.73942e-103	0.327658	0.284	0.06	2.04148e-98	2.23162e-197	0.323147	0.275	0.071	4.67771e-193	9.73942e-103	4.46325e-197	ectonucleotide pyrophosphatase/phosphodiesterase 4 [Source:MGI Symbol;Acc:MGI:2682634]
1	Celf2	1.03339e-34	0.367407	0.855	0.711	2.16608e-30	1.51458e-195	0.544404	0.883	0.728	3.17472e-191	1.03339e-34	3.02917e-195	CUGBP, Elav-like family member 2 [Source:MGI Symbol;Acc:MGI:1338822]
1	Usp24	1.82555e-53	0.380406	0.477	0.218	3.82654e-49	2.15581e-195	0.58044	0.518	0.24	4.51879e-191	1.82555e-53	4.31162e-195	ubiquitin specific peptidase 24 [Source:MGI Symbol;Acc:MGI:1919936]
1	Arap3	2.40617e-114	0.281036	0.296	0.057	5.04357e-110	2.33172e-195	0.313199	0.262	0.064	4.88751e-191	2.40617e-114	4.66343e-195	ArfGAP with RhoGAP domain, ankyrin repeat and PH domain 3 [Source:MGI Symbol;Acc:MGI:2147274]
1	Mkln1	1.70739e-61	0.567526	0.674	0.397	3.57886e-57	5.33248e-195	0.672064	0.712	0.475	1.11774e-190	1.70739e-61	1.0665e-194	muskelin 1, intracellular mediator containing kelch motifs [Source:MGI Symbol;Acc:MGI:1351638]
1	Cuedc1	1.81513e-109	0.470582	0.474	0.147	3.80469e-105	6.68635e-195	0.427522	0.419	0.158	1.40153e-190	1.81513e-109	1.33727e-194	CUE domain containing 1 [Source:MGI Symbol;Acc:MGI:2144281]
1	Rhobtb3	1.3386e-193	0.613634	0.531	0.12	2.80584e-189	5.16577e-164	0.426517	0.43	0.182	1.0828e-159	5.16577e-164	2.6772e-193	Rho-related BTB domain containing 3 [Source:MGI Symbol;Acc:MGI:1920546]
1	Nacc2	2.5409e-154	0.611107	0.554	0.159	5.32598e-150	2.96781e-193	0.463855	0.458	0.187	6.22084e-189	2.5409e-154	5.93563e-193	nucleus accumbens associated 2, BEN and BTB (POZ) domain containing [Source:MGI Symbol;Acc:MGI:1915241]
1	Slc35b2	2.66203e-86	0.567851	0.633	0.305	5.57987e-82	4.29533e-193	0.5265	0.591	0.31	9.00343e-189	2.66203e-86	8.59065e-193	solute carrier family 35, member B2 [Source:MGI Symbol;Acc:MGI:1921086]
1	Psat1	2.86547e-172	0.614363	0.508	0.124	6.00631e-168	4.32913e-193	0.396363	0.352	0.115	9.07428e-189	2.86547e-172	8.65826e-193	phosphoserine aminotransferase 1 [Source:MGI Symbol;Acc:MGI:2183441]
1	Trim24	1.09542e-81	0.458744	0.507	0.199	2.2961e-77	6.75468e-193	0.534542	0.527	0.244	1.41585e-188	1.09542e-81	1.35094e-192	tripartite motif-containing 24 [Source:MGI Symbol;Acc:MGI:109275]
1	mt-Nd4	1.83389e-78	0.546994	0.998	0.998	3.84403e-74	1.07556e-192	0.512436	1	1	2.25448e-188	1.83389e-78	2.15112e-192	mitochondrially encoded NADH dehydrogenase 4 [Source:MGI Symbol;Acc:MGI:102498]
1	Lpar1	3.93441e-162	0.825503	0.653	0.206	8.24692e-158	2.57891e-192	0.702877	0.651	0.373	5.40564e-188	3.93441e-162	5.15781e-192	lysophosphatidic acid receptor 1 [Source:MGI Symbol;Acc:MGI:108429]
1	Hspa12a	3.46233e-192	0.439007	0.332	0.046	7.25739e-188	2.14315e-102	0.276751	0.245	0.092	4.49225e-98	2.14315e-102	6.92466e-192	heat shock protein 12A [Source:MGI Symbol;Acc:MGI:1920692]
1	Hnrnpa2b1	8.30886e-59	0.433218	0.991	0.976	1.74162e-54	5.36613e-192	0.523147	0.994	0.979	1.12479e-187	8.30886e-59	1.07323e-191	heterogeneous nuclear ribonucleoprotein A2/B1 [Source:MGI Symbol;Acc:MGI:104819]
1	Trim35	1.88054e-80	0.523911	0.627	0.296	3.94181e-76	8.96852e-192	0.584978	0.606	0.327	1.87989e-187	1.88054e-80	1.7937e-191	tripartite motif-containing 35 [Source:MGI Symbol;Acc:MGI:1914104]
1	Sparc	2.7528e-152	1.05157	0.995	0.743	5.77014e-148	1.5555e-191	0.518489	1	0.817	3.26049e-187	2.7528e-152	3.111e-191	secreted acidic cysteine rich glycoprotein [Source:MGI Symbol;Acc:MGI:98373]
1	mt-Nd1	1.45061e-69	0.502161	1	0.998	3.04062e-65	3.02234e-191	0.489731	1	1	6.33513e-187	1.45061e-69	6.04469e-191	mitochondrially encoded NADH dehydrogenase 1 [Source:MGI Symbol;Acc:MGI:101787]
1	Armcx2	6.21961e-191	0.580351	0.486	0.103	1.30369e-186	1.84243e-139	0.351839	0.366	0.151	3.86191e-135	1.84243e-139	1.24392e-190	armadillo repeat containing, X-linked 2 [Source:MGI Symbol;Acc:MGI:1914666]
1	Fam129a	5.114e-69	0.710072	0.609	0.301	1.07194e-64	2.98589e-190	0.821726	0.622	0.357	6.25873e-186	5.114e-69	5.97179e-190	family with sequence similarity 129, member A [Source:MGI Symbol;Acc:MGI:2137237]
1	Rtkn	1.0087e-100	0.365464	0.348	0.09	2.11434e-96	3.16709e-189	0.338533	0.291	0.082	6.63853e-185	1.0087e-100	6.33417e-189	rhotekin [Source:MGI Symbol;Acc:MGI:107371]
1	Zfp608	1.81464e-112	0.518023	0.484	0.151	3.80367e-108	5.69609e-189	0.515599	0.468	0.199	1.19396e-184	1.81464e-112	1.13922e-188	zinc finger protein 608 [Source:MGI Symbol;Acc:MGI:2442338]
1	Slc44a1	1.01834e-44	0.374118	0.561	0.304	2.13455e-40	6.40086e-189	0.565573	0.651	0.383	1.34168e-184	1.01834e-44	1.28017e-188	solute carrier family 44, member 1 [Source:MGI Symbol;Acc:MGI:2140592]
1	Sox12	1.24915e-115	0.326265	0.273	0.051	2.61834e-111	2.38991e-188	0.309367	0.264	0.068	5.00948e-184	1.24915e-115	4.77981e-188	SRY (sex determining region Y)-box 12 [Source:MGI Symbol;Acc:MGI:98360]
1	Nav2	1.79471e-36	0.465234	0.377	0.181	3.7619e-32	4.29947e-188	0.599814	0.397	0.142	9.01211e-184	1.79471e-36	8.59893e-188	neuron navigator 2 [Source:MGI Symbol;Acc:MGI:2183691]
1	Calu	8.04726e-101	0.695209	0.955	0.71	1.68679e-96	1.26045e-187	0.526918	0.948	0.766	2.64203e-183	8.04726e-101	2.5209e-187	calumenin [Source:MGI Symbol;Acc:MGI:1097158]
1	Mef2c	8.55661e-81	0.671597	0.774	0.45	1.79355e-76	1.07406e-186	0.613567	0.807	0.567	2.25134e-182	8.55661e-81	2.14812e-186	myocyte enhancer factor 2C [Source:MGI Symbol;Acc:MGI:99458]
1	Endod1	3.26313e-106	0.564564	0.582	0.219	6.83984e-102	6.19586e-186	0.511155	0.532	0.246	1.29871e-181	3.26313e-106	1.23917e-185	endonuclease domain containing 1 [Source:MGI Symbol;Acc:MGI:1919196]
1	Samd4	4.52654e-149	0.562475	0.478	0.121	9.48807e-145	1.07165e-185	0.457998	0.434	0.172	2.24628e-181	4.52654e-149	2.14329e-185	sterile alpha motif domain containing 4 [Source:MGI Symbol;Acc:MGI:1921730]
1	Osbpl1a	7.91403e-67	0.387179	0.462	0.185	1.65886e-62	1.27193e-185	0.457576	0.445	0.182	2.66608e-181	7.91403e-67	2.54385e-185	oxysterol binding protein-like 1A [Source:MGI Symbol;Acc:MGI:1927551]
1	Notch1	5.99826e-75	0.505457	0.686	0.349	1.2573e-70	3.83013e-185	0.573246	0.624	0.347	8.02833e-181	5.99826e-75	7.66026e-185	notch 1 [Source:MGI Symbol;Acc:MGI:97363]
1	Plod1	4.46707e-118	0.700636	0.742	0.341	9.36343e-114	3.87336e-185	0.579959	0.679	0.43	8.11895e-181	4.46707e-118	7.74672e-185	procollagen-lysine, 2-oxoglutarate 5-dioxygenase 1 [Source:MGI Symbol;Acc:MGI:99907]
1	Rock2	6.32945e-92	0.744786	0.87	0.668	1.32672e-87	1.29447e-184	0.661378	0.86	0.742	2.71333e-180	6.32945e-92	2.58893e-184	Rho-associated coiled-coil containing protein kinase 2 [Source:MGI Symbol;Acc:MGI:107926]
1	Col5a1	1.86523e-151	0.508437	0.878	0.382	3.90971e-147	2.30892e-184	0.287748	0.908	0.572	4.83972e-180	1.86523e-151	4.61784e-184	collagen, type V, alpha 1 [Source:MGI Symbol;Acc:MGI:88457]
1	Ptbp2	2.1166e-101	0.404804	0.409	0.119	4.4366e-97	3.22899e-184	0.450984	0.404	0.156	6.76828e-180	2.1166e-101	6.45798e-184	polypyrimidine tract binding protein 2 [Source:MGI Symbol;Acc:MGI:1860489]
1	Ss18l2	9.26725e-65	0.323712	0.68	0.325	1.94251e-60	5.00451e-184	0.416478	0.591	0.275	1.049e-179	9.26725e-65	1.0009e-183	SS18, nBAF chromatin remodeling complex subunit like 2 [Source:MGI Symbol;Acc:MGI:1349474]
1	Tns3	9.54637e-166	0.808414	0.738	0.273	2.00102e-161	6.72023e-184	0.536535	0.593	0.306	1.40863e-179	9.54637e-166	1.34405e-183	tensin 3 [Source:MGI Symbol;Acc:MGI:2443012]
1	Plekha4	1.07267e-183	0.447876	0.308	0.042	2.24843e-179	1.79681e-105	0.284257	0.227	0.08	3.76629e-101	1.79681e-105	2.14534e-183	pleckstrin homology domain containing, family A (phosphoinositide binding specific) member 4 [Source:MGI Symbol;Acc:MGI:1916467]
1	Efs	1.283e-166	0.403267	0.353	0.061	2.68931e-162	2.29412e-182	0.356054	0.3	0.091	4.80871e-178	1.283e-166	4.58824e-182	embryonal Fyn-associated substrate [Source:MGI Symbol;Acc:MGI:105311]
1	Marveld1	5.04746e-95	0.51099	0.537	0.204	1.058e-90	2.88873e-181	0.495557	0.503	0.232	6.05506e-177	5.04746e-95	5.77746e-181	MARVEL (membrane-associating) domain containing 1 [Source:MGI Symbol;Acc:MGI:2147570]
1	Gm1673	3.21893e-181	0.643955	0.514	0.12	6.74719e-177	4.24447e-181	0.449605	0.412	0.16	8.89683e-177	4.24447e-181	6.43785e-181	predicted gene 1673 [Source:MGI Symbol;Acc:MGI:2686519]
1	Vangl2	4.32884e-138	0.415443	0.368	0.078	9.07367e-134	3.07416e-180	0.340559	0.292	0.086	6.44374e-176	4.32884e-138	6.14832e-180	VANGL planar cell polarity 2 [Source:MGI Symbol;Acc:MGI:2135272]
1	Zfp428	2.14789e-157	0.416818	0.342	0.061	4.50219e-153	3.24399e-180	0.328428	0.288	0.084	6.79973e-176	2.14789e-157	6.48799e-180	zinc finger protein 428 [Source:MGI Symbol;Acc:MGI:1916463]
1	Zcchc24	5.59303e-109	0.660065	0.775	0.381	1.17235e-104	1.36874e-179	0.552052	0.704	0.454	2.86902e-175	5.59303e-109	2.73748e-179	zinc finger, CCHC domain containing 24 [Source:MGI Symbol;Acc:MGI:1919168]
1	Tra2a	5.33192e-44	0.523925	0.813	0.658	1.11762e-39	2.13702e-179	0.678499	0.826	0.689	4.4794e-175	5.33192e-44	4.27403e-179	transformer 2 alpha [Source:MGI Symbol;Acc:MGI:1933972]
1	Lamb2	1.10775e-149	0.740059	0.692	0.251	2.32195e-145	5.69695e-179	0.52015	0.591	0.299	1.19414e-174	1.10775e-149	1.13939e-178	laminin, beta 2 [Source:MGI Symbol;Acc:MGI:99916]
1	Ttyh2	4.41361e-178	0.861284	0.706	0.237	9.25137e-174	1.0427e-168	0.549138	0.68	0.413	2.1856e-164	1.0427e-168	8.82722e-178	tweety family member 2 [Source:MGI Symbol;Acc:MGI:2157091]
1	Csrp1	9.73666e-92	0.68493	0.875	0.593	2.0409e-87	1.39065e-177	0.546001	0.848	0.651	2.91494e-173	9.73666e-92	2.7813e-177	cysteine and glycine-rich protein 1 [Source:MGI Symbol;Acc:MGI:88549]
1	App	3.98545e-89	0.659633	0.961	0.837	8.3539e-85	1.61346e-177	0.512937	0.987	0.916	3.38198e-173	3.98545e-89	3.22692e-177	amyloid beta (A4) precursor protein [Source:MGI Symbol;Acc:MGI:88059]
1	Zfhx3	9.48267e-122	0.679869	0.706	0.286	1.98766e-117	1.99237e-177	0.583019	0.651	0.383	4.17621e-173	9.48267e-122	3.98474e-177	zinc finger homeobox 3 [Source:MGI Symbol;Acc:MGI:99948]
1	Lmna	2.25988e-97	0.652193	0.994	0.895	4.73694e-93	2.067e-177	0.491217	0.992	0.904	4.33263e-173	2.25988e-97	4.13399e-177	lamin A [Source:MGI Symbol;Acc:MGI:96794]
1	Cd151	2.90559e-97	0.63679	0.783	0.396	6.09041e-93	2.34996e-177	0.587401	0.695	0.439	4.92576e-173	2.90559e-97	4.69993e-177	CD151 antigen [Source:MGI Symbol;Acc:MGI:1096360]
1	Plekhg3	3.86275e-103	0.402482	0.367	0.097	8.09671e-99	4.46516e-177	0.403239	0.359	0.128	9.35942e-173	3.86275e-103	8.93032e-177	pleckstrin homology domain containing, family G (with RhoGef domain) member 3 [Source:MGI Symbol;Acc:MGI:2388284]
1	Flna	3.84065e-88	0.73916	0.925	0.774	8.05038e-84	7.6909e-177	0.572596	0.901	0.777	1.61209e-172	3.84065e-88	1.53818e-176	filamin, alpha [Source:MGI Symbol;Acc:MGI:95556]
1	Smarcd3	5.42392e-110	0.265884	0.202	0.03	1.13691e-105	1.56469e-176	0.273366	0.211	0.046	3.27975e-172	5.42392e-110	3.12938e-176	SWI/SNF related, matrix associated, actin dependent regulator of chromatin, subfamily d, member 3 [Source:MGI Symbol;Acc:MGI:1914243]
1	Abca8a	3.54997e-176	0.619514	0.41	0.075	7.44109e-172	5.56414e-130	0.396244	0.507	0.24	1.1663e-125	5.56414e-130	7.09994e-176	ATP-binding cassette, sub-family A (ABC1), member 8a [Source:MGI Symbol;Acc:MGI:2386846]
1	Git1	3.43808e-79	0.437069	0.498	0.197	7.20657e-75	1.0965e-175	0.459218	0.457	0.202	2.29836e-171	3.43808e-79	2.19299e-175	GIT ArfGAP 1 [Source:MGI Symbol;Acc:MGI:1927140]
1	Pea15a	4.66279e-143	0.908028	0.839	0.476	9.77367e-139	2.43198e-175	0.583731	0.752	0.551	5.09767e-171	4.66279e-143	4.86396e-175	phosphoprotein enriched in astrocytes 15A [Source:MGI Symbol;Acc:MGI:104799]
1	Tmem237	3.05118e-175	0.538425	0.468	0.103	6.39558e-171	8.51323e-165	0.366787	0.363	0.135	1.78446e-160	8.51323e-165	6.10236e-175	transmembrane protein 237 [Source:MGI Symbol;Acc:MGI:2138365]
1	Dhx32	8.27596e-175	0.559624	0.394	0.075	1.73472e-170	4.99898e-114	0.289148	0.257	0.093	1.04784e-109	4.99898e-114	1.65519e-174	DEAH (Asp-Glu-Ala-His) box polypeptide 32 [Source:MGI Symbol;Acc:MGI:2141813]
1	Cadm3	4.72477e-122	0.441359	0.238	0.038	9.9036e-118	1.02242e-174	0.40558	0.215	0.049	2.1431e-170	4.72477e-122	2.04484e-174	cell adhesion molecule 3 [Source:MGI Symbol;Acc:MGI:2137858]
1	Thra	2.28029e-124	0.632901	0.606	0.218	4.77972e-120	4.11005e-174	0.506421	0.603	0.322	8.61507e-170	2.28029e-124	8.2201e-174	thyroid hormone receptor alpha [Source:MGI Symbol;Acc:MGI:98742]
1	Slc35e3	2.98299e-140	0.403686	0.374	0.079	6.25265e-136	5.45724e-174	0.323304	0.28	0.082	1.14389e-169	2.98299e-140	1.09145e-173	solute carrier family 35, member E3 [Source:MGI Symbol;Acc:MGI:2448489]
1	Tgfb2	3.57316e-173	0.661922	0.517	0.124	7.48971e-169	1.59122e-93	0.316383	0.374	0.18	3.33536e-89	1.59122e-93	7.14633e-173	transforming growth factor, beta 2 [Source:MGI Symbol;Acc:MGI:98726]
1	Ank3	5.87334e-173	0.772727	0.36	0.062	1.23111e-168	3.70085e-173	0.468922	0.219	0.051	7.75735e-169	5.87334e-173	7.4017e-173	ankyrin 3, epithelial [Source:MGI Symbol;Acc:MGI:88026]
1	Tia1	3.79011e-52	0.393886	0.529	0.265	7.94445e-48	4.58035e-173	0.567781	0.549	0.285	9.60087e-169	3.79011e-52	9.1607e-173	cytotoxic granule-associated RNA binding protein 1 [Source:MGI Symbol;Acc:MGI:107914]
1	Ccser2	1.52977e-80	0.494962	0.611	0.279	3.20654e-76	1.1299e-172	0.518876	0.634	0.367	2.36838e-168	1.52977e-80	2.25979e-172	coiled-coil serine rich 2 [Source:MGI Symbol;Acc:MGI:101859]
1	Vldlr	1.53327e-172	0.433339	0.317	0.047	3.21388e-168	2.41154e-114	0.290635	0.262	0.095	5.05482e-110	2.41154e-114	3.06654e-172	very low density lipoprotein receptor [Source:MGI Symbol;Acc:MGI:98935]
1	Trp53inp2	2.11186e-107	0.574981	0.525	0.186	4.42666e-103	2.14811e-172	0.49543	0.47	0.212	4.50266e-168	2.11186e-107	4.29623e-172	transformation related protein 53 inducible nuclear protein 2 [Source:MGI Symbol;Acc:MGI:1915978]
1	Map4k5	4.92176e-112	0.463608	0.463	0.141	1.03165e-107	2.55087e-172	0.447734	0.423	0.176	5.34687e-168	4.92176e-112	5.10173e-172	mitogen-activated protein kinase kinase kinase kinase 5 [Source:MGI Symbol;Acc:MGI:1925503]
1	Fam78b	7.23323e-130	0.38812	0.332	0.067	1.51616e-125	4.46195e-172	0.374693	0.329	0.111	9.35269e-168	7.23323e-130	8.92389e-172	family with sequence similarity 78, member B [Source:MGI Symbol;Acc:MGI:2443050]
1	Tubb5	1.39647e-106	0.995711	0.97	0.87	2.92715e-102	5.75527e-171	0.63028	0.971	0.905	1.20636e-166	1.39647e-106	1.15105e-170	tubulin, beta 5 class I [Source:MGI Symbol;Acc:MGI:107812]
1	Chd6	1.11953e-87	0.531325	0.605	0.268	2.34665e-83	6.92375e-171	0.549834	0.618	0.361	1.45129e-166	1.11953e-87	1.38475e-170	chromodomain helicase DNA binding protein 6 [Source:MGI Symbol;Acc:MGI:1918639]
1	Mical3	2.17217e-72	0.364204	0.421	0.151	4.55309e-68	6.94662e-171	0.417286	0.42	0.169	1.45608e-166	2.17217e-72	1.38932e-170	microtubule associated monooxygenase, calponin and LIM domain containing 3 [Source:MGI Symbol;Acc:MGI:2442733]
1	Smarcd1	1.72e-90	0.418675	0.454	0.155	3.6053e-86	2.82876e-170	0.406171	0.412	0.167	5.92937e-166	1.72e-90	5.65753e-170	SWI/SNF related, matrix associated, actin dependent regulator of chromatin, subfamily d, member 1 [Source:MGI Symbol;Acc:MGI:1933623]
1	Tcaf1	4.78241e-106	0.56534	0.585	0.22	1.00244e-101	8.169e-170	0.4916	0.543	0.27	1.7123e-165	4.78241e-106	1.6338e-169	TRPM8 channel-associated factor 1 [Source:MGI Symbol;Acc:MGI:1914665]
1	Zdhhc2	8.82697e-72	0.289965	0.29	0.08	1.85022e-67	6.0588e-169	0.279468	0.228	0.055	1.26998e-164	8.82697e-72	1.21176e-168	zinc finger, DHHC domain containing 2 [Source:MGI Symbol;Acc:MGI:1923452]
1	Rbmx	2.56979e-94	0.397034	0.395	0.117	5.38654e-90	1.6698e-168	0.425465	0.376	0.144	3.50006e-164	2.56979e-94	3.33959e-168	RNA binding motif protein, X chromosome [Source:MGI Symbol;Acc:MGI:1343044]
1	Dip2b	5.57469e-49	0.370729	0.532	0.272	1.16851e-44	2.70377e-168	0.494191	0.539	0.273	5.66738e-164	5.57469e-49	5.40755e-168	disco interacting protein 2 homolog B [Source:MGI Symbol;Acc:MGI:2145977]
1	Prdx2	1.00601e-103	0.723346	0.955	0.83	2.1087e-99	6.09931e-168	0.524112	0.963	0.877	1.27848e-163	1.00601e-103	1.21986e-167	peroxiredoxin 2 [Source:MGI Symbol;Acc:MGI:109486]
1	Adamts12	2.57182e-167	0.543526	0.54	0.131	5.39078e-163	1.17971e-86	0.267226	0.508	0.287	2.47279e-82	1.17971e-86	5.14363e-167	a disintegrin-like and metallopeptidase (reprolysin type) with thrombospondin type 1 motif, 12 [Source:MGI Symbol;Acc:MGI:2146046]
1	Neto2	2.5094e-82	0.29568	0.317	0.085	5.25995e-78	1.40178e-166	0.341895	0.287	0.088	2.93827e-162	2.5094e-82	2.80356e-166	neuropilin (NRP) and tolloid (TLL)-like 2 [Source:MGI Symbol;Acc:MGI:1921763]
1	Rhob	1.07536e-73	0.597077	0.819	0.515	2.25406e-69	4.46762e-166	0.617641	0.778	0.584	9.36457e-162	1.07536e-73	8.93523e-166	ras homolog family member B [Source:MGI Symbol;Acc:MGI:107949]
1	Thtpa	4.92695e-113	0.316802	0.261	0.048	1.03274e-108	6.00952e-166	0.271505	0.223	0.055	1.25965e-161	4.92695e-113	1.2019e-165	thiamine triphosphatase [Source:MGI Symbol;Acc:MGI:2446078]
1	Gpsm1	1.06401e-111	0.354755	0.353	0.084	2.23028e-107	6.71628e-166	0.315737	0.279	0.084	1.4078e-161	1.06401e-111	1.34326e-165	G-protein signalling modulator 1 (AGS3-like, C. elegans) [Source:MGI Symbol;Acc:MGI:1915089]
1	Gm43445	3.46076e-86	0.266407	0.199	0.036	7.25411e-82	1.3218e-165	0.307506	0.195	0.043	2.77062e-161	3.46076e-86	2.64359e-165	predicted gene 43445 [Source:MGI Symbol;Acc:MGI:5663582]
1	Reck	2.77821e-84	0.326084	0.297	0.076	5.8234e-80	5.44459e-165	0.400417	0.347	0.127	1.14124e-160	2.77821e-84	1.08892e-164	reversion-inducing-cysteine-rich protein with kazal motifs [Source:MGI Symbol;Acc:MGI:1855698]
1	Nfia	4.95756e-139	0.725008	0.765	0.306	1.03915e-134	7.42265e-165	0.546912	0.748	0.517	1.55586e-160	4.95756e-139	1.48453e-164	nuclear factor I/A [Source:MGI Symbol;Acc:MGI:108056]
1	Nisch	5.49568e-67	0.554571	0.836	0.616	1.15195e-62	3.47738e-164	0.520886	0.823	0.697	7.28895e-160	5.49568e-67	6.95477e-164	nischarin [Source:MGI Symbol;Acc:MGI:1928323]
1	Crtac1	1.09989e-70	0.341714	0.166	0.03	2.30549e-66	6.30434e-164	0.27203	0.138	0.02	1.32145e-159	1.09989e-70	1.26087e-163	cartilage acidic protein 1 [Source:MGI Symbol;Acc:MGI:1920082]
1	Slc25a23	5.88336e-112	0.315849	0.278	0.054	1.23321e-107	8.6423e-164	0.293721	0.249	0.068	1.81151e-159	5.88336e-112	1.72846e-163	solute carrier family 25 (mitochondrial carrier; phosphate carrier), member 23 [Source:MGI Symbol;Acc:MGI:1914222]
1	Gria3	1.78184e-132	0.596656	0.492	0.14	3.7349e-128	1.91943e-163	0.432365	0.462	0.2	4.02332e-159	1.78184e-132	3.83886e-163	glutamate receptor, ionotropic, AMPA3 (alpha 3) [Source:MGI Symbol;Acc:MGI:95810]
1	Tcf12	7.60495e-76	0.641124	0.771	0.511	1.59407e-71	2.92759e-163	0.571744	0.768	0.594	6.13651e-159	7.60495e-76	5.85517e-163	transcription factor 12 [Source:MGI Symbol;Acc:MGI:101877]
1	Cfap20	7.53041e-112	0.681548	0.658	0.29	1.57845e-107	2.55364e-162	0.498051	0.575	0.316	5.35268e-158	7.53041e-112	5.10727e-162	cilia and flagella associated protein 20 [Source:MGI Symbol;Acc:MGI:107428]
1	Clasp2	1.9908e-51	0.367022	0.456	0.21	4.17291e-47	4.34153e-162	0.463425	0.502	0.241	9.10027e-158	1.9908e-51	8.68305e-162	CLIP associating protein 2 [Source:MGI Symbol;Acc:MGI:1923749]
1	Wwc2	4.29181e-65	0.459925	0.507	0.227	8.99607e-61	1.52672e-160	0.517915	0.552	0.29	3.20017e-156	4.29181e-65	3.05345e-160	WW, C2 and coiled-coil domain containing 2 [Source:MGI Symbol;Acc:MGI:1261872]
1	Ddx17	7.40837e-44	0.420762	0.84	0.692	1.55287e-39	3.84753e-160	0.557102	0.833	0.715	8.0648e-156	7.40837e-44	7.69506e-160	DEAD (Asp-Glu-Ala-Asp) box polypeptide 17 [Source:MGI Symbol;Acc:MGI:1914290]
1	Cbx5	1.27633e-120	0.690489	0.692	0.296	2.67532e-116	2.97455e-158	0.556823	0.644	0.411	6.23496e-154	1.27633e-120	5.9491e-158	chromobox 5 [Source:MGI Symbol;Acc:MGI:109372]
1	Arhgap39	2.65495e-55	0.297707	0.376	0.145	5.56505e-51	3.20546e-158	0.362279	0.351	0.13	6.71897e-154	2.65495e-55	6.41093e-158	Rho GTPase activating protein 39 [Source:MGI Symbol;Acc:MGI:107858]
1	Tspan17	6.17779e-84	0.457128	0.572	0.23	1.29493e-79	1.05281e-157	0.452987	0.5	0.241	2.20679e-153	6.17779e-84	2.10562e-157	tetraspanin 17 [Source:MGI Symbol;Acc:MGI:1921507]
1	Atat1	1.2687e-123	0.432334	0.367	0.085	2.65932e-119	2.17967e-157	0.363858	0.298	0.1	4.56881e-153	1.2687e-123	4.35935e-157	alpha tubulin acetyltransferase 1 [Source:MGI Symbol;Acc:MGI:1913869]
1	Tram2	6.10656e-130	0.607566	0.522	0.163	1.28e-125	2.44328e-157	0.441894	0.427	0.189	5.12135e-153	6.10656e-130	4.88655e-157	translocating chain-associating membrane protein 2 [Source:MGI Symbol;Acc:MGI:1924817]
1	Nfib	2.59387e-106	0.57701	0.857	0.433	5.43701e-102	6.46748e-157	0.425222	0.828	0.56	1.35565e-152	2.59387e-106	1.2935e-156	nuclear factor I/B [Source:MGI Symbol;Acc:MGI:103188]
1	Erbb2	1.67611e-109	0.290667	0.265	0.05	3.5133e-105	1.05271e-156	0.274892	0.234	0.063	2.20658e-152	1.67611e-109	2.10541e-156	erb-b2 receptor tyrosine kinase 2 [Source:MGI Symbol;Acc:MGI:95410]
1	Creb3l2	7.60372e-123	0.721893	0.709	0.297	1.59382e-118	1.57887e-156	0.52073	0.65	0.401	3.30947e-152	7.60372e-123	3.15774e-156	cAMP responsive element binding protein 3-like 2 [Source:MGI Symbol;Acc:MGI:2442695]
1	Crip2	1.71694e-99	0.637369	0.854	0.461	3.59887e-95	1.85859e-156	0.473329	0.79	0.528	3.8958e-152	1.71694e-99	3.71719e-156	cysteine rich protein 2 [Source:MGI Symbol;Acc:MGI:1915587]
1	Mpst	4.99286e-108	0.446403	0.434	0.128	1.04655e-103	1.44506e-155	0.371476	0.397	0.163	3.02898e-151	4.99286e-108	2.89011e-155	mercaptopyruvate sulfurtransferase [Source:MGI Symbol;Acc:MGI:2179733]
1	Gab1	2.84352e-114	0.462261	0.436	0.123	5.9603e-110	2.23562e-155	0.397847	0.42	0.179	4.68608e-151	2.84352e-114	4.47124e-155	growth factor receptor bound protein 2-associated protein 1 [Source:MGI Symbol;Acc:MGI:108088]
1	Col15a1	8.14954e-129	0.611703	0.783	0.318	1.70823e-124	4.108e-155	0.305165	0.837	0.54	8.61079e-151	8.14954e-129	8.21601e-155	collagen, type XV, alpha 1 [Source:MGI Symbol;Acc:MGI:88449]
1	Sipa1l1	5.47034e-155	0.804923	0.641	0.217	1.14664e-150	1.24448e-105	0.446065	0.456	0.251	2.60855e-101	1.24448e-105	1.09407e-154	signal-induced proliferation-associated 1 like 1 [Source:MGI Symbol;Acc:MGI:2443679]
1	Zfp266	1.20318e-93	0.471653	0.498	0.181	2.52198e-89	5.56347e-154	0.438694	0.483	0.233	1.16616e-149	1.20318e-93	1.11269e-153	zinc finger protein 266 [Source:MGI Symbol;Acc:MGI:1924769]
1	Ndst1	9.59276e-100	0.636377	0.718	0.352	2.01074e-95	9.58988e-153	0.532988	0.658	0.429	2.01014e-148	9.59276e-100	1.91798e-152	N-deacetylase/N-sulfotransferase (heparan glucosaminyl) 1 [Source:MGI Symbol;Acc:MGI:104719]
1	Azin1	9.65628e-77	0.620805	0.775	0.494	2.02405e-72	1.65259e-151	0.585142	0.703	0.527	3.464e-147	9.65628e-77	3.30519e-151	antizyme inhibitor 1 [Source:MGI Symbol;Acc:MGI:1859169]
1	Myo10	9.15452e-124	0.786879	0.73	0.304	1.91888e-119	3.11723e-151	0.368548	0.595	0.307	6.53402e-147	9.15452e-124	6.23446e-151	myosin X [Source:MGI Symbol;Acc:MGI:107716]
1	Plxna2	5.9581e-118	0.443088	0.344	0.078	1.24888e-113	4.40641e-150	0.349596	0.259	0.078	9.23627e-146	5.9581e-118	8.81281e-150	plexin A2 [Source:MGI Symbol;Acc:MGI:107684]
1	Fus	1.46805e-46	0.445456	0.91	0.818	3.07718e-42	1.32188e-149	0.538567	0.926	0.862	2.77079e-145	1.46805e-46	2.64376e-149	fused in sarcoma [Source:MGI Symbol;Acc:MGI:1353633]
1	Slc31a2	4.79029e-68	0.34854	0.425	0.159	1.00409e-63	2.83191e-149	0.424544	0.392	0.166	5.93596e-145	4.79029e-68	5.66381e-149	solute carrier family 31, member 2 [Source:MGI Symbol;Acc:MGI:1333844]
1	Mast2	7.04692e-101	0.502421	0.477	0.162	1.47711e-96	1.38967e-148	0.411244	0.394	0.169	2.91289e-144	7.04692e-101	2.77935e-148	microtubule associated serine/threonine kinase 2 [Source:MGI Symbol;Acc:MGI:894676]
1	Rsu1	6.73825e-118	0.744304	0.801	0.482	1.4124e-113	1.82583e-148	0.493705	0.76	0.628	3.82712e-144	6.73825e-118	3.65166e-148	Ras suppressor protein 1 [Source:MGI Symbol;Acc:MGI:103040]
1	Zfp219	7.80711e-90	0.386764	0.4	0.124	1.63645e-85	2.36606e-148	0.324806	0.317	0.113	4.95951e-144	7.80711e-90	4.73213e-148	zinc finger protein 219 [Source:MGI Symbol;Acc:MGI:1917140]
1	Arl5a	8.55577e-142	0.792194	0.682	0.261	1.79338e-137	3.00546e-148	0.519031	0.524	0.279	6.29974e-144	8.55577e-142	6.01092e-148	ADP-ribosylation factor-like 5A [Source:MGI Symbol;Acc:MGI:1922673]
1	Serf1	3.79286e-148	0.680653	0.685	0.244	7.95021e-144	8.72197e-105	0.380777	0.551	0.327	1.82821e-100	8.72197e-105	7.58571e-148	small EDRK-rich factor 1 [Source:MGI Symbol;Acc:MGI:1337114]
1	Zswim6	2.97382e-63	0.518076	0.564	0.274	6.23342e-59	5.44607e-148	0.52529	0.561	0.31	1.14155e-143	2.97382e-63	1.08921e-147	zinc finger SWIM-type containing 6 [Source:MGI Symbol;Acc:MGI:1914513]
1	Nf1	1.67536e-70	0.454324	0.564	0.256	3.51172e-66	7.7474e-148	0.517477	0.584	0.345	1.62393e-143	1.67536e-70	1.54948e-147	neurofibromin 1 [Source:MGI Symbol;Acc:MGI:97306]
1	Srek1	3.70808e-72	0.512655	0.627	0.313	7.77251e-68	2.1797e-146	0.540216	0.599	0.368	4.56888e-142	3.70808e-72	4.35941e-146	splicing regulatory glutamine/lysine-rich protein 1 [Source:MGI Symbol;Acc:MGI:2145245]
1	Luc7l2	9.421e-36	0.388954	0.857	0.764	1.97474e-31	4.42976e-145	0.523802	0.894	0.809	9.28522e-141	9.421e-36	8.85952e-145	LUC7-like 2 (S. cerevisiae) [Source:MGI Symbol;Acc:MGI:2183260]
1	Zmynd11	4.00571e-88	0.576534	0.729	0.388	8.39637e-84	4.80403e-145	0.520037	0.705	0.516	1.00697e-140	4.00571e-88	9.60806e-145	zinc finger, MYND domain containing 11 [Source:MGI Symbol;Acc:MGI:1913755]
1	Mxd4	3.12204e-48	0.536503	0.808	0.679	6.5441e-44	5.24009e-145	0.54124	0.852	0.739	1.09838e-140	3.12204e-48	1.04802e-144	Max dimerization protein 4 [Source:MGI Symbol;Acc:MGI:104991]
1	Top2b	1.87549e-62	0.542395	0.805	0.599	3.93121e-58	2.3984e-144	0.524458	0.826	0.713	5.02729e-140	1.87549e-62	4.7968e-144	topoisomerase (DNA) II beta [Source:MGI Symbol;Acc:MGI:98791]
1	Xrcc5	1.71248e-96	0.415883	0.415	0.127	3.58953e-92	4.87136e-143	0.335066	0.336	0.128	1.02109e-138	1.71248e-96	9.74272e-143	X-ray repair complementing defective repair in Chinese hamster cells 5 [Source:MGI Symbol;Acc:MGI:104517]
1	Mex3a	4.93357e-143	0.425245	0.379	0.079	1.03412e-138	3.48409e-102	0.280298	0.259	0.101	7.303e-98	3.48409e-102	9.86713e-143	mex3 RNA binding family member A [Source:MGI Symbol;Acc:MGI:1919890]
1	Cdc42se1	2.72662e-72	0.552549	0.744	0.454	5.71526e-68	1.05697e-142	0.482344	0.643	0.413	2.21552e-138	2.72662e-72	2.11395e-142	CDC42 small effector 1 [Source:MGI Symbol;Acc:MGI:1889510]
1	Gm10115	2.42422e-114	0.259063	0.199	0.028	5.08141e-110	1.07014e-142	0.262647	0.192	0.047	2.24313e-138	2.42422e-114	2.14029e-142	predicted gene 10115 [Source:MGI Symbol;Acc:MGI:3641675]
1	Gpc6	1.97236e-142	0.42747	0.368	0.075	4.13426e-138	1.91309e-139	0.305231	0.286	0.097	4.01003e-135	1.91309e-139	3.94472e-142	glypican 6 [Source:MGI Symbol;Acc:MGI:1346322]
1	Tspan3	6.2099e-64	0.488024	0.817	0.547	1.30166e-59	7.30734e-142	0.462347	0.81	0.655	1.53169e-137	6.2099e-64	1.46147e-141	tetraspanin 3 [Source:MGI Symbol;Acc:MGI:1928098]
1	Sept8	1.29007e-56	0.366106	0.474	0.213	2.70412e-52	8.3934e-142	0.427224	0.502	0.258	1.75934e-137	1.29007e-56	1.67868e-141	NA
1	Ankrd50	7.32374e-127	0.532298	0.471	0.135	1.53513e-122	1.28255e-141	0.413013	0.42	0.192	2.68835e-137	7.32374e-127	2.5651e-141	ankyrin repeat domain 50 [Source:MGI Symbol;Acc:MGI:2139777]
1	mt-Nd3	1.14875e-51	0.478817	1	0.984	2.40789e-47	2.66956e-141	0.495409	0.999	0.994	5.59566e-137	1.14875e-51	5.33911e-141	mitochondrially encoded NADH dehydrogenase 3 [Source:MGI Symbol;Acc:MGI:102499]
1	Paqr4	7.62739e-91	0.279561	0.249	0.052	1.59878e-86	2.93986e-141	0.263695	0.224	0.063	6.16225e-137	7.62739e-91	5.87973e-141	progestin and adipoQ receptor family member IV [Source:MGI Symbol;Acc:MGI:1923748]
1	Tubb3	4.93921e-141	0.62157	0.265	0.041	1.03531e-136	7.97373e-131	0.32545	0.211	0.059	1.67137e-126	7.97373e-131	9.87843e-141	tubulin, beta 3 class III [Source:MGI Symbol;Acc:MGI:107813]
1	Rev3l	3.53773e-66	0.393923	0.443	0.178	7.41544e-62	7.24553e-141	0.439844	0.444	0.212	1.51874e-136	3.53773e-66	1.44911e-140	REV3 like, DNA directed polymerase zeta catalytic subunit [Source:MGI Symbol;Acc:MGI:1337131]
1	St6gal1	5.79642e-56	0.362284	0.484	0.214	1.21499e-51	1.00373e-140	0.376333	0.428	0.19	2.10392e-136	5.79642e-56	2.00746e-140	beta galactoside alpha 2,6 sialyltransferase 1 [Source:MGI Symbol;Acc:MGI:108470]
1	Sox11	3.68147e-140	0.493838	0.259	0.039	7.71673e-136	2.98857e-131	0.381063	0.222	0.065	6.26433e-127	2.98857e-131	7.36294e-140	SRY (sex determining region Y)-box 11 [Source:MGI Symbol;Acc:MGI:98359]
1	Rcc2	4.27292e-55	0.437624	0.698	0.419	8.95647e-51	3.09799e-139	0.45339	0.619	0.377	6.4937e-135	4.27292e-55	6.19598e-139	regulator of chromosome condensation 2 [Source:MGI Symbol;Acc:MGI:1919784]
1	Pik3r1	2.01786e-61	0.545921	0.732	0.477	4.22963e-57	4.92379e-137	0.502761	0.735	0.556	1.03208e-132	2.01786e-61	9.84759e-137	phosphoinositide-3-kinase regulatory subunit 1 [Source:MGI Symbol;Acc:MGI:97583]
1	Gli3	1.23853e-99	0.406211	0.379	0.106	2.59608e-95	1.64404e-136	0.353454	0.34	0.135	3.44608e-132	1.23853e-99	3.28808e-136	GLI-Kruppel family member GLI3 [Source:MGI Symbol;Acc:MGI:95729]
1	Dip2c	4.91579e-85	0.479337	0.492	0.187	1.0304e-80	2.07564e-136	0.420241	0.436	0.209	4.35075e-132	4.91579e-85	4.15128e-136	disco interacting protein 2 homolog C [Source:MGI Symbol;Acc:MGI:1920179]
1	Brd8	1.24971e-65	0.443278	0.525	0.237	2.61951e-61	2.83923e-136	0.487569	0.508	0.273	5.9513e-132	1.24971e-65	5.67845e-136	bromodomain containing 8 [Source:MGI Symbol;Acc:MGI:1925906]
1	Adamts5	3.43241e-108	0.471583	0.558	0.18	7.19467e-104	3.48029e-136	0.460032	0.593	0.325	7.29503e-132	3.43241e-108	6.96057e-136	a disintegrin-like and metallopeptidase (reprolysin type) with thrombospondin type 1 motif, 5 (aggrecanase-2) [Source:MGI Symbol;Acc:MGI:1346321]
1	Vezf1	1.19939e-93	0.566496	0.641	0.286	2.51404e-89	4.7255e-135	0.47321	0.584	0.351	9.90512e-131	1.19939e-93	9.451e-135	vascular endothelial zinc finger 1 [Source:MGI Symbol;Acc:MGI:1313291]
1	P2ry1	2.62057e-107	0.296495	0.259	0.049	5.49298e-103	3.30292e-134	0.253776	0.225	0.066	6.92325e-130	2.62057e-107	6.60584e-134	purinergic receptor P2Y, G-protein coupled 1 [Source:MGI Symbol;Acc:MGI:105049]
1	Gpsm2	3.80264e-76	0.28828	0.299	0.082	7.97072e-72	3.94851e-134	0.326836	0.293	0.106	8.27646e-130	3.80264e-76	7.89701e-134	G-protein signalling modulator 2 (AGS3-like, C. elegans) [Source:MGI Symbol;Acc:MGI:1923373]
1	Adgrl2	6.50945e-110	0.522684	0.466	0.143	1.36444e-105	7.16099e-134	0.399542	0.388	0.171	1.50101e-129	6.50945e-110	1.4322e-133	adhesion G protein-coupled receptor L2 [Source:MGI Symbol;Acc:MGI:2139714]
1	Ankrd28	5.13659e-68	0.399772	0.457	0.181	1.07668e-63	7.43373e-134	0.433481	0.443	0.21	1.55818e-129	5.13659e-68	1.48675e-133	ankyrin repeat domain 28 [Source:MGI Symbol;Acc:MGI:2145661]
1	Prxl2b	1.24629e-54	0.278004	0.377	0.144	2.61236e-50	4.08999e-133	0.353127	0.4	0.173	8.57304e-129	1.24629e-54	8.17999e-133	peroxiredoxin like 2B [Source:MGI Symbol;Acc:MGI:1913719]
1	Txndc16	1.24835e-99	0.427923	0.448	0.142	2.61666e-95	4.79518e-133	0.376518	0.385	0.169	1.00512e-128	1.24835e-99	9.59037e-133	thioredoxin domain containing 16 [Source:MGI Symbol;Acc:MGI:1917811]
1	Igfbp5	1.11187e-104	0.614764	0.54	0.179	2.3306e-100	7.87389e-133	0.334897	0.531	0.274	1.65045e-128	1.11187e-104	1.57478e-132	insulin-like growth factor binding protein 5 [Source:MGI Symbol;Acc:MGI:96440]
1	Anxa6	6.58486e-71	0.581788	0.843	0.639	1.38025e-66	1.0609e-132	0.491516	0.8	0.671	2.22376e-128	6.58486e-71	2.12181e-132	annexin A6 [Source:MGI Symbol;Acc:MGI:88255]
1	Ppib	2.68606e-75	0.554193	0.971	0.962	5.63026e-71	1.51556e-132	0.446386	0.992	0.977	3.17676e-128	2.68606e-75	3.03112e-132	peptidylprolyl isomerase B [Source:MGI Symbol;Acc:MGI:97750]
1	Capns1	2.98327e-31	0.413491	0.941	0.917	6.25324e-27	4.25048e-132	0.439185	0.954	0.922	8.90944e-128	2.98327e-31	8.50097e-132	calpain, small subunit 1 [Source:MGI Symbol;Acc:MGI:88266]
1	Fkbp10	1.13866e-131	0.553634	0.689	0.231	2.38674e-127	3.30998e-104	0.333297	0.534	0.295	6.93805e-100	3.30998e-104	2.27731e-131	FK506 binding protein 10 [Source:MGI Symbol;Acc:MGI:104769]
1	Gm4258	3.48105e-75	0.250313	0.21	0.044	7.29664e-71	1.44667e-131	0.264821	0.196	0.052	3.03237e-127	3.48105e-75	2.89335e-131	predicted gene 4258 [Source:MGI Symbol;Acc:MGI:3782435]
1	Angptl2	5.20381e-90	0.454336	0.674	0.274	1.09077e-85	1.89538e-131	0.433587	0.679	0.422	3.9729e-127	5.20381e-90	3.79076e-131	angiopoietin-like 2 [Source:MGI Symbol;Acc:MGI:1347002]
1	Ilk	2.01692e-120	0.770467	0.787	0.451	4.22767e-116	2.21173e-131	0.503106	0.69	0.527	4.63601e-127	2.01692e-120	4.42346e-131	integrin linked kinase [Source:MGI Symbol;Acc:MGI:1195267]
1	Tsc22d2	3.7314e-62	0.569908	0.579	0.293	7.82138e-58	6.09349e-131	0.644628	0.585	0.374	1.27726e-126	3.7314e-62	1.2187e-130	TSC22 domain family, member 2 [Source:MGI Symbol;Acc:MGI:1919283]
1	Flot1	4.72133e-69	0.506501	0.6	0.298	9.89638e-65	2.3698e-130	0.454177	0.527	0.294	4.96734e-126	4.72133e-69	4.7396e-130	flotillin 1 [Source:MGI Symbol;Acc:MGI:1100500]
1	Arglu1	1.10276e-32	0.365679	0.754	0.591	2.31149e-28	1.01153e-129	0.520203	0.764	0.625	2.12027e-125	1.10276e-32	2.02307e-129	arginine and glutamate rich 1 [Source:MGI Symbol;Acc:MGI:2442985]
1	Arhgef3	1.06633e-79	0.339695	0.419	0.138	2.23514e-75	1.4538e-129	0.309402	0.346	0.137	3.04731e-125	1.06633e-79	2.9076e-129	Rho guanine nucleotide exchange factor (GEF) 3 [Source:MGI Symbol;Acc:MGI:1918954]
1	Gsap	9.32286e-70	0.292237	0.303	0.089	1.95416e-65	1.93969e-129	0.304546	0.255	0.085	4.06579e-125	9.32286e-70	3.87939e-129	gamma-secretase activating protein [Source:MGI Symbol;Acc:MGI:2442259]
1	Clcn3	1.63399e-47	0.316121	0.498	0.24	3.425e-43	2.04093e-129	0.389246	0.469	0.233	4.278e-125	1.63399e-47	4.08187e-129	chloride channel, voltage-sensitive 3 [Source:MGI Symbol;Acc:MGI:103555]
1	Hmgb1	9.66365e-66	0.621352	0.983	0.955	2.0256e-61	2.32383e-129	0.435987	0.994	0.977	4.87098e-125	9.66365e-66	4.64766e-129	high mobility group box 1 [Source:MGI Symbol;Acc:MGI:96113]
1	Kif3c	1.20317e-61	0.281597	0.294	0.092	2.52197e-57	8.77883e-129	0.270011	0.245	0.079	1.84013e-124	1.20317e-61	1.75577e-128	kinesin family member 3C [Source:MGI Symbol;Acc:MGI:107979]
1	Slc22a17	1.86577e-92	0.366311	0.422	0.129	3.91083e-88	9.18565e-128	0.302317	0.317	0.122	1.9254e-123	1.86577e-92	1.83713e-127	solute carrier family 22 (organic cation transporter), member 17 [Source:MGI Symbol;Acc:MGI:1926225]
1	Map1a	7.76152e-90	0.462457	0.44	0.146	1.62689e-85	3.83172e-127	0.400062	0.428	0.202	8.03168e-123	7.76152e-90	7.66345e-127	microtubule-associated protein 1 A [Source:MGI Symbol;Acc:MGI:1306776]
1	mt-Co3	7.08574e-36	0.346378	1	0.999	1.48524e-31	1.67476e-126	0.41851	1	1	3.51047e-122	7.08574e-36	3.34952e-126	mitochondrially encoded cytochrome c oxidase III [Source:MGI Symbol;Acc:MGI:102502]
1	Lpcat1	4.38199e-101	0.472042	0.508	0.175	9.18508e-97	4.84337e-126	0.348692	0.386	0.173	1.01522e-121	4.38199e-101	9.68673e-126	lysophosphatidylcholine acyltransferase 1 [Source:MGI Symbol;Acc:MGI:2384812]
1	9530068E07Rik	1.88783e-48	0.439645	0.834	0.66	3.95708e-44	8.9557e-126	0.451852	0.794	0.677	1.8772e-121	1.88783e-48	1.79114e-125	RIKEN cDNA 9530068E07 gene [Source:MGI Symbol;Acc:MGI:2654705]
1	Syne1	1.90366e-125	0.69902	0.611	0.213	3.99026e-121	2.51544e-91	0.422952	0.431	0.238	5.27262e-87	2.51544e-91	3.80732e-125	spectrin repeat containing, nuclear envelope 1 [Source:MGI Symbol;Acc:MGI:1927152]
1	Ppic	2.25066e-125	0.805894	0.91	0.54	4.71761e-121	1.59328e-114	0.348605	0.9	0.666	3.33968e-110	1.59328e-114	4.50132e-125	peptidylprolyl isomerase C [Source:MGI Symbol;Acc:MGI:97751]
1	Fam178b	8.02228e-33	0.331695	0.222	0.084	1.68155e-28	7.00212e-125	0.300742	0.233	0.073	1.46771e-120	8.02228e-33	1.40042e-124	family with sequence similarity 178, member B [Source:MGI Symbol;Acc:MGI:3026913]
1	Kif3a	7.92408e-75	0.378795	0.413	0.147	1.66097e-70	9.03508e-125	0.375171	0.393	0.181	1.89384e-120	7.92408e-75	1.80702e-124	kinesin family member 3A [Source:MGI Symbol;Acc:MGI:107689]
1	Myef2	7.02505e-100	0.521183	0.522	0.19	1.47252e-95	1.12379e-124	0.376078	0.426	0.205	2.35558e-120	7.02505e-100	2.24759e-124	myelin basic protein expression factor 2, repressor [Source:MGI Symbol;Acc:MGI:104592]
1	Fbxl7	1.4733e-49	0.285585	0.342	0.132	3.08818e-45	2.32392e-124	0.357734	0.367	0.16	4.87118e-120	1.4733e-49	4.64785e-124	F-box and leucine-rich repeat protein 7 [Source:MGI Symbol;Acc:MGI:3052506]
1	Malat1	2.56416e-29	0.607585	0.998	0.99	5.37473e-25	2.56849e-124	0.631717	1	0.998	5.38382e-120	2.56416e-29	5.13698e-124	metastasis associated lung adenocarcinoma transcript 1 (non-coding RNA) [Source:MGI Symbol;Acc:MGI:1919539]
1	Pdgfb	3.09845e-93	0.359547	0.323	0.081	6.49466e-89	2.67653e-124	0.317436	0.25	0.083	5.61027e-120	3.09845e-93	5.35306e-124	platelet derived growth factor, B polypeptide [Source:MGI Symbol;Acc:MGI:97528]
1	Hnrnph1	2.11482e-46	0.459667	0.875	0.719	4.43288e-42	2.20869e-122	0.479025	0.842	0.742	4.62964e-118	2.11482e-46	4.41738e-122	heterogeneous nuclear ribonucleoprotein H1 [Source:MGI Symbol;Acc:MGI:1891925]
1	Cdk6	2.95433e-122	0.89071	0.725	0.332	6.19258e-118	2.20073e-113	0.517999	0.585	0.378	4.61295e-109	2.20073e-113	5.90867e-122	cyclin-dependent kinase 6 [Source:MGI Symbol;Acc:MGI:1277162]
1	Ganc	2.58094e-55	0.308781	0.348	0.13	5.40991e-51	2.84443e-121	0.309778	0.327	0.133	5.96221e-117	2.58094e-55	5.68886e-121	glucosidase, alpha; neutral C [Source:MGI Symbol;Acc:MGI:1923301]
1	Otud7b	1.93203e-53	0.340474	0.445	0.194	4.04973e-49	3.74144e-121	0.376688	0.41	0.197	7.84242e-117	1.93203e-53	7.48287e-121	OTU domain containing 7B [Source:MGI Symbol;Acc:MGI:2654703]
1	Atxn2	3.68029e-56	0.416892	0.581	0.299	7.71425e-52	7.15224e-121	0.447119	0.566	0.343	1.49918e-116	3.68029e-56	1.43045e-120	ataxin 2 [Source:MGI Symbol;Acc:MGI:1277223]
1	Fubp1	1.41911e-36	0.424776	0.745	0.566	2.97459e-32	7.44986e-121	0.531841	0.739	0.606	1.56156e-116	1.41911e-36	1.48997e-120	far upstream element (FUSE) binding protein 1 [Source:MGI Symbol;Acc:MGI:1196294]
1	Spats2l	1.54937e-117	0.438013	0.422	0.112	3.24764e-113	9.31144e-121	0.346823	0.402	0.184	1.95177e-116	1.54937e-117	1.86229e-120	spermatogenesis associated, serine-rich 2-like [Source:MGI Symbol;Acc:MGI:1914448]
1	Rnf19a	8.39399e-62	0.347773	0.446	0.181	1.75947e-57	1.3777e-120	0.34869	0.422	0.204	2.8878e-116	8.39399e-62	2.7554e-120	ring finger protein 19A [Source:MGI Symbol;Acc:MGI:1353623]
1	Tln2	1.56116e-120	0.507988	0.534	0.162	3.27235e-116	1.60547e-63	0.250362	0.478	0.291	3.36522e-59	1.60547e-63	3.12233e-120	talin 2 [Source:MGI Symbol;Acc:MGI:1917799]
1	Fktn	1.82125e-97	0.329358	0.312	0.075	3.81752e-93	1.88416e-120	0.291403	0.282	0.106	3.94939e-116	1.82125e-97	3.76832e-120	fukutin [Source:MGI Symbol;Acc:MGI:2179507]
1	Laptm4b	2.36407e-111	0.520362	0.493	0.16	4.95533e-107	1.1049e-119	0.383706	0.43	0.213	2.31599e-115	2.36407e-111	2.2098e-119	lysosomal-associated protein transmembrane 4B [Source:MGI Symbol;Acc:MGI:1890494]
1	Mageh1	1.46964e-119	0.432428	0.389	0.097	3.08051e-115	3.21578e-85	0.269056	0.312	0.147	6.7406e-81	3.21578e-85	2.93928e-119	melanoma antigen, family H, 1 [Source:MGI Symbol;Acc:MGI:1922875]
1	mt-Atp6	1.66423e-34	0.368595	1	0.999	3.4884e-30	3.11945e-118	0.424812	1	1	6.53867e-114	1.66423e-34	6.23889e-118	mitochondrially encoded ATP synthase 6 [Source:MGI Symbol;Acc:MGI:99927]
1	Fnta	1.09263e-65	0.455929	0.621	0.321	2.29027e-61	4.09102e-118	0.41802	0.573	0.353	8.57519e-114	1.09263e-65	8.18205e-118	farnesyltransferase, CAAX box, alpha [Source:MGI Symbol;Acc:MGI:104683]
1	Gkap1	5.28171e-87	0.451517	0.472	0.171	1.1071e-82	6.67032e-118	0.372523	0.426	0.211	1.39817e-113	5.28171e-87	1.33406e-117	G kinase anchoring protein 1 [Source:MGI Symbol;Acc:MGI:1891694]
1	Armcx3	2.73232e-117	0.616582	0.597	0.226	5.72721e-113	2.25139e-116	0.433934	0.536	0.316	4.71913e-112	2.25139e-116	5.46463e-117	armadillo repeat containing, X-linked 3 [Source:MGI Symbol;Acc:MGI:1918953]
1	Cbx3	3.21168e-91	0.640817	0.9	0.728	6.732e-87	5.79213e-117	0.439295	0.841	0.738	1.21409e-112	3.21168e-91	1.15843e-116	chromobox 3 [Source:MGI Symbol;Acc:MGI:108515]
1	Rab31	1.53746e-116	0.776037	0.677	0.298	3.22268e-112	1.29505e-87	0.36682	0.522	0.326	2.71455e-83	1.29505e-87	3.07493e-116	RAB31, member RAS oncogene family [Source:MGI Symbol;Acc:MGI:1914603]
1	P2rx7	2.10664e-83	0.342059	0.357	0.105	4.41573e-79	2.03817e-116	0.275646	0.3	0.116	4.27222e-112	2.10664e-83	4.07635e-116	purinergic receptor P2X, ligand-gated ion channel, 7 [Source:MGI Symbol;Acc:MGI:1339957]
1	Calr	1.21775e-30	0.353196	0.986	0.975	2.55252e-26	3.39559e-116	0.44491	0.995	0.986	7.11749e-112	1.21775e-30	6.79118e-116	calreticulin [Source:MGI Symbol;Acc:MGI:88252]
1	Pbx1	4.91024e-116	0.565384	0.615	0.224	1.02923e-111	1.03038e-110	0.385811	0.543	0.318	2.15978e-106	1.03038e-110	9.82047e-116	pre B cell leukemia homeobox 1 [Source:MGI Symbol;Acc:MGI:97495]
1	Gm37494	8.1428e-80	0.363568	0.326	0.095	1.70681e-75	5.08535e-116	0.344477	0.301	0.122	1.06594e-111	8.1428e-80	1.01707e-115	predicted gene, 37494 [Source:MGI Symbol;Acc:MGI:5610722]
1	Pnn	1.5773e-48	0.506588	0.665	0.416	3.30618e-44	3.27891e-115	0.502231	0.682	0.516	6.87293e-111	1.5773e-48	6.55783e-115	pinin [Source:MGI Symbol;Acc:MGI:1100514]
1	Ezh2	3.68998e-61	0.406498	0.477	0.204	7.73457e-57	4.73169e-115	0.36726	0.421	0.205	9.9181e-111	3.68998e-61	9.46339e-115	enhancer of zeste 2 polycomb repressive complex 2 subunit [Source:MGI Symbol;Acc:MGI:107940]
1	BC005561	2.12888e-60	0.460941	0.446	0.192	4.46234e-56	1.30121e-114	0.466848	0.467	0.254	2.72746e-110	2.12888e-60	2.60242e-114	NA
1	Arhgap42	1.8304e-114	0.466138	0.415	0.113	3.8367e-110	3.49012e-75	0.262013	0.348	0.181	7.31564e-71	3.49012e-75	3.6608e-114	Rho GTPase activating protein 42 [Source:MGI Symbol;Acc:MGI:1918794]
1	Arl8a	1.16133e-47	0.404732	0.591	0.333	2.43427e-43	2.05117e-114	0.4398	0.58	0.366	4.29945e-110	1.16133e-47	4.10233e-114	ADP-ribosylation factor-like 8A [Source:MGI Symbol;Acc:MGI:1915974]
1	Tle3	2.46141e-44	0.368675	0.548	0.295	5.15937e-40	2.38519e-114	0.406605	0.5	0.281	4.99959e-110	2.46141e-44	4.77037e-114	transducin-like enhancer of split 3 [Source:MGI Symbol;Acc:MGI:104634]
1	Srgap1	3.50541e-87	0.303036	0.264	0.061	7.34769e-83	4.08853e-114	0.266663	0.245	0.086	8.56997e-110	3.50541e-87	8.17707e-114	SLIT-ROBO Rho GTPase activating protein 1 [Source:MGI Symbol;Acc:MGI:2152936]
1	Ttc3	1.1126e-76	0.622828	0.771	0.482	2.33212e-72	4.66461e-113	0.47858	0.744	0.599	9.77749e-109	1.1126e-76	9.32922e-113	tetratricopeptide repeat domain 3 [Source:MGI Symbol;Acc:MGI:1276539]
1	Pten	5.72021e-48	0.517847	0.811	0.66	1.19901e-43	7.51841e-113	0.47608	0.829	0.758	1.57593e-108	5.72021e-48	1.50368e-112	phosphatase and tensin homolog [Source:MGI Symbol;Acc:MGI:109583]
1	Cpm	6.10394e-72	0.463688	0.258	0.067	1.27945e-67	1.01856e-112	0.407438	0.182	0.051	2.135e-108	6.10394e-72	2.03712e-112	carboxypeptidase M [Source:MGI Symbol;Acc:MGI:1917824]
1	Smim15	2.38567e-67	0.494199	0.656	0.352	5.0006e-63	1.59614e-112	0.445889	0.627	0.44	3.34567e-108	2.38567e-67	3.19228e-112	small integral membrane protein 15 [Source:MGI Symbol;Acc:MGI:1922866]
1	Hnrnpr	4.6301e-52	0.490915	0.713	0.483	9.70516e-48	1.85005e-112	0.473923	0.706	0.558	3.8779e-108	4.6301e-52	3.70011e-112	heterogeneous nuclear ribonucleoprotein R [Source:MGI Symbol;Acc:MGI:1891692]
1	Tspan6	6.24145e-112	0.466356	0.452	0.134	1.30827e-107	3.31958e-83	0.290335	0.367	0.19	6.95818e-79	3.31958e-83	1.24829e-111	tetraspanin 6 [Source:MGI Symbol;Acc:MGI:1926264]
1	Scd2	8.25919e-28	0.272089	0.837	0.682	1.73121e-23	2.30042e-111	0.413294	0.865	0.711	4.82191e-107	8.25919e-28	4.60084e-111	stearoyl-Coenzyme A desaturase 2 [Source:MGI Symbol;Acc:MGI:98240]
1	Pcdhb5	8.19835e-89	0.273445	0.21	0.039	1.71846e-84	4.71412e-111	0.258283	0.184	0.053	9.88127e-107	8.19835e-89	9.42824e-111	protocadherin beta 5 [Source:MGI Symbol;Acc:MGI:2136739]
1	C1galt1	9.38708e-42	0.341039	0.535	0.287	1.96763e-37	7.08006e-111	0.374635	0.48	0.256	1.48405e-106	9.38708e-42	1.41601e-110	core 1 synthase, glycoprotein-N-acetylgalactosamine 3-beta-galactosyltransferase, 1 [Source:MGI Symbol;Acc:MGI:2151071]
1	Papss1	4.81822e-94	0.547279	0.638	0.286	1.00995e-89	7.86247e-111	0.396355	0.538	0.326	1.64805e-106	4.81822e-94	1.57249e-110	3'-phosphoadenosine 5'-phosphosulfate synthase 1 [Source:MGI Symbol;Acc:MGI:1330587]
1	H2-Q4	6.96229e-38	0.351407	0.538	0.29	1.45937e-33	8.63609e-111	0.400706	0.479	0.256	1.81021e-106	6.96229e-38	1.72722e-110	histocompatibility 2, Q region locus 4 [Source:MGI Symbol;Acc:MGI:95933]
1	Bcar1	1.08894e-52	0.26794	0.308	0.109	2.28252e-48	2.73896e-110	0.292846	0.283	0.112	5.74112e-106	1.08894e-52	5.47791e-110	breast cancer anti-estrogen resistance 1 [Source:MGI Symbol;Acc:MGI:108091]
1	Abhd4	4.53474e-43	0.339502	0.495	0.25	9.50527e-39	2.77184e-110	0.37633	0.491	0.273	5.81006e-106	4.53474e-43	5.54369e-110	abhydrolase domain containing 4 [Source:MGI Symbol;Acc:MGI:1915938]
1	Cpsf6	2.42665e-29	0.310851	0.564	0.358	5.0865e-25	3.21984e-110	0.457727	0.584	0.378	6.7491e-106	2.42665e-29	6.43967e-110	cleavage and polyadenylation specific factor 6 [Source:MGI Symbol;Acc:MGI:1913948]
1	Nectin3	1.25949e-56	0.352145	0.452	0.195	2.64002e-52	8.86113e-110	0.352905	0.427	0.218	1.85738e-105	1.25949e-56	1.77223e-109	nectin cell adhesion molecule 3 [Source:MGI Symbol;Acc:MGI:1930171]
1	mt-Nd4l	2.14843e-71	0.640166	0.934	0.786	4.50333e-67	1.30726e-109	0.474256	0.927	0.878	2.74016e-105	2.14843e-71	2.61453e-109	mitochondrially encoded NADH dehydrogenase 4L [Source:MGI Symbol;Acc:MGI:102497]
1	Ap3m1	2.61686e-68	0.402901	0.525	0.231	5.48519e-64	2.19768e-109	0.367105	0.436	0.231	4.60655e-105	2.61686e-68	4.39535e-109	adaptor-related protein complex 3, mu 1 subunit [Source:MGI Symbol;Acc:MGI:1929212]
1	Ctnnb1	7.64447e-57	0.358822	0.946	0.817	1.60236e-52	2.20314e-109	0.287292	0.919	0.842	4.61799e-105	7.64447e-57	4.40627e-109	catenin (cadherin associated protein), beta 1 [Source:MGI Symbol;Acc:MGI:88276]
1	Gcc2	4.37243e-43	0.371606	0.437	0.216	9.16504e-39	2.34789e-109	0.439928	0.475	0.267	4.9214e-105	4.37243e-43	4.69577e-109	GRIP and coiled-coil domain containing 2 [Source:MGI Symbol;Acc:MGI:1917547]
1	Ccdc34	2.94076e-109	0.798421	0.635	0.259	6.16412e-105	1.06e-74	0.372024	0.519	0.336	2.22186e-70	1.06e-74	5.88151e-109	coiled-coil domain containing 34 [Source:MGI Symbol;Acc:MGI:1915451]
1	Pard3	1.86213e-74	0.356621	0.365	0.12	3.90321e-70	4.1285e-109	0.316842	0.357	0.164	8.65376e-105	1.86213e-74	8.25701e-109	par-3 family cell polarity regulator [Source:MGI Symbol;Acc:MGI:2135608]
1	Ankrd39	2.22431e-48	0.273105	0.317	0.12	4.66237e-44	1.45023e-108	0.306588	0.305	0.129	3.03983e-104	2.22431e-48	2.90047e-108	ankyrin repeat domain 39 [Source:MGI Symbol;Acc:MGI:1914816]
1	Ccn1	2.72261e-108	0.644556	0.548	0.182	5.70686e-104	1.19293e-54	0.376015	0.477	0.315	2.50051e-50	1.19293e-54	5.44521e-108	cellular communication network factor 1 [Source:MGI Symbol;Acc:MGI:88613]
1	Puf60	1.51804e-47	0.456271	0.67	0.444	3.18197e-43	4.50053e-108	0.449769	0.628	0.446	9.43356e-104	1.51804e-47	9.00106e-108	poly-U binding splicing factor 60 [Source:MGI Symbol;Acc:MGI:1915209]
1	Gsk3b	1.11481e-35	0.367913	0.831	0.719	2.33676e-31	5.23842e-108	0.419755	0.834	0.765	1.09802e-103	1.11481e-35	1.04768e-107	glycogen synthase kinase 3 beta [Source:MGI Symbol;Acc:MGI:1861437]
1	Tlr3	3.05735e-70	0.268229	0.268	0.072	6.40851e-66	1.1596e-107	0.257933	0.263	0.099	2.43064e-103	3.05735e-70	2.31921e-107	toll-like receptor 3 [Source:MGI Symbol;Acc:MGI:2156367]
1	Nlk	3.36106e-68	0.402421	0.478	0.196	7.04512e-64	1.01118e-106	0.345987	0.384	0.187	2.11954e-102	3.36106e-68	2.02237e-106	nemo like kinase [Source:MGI Symbol;Acc:MGI:1201387]
1	Cdc23	3.26993e-55	0.280536	0.326	0.117	6.85409e-51	1.84711e-106	0.311097	0.313	0.135	3.87173e-102	3.26993e-55	3.69422e-106	CDC23 cell division cycle 23 [Source:MGI Symbol;Acc:MGI:1098815]
1	Ppp2r3a	4.82277e-106	0.473561	0.433	0.13	1.0109e-101	1.72175e-98	0.322656	0.359	0.173	3.60897e-94	1.72175e-98	9.64554e-106	protein phosphatase 2, regulatory subunit B'', alpha [Source:MGI Symbol;Acc:MGI:2442104]
1	Ptov1	1.4755e-91	0.603144	0.828	0.516	3.0928e-87	6.06136e-106	0.42255	0.762	0.631	1.27052e-101	1.4755e-91	1.21227e-105	prostate tumor over expressed gene 1 [Source:MGI Symbol;Acc:MGI:1933946]
1	Snrnp70	3.60304e-21	0.269802	0.843	0.804	7.55232e-17	7.21054e-106	0.416433	0.844	0.792	1.5114e-101	3.60304e-21	1.44211e-105	small nuclear ribonucleoprotein 70 (U1) [Source:MGI Symbol;Acc:MGI:98341]
1	Nol7	4.66329e-54	0.469687	0.822	0.657	9.77473e-50	8.49349e-106	0.418926	0.743	0.623	1.78032e-101	4.66329e-54	1.6987e-105	nucleolar protein 7 [Source:MGI Symbol;Acc:MGI:1917328]
1	Reep3	2.42152e-29	0.377745	0.793	0.692	5.07575e-25	9.00617e-105	0.479041	0.832	0.778	1.88778e-100	2.42152e-29	1.80123e-104	receptor accessory protein 3 [Source:MGI Symbol;Acc:MGI:88930]
1	Emc10	8.41134e-47	0.433223	0.821	0.693	1.7631e-42	1.18785e-104	0.413037	0.784	0.702	2.48986e-100	8.41134e-47	2.3757e-104	ER membrane protein complex subunit 10 [Source:MGI Symbol;Acc:MGI:1916933]
1	Spata6	1.96756e-84	0.409558	0.487	0.182	4.1242e-80	3.25274e-104	0.331553	0.4	0.201	6.81807e-100	1.96756e-84	6.50548e-104	spermatogenesis associated 6 [Source:MGI Symbol;Acc:MGI:1915196]
1	Dpysl2	1.42204e-95	0.707305	0.822	0.587	2.98074e-91	3.42934e-104	0.421062	0.755	0.646	7.18824e-100	1.42204e-95	6.85868e-104	dihydropyrimidinase-like 2 [Source:MGI Symbol;Acc:MGI:1349763]
1	Htt	8.48332e-51	0.37209	0.454	0.212	1.77819e-46	3.80788e-104	0.364035	0.422	0.221	7.9817e-100	8.48332e-51	7.61576e-104	huntingtin [Source:MGI Symbol;Acc:MGI:96067]
1	Alg14	2.61117e-75	0.362497	0.394	0.136	5.47326e-71	1.324e-103	0.29826	0.339	0.155	2.77524e-99	2.61117e-75	2.648e-103	asparagine-linked glycosylation 14 [Source:MGI Symbol;Acc:MGI:1914039]
1	Sfpq	8.32624e-45	0.457605	0.9	0.827	1.74526e-40	2.38107e-103	0.448249	0.906	0.854	4.99097e-99	8.32624e-45	4.76214e-103	splicing factor proline/glutamine rich (polypyrimidine tract binding protein associated) [Source:MGI Symbol;Acc:MGI:1918764]
1	Arhgef10	3.20272e-86	0.299097	0.284	0.069	6.71322e-82	5.10886e-103	0.259336	0.27	0.107	1.07087e-98	3.20272e-86	1.02177e-102	Rho guanine nucleotide exchange factor (GEF) 10 [Source:MGI Symbol;Acc:MGI:2444453]
1	Cttn	2.952e-70	0.479372	0.667	0.335	6.18768e-66	5.33991e-103	0.39935	0.6	0.393	1.1193e-98	2.952e-70	1.06798e-102	cortactin [Source:MGI Symbol;Acc:MGI:99695]
1	Arhgef10l	1.70815e-56	0.291672	0.332	0.118	3.58046e-52	5.5393e-103	0.282079	0.323	0.142	1.16109e-98	1.70815e-56	1.10786e-102	Rho guanine nucleotide exchange factor (GEF) 10-like [Source:MGI Symbol;Acc:MGI:1920004]
1	Sept10	7.22751e-103	0.406335	0.386	0.107	1.51496e-98	3.84955e-99	0.288901	0.322	0.145	8.06905e-95	3.84955e-99	1.4455e-102	NA
1	Dync1li2	1.08391e-102	0.601555	0.626	0.266	2.27198e-98	2.19011e-82	0.344679	0.537	0.36	4.5907e-78	2.19011e-82	2.16782e-102	dynein, cytoplasmic 1 light intermediate chain 2 [Source:MGI Symbol;Acc:MGI:107738]
1	Tmem41b	2.94937e-46	0.325906	0.459	0.216	6.18218e-42	1.34282e-102	0.373256	0.417	0.219	2.81469e-98	2.94937e-46	2.68565e-102	transmembrane protein 41B [Source:MGI Symbol;Acc:MGI:1289225]
1	Epn2	8.53714e-75	0.41439	0.478	0.184	1.78947e-70	5.19237e-102	0.331321	0.397	0.198	1.08837e-97	8.53714e-75	1.03847e-101	epsin 2 [Source:MGI Symbol;Acc:MGI:1333766]
1	Ifi27	3.92929e-57	0.49076	0.831	0.608	8.23618e-53	8.60518e-102	0.41318	0.849	0.737	1.80373e-97	3.92929e-57	1.72104e-101	interferon, alpha-inducible protein 27 [Source:MGI Symbol;Acc:MGI:1277180]
1	Nudt3	1.35497e-57	0.436795	0.661	0.377	2.84016e-53	8.9778e-102	0.370114	0.524	0.317	1.88184e-97	1.35497e-57	1.79556e-101	nudix (nucleotide diphosphate linked moiety X)-type motif 3 [Source:MGI Symbol;Acc:MGI:1928484]
1	Pdlim7	1.14332e-101	0.608238	0.64	0.265	2.39651e-97	2.88225e-45	0.259433	0.426	0.286	6.04149e-41	2.88225e-45	2.28664e-101	PDZ and LIM domain 7 [Source:MGI Symbol;Acc:MGI:1914649]
1	Daam1	4.12322e-66	0.379174	0.354	0.122	8.64268e-62	1.83313e-101	0.32009	0.345	0.16	3.84243e-97	4.12322e-66	3.66626e-101	dishevelled associated activator of morphogenesis 1 [Source:MGI Symbol;Acc:MGI:1914596]
1	Amotl2	7.31345e-101	0.400556	0.37	0.099	1.53297e-96	2.04954e-98	0.282908	0.299	0.128	4.29604e-94	2.04954e-98	1.46269e-100	angiomotin-like 2 [Source:MGI Symbol;Acc:MGI:1929286]
1	Gamt	1.89316e-65	0.340105	0.385	0.139	3.96826e-61	9.21857e-101	0.335996	0.374	0.184	1.9323e-96	1.89316e-65	1.84371e-100	guanidinoacetate methyltransferase [Source:MGI Symbol;Acc:MGI:1098221]
1	Ctnnd1	1.52195e-53	0.38303	0.591	0.307	3.19015e-49	1.43597e-100	0.415692	0.603	0.412	3.00993e-96	1.52195e-53	2.87193e-100	catenin (cadherin associated protein), delta 1 [Source:MGI Symbol;Acc:MGI:105100]
1	Hadh	8.98218e-43	0.304372	0.532	0.279	1.88275e-38	1.7189e-100	0.371915	0.512	0.304	3.60298e-96	8.98218e-43	3.43779e-100	hydroxyacyl-Coenzyme A dehydrogenase [Source:MGI Symbol;Acc:MGI:96009]
1	Smc5	1.40703e-62	0.357743	0.449	0.185	2.94927e-58	3.84257e-100	0.378591	0.417	0.222	8.05441e-96	1.40703e-62	7.68514e-100	structural maintenance of chromosomes 5 [Source:MGI Symbol;Acc:MGI:2385088]
1	Atp2c1	1.26214e-38	0.307633	0.54	0.301	2.64556e-34	5.47325e-100	0.365073	0.508	0.301	1.14725e-95	1.26214e-38	1.09465e-99	ATPase, Ca++-sequestering [Source:MGI Symbol;Acc:MGI:1889008]
1	Rbm5	1.96977e-39	0.389405	0.658	0.41	4.12884e-35	9.42177e-100	0.462005	0.654	0.484	1.9749e-95	1.96977e-39	1.88435e-99	RNA binding motif protein 5 [Source:MGI Symbol;Acc:MGI:1933204]
1	Dnajb4	6.42199e-58	0.417917	0.415	0.173	1.34611e-53	9.75481e-100	0.41185	0.44	0.244	2.04471e-95	6.42199e-58	1.95096e-99	DnaJ heat shock protein family (Hsp40) member B4 [Source:MGI Symbol;Acc:MGI:1914285]
1	Brd3	4.67646e-87	0.518091	0.606	0.269	9.80234e-83	2.25603e-99	0.398293	0.528	0.325	4.72887e-95	4.67646e-87	4.51207e-99	bromodomain containing 3 [Source:MGI Symbol;Acc:MGI:1914632]
1	Zfp664	4.82056e-99	0.48526	0.564	0.216	1.01044e-94	3.55657e-95	0.318685	0.422	0.227	7.45492e-91	3.55657e-95	9.64112e-99	zinc finger protein 664 [Source:MGI Symbol;Acc:MGI:2442505]
1	Klhl5	6.46962e-57	0.331423	0.44	0.187	1.3561e-52	5.35781e-99	0.307804	0.404	0.205	1.12305e-94	6.46962e-57	1.07156e-98	kelch-like 5 [Source:MGI Symbol;Acc:MGI:1919028]
1	Gnas	8.01282e-68	0.341467	0.998	0.99	1.67957e-63	1.08362e-98	0.257432	1	0.992	2.27138e-94	8.01282e-68	2.16725e-98	GNAS (guanine nucleotide binding protein, alpha stimulating) complex locus [Source:MGI Symbol;Acc:MGI:95777]
1	Morf4l2	2.75334e-72	0.547741	0.902	0.718	5.77127e-68	2.09147e-98	0.370295	0.865	0.767	4.38393e-94	2.75334e-72	4.18294e-98	mortality factor 4 like 2 [Source:MGI Symbol;Acc:MGI:1927167]
1	Sbf2	7.42796e-74	0.443304	0.519	0.219	1.55697e-69	3.43632e-98	0.380375	0.508	0.303	7.20288e-94	7.42796e-74	6.87265e-98	SET binding factor 2 [Source:MGI Symbol;Acc:MGI:1921831]
1	Pfdn1	5.00422e-45	0.420174	0.778	0.586	1.04893e-40	3.90142e-98	0.392503	0.711	0.577	8.17777e-94	5.00422e-45	7.80284e-98	prefoldin 1 [Source:MGI Symbol;Acc:MGI:1914449]
1	Rhoa	1.45572e-40	0.300764	0.991	0.979	3.05133e-36	4.91566e-98	0.30446	0.985	0.982	1.03037e-93	1.45572e-40	9.83132e-98	ras homolog family member A [Source:MGI Symbol;Acc:MGI:1096342]
1	Nlgn2	7.18869e-70	0.33406	0.351	0.116	1.50682e-65	8.93031e-98	0.307201	0.339	0.16	1.87188e-93	7.18869e-70	1.78606e-97	neuroligin 2 [Source:MGI Symbol;Acc:MGI:2681835]
1	Kdm3a	1.16352e-43	0.322955	0.377	0.168	2.43885e-39	1.70671e-97	0.316932	0.363	0.177	3.57743e-93	1.16352e-43	3.41342e-97	lysine (K)-specific demethylase 3A [Source:MGI Symbol;Acc:MGI:98847]
1	Erbin	1.04606e-48	0.424591	0.725	0.491	2.19265e-44	3.58821e-97	0.437131	0.715	0.58	7.52124e-93	1.04606e-48	7.17642e-97	Erbb2 interacting protein [Source:MGI Symbol;Acc:MGI:1890169]
1	H2afv	8.26297e-65	0.665193	0.822	0.65	1.732e-60	4.98231e-97	0.421552	0.801	0.696	1.04434e-92	8.26297e-65	9.96461e-97	NA
1	Ptma	1.50999e-43	0.29944	1	0.998	3.1651e-39	7.5011e-97	0.262694	1	0.999	1.57231e-92	1.50999e-43	1.50022e-96	prothymosin alpha [Source:MGI Symbol;Acc:MGI:97803]
1	Zfp445	8.28298e-31	0.273574	0.392	0.204	1.7362e-26	1.80982e-96	0.358787	0.443	0.247	3.79357e-92	8.28298e-31	3.61965e-96	zinc finger protein 445 [Source:MGI Symbol;Acc:MGI:2143340]
1	Parva	4.79371e-96	0.550417	0.65	0.276	1.00481e-91	5.1994e-76	0.352576	0.586	0.414	1.08985e-71	5.1994e-76	9.58741e-96	parvin, alpha [Source:MGI Symbol;Acc:MGI:1931144]
1	Nras	3.77545e-58	0.487954	0.745	0.499	7.91373e-54	1.71464e-95	0.430502	0.644	0.497	3.59405e-91	3.77545e-58	3.42927e-95	neuroblastoma ras oncogene [Source:MGI Symbol;Acc:MGI:97376]
1	Prdx4	6.57462e-95	0.725594	0.79	0.485	1.37811e-90	9.94559e-67	0.362704	0.734	0.632	2.08469e-62	9.94559e-67	1.31492e-94	peroxiredoxin 4 [Source:MGI Symbol;Acc:MGI:1859815]
1	Matr3	1.64602e-47	0.455466	0.765	0.576	3.45022e-43	7.01137e-95	0.450831	0.715	0.604	1.46965e-90	1.64602e-47	1.40227e-94	matrin 3 [Source:MGI Symbol;Acc:MGI:1298379]
1	Dock11	1.30457e-48	0.312861	0.454	0.207	2.73452e-44	8.64223e-95	0.341558	0.411	0.22	1.8115e-90	1.30457e-48	1.72845e-94	dedicator of cytokinesis 11 [Source:MGI Symbol;Acc:MGI:1923224]
1	Atrx	1.27627e-37	0.422505	0.879	0.788	2.67519e-33	1.09718e-94	0.448115	0.899	0.843	2.29979e-90	1.27627e-37	2.19435e-94	ATRX, chromatin remodeler [Source:MGI Symbol;Acc:MGI:103067]
1	Abcd3	2.82827e-48	0.307309	0.416	0.185	5.92834e-44	2.38108e-94	0.31131	0.412	0.219	4.99099e-90	2.82827e-48	4.76217e-94	ATP-binding cassette, sub-family D (ALD), member 3 [Source:MGI Symbol;Acc:MGI:1349216]
1	Ilf2	7.54857e-71	0.452827	0.548	0.249	1.58226e-66	3.69167e-94	0.38613	0.48	0.285	7.73811e-90	7.54857e-71	7.38334e-94	interleukin enhancer binding factor 2 [Source:MGI Symbol;Acc:MGI:1915031]
1	Prpf4b	7.79023e-29	0.363159	0.709	0.533	1.63291e-24	7.91162e-94	0.482199	0.705	0.582	1.65835e-89	7.79023e-29	1.58232e-93	pre-mRNA processing factor 4B [Source:MGI Symbol;Acc:MGI:109584]
1	Aamdc	8.09866e-94	0.463828	0.465	0.161	1.69756e-89	1.27561e-88	0.303557	0.385	0.204	2.67382e-84	1.27561e-88	1.61973e-93	adipogenesis associated Mth938 domain containing [Source:MGI Symbol;Acc:MGI:1913523]
1	Rxylt1	1.15057e-52	0.393342	0.582	0.31	2.4117e-48	5.29817e-93	0.388225	0.525	0.332	1.11055e-88	1.15057e-52	1.05963e-92	ribitol xylosyltransferase 1 [Source:MGI Symbol;Acc:MGI:2384919]
1	Prc1	1.67913e-48	0.48221	0.24	0.075	3.51962e-44	8.3895e-93	0.363594	0.241	0.089	1.75852e-88	1.67913e-48	1.6779e-92	protein regulator of cytokinesis 1 [Source:MGI Symbol;Acc:MGI:1858961]
1	Thap2	1.00344e-92	0.443178	0.508	0.185	2.10332e-88	1.43382e-82	0.298258	0.388	0.21	3.00542e-78	1.43382e-82	2.00688e-92	THAP domain containing, apoptosis associated protein 2 [Source:MGI Symbol;Acc:MGI:1914066]
1	Ahnak2	2.10939e-58	0.375714	0.526	0.232	4.42149e-54	2.03562e-92	0.305876	0.446	0.238	4.26686e-88	2.10939e-58	4.07124e-92	AHNAK nucleoprotein 2 [Source:MGI Symbol;Acc:MGI:2144831]
1	Phf14	1.38585e-56	0.413464	0.597	0.313	2.90488e-52	2.75047e-92	0.411212	0.555	0.369	5.76526e-88	1.38585e-56	5.50094e-92	PHD finger protein 14 [Source:MGI Symbol;Acc:MGI:1923539]
1	Ccnt2	1.68316e-42	0.308935	0.422	0.2	3.52806e-38	2.8176e-92	0.370533	0.415	0.227	5.90598e-88	1.68316e-42	5.63521e-92	cyclin T2 [Source:MGI Symbol;Acc:MGI:1920199]
1	Ankrd13c	4.78613e-35	0.284379	0.472	0.254	1.00322e-30	5.17583e-92	0.33486	0.47	0.272	1.08491e-87	4.78613e-35	1.03517e-91	ankyrin repeat domain 13c [Source:MGI Symbol;Acc:MGI:2139746]
1	Atp8b1	6.79823e-92	0.431407	0.434	0.139	1.42498e-87	1.55636e-87	0.320982	0.392	0.205	3.2623e-83	1.55636e-87	1.35965e-91	ATPase, class I, type 8B, member 1 [Source:MGI Symbol;Acc:MGI:1859665]
1	4632427E13Rik	5.42354e-67	0.436381	0.385	0.142	1.13683e-62	1.58665e-91	0.387831	0.395	0.21	3.32578e-87	5.42354e-67	3.1733e-91	RIKEN cDNA 4632427E13 gene [Source:MGI Symbol;Acc:MGI:1915436]
1	Id3	1.91349e-91	0.451675	0.664	0.27	4.01087e-87	4.02765e-89	0.340911	0.697	0.492	8.44236e-85	4.02765e-89	3.82699e-91	inhibitor of DNA binding 3 [Source:MGI Symbol;Acc:MGI:96398]
1	AY036118	7.10465e-50	0.557406	0.992	0.911	1.48921e-45	2.80417e-91	0.427797	0.983	0.923	5.87782e-87	7.10465e-50	5.60834e-91	NA
1	Camk1	6.25833e-56	0.312364	0.64	0.322	1.31181e-51	4.4916e-91	0.351478	0.677	0.504	9.41484e-87	6.25833e-56	8.9832e-91	calcium/calmodulin-dependent protein kinase I [Source:MGI Symbol;Acc:MGI:1098535]
1	Krit1	4.22344e-34	0.352868	0.588	0.356	8.85275e-30	4.58326e-91	0.446583	0.598	0.421	9.60697e-87	4.22344e-34	9.16651e-91	KRIT1, ankyrin repeat containing [Source:MGI Symbol;Acc:MGI:1930618]
1	Clstn1	3.74201e-40	0.336297	0.507	0.269	7.84362e-36	7.90868e-91	0.347738	0.464	0.269	1.65774e-86	3.74201e-40	1.58174e-90	calsyntenin 1 [Source:MGI Symbol;Acc:MGI:1929895]
1	Ppp1r14b	4.19643e-86	0.699449	0.926	0.833	8.79613e-82	1.26888e-90	0.395895	0.877	0.824	2.65969e-86	4.19643e-86	2.53775e-90	protein phosphatase 1, regulatory inhibitor subunit 14B [Source:MGI Symbol;Acc:MGI:107682]
1	Pelo	3.17902e-78	0.374378	0.374	0.122	6.66354e-74	7.70379e-90	0.300653	0.312	0.147	1.61479e-85	3.17902e-78	1.54076e-89	pelota mRNA surveillance and ribosome rescue factor [Source:MGI Symbol;Acc:MGI:2145154]
1	Fbxo3	5.41011e-48	0.319308	0.394	0.173	1.13401e-43	1.04129e-89	0.33264	0.387	0.207	2.18264e-85	5.41011e-48	2.08257e-89	F-box protein 3 [Source:MGI Symbol;Acc:MGI:1929084]
1	Acvr1	3.65342e-35	0.28494	0.403	0.202	7.65794e-31	1.78129e-89	0.358783	0.384	0.207	3.73376e-85	3.65342e-35	3.56258e-89	activin A receptor, type 1 [Source:MGI Symbol;Acc:MGI:87911]
1	Cdk14	2.15596e-89	0.428717	0.52	0.191	4.51911e-85	1.16024e-79	0.337925	0.44	0.256	2.43197e-75	1.16024e-79	4.31192e-89	cyclin-dependent kinase 14 [Source:MGI Symbol;Acc:MGI:894318]
1	Setd5	1.95081e-73	0.46705	0.609	0.289	4.0891e-69	1.15889e-88	0.41802	0.562	0.387	2.42915e-84	1.95081e-73	2.31778e-88	SET domain containing 5 [Source:MGI Symbol;Acc:MGI:1920145]
1	Pcdh7	1.41525e-88	0.476354	0.549	0.209	2.96651e-84	9.2013e-66	0.293783	0.434	0.259	1.92869e-61	9.2013e-66	2.83051e-88	protocadherin 7 [Source:MGI Symbol;Acc:MGI:1860487]
1	Zmym4	8.10415e-48	0.32668	0.386	0.168	1.69871e-43	3.19989e-88	0.346569	0.403	0.221	6.70729e-84	8.10415e-48	6.39978e-88	zinc finger, MYM-type 4 [Source:MGI Symbol;Acc:MGI:1915035]
1	Npdc1	4.16597e-88	0.561331	0.682	0.311	8.73228e-84	8.89356e-63	0.325517	0.61	0.444	1.86418e-58	8.89356e-63	8.33193e-88	neural proliferation, differentiation and control 1 [Source:MGI Symbol;Acc:MGI:1099802]
1	Rnf215	9.36165e-40	0.252704	0.329	0.141	1.9623e-35	4.20444e-88	0.283004	0.321	0.154	8.81292e-84	9.36165e-40	8.40888e-88	ring finger protein 215 [Source:MGI Symbol;Acc:MGI:1918923]
1	Ptar1	5.55038e-45	0.29207	0.356	0.151	1.16342e-40	5.11987e-88	0.307809	0.352	0.177	1.07318e-83	5.55038e-45	1.02397e-87	protein prenyltransferase alpha subunit repeat containing 1 [Source:MGI Symbol;Acc:MGI:1921875]
1	Ctnnbip1	2.09977e-38	0.325518	0.534	0.299	4.40133e-34	1.29704e-87	0.343869	0.536	0.347	2.71873e-83	2.09977e-38	2.59409e-87	catenin beta interacting protein 1 [Source:MGI Symbol;Acc:MGI:1915756]
1	Pura	3.15275e-43	0.436888	0.783	0.622	6.60847e-39	2.27939e-87	0.393155	0.78	0.696	4.77783e-83	3.15275e-43	4.55878e-87	purine rich element binding protein A [Source:MGI Symbol;Acc:MGI:103079]
1	Tppp3	3.6486e-83	0.616944	0.656	0.297	7.64783e-79	3.98849e-87	0.371441	0.581	0.377	8.36027e-83	3.6486e-83	7.97697e-87	tubulin polymerization-promoting protein family member 3 [Source:MGI Symbol;Acc:MGI:1915221]
1	Eid1	4.12289e-76	0.678477	0.857	0.672	8.64198e-72	1.28851e-86	0.408026	0.847	0.777	2.70085e-82	4.12289e-76	2.57702e-86	EP300 interacting inhibitor of differentiation 1 [Source:MGI Symbol;Acc:MGI:1889651]
1	Arhgap18	3.95901e-69	0.407838	0.454	0.178	8.29849e-65	1.6364e-86	0.314333	0.42	0.226	3.43005e-82	3.95901e-69	3.27279e-86	Rho GTPase activating protein 18 [Source:MGI Symbol;Acc:MGI:1921160]
1	Ckap5	6.77395e-64	0.462903	0.492	0.216	1.41989e-59	3.29275e-86	0.417012	0.465	0.278	6.90193e-82	6.77395e-64	6.58549e-86	cytoskeleton associated protein 5 [Source:MGI Symbol;Acc:MGI:1923036]
1	Zc3h7b	2.26617e-68	0.349991	0.421	0.159	4.75012e-64	4.29124e-86	0.272919	0.332	0.162	8.99487e-82	2.26617e-68	8.58248e-86	zinc finger CCCH type containing 7B [Source:MGI Symbol;Acc:MGI:1328310]
1	Inf2	3.19899e-53	0.375336	0.567	0.281	6.7054e-49	4.48321e-86	0.283408	0.445	0.244	9.39725e-82	3.19899e-53	8.96642e-86	inverted formin, FH2 and WH2 domain containing [Source:MGI Symbol;Acc:MGI:1917685]
1	Supt20	5.09397e-58	0.36062	0.505	0.227	1.06775e-53	6.09171e-86	0.326164	0.437	0.247	1.27688e-81	5.09397e-58	1.21834e-85	SPT20 SAGA complex component [Source:MGI Symbol;Acc:MGI:1929651]
1	Dstn	1.71242e-43	0.307973	0.922	0.783	3.5894e-39	9.29532e-86	0.263654	0.928	0.851	1.94839e-81	1.71242e-43	1.85906e-85	destrin [Source:MGI Symbol;Acc:MGI:1929270]
1	Prpf19	4.50826e-54	0.385497	0.566	0.293	9.44977e-50	9.53374e-86	0.32811	0.473	0.285	1.99837e-81	4.50826e-54	1.90675e-85	pre-mRNA processing factor 19 [Source:MGI Symbol;Acc:MGI:106247]
1	Zfp644	1.15046e-50	0.402359	0.614	0.336	2.41147e-46	1.07021e-85	0.400549	0.592	0.423	2.24326e-81	1.15046e-50	2.14042e-85	zinc finger protein 644 [Source:MGI Symbol;Acc:MGI:1277212]
1	Rfx7	5.18848e-32	0.265146	0.332	0.157	1.08756e-27	1.25589e-84	0.315075	0.376	0.199	2.63248e-80	5.18848e-32	2.51179e-84	regulatory factor X, 7 [Source:MGI Symbol;Acc:MGI:2442675]
1	Zbtb38	1.16786e-58	0.476199	0.551	0.273	2.44795e-54	3.29754e-84	0.374582	0.533	0.348	6.91197e-80	1.16786e-58	6.59508e-84	zinc finger and BTB domain containing 38 [Source:MGI Symbol;Acc:MGI:2442866]
1	Tjp1	2.07039e-68	0.332362	0.422	0.154	4.33975e-64	4.29045e-84	0.262541	0.407	0.216	8.99322e-80	2.07039e-68	8.5809e-84	tight junction protein 1 [Source:MGI Symbol;Acc:MGI:98759]
1	Pex2	4.88397e-56	0.340269	0.439	0.19	1.02373e-51	1.01506e-83	0.287091	0.376	0.2	2.12768e-79	4.88397e-56	2.03013e-83	peroxisomal biogenesis factor 2 [Source:MGI Symbol;Acc:MGI:107486]
1	Lars2	2.62321e-58	0.930968	0.991	0.956	5.49852e-54	1.07115e-83	0.584771	0.956	0.896	2.24525e-79	2.62321e-58	2.14231e-83	leucyl-tRNA synthetase, mitochondrial [Source:MGI Symbol;Acc:MGI:2142973]
1	Abcc5	1.40348e-38	0.271796	0.342	0.152	2.94184e-34	1.3592e-83	0.319045	0.363	0.191	2.84902e-79	1.40348e-38	2.7184e-83	ATP-binding cassette, sub-family C (CFTR/MRP), member 5 [Source:MGI Symbol;Acc:MGI:1351644]
1	Iws1	1.9169e-41	0.3366	0.492	0.255	4.01801e-37	2.27913e-83	0.349012	0.466	0.281	4.77728e-79	1.9169e-41	4.55826e-83	IWS1, SUPT6 interacting protein [Source:MGI Symbol;Acc:MGI:1920723]
1	Usp22	6.75252e-62	0.426963	0.505	0.235	1.4154e-57	2.72413e-83	0.316414	0.44	0.254	5.71006e-79	6.75252e-62	5.44827e-83	ubiquitin specific peptidase 22 [Source:MGI Symbol;Acc:MGI:2144157]
1	Ro60	1.90686e-64	0.41142	0.49	0.21	3.99697e-60	2.7838e-83	0.346736	0.421	0.24	5.83512e-79	1.90686e-64	5.5676e-83	Ro60, Y RNA binding protein [Source:MGI Symbol;Acc:MGI:106652]
1	Appbp2	9.0812e-33	0.336138	0.537	0.325	1.90351e-28	4.03464e-83	0.373198	0.531	0.348	8.45702e-79	9.0812e-33	8.06929e-83	amyloid beta precursor protein (cytoplasmic tail) binding protein 2 [Source:MGI Symbol;Acc:MGI:1914134]
1	Lnpk	1.65458e-52	0.294177	0.344	0.13	3.46817e-48	4.23499e-83	0.300731	0.345	0.176	8.87697e-79	1.65458e-52	8.46998e-83	lunapark, ER junction formation factor [Source:MGI Symbol;Acc:MGI:1918115]
1	Zfp280d	3.68367e-47	0.30597	0.371	0.156	7.72134e-43	1.47106e-82	0.34111	0.37	0.199	3.0835e-78	3.68367e-47	2.94213e-82	zinc finger protein 280D [Source:MGI Symbol;Acc:MGI:2384583]
1	Kif13a	4.57875e-48	0.263551	0.276	0.097	9.59753e-44	1.74196e-82	0.262841	0.275	0.125	3.65131e-78	4.57875e-48	3.48391e-82	kinesin family member 13A [Source:MGI Symbol;Acc:MGI:1098264]
1	Fam133b	4.24476e-52	0.419791	0.579	0.307	8.89744e-48	3.41633e-82	0.362868	0.505	0.318	7.16097e-78	4.24476e-52	6.83266e-82	family with sequence similarity 133, member B [Source:MGI Symbol;Acc:MGI:1915402]
1	Epc1	6.73811e-33	0.263724	0.468	0.256	1.41238e-28	3.48736e-82	0.318449	0.443	0.254	7.30985e-78	6.73811e-33	6.97471e-82	enhancer of polycomb homolog 1 [Source:MGI Symbol;Acc:MGI:1278322]
1	Pwwp2a	5.1229e-69	0.348407	0.404	0.147	1.07381e-64	8.87845e-82	0.305936	0.358	0.187	1.86101e-77	5.1229e-69	1.77569e-81	PWWP domain containing 2A [Source:MGI Symbol;Acc:MGI:1918052]
1	Brd9	1.44214e-50	0.360876	0.492	0.238	3.02287e-46	1.30644e-81	0.318641	0.429	0.248	2.73843e-77	1.44214e-50	2.61288e-81	bromodomain containing 9 [Source:MGI Symbol;Acc:MGI:2145317]
1	2510009E07Rik	3.21091e-44	0.281371	0.388	0.171	6.73038e-40	1.40436e-81	0.301906	0.378	0.205	2.94367e-77	3.21091e-44	2.80871e-81	RIKEN cDNA 2510009E07 gene [Source:MGI Symbol;Acc:MGI:1919440]
1	Dctn2	1.75779e-44	0.444212	0.799	0.647	3.6845e-40	1.65495e-81	0.372842	0.761	0.695	3.46895e-77	1.75779e-44	3.30991e-81	dynactin 2 [Source:MGI Symbol;Acc:MGI:107733]
1	Zfp397	7.09557e-52	0.308924	0.335	0.127	1.4873e-47	1.66145e-81	0.318379	0.324	0.162	3.48256e-77	7.09557e-52	3.32289e-81	zinc finger protein 397 [Source:MGI Symbol;Acc:MGI:1916506]
1	Rapgef2	2.60462e-38	0.267318	0.409	0.194	5.45953e-34	2.28339e-81	0.296546	0.397	0.215	4.78621e-77	2.60462e-38	4.56678e-81	Rap guanine nucleotide exchange factor (GEF) 2 [Source:MGI Symbol;Acc:MGI:2659071]
1	Cdc73	4.77965e-37	0.310129	0.457	0.243	1.00186e-32	3.72242e-81	0.349522	0.461	0.282	7.80257e-77	4.77965e-37	7.44485e-81	cell division cycle 73, Paf1/RNA polymerase II complex component [Source:MGI Symbol;Acc:MGI:2384876]
1	Ctso	7.42143e-47	0.300259	0.353	0.145	1.55561e-42	4.26374e-81	0.285078	0.35	0.18	8.93723e-77	7.42143e-47	8.52749e-81	cathepsin O [Source:MGI Symbol;Acc:MGI:2139628]
1	Lin7c	8.99906e-39	0.307817	0.519	0.285	1.88629e-34	8.6306e-81	0.3301	0.467	0.287	1.80906e-76	8.99906e-39	1.72612e-80	lin-7 homolog C (C. elegans) [Source:MGI Symbol;Acc:MGI:1330839]
1	Exoc4	1.29395e-78	0.464434	0.591	0.262	2.71226e-74	2.09207e-80	0.324995	0.453	0.269	4.38519e-76	1.29395e-78	4.18414e-80	exocyst complex component 4 [Source:MGI Symbol;Acc:MGI:1096376]
1	Elob	1.88755e-30	0.299511	0.97	0.963	3.9565e-26	2.57041e-80	0.302766	0.984	0.972	5.38784e-76	1.88755e-30	5.14082e-80	elongin B [Source:MGI Symbol;Acc:MGI:1914923]
1	Dynll1	1.41806e-62	0.49728	0.988	0.97	2.9724e-58	2.87917e-80	0.358131	0.991	0.97	6.03502e-76	1.41806e-62	5.75834e-80	dynein light chain LC8-type 1 [Source:MGI Symbol;Acc:MGI:1861457]
1	Tmem198b	3.91799e-64	0.307141	0.327	0.108	8.21251e-60	3.50069e-80	0.256379	0.29	0.136	7.3378e-76	3.91799e-64	7.00138e-80	transmembrane protein 198b [Source:MGI Symbol;Acc:MGI:1921077]
1	Hmgn3	9.1681e-63	0.391833	0.474	0.201	1.92173e-58	4.01624e-80	0.342757	0.523	0.329	8.41844e-76	9.1681e-63	8.03248e-80	high mobility group nucleosomal binding domain 3 [Source:MGI Symbol;Acc:MGI:2138069]
1	Cpq	3.10648e-63	0.40806	0.499	0.221	6.51148e-59	9.76995e-80	0.312247	0.445	0.261	2.04788e-75	3.10648e-63	1.95399e-79	carboxypeptidase Q [Source:MGI Symbol;Acc:MGI:1889205]
1	Rif1	2.22681e-49	0.387863	0.436	0.198	4.66762e-45	1.07876e-79	0.35803	0.398	0.223	2.26119e-75	2.22681e-49	2.15752e-79	replication timing regulatory factor 1 [Source:MGI Symbol;Acc:MGI:1098622]
1	Hnrnpdl	4.81243e-48	0.464125	0.784	0.579	1.00873e-43	1.74827e-79	0.407459	0.72	0.631	3.66454e-75	4.81243e-48	3.49653e-79	heterogeneous nuclear ribonucleoprotein D-like [Source:MGI Symbol;Acc:MGI:1355299]
1	Ndufa4	6.93075e-46	0.396957	0.971	0.942	1.45275e-41	3.31223e-79	0.284202	0.968	0.942	6.94276e-75	6.93075e-46	6.62445e-79	Ndufa4, mitochondrial complex associated [Source:MGI Symbol;Acc:MGI:107686]
1	Usp53	2.97813e-41	0.257392	0.25	0.09	6.24247e-37	4.07172e-79	0.285874	0.249	0.109	8.53474e-75	2.97813e-41	8.14344e-79	ubiquitin specific peptidase 53 [Source:MGI Symbol;Acc:MGI:2139607]
1	Tmed10	3.26144e-24	0.283068	0.932	0.897	6.83631e-20	5.19602e-79	0.301821	0.963	0.94	1.08914e-74	3.26144e-24	1.0392e-78	transmembrane p24 trafficking protein 10 [Source:MGI Symbol;Acc:MGI:1915831]
1	Mex3b	4.21875e-74	0.361059	0.356	0.114	8.84292e-70	8.88585e-79	0.276329	0.304	0.147	1.86256e-74	4.21875e-74	1.77717e-78	mex3 RNA binding family member B [Source:MGI Symbol;Acc:MGI:1918252]
1	Nipsnap2	3.1287e-37	0.266396	0.362	0.169	6.55806e-33	1.5075e-78	0.276402	0.32	0.16	3.15986e-74	3.1287e-37	3.01499e-78	nipsnap homolog 2 [Source:MGI Symbol;Acc:MGI:1278343]
1	Sh3gl1	1.26841e-60	0.420942	0.624	0.324	2.65872e-56	2.12395e-78	0.322713	0.526	0.337	4.45202e-74	1.26841e-60	4.24791e-78	SH3-domain GRB2-like 1 [Source:MGI Symbol;Acc:MGI:700010]
1	Rbms3	1.7977e-69	0.418929	0.603	0.259	3.76816e-65	9.76348e-78	0.396328	0.635	0.454	2.04652e-73	1.7977e-69	1.9527e-77	RNA binding motif, single stranded interacting protein [Source:MGI Symbol;Acc:MGI:2444477]
1	Ccnd2	2.38554e-35	0.578609	0.831	0.677	5.00032e-31	1.17059e-77	0.293657	0.823	0.68	2.45368e-73	2.38554e-35	2.34118e-77	cyclin D2 [Source:MGI Symbol;Acc:MGI:88314]
1	Tdrd3	5.91138e-56	0.263366	0.285	0.093	1.23908e-51	1.51255e-77	0.251101	0.275	0.128	3.17045e-73	5.91138e-56	3.0251e-77	tudor domain containing 3 [Source:MGI Symbol;Acc:MGI:2444023]
1	Pcm1	6.40589e-51	0.455675	0.59	0.329	1.34274e-46	1.73268e-77	0.412733	0.617	0.472	3.63188e-73	6.40589e-51	3.46537e-77	pericentriolar material 1 [Source:MGI Symbol;Acc:MGI:1277958]
1	Cbx1	1.24861e-57	0.476686	0.676	0.395	2.61722e-53	1.85968e-77	0.37545	0.641	0.509	3.89808e-73	1.24861e-57	3.71936e-77	chromobox 1 [Source:MGI Symbol;Acc:MGI:105369]
1	Zc3h14	7.00557e-30	0.280961	0.465	0.268	1.46844e-25	1.87858e-77	0.337275	0.485	0.307	3.93769e-73	7.00557e-30	3.75716e-77	zinc finger CCCH type containing 14 [Source:MGI Symbol;Acc:MGI:1919824]
1	R3hdm1	3.71847e-43	0.353252	0.548	0.296	7.79429e-39	2.03817e-77	0.395436	0.546	0.378	4.27221e-73	3.71847e-43	4.07634e-77	R3H domain containing 1 [Source:MGI Symbol;Acc:MGI:2448514]
1	Ube2e3	2.72997e-35	0.313299	0.591	0.351	5.72228e-31	3.3988e-77	0.364884	0.601	0.446	7.12422e-73	2.72997e-35	6.7976e-77	ubiquitin-conjugating enzyme E2E 3 [Source:MGI Symbol;Acc:MGI:107412]
1	Bclaf1	1.38656e-30	0.384534	0.795	0.687	2.90637e-26	8.42649e-77	0.417362	0.789	0.734	1.76628e-72	1.38656e-30	1.6853e-76	BCL2-associated transcription factor 1 [Source:MGI Symbol;Acc:MGI:1917580]
1	Fto	8.19703e-39	0.299897	0.422	0.21	1.71818e-34	3.94577e-76	0.328511	0.416	0.246	8.27072e-72	8.19703e-39	7.89153e-76	fat mass and obesity associated [Source:MGI Symbol;Acc:MGI:1347093]
1	Gatad2b	8.89073e-35	0.404473	0.635	0.422	1.86359e-30	4.3922e-76	0.399501	0.609	0.467	9.20648e-72	8.89073e-35	8.78439e-76	GATA zinc finger domain containing 2B [Source:MGI Symbol;Acc:MGI:2443225]
1	Trim44	1.54483e-60	0.413459	0.546	0.262	3.23811e-56	4.64295e-76	0.33149	0.473	0.296	9.73209e-72	1.54483e-60	9.2859e-76	tripartite motif-containing 44 [Source:MGI Symbol;Acc:MGI:1931835]
1	Cnot6	2.34322e-36	0.34905	0.632	0.404	4.91163e-32	5.92305e-76	0.376007	0.596	0.444	1.24153e-71	2.34322e-36	1.18461e-75	CCR4-NOT transcription complex, subunit 6 [Source:MGI Symbol;Acc:MGI:2144529]
1	1110065P20Rik	1.59034e-60	0.408349	0.584	0.288	3.33351e-56	7.38237e-76	0.315877	0.497	0.315	1.54742e-71	1.59034e-60	1.47647e-75	RIKEN cDNA 1110065P20 gene [Source:MGI Symbol;Acc:MGI:1916170]
1	Cfl1	5.77207e-27	0.256349	0.997	0.993	1.20988e-22	2.37459e-75	0.260073	0.998	0.995	4.97738e-71	5.77207e-27	4.74918e-75	cofilin 1, non-muscle [Source:MGI Symbol;Acc:MGI:101757]
1	Fblim1	6.56203e-75	0.437516	0.481	0.188	1.37547e-70	1.59706e-54	0.257911	0.345	0.203	3.3476e-50	1.59706e-54	1.31241e-74	filamin binding LIM protein 1 [Source:MGI Symbol;Acc:MGI:1921452]
1	Sipa1	9.01125e-60	0.37326	0.507	0.226	1.88885e-55	1.6757e-74	0.29727	0.426	0.249	3.51243e-70	9.01125e-60	3.3514e-74	signal-induced proliferation associated gene 1 [Source:MGI Symbol;Acc:MGI:107576]
1	Ncstn	3.4475e-37	0.297081	0.481	0.259	7.22631e-33	3.16009e-73	0.296911	0.435	0.263	6.62387e-69	3.4475e-37	6.32019e-73	nicastrin [Source:MGI Symbol;Acc:MGI:1891700]
1	Rtraf	1.25841e-40	0.409624	0.873	0.796	2.63775e-36	3.22577e-73	0.334036	0.854	0.82	6.76154e-69	1.25841e-40	6.45154e-73	RNA transcription, translation and transport factor [Source:MGI Symbol;Acc:MGI:1915295]
1	Prpf39	1.16267e-46	0.324734	0.44	0.203	2.43708e-42	4.56408e-73	0.31807	0.397	0.231	9.56677e-69	1.16267e-46	9.12816e-73	pre-mRNA processing factor 39 [Source:MGI Symbol;Acc:MGI:104602]
1	Lims1	5.68968e-25	0.290145	0.671	0.504	1.19261e-20	8.09894e-73	0.358157	0.692	0.599	1.69762e-68	5.68968e-25	1.61979e-72	LIM and senescent cell antigen-like domains 1 [Source:MGI Symbol;Acc:MGI:1195263]
1	Sik3	9.8222e-73	0.455592	0.522	0.224	2.05883e-68	6.23549e-52	0.279101	0.38	0.243	1.30702e-47	6.23549e-52	1.96444e-72	SIK family kinase 3 [Source:MGI Symbol;Acc:MGI:2446296]
1	Zhx1	4.12783e-44	0.320776	0.421	0.197	8.65234e-40	2.02222e-72	0.320633	0.402	0.236	4.23878e-68	4.12783e-44	4.04444e-72	zinc fingers and homeoboxes 1 [Source:MGI Symbol;Acc:MGI:109271]
1	Ss18	1.18644e-33	0.278354	0.563	0.33	2.48689e-29	3.00789e-72	0.300187	0.478	0.301	6.30485e-68	1.18644e-33	6.01579e-72	SS18, nBAF chromatin remodeling complex subunit [Source:MGI Symbol;Acc:MGI:107708]
1	Hnrnpk	2.30725e-30	0.287386	0.968	0.961	4.83622e-26	8.97655e-72	0.272597	0.969	0.963	1.88157e-67	2.30725e-30	1.79531e-71	heterogeneous nuclear ribonucleoprotein K [Source:MGI Symbol;Acc:MGI:99894]
1	Srsf11	7.97261e-23	0.280703	0.804	0.712	1.67114e-18	1.43926e-71	0.331634	0.819	0.757	3.01683e-67	7.97261e-23	2.87852e-71	serine and arginine-rich splicing factor 11 [Source:MGI Symbol;Acc:MGI:1916457]
1	Ankrd40	2.55486e-54	0.364977	0.526	0.257	5.35524e-50	1.71706e-71	0.298003	0.446	0.276	3.59913e-67	2.55486e-54	3.43412e-71	ankyrin repeat domain 40 [Source:MGI Symbol;Acc:MGI:1918702]
1	Ugdh	2.38908e-71	0.509663	0.596	0.284	5.00775e-67	2.09664e-67	0.311015	0.571	0.402	4.39476e-63	2.09664e-67	4.77816e-71	UDP-glucose dehydrogenase [Source:MGI Symbol;Acc:MGI:1306785]
1	Ccdc127	2.72358e-71	0.441198	0.563	0.257	5.7089e-67	4.93814e-57	0.305964	0.453	0.304	1.03508e-52	4.93814e-57	5.44716e-71	coiled-coil domain containing 127 [Source:MGI Symbol;Acc:MGI:1914683]
1	Arhgap5	3.24729e-71	0.534764	0.63	0.323	6.80665e-67	7.41281e-58	0.349032	0.599	0.47	1.5538e-53	7.41281e-58	6.49458e-71	Rho GTPase activating protein 5 [Source:MGI Symbol;Acc:MGI:1332637]
1	Spaca6	9.13578e-46	0.263956	0.229	0.074	1.91495e-41	4.16146e-71	0.279464	0.258	0.12	8.72283e-67	9.13578e-46	8.32291e-71	sperm acrosome associated 6 [Source:MGI Symbol;Acc:MGI:1922452]
1	Nsd2	1.45226e-30	0.321795	0.457	0.258	3.04408e-26	4.47723e-71	0.34113	0.426	0.256	9.38472e-67	1.45226e-30	8.95446e-71	nuclear receptor binding SET domain protein 2 [Source:MGI Symbol;Acc:MGI:1276574]
1	Qser1	3.44869e-57	0.319931	0.351	0.132	7.2288e-53	1.32176e-70	0.285382	0.341	0.186	2.77055e-66	3.44869e-57	2.64352e-70	glutamine and serine rich 1 [Source:MGI Symbol;Acc:MGI:2138986]
1	Antxr2	8.04632e-43	0.284843	0.504	0.252	1.68659e-38	2.43932e-69	0.289186	0.486	0.306	5.11305e-65	8.04632e-43	4.87863e-69	anthrax toxin receptor 2 [Source:MGI Symbol;Acc:MGI:1919164]
1	Pds5b	8.41207e-41	0.339921	0.449	0.229	1.76325e-36	5.64456e-69	0.329826	0.485	0.32	1.18316e-64	8.41207e-41	1.12891e-68	PDS5 cohesin associated factor B [Source:MGI Symbol;Acc:MGI:2140945]
1	Akap9	4.46663e-36	0.373925	0.599	0.361	9.36251e-32	1.97223e-68	0.39016	0.613	0.47	4.13398e-64	4.46663e-36	3.94445e-68	A kinase (PRKA) anchor protein (yotiao) 9 [Source:MGI Symbol;Acc:MGI:2178217]
1	Acox1	1.21519e-41	0.301525	0.483	0.244	2.54716e-37	2.7544e-68	0.284323	0.409	0.244	5.7735e-64	1.21519e-41	5.5088e-68	acyl-Coenzyme A oxidase 1, palmitoyl [Source:MGI Symbol;Acc:MGI:1330812]
1	Cyhr1	8.13905e-36	0.307706	0.498	0.28	1.70603e-31	8.64845e-68	0.29576	0.476	0.305	1.8128e-63	8.13905e-36	1.72969e-67	cysteine and histidine rich 1 [Source:MGI Symbol;Acc:MGI:1859320]
1	Oxr1	3.22329e-37	0.294715	0.505	0.271	6.75633e-33	1.10654e-67	0.273005	0.446	0.273	2.31942e-63	3.22329e-37	2.21308e-67	oxidation resistance 1 [Source:MGI Symbol;Acc:MGI:2179326]
1	Hnrnpu	1.65143e-23	0.29293	0.932	0.913	3.46156e-19	1.77944e-67	0.335637	0.938	0.926	3.72988e-63	1.65143e-23	3.55888e-67	heterogeneous nuclear ribonucleoprotein U [Source:MGI Symbol;Acc:MGI:1858195]
1	Ewsr1	1.92876e-24	0.266637	0.763	0.636	4.04288e-20	2.94592e-67	0.356021	0.714	0.618	6.17495e-63	1.92876e-24	5.89185e-67	Ewing sarcoma breakpoint region 1 [Source:MGI Symbol;Acc:MGI:99960]
1	Gmfb	1.00565e-44	0.36708	0.608	0.354	2.10794e-40	3.62725e-67	0.309474	0.541	0.381	7.60309e-63	1.00565e-44	7.25451e-67	glia maturation factor, beta [Source:MGI Symbol;Acc:MGI:1927133]
1	Tsix	4.49158e-38	0.350379	0.389	0.188	9.4148e-34	4.99085e-67	0.381099	0.354	0.202	1.04613e-62	4.49158e-38	9.9817e-67	X (inactive)-specific transcript, opposite strand [Source:MGI Symbol;Acc:MGI:1336196]
1	Nsd1	1.55986e-19	0.277151	0.609	0.452	3.26962e-15	5.23107e-67	0.400899	0.646	0.54	1.09648e-62	1.55986e-19	1.04621e-66	nuclear receptor-binding SET-domain protein 1 [Source:MGI Symbol;Acc:MGI:1276545]
1	Zfp950	1.37739e-43	0.250643	0.273	0.101	2.88716e-39	6.31242e-67	0.273442	0.277	0.139	1.32315e-62	1.37739e-43	1.26248e-66	zinc finger protein 950 [Source:MGI Symbol;Acc:MGI:2652824]
1	Hmbox1	3.22089e-38	0.250545	0.35	0.155	6.75131e-34	8.13363e-67	0.258781	0.335	0.183	1.70489e-62	3.22089e-38	1.62673e-66	homeobox containing 1 [Source:MGI Symbol;Acc:MGI:2445066]
1	Nbea	5.29793e-39	0.275611	0.333	0.144	1.1105e-34	1.13272e-66	0.277583	0.353	0.196	2.37429e-62	5.29793e-39	2.26544e-66	neurobeachin [Source:MGI Symbol;Acc:MGI:1347075]
1	Fubp3	4.65051e-58	0.333673	0.407	0.165	9.74794e-54	3.98059e-66	0.269406	0.348	0.195	8.34372e-62	4.65051e-58	7.96118e-66	far upstream element (FUSE) binding protein 3 [Source:MGI Symbol;Acc:MGI:2443699]
1	Adipor1	7.0187e-42	0.476812	0.721	0.542	1.47119e-37	1.15868e-65	0.389296	0.627	0.511	2.42871e-61	7.0187e-42	2.31736e-65	adiponectin receptor 1 [Source:MGI Symbol;Acc:MGI:1919924]
1	Commd1	8.42112e-48	0.458595	0.698	0.497	1.76515e-43	1.52864e-65	0.342338	0.651	0.549	3.20418e-61	8.42112e-48	3.05728e-65	COMM domain containing 1 [Source:MGI Symbol;Acc:MGI:109474]
1	Manbal	1.04922e-37	0.287732	0.468	0.246	2.19926e-33	2.42606e-65	0.281725	0.436	0.272	5.08527e-61	1.04922e-37	4.85212e-65	mannosidase, beta A, lysosomal-like [Source:MGI Symbol;Acc:MGI:1916411]
1	Uqcc2	1.06093e-38	0.388486	0.873	0.752	2.22382e-34	3.48144e-65	0.283281	0.824	0.756	7.29744e-61	1.06093e-38	6.96288e-65	ubiquinol-cytochrome c reductase complex assembly factor 2 [Source:MGI Symbol;Acc:MGI:1914517]
1	Cdc42bpa	2.56136e-40	0.278214	0.477	0.236	5.36887e-36	3.99816e-65	0.281498	0.481	0.307	8.38054e-61	2.56136e-40	7.99631e-65	CDC42 binding protein kinase alpha [Source:MGI Symbol;Acc:MGI:2441841]
1	Brip1os	6.85169e-55	0.294209	0.351	0.132	1.43618e-50	8.1564e-65	0.261282	0.324	0.176	1.70966e-60	6.85169e-55	1.63128e-64	BRCA1 interacting protein C-terminal helicase 1, opposite strand [Source:MGI Symbol;Acc:MGI:1921288]
1	Lipa	1.02878e-62	0.332553	0.6	0.289	2.15644e-58	8.79769e-65	0.290802	0.578	0.426	1.84408e-60	1.02878e-62	1.75954e-64	lysosomal acid lipase A [Source:MGI Symbol;Acc:MGI:96789]
1	Pik3ca	2.13057e-41	0.361788	0.511	0.277	4.46589e-37	3.49751e-64	0.340636	0.461	0.304	7.33112e-60	2.13057e-41	6.99501e-64	phosphatidylinositol-4,5-bisphosphate 3-kinase catalytic subunit alpha [Source:MGI Symbol;Acc:MGI:1206581]
1	Tmem223	8.64544e-54	0.370367	0.502	0.236	1.81217e-49	4.80933e-64	0.306518	0.419	0.261	1.00808e-59	8.64544e-54	9.61866e-64	transmembrane protein 223 [Source:MGI Symbol;Acc:MGI:1914086]
1	Klc1	9.32112e-33	0.280325	0.508	0.288	1.9538e-28	7.44686e-64	0.273828	0.435	0.27	1.56094e-59	9.32112e-33	1.48937e-63	kinesin light chain 1 [Source:MGI Symbol;Acc:MGI:107978]
1	Nde1	1.22423e-45	0.346117	0.391	0.174	2.56611e-41	1.10454e-63	0.27767	0.323	0.176	2.31523e-59	1.22423e-45	2.20909e-63	nudE neurodevelopment protein 1 [Source:MGI Symbol;Acc:MGI:1914453]
1	Tasor	4.2493e-35	0.305507	0.44	0.23	8.90695e-31	3.16159e-63	0.339966	0.442	0.284	6.627e-59	4.2493e-35	6.32317e-63	transcription activation suppressor [Source:MGI Symbol;Acc:MGI:1921694]
1	Anln	3.74561e-63	0.378814	0.216	0.053	7.85116e-59	1.34784e-60	0.284086	0.18	0.072	2.8252e-56	1.34784e-60	7.49121e-63	anillin, actin binding protein [Source:MGI Symbol;Acc:MGI:1920174]
1	Zfp91	2.19869e-33	0.359711	0.814	0.708	4.60867e-29	4.59109e-63	0.302755	0.774	0.717	9.62338e-59	2.19869e-33	9.18218e-63	zinc finger protein 91 [Source:MGI Symbol;Acc:MGI:104854]
1	Ten1	1.13875e-33	0.308716	0.471	0.262	2.38693e-29	5.6547e-63	0.298544	0.441	0.283	1.18528e-58	1.13875e-33	1.13094e-62	TEN1 telomerase capping complex subunit [Source:MGI Symbol;Acc:MGI:1916785]
1	Ttc14	1.4151e-26	0.315671	0.569	0.37	2.96618e-22	6.9597e-63	0.408689	0.566	0.422	1.45882e-58	1.4151e-26	1.39194e-62	tetratricopeptide repeat domain 14 [Source:MGI Symbol;Acc:MGI:1914370]
1	Cttnbp2nl	3.96935e-54	0.361923	0.448	0.198	8.32016e-50	1.42143e-62	0.27604	0.418	0.253	2.97945e-58	3.96935e-54	2.84285e-62	CTTNBP2 N-terminal like [Source:MGI Symbol;Acc:MGI:1933137]
1	Arhgef40	2.76964e-42	0.329807	0.508	0.258	5.80545e-38	1.8776e-62	0.271634	0.437	0.268	3.93564e-58	2.76964e-42	3.75521e-62	Rho guanine nucleotide exchange factor (GEF) 40 [Source:MGI Symbol;Acc:MGI:2685515]
1	Gtf2h5	1.94911e-41	0.367974	0.852	0.755	4.08553e-37	2.46637e-62	0.299666	0.82	0.77	5.16976e-58	1.94911e-41	4.93274e-62	general transcription factor IIH, polypeptide 5 [Source:MGI Symbol;Acc:MGI:107227]
1	Caprin1	1.08681e-30	0.339897	0.816	0.694	2.27806e-26	3.75552e-62	0.327496	0.747	0.689	7.87195e-58	1.08681e-30	7.51105e-62	cell cycle associated protein 1 [Source:MGI Symbol;Acc:MGI:1858234]
1	Apc	6.1142e-52	0.398335	0.552	0.285	1.2816e-47	4.06054e-62	0.342118	0.528	0.381	8.51131e-58	6.1142e-52	8.12109e-62	APC, WNT signaling pathway regulator [Source:MGI Symbol;Acc:MGI:88039]
1	Gpatch8	1.11795e-26	0.279781	0.477	0.286	2.34332e-22	6.79456e-62	0.329908	0.476	0.317	1.42421e-57	1.11795e-26	1.35891e-61	G patch domain containing 8 [Source:MGI Symbol;Acc:MGI:1918667]
1	Srsf1	1.44541e-27	0.327703	0.606	0.418	3.02972e-23	6.81651e-62	0.33378	0.561	0.419	1.42881e-57	1.44541e-27	1.3633e-61	serine and arginine-rich splicing factor 1 [Source:MGI Symbol;Acc:MGI:98283]
1	Dock1	4.60854e-44	0.373232	0.608	0.342	9.65995e-40	1.53735e-61	0.289929	0.569	0.413	3.22244e-57	4.60854e-44	3.0747e-61	dedicator of cytokinesis 1 [Source:MGI Symbol;Acc:MGI:2429765]
1	Igf1r	1.04549e-54	0.387653	0.6	0.301	2.19146e-50	2.73272e-61	0.274704	0.485	0.308	5.72806e-57	1.04549e-54	5.46544e-61	insulin-like growth factor I receptor [Source:MGI Symbol;Acc:MGI:96433]
1	Agpat3	5.64769e-40	0.284867	0.516	0.269	1.18381e-35	6.17144e-61	0.267393	0.472	0.303	1.29359e-56	5.64769e-40	1.23429e-60	1-acylglycerol-3-phosphate O-acyltransferase 3 [Source:MGI Symbol;Acc:MGI:1336186]
1	Hdac4	6.73082e-40	0.318357	0.445	0.223	1.41085e-35	8.69281e-61	0.266811	0.371	0.22	1.8221e-56	6.73082e-40	1.73856e-60	histone deacetylase 4 [Source:MGI Symbol;Acc:MGI:3036234]
1	Ppp6r3	2.0035e-28	0.283738	0.501	0.303	4.19953e-24	1.51429e-60	0.291247	0.479	0.322	3.1741e-56	2.0035e-28	3.02858e-60	protein phosphatase 6, regulatory subunit 3 [Source:MGI Symbol;Acc:MGI:1921807]
1	Tnrc6a	1.38205e-21	0.274721	0.635	0.47	2.89691e-17	1.79807e-60	0.345672	0.606	0.485	3.76893e-56	1.38205e-21	3.59614e-60	trinucleotide repeat containing 6a [Source:MGI Symbol;Acc:MGI:2385292]
1	Hdac2	1.81051e-60	0.425934	0.582	0.293	3.79501e-56	5.97284e-46	0.255111	0.474	0.338	1.25197e-41	5.97284e-46	3.62102e-60	histone deacetylase 2 [Source:MGI Symbol;Acc:MGI:1097691]
1	Sppl3	1.82423e-29	0.276246	0.511	0.307	3.82376e-25	2.76833e-60	0.299681	0.46	0.307	5.80269e-56	1.82423e-29	5.53665e-60	signal peptide peptidase 3 [Source:MGI Symbol;Acc:MGI:1891433]
1	Pdap1	2.0671e-47	0.490152	0.84	0.732	4.33284e-43	3.03327e-60	0.334373	0.778	0.733	6.35803e-56	2.0671e-47	6.06653e-60	PDGFA associated protein 1 [Source:MGI Symbol;Acc:MGI:2448536]
1	Tmem106b	5.08562e-35	0.336223	0.519	0.304	1.066e-30	4.16923e-60	0.321182	0.53	0.378	8.73912e-56	5.08562e-35	8.33846e-60	transmembrane protein 106B [Source:MGI Symbol;Acc:MGI:1919150]
1	Fam204a	1.34057e-35	0.313324	0.52	0.297	2.80997e-31	8.9597e-60	0.285325	0.471	0.313	1.87804e-55	1.34057e-35	1.79194e-59	family with sequence similarity 204, member A [Source:MGI Symbol;Acc:MGI:1289174]
1	Dlgap4	2.735e-55	0.440061	0.584	0.31	5.73282e-51	9.03945e-60	0.305936	0.488	0.332	1.89476e-55	2.735e-55	1.80789e-59	DLG associated protein 4 [Source:MGI Symbol;Acc:MGI:2138865]
1	Ivns1abp	3.54973e-55	0.448401	0.682	0.398	7.4406e-51	1.22719e-59	0.316645	0.55	0.394	2.5723e-55	3.54973e-55	2.45437e-59	influenza virus NS1A binding protein [Source:MGI Symbol;Acc:MGI:2152389]
1	Rab5a	4.38327e-50	0.451229	0.718	0.486	9.18778e-46	1.35948e-59	0.336969	0.658	0.571	2.84961e-55	4.38327e-50	2.71896e-59	RAB5A, member RAS oncogene family [Source:MGI Symbol;Acc:MGI:105926]
1	Zfp326	2.48553e-41	0.350847	0.528	0.291	5.20991e-37	1.69687e-59	0.309393	0.475	0.324	3.55681e-55	2.48553e-41	3.39374e-59	zinc finger protein 326 [Source:MGI Symbol;Acc:MGI:1927246]
1	Kmt5b	2.10163e-27	0.254982	0.446	0.256	4.40523e-23	4.96718e-59	0.297545	0.434	0.279	1.04117e-54	2.10163e-27	9.93436e-59	lysine methyltransferase 5B [Source:MGI Symbol;Acc:MGI:2444557]
1	Dhx30	4.78207e-36	0.251499	0.359	0.168	1.00237e-31	5.42125e-59	0.253893	0.308	0.171	1.13635e-54	4.78207e-36	1.08425e-58	DEAH (Asp-Glu-Ala-His) box polypeptide 30 [Source:MGI Symbol;Acc:MGI:1920081]
1	Bach1	8.86731e-56	0.430772	0.632	0.331	1.85868e-51	6.45433e-59	0.357449	0.586	0.448	1.35289e-54	8.86731e-56	1.29087e-58	BTB and CNC homology 1, basic leucine zipper transcription factor 1 [Source:MGI Symbol;Acc:MGI:894680]
1	Asph	6.43924e-53	0.333002	0.493	0.226	1.34973e-48	6.97141e-59	0.283908	0.481	0.322	1.46128e-54	6.43924e-53	1.39428e-58	aspartate-beta-hydroxylase [Source:MGI Symbol;Acc:MGI:1914186]
1	Enc1	1.15345e-51	0.442606	0.407	0.176	2.41776e-47	8.54683e-59	0.280662	0.287	0.151	1.7915e-54	1.15345e-51	1.70937e-58	ectodermal-neural cortex 1 [Source:MGI Symbol;Acc:MGI:109610]
1	Ckap2	1.00886e-58	0.542882	0.225	0.061	2.11467e-54	1.32862e-29	0.331912	0.131	0.065	2.78491e-25	1.32862e-29	2.01772e-58	cytoskeleton associated protein 2 [Source:MGI Symbol;Acc:MGI:1931797]
1	Mob4	2.09285e-36	0.330947	0.653	0.42	4.38681e-32	1.91843e-58	0.321599	0.571	0.436	4.02123e-54	2.09285e-36	3.83687e-58	MOB family member 4, phocein [Source:MGI Symbol;Acc:MGI:104899]
1	Jun	8.18633e-35	0.671937	0.879	0.747	1.71594e-30	2.33695e-58	0.423873	0.946	0.851	4.89849e-54	8.18633e-35	4.67391e-58	jun proto-oncogene [Source:MGI Symbol;Acc:MGI:96646]
1	Ssr2	1.4075e-36	0.401353	0.787	0.646	2.95027e-32	3.05386e-58	0.267174	0.792	0.715	6.40119e-54	1.4075e-36	6.10771e-58	signal sequence receptor, beta [Source:MGI Symbol;Acc:MGI:1913506]
1	Anapc5	3.80191e-37	0.368913	0.768	0.584	7.96919e-33	6.52457e-58	0.296202	0.734	0.655	1.36762e-53	3.80191e-37	1.30491e-57	anaphase-promoting complex subunit 5 [Source:MGI Symbol;Acc:MGI:1929722]
1	mt-Nd5	7.13787e-39	0.476826	0.974	0.941	1.49617e-34	1.09326e-57	0.365407	0.975	0.965	2.29158e-53	7.13787e-39	2.18652e-57	mitochondrially encoded NADH dehydrogenase 5 [Source:MGI Symbol;Acc:MGI:102496]
1	Tmem167	1.26334e-57	0.513215	0.878	0.741	2.64808e-53	3.15135e-53	0.301316	0.846	0.805	6.60553e-49	3.15135e-53	2.52668e-57	transmembrane protein 167 [Source:MGI Symbol;Acc:MGI:1913324]
1	Parp14	5.30148e-28	0.260008	0.365	0.189	1.11124e-23	1.63151e-57	0.274648	0.381	0.225	3.41981e-53	5.30148e-28	3.26303e-57	poly (ADP-ribose) polymerase family, member 14 [Source:MGI Symbol;Acc:MGI:1919489]
1	Ywhab	1.74496e-24	0.251724	0.932	0.913	3.65762e-20	2.7601e-57	0.270405	0.94	0.937	5.78544e-53	1.74496e-24	5.5202e-57	tyrosine 3-monooxygenase/tryptophan 5-monooxygenase activation protein, beta polypeptide [Source:MGI Symbol;Acc:MGI:1891917]
1	Ctr9	1.94086e-50	0.338247	0.431	0.194	4.06824e-46	4.19421e-56	0.252227	0.365	0.221	8.79148e-52	1.94086e-50	8.38842e-56	CTR9 homolog, Paf1/RNA polymerase II complex component [Source:MGI Symbol;Acc:MGI:109345]
1	Gtf2i	6.24062e-47	0.376482	0.67	0.406	1.3081e-42	4.75606e-56	0.300776	0.622	0.495	9.96918e-52	6.24062e-47	9.51212e-56	general transcription factor II I [Source:MGI Symbol;Acc:MGI:1202722]
1	Purb	1.79659e-25	0.282826	0.873	0.829	3.76584e-21	4.8316e-56	0.287652	0.842	0.821	1.01275e-51	1.79659e-25	9.66321e-56	purine rich element binding protein B [Source:MGI Symbol;Acc:MGI:1338779]
1	Mark3	7.25944e-40	0.365864	0.596	0.36	1.52165e-35	6.06548e-56	0.317989	0.557	0.418	1.27138e-51	7.25944e-40	1.2131e-55	MAP/microtubule affinity regulating kinase 3 [Source:MGI Symbol;Acc:MGI:1341865]
1	Oip5os1	1.22565e-34	0.347632	0.677	0.464	2.56909e-30	6.74712e-56	0.310848	0.665	0.569	1.41426e-51	1.22565e-34	1.34942e-55	Opa interacting protein 5, opposite strand 1 [Source:MGI Symbol;Acc:MGI:1913852]
1	Crebzf	7.99961e-43	0.28827	0.407	0.187	1.6768e-38	1.49707e-55	0.25513	0.318	0.182	3.13802e-51	7.99961e-43	2.99415e-55	CREB/ATF bZIP transcription factor [Source:MGI Symbol;Acc:MGI:2675296]
1	Rsf1	8.6122e-48	0.419571	0.605	0.343	1.8052e-43	3.78928e-55	0.33847	0.569	0.443	7.94271e-51	8.6122e-48	7.57856e-55	remodeling and spacing factor 1 [Source:MGI Symbol;Acc:MGI:2682305]
1	Paics	8.31931e-55	0.462515	0.646	0.366	1.74381e-50	1.55636e-37	0.265199	0.537	0.434	3.26229e-33	1.55636e-37	1.66386e-54	phosphoribosylaminoimidazole carboxylase, phosphoribosylaminoribosylaminoimidazole, succinocarboxamide synthetase [Source:MGI Symbol;Acc:MGI:1914304]
1	Mdm4	1.77856e-35	0.270527	0.421	0.212	3.72805e-31	1.5851e-54	0.260876	0.402	0.254	3.32253e-50	1.77856e-35	3.1702e-54	transformed mouse 3T3 cell double minute 4 [Source:MGI Symbol;Acc:MGI:107934]
1	Pdia3	2.83525e-26	0.310127	0.946	0.934	5.94297e-22	2.26683e-54	0.279345	0.974	0.957	4.7515e-50	2.83525e-26	4.53366e-54	protein disulfide isomerase associated 3 [Source:MGI Symbol;Acc:MGI:95834]
1	Tnrc6c	1.67969e-38	0.376091	0.659	0.423	3.5208e-34	7.89066e-54	0.327905	0.595	0.469	1.65396e-49	1.67969e-38	1.57813e-53	trinucleotide repeat containing 6C [Source:MGI Symbol;Acc:MGI:2443265]
1	Smarcad1	8.92188e-54	0.336818	0.43	0.187	1.87011e-49	1.57913e-51	0.250548	0.383	0.241	3.31001e-47	1.57913e-51	1.78438e-53	SWI/SNF-related, matrix-associated actin-dependent regulator of chromatin, subfamily a, containing DEAD/H box 1 [Source:MGI Symbol;Acc:MGI:95453]
1	Plekha1	1.96931e-31	0.278133	0.379	0.195	4.12788e-27	1.07611e-53	0.28936	0.37	0.23	2.25563e-49	1.96931e-31	2.15221e-53	pleckstrin homology domain containing, family A (phosphoinositide binding specific) member 1 [Source:MGI Symbol;Acc:MGI:2442213]
1	B3glct	2.54756e-49	0.294519	0.321	0.123	5.33994e-45	1.27808e-53	0.258151	0.317	0.183	2.67898e-49	2.54756e-49	2.55616e-53	beta-3-glucosyltransferase [Source:MGI Symbol;Acc:MGI:2685903]
1	Tmem33	1.03201e-44	0.361836	0.567	0.318	2.16319e-40	1.72547e-53	0.25994	0.486	0.335	3.61675e-49	1.03201e-44	3.45093e-53	transmembrane protein 33 [Source:MGI Symbol;Acc:MGI:1915128]
1	Ireb2	4.76751e-37	0.27394	0.41	0.203	9.99319e-33	5.01958e-53	0.264147	0.383	0.24	1.05215e-48	4.76751e-37	1.00392e-52	iron responsive element binding protein 2 [Source:MGI Symbol;Acc:MGI:1928268]
1	Tm7sf3	3.61177e-39	0.316486	0.493	0.262	7.57063e-35	1.0071e-52	0.265883	0.432	0.286	2.11099e-48	3.61177e-39	2.01421e-52	transmembrane 7 superfamily member 3 [Source:MGI Symbol;Acc:MGI:1914873]
1	Wipi1	8.57957e-36	0.258474	0.523	0.276	1.79836e-31	1.25648e-52	0.270232	0.53	0.375	2.63371e-48	8.57957e-36	2.51296e-52	WD repeat domain, phosphoinositide interacting 1 [Source:MGI Symbol;Acc:MGI:1261864]
1	Pon2	1.42913e-26	0.308009	0.668	0.491	2.9956e-22	1.58925e-52	0.319217	0.643	0.547	3.33122e-48	1.42913e-26	3.17849e-52	paraoxonase 2 [Source:MGI Symbol;Acc:MGI:106687]
1	Ccdc47	1.11356e-38	0.346771	0.573	0.334	2.33413e-34	1.79929e-52	0.29499	0.547	0.414	3.7715e-48	1.11356e-38	3.59859e-52	coiled-coil domain containing 47 [Source:MGI Symbol;Acc:MGI:1914413]
1	1110038F14Rik	5.9551e-38	0.290995	0.448	0.23	1.24825e-33	1.98186e-52	0.262856	0.443	0.294	4.15418e-48	5.9551e-38	3.96373e-52	RIKEN cDNA 1110038F14 gene [Source:MGI Symbol;Acc:MGI:2152337]
1	Mprip	4.71365e-52	0.439323	0.718	0.461	9.88027e-48	2.44319e-46	0.263173	0.68	0.579	5.12116e-42	2.44319e-46	9.42729e-52	myosin phosphatase Rho interacting protein [Source:MGI Symbol;Acc:MGI:1349438]
1	Tsen34	4.83986e-52	0.39621	0.63	0.345	1.01448e-47	3.21399e-50	0.262396	0.555	0.417	6.73684e-46	3.21399e-50	9.67972e-52	tRNA splicing endonuclease subunit 34 [Source:MGI Symbol;Acc:MGI:1913328]
1	Topors	6.92569e-36	0.365003	0.456	0.247	1.45169e-31	7.22909e-51	0.322864	0.441	0.298	1.51529e-46	6.92569e-36	1.44582e-50	topoisomerase I binding, arginine/serine-rich [Source:MGI Symbol;Acc:MGI:2146189]
1	Synpo	5.07009e-42	0.30172	0.385	0.173	1.06274e-37	7.50807e-51	0.258352	0.338	0.203	1.57377e-46	5.07009e-42	1.50161e-50	synaptopodin [Source:MGI Symbol;Acc:MGI:1099446]
1	Tmem109	2.38895e-35	0.337559	0.537	0.311	5.00748e-31	8.53056e-51	0.265146	0.476	0.328	1.78809e-46	2.38895e-35	1.70611e-50	transmembrane protein 109 [Source:MGI Symbol;Acc:MGI:1915789]
1	Iqgap2	7.66263e-29	0.357166	0.385	0.205	1.60616e-24	9.30417e-51	0.275409	0.33	0.191	1.95025e-46	7.66263e-29	1.86083e-50	IQ motif containing GTPase activating protein 2 [Source:MGI Symbol;Acc:MGI:2449975]
1	mt-Atp8	3.98842e-42	0.50509	0.805	0.662	8.36013e-38	1.0039e-50	0.360232	0.788	0.735	2.10428e-46	3.98842e-42	2.00781e-50	mitochondrially encoded ATP synthase 8 [Source:MGI Symbol;Acc:MGI:99926]
1	Add1	2.34076e-34	0.33276	0.63	0.407	4.90647e-30	1.96975e-50	0.30151	0.598	0.49	4.12879e-46	2.34076e-34	3.9395e-50	adducin 1 (alpha) [Source:MGI Symbol;Acc:MGI:87918]
1	Cspp1	5.29895e-26	0.253091	0.365	0.197	1.11071e-21	2.56097e-50	0.316644	0.367	0.232	5.36806e-46	5.29895e-26	5.12195e-50	centrosome and spindle pole associated protein 1 [Source:MGI Symbol;Acc:MGI:2681832]
1	Thoc1	2.42606e-29	0.274253	0.446	0.249	5.08527e-25	3.56069e-50	0.262342	0.409	0.268	7.46357e-46	2.42606e-29	7.12138e-50	THO complex 1 [Source:MGI Symbol;Acc:MGI:1919668]
1	Vdac3	1.11278e-29	0.352684	0.778	0.656	2.33249e-25	4.40726e-50	0.28031	0.749	0.707	9.23806e-46	1.11278e-29	8.81453e-50	voltage-dependent anion channel 3 [Source:MGI Symbol;Acc:MGI:106922]
1	Pnrc2	4.427e-50	0.407976	0.532	0.28	9.27943e-46	4.8828e-46	0.255996	0.415	0.28	1.02348e-41	4.8828e-46	8.854e-50	proline-rich nuclear receptor coactivator 2 [Source:MGI Symbol;Acc:MGI:106512]
1	Ash1l	4.53863e-21	0.270377	0.715	0.566	9.51342e-17	5.50823e-50	0.344585	0.714	0.658	1.15458e-45	4.53863e-21	1.10165e-49	ASH1 like histone lysine methyltransferase [Source:MGI Symbol;Acc:MGI:2183158]
1	Cask	9.26121e-32	0.268056	0.374	0.189	1.94124e-27	1.17262e-49	0.256242	0.394	0.253	2.45792e-45	9.26121e-32	2.34523e-49	calcium/calmodulin-dependent serine protein kinase (MAGUK family) [Source:MGI Symbol;Acc:MGI:1309489]
1	Chtop	9.19803e-25	0.256655	0.543	0.356	1.928e-20	9.196e-49	0.255946	0.495	0.354	1.92757e-44	9.19803e-25	1.8392e-48	chromatin target of PRMT1 [Source:MGI Symbol;Acc:MGI:1913761]
1	Lrrc58	4.41483e-34	0.321612	0.79	0.65	9.25392e-30	1.67313e-48	0.276683	0.734	0.679	3.50705e-44	4.41483e-34	3.34627e-48	leucine rich repeat containing 58 [Source:MGI Symbol;Acc:MGI:2443542]
1	Copa	2.93699e-19	0.288015	0.716	0.61	6.15623e-15	4.18622e-48	0.31323	0.71	0.657	8.77474e-44	2.93699e-19	8.37244e-48	coatomer protein complex subunit alpha [Source:MGI Symbol;Acc:MGI:1334462]
1	Tm9sf4	3.54485e-29	0.28078	0.454	0.263	7.43035e-25	5.05722e-48	0.253657	0.461	0.317	1.06004e-43	3.54485e-29	1.01144e-47	transmembrane 9 superfamily protein member 4 [Source:MGI Symbol;Acc:MGI:2139220]
1	Adnp	2.38167e-33	0.299376	0.535	0.314	4.99222e-29	6.47873e-48	0.314413	0.548	0.429	1.35801e-43	2.38167e-33	1.29575e-47	activity-dependent neuroprotective protein [Source:MGI Symbol;Acc:MGI:1338758]
1	Hnrnpa1	1.48978e-42	0.431504	0.891	0.799	3.12272e-38	7.03451e-48	0.261453	0.857	0.815	1.4745e-43	1.48978e-42	1.4069e-47	heterogeneous nuclear ribonucleoprotein A1 [Source:MGI Symbol;Acc:MGI:104820]
1	Chd8	1.44589e-27	0.268115	0.477	0.278	3.03073e-23	1.3669e-47	0.273886	0.429	0.291	2.86517e-43	1.44589e-27	2.73381e-47	chromodomain helicase DNA binding protein 8 [Source:MGI Symbol;Acc:MGI:1915022]
1	Srsf10	3.49629e-44	0.424795	0.695	0.462	7.32857e-40	1.70826e-47	0.314017	0.598	0.499	3.58069e-43	3.49629e-44	3.41653e-47	serine and arginine-rich splicing factor 10 [Source:MGI Symbol;Acc:MGI:1333805]
1	Chka	3.35712e-21	0.37304	0.495	0.317	7.03685e-17	1.82431e-47	0.412862	0.477	0.344	3.82393e-43	3.35712e-21	3.64862e-47	choline kinase alpha [Source:MGI Symbol;Acc:MGI:107760]
1	Dhx36	9.80791e-38	0.350981	0.6	0.366	2.05584e-33	2.20794e-47	0.317515	0.588	0.489	4.62806e-43	9.80791e-38	4.41588e-47	DEAH (Asp-Glu-Ala-His) box polypeptide 36 [Source:MGI Symbol;Acc:MGI:1919412]
1	Syncrip	3.12221e-23	0.296527	0.81	0.706	6.54445e-19	2.44388e-47	0.303235	0.752	0.703	5.12262e-43	3.12221e-23	4.88776e-47	synaptotagmin binding, cytoplasmic RNA interacting protein [Source:MGI Symbol;Acc:MGI:1891690]
1	Mettl9	4.01085e-44	0.412208	0.683	0.454	8.40714e-40	2.97826e-47	0.292586	0.614	0.52	6.24274e-43	4.01085e-44	5.95653e-47	methyltransferase like 9 [Source:MGI Symbol;Acc:MGI:1914862]
1	Eif4a2	6.29924e-20	0.27782	0.73	0.617	1.32038e-15	4.3762e-47	0.277249	0.729	0.683	9.17294e-43	6.29924e-20	8.75239e-47	eukaryotic translation initiation factor 4A2 [Source:MGI Symbol;Acc:MGI:106906]
1	Magt1	4.85048e-23	0.327348	0.587	0.429	1.01671e-18	4.72444e-47	0.345267	0.596	0.512	9.9029e-43	4.85048e-23	9.44888e-47	magnesium transporter 1 [Source:MGI Symbol;Acc:MGI:1914325]
1	Dynlt3	7.08721e-28	0.316795	0.623	0.43	1.48555e-23	4.7369e-47	0.30406	0.635	0.56	9.92902e-43	7.08721e-28	9.4738e-47	dynein light chain Tctex-type 3 [Source:MGI Symbol;Acc:MGI:1914367]
1	Pank3	1.31982e-42	0.331097	0.516	0.272	2.76647e-38	9.85767e-47	0.280737	0.446	0.309	2.06627e-42	1.31982e-42	1.97153e-46	pantothenate kinase 3 [Source:MGI Symbol;Acc:MGI:2387464]
1	Mcrip1	1.10477e-44	0.426898	0.796	0.611	2.31571e-40	3.36057e-46	0.265824	0.726	0.653	7.04408e-42	1.10477e-44	6.72113e-46	MAPK regulated corepressor interacting protein 1 [Source:MGI Symbol;Acc:MGI:2384752]
1	Brwd1	4.36968e-46	0.342377	0.499	0.25	9.15929e-42	2.91499e-42	0.308249	0.44	0.316	6.11012e-38	2.91499e-42	8.73937e-46	bromodomain and WD repeat domain containing 1 [Source:MGI Symbol;Acc:MGI:1890651]
1	Fam193a	2.2724e-33	0.280931	0.424	0.224	4.76318e-29	8.96207e-46	0.252642	0.399	0.266	1.87854e-41	2.2724e-33	1.79241e-45	family with sequence homology 193, member A [Source:MGI Symbol;Acc:MGI:2447768]
1	Selenoh	1.11769e-45	0.579304	0.537	0.283	2.34279e-41	2.81579e-40	0.293918	0.405	0.269	5.90218e-36	2.81579e-40	2.23538e-45	selenoprotein H [Source:MGI Symbol;Acc:MGI:1919907]
1	Polr2i	1.02197e-42	0.373199	0.596	0.352	2.14215e-38	2.12737e-45	0.261897	0.525	0.397	4.45918e-41	1.02197e-42	4.25474e-45	polymerase (RNA) II (DNA directed) polypeptide I [Source:MGI Symbol;Acc:MGI:1917170]
1	Ppp1cb	2.08949e-41	0.362599	0.78	0.576	4.37978e-37	3.53964e-45	0.269656	0.683	0.626	7.41943e-41	2.08949e-41	7.07927e-45	protein phosphatase 1 catalytic subunit beta [Source:MGI Symbol;Acc:MGI:104871]
1	Zkscan3	1.71413e-32	0.289546	0.421	0.223	3.59298e-28	4.39871e-45	0.264905	0.376	0.247	9.22013e-41	1.71413e-32	8.79742e-45	zinc finger with KRAB and SCAN domains 3 [Source:MGI Symbol;Acc:MGI:1919989]
1	Rbm26	7.15988e-29	0.291079	0.442	0.252	1.50078e-24	6.9441e-45	0.278076	0.454	0.321	1.45555e-40	7.15988e-29	1.38882e-44	RNA binding motif protein 26 [Source:MGI Symbol;Acc:MGI:1921463]
1	Klf7	4.42353e-42	0.311528	0.57	0.303	9.27215e-38	8.70086e-45	0.300522	0.537	0.404	1.82379e-40	4.42353e-42	1.74017e-44	Kruppel-like factor 7 (ubiquitous) [Source:MGI Symbol;Acc:MGI:1935151]
1	Rassf1	1.50596e-37	0.408121	0.569	0.342	3.15664e-33	1.82687e-44	0.326647	0.514	0.389	3.8293e-40	1.50596e-37	3.65374e-44	Ras association (RalGDS/AF-6) domain family member 1 [Source:MGI Symbol;Acc:MGI:1928386]
1	Tial1	1.92455e-25	0.273357	0.498	0.31	4.03406e-21	2.17347e-44	0.25908	0.45	0.318	4.55582e-40	1.92455e-25	4.34695e-44	Tia1 cytotoxic granule-associated RNA binding protein-like 1 [Source:MGI Symbol;Acc:MGI:107913]
1	Tmx4	3.55021e-22	0.256417	0.404	0.238	7.44159e-18	2.23519e-44	0.299489	0.383	0.254	4.68518e-40	3.55021e-22	4.47038e-44	thioredoxin-related transmembrane protein 4 [Source:MGI Symbol;Acc:MGI:106558]
1	Cd2ap	2.82348e-44	0.403811	0.683	0.429	5.9183e-40	1.83827e-38	0.280271	0.628	0.547	3.85321e-34	1.83827e-38	5.64696e-44	CD2-associated protein [Source:MGI Symbol;Acc:MGI:1330281]
1	Tet3	6.8135e-28	0.263847	0.507	0.302	1.42818e-23	8.42396e-44	0.266622	0.475	0.341	1.76575e-39	6.8135e-28	1.68479e-43	tet methylcytosine dioxygenase 3 [Source:MGI Symbol;Acc:MGI:2446229]
1	Prrc1	1.55191e-39	0.336697	0.498	0.267	3.25296e-35	1.88929e-43	0.264951	0.434	0.301	3.96015e-39	1.55191e-39	3.77859e-43	proline-rich coiled-coil 1 [Source:MGI Symbol;Acc:MGI:1916106]
1	Setd2	5.70341e-35	0.325897	0.541	0.311	1.19549e-30	2.26226e-43	0.303761	0.533	0.413	4.74192e-39	5.70341e-35	4.52452e-43	SET domain containing 2 [Source:MGI Symbol;Acc:MGI:1918177]
1	Rab12	1.14759e-34	0.329619	0.596	0.369	2.40546e-30	8.60619e-42	0.253388	0.56	0.445	1.80394e-37	1.14759e-34	1.72124e-41	RAB12, member RAS oncogene family [Source:MGI Symbol;Acc:MGI:894284]
1	Nasp	8.69274e-29	0.337481	0.537	0.329	1.82208e-24	1.02552e-41	0.29157	0.485	0.358	2.1496e-37	8.69274e-29	2.05105e-41	nuclear autoantigenic sperm protein (histone-binding) [Source:MGI Symbol;Acc:MGI:1355328]
1	Dmxl1	1.68135e-37	0.313122	0.48	0.257	3.52427e-33	5.58793e-41	0.261545	0.466	0.338	1.17129e-36	1.68135e-37	1.11759e-40	Dmx-like 1 [Source:MGI Symbol;Acc:MGI:2443926]
1	Hadha	2.04983e-27	0.291618	0.632	0.444	4.29664e-23	1.53122e-39	0.273219	0.611	0.54	3.20959e-35	2.04983e-27	3.06244e-39	hydroxyacyl-CoA dehydrogenase trifunctional multienzyme complex subunit alpha [Source:MGI Symbol;Acc:MGI:2135593]
1	Dnajc19	6.39807e-34	0.342904	0.633	0.423	1.3411e-29	1.18119e-38	0.252007	0.555	0.452	2.47589e-34	6.39807e-34	2.36238e-38	DnaJ heat shock protein family (Hsp40) member C19 [Source:MGI Symbol;Acc:MGI:1914963]
1	Ubn2	3.55738e-22	0.292322	0.519	0.345	7.45663e-18	2.55865e-38	0.285003	0.529	0.42	5.36318e-34	3.55738e-22	5.11729e-38	ubinuclein 2 [Source:MGI Symbol;Acc:MGI:2444236]
1	Pcnp	4.98651e-28	0.308973	0.715	0.568	1.04522e-23	1.08384e-37	0.264172	0.644	0.578	2.27184e-33	4.98651e-28	2.16768e-37	PEST proteolytic signal containing nuclear protein [Source:MGI Symbol;Acc:MGI:1923552]
1	Ccdc50	2.17706e-29	0.338669	0.697	0.52	4.56334e-25	1.14047e-37	0.282543	0.692	0.64	2.39053e-33	2.17706e-29	2.28094e-37	coiled-coil domain containing 50 [Source:MGI Symbol;Acc:MGI:1914751]
1	Ddx50	1.77411e-26	0.313239	0.673	0.502	3.71871e-22	1.91124e-37	0.283416	0.654	0.591	4.00616e-33	1.77411e-26	3.82249e-37	DEAD (Asp-Glu-Ala-Asp) box polypeptide 50 [Source:MGI Symbol;Acc:MGI:2182303]
1	N4bp2l2	4.87598e-28	0.266898	0.54	0.332	1.02205e-23	2.8685e-37	0.258662	0.49	0.375	6.01266e-33	4.87598e-28	5.737e-37	NEDD4 binding protein 2-like 2 [Source:MGI Symbol;Acc:MGI:2687207]
1	Mydgf	2.29839e-16	0.25902	0.695	0.591	4.81766e-12	1.77232e-35	0.258509	0.661	0.613	3.71497e-31	2.29839e-16	3.54465e-35	myeloid derived growth factor [Source:MGI Symbol;Acc:MGI:2156020]
1	Tnfrsf12a	2.2151e-32	0.259821	0.621	0.396	4.64306e-28	2.02599e-35	0.283594	0.502	0.383	4.24667e-31	2.2151e-32	4.05197e-35	tumor necrosis factor receptor superfamily, member 12a [Source:MGI Symbol;Acc:MGI:1351484]
1	Hnrnpd	9.69735e-22	0.27115	0.765	0.652	2.03266e-17	1.0852e-34	0.273369	0.72	0.689	2.2747e-30	9.69735e-22	2.17041e-34	heterogeneous nuclear ribonucleoprotein D [Source:MGI Symbol;Acc:MGI:101947]
1	Ssbp4	3.85967e-16	0.263172	0.682	0.572	8.09026e-12	1.69934e-34	0.293068	0.654	0.618	3.56199e-30	3.85967e-16	3.39868e-34	single stranded DNA binding protein 4 [Source:MGI Symbol;Acc:MGI:1924150]
1	Chd9	9.32202e-22	0.257475	0.468	0.297	1.95399e-17	2.47369e-34	0.27157	0.502	0.396	5.1851e-30	9.32202e-22	4.94738e-34	chromodomain helicase DNA binding protein 9 [Source:MGI Symbol;Acc:MGI:1924001]
1	Dhx9	5.47803e-34	0.341756	0.603	0.384	1.14825e-29	4.20939e-32	0.254647	0.584	0.499	8.82329e-28	4.20939e-32	1.09561e-33	DEAH (Asp-Glu-Ala-His) box polypeptide 9 [Source:MGI Symbol;Acc:MGI:108177]
1	Dync1h1	2.43949e-23	0.32651	0.81	0.737	5.11341e-19	7.49038e-34	0.2571	0.769	0.747	1.57006e-29	2.43949e-23	1.49808e-33	dynein cytoplasmic 1 heavy chain 1 [Source:MGI Symbol;Acc:MGI:103147]
1	Smc3	4.52023e-30	0.342712	0.655	0.468	9.47486e-26	1.44166e-33	0.264051	0.591	0.516	3.02186e-29	4.52023e-30	2.88332e-33	structural maintenance of chromosomes 3 [Source:MGI Symbol;Acc:MGI:1339795]
1	Tardbp	4.55872e-22	0.302759	0.658	0.523	9.55554e-18	2.64004e-30	0.252469	0.569	0.493	5.53379e-26	4.55872e-22	5.28009e-30	TAR DNA binding protein [Source:MGI Symbol;Acc:MGI:2387629]
1	Rad21	4.72979e-21	0.376278	0.612	0.441	9.91411e-17	1.2004e-22	0.274774	0.524	0.445	2.51617e-18	4.72979e-21	2.40081e-22	RAD21 cohesin complex component [Source:MGI Symbol;Acc:MGI:108016]
1	Nucks1	4.8309e-16	0.422247	0.821	0.78	1.0126e-11	2.15102e-22	0.263797	0.78	0.78	4.50875e-18	4.8309e-16	4.30204e-22	nuclear casein kinase and cyclin-dependent kinase substrate 1 [Source:MGI Symbol;Acc:MGI:1934811]
1	Klf6	1.68643e-06	0.332527	0.793	0.764	0.0353494	2.31281e-14	0.374717	0.834	0.814	4.84788e-10	1.68643e-06	4.62562e-14	Kruppel-like factor 6 [Source:MGI Symbol;Acc:MGI:1346318]
1	Fos	0.00545551	0.729371	0.748	0.789	1	8.02098e-13	0.676045	0.854	0.866	1.68128e-08	0.00545551	1.6042e-12	FBJ osteosarcoma oncogene [Source:MGI Symbol;Acc:MGI:95574]
1	Cenpf	2.42929e-12	0.717145	0.127	0.06	5.09203e-08	3.39408e-11	0.574582	0.113	0.073	7.11433e-07	3.39408e-11	4.85857e-12	centromere protein F [Source:MGI Symbol;Acc:MGI:1313302]
1	Socs3	0.0063305	0.333225	0.534	0.518	1	9.24859e-12	0.436192	0.597	0.596	1.9386e-07	0.0063305	1.84972e-11	suppressor of cytokine signaling 3 [Source:MGI Symbol;Acc:MGI:1201791]
1	Fosb	0.560884	0.316604	0.664	0.757	1	0.921797	0.312139	0.774	0.828	1	0.921797	0.807177	FBJ osteosarcoma oncogene B [Source:MGI Symbol;Acc:MGI:95575]
2	Pi15	0	0.583743	0.317	0.01	0	0	0.559882	0.278	0.015	0	0	0	peptidase inhibitor 15 [Source:MGI Symbol;Acc:MGI:1934659]
2	Crispld1	0	0.653957	0.332	0.008	0	0	1.06856	0.602	0.023	0	0	0	cysteine-rich secretory protein LCCL domain containing 1 [Source:MGI Symbol;Acc:MGI:1934666]
2	Col3a1	0	3.87529	1	0.593	0	0	3.12787	1	0.718	0	0	0	collagen, type III, alpha 1 [Source:MGI Symbol;Acc:MGI:88453]
2	Col6a3	0	2.96695	0.996	0.359	0	0	2.02558	0.997	0.448	0	0	0	collagen, type VI, alpha 3 [Source:MGI Symbol;Acc:MGI:88461]
2	Dnm3os	0	1.13268	0.612	0.068	0	0	1.22707	0.627	0.08	0	0	0	dynamin 3, opposite strand [Source:MGI Symbol;Acc:MGI:3052332]
2	Fmo1	0	0.815511	0.553	0.064	0	0	0.886296	0.658	0.079	0	0	0	flavin containing monooxygenase 1 [Source:MGI Symbol;Acc:MGI:1310002]
2	Prrx1	0	1.51919	0.963	0.194	0	0	1.25405	0.959	0.37	0	0	0	paired related homeobox 1 [Source:MGI Symbol;Acc:MGI:97712]
2	Dpt	0	3.56209	0.959	0.083	0	0	1.64139	0.525	0.069	0	0	0	dermatopontin [Source:MGI Symbol;Acc:MGI:1928392]
2	Ddr2	0	1.12687	0.788	0.106	0	0	1.05961	0.803	0.138	0	0	0	discoidin domain receptor family, member 2 [Source:MGI Symbol;Acc:MGI:1345277]
2	Olfml2b	0	1.08713	0.821	0.157	0	2.84809e-268	0.473724	0.712	0.257	5.96989e-264	2.84809e-268	0	olfactomedin-like 2B [Source:MGI Symbol;Acc:MGI:2443310]
2	Cd34	0	1.61275	0.913	0.173	0	0	1.1419	0.807	0.148	0	0	0	CD34 antigen [Source:MGI Symbol;Acc:MGI:88329]
2	Entpd2	0	1.25311	0.643	0.055	0	0	0.872486	0.621	0.116	0	0	0	ectonucleoside triphosphate diphosphohydrolase 2 [Source:MGI Symbol;Acc:MGI:1096863]
2	Col5a1	0	2.64473	0.998	0.383	0	0	1.83528	0.996	0.571	0	0	0	collagen, type V, alpha 1 [Source:MGI Symbol;Acc:MGI:88457]
2	Prrx2	0	0.972613	0.67	0.086	0	0	0.971298	0.712	0.1	0	0	0	paired related homeobox 2 [Source:MGI Symbol;Acc:MGI:98218]
2	Tnfaip6	0	1.87206	0.74	0.134	0	0	1.77515	0.701	0.203	0	0	0	tumor necrosis factor alpha induced protein 6 [Source:MGI Symbol;Acc:MGI:1195266]
2	Fap	0	1.59347	0.852	0.072	0	0	1.42104	0.884	0.111	0	0	0	fibroblast activation protein [Source:MGI Symbol;Acc:MGI:109608]
2	Fkbp7	0	1.28282	0.895	0.232	0	0	0.911735	0.853	0.293	0	0	0	FK506 binding protein 7 [Source:MGI Symbol;Acc:MGI:1336879]
2	Serping1	0	2.02288	0.922	0.162	0	0	1.88902	0.978	0.335	0	0	0	serine (or cysteine) peptidase inhibitor, clade G, member 1 [Source:MGI Symbol;Acc:MGI:894696]
2	Mdk	0	1.82176	0.825	0.161	0	0	1.73703	0.926	0.266	0	0	0	midkine [Source:MGI Symbol;Acc:MGI:96949]
2	Creb3l1	0	1.4114	0.905	0.123	0	0	1.05634	0.77	0.132	0	0	0	cAMP responsive element binding protein 3-like 1 [Source:MGI Symbol;Acc:MGI:1347062]
2	Rcn1	0	1.46847	0.934	0.247	0	0	0.941577	0.901	0.411	0	0	0	reticulocalbin 1 [Source:MGI Symbol;Acc:MGI:104559]
2	Fbn1	0	2.58821	0.996	0.307	0	0	1.69076	0.993	0.471	0	0	0	fibrillin 1 [Source:MGI Symbol;Acc:MGI:95489]
2	Fbln7	0	1.25191	0.623	0.04	0	2.18206e-262	0.498488	0.418	0.11	4.57381e-258	2.18206e-262	0	fibulin 7 [Source:MGI Symbol;Acc:MGI:1917620]
2	Cpxm1	0	2.00149	0.878	0.126	0	0	1.41981	0.852	0.156	0	0	0	carboxypeptidase X 1 (M14 family) [Source:MGI Symbol;Acc:MGI:1934569]
2	Ptgis	0	0.843463	0.27	0.006	0	0	0.39866	0.145	0.003	0	0	0	prostaglandin I2 (prostacyclin) synthase [Source:MGI Symbol;Acc:MGI:1097156]
2	Zfhx4	0	1.06368	0.699	0.099	0	0	1.03307	0.664	0.114	0	0	0	zinc finger homeodomain 4 [Source:MGI Symbol;Acc:MGI:2137668]
2	Igsf10	0	1.28864	0.769	0.14	0	0	1.4401	0.883	0.215	0	0	0	immunoglobulin superfamily, member 10 [Source:MGI Symbol;Acc:MGI:1923481]
2	Thbs3	0	1.12894	0.718	0.069	0	0	0.703264	0.551	0.06	0	0	0	thrombospondin 3 [Source:MGI Symbol;Acc:MGI:98739]
2	Ctsk	0	1.69638	0.981	0.198	0	0	1.23908	0.976	0.364	0	0	0	cathepsin K [Source:MGI Symbol;Acc:MGI:107823]
2	Olfml3	0	1.52257	0.932	0.226	0	0	1.53165	0.974	0.389	0	0	0	olfactomedin-like 3 [Source:MGI Symbol;Acc:MGI:1914877]
2	Gstm2	0	0.990329	0.786	0.111	0	0	0.970401	0.767	0.121	0	0	0	glutathione S-transferase, mu 2 [Source:MGI Symbol;Acc:MGI:95861]
2	Col15a1	0	2.59212	0.93	0.317	0	0	1.32347	0.92	0.538	0	0	0	collagen, type XV, alpha 1 [Source:MGI Symbol;Acc:MGI:88449]
2	Svep1	0	1.26865	0.718	0.113	0	0	1.32561	0.812	0.108	0	0	0	sushi, von Willebrand factor type A, EGF and pentraxin domain containing 1 [Source:MGI Symbol;Acc:MGI:1928849]
2	Gpx7	0	1.19881	0.866	0.176	0	0	0.912464	0.773	0.213	0	0	0	glutathione peroxidase 7 [Source:MGI Symbol;Acc:MGI:1914555]
2	Mfap2	0	2.38192	0.95	0.153	0	0	2.0065	0.979	0.264	0	0	0	microfibrillar-associated protein 2 [Source:MGI Symbol;Acc:MGI:99559]
2	Pdpn	0	1.2683	0.852	0.167	0	0	0.638864	0.612	0.139	0	0	0	podoplanin [Source:MGI Symbol;Acc:MGI:103098]
2	Mmp23	0	1.04088	0.755	0.109	0	4.42265e-293	0.563226	0.484	0.133	9.27032e-289	4.42265e-293	0	matrix metallopeptidase 23 [Source:MGI Symbol;Acc:MGI:1347361]
2	Lrrc17	0	1.68789	0.891	0.08	0	0	1.24523	0.82	0.084	0	0	0	leucine rich repeat containing 17 [Source:MGI Symbol;Acc:MGI:1921761]
2	Spon2	0	1.66293	0.746	0.036	0	0	1.64641	0.764	0.053	0	0	0	spondin 2, extracellular matrix protein [Source:MGI Symbol;Acc:MGI:1923724]
2	Pdgfra	0	1.45953	0.887	0.12	0	0	1.22849	0.819	0.138	0	0	0	platelet derived growth factor receptor, alpha polypeptide [Source:MGI Symbol;Acc:MGI:97530]
2	Slc4a4	0	0.796085	0.466	0.025	0	0	0.534492	0.365	0.03	0	0	0	solute carrier family 4 (anion exchanger), member 4 [Source:MGI Symbol;Acc:MGI:1927555]
2	Tmem119	0	0.939591	0.687	0.11	0	0	0.660115	0.571	0.112	0	0	0	transmembrane protein 119 [Source:MGI Symbol;Acc:MGI:2385228]
2	Adgrd1	0	0.785939	0.515	0.049	0	4.12654e-233	0.33003	0.253	0.045	8.64965e-229	4.12654e-233	0	adhesion G protein-coupled receptor D1 [Source:MGI Symbol;Acc:MGI:3041203]
2	Galnt17	0	1.42806	0.784	0.045	0	0	0.84402	0.588	0.051	0	0	0	polypeptide N-acetylgalactosaminyltransferase 17 [Source:MGI Symbol;Acc:MGI:2137594]
2	Pcolce	0	2.43208	0.973	0.282	0	0	1.77872	0.989	0.499	0	0	0	procollagen C-endopeptidase enhancer protein [Source:MGI Symbol;Acc:MGI:105099]
2	Medag	0	1.50821	0.841	0.095	0	0	0.949161	0.606	0.088	0	0	0	mesenteric estrogen dependent adipogenesis [Source:MGI Symbol;Acc:MGI:1917967]
2	Col1a2	0	3.45806	1	0.526	0	0	2.993	1	0.628	0	0	0	collagen, type I, alpha 2 [Source:MGI Symbol;Acc:MGI:88468]
2	Flnc	0	0.756602	0.619	0.084	0	2.42948e-221	0.402415	0.434	0.131	5.09244e-217	2.42948e-221	0	filamin C, gamma [Source:MGI Symbol;Acc:MGI:95557]
2	Mest	0	3.59994	0.796	0.102	0	0	1.40252	0.541	0.147	0	0	0	mesoderm specific transcript [Source:MGI Symbol;Acc:MGI:96968]
2	Rarres2	0	1.81825	0.868	0.129	0	0	1.327	0.916	0.258	0	0	0	retinoic acid receptor responder (tazarotene induced) 2 [Source:MGI Symbol;Acc:MGI:1918910]
2	Adcyap1r1	0	0.75982	0.441	0.005	0	0	0.753879	0.485	0.01	0	0	0	adenylate cyclase activating polypeptide 1 receptor 1 [Source:MGI Symbol;Acc:MGI:108449]
2	Gxylt2	0	1.49482	0.825	0.09	0	0	1.12592	0.738	0.089	0	0	0	glucoside xylosyltransferase 2 [Source:MGI Symbol;Acc:MGI:2682940]
2	Cxcl12	0	1.60912	0.883	0.142	0	0	0.705518	0.659	0.202	0	0	0	chemokine (C-X-C motif) ligand 12 [Source:MGI Symbol;Acc:MGI:103556]
2	Mfap5	0	3.30368	0.996	0.136	0	0	2.55064	0.991	0.259	0	0	0	microfibrillar associated protein 5 [Source:MGI Symbol;Acc:MGI:1354387]
2	C1s1	0	1.53044	0.814	0.13	0	0	1.49196	0.881	0.143	0	0	0	complement component 1, s subcomponent 1 [Source:MGI Symbol;Acc:MGI:1355312]
2	P3h3	0	1.07207	0.845	0.179	0	0	1.03206	0.842	0.202	0	0	0	prolyl 3-hydroxylase 3 [Source:MGI Symbol;Acc:MGI:1315208]
2	Tspan11	0	1.07601	0.734	0.101	0	0	1.38313	0.849	0.123	0	0	0	tetraspanin 11 [Source:MGI Symbol;Acc:MGI:1915748]
2	Ssc5d	0	0.759447	0.536	0.047	0	1.95972e-159	0.250463	0.227	0.052	4.10777e-155	1.95972e-159	0	scavenger receptor cysteine rich family, 5 domains [Source:MGI Symbol;Acc:MGI:3606211]
2	Zim1	0	1.13155	0.447	0.011	0	0	0.436738	0.26	0.014	0	0	0	zinc finger, imprinted 1 [Source:MGI Symbol;Acc:MGI:1341879]
2	Peg3	0	2.01667	0.705	0.081	0	0	1.4626	0.631	0.086	0	0	0	paternally expressed 3 [Source:MGI Symbol;Acc:MGI:104748]
2	Ltbp4	0	1.6556	0.726	0.119	0	0	1.89071	0.861	0.185	0	0	0	latent transforming growth factor beta binding protein 4 [Source:MGI Symbol;Acc:MGI:1321395]
2	Clec11a	0	1.08497	0.579	0.066	0	0	1.0717	0.657	0.087	0	0	0	C-type lectin domain family 11, member a [Source:MGI Symbol;Acc:MGI:1298219]
2	Rcn3	0	2.07973	0.977	0.293	0	0	1.55932	0.986	0.546	0	0	0	reticulocalbin 3, EF-hand calcium binding domain [Source:MGI Symbol;Acc:MGI:1277122]
2	Ndn	0	1.26007	0.79	0.067	0	0	1.17295	0.753	0.073	0	0	0	necdin [Source:MGI Symbol;Acc:MGI:97290]
2	Fzd4	0	1.31822	0.66	0.062	0	0	0.885178	0.567	0.067	0	0	0	frizzled class receptor 4 [Source:MGI Symbol;Acc:MGI:108520]
2	H19	0	2.97967	0.656	0.029	0	0	1.16389	0.261	0.015	0	0	0	H19, imprinted maternally expressed transcript [Source:MGI Symbol;Acc:MGI:95891]
2	Cdkn1c	0	1.72828	0.526	0.051	0	0	0.672979	0.426	0.058	0	0	0	cyclin-dependent kinase inhibitor 1C (P57) [Source:MGI Symbol;Acc:MGI:104564]
2	Pdgfrl	0	1.53836	0.876	0.105	0	0	0.85464	0.618	0.107	0	0	0	platelet-derived growth factor receptor-like [Source:MGI Symbol;Acc:MGI:1916047]
2	Lpl	0	2.44659	0.835	0.172	0	0	2.27271	0.904	0.232	0	0	0	lipoprotein lipase [Source:MGI Symbol;Acc:MGI:96820]
2	Cdh11	0	1.26354	0.891	0.145	0	0	1.58094	0.962	0.272	0	0	0	cadherin 11 [Source:MGI Symbol;Acc:MGI:99217]
2	Sult5a1	0	0.700954	0.408	0.023	0	0	0.974865	0.566	0.037	0	0	0	sulfotransferase family 5A, member 1 [Source:MGI Symbol;Acc:MGI:1931463]
2	Dpep1	0	1.57504	0.678	0.07	0	0	1.72356	0.772	0.085	0	0	0	dipeptidase 1 [Source:MGI Symbol;Acc:MGI:94917]
2	Col5a3	0	2.43515	0.979	0.368	0	0	1.4508	0.984	0.54	0	0	0	collagen, type V, alpha 3 [Source:MGI Symbol;Acc:MGI:1858212]
2	Cdon	0	0.726493	0.52	0.048	0	0	0.445528	0.337	0.036	0	0	0	cell adhesion molecule-related/down-regulated by oncogenes [Source:MGI Symbol;Acc:MGI:1926387]
2	AW551984	0	0.955097	0.606	0.023	0	0	0.414923	0.298	0.015	0	0	0	expressed sequence AW551984 [Source:MGI Symbol;Acc:MGI:2143322]
2	Clmp	0	1.17968	0.781	0.118	0	0	0.860154	0.636	0.13	0	0	0	CXADR-like membrane protein [Source:MGI Symbol;Acc:MGI:1918816]
2	Nnmt	0	1.11303	0.763	0.091	0	0	1.06398	0.721	0.104	0	0	0	nicotinamide N-methyltransferase [Source:MGI Symbol;Acc:MGI:1099443]
2	Islr	0	1.9092	0.893	0.097	0	0	1.39496	0.891	0.137	0	0	0	immunoglobulin superfamily containing leucine-rich repeat [Source:MGI Symbol;Acc:MGI:1349645]
2	Loxl1	0	2.37024	0.983	0.135	0	0	1.55534	0.895	0.142	0	0	0	lysyl oxidase-like 1 [Source:MGI Symbol;Acc:MGI:106096]
2	Cilp	0	2.50134	0.732	0.058	0	0	1.48074	0.437	0.039	0	0	0	cartilage intermediate layer protein, nucleotide pyrophosphohydrolase [Source:MGI Symbol;Acc:MGI:2444507]
2	Zic1	0	0.730026	0.561	0.058	0	0	0.528524	0.383	0.049	0	0	0	zinc finger protein of the cerebellum 1 [Source:MGI Symbol;Acc:MGI:106683]
2	Col6a6	0	2.39635	0.837	0.028	0	0	0.679304	0.305	0.019	0	0	0	collagen, type VI, alpha 6 [Source:MGI Symbol;Acc:MGI:2444259]
2	Clec3b	0	2.73363	0.903	0.053	0	0	2.07872	0.849	0.058	0	0	0	C-type lectin domain family 3, member b [Source:MGI Symbol;Acc:MGI:104540]
2	Plagl1	0	1.60939	0.717	0.029	0	0	0.549374	0.314	0.027	0	0	0	pleiomorphic adenoma gene-like 1 [Source:MGI Symbol;Acc:MGI:1100874]
2	Lama2	0	1.77927	0.907	0.134	0	0	1.32492	0.917	0.278	0	0	0	laminin, alpha 2 [Source:MGI Symbol;Acc:MGI:99912]
2	Bicc1	0	1.73148	0.969	0.147	0	0	1.50275	0.927	0.193	0	0	0	BicC family RNA binding protein 1 [Source:MGI Symbol;Acc:MGI:1933388]
2	Col6a2	0	2.74701	0.998	0.44	0	0	2.03579	0.998	0.553	0	0	0	collagen, type VI, alpha 2 [Source:MGI Symbol;Acc:MGI:88460]
2	Dcn	0	2.90448	0.998	0.378	0	0	2.69346	1	0.487	0	0	0	decorin [Source:MGI Symbol;Acc:MGI:94872]
2	Lum	0	3.20718	0.994	0.19	0	0	2.34463	0.999	0.394	0	0	0	lumican [Source:MGI Symbol;Acc:MGI:109347]
2	Grb10	0	1.18063	0.882	0.2	0	7.60409e-277	0.616663	0.696	0.274	1.59389e-272	7.60409e-277	0	growth factor receptor bound protein 10 [Source:MGI Symbol;Acc:MGI:103232]
2	Egfr	0	1.19626	0.806	0.12	0	0	1.22869	0.82	0.141	0	0	0	epidermal growth factor receptor [Source:MGI Symbol;Acc:MGI:95294]
2	Slit3	0	1.19144	0.858	0.132	0	0	0.729438	0.705	0.142	0	0	0	slit guidance ligand 3 [Source:MGI Symbol;Acc:MGI:1315202]
2	C1qtnf2	0	0.917049	0.616	0.073	0	0	0.546313	0.445	0.101	0	0	0	C1q and tumor necrosis factor related protein 2 [Source:MGI Symbol;Acc:MGI:1916433]
2	Ebf1	0	1.97909	0.963	0.162	0	0	1.44531	0.971	0.304	0	0	0	early B cell factor 1 [Source:MGI Symbol;Acc:MGI:95275]
2	Adamts2	0	1.57628	0.951	0.161	0	0	0.739803	0.807	0.214	0	0	0	a disintegrin-like and metallopeptidase (reprolysin type) with thrombospondin type 1 motif, 2 [Source:MGI Symbol;Acc:MGI:1347356]
2	P4ha2	0	1.14809	0.724	0.107	0	2.56763e-267	0.468986	0.463	0.131	5.38202e-263	2.56763e-267	0	procollagen-proline, 2-oxoglutarate 4-dioxygenase (proline 4-hydroxylase), alpha II polypeptide [Source:MGI Symbol;Acc:MGI:894286]
2	Gpx3	0	1.9173	0.833	0.132	0	2.30633e-115	0.496904	0.346	0.134	4.8343e-111	2.30633e-115	0	glutathione peroxidase 3 [Source:MGI Symbol;Acc:MGI:105102]
2	Mfap4	0	2.3673	0.8	0.067	0	0	1.14969	0.36	0.052	0	0	0	microfibrillar-associated protein 4 [Source:MGI Symbol;Acc:MGI:1342276]
2	Myh10	0	0.839835	0.581	0.068	0	0	0.953409	0.653	0.083	0	0	0	myosin, heavy polypeptide 10, non-muscle [Source:MGI Symbol;Acc:MGI:1930780]
2	Hic1	0	0.850977	0.635	0.082	0	0	0.863105	0.66	0.09	0	0	0	hypermethylated in cancer 1 [Source:MGI Symbol;Acc:MGI:1338010]
2	Serpinf1	0	2.52774	0.988	0.203	0	0	1.96426	0.993	0.363	0	0	0	serine (or cysteine) peptidase inhibitor, clade F, member 1 [Source:MGI Symbol;Acc:MGI:108080]
2	Ccl11	0	1.43618	0.656	0.065	0	0	1.97036	0.856	0.091	0	0	0	chemokine (C-C motif) ligand 11 [Source:MGI Symbol;Acc:MGI:103576]
2	Col1a1	0	3.3844	1	0.542	0	0	2.93407	1	0.637	0	0	0	collagen, type I, alpha 1 [Source:MGI Symbol;Acc:MGI:88467]
2	Copz2	0	1.22383	0.876	0.216	0	0	0.72784	0.756	0.281	0	0	0	coatomer protein complex, subunit zeta 2 [Source:MGI Symbol;Acc:MGI:1929008]
2	Fkbp10	0	1.29056	0.915	0.226	0	0	0.632694	0.737	0.276	0	0	0	FK506 binding protein 10 [Source:MGI Symbol;Acc:MGI:104769]
2	Fzd2	0	1.05819	0.812	0.128	0	0	0.940514	0.751	0.155	0	0	0	frizzled class receptor 2 [Source:MGI Symbol;Acc:MGI:1888513]
2	Mrc2	0	1.27944	0.883	0.159	0	0	1.00608	0.798	0.146	0	0	0	mannose receptor, C type 2 [Source:MGI Symbol;Acc:MGI:107818]
2	Abca8a	0	2.12463	0.786	0.062	0	0	1.80557	0.904	0.196	0	0	0	ATP-binding cassette, sub-family A (ABC1), member 8a [Source:MGI Symbol;Acc:MGI:2386846]
2	Cygb	0	2.24106	0.934	0.156	0	0	2.16362	0.967	0.276	0	0	0	cytoglobin [Source:MGI Symbol;Acc:MGI:2149481]
2	Osr1	0	0.799183	0.464	0.043	0	7.69394e-299	0.364098	0.293	0.046	1.61273e-294	7.69394e-299	0	odd-skipped related transcription factor 1 [Source:MGI Symbol;Acc:MGI:1344424]
2	Lamb1	0	2.05735	0.965	0.287	0	0	1.20696	0.953	0.482	0	0	0	laminin B1 [Source:MGI Symbol;Acc:MGI:96743]
2	Meox2	0	1.33688	0.565	0.033	0	0	2.09211	0.886	0.072	0	0	0	mesenchyme homeobox 2 [Source:MGI Symbol;Acc:MGI:103219]
2	Dact1	0	1.19828	0.608	0.049	0	0	1.42113	0.733	0.067	0	0	0	dishevelled-binding antagonist of beta-catenin 1 [Source:MGI Symbol;Acc:MGI:1891740]
2	Dlk1	0	3.09005	0.48	0.036	0	0	0.812924	0.209	0.015	0	0	0	delta like non-canonical Notch ligand 1 [Source:MGI Symbol;Acc:MGI:94900]
2	Meg3	0	4.3485	0.95	0.105	0	0	3.34641	0.908	0.161	0	0	0	maternally expressed 3 [Source:MGI Symbol;Acc:MGI:1202886]
2	Rian	0	2.51995	0.918	0.054	0	0	1.94466	0.755	0.053	0	0	0	RNA imprinted and accumulated in nucleus [Source:MGI Symbol;Acc:MGI:1922995]
2	B830012L14Rik	0	0.904943	0.548	0.013	0	0	0.696248	0.368	0.017	0	0	0	RIKEN cDNA B830012L14 gene [Source:MGI Symbol;Acc:MGI:2443332]
2	Mirg	0	0.61235	0.4	0.01	0	0	0.348652	0.234	0.012	0	0	0	miRNA containing gene [Source:MGI Symbol;Acc:MGI:3781106]
2	Ecm2	0	1.06873	0.652	0.061	0	0	1.23688	0.765	0.102	0	0	0	extracellular matrix protein 2, female organ and adipocyte specific [Source:MGI Symbol;Acc:MGI:3039578]
2	Aspn	0	2.38449	0.957	0.109	0	0	1.73303	0.923	0.135	0	0	0	asporin [Source:MGI Symbol;Acc:MGI:1913945]
2	Ogn	0	1.90834	0.773	0.035	0	0	1.52372	0.632	0.035	0	0	0	osteoglycin [Source:MGI Symbol;Acc:MGI:109278]
2	Gdf10	0	0.593081	0.295	0.013	0	0	0.705446	0.33	0.016	0	0	0	growth differentiation factor 10 [Source:MGI Symbol;Acc:MGI:95684]
2	Ebf2	0	0.763166	0.392	0.023	0	0	1.18594	0.673	0.061	0	0	0	early B cell factor 2 [Source:MGI Symbol;Acc:MGI:894332]
2	Loxl2	0	1.92318	0.953	0.216	0	0	1.17395	0.936	0.429	0	0	0	lysyl oxidase-like 2 [Source:MGI Symbol;Acc:MGI:2137913]
2	Adamts12	0	1.17346	0.732	0.128	0	0	1.09007	0.811	0.254	0	0	0	a disintegrin-like and metallopeptidase (reprolysin type) with thrombospondin type 1 motif, 12 [Source:MGI Symbol;Acc:MGI:2146046]
2	Snhg18	0	1.24322	0.934	0.232	0	0	0.934579	0.806	0.244	0	0	0	small nucleolar RNA host gene 18 [Source:MGI Symbol;Acc:MGI:1914085]
2	Cthrc1	0	2.55835	0.868	0.172	0	1.17637e-214	1.11015	0.487	0.173	2.46579e-210	1.17637e-214	0	collagen triple helix repeat containing 1 [Source:MGI Symbol;Acc:MGI:1915838]
2	Col14a1	0	2.70938	0.988	0.137	0	0	2.22375	0.977	0.265	0	0	0	collagen, type XIV, alpha 1 [Source:MGI Symbol;Acc:MGI:1341272]
2	C1qtnf6	0	1.63558	0.965	0.227	0	0	1.00998	0.862	0.295	0	0	0	C1q and tumor necrosis factor related protein 6 [Source:MGI Symbol;Acc:MGI:1919959]
2	Kdelr3	0	1.39921	0.854	0.148	0	0	0.843009	0.661	0.155	0	0	0	KDEL (Lys-Asp-Glu-Leu) endoplasmic reticulum protein retention receptor 3 [Source:MGI Symbol;Acc:MGI:2145953]
2	Fkbp11	0	1.71251	0.88	0.138	0	0	1.09956	0.715	0.135	0	0	0	FK506 binding protein 11 [Source:MGI Symbol;Acc:MGI:1913370]
2	Igfbp6	0	2.71343	0.917	0.162	0	0	2.86002	0.941	0.211	0	0	0	insulin-like growth factor binding protein 6 [Source:MGI Symbol;Acc:MGI:96441]
2	Ccdc80	0	2.3241	0.983	0.175	0	0	1.5144	0.962	0.274	0	0	0	coiled-coil domain containing 80 [Source:MGI Symbol;Acc:MGI:1915146]
2	Col8a1	0	1.94837	0.763	0.118	0	0	1.0384	0.458	0.114	0	0	0	collagen, type VIII, alpha 1 [Source:MGI Symbol;Acc:MGI:88463]
2	Dcbld2	0	1.16083	0.812	0.154	0	0	0.595341	0.578	0.168	0	0	0	discoidin, CUB and LCCL domain containing 2 [Source:MGI Symbol;Acc:MGI:1920629]
2	Fndc1	0	1.7287	0.817	0.055	0	0	0.749749	0.448	0.046	0	0	0	fibronectin type III domain containing 1 [Source:MGI Symbol;Acc:MGI:1915905]
2	Has1	0	1.73696	0.528	0.032	0	0	2.4745	0.696	0.059	0	0	0	hyaluronan synthase 1 [Source:MGI Symbol;Acc:MGI:106590]
2	Pi16	0	1.90208	0.775	0.113	0	0	0.69481	0.462	0.078	0	0	0	peptidase inhibitor 16 [Source:MGI Symbol;Acc:MGI:1921366]
2	Tnxb	0	1.94666	0.769	0.067	0	0	1.33661	0.75	0.109	0	0	0	tenascin XB [Source:MGI Symbol;Acc:MGI:1932137]
2	Nrep	0	2.13512	0.907	0.151	0	0	1.56004	0.903	0.261	0	0	0	neuronal regeneration related protein [Source:MGI Symbol;Acc:MGI:99444]
2	Dpysl3	0	1.82604	0.973	0.252	0	0	1.25452	0.943	0.465	0	0	0	dihydropyrimidinase-like 3 [Source:MGI Symbol;Acc:MGI:1349762]
2	Lox	0	1.70191	0.79	0.104	0	0	0.761218	0.437	0.084	0	0	0	lysyl oxidase [Source:MGI Symbol;Acc:MGI:96817]
2	Fbn2	0	1.62433	0.847	0.121	0	0	1.67245	0.9	0.144	0	0	0	fibrillin 2 [Source:MGI Symbol;Acc:MGI:95490]
2	Adamts19	0	0.426514	0.258	0.001	0	0	0.315214	0.194	0.002	0	0	0	a disintegrin-like and metallopeptidase (reprolysin type) with thrombospondin type 1 motif, 19 [Source:MGI Symbol;Acc:MGI:2442875]
2	Cd248	0	2.06918	0.944	0.135	0	0	1.73943	0.952	0.155	0	0	0	CD248 antigen, endosialin [Source:MGI Symbol;Acc:MGI:1917695]
2	Il33	0	1.07052	0.654	0.088	0	0	0.921501	0.547	0.086	0	0	0	interleukin 33 [Source:MGI Symbol;Acc:MGI:1924375]
2	Srpx	0	1.36433	0.816	0.095	0	0	1.26699	0.822	0.109	0	0	0	sushi-repeat-containing protein [Source:MGI Symbol;Acc:MGI:1858306]
2	Agtr2	0	0.713306	0.21	0.001	0	0	0.874739	0.311	0.004	0	0	0	angiotensin II receptor, type 2 [Source:MGI Symbol;Acc:MGI:87966]
2	Gpc3	0	2.13459	0.917	0.122	0	0	1.74165	0.963	0.237	0	0	0	glypican 3 [Source:MGI Symbol;Acc:MGI:104903]
2	Itm2a	0	2.10831	0.862	0.201	0	0	0.933223	0.925	0.525	0	0	0	integral membrane protein 2A [Source:MGI Symbol;Acc:MGI:107706]
2	Pcdh19	0	1.43648	0.87	0.119	0	0	1.28677	0.807	0.123	0	0	0	protocadherin 19 [Source:MGI Symbol;Acc:MGI:2685563]
2	Srpx2	0	0.952934	0.654	0.081	0	1.45203e-127	0.269833	0.259	0.077	3.0436e-123	1.45203e-127	0	sushi-repeat-containing protein, X-linked 2 [Source:MGI Symbol;Acc:MGI:1916042]
2	Nrk	0	1.15342	0.377	0.003	0	0	1.22474	0.52	0.011	0	0	0	Nik related kinase [Source:MGI Symbol;Acc:MGI:1351326]
2	Maged2	0	1.7589	0.911	0.265	0	0	1.49548	0.927	0.436	0	0	0	melanoma antigen, family D, 2 [Source:MGI Symbol;Acc:MGI:1933391]
2	Fstl1	2.33005e-306	2.58122	1	0.446	4.88401e-302	0	1.89275	1	0.628	0	2.33005e-306	0	follistatin-like 1 [Source:MGI Symbol;Acc:MGI:102793]
2	Fam114a1	7.05486e-306	0.996953	0.829	0.182	1.47877e-301	0	0.761638	0.734	0.226	0	7.05486e-306	0	family with sequence similarity 114, member A1 [Source:MGI Symbol;Acc:MGI:1915553]
2	P3h1	9.15776e-306	1.03397	0.833	0.186	1.91956e-301	0	0.713526	0.69	0.207	0	9.15776e-306	0	prolyl 3-hydroxylase 1 [Source:MGI Symbol;Acc:MGI:1888921]
2	Tpbg	9.29162e-306	0.753848	0.637	0.093	1.94762e-301	0	0.546791	0.485	0.091	0	9.29162e-306	0	trophoblast glycoprotein [Source:MGI Symbol;Acc:MGI:1341264]
2	Lhfp	1.54815e-305	1.16612	0.897	0.206	3.24508e-301	0	0.93961	0.829	0.231	0	1.54815e-305	0	lipoma HMGIC fusion partner [Source:MGI Symbol;Acc:MGI:1920048]
2	Nid1	5.26267e-304	2.06104	0.988	0.457	1.10311e-299	0	1.40308	0.988	0.603	0	5.26267e-304	0	nidogen 1 [Source:MGI Symbol;Acc:MGI:97342]
2	Ikbip	4.27349e-301	1.31247	0.934	0.287	8.95766e-297	0	0.917067	0.907	0.422	0	4.27349e-301	0	IKBKB interacting protein [Source:MGI Symbol;Acc:MGI:1914704]
2	Aoc3	1.03228e-300	0.536247	0.377	0.03	2.16376e-296	0	0.661987	0.476	0.037	0	1.03228e-300	0	amine oxidase, copper containing 3 [Source:MGI Symbol;Acc:MGI:1306797]
2	Rhoj	3.17093e-299	1.34026	0.891	0.224	6.64659e-295	0	1.15044	0.916	0.397	0	3.17093e-299	0	ras homolog family member J [Source:MGI Symbol;Acc:MGI:1931551]
2	Meis2	3.23358e-298	0.699932	0.526	0.065	6.7779e-294	0	0.582736	0.482	0.078	0	3.23358e-298	0	Meis homeobox 2 [Source:MGI Symbol;Acc:MGI:108564]
2	Nfix	8.50409e-298	1.52315	0.95	0.296	1.78254e-293	0	1.31457	0.96	0.444	0	8.50409e-298	0	nuclear factor I/X [Source:MGI Symbol;Acc:MGI:97311]
2	Lrrn4cl	2.66306e-297	0.594331	0.305	0.019	5.58204e-293	0	0.42979	0.289	0.026	0	2.66306e-297	0	LRRN4 C-terminal like [Source:MGI Symbol;Acc:MGI:1916102]
2	Vstm4	7.24301e-297	0.70744	0.551	0.071	1.51821e-292	0	0.654438	0.566	0.112	0	7.24301e-297	0	V-set and transmembrane domain containing 4 [Source:MGI Symbol;Acc:MGI:2444633]
2	Gpx8	4.47667e-294	1.36158	0.932	0.278	9.38355e-290	0	1.05771	0.943	0.425	0	4.47667e-294	0	glutathione peroxidase 8 (putative) [Source:MGI Symbol;Acc:MGI:1916840]
2	Gpr153	1.72767e-293	0.840931	0.701	0.121	3.62137e-289	0	0.571301	0.561	0.155	0	1.72767e-293	0	G protein-coupled receptor 153 [Source:MGI Symbol;Acc:MGI:1916157]
2	Col5a2	4.36733e-293	2.4905	0.996	0.528	9.15435e-289	0	1.83105	1	0.679	0	4.36733e-293	0	collagen, type V, alpha 2 [Source:MGI Symbol;Acc:MGI:88458]
2	Steap4	1.06796e-291	0.976753	0.48	0.055	2.23855e-287	0	1.35262	0.639	0.076	0	1.06796e-291	0	STEAP family member 4 [Source:MGI Symbol;Acc:MGI:1923560]
2	Fkbp9	3.13907e-290	1.46914	0.975	0.373	6.57981e-286	0	1.05631	0.95	0.47	0	3.13907e-290	0	FK506 binding protein 9 [Source:MGI Symbol;Acc:MGI:1350921]
2	Ehd2	2.48962e-289	0.961285	0.862	0.186	5.21848e-285	0	0.81232	0.783	0.215	0	2.48962e-289	0	EH-domain containing 2 [Source:MGI Symbol;Acc:MGI:2154274]
2	Klhl13	2.85783e-289	0.784258	0.588	0.086	5.99029e-285	0	0.772809	0.617	0.114	0	2.85783e-289	0	kelch-like 13 [Source:MGI Symbol;Acc:MGI:1914705]
2	Lgi2	1.21335e-288	0.64681	0.373	0.031	2.54331e-284	0	0.333085	0.2	0.016	0	1.21335e-288	0	leucine-rich repeat LGI family, member 2 [Source:MGI Symbol;Acc:MGI:2180196]
2	Fbln1	4.60658e-287	1.05107	0.816	0.156	9.65586e-283	0	0.52446	0.633	0.175	0	4.60658e-287	0	fibulin 1 [Source:MGI Symbol;Acc:MGI:95487]
2	Postn	2.73086e-286	2.73983	1	0.488	5.72415e-282	0	1.47528	0.998	0.675	0	2.73086e-286	0	periostin, osteoblast specific factor [Source:MGI Symbol;Acc:MGI:1926321]
2	Tgfbr3	2.12132e-285	1.26147	0.839	0.196	4.4465e-281	0	0.740868	0.674	0.221	0	2.12132e-285	0	transforming growth factor, beta receptor III [Source:MGI Symbol;Acc:MGI:104637]
2	Cacna2d1	5.65867e-283	0.76119	0.631	0.1	1.18611e-278	0	0.691099	0.593	0.105	0	5.65867e-283	0	calcium channel, voltage-dependent, alpha2/delta subunit 1 [Source:MGI Symbol;Acc:MGI:88295]
2	Col12a1	3.58198e-282	1.15945	0.864	0.188	7.50819e-278	0	1.20959	0.925	0.418	0	3.58198e-282	0	collagen, type XII, alpha 1 [Source:MGI Symbol;Acc:MGI:88448]
2	Efemp2	1.67975e-281	1.48492	0.946	0.333	3.52092e-277	0	1.10931	0.952	0.446	0	1.67975e-281	0	epidermal growth factor-containing fibulin-like extracellular matrix protein 2 [Source:MGI Symbol;Acc:MGI:1891209]
2	Vkorc1	1.83619e-281	1.45993	0.934	0.338	3.84885e-277	0	0.906453	0.891	0.454	0	1.83619e-281	0	vitamin K epoxide reductase complex, subunit 1 [Source:MGI Symbol;Acc:MGI:106442]
2	Htra1	7.61486e-281	1.11441	0.736	0.138	1.59615e-276	0	1.25065	0.818	0.209	0	7.61486e-281	0	HtrA serine peptidase 1 [Source:MGI Symbol;Acc:MGI:1929076]
2	Col6a1	5.16668e-279	2.52282	0.998	0.558	1.08299e-274	0	1.7093	1	0.68	0	5.16668e-279	0	collagen, type VI, alpha 1 [Source:MGI Symbol;Acc:MGI:88459]
2	Bnc2	4.92874e-278	0.679775	0.53	0.071	1.03311e-273	0	1.06166	0.674	0.075	0	4.92874e-278	0	basonuclin 2 [Source:MGI Symbol;Acc:MGI:2443805]
2	Smim1	4.0387e-277	0.845942	0.637	0.11	8.46551e-273	0	0.661771	0.569	0.106	0	4.0387e-277	0	small integral membrane protein 1 [Source:MGI Symbol;Acc:MGI:1916109]
2	Serpinh1	2.31776e-276	2.20793	1	0.645	4.85825e-272	0	1.3701	0.999	0.757	0	2.31776e-276	0	serine (or cysteine) peptidase inhibitor, clade H, member 1 [Source:MGI Symbol;Acc:MGI:88283]
2	Il17d	4.2235e-274	0.503412	0.301	0.02	8.85289e-270	0	0.603514	0.444	0.043	0	4.2235e-274	0	interleukin 17D [Source:MGI Symbol;Acc:MGI:2446510]
2	D630033O11Rik	1.89473e-272	0.49909	0.291	0.019	3.97154e-268	0	0.690158	0.485	0.033	0	1.89473e-272	0	RIKEN cDNA D630033O11 gene [Source:MGI Symbol;Acc:MGI:2685434]
2	Pxdn	6.6904e-272	1.11855	0.835	0.204	1.40238e-267	0	0.678865	0.699	0.197	0	6.6904e-272	0	peroxidasin [Source:MGI Symbol;Acc:MGI:1916925]
2	Twist1	6.29926e-271	0.940876	0.847	0.182	1.32039e-266	0	1.00169	0.808	0.175	0	6.29926e-271	0	twist basic helix-loop-helix transcription factor 1 [Source:MGI Symbol;Acc:MGI:98872]
2	Nucb2	1.3678e-270	1.03515	0.825	0.209	2.86705e-266	0	0.676275	0.716	0.23	0	1.3678e-270	0	nucleobindin 2 [Source:MGI Symbol;Acc:MGI:1858179]
2	Mpdz	6.62449e-270	0.710977	0.577	0.089	1.38856e-265	0	0.789781	0.642	0.128	0	6.62449e-270	0	multiple PDZ domain protein [Source:MGI Symbol;Acc:MGI:1343489]
2	Txndc5	2.28801e-269	1.3912	0.981	0.481	4.7959e-265	0	1.01705	0.936	0.517	0	2.28801e-269	0	thioredoxin domain containing 5 [Source:MGI Symbol;Acc:MGI:2145316]
2	Dbn1	2.81055e-269	1.02627	0.816	0.191	5.8912e-265	0	0.668704	0.698	0.235	0	2.81055e-269	0	drebrin 1 [Source:MGI Symbol;Acc:MGI:1931838]
2	Il11ra1	1.30541e-268	1.81829	0.93	0.317	2.73627e-264	0	1.32315	0.924	0.372	0	1.30541e-268	0	interleukin 11 receptor, alpha chain 1 [Source:MGI Symbol;Acc:MGI:107426]
2	Sdc2	6.92991e-268	1.22909	0.887	0.241	1.45258e-263	0	0.972289	0.889	0.355	0	6.92991e-268	0	syndecan 2 [Source:MGI Symbol;Acc:MGI:1349165]
2	Abi3bp	2.80354e-266	1.21208	0.732	0.143	5.8765e-262	0	0.966984	0.775	0.258	0	2.80354e-266	0	ABI gene family, member 3 (NESH) binding protein [Source:MGI Symbol;Acc:MGI:2444583]
2	Bgn	4.81049e-266	2.26157	0.975	0.427	1.00833e-261	0	1.55088	0.996	0.629	0	4.81049e-266	0	biglycan [Source:MGI Symbol;Acc:MGI:88158]
2	Flrt2	2.73097e-265	0.911587	0.625	0.106	5.72438e-261	0	0.547956	0.459	0.105	0	2.73097e-265	0	fibronectin leucine rich transmembrane protein 2 [Source:MGI Symbol;Acc:MGI:3603594]
2	Sparc	1.91253e-264	2.32646	1	0.747	4.00886e-260	0	1.48234	1	0.823	0	1.91253e-264	0	secreted acidic cysteine rich glycoprotein [Source:MGI Symbol;Acc:MGI:98373]
2	Slit2	2.63811e-264	1.08686	0.676	0.123	5.52975e-260	0	0.949784	0.687	0.138	0	2.63811e-264	0	slit guidance ligand 2 [Source:MGI Symbol;Acc:MGI:1315205]
2	Oaf	1.39258e-263	1.63237	0.973	0.366	2.91898e-259	0	1.39919	0.949	0.391	0	1.39258e-263	0	out at first homolog [Source:MGI Symbol;Acc:MGI:94852]
2	Acta2	3.04058e-258	0.953733	0.561	0.083	6.37337e-254	0	0.612948	0.441	0.085	0	3.04058e-258	0	actin, alpha 2, smooth muscle, aorta [Source:MGI Symbol;Acc:MGI:87909]
2	Ccn4	2.96444e-257	0.737124	0.571	0.086	6.21375e-253	0	0.608282	0.505	0.08	0	2.96444e-257	0	cellular communication network factor 4 [Source:MGI Symbol;Acc:MGI:1197008]
2	Smim41	5.86011e-257	0.910543	0.464	0.058	1.22834e-252	0	1.24952	0.746	0.1	0	5.86011e-257	0	small integral membrane protein 41 [Source:MGI Symbol;Acc:MGI:1924967]
2	Cxcl9	1.60093e-256	1.20716	0.336	0.029	3.3557e-252	0	1.3395	0.355	0.021	0	1.60093e-256	0	chemokine (C-X-C motif) ligand 9 [Source:MGI Symbol;Acc:MGI:1352449]
2	Runx1t1	9.29655e-256	0.661886	0.487	0.063	1.94865e-251	0	0.617908	0.489	0.076	0	9.29655e-256	0	RUNX1 translocation partner 1 [Source:MGI Symbol;Acc:MGI:104793]
2	Tnmd	1.01919e-255	0.833278	0.34	0.029	2.13631e-251	0	0.638278	0.327	0.035	0	1.01919e-255	0	tenomodulin [Source:MGI Symbol;Acc:MGI:1929885]
2	Igf1	1.01571e-254	2.01083	0.895	0.301	2.12904e-250	0	1.60471	0.946	0.428	0	1.01571e-254	0	insulin-like growth factor 1 [Source:MGI Symbol;Acc:MGI:96432]
2	Heg1	1.85324e-254	1.14277	0.728	0.159	3.88457e-250	0	0.760977	0.633	0.164	0	1.85324e-254	0	heart development protein with EGF-like domains 1 [Source:MGI Symbol;Acc:MGI:1924696]
2	Ckap4	4.81997e-252	1.61749	0.963	0.466	1.01031e-247	0	1.19944	0.948	0.53	0	4.81997e-252	0	cytoskeleton-associated protein 4 [Source:MGI Symbol;Acc:MGI:2444926]
2	Pkdcc	1.50043e-251	0.739169	0.534	0.081	3.14505e-247	0	1.14083	0.686	0.077	0	1.50043e-251	0	protein kinase domain containing, cytoplasmic [Source:MGI Symbol;Acc:MGI:2147077]
2	Pdlim2	3.96496e-250	0.948688	0.769	0.174	8.31095e-246	0	0.847741	0.768	0.192	0	3.96496e-250	0	PDZ and LIM domain 2 [Source:MGI Symbol;Acc:MGI:2384850]
2	Lrrn2	1.27132e-249	0.556028	0.367	0.036	2.66481e-245	0	0.485975	0.394	0.057	0	1.27132e-249	0	leucine rich repeat protein 2, neuronal [Source:MGI Symbol;Acc:MGI:106037]
2	Abca9	1.64633e-247	0.760242	0.551	0.088	3.45088e-243	0	0.768865	0.625	0.154	0	1.64633e-247	0	ATP-binding cassette, sub-family A (ABC1), member 9 [Source:MGI Symbol;Acc:MGI:2386796]
2	Crtap	3.65938e-247	1.15757	0.901	0.295	7.67043e-243	0	0.804001	0.847	0.362	0	3.65938e-247	0	cartilage associated protein [Source:MGI Symbol;Acc:MGI:1891221]
2	Scarf2	1.33045e-246	0.736574	0.635	0.115	2.78875e-242	0	0.735251	0.635	0.127	0	1.33045e-246	0	scavenger receptor class F, member 2 [Source:MGI Symbol;Acc:MGI:1858430]
2	Plpp3	2.80695e-246	1.88774	0.872	0.285	5.88364e-242	0	1.44232	0.93	0.456	0	2.80695e-246	0	phospholipid phosphatase 3 [Source:MGI Symbol;Acc:MGI:1915166]
2	Selenom	2.82465e-245	1.66565	0.984	0.559	5.92075e-241	0	1.16582	0.986	0.68	0	2.82465e-245	0	selenoprotein M [Source:MGI Symbol;Acc:MGI:2149786]
2	Fhl1	2.12673e-243	0.601876	0.381	0.04	4.45784e-239	0	0.634436	0.422	0.036	0	2.12673e-243	0	four and a half LIM domains 1 [Source:MGI Symbol;Acc:MGI:1298387]
2	Dsel	8.80604e-243	0.861419	0.701	0.15	1.84583e-238	0	0.630558	0.637	0.192	0	8.80604e-243	0	dermatan sulfate epimerase-like [Source:MGI Symbol;Acc:MGI:2442948]
2	C1ra	2.89128e-241	0.928068	0.664	0.129	6.06041e-237	0	0.637144	0.582	0.128	0	2.89128e-241	0	complement component 1, r subcomponent A [Source:MGI Symbol;Acc:MGI:1355313]
2	Ptch2	8.69644e-238	0.618926	0.429	0.053	1.82286e-233	0	0.675744	0.488	0.066	0	8.69644e-238	0	patched 2 [Source:MGI Symbol;Acc:MGI:1095405]
2	Trabd2b	2.7988e-237	0.765378	0.542	0.087	5.86656e-233	0	0.522037	0.448	0.105	0	2.7988e-237	0	TraB domain containing 2B [Source:MGI Symbol;Acc:MGI:3650152]
2	Nfia	9.63029e-236	1.33902	0.899	0.306	2.0186e-231	0	1.02785	0.914	0.502	0	9.63029e-236	0	nuclear factor I/A [Source:MGI Symbol;Acc:MGI:108056]
2	Hs6st2	7.68029e-235	0.524748	0.371	0.039	1.60986e-230	0	0.520418	0.397	0.054	0	7.68029e-235	0	heparan sulfate 6-O-sulfotransferase 2 [Source:MGI Symbol;Acc:MGI:1354959]
2	Fxyd6	2.77435e-233	0.835192	0.47	0.066	5.81531e-229	0	1.05476	0.684	0.092	0	2.77435e-233	0	FXYD domain-containing ion transport regulator 6 [Source:MGI Symbol;Acc:MGI:1890226]
2	Scara3	5.19445e-231	0.629696	0.474	0.066	1.08881e-226	0	0.721426	0.586	0.089	0	5.19445e-231	0	scavenger receptor class A, member 3 [Source:MGI Symbol;Acc:MGI:2444418]
2	Slfn5	1.11815e-230	1.30959	0.732	0.185	2.34375e-226	0	1.1126	0.732	0.244	0	1.11815e-230	0	schlafen 5 [Source:MGI Symbol;Acc:MGI:1329004]
2	Fhl2	3.19166e-227	0.697103	0.536	0.087	6.69004e-223	0	0.661169	0.521	0.089	0	3.19166e-227	0	four and a half LIM domains 2 [Source:MGI Symbol;Acc:MGI:1338762]
2	Kdelr2	1.56609e-226	1.36456	0.973	0.623	3.28268e-222	0	0.837769	0.929	0.643	0	1.56609e-226	0	KDEL (Lys-Asp-Glu-Leu) endoplasmic reticulum protein retention receptor 2 [Source:MGI Symbol;Acc:MGI:1914163]
2	Hoxc8	2.15208e-226	0.610826	0.53	0.084	4.51098e-222	0	0.593375	0.489	0.073	0	2.15208e-226	0	homeobox C8 [Source:MGI Symbol;Acc:MGI:96198]
2	Ptn	2.31432e-226	2.28899	0.862	0.319	4.85104e-222	0	2.07998	0.905	0.544	0	2.31432e-226	0	pleiotrophin [Source:MGI Symbol;Acc:MGI:97804]
2	Ephb2	7.23683e-226	0.721054	0.553	0.097	1.51691e-221	0	0.703434	0.626	0.158	0	7.23683e-226	0	Eph receptor B2 [Source:MGI Symbol;Acc:MGI:99611]
2	Fkbp14	3.00427e-223	0.770485	0.715	0.166	6.29726e-219	0	0.609381	0.623	0.178	0	3.00427e-223	0	FK506 binding protein 14 [Source:MGI Symbol;Acc:MGI:2387639]
2	Lepr	4.61776e-222	0.845272	0.493	0.076	9.67928e-218	0	1.21208	0.694	0.094	0	4.61776e-222	0	leptin receptor [Source:MGI Symbol;Acc:MGI:104993]
2	Rbms3	1.40204e-221	1.06461	0.856	0.252	2.93882e-217	0	0.799251	0.865	0.429	0	1.40204e-221	0	RNA binding motif, single stranded interacting protein [Source:MGI Symbol;Acc:MGI:2444477]
2	Gnas	1.50567e-221	1.82409	1	0.99	3.15603e-217	0	0.892831	1	0.992	0	1.50567e-221	0	GNAS (guanine nucleotide binding protein, alpha stimulating) complex locus [Source:MGI Symbol;Acc:MGI:95777]
2	Rab40b	1.03548e-219	0.449372	0.336	0.034	2.17046e-215	0	0.663186	0.512	0.055	0	1.03548e-219	0	Rab40B, member RAS oncogene family [Source:MGI Symbol;Acc:MGI:2183451]
2	Thy1	8.2023e-218	1.62196	0.988	0.456	1.71928e-213	0	1.10419	0.923	0.426	0	8.2023e-218	0	thymus cell antigen 1, theta [Source:MGI Symbol;Acc:MGI:98747]
2	Enah	4.36997e-217	0.735378	0.588	0.11	9.1599e-213	0	0.558168	0.471	0.115	0	4.36997e-217	0	ENAH actin regulator [Source:MGI Symbol;Acc:MGI:108360]
2	Tmem100	1.49883e-216	0.698418	0.285	0.025	3.14169e-212	0	0.692344	0.367	0.026	0	1.49883e-216	0	transmembrane protein 100 [Source:MGI Symbol;Acc:MGI:1915138]
2	Sulf1	2.55152e-215	0.72478	0.612	0.115	5.34824e-211	0	0.481437	0.463	0.105	0	2.55152e-215	0	sulfatase 1 [Source:MGI Symbol;Acc:MGI:2138563]
2	Osmr	3.02344e-214	0.758884	0.594	0.115	6.33743e-210	0	0.618172	0.517	0.137	0	3.02344e-214	0	oncostatin M receptor [Source:MGI Symbol;Acc:MGI:1330819]
2	Tmem263	7.12425e-214	0.895117	0.759	0.205	1.49331e-209	0	0.717132	0.73	0.238	0	7.12425e-214	0	transmembrane protein 263 [Source:MGI Symbol;Acc:MGI:2143652]
2	Igfbp4	2.50801e-213	1.96549	0.99	0.598	5.25704e-209	0	1.70938	0.996	0.634	0	2.50801e-213	0	insulin-like growth factor binding protein 4 [Source:MGI Symbol;Acc:MGI:96439]
2	Maged1	8.49475e-213	1.20059	0.955	0.48	1.78058e-208	0	0.884878	0.932	0.542	0	8.49475e-213	0	melanoma antigen, family D, 1 [Source:MGI Symbol;Acc:MGI:1930187]
2	Farp1	5.38603e-211	0.599232	0.538	0.096	1.12897e-206	0	0.463957	0.461	0.102	0	5.38603e-211	0	FERM, RhoGEF (Arhgef) and pleckstrin domain protein 1 (chondrocyte-derived) [Source:MGI Symbol;Acc:MGI:2446173]
2	Rpl39l	2.05657e-210	0.814809	0.515	0.087	4.31077e-206	0	0.732448	0.542	0.112	0	2.05657e-210	0	ribosomal protein L39-like [Source:MGI Symbol;Acc:MGI:1915422]
2	Cldn1	7.40758e-210	0.898287	0.41	0.055	1.5527e-205	0	1.5464	0.686	0.075	0	7.40758e-210	0	claudin 1 [Source:MGI Symbol;Acc:MGI:1276109]
2	Ptgfrn	2.84318e-209	0.907596	0.852	0.26	5.95959e-205	0	0.627056	0.725	0.268	0	2.84318e-209	0	prostaglandin F2 receptor negative regulator [Source:MGI Symbol;Acc:MGI:1277114]
2	Tpst1	2.06659e-208	0.729178	0.658	0.15	4.33178e-204	0	0.564736	0.601	0.197	0	2.06659e-208	0	protein-tyrosine sulfotransferase 1 [Source:MGI Symbol;Acc:MGI:1298231]
2	Sned1	6.94912e-208	1.00786	0.608	0.121	1.4566e-203	0	1.12929	0.704	0.124	0	6.94912e-208	0	sushi, nidogen and EGF-like domains 1 [Source:MGI Symbol;Acc:MGI:3045960]
2	Rbfox2	1.29375e-207	0.836471	0.779	0.212	2.71183e-203	0	0.722163	0.729	0.232	0	1.29375e-207	0	RNA binding protein, fox-1 homolog (C. elegans) 2 [Source:MGI Symbol;Acc:MGI:1933973]
2	Cald1	2.70764e-206	1.45434	0.994	0.503	5.67548e-202	0	1.18801	0.997	0.688	0	2.70764e-206	0	caldesmon 1 [Source:MGI Symbol;Acc:MGI:88250]
2	Frem1	7.03867e-205	0.481033	0.351	0.04	1.47538e-200	0	0.701686	0.529	0.069	0	7.03867e-205	0	Fras1 related extracellular matrix protein 1 [Source:MGI Symbol;Acc:MGI:2670972]
2	Cbx6	5.32987e-204	0.78358	0.697	0.173	1.11719e-199	0	0.594708	0.6	0.187	0	5.32987e-204	0	chromobox 6 [Source:MGI Symbol;Acc:MGI:3512628]
2	Mxra8	6.89865e-203	0.851332	0.742	0.194	1.44603e-198	0	0.711765	0.752	0.257	0	6.89865e-203	0	matrix-remodelling associated 8 [Source:MGI Symbol;Acc:MGI:1922011]
2	Lysmd2	5.64209e-199	0.720305	0.59	0.125	1.18264e-194	0	0.555176	0.519	0.136	0	5.64209e-199	0	LysM, putative peptidoglycan-binding, domain containing 2 [Source:MGI Symbol;Acc:MGI:1917332]
2	Arhgef25	1.10346e-198	0.684225	0.645	0.143	2.31296e-194	0	0.66255	0.681	0.19	0	1.10346e-198	0	Rho guanine nucleotide exchange factor (GEF) 25 [Source:MGI Symbol;Acc:MGI:1277173]
2	Npdc1	1.73783e-197	0.974575	0.872	0.308	3.64266e-193	0	0.720335	0.857	0.417	0	1.73783e-197	0	neural proliferation, differentiation and control 1 [Source:MGI Symbol;Acc:MGI:1099802]
2	Vcam1	2.53456e-196	0.838428	0.567	0.113	5.31269e-192	0	0.572555	0.493	0.126	0	2.53456e-196	0	vascular cell adhesion molecule 1 [Source:MGI Symbol;Acc:MGI:98926]
2	Ppic	2.71812e-196	1.26078	0.979	0.542	5.69745e-192	0	1.01741	0.994	0.661	0	2.71812e-196	0	peptidylprolyl isomerase C [Source:MGI Symbol;Acc:MGI:97751]
2	Cavin3	1.66076e-195	1.3319	0.946	0.401	3.48111e-191	0	0.808213	0.931	0.515	0	1.66076e-195	0	caveolae associated 3 [Source:MGI Symbol;Acc:MGI:1923422]
2	Ghr	2.02336e-195	0.614834	0.528	0.098	4.24116e-191	0	0.512286	0.517	0.122	0	2.02336e-195	0	growth hormone receptor [Source:MGI Symbol;Acc:MGI:95708]
2	Nfib	6.64266e-195	1.44018	0.926	0.435	1.39237e-190	0	1.19778	0.952	0.552	0	6.64266e-195	0	nuclear factor I/B [Source:MGI Symbol;Acc:MGI:103188]
2	Tril	5.81411e-194	0.72846	0.518	0.097	1.2187e-189	0	0.974052	0.712	0.151	0	5.81411e-194	0	TLR4 interactor with leucine-rich repeats [Source:MGI Symbol;Acc:MGI:1914123]
2	Pdia5	8.86516e-194	0.509465	0.466	0.077	1.85823e-189	0	0.419106	0.413	0.094	0	8.86516e-194	0	protein disulfide isomerase associated 5 [Source:MGI Symbol;Acc:MGI:1919849]
2	Dnm1	1.01606e-193	0.667368	0.629	0.139	2.12976e-189	0	0.748647	0.654	0.14	0	1.01606e-193	0	dynamin 1 [Source:MGI Symbol;Acc:MGI:107384]
2	Serpinb6a	3.54099e-192	1.29035	0.977	0.592	7.42227e-188	0	0.942095	0.975	0.682	0	3.54099e-192	0	serine (or cysteine) peptidase inhibitor, clade B, member 6a [Source:MGI Symbol;Acc:MGI:103123]
2	Ror1	7.37081e-192	0.380153	0.276	0.026	1.545e-187	0	0.324687	0.263	0.027	0	7.37081e-192	0	receptor tyrosine kinase-like orphan receptor 1 [Source:MGI Symbol;Acc:MGI:1347520]
2	Numbl	5.53974e-190	0.551957	0.536	0.103	1.16118e-185	0	0.463535	0.469	0.121	0	5.53974e-190	0	numb-like [Source:MGI Symbol;Acc:MGI:894702]
2	Plac8	7.7324e-188	0.640541	0.542	0.101	1.62079e-183	0	0.346009	0.549	0.131	0	7.7324e-188	0	placenta-specific 8 [Source:MGI Symbol;Acc:MGI:2445289]
2	Ppib	3.84451e-185	1.08254	0.994	0.961	8.05847e-181	0	0.665794	0.997	0.977	0	3.84451e-185	0	peptidylprolyl isomerase B [Source:MGI Symbol;Acc:MGI:97750]
2	Fgf7	5.19412e-185	0.493647	0.4	0.058	1.08874e-180	0	0.446492	0.357	0.056	0	5.19412e-185	0	fibroblast growth factor 7 [Source:MGI Symbol;Acc:MGI:95521]
2	Lbp	6.71003e-179	0.824039	0.635	0.141	1.40649e-174	0	0.546524	0.572	0.133	0	6.71003e-179	0	lipopolysaccharide binding protein [Source:MGI Symbol;Acc:MGI:1098776]
2	Serf1	4.21928e-178	0.836725	0.779	0.246	8.84404e-174	0	0.647542	0.752	0.308	0	4.21928e-178	0	small EDRK-rich factor 1 [Source:MGI Symbol;Acc:MGI:1337114]
2	Abca8b	1.08645e-177	0.543792	0.371	0.052	2.2773e-173	0	0.53177	0.506	0.135	0	1.08645e-177	0	ATP-binding cassette, sub-family A (ABC1), member 8b [Source:MGI Symbol;Acc:MGI:1351668]
2	Sec24d	1.94596e-177	0.718517	0.707	0.195	4.07893e-173	0	0.548224	0.629	0.213	0	1.94596e-177	0	Sec24 related gene family, member D (S. cerevisiae) [Source:MGI Symbol;Acc:MGI:1916858]
2	Sertad4	4.50566e-176	0.548902	0.414	0.066	9.44432e-172	0	0.407709	0.348	0.053	0	4.50566e-176	0	SERTA domain containing 4 [Source:MGI Symbol;Acc:MGI:2443496]
2	Atf5	3.97637e-175	0.826054	0.726	0.209	8.33487e-171	0	0.669195	0.645	0.209	0	3.97637e-175	0	activating transcription factor 5 [Source:MGI Symbol;Acc:MGI:2141857]
2	Tceal9	6.42883e-175	1.05704	0.975	0.649	1.34755e-170	0	0.864235	0.97	0.743	0	6.42883e-175	0	transcription elongation factor A like 9 [Source:MGI Symbol;Acc:MGI:109567]
2	Lrp1	3.96731e-174	1.10102	0.984	0.554	8.31588e-170	0	0.682014	0.971	0.679	0	3.96731e-174	0	low density lipoprotein receptor-related protein 1 [Source:MGI Symbol;Acc:MGI:96828]
2	Steap3	1.56023e-173	0.7852	0.656	0.175	3.2704e-169	0	0.593936	0.569	0.166	0	1.56023e-173	0	STEAP family member 3 [Source:MGI Symbol;Acc:MGI:1915678]
2	Lgals1	6.96965e-173	1.45584	0.998	0.936	1.46091e-168	0	0.952236	0.999	0.955	0	6.96965e-173	0	lectin, galactose binding, soluble 1 [Source:MGI Symbol;Acc:MGI:96777]
2	Poglut3	3.5482e-171	0.650626	0.645	0.163	7.43738e-167	0	0.631621	0.637	0.196	0	3.5482e-171	0	protein O-glucosyltransferase 3 [Source:MGI Symbol;Acc:MGI:1923765]
2	Krtcap2	5.34319e-171	1.00869	0.975	0.816	1.11999e-166	0	0.835433	0.976	0.821	0	5.34319e-171	0	keratinocyte associated protein 2 [Source:MGI Symbol;Acc:MGI:1913309]
2	Nedd4	4.73995e-169	1.19754	1	0.688	9.93541e-165	0	0.885925	0.997	0.781	0	4.73995e-169	0	neural precursor cell expressed, developmentally down-regulated 4 [Source:MGI Symbol;Acc:MGI:97297]
2	Fam171b	8.94588e-169	0.338408	0.28	0.031	1.87515e-164	0	0.424194	0.335	0.033	0	8.94588e-169	0	family with sequence similarity 171, member B [Source:MGI Symbol;Acc:MGI:2444579]
2	Cped1	2.64779e-168	0.67789	0.707	0.185	5.55003e-164	0	0.541949	0.622	0.179	0	2.64779e-168	0	cadherin-like and PC-esterase domain containing 1 [Source:MGI Symbol;Acc:MGI:2444814]
2	Arl1	2.02269e-167	0.990901	0.95	0.653	4.23975e-163	0	0.83525	0.952	0.688	0	2.02269e-167	0	ADP-ribosylation factor-like 1 [Source:MGI Symbol;Acc:MGI:99436]
2	Laptm4a	6.2861e-167	1.01958	0.992	0.839	1.31763e-162	0	0.937943	1	0.913	0	6.2861e-167	0	lysosomal-associated protein transmembrane 4A [Source:MGI Symbol;Acc:MGI:108017]
2	Cyth3	3.60595e-165	0.950711	0.796	0.285	7.55843e-161	0	0.917098	0.853	0.373	0	3.60595e-165	0	cytohesin 3 [Source:MGI Symbol;Acc:MGI:1335107]
2	Ifitm2	9.84133e-165	1.18143	0.994	0.837	2.06284e-160	0	1.20691	0.999	0.918	0	9.84133e-165	0	interferon induced transmembrane protein 2 [Source:MGI Symbol;Acc:MGI:1933382]
2	Adamts4	1.74946e-164	0.785311	0.608	0.146	3.66703e-160	0	0.949561	0.614	0.157	0	1.74946e-164	0	a disintegrin-like and metallopeptidase (reprolysin type) with thrombospondin type 1 motif, 4 [Source:MGI Symbol;Acc:MGI:1339949]
2	Pofut2	3.22963e-164	0.83999	0.831	0.324	6.76963e-160	0	0.634215	0.81	0.381	0	3.22963e-164	0	protein O-fucosyltransferase 2 [Source:MGI Symbol;Acc:MGI:1916863]
2	Hmgn1	4.67817e-164	0.970929	0.981	0.742	9.80592e-160	0	0.894849	0.98	0.807	0	4.67817e-164	0	high mobility group nucleosomal binding domain 1 [Source:MGI Symbol;Acc:MGI:96120]
2	Arhgap21	1.21876e-162	0.678713	0.604	0.154	2.55464e-158	0	0.584711	0.559	0.174	0	1.21876e-162	0	Rho GTPase activating protein 21 [Source:MGI Symbol;Acc:MGI:1918685]
2	Nenf	4.2138e-162	0.940531	0.975	0.643	8.83255e-158	0	0.839561	0.983	0.735	0	4.2138e-162	0	neuron derived neurotrophic factor [Source:MGI Symbol;Acc:MGI:1913458]
2	Cxcl1	4.86902e-161	2.07403	0.515	0.119	1.02059e-156	0	2.43815	0.768	0.309	0	4.86902e-161	0	chemokine (C-X-C motif) ligand 1 [Source:MGI Symbol;Acc:MGI:108068]
2	Pdgfrb	6.46533e-159	0.462055	0.627	0.14	1.3552e-154	0	0.486882	0.681	0.16	0	6.46533e-159	0	platelet derived growth factor receptor, beta polypeptide [Source:MGI Symbol;Acc:MGI:97531]
2	Cyp1b1	1.89256e-158	0.639294	0.464	0.087	3.96698e-154	0	0.811567	0.598	0.101	0	1.89256e-158	0	cytochrome P450, family 1, subfamily b, polypeptide 1 [Source:MGI Symbol;Acc:MGI:88590]
2	Tshz2	2.05908e-158	0.483989	0.414	0.071	4.31605e-154	0	0.758025	0.525	0.061	0	2.05908e-158	0	teashirt zinc finger family member 2 [Source:MGI Symbol;Acc:MGI:2153084]
2	Cks1b	2.79076e-157	0.700773	0.664	0.182	5.84971e-153	0	0.649203	0.593	0.173	0	2.79076e-157	0	CDC28 protein kinase 1b [Source:MGI Symbol;Acc:MGI:1889208]
2	Adamts16	4.31506e-157	0.337389	0.198	0.016	9.04479e-153	0	0.448327	0.275	0.007	0	4.31506e-157	0	a disintegrin-like and metallopeptidase (reprolysin type) with thrombospondin type 1 motif, 16 [Source:MGI Symbol;Acc:MGI:2429637]
2	Tln2	5.39e-157	0.64188	0.641	0.162	1.1298e-152	0	0.812472	0.76	0.26	0	5.39e-157	0	talin 2 [Source:MGI Symbol;Acc:MGI:1917799]
2	Gfpt2	5.6785e-157	0.533307	0.353	0.054	1.19027e-152	0	0.583671	0.394	0.065	0	5.6785e-157	0	glutamine fructose-6-phosphate transaminase 2 [Source:MGI Symbol;Acc:MGI:1338883]
2	Ror2	3.76915e-156	0.352289	0.293	0.037	7.90052e-152	0	0.425451	0.351	0.043	0	3.76915e-156	0	receptor tyrosine kinase-like orphan receptor 2 [Source:MGI Symbol;Acc:MGI:1347521]
2	Igfbp7	3.22078e-154	1.27656	0.973	0.619	6.75108e-150	0	1.33936	0.988	0.738	0	3.22078e-154	0	insulin-like growth factor binding protein 7 [Source:MGI Symbol;Acc:MGI:1352480]
2	Glipr2	9.25005e-153	0.76178	0.779	0.257	1.9389e-148	0	0.615401	0.621	0.197	0	9.25005e-153	0	GLI pathogenesis-related 2 [Source:MGI Symbol;Acc:MGI:1917770]
2	Aebp1	1.75904e-152	1.03131	0.984	0.521	3.68713e-148	0	0.658772	0.964	0.504	0	1.75904e-152	0	AE binding protein 1 [Source:MGI Symbol;Acc:MGI:1197012]
2	Mgst1	2.7274e-152	0.929027	0.829	0.324	5.71691e-148	0	1.23605	0.919	0.305	0	2.7274e-152	0	microsomal glutathione S-transferase 1 [Source:MGI Symbol;Acc:MGI:1913850]
2	Ttyh2	4.14561e-152	0.783104	0.746	0.241	8.68961e-148	0	0.798124	0.823	0.403	0	4.14561e-152	0	tweety family member 2 [Source:MGI Symbol;Acc:MGI:2157091]
2	Cavin1	7.58672e-152	1.04882	0.92	0.451	1.59025e-147	0	0.991872	0.916	0.528	0	7.58672e-152	0	caveolae associated 1 [Source:MGI Symbol;Acc:MGI:1277968]
2	Svil	4.65351e-150	0.872448	0.757	0.261	9.75423e-146	0	0.689049	0.71	0.263	0	4.65351e-150	0	supervillin [Source:MGI Symbol;Acc:MGI:2147319]
2	Spats2l	1.11573e-148	0.558635	0.503	0.113	2.33867e-144	0	0.693946	0.588	0.166	0	1.11573e-148	0	spermatogenesis associated, serine-rich 2-like [Source:MGI Symbol;Acc:MGI:1914448]
2	Sept11	5.86736e-148	1.14424	0.951	0.676	1.22986e-143	0	1.20049	0.985	0.687	0	5.86736e-148	0	NA
2	Pear1	4.38529e-146	0.604387	0.485	0.107	9.19201e-142	0	0.918458	0.676	0.108	0	4.38529e-146	0	platelet endothelial aggregation receptor 1 [Source:MGI Symbol;Acc:MGI:1920432]
2	Colec12	1.87982e-144	0.649626	0.699	0.191	3.94029e-140	0	1.05049	0.892	0.257	0	1.87982e-144	0	collectin sub-family member 12 [Source:MGI Symbol;Acc:MGI:2152907]
2	Penk	1.65144e-142	0.691453	0.462	0.095	3.46158e-138	0	0.730246	0.38	0.056	0	1.65144e-142	0	preproenkephalin [Source:MGI Symbol;Acc:MGI:104629]
2	Fam13c	6.99943e-142	0.296719	0.231	0.025	1.46715e-137	0	0.338578	0.275	0.037	0	6.99943e-142	0	family with sequence similarity 13, member C [Source:MGI Symbol;Acc:MGI:1918971]
2	Col18a1	3.37775e-141	1.51479	0.864	0.454	7.0801e-137	0	1.61122	0.94	0.647	0	3.37775e-141	0	collagen, type XVIII, alpha 1 [Source:MGI Symbol;Acc:MGI:88451]
2	Pcdh18	6.2049e-140	0.503149	0.421	0.084	1.30061e-135	0	0.519319	0.437	0.093	0	6.2049e-140	0	protocadherin 18 [Source:MGI Symbol;Acc:MGI:1920423]
2	Arf4	8.23194e-139	0.842212	0.983	0.869	1.7255e-134	0	0.813105	0.991	0.9	0	8.23194e-139	0	ADP-ribosylation factor 4 [Source:MGI Symbol;Acc:MGI:99433]
2	Gucy1a1	1.67257e-138	0.273878	0.177	0.014	3.50588e-134	0	1.13065	0.578	0.044	0	1.67257e-138	0	guanylate cyclase 1, soluble, alpha 1 [Source:MGI Symbol;Acc:MGI:1926562]
2	Csrp2	5.2402e-138	1.38514	0.781	0.317	1.0984e-133	0	1.30566	0.764	0.252	0	5.2402e-138	0	cysteine and glycine-rich protein 2 [Source:MGI Symbol;Acc:MGI:1202907]
2	Auts2	8.66874e-137	0.811297	0.602	0.178	1.81705e-132	0	0.937338	0.768	0.24	0	8.66874e-137	0	autism susceptibility candidate 2 [Source:MGI Symbol;Acc:MGI:1919847]
2	S100a6	1.0616e-136	0.951648	1	0.952	2.22521e-132	0	1.09265	1	0.946	0	1.0616e-136	0	S100 calcium binding protein A6 (calcyclin) [Source:MGI Symbol;Acc:MGI:1339467]
2	F2r	1.33535e-136	0.591696	0.586	0.152	2.79902e-132	0	0.708329	0.739	0.196	0	1.33535e-136	0	coagulation factor II (thrombin) receptor [Source:MGI Symbol;Acc:MGI:101802]
2	Rdh10	5.63668e-133	0.678007	0.509	0.123	1.18151e-128	0	0.776861	0.54	0.13	0	5.63668e-133	0	retinol dehydrogenase 10 (all-trans) [Source:MGI Symbol;Acc:MGI:1924238]
2	Rbp1	1.80053e-130	0.842004	0.915	0.432	3.77409e-126	0	1.11884	0.927	0.454	0	1.80053e-130	0	retinol binding protein 1, cellular [Source:MGI Symbol;Acc:MGI:97876]
2	Rnf165	1.81124e-129	0.355201	0.249	0.032	3.79654e-125	0	0.380974	0.296	0.039	0	1.81124e-129	0	ring finger protein 165 [Source:MGI Symbol;Acc:MGI:2444521]
2	Mxra7	4.16595e-129	0.700943	0.748	0.259	8.73225e-125	0	0.730253	0.79	0.334	0	4.16595e-129	0	matrix-remodelling associated 7 [Source:MGI Symbol;Acc:MGI:1914872]
2	Bcl7c	2.34046e-127	0.769643	0.903	0.518	4.90583e-123	0	0.691721	0.866	0.475	0	2.34046e-127	0	B cell CLL/lymphoma 7C [Source:MGI Symbol;Acc:MGI:1332237]
2	Mgst3	1.18546e-126	0.794313	0.668	0.227	2.48484e-122	0	0.73752	0.728	0.281	0	1.18546e-126	0	microsomal glutathione S-transferase 3 [Source:MGI Symbol;Acc:MGI:1913697]
2	Smo	6.58052e-125	0.492737	0.515	0.133	1.37934e-120	0	0.525212	0.562	0.159	0	6.58052e-125	0	smoothened, frizzled class receptor [Source:MGI Symbol;Acc:MGI:108075]
2	Plekhh2	1.21887e-122	0.328969	0.258	0.036	2.55488e-118	0	0.502109	0.401	0.049	0	1.21887e-122	0	pleckstrin homology domain containing, family H (with MyTH4 domain) member 2 [Source:MGI Symbol;Acc:MGI:2146813]
2	Hcfc1r1	4.87866e-122	0.847936	0.825	0.417	1.02262e-117	0	0.940746	0.874	0.464	0	4.87866e-122	0	host cell factor C1 regulator 1 (XPO1-dependent) [Source:MGI Symbol;Acc:MGI:2663619]
2	Emp1	7.16519e-120	0.928387	0.983	0.765	1.5019e-115	0	1.18779	0.997	0.815	0	7.16519e-120	0	epithelial membrane protein 1 [Source:MGI Symbol;Acc:MGI:107941]
2	Neo1	7.52086e-119	0.492494	0.447	0.106	1.57645e-114	0	0.446995	0.422	0.099	0	7.52086e-119	0	neogenin [Source:MGI Symbol;Acc:MGI:1097159]
2	Eva1b	1.34857e-118	0.87192	0.858	0.454	2.82674e-114	0	0.97909	0.941	0.534	0	1.34857e-118	0	eva-1 homolog B (C. elegans) [Source:MGI Symbol;Acc:MGI:1922063]
2	Col4a1	2.07869e-118	1.62487	0.849	0.488	4.35714e-114	0	1.48809	0.976	0.699	0	2.07869e-118	0	collagen, type IV, alpha 1 [Source:MGI Symbol;Acc:MGI:88454]
2	Prelp	3.32438e-115	0.590548	0.538	0.145	6.96822e-111	0	0.662827	0.593	0.156	0	3.32438e-115	0	proline arginine-rich end leucine-rich repeat [Source:MGI Symbol;Acc:MGI:2151110]
2	Epha3	5.73672e-115	0.463247	0.365	0.073	1.20247e-110	0	0.729767	0.542	0.092	0	5.73672e-115	0	Eph receptor A3 [Source:MGI Symbol;Acc:MGI:99612]
2	Cd302	9.38249e-115	0.972468	0.817	0.411	1.96666e-110	0	0.960351	0.923	0.52	0	9.38249e-115	0	CD302 antigen [Source:MGI Symbol;Acc:MGI:1913455]
2	Sema5a	7.05874e-114	0.315485	0.423	0.094	1.47958e-109	0	0.797245	0.598	0.095	0	7.05874e-114	0	sema domain, seven thrombospondin repeats (type 1 and type 1-like), transmembrane domain (TM) and short cytoplasmic domain, (semaphorin) 5A [Source:MGI Symbol;Acc:MGI:107556]
2	Fam171a2	1.03777e-113	0.320766	0.282	0.046	2.17528e-109	0	0.366769	0.322	0.051	0	1.03777e-113	0	family with sequence similarity 171, member A2 [Source:MGI Symbol;Acc:MGI:2448496]
2	Tshz3	7.41623e-112	0.419227	0.402	0.089	1.55452e-107	0	0.663633	0.603	0.119	0	7.41623e-112	0	teashirt zinc finger family member 3 [Source:MGI Symbol;Acc:MGI:2442819]
2	Tnks1bp1	7.77126e-112	0.476161	0.507	0.14	1.62893e-107	0	0.537091	0.542	0.149	0	7.77126e-112	0	tankyrase 1 binding protein 1 [Source:MGI Symbol;Acc:MGI:2446193]
2	Ms4a4d	8.06415e-112	0.342401	0.256	0.039	1.69033e-107	0	0.439681	0.376	0.073	0	8.06415e-112	0	membrane-spanning 4-domains, subfamily A, member 4D [Source:MGI Symbol;Acc:MGI:1913857]
2	Ednra	8.32163e-110	0.388629	0.402	0.089	1.7443e-105	0	0.649415	0.575	0.113	0	8.32163e-110	0	endothelin receptor type A [Source:MGI Symbol;Acc:MGI:105923]
2	Zfp469	7.14372e-109	0.329537	0.278	0.047	1.4974e-104	0	0.37149	0.311	0.052	0	7.14372e-109	0	zinc finger protein 469 [Source:MGI Symbol;Acc:MGI:2684868]
2	Serpinb9	8.07002e-107	0.450869	0.45	0.115	1.69156e-102	0	0.421004	0.454	0.11	0	8.07002e-107	0	serine (or cysteine) peptidase inhibitor, clade B, member 9 [Source:MGI Symbol;Acc:MGI:106603]
2	Mical2	7.42578e-106	0.682449	0.617	0.211	1.55652e-101	0	0.774384	0.674	0.197	0	7.42578e-106	0	microtubule associated monooxygenase, calponin and LIM domain containing 2 [Source:MGI Symbol;Acc:MGI:2444947]
2	Hoxc9	1.12345e-105	0.298695	0.254	0.04	2.35487e-101	0	0.358236	0.316	0.048	0	1.12345e-105	0	homeobox C9 [Source:MGI Symbol;Acc:MGI:96199]
2	Tlcd2	4.94058e-102	0.525317	0.544	0.173	1.03559e-97	0	0.673038	0.653	0.191	0	4.94058e-102	0	TLC domain containing 2 [Source:MGI Symbol;Acc:MGI:1917141]
2	Ar	3.58592e-100	0.40579	0.439	0.11	7.51645e-96	0	0.614675	0.512	0.084	0	3.58592e-100	0	androgen receptor [Source:MGI Symbol;Acc:MGI:88064]
2	F3	1.61592e-99	0.475838	0.338	0.073	3.38713e-95	0	0.565242	0.421	0.099	0	1.61592e-99	0	coagulation factor III [Source:MGI Symbol;Acc:MGI:88381]
2	Zeb1	2.18287e-99	0.629647	0.707	0.274	4.57551e-95	0	0.86132	0.845	0.39	0	2.18287e-99	0	zinc finger E-box binding homeobox 1 [Source:MGI Symbol;Acc:MGI:1344313]
2	Cgnl1	7.13108e-97	0.552603	0.381	0.094	1.49475e-92	0	1.01601	0.707	0.139	0	7.13108e-97	0	cingulin-like 1 [Source:MGI Symbol;Acc:MGI:1915428]
2	Adgrl1	9.65174e-97	0.46246	0.561	0.181	2.0231e-92	0	0.556341	0.555	0.149	0	9.65174e-97	0	adhesion G protein-coupled receptor L1 [Source:MGI Symbol;Acc:MGI:1929461]
2	Nbl1	2.93351e-96	0.581862	0.45	0.123	6.14894e-92	0	0.634004	0.545	0.125	0	2.93351e-96	0	NBL1, DAN family BMP antagonist [Source:MGI Symbol;Acc:MGI:104591]
2	Cxcl5	1.00754e-95	0.61999	0.194	0.026	2.11191e-91	0	1.19116	0.286	0.016	0	1.00754e-95	0	chemokine (C-X-C motif) ligand 5 [Source:MGI Symbol;Acc:MGI:1096868]
2	Thbs1	7.57063e-94	0.494266	0.592	0.2	1.58688e-89	0	0.807085	0.709	0.203	0	7.57063e-94	0	thrombospondin 1 [Source:MGI Symbol;Acc:MGI:98737]
2	Efnb1	1.40272e-92	0.505766	0.6	0.204	2.94025e-88	0	0.698361	0.683	0.203	0	1.40272e-92	0	ephrin B1 [Source:MGI Symbol;Acc:MGI:102708]
2	Gli2	1.65571e-90	0.262439	0.217	0.034	3.47052e-86	0	0.385745	0.335	0.05	0	1.65571e-90	0	GLI-Kruppel family member GLI2 [Source:MGI Symbol;Acc:MGI:95728]
2	Msx1	2.05642e-90	0.296157	0.237	0.04	4.31046e-86	0	0.491588	0.342	0.041	0	2.05642e-90	0	msh homeobox 1 [Source:MGI Symbol;Acc:MGI:97168]
2	Gli1	3.89368e-89	0.319485	0.297	0.062	8.16153e-85	0	0.466573	0.396	0.066	0	3.89368e-89	0	GLI-Kruppel family member GLI1 [Source:MGI Symbol;Acc:MGI:95727]
2	Pde3a	8.67296e-89	0.33267	0.326	0.073	1.81794e-84	0	0.50906	0.424	0.082	0	8.67296e-89	0	phosphodiesterase 3A, cGMP inhibited [Source:MGI Symbol;Acc:MGI:1860764]
2	Fam110b	3.19654e-86	0.346034	0.324	0.076	6.70026e-82	0	0.495843	0.457	0.11	0	3.19654e-86	0	family with sequence similarity 110, member B [Source:MGI Symbol;Acc:MGI:1916593]
2	Adam33	3.25899e-85	0.297999	0.256	0.049	6.83118e-81	0	0.889246	0.535	0.08	0	3.25899e-85	0	a disintegrin and metallopeptidase domain 33 [Source:MGI Symbol;Acc:MGI:1341813]
2	Hgf	4.76659e-85	0.310967	0.231	0.041	9.99125e-81	0	0.4472	0.314	0.049	0	4.76659e-85	0	hepatocyte growth factor [Source:MGI Symbol;Acc:MGI:96079]
2	Neurl1b	3.4349e-84	0.325708	0.25	0.048	7.1999e-80	0	0.440577	0.362	0.053	0	3.4349e-84	0	neuralized E3 ubiquitin protein ligase 1B [Source:MGI Symbol;Acc:MGI:3643092]
2	Fgf1	6.0905e-82	0.327641	0.293	0.064	1.27663e-77	0	0.580969	0.387	0.056	0	6.0905e-82	0	fibroblast growth factor 1 [Source:MGI Symbol;Acc:MGI:95515]
2	Col4a2	2.39543e-81	1.05675	0.792	0.469	5.02106e-77	0	1.11298	0.97	0.682	0	2.39543e-81	0	collagen, type IV, alpha 2 [Source:MGI Symbol;Acc:MGI:88455]
2	Epha4	3.72174e-81	0.325602	0.258	0.052	7.80113e-77	0	0.527092	0.377	0.052	0	3.72174e-81	0	Eph receptor A4 [Source:MGI Symbol;Acc:MGI:98277]
2	Cd81	1.09936e-79	0.710862	0.983	0.789	2.30436e-75	0	0.826894	0.999	0.871	0	1.09936e-79	0	CD81 antigen [Source:MGI Symbol;Acc:MGI:1096398]
2	Sept4	3.96576e-79	0.301007	0.285	0.063	8.31264e-75	0	0.675606	0.478	0.098	0	3.96576e-79	0	NA
2	Thbd	5.63432e-76	0.411861	0.377	0.105	1.18101e-71	0	1.16149	0.742	0.162	0	5.63432e-76	0	thrombomodulin [Source:MGI Symbol;Acc:MGI:98736]
2	Peg10	2.1067e-74	0.36427	0.268	0.06	4.41586e-70	0	0.674767	0.391	0.042	0	2.1067e-74	0	paternally expressed 10 [Source:MGI Symbol;Acc:MGI:2157785]
2	S1pr3	1.71121e-72	0.432908	0.507	0.176	3.58687e-68	0	0.633446	0.648	0.198	0	1.71121e-72	0	sphingosine-1-phosphate receptor 3 [Source:MGI Symbol;Acc:MGI:1339365]
2	Naalad2	2.19077e-72	0.301299	0.256	0.056	4.59206e-68	0	0.751469	0.491	0.081	0	2.19077e-72	0	N-acetylated alpha-linked acidic dipeptidase 2 [Source:MGI Symbol;Acc:MGI:1919810]
2	Adamts9	3.97944e-72	0.354516	0.317	0.081	8.3413e-68	0	0.562235	0.495	0.122	0	3.97944e-72	0	a disintegrin-like and metallopeptidase (reprolysin type) with thrombospondin type 1 motif, 9 [Source:MGI Symbol;Acc:MGI:1916320]
2	Il6	2.26358e-71	0.583144	0.225	0.045	4.74469e-67	0	1.12002	0.387	0.052	0	2.26358e-71	0	interleukin 6 [Source:MGI Symbol;Acc:MGI:96559]
2	Hdgfl3	9.4079e-71	0.281851	0.266	0.061	1.97199e-66	0	0.446224	0.397	0.08	0	9.4079e-71	0	HDGF like 3 [Source:MGI Symbol;Acc:MGI:1352760]
2	Tpm2	2.44655e-65	0.546559	0.491	0.182	5.12821e-61	0	0.705742	0.669	0.215	0	2.44655e-65	0	tropomyosin 2, beta [Source:MGI Symbol;Acc:MGI:98810]
2	Ybx3	1.3848e-62	0.474819	0.944	0.734	2.90268e-58	0	0.754591	0.965	0.737	0	1.3848e-62	0	Y box protein 3 [Source:MGI Symbol;Acc:MGI:2137670]
2	Klf5	2.71101e-62	0.487571	0.388	0.127	5.68255e-58	0	1.16009	0.644	0.113	0	2.71101e-62	0	Kruppel-like factor 5 [Source:MGI Symbol;Acc:MGI:1338056]
2	Khdrbs3	7.81787e-57	0.319193	0.315	0.095	1.6387e-52	0	0.462828	0.396	0.085	0	7.81787e-57	0	KH domain containing, RNA binding, signal transduction associated 3 [Source:MGI Symbol;Acc:MGI:1313312]
2	Nr2f2	1.13445e-52	0.580142	0.489	0.207	2.37792e-48	0	1.42258	0.852	0.353	0	1.13445e-52	0	nuclear receptor subfamily 2, group F, member 2 [Source:MGI Symbol;Acc:MGI:1352452]
2	Ifngr2	1.00201e-51	0.378508	0.685	0.338	2.10031e-47	0	0.699563	0.808	0.398	0	1.00201e-51	0	interferon gamma receptor 2 [Source:MGI Symbol;Acc:MGI:107654]
2	St8sia2	8.66217e-51	0.288512	0.256	0.071	1.81568e-46	0	0.625413	0.449	0.096	0	8.66217e-51	0	ST8 alpha-N-acetyl-neuraminide alpha-2,8-sialyltransferase 2 [Source:MGI Symbol;Acc:MGI:106020]
2	Tspan5	3.21007e-42	0.283817	0.429	0.18	6.72864e-38	0	0.656596	0.635	0.166	0	3.21007e-42	0	tetraspanin 5 [Source:MGI Symbol;Acc:MGI:1928096]
2	Hs6st1	4.08289e-39	0.399004	0.369	0.159	8.55815e-35	0	0.677914	0.535	0.142	0	4.08289e-39	0	heparan sulfate 6-O-sulfotransferase 1 [Source:MGI Symbol;Acc:MGI:1354958]
2	Gsn	1.35634e-36	0.729396	0.955	0.784	2.84302e-32	0	1.48195	0.982	0.823	0	1.35634e-36	0	gelsolin [Source:MGI Symbol;Acc:MGI:95851]
2	Cttnbp2	4.40729e-33	0.302929	0.342	0.145	9.23812e-29	0	0.75684	0.57	0.122	0	4.40729e-33	0	cortactin binding protein 2 [Source:MGI Symbol;Acc:MGI:1353467]
2	Smoc2	4.84863e-308	1.42986	0.583	0.081	1.01632e-303	2.39201e-218	0.658977	0.33	0.081	5.01388e-214	2.39201e-218	9.69726e-308	SPARC related modular calcium binding 2 [Source:MGI Symbol;Acc:MGI:1929881]
2	Gm12216	5.68157e-38	0.259042	0.233	0.074	1.19091e-33	6.36784e-308	0.640973	0.416	0.099	1.33476e-303	5.68157e-38	1.27357e-307	predicted gene 12216 [Source:MGI Symbol;Acc:MGI:3650088]
2	Marcks	1.85355e-161	1.42318	0.996	0.782	3.88522e-157	6.01088e-307	0.839033	0.999	0.89	1.25994e-302	1.85355e-161	1.20218e-306	myristoylated alanine rich protein kinase C substrate [Source:MGI Symbol;Acc:MGI:96907]
2	Rgma	3.56023e-234	0.607476	0.499	0.075	7.4626e-230	7.10362e-307	0.37236	0.335	0.062	1.48899e-302	3.56023e-234	1.42072e-306	repulsive guidance molecule family member A [Source:MGI Symbol;Acc:MGI:2679262]
2	Akr1b8	1.15371e-155	0.619256	0.623	0.16	2.41828e-151	2.30237e-304	0.457923	0.517	0.144	4.82599e-300	1.15371e-155	4.60473e-304	aldo-keto reductase family 1, member B8 [Source:MGI Symbol;Acc:MGI:107673]
2	Sar1a	2.40751e-158	0.911827	0.959	0.668	5.04638e-154	4.47688e-304	0.65291	0.945	0.689	9.38399e-300	2.40751e-158	8.95377e-304	secretion associated Ras related GTPase 1A [Source:MGI Symbol;Acc:MGI:98230]
2	Tfpi2	8.83326e-183	0.520894	0.478	0.082	1.85154e-178	7.43063e-304	0.407141	0.35	0.067	1.55753e-299	8.83326e-183	1.48613e-303	tissue factor pathway inhibitor 2 [Source:MGI Symbol;Acc:MGI:108543]
2	Lpar1	1.82836e-274	1.12832	0.845	0.203	3.83242e-270	7.5992e-304	0.663439	0.801	0.362	1.59287e-299	1.82836e-274	1.51984e-303	lysophosphatidic acid receptor 1 [Source:MGI Symbol;Acc:MGI:108429]
2	Lima1	2.18167e-166	0.918309	0.852	0.317	4.57299e-162	3.96622e-303	0.741172	0.874	0.512	8.31358e-299	2.18167e-166	7.93243e-303	LIM domain and actin binding 1 [Source:MGI Symbol;Acc:MGI:1920992]
2	Antxr1	1.58702e-243	1.01209	0.79	0.188	3.32655e-239	8.67588e-303	0.588552	0.713	0.261	1.81855e-298	1.58702e-243	1.73518e-302	anthrax toxin receptor 1 [Source:MGI Symbol;Acc:MGI:1916788]
2	Plod2	2.24606e-251	1.18562	0.825	0.22	4.70797e-247	1.18669e-301	0.646262	0.65	0.235	2.48742e-297	2.24606e-251	2.37338e-301	procollagen lysine, 2-oxoglutarate 5-dioxygenase 2 [Source:MGI Symbol;Acc:MGI:1347007]
2	Olfml1	6.35264e-150	0.368085	0.309	0.043	1.33158e-145	1.28392e-301	0.332366	0.286	0.045	2.69123e-297	6.35264e-150	2.56784e-301	olfactomedin-like 1 [Source:MGI Symbol;Acc:MGI:2679264]
2	Fibin	1.7968e-301	1.42621	0.722	0.129	3.76627e-297	1.64341e-176	0.562349	0.516	0.202	3.44475e-172	1.64341e-176	3.5936e-301	fin bud initiation factor homolog (zebrafish) [Source:MGI Symbol;Acc:MGI:1914856]
2	Cebpd	3.54288e-79	1.02853	0.68	0.326	7.42623e-75	3.17476e-301	1.42433	0.82	0.521	6.65461e-297	3.54288e-79	6.34952e-301	CCAAT/enhancer binding protein (C/EBP), delta [Source:MGI Symbol;Acc:MGI:103573]
2	Cdr2l	6.13273e-131	0.578477	0.559	0.154	1.28548e-126	8.53405e-301	0.49746	0.517	0.15	1.78882e-296	6.13273e-131	1.70681e-300	cerebellar degeneration-related protein 2-like [Source:MGI Symbol;Acc:MGI:2684867]
2	Fn1	1.18609e-94	0.594314	0.996	0.776	2.48616e-90	1.09005e-298	0.626067	0.997	0.796	2.28485e-294	1.18609e-94	2.1801e-298	fibronectin 1 [Source:MGI Symbol;Acc:MGI:95566]
2	Smarca1	7.86729e-94	0.261348	0.21	0.031	1.64906e-89	1.09993e-298	0.348126	0.286	0.045	2.30557e-294	7.86729e-94	2.19987e-298	SWI/SNF related, matrix associated, actin dependent regulator of chromatin, subfamily a, member 1 [Source:MGI Symbol;Acc:MGI:1935127]
2	Gstm5	2.94144e-76	0.423685	0.6	0.226	6.16556e-72	1.1153e-298	0.609104	0.686	0.266	2.33778e-294	2.94144e-76	2.2306e-298	glutathione S-transferase, mu 5 [Source:MGI Symbol;Acc:MGI:1309466]
2	Nova1	3.00013e-297	0.506304	0.367	0.029	6.28858e-293	1.55332e-232	0.269258	0.228	0.036	3.25592e-228	1.55332e-232	6.00027e-297	NOVA alternative splicing regulator 1 [Source:MGI Symbol;Acc:MGI:104297]
2	Scn7a	6.48082e-297	0.960758	0.672	0.107	1.35844e-292	2.65573e-278	0.50754	0.627	0.207	5.56668e-274	2.65573e-278	1.29616e-296	sodium channel, voltage-gated, type VII, alpha [Source:MGI Symbol;Acc:MGI:102965]
2	L3hypdh	1.63061e-93	0.333161	0.311	0.066	3.41792e-89	3.28702e-295	0.378061	0.343	0.068	6.88991e-291	1.63061e-93	6.57403e-295	L-3-hydroxyproline dehydratase (trans-) [Source:MGI Symbol;Acc:MGI:1914467]
2	Icam1	9.62735e-18	0.449157	0.524	0.36	2.01799e-13	1.49819e-294	1.35304	0.731	0.389	3.14035e-290	9.62735e-18	2.99638e-294	intercellular adhesion molecule 1 [Source:MGI Symbol;Acc:MGI:96392]
2	Ifi205	7.57369e-243	0.499675	0.357	0.035	1.58752e-238	1.69669e-293	0.398193	0.281	0.044	3.55643e-289	7.57369e-243	3.39338e-293	interferon activated gene 205 [Source:MGI Symbol;Acc:MGI:101847]
2	Ssr2	1.8027e-186	1.14378	0.957	0.64	3.77864e-182	4.81857e-292	0.712196	0.928	0.699	1.01002e-287	1.8027e-186	9.63714e-292	signal sequence receptor, beta [Source:MGI Symbol;Acc:MGI:1913506]
2	Ifitm3	1.59435e-100	0.806273	0.996	0.765	3.34192e-96	1.30196e-291	0.732762	0.999	0.878	2.72904e-287	1.59435e-100	2.60392e-291	interferon induced transmembrane protein 3 [Source:MGI Symbol;Acc:MGI:1913391]
2	Cercam	8.05758e-291	0.565938	0.437	0.044	1.68895e-286	5.95624e-186	0.252392	0.222	0.043	1.24849e-181	5.95624e-186	1.61152e-290	cerebral endothelial cell adhesion molecule [Source:MGI Symbol;Acc:MGI:2139134]
2	Ddah2	2.73794e-189	0.949725	0.852	0.273	5.739e-185	8.8931e-291	0.641723	0.903	0.489	1.86408e-286	2.73794e-189	1.77862e-290	dimethylarginine dimethylaminohydrolase 2 [Source:MGI Symbol;Acc:MGI:1859016]
2	Prdx4	4.86348e-151	1.0068	0.893	0.485	1.01944e-146	1.49063e-290	0.717146	0.914	0.612	3.1245e-286	4.86348e-151	2.98125e-290	peroxiredoxin 4 [Source:MGI Symbol;Acc:MGI:1859815]
2	Slc25a4	5.17206e-70	0.542839	0.988	0.856	1.08411e-65	1.1763e-288	0.624864	0.992	0.878	2.46564e-284	5.17206e-70	2.3526e-288	solute carrier family 25 (mitochondrial carrier, adenine nucleotide translocator), member 4 [Source:MGI Symbol;Acc:MGI:1353495]
2	Hspg2	3.24056e-227	1.51867	0.983	0.482	6.79254e-223	1.09845e-286	0.700156	0.961	0.617	2.30246e-282	3.24056e-227	2.1969e-286	perlecan (heparan sulfate proteoglycan 2) [Source:MGI Symbol;Acc:MGI:96257]
2	Cnpy2	2.2298e-123	0.811701	0.917	0.578	4.67388e-119	4.86785e-286	0.65958	0.919	0.645	1.02035e-281	2.2298e-123	9.73571e-286	canopy FGF signaling regulator 2 [Source:MGI Symbol;Acc:MGI:1928477]
2	Slc50a1	3.27107e-74	0.505525	0.707	0.329	6.85649e-70	2.91071e-283	0.629057	0.751	0.344	6.10115e-279	3.27107e-74	5.82143e-283	solute carrier family 50 (sugar transporter), member 1 [Source:MGI Symbol;Acc:MGI:107417]
2	Ccn1	4.53195e-139	0.859163	0.643	0.182	9.49941e-135	3.61027e-283	0.839875	0.707	0.289	7.56748e-279	4.53195e-139	7.22053e-283	cellular communication network factor 1 [Source:MGI Symbol;Acc:MGI:88613]
2	Vcan	5.15063e-265	1.73461	0.981	0.36	1.07962e-260	4.50581e-283	0.631522	0.958	0.583	9.44462e-279	5.15063e-265	9.01161e-283	versican [Source:MGI Symbol;Acc:MGI:102889]
2	Col23a1	1.52723e-126	0.552569	0.41	0.085	3.20122e-122	5.90985e-283	0.383179	0.324	0.061	1.23876e-278	1.52723e-126	1.18197e-282	collagen, type XXIII, alpha 1 [Source:MGI Symbol;Acc:MGI:2653243]
2	Ptms	7.3019e-51	0.467625	0.988	0.912	1.53055e-46	1.66633e-281	0.653843	0.998	0.94	3.49279e-277	7.3019e-51	3.33266e-281	parathymosin [Source:MGI Symbol;Acc:MGI:1916452]
2	Tspan6	3.0733e-138	0.555685	0.536	0.134	6.44195e-134	1.06012e-280	0.476459	0.546	0.172	2.22211e-276	3.0733e-138	2.12024e-280	tetraspanin 6 [Source:MGI Symbol;Acc:MGI:1926264]
2	Cyb5a	2.278e-56	0.475147	0.93	0.743	4.77492e-52	1.14641e-280	0.651935	0.961	0.771	2.40299e-276	2.278e-56	2.29282e-280	cytochrome b5 type A (microsomal) [Source:MGI Symbol;Acc:MGI:1926952]
2	Tubb2b	6.9944e-221	1.1193	0.802	0.213	1.4661e-216	5.06848e-280	0.697296	0.731	0.305	1.0624e-275	6.9944e-221	1.0137e-279	tubulin, beta 2B class IIB [Source:MGI Symbol;Acc:MGI:1920960]
2	Pcdh7	7.9893e-77	0.439896	0.575	0.212	1.67464e-72	3.61457e-279	0.556304	0.649	0.236	7.5765e-275	7.9893e-77	7.22914e-279	protocadherin 7 [Source:MGI Symbol;Acc:MGI:1860487]
2	Phldb2	3.62913e-108	0.436284	0.417	0.099	7.60703e-104	7.17052e-279	0.48367	0.449	0.121	1.50301e-274	3.62913e-108	1.4341e-278	pleckstrin homology like domain, family B, member 2 [Source:MGI Symbol;Acc:MGI:2444981]
2	Hmgn3	4.23852e-65	0.449421	0.515	0.202	8.88435e-61	1.84196e-278	0.603052	0.729	0.308	3.86093e-274	4.23852e-65	3.68392e-278	high mobility group nucleosomal binding domain 3 [Source:MGI Symbol;Acc:MGI:2138069]
2	Cd63	5.77363e-119	0.95569	0.998	0.803	1.21021e-114	1.23105e-276	0.631182	0.999	0.871	2.58041e-272	5.77363e-119	2.46211e-276	CD63 antigen [Source:MGI Symbol;Acc:MGI:99529]
2	Ostc	3.94442e-171	0.984708	0.981	0.775	8.26789e-167	1.85003e-275	0.657048	0.953	0.792	3.87785e-271	3.94442e-171	3.70006e-275	oligosaccharyltransferase complex subunit (non-catalytic) [Source:MGI Symbol;Acc:MGI:1913607]
2	Clip4	8.03608e-106	0.300853	0.262	0.042	1.68444e-101	5.74198e-275	0.337122	0.285	0.049	1.20358e-270	8.03608e-106	1.1484e-274	CAP-GLY domain containing linker protein family, member 4 [Source:MGI Symbol;Acc:MGI:1919100]
2	Pmm1	3.45121e-80	0.422474	0.586	0.216	7.23409e-76	5.77269e-275	0.49226	0.623	0.226	1.21001e-270	3.45121e-80	1.15454e-274	phosphomannomutase 1 [Source:MGI Symbol;Acc:MGI:1353418]
2	Arap1	1.23745e-113	0.681877	0.732	0.28	2.59383e-109	1.15081e-273	0.591799	0.67	0.265	2.4122e-269	1.23745e-113	2.30161e-273	ArfGAP with RhoGAP domain, ankyrin repeat and PH domain 1 [Source:MGI Symbol;Acc:MGI:1916960]
2	Adamts10	8.81283e-37	0.253097	0.315	0.121	1.84726e-32	2.56114e-273	0.445591	0.434	0.115	5.3684e-269	8.81283e-37	5.12227e-273	a disintegrin-like and metallopeptidase (reprolysin type) with thrombospondin type 1 motif, 10 [Source:MGI Symbol;Acc:MGI:2449112]
2	Plat	8.79863e-120	0.657135	0.854	0.36	1.84428e-115	3.35368e-273	0.59983	0.809	0.394	7.02965e-269	8.79863e-120	6.70736e-273	plasminogen activator, tissue [Source:MGI Symbol;Acc:MGI:97610]
2	Basp1	1.64339e-90	0.337593	0.798	0.358	3.44472e-86	4.67978e-273	0.604481	0.832	0.464	9.80929e-269	1.64339e-90	9.35957e-273	brain abundant, membrane attached signal protein 1 [Source:MGI Symbol;Acc:MGI:1917600]
2	Thra	1.38442e-134	0.660411	0.683	0.22	2.90188e-130	5.09948e-272	0.590502	0.726	0.314	1.0689e-267	1.38442e-134	1.0199e-271	thyroid hormone receptor alpha [Source:MGI Symbol;Acc:MGI:98742]
2	Mmp3	3.32235e-271	1.4448	0.61	0.097	6.96398e-267	4.01204e-227	0.288212	0.346	0.083	8.40963e-223	4.01204e-227	6.6447e-271	matrix metallopeptidase 3 [Source:MGI Symbol;Acc:MGI:97010]
2	Adamts5	7.30873e-271	1.41059	0.796	0.174	1.53198e-266	1.28813e-221	0.748651	0.691	0.32	2.70006e-217	1.28813e-221	1.46175e-270	a disintegrin-like and metallopeptidase (reprolysin type) with thrombospondin type 1 motif, 5 (aggrecanase-2) [Source:MGI Symbol;Acc:MGI:1346321]
2	Tmem45a	5.40512e-269	0.610239	0.458	0.053	1.13297e-264	5.32614e-228	0.280894	0.322	0.074	1.11641e-223	5.32614e-228	1.08102e-268	transmembrane protein 45a [Source:MGI Symbol;Acc:MGI:1913122]
2	Igdcc4	4.94724e-186	0.394468	0.311	0.035	1.03699e-181	2.25315e-268	0.251661	0.205	0.024	4.72283e-264	4.94724e-186	4.5063e-268	immunoglobulin superfamily, DCC subclass, member 4 [Source:MGI Symbol;Acc:MGI:1858497]
2	Rnf122	7.76131e-71	0.340818	0.311	0.081	1.62685e-66	2.13309e-267	0.431154	0.38	0.091	4.47117e-263	7.76131e-71	4.26618e-267	ring finger protein 122 [Source:MGI Symbol;Acc:MGI:1916117]
2	Gas1	2.05616e-215	0.913301	0.666	0.139	4.30991e-211	1.32636e-265	0.713691	0.52	0.166	2.78018e-261	2.05616e-215	2.65272e-265	growth arrest specific 1 [Source:MGI Symbol;Acc:MGI:95655]
2	Arf5	3.69409e-83	0.536144	0.983	0.963	7.74318e-79	5.10355e-265	0.575063	0.995	0.955	1.06976e-260	3.69409e-83	1.02071e-264	ADP-ribosylation factor 5 [Source:MGI Symbol;Acc:MGI:99434]
2	Sntb2	2.95801e-112	0.695448	0.802	0.344	6.20029e-108	1.45902e-264	0.648827	0.772	0.382	3.05826e-260	2.95801e-112	2.91805e-264	syntrophin, basic 2 [Source:MGI Symbol;Acc:MGI:101771]
2	Mmp2	1.62184e-264	1.64748	0.938	0.29	3.39955e-260	6.29044e-92	0.385953	0.79	0.52	1.31854e-87	6.29044e-92	3.24369e-264	matrix metallopeptidase 2 [Source:MGI Symbol;Acc:MGI:97009]
2	Ifi204	1.79118e-200	0.79456	0.625	0.138	3.75448e-196	7.98155e-264	0.511709	0.545	0.177	1.67301e-259	1.79118e-200	1.59631e-263	interferon activated gene 204 [Source:MGI Symbol;Acc:MGI:96429]
2	Tmed3	1.7407e-212	1.30442	0.979	0.671	3.64867e-208	3.40147e-263	0.677824	0.906	0.652	7.12982e-259	1.7407e-212	6.80294e-263	transmembrane p24 trafficking protein 3 [Source:MGI Symbol;Acc:MGI:1913361]
2	Actn1	2.62212e-55	0.413719	0.751	0.379	5.49623e-51	7.45146e-263	0.465179	0.659	0.234	1.5619e-258	2.62212e-55	1.49029e-262	actinin, alpha 1 [Source:MGI Symbol;Acc:MGI:2137706]
2	Emilin1	8.19279e-102	0.481308	0.699	0.254	1.71729e-97	2.84674e-260	0.415281	0.633	0.231	5.96706e-256	8.19279e-102	5.69349e-260	elastin microfibril interfacer 1 [Source:MGI Symbol;Acc:MGI:1926189]
2	Adam12	1.73787e-258	1.17975	0.788	0.186	3.64276e-254	1.81022e-185	0.477936	0.52	0.204	3.7944e-181	1.81022e-185	3.47575e-258	a disintegrin and metallopeptidase domain 12 (meltrin alpha) [Source:MGI Symbol;Acc:MGI:105378]
2	Kctd17	3.93483e-128	0.576787	0.682	0.22	8.24779e-124	8.36352e-258	0.470333	0.607	0.221	1.75308e-253	3.93483e-128	1.6727e-257	potassium channel tetramerisation domain containing 17 [Source:MGI Symbol;Acc:MGI:1920094]
2	Podxl2	2.10705e-77	0.385353	0.381	0.108	4.41658e-73	2.34787e-257	0.465893	0.483	0.148	4.92137e-253	2.10705e-77	4.69574e-257	podocalyxin-like 2 [Source:MGI Symbol;Acc:MGI:2442488]
2	Sparcl1	5.22246e-69	0.64214	0.637	0.287	1.09468e-64	2.99664e-255	1.1909	0.719	0.368	6.28125e-251	5.22246e-69	5.99327e-255	SPARC-like 1 [Source:MGI Symbol;Acc:MGI:108110]
2	Bloc1s1	9.28439e-91	0.658862	0.695	0.312	1.9461e-86	9.07934e-255	0.620983	0.729	0.35	1.90312e-250	9.28439e-91	1.81587e-254	biogenesis of lysosomal organelles complex-1, subunit 1 [Source:MGI Symbol;Acc:MGI:1195276]
2	Tmem107	1.36354e-105	0.335476	0.305	0.058	2.85811e-101	4.30082e-254	0.354571	0.317	0.067	9.01494e-250	1.36354e-105	8.60163e-254	transmembrane protein 107 [Source:MGI Symbol;Acc:MGI:1914160]
2	Ifi202b	4.25935e-199	0.851763	0.687	0.166	8.92802e-195	3.73205e-253	0.531974	0.599	0.214	7.82276e-249	4.25935e-199	7.46411e-253	interferon activated gene 202B [Source:MGI Symbol;Acc:MGI:1347083]
2	Sfrp4	1.30362e-138	0.447241	0.272	0.035	2.73252e-134	2.33413e-251	0.40028	0.245	0.038	4.89256e-247	1.30362e-138	4.66826e-251	secreted frizzled-related protein 4 [Source:MGI Symbol;Acc:MGI:892010]
2	Kifap3	2.02455e-56	0.401778	0.522	0.222	4.24366e-52	5.40958e-251	0.508651	0.642	0.254	1.1339e-246	2.02455e-56	1.08192e-250	kinesin-associated protein 3 [Source:MGI Symbol;Acc:MGI:107566]
2	Dclk1	2.89522e-248	1.15016	0.839	0.211	6.06867e-244	1.0397e-199	0.568707	0.524	0.195	2.17931e-195	1.0397e-199	5.79044e-248	doublecortin-like kinase 1 [Source:MGI Symbol;Acc:MGI:1330861]
2	Lman1	4.65589e-192	1.11688	0.963	0.596	9.75921e-188	5.06756e-248	0.625296	0.909	0.657	1.06221e-243	4.65589e-192	1.01351e-247	lectin, mannose-binding, 1 [Source:MGI Symbol;Acc:MGI:1917611]
2	Mmp14	1.12843e-114	0.709861	0.965	0.647	2.36531e-110	5.34891e-247	0.606589	0.96	0.718	1.12119e-242	1.12843e-114	1.06978e-246	matrix metallopeptidase 14 (membrane-inserted) [Source:MGI Symbol;Acc:MGI:101900]
2	Spry1	5.29843e-51	0.346799	0.497	0.204	1.1106e-46	1.32243e-246	0.560138	0.651	0.256	2.77194e-242	5.29843e-51	2.64485e-246	sprouty RTK signaling antagonist 1 [Source:MGI Symbol;Acc:MGI:1345139]
2	Arl3	9.30213e-64	0.420057	0.604	0.263	1.94982e-59	2.38957e-246	0.492729	0.671	0.28	5.00877e-242	9.30213e-64	4.77913e-246	ADP-ribosylation factor-like 3 [Source:MGI Symbol;Acc:MGI:1929699]
2	Tmem59	6.73359e-56	0.475807	0.963	0.831	1.41143e-51	8.53042e-243	0.575333	0.98	0.872	1.78806e-238	6.73359e-56	1.70608e-242	transmembrane protein 59 [Source:MGI Symbol;Acc:MGI:1929278]
2	Pcsk5	2.4382e-242	0.888114	0.579	0.098	5.11072e-238	2.38934e-126	0.274405	0.321	0.11	5.00829e-122	2.38934e-126	4.87641e-242	proprotein convertase subtilisin/kexin type 5 [Source:MGI Symbol;Acc:MGI:97515]
2	Lamc1	1.75827e-241	1.41336	0.953	0.412	3.68551e-237	1.15404e-226	0.576988	0.91	0.555	2.41897e-222	1.15404e-226	3.51654e-241	laminin, gamma 1 [Source:MGI Symbol;Acc:MGI:99914]
2	Rnf144a	1.54289e-129	0.398591	0.363	0.066	3.23404e-125	3.49478e-241	0.354512	0.324	0.072	7.3254e-237	1.54289e-129	6.98956e-241	ring finger protein 144A [Source:MGI Symbol;Acc:MGI:1344401]
2	Tceal8	8.89038e-158	0.860564	0.862	0.359	1.86351e-153	2.89216e-240	0.597426	0.834	0.492	6.06225e-236	8.89038e-158	5.78432e-240	transcription elongation factor A (SII)-like 8 [Source:MGI Symbol;Acc:MGI:1913934]
2	Ttc28	4.30136e-54	0.360393	0.528	0.22	9.01609e-50	9.30574e-240	0.536499	0.681	0.294	1.95058e-235	4.30136e-54	1.86115e-239	tetratricopeptide repeat domain 28 [Source:MGI Symbol;Acc:MGI:2140873]
2	Rab34	3.08868e-118	0.578209	0.676	0.224	6.47418e-114	2.3226e-239	0.510587	0.691	0.288	4.8684e-235	3.08868e-118	4.6452e-239	RAB34, member RAS oncogene family [Source:MGI Symbol;Acc:MGI:104606]
2	Dtx3	3.24218e-42	0.305474	0.427	0.183	6.79594e-38	2.70335e-239	0.475037	0.55	0.198	5.66649e-235	3.24218e-42	5.4067e-239	deltex 3, E3 ubiquitin ligase [Source:MGI Symbol;Acc:MGI:2135752]
2	Egr1	6.81001e-16	0.600825	0.75	0.693	1.42745e-11	4.15487e-238	1.03532	0.925	0.76	8.70903e-234	6.81001e-16	8.30975e-238	early growth response 1 [Source:MGI Symbol;Acc:MGI:95295]
2	B3gnt9	4.9164e-108	0.4105	0.4	0.093	1.03053e-103	8.61474e-238	0.39142	0.406	0.112	1.80574e-233	4.9164e-108	1.72295e-237	UDP-GlcNAc:betaGal beta-1,3-N-acetylglucosaminyltransferase 9 [Source:MGI Symbol;Acc:MGI:2142841]
2	Aldh7a1	1.40803e-80	0.422119	0.454	0.144	2.95138e-76	2.39715e-237	0.436761	0.542	0.19	5.02466e-233	1.40803e-80	4.7943e-237	aldehyde dehydrogenase family 7, member A1 [Source:MGI Symbol;Acc:MGI:108186]
2	Twsg1	5.39317e-91	0.499203	0.647	0.244	1.13046e-86	5.05538e-237	0.476728	0.609	0.238	1.05966e-232	5.39317e-91	1.01108e-236	twisted gastrulation BMP signaling modulator 1 [Source:MGI Symbol;Acc:MGI:2137520]
2	En1	7.25383e-237	0.5058	0.398	0.045	1.52048e-232	8.60726e-236	0.312978	0.255	0.045	1.80417e-231	8.60726e-236	1.45077e-236	engrailed 1 [Source:MGI Symbol;Acc:MGI:95389]
2	Tcf7l1	1.14332e-62	0.330929	0.367	0.115	2.39651e-58	1.70123e-234	0.370615	0.389	0.105	3.56594e-230	1.14332e-62	3.40246e-234	transcription factor 7 like 1 (T cell specific, HMG box) [Source:MGI Symbol;Acc:MGI:1202876]
2	Itga5	7.00027e-96	0.577573	0.586	0.205	1.46733e-91	2.57659e-233	0.479937	0.532	0.189	5.40079e-229	7.00027e-96	5.15318e-233	integrin alpha 5 (fibronectin receptor alpha) [Source:MGI Symbol;Acc:MGI:96604]
2	Ifi211	1.64918e-228	0.758389	0.534	0.089	3.45685e-224	5.21813e-201	0.397268	0.376	0.111	1.09377e-196	5.21813e-201	3.29836e-228	interferon activated gene 211 [Source:MGI Symbol;Acc:MGI:3041120]
2	Cdc42ep5	6.42034e-202	0.757765	0.728	0.181	1.34577e-197	3.95517e-228	0.45512	0.617	0.239	8.29043e-224	6.42034e-202	7.91034e-228	CDC42 effector protein (Rho GTPase binding) 5 [Source:MGI Symbol;Acc:MGI:1929745]
2	Lhfpl2	2.83702e-208	1.00929	0.806	0.23	5.94668e-204	1.03464e-226	0.613834	0.734	0.357	2.1687e-222	2.83702e-208	2.06927e-226	lipoma HMGIC fusion partner-like 2 [Source:MGI Symbol;Acc:MGI:2145236]
2	Efemp1	3.00506e-158	1.00646	0.45	0.087	6.29892e-154	2.20046e-226	0.576894	0.335	0.082	4.61238e-222	3.00506e-158	4.40091e-226	epidermal growth factor-containing fibulin-like extracellular matrix protein 1 [Source:MGI Symbol;Acc:MGI:1339998]
2	Tfpi	3.1095e-184	0.681403	0.639	0.152	6.51783e-180	3.05926e-226	0.43948	0.57	0.213	6.41252e-222	3.1095e-184	6.11853e-226	tissue factor pathway inhibitor [Source:MGI Symbol;Acc:MGI:1095418]
2	Myadm	1.97868e-127	0.969112	0.887	0.452	4.14752e-123	1.00532e-225	0.702574	0.795	0.449	2.10726e-221	1.97868e-127	2.01065e-225	myeloid-associated differentiation marker [Source:MGI Symbol;Acc:MGI:1355332]
2	Ngfr	1.85155e-223	0.814711	0.499	0.078	3.88104e-219	4.34664e-225	0.464381	0.505	0.164	9.11099e-221	1.85155e-223	8.69328e-225	nerve growth factor receptor (TNFR superfamily, member 16) [Source:MGI Symbol;Acc:MGI:97323]
2	Obsl1	3.42069e-172	0.38646	0.332	0.043	7.17011e-168	6.93311e-224	0.279344	0.262	0.051	1.45325e-219	3.42069e-172	1.38662e-223	obscurin-like 1 [Source:MGI Symbol;Acc:MGI:2138628]
2	Mir99ahg	3.23773e-198	0.931235	0.639	0.149	6.78661e-194	7.06558e-224	0.564209	0.568	0.217	1.48102e-219	3.23773e-198	1.41312e-223	Mir99a and Mirlet7c-1 host gene (non-protein coding) [Source:MGI Symbol;Acc:MGI:1919929]
2	Dnajc25	6.5013e-194	0.753877	0.687	0.176	1.36274e-189	2.05771e-223	0.458734	0.541	0.203	4.31317e-219	6.5013e-194	4.11542e-223	DnaJ heat shock protein family (Hsp40) member C25 [Source:MGI Symbol;Acc:MGI:1919679]
2	Morc4	2.71208e-139	0.36752	0.285	0.039	5.6848e-135	2.16549e-223	0.305466	0.266	0.052	4.53909e-219	2.71208e-139	4.33099e-223	microrchidia 4 [Source:MGI Symbol;Acc:MGI:1922996]
2	Casc4	6.18006e-57	0.395652	0.524	0.215	1.2954e-52	7.08211e-223	0.469082	0.653	0.27	1.48448e-218	6.18006e-57	1.41642e-222	cancer susceptibility candidate 4 [Source:MGI Symbol;Acc:MGI:2443129]
2	Sgce	2.28496e-139	0.596057	0.586	0.16	4.78949e-135	2.47262e-222	0.445665	0.595	0.23	5.18286e-218	2.28496e-139	4.94524e-222	sarcoglycan, epsilon [Source:MGI Symbol;Acc:MGI:1329042]
2	Ssbp2	3.13264e-51	0.328728	0.414	0.157	6.56633e-47	1.36279e-221	0.452776	0.519	0.187	2.85653e-217	3.13264e-51	2.72557e-221	single-stranded DNA binding protein 2 [Source:MGI Symbol;Acc:MGI:1914220]
2	Copb2	8.03753e-120	0.755783	0.911	0.603	1.68475e-115	1.08422e-219	0.573057	0.883	0.645	2.27263e-215	8.03753e-120	2.16844e-219	coatomer protein complex, subunit beta 2 (beta prime) [Source:MGI Symbol;Acc:MGI:1354962]
2	Zfp9	6.35931e-128	0.360191	0.317	0.052	1.33298e-123	1.82339e-219	0.32162	0.324	0.079	3.82201e-215	6.35931e-128	3.64679e-219	zinc finger protein 9 [Source:MGI Symbol;Acc:MGI:99210]
2	Has2	2.03078e-90	0.501583	0.313	0.068	4.25673e-86	2.51712e-219	0.560827	0.437	0.137	5.27613e-215	2.03078e-90	5.03423e-219	hyaluronan synthase 2 [Source:MGI Symbol;Acc:MGI:107821]
2	Nsg1	7.72881e-213	0.569859	0.454	0.066	1.62004e-208	3.16059e-219	0.331942	0.284	0.061	6.62492e-215	7.72881e-213	6.32119e-219	neuron specific gene family member 1 [Source:MGI Symbol;Acc:MGI:109149]
2	Cxcl10	1.19095e-14	0.511024	0.249	0.131	2.49636e-10	7.42292e-218	1.16898	0.398	0.123	1.55592e-213	1.19095e-14	1.48458e-217	chemokine (C-X-C motif) ligand 10 [Source:MGI Symbol;Acc:MGI:1352450]
2	C430049B03Rik	2.47758e-103	0.33892	0.247	0.039	5.19325e-99	9.93394e-218	0.386247	0.268	0.055	2.08225e-213	2.47758e-103	1.98679e-217	RIKEN cDNA C430049B03 gene [Source:MGI Symbol;Acc:MGI:1924903]
2	B4galt2	7.64133e-200	0.497158	0.47	0.076	1.6017e-195	1.13386e-217	0.350454	0.356	0.095	2.37668e-213	7.64133e-200	2.26771e-217	UDP-Gal:betaGlcNAc beta 1,4- galactosyltransferase, polypeptide 2 [Source:MGI Symbol;Acc:MGI:1858493]
2	Tns1	2.50275e-59	0.361215	0.565	0.23	5.24602e-55	1.26435e-217	0.52037	0.707	0.321	2.65021e-213	2.50275e-59	2.5287e-217	tensin 1 [Source:MGI Symbol;Acc:MGI:104552]
2	Filip1l	6.06935e-100	0.657203	0.581	0.197	1.2722e-95	1.58473e-217	0.634988	0.599	0.251	3.32175e-213	6.06935e-100	3.16946e-217	filamin A interacting protein 1-like [Source:MGI Symbol;Acc:MGI:1925999]
2	Kdelr1	2.76935e-136	0.779585	0.94	0.629	5.80484e-132	1.29191e-216	0.531357	0.904	0.667	2.70798e-212	2.76935e-136	2.58383e-216	KDEL (Lys-Asp-Glu-Leu) endoplasmic reticulum protein retention receptor 1 [Source:MGI Symbol;Acc:MGI:1915387]
2	Swi5	7.72808e-115	0.744454	0.977	0.828	1.61988e-110	2.66358e-216	0.532473	0.965	0.855	5.58312e-212	7.72808e-115	5.32715e-216	SWI5 recombination repair homolog (yeast) [Source:MGI Symbol;Acc:MGI:1920181]
2	Col6a5	3.07281e-210	0.621359	0.307	0.029	6.44092e-206	5.63445e-216	0.328918	0.161	0.018	1.18104e-211	3.07281e-210	1.12689e-215	collagen, type VI, alpha 5 [Source:MGI Symbol;Acc:MGI:3648134]
2	Vasn	1.42678e-118	0.583019	0.534	0.148	2.99067e-114	1.05296e-215	0.40721	0.425	0.13	2.20711e-211	1.42678e-118	2.10592e-215	vasorin [Source:MGI Symbol;Acc:MGI:2177651]
2	Tbx18	5.77129e-133	0.329345	0.249	0.031	1.20972e-128	2.81067e-214	0.283372	0.249	0.047	5.89144e-210	5.77129e-133	5.62133e-214	T-box18 [Source:MGI Symbol;Acc:MGI:1923615]
2	Tmed1	7.25803e-107	0.514357	0.579	0.187	1.52136e-102	4.9481e-214	0.435853	0.565	0.22	1.03717e-209	7.25803e-107	9.89619e-214	transmembrane p24 trafficking protein 1 [Source:MGI Symbol;Acc:MGI:106201]
2	Lama4	5.15541e-214	1.16821	0.915	0.321	1.08063e-209	1.07222e-144	0.446136	0.837	0.533	2.24747e-140	1.07222e-144	1.03108e-213	laminin, alpha 4 [Source:MGI Symbol;Acc:MGI:109321]
2	1810055G02Rik	1.76312e-139	0.512822	0.497	0.117	3.69567e-135	8.78152e-213	0.36318	0.391	0.115	1.84069e-208	1.76312e-139	1.7563e-212	RIKEN cDNA 1810055G02 gene [Source:MGI Symbol;Acc:MGI:1919306]
2	Sptbn1	1.5008e-98	0.766525	0.988	0.768	3.14582e-94	1.62717e-212	0.642627	0.996	0.834	3.41071e-208	1.5008e-98	3.25434e-212	spectrin beta, non-erythrocytic 1 [Source:MGI Symbol;Acc:MGI:98388]
2	Mtch1	1.2123e-154	1.01392	0.988	0.759	2.54111e-150	5.06257e-212	0.563615	0.955	0.801	1.06117e-207	1.2123e-154	1.01251e-211	mitochondrial carrier 1 [Source:MGI Symbol;Acc:MGI:1929261]
2	Rrbp1	3.20021e-166	1.16391	0.992	0.921	6.70796e-162	1.29945e-211	0.619193	0.994	0.955	2.72377e-207	3.20021e-166	2.59889e-211	ribosome binding protein 1 [Source:MGI Symbol;Acc:MGI:1932395]
2	Ugdh	1.95831e-103	0.876002	0.699	0.283	4.10481e-99	2.07648e-211	0.786473	0.72	0.388	4.35251e-207	1.95831e-103	4.15296e-211	UDP-glucose dehydrogenase [Source:MGI Symbol;Acc:MGI:1306785]
2	Tcf4	1.99713e-78	0.693487	0.897	0.645	4.18618e-74	2.60948e-211	0.615637	0.955	0.793	5.46972e-207	1.99713e-78	5.21895e-211	transcription factor 4 [Source:MGI Symbol;Acc:MGI:98506]
2	Nop58	2.07342e-59	0.542669	0.643	0.312	4.34609e-55	2.66367e-211	0.741031	0.7	0.383	5.58332e-207	2.07342e-59	5.32734e-211	NOP58 ribonucleoprotein [Source:MGI Symbol;Acc:MGI:1933184]
2	Sec23a	3.3057e-134	0.587143	0.629	0.188	6.92909e-130	3.10229e-211	0.435301	0.518	0.193	6.50271e-207	3.3057e-134	6.20458e-211	SEC23 homolog A, COPII coat complex component [Source:MGI Symbol;Acc:MGI:1349635]
2	Tmem167	1.94407e-148	0.861436	0.955	0.739	4.07496e-144	6.23529e-211	0.51028	0.95	0.792	1.30698e-206	1.94407e-148	1.24706e-210	transmembrane protein 167 [Source:MGI Symbol;Acc:MGI:1913324]
2	Kctd11	1.95707e-107	0.473331	0.429	0.107	4.10221e-103	6.3289e-211	0.383385	0.396	0.117	1.3266e-206	1.95707e-107	1.26578e-210	potassium channel tetramerisation domain containing 11 [Source:MGI Symbol;Acc:MGI:2448712]
2	Bmpr1a	1.76585e-113	0.590019	0.67	0.228	3.7014e-109	6.88642e-210	0.465207	0.683	0.298	1.44346e-205	1.76585e-113	1.37728e-209	bone morphogenetic protein receptor, type 1A [Source:MGI Symbol;Acc:MGI:1338938]
2	Sox9	1.69375e-50	0.267417	0.379	0.131	3.55027e-46	1.98187e-207	0.340524	0.378	0.103	4.1542e-203	1.69375e-50	3.96374e-207	SRY (sex determining region Y)-box 9 [Source:MGI Symbol;Acc:MGI:98371]
2	P4hb	3.30214e-199	1.15255	0.994	0.849	6.92161e-195	3.63998e-207	0.563909	0.976	0.876	7.62976e-203	3.30214e-199	7.27996e-207	prolyl 4-hydroxylase, beta polypeptide [Source:MGI Symbol;Acc:MGI:97464]
2	Fam92a	6.22511e-100	0.521339	0.683	0.258	1.30485e-95	5.04182e-207	0.456558	0.64	0.279	1.05682e-202	6.22511e-100	1.00836e-206	family with sequence similarity 92, member A [Source:MGI Symbol;Acc:MGI:1915349]
2	Palld	6.09564e-207	1.00554	0.798	0.224	1.27771e-202	8.54852e-107	0.298234	0.481	0.228	1.79186e-102	8.54852e-107	1.21913e-206	palladin, cytoskeletal associated protein [Source:MGI Symbol;Acc:MGI:1919583]
2	Pard3b	3.59792e-65	0.269969	0.26	0.062	7.5416e-61	8.9963e-207	0.351053	0.37	0.105	1.88571e-202	3.59792e-65	1.79926e-206	par-3 family cell polarity regulator beta [Source:MGI Symbol;Acc:MGI:1919301]
2	Fgfr1	2.8247e-102	0.578321	0.86	0.38	5.92085e-98	1.00201e-206	0.450955	0.707	0.32	2.10031e-202	2.8247e-102	2.00402e-206	fibroblast growth factor receptor 1 [Source:MGI Symbol;Acc:MGI:95522]
2	C1rb	6.32544e-65	0.255763	0.188	0.035	1.32588e-60	2.98074e-206	0.310536	0.281	0.063	6.24794e-202	6.32544e-65	5.96149e-206	complement component 1, r subcomponent B [Source:MGI Symbol;Acc:MGI:3779804]
2	Rab13	1.41979e-55	0.337479	0.458	0.177	2.97601e-51	6.80048e-206	0.426135	0.593	0.244	1.42545e-201	1.41979e-55	1.3601e-205	RAB13, member RAS oncogene family [Source:MGI Symbol;Acc:MGI:1927232]
2	Il1r1	1.80067e-174	0.747954	0.579	0.126	3.77439e-170	7.84123e-206	0.392835	0.402	0.118	1.6436e-201	1.80067e-174	1.56825e-205	interleukin 1 receptor, type I [Source:MGI Symbol;Acc:MGI:96545]
2	Parva	3.27542e-142	0.66039	0.802	0.274	6.86561e-138	1.69999e-205	0.455712	0.784	0.394	3.56335e-201	3.27542e-142	3.39998e-205	parvin, alpha [Source:MGI Symbol;Acc:MGI:1931144]
2	Cxcl14	9.06507e-80	0.900854	0.588	0.231	1.90013e-75	3.57545e-205	0.950512	0.543	0.209	7.49451e-201	9.06507e-80	7.15091e-205	chemokine (C-X-C motif) ligand 14 [Source:MGI Symbol;Acc:MGI:1888514]
2	Selenon	3.2969e-117	0.55061	0.726	0.263	6.91062e-113	1.84894e-204	0.438761	0.622	0.268	3.87557e-200	3.2969e-117	3.69788e-204	selenoprotein N [Source:MGI Symbol;Acc:MGI:2151208]
2	Nme2	4.37063e-128	0.913719	0.998	0.984	9.16128e-124	7.20118e-204	0.535351	0.994	0.984	1.50944e-199	4.37063e-128	1.44024e-203	NME/NM23 nucleoside diphosphate kinase 2 [Source:MGI Symbol;Acc:MGI:97356]
2	Sec22b	5.62914e-115	0.648243	0.769	0.32	1.17992e-110	5.23808e-203	0.486536	0.683	0.328	1.09795e-198	5.62914e-115	1.04762e-202	SEC22 homolog B, vesicle trafficking protein [Source:MGI Symbol;Acc:MGI:1338759]
2	Fat1	2.18797e-106	0.488736	0.631	0.202	4.5862e-102	6.17716e-203	0.389552	0.552	0.205	1.2948e-198	2.18797e-106	1.23543e-202	FAT atypical cadherin 1 [Source:MGI Symbol;Acc:MGI:109168]
2	Jun	7.54448e-23	0.620293	0.827	0.751	1.5814e-18	5.22313e-202	0.964306	0.94	0.855	1.09482e-197	7.54448e-23	1.04463e-201	jun proto-oncogene [Source:MGI Symbol;Acc:MGI:96646]
2	Lix1l	1.46468e-75	0.433483	0.687	0.282	3.07011e-71	6.50127e-201	0.440925	0.681	0.311	1.36273e-196	1.46468e-75	1.30025e-200	Lix1-like [Source:MGI Symbol;Acc:MGI:3036267]
2	Morf4l2	3.43359e-126	0.740773	0.979	0.717	7.19715e-122	1.47322e-200	0.510896	0.949	0.759	3.08801e-196	3.43359e-126	2.94644e-200	mortality factor 4 like 2 [Source:MGI Symbol;Acc:MGI:1927167]
2	Sec31a	6.77811e-122	0.767286	0.899	0.535	1.42076e-117	1.94657e-200	0.545898	0.852	0.57	4.0802e-196	6.77811e-122	3.89314e-200	Sec31 homolog A (S. cerevisiae) [Source:MGI Symbol;Acc:MGI:1916412]
2	Trio	4.85519e-106	0.692077	0.699	0.285	1.0177e-101	2.29051e-200	0.549859	0.739	0.399	4.80114e-196	4.85519e-106	4.58102e-200	triple functional domain (PTPRF interacting) [Source:MGI Symbol;Acc:MGI:1927230]
2	Cdk4	4.79451e-69	0.537283	0.831	0.523	1.00498e-64	8.11551e-200	0.530028	0.839	0.545	1.70109e-195	4.79451e-69	1.6231e-199	cyclin-dependent kinase 4 [Source:MGI Symbol;Acc:MGI:88357]
2	Tmod2	2.46058e-199	0.485821	0.361	0.044	5.15763e-195	3.08999e-151	0.304614	0.412	0.147	6.47694e-147	3.08999e-151	4.92116e-199	tropomodulin 2 [Source:MGI Symbol;Acc:MGI:1355335]
2	Dact3	2.76117e-59	0.278718	0.293	0.082	5.7877e-55	4.65414e-199	0.334414	0.352	0.099	9.75555e-195	2.76117e-59	9.30828e-199	dishevelled-binding antagonist of beta-catenin 3 [Source:MGI Symbol;Acc:MGI:3654828]
2	Golim4	6.23681e-112	0.655833	0.753	0.304	1.3073e-107	2.85849e-198	0.527944	0.746	0.4	5.99167e-194	6.23681e-112	5.71697e-198	golgi integral membrane protein 4 [Source:MGI Symbol;Acc:MGI:1920374]
2	Igsf3	4.71283e-74	0.47199	0.567	0.218	9.87857e-70	3.47779e-198	0.451928	0.542	0.213	7.2898e-194	4.71283e-74	6.95558e-198	immunoglobulin superfamily, member 3 [Source:MGI Symbol;Acc:MGI:1926158]
2	Il6st	2.25557e-70	0.567453	0.843	0.516	4.7279e-66	8.78726e-198	0.658143	0.878	0.624	1.8419e-193	2.25557e-70	1.75745e-197	interleukin 6 signal transducer [Source:MGI Symbol;Acc:MGI:96560]
2	Il1rl2	9.35372e-63	0.289261	0.32	0.091	1.96063e-58	2.02052e-194	0.316888	0.33	0.089	4.23522e-190	9.35372e-63	4.04104e-194	interleukin 1 receptor-like 2 [Source:MGI Symbol;Acc:MGI:1913107]
2	Atp8b1	2.75153e-194	0.709797	0.612	0.135	5.76749e-190	4.79179e-191	0.429654	0.512	0.195	1.00441e-186	4.79179e-191	5.50306e-194	ATPase, class I, type 8B, member 1 [Source:MGI Symbol;Acc:MGI:1859665]
2	Calu	7.84136e-143	0.946403	0.99	0.712	1.64363e-138	1.2649e-193	0.507205	0.984	0.767	2.65136e-189	7.84136e-143	2.5298e-193	calumenin [Source:MGI Symbol;Acc:MGI:1097158]
2	Serf2	1.75562e-117	0.659473	0.998	0.994	3.67996e-113	3.80024e-193	0.421304	0.997	0.996	7.96568e-189	1.75562e-117	7.60048e-193	small EDRK-rich factor 2 [Source:MGI Symbol;Acc:MGI:1337041]
2	Atpif1	2.23663e-46	0.395301	0.986	0.899	4.68821e-42	1.58561e-192	0.473576	0.98	0.923	3.3236e-188	2.23663e-46	3.17122e-192	ATPase inhibitory factor 1 [Source:MGI Symbol;Acc:MGI:1196457]
2	Ptov1	5.73715e-70	0.523776	0.849	0.52	1.20256e-65	3.99212e-192	0.494766	0.894	0.618	8.36788e-188	5.73715e-70	7.98424e-192	prostate tumor over expressed gene 1 [Source:MGI Symbol;Acc:MGI:1933946]
2	Anxa2	2.08593e-72	0.805915	0.988	0.9	4.37231e-68	4.80756e-192	0.632846	0.991	0.912	1.00771e-187	2.08593e-72	9.61513e-192	annexin A2 [Source:MGI Symbol;Acc:MGI:88246]
2	Arhgap29	5.24399e-62	0.335479	0.416	0.139	1.09919e-57	1.77141e-191	0.38917	0.444	0.149	3.71305e-187	5.24399e-62	3.54282e-191	Rho GTPase activating protein 29 [Source:MGI Symbol;Acc:MGI:2443818]
2	Hk2	1.36157e-44	0.489088	0.517	0.246	2.85399e-40	6.55641e-191	0.653067	0.534	0.221	1.37429e-186	1.36157e-44	1.31128e-190	hexokinase 2 [Source:MGI Symbol;Acc:MGI:1315197]
2	Csf1	3.61212e-127	0.441216	0.614	0.174	7.57136e-123	1.29547e-190	0.384611	0.439	0.149	2.71544e-186	3.61212e-127	2.59094e-190	colony stimulating factor 1 (macrophage) [Source:MGI Symbol;Acc:MGI:1339753]
2	Colgalt1	5.74906e-102	0.660788	0.827	0.418	1.20506e-97	1.39093e-190	0.481672	0.74	0.4	2.91552e-186	5.74906e-102	2.78185e-190	collagen beta(1-O)galactosyltransferase 1 [Source:MGI Symbol;Acc:MGI:1924348]
2	Pls3	4.44511e-41	0.256444	0.598	0.283	9.31739e-37	1.56643e-190	0.430378	0.707	0.333	3.2834e-186	4.44511e-41	3.13287e-190	plastin 3 (T-isoform) [Source:MGI Symbol;Acc:MGI:104807]
2	Rnase4	2.32667e-190	1.30651	0.99	0.511	4.87693e-186	9.10921e-86	0.271721	0.955	0.733	1.90938e-81	9.10921e-86	4.65333e-190	ribonuclease, RNase A family 4 [Source:MGI Symbol;Acc:MGI:1926217]
2	Armcx3	1.37416e-112	0.560374	0.654	0.228	2.88038e-108	2.82302e-190	0.446897	0.661	0.306	5.91733e-186	1.37416e-112	5.64604e-190	armadillo repeat containing, X-linked 3 [Source:MGI Symbol;Acc:MGI:1918953]
2	Antxr2	1.70299e-135	0.787195	0.701	0.247	3.56964e-131	3.64343e-190	0.46466	0.642	0.292	7.637e-186	1.70299e-135	7.28687e-190	anthrax toxin receptor 2 [Source:MGI Symbol;Acc:MGI:1919164]
2	Arhgap10	3.84641e-47	0.297312	0.386	0.147	8.06245e-43	9.75118e-190	0.341053	0.409	0.133	2.04394e-185	3.84641e-47	1.95024e-189	Rho GTPase activating protein 10 [Source:MGI Symbol;Acc:MGI:1925764]
2	Yipf5	4.22874e-140	0.804091	0.85	0.387	8.86386e-136	1.02946e-189	0.52127	0.756	0.443	2.15786e-185	4.22874e-140	2.05893e-189	Yip1 domain family, member 5 [Source:MGI Symbol;Acc:MGI:1914430]
2	Gaa	1.10726e-104	0.628018	0.596	0.209	2.32094e-100	2.92446e-189	0.459225	0.525	0.211	6.12996e-185	1.10726e-104	5.84892e-189	glucosidase, alpha, acid [Source:MGI Symbol;Acc:MGI:95609]
2	Acat1	4.44338e-101	0.600739	0.742	0.316	9.31376e-97	3.13989e-189	0.480687	0.742	0.401	6.58152e-185	4.44338e-101	6.27978e-189	acetyl-Coenzyme A acetyltransferase 1 [Source:MGI Symbol;Acc:MGI:87870]
2	Praf2	4.50653e-136	0.582896	0.596	0.17	9.44613e-132	3.2855e-189	0.397692	0.463	0.169	6.88673e-185	4.50653e-136	6.57099e-189	PRA1 domain family 2 [Source:MGI Symbol;Acc:MGI:1859607]
2	Armcx2	1.68976e-83	0.380789	0.4	0.112	3.5419e-79	4.34683e-189	0.360991	0.435	0.149	9.1114e-185	1.68976e-83	8.69367e-189	armadillo repeat containing, X-linked 2 [Source:MGI Symbol;Acc:MGI:1914666]
2	Nrp1	1.67042e-180	1.07704	0.907	0.339	3.50137e-176	5.987e-189	0.588066	0.87	0.572	1.25494e-184	1.67042e-180	1.1974e-188	neuropilin 1 [Source:MGI Symbol;Acc:MGI:106206]
2	Hacd1	3.50136e-77	0.3904	0.478	0.158	7.33921e-73	9.0465e-189	0.362521	0.455	0.16	1.89624e-184	3.50136e-77	1.8093e-188	3-hydroxyacyl-CoA dehydratase 1 [Source:MGI Symbol;Acc:MGI:1353592]
2	B3galnt1	4.07424e-101	0.294972	0.272	0.048	8.54001e-97	1.59534e-186	0.258021	0.257	0.057	3.344e-182	4.07424e-101	3.19069e-186	UDP-GalNAc:betaGlcNAc beta 1,3-galactosaminyltransferase, polypeptide 1 [Source:MGI Symbol;Acc:MGI:1349405]
2	Lpp	1.79221e-60	0.542054	0.823	0.522	3.75665e-56	2.40075e-186	0.540447	0.878	0.642	5.03222e-182	1.79221e-60	4.80151e-186	LIM domain containing preferred translocation partner in lipoma [Source:MGI Symbol;Acc:MGI:2441849]
2	Ccdc102a	8.58788e-70	0.313784	0.332	0.091	1.80011e-65	3.2e-186	0.318655	0.348	0.102	6.70752e-182	8.58788e-70	6.4e-186	coiled-coil domain containing 102A [Source:MGI Symbol;Acc:MGI:2686927]
2	Nr2f6	5.6257e-59	0.391186	0.573	0.252	1.1792e-54	7.2182e-185	0.410542	0.571	0.245	1.51301e-180	5.6257e-59	1.44364e-184	nuclear receptor subfamily 2, group F, member 6 [Source:MGI Symbol;Acc:MGI:1352453]
2	Tcf7l2	1.12091e-159	0.825066	0.701	0.21	2.34955e-155	1.72897e-184	0.442973	0.583	0.246	3.62409e-180	1.12091e-159	3.45794e-184	transcription factor 7 like 2, T cell specific, HMG box [Source:MGI Symbol;Acc:MGI:1202879]
2	Angptl4	3.03823e-170	0.788383	0.586	0.133	6.36844e-166	3.72889e-184	0.378611	0.313	0.083	7.81613e-180	3.03823e-170	7.45779e-184	angiopoietin-like 4 [Source:MGI Symbol;Acc:MGI:1888999]
2	Nxn	2.98286e-173	0.692436	0.555	0.123	6.25238e-169	1.13169e-183	0.347972	0.371	0.115	2.37213e-179	2.98286e-173	2.26337e-183	nucleoredoxin [Source:MGI Symbol;Acc:MGI:109331]
2	Angptl2	4.62392e-83	0.553171	0.697	0.279	9.6922e-79	6.81104e-183	0.513036	0.773	0.417	1.42766e-178	4.62392e-83	1.36221e-182	angiopoietin-like 2 [Source:MGI Symbol;Acc:MGI:1347002]
2	Igf2r	7.43405e-114	0.643598	0.821	0.334	1.55825e-109	7.18049e-183	0.438103	0.674	0.312	1.5051e-178	7.43405e-114	1.4361e-182	insulin-like growth factor 2 receptor [Source:MGI Symbol;Acc:MGI:96435]
2	Map1lc3a	5.17e-77	0.599263	0.876	0.544	1.08368e-72	1.13893e-182	0.433432	0.921	0.665	2.38731e-178	5.17e-77	2.27786e-182	microtubule-associated protein 1 light chain 3 alpha [Source:MGI Symbol;Acc:MGI:1915661]
2	Pdlim7	1.86756e-77	0.484951	0.656	0.269	3.91459e-73	1.99745e-182	0.42989	0.609	0.266	4.18686e-178	1.86756e-77	3.9949e-182	PDZ and LIM domain 7 [Source:MGI Symbol;Acc:MGI:1914649]
2	Eml1	1.07814e-75	0.337989	0.363	0.1	2.25989e-71	5.35912e-182	0.336624	0.398	0.13	1.12332e-177	1.07814e-75	1.07182e-181	echinoderm microtubule associated protein like 1 [Source:MGI Symbol;Acc:MGI:1915769]
2	Evc	1.05543e-67	0.268873	0.26	0.061	2.21229e-63	6.48618e-182	0.283265	0.284	0.071	1.35957e-177	1.05543e-67	1.29724e-181	EvC ciliary complex subunit 1 [Source:MGI Symbol;Acc:MGI:1890596]
2	Tgfb1i1	1.10744e-181	0.647523	0.664	0.157	2.3213e-177	5.1542e-165	0.363617	0.571	0.24	1.08037e-160	5.1542e-165	2.21488e-181	transforming growth factor beta 1 induced transcript 1 [Source:MGI Symbol;Acc:MGI:102784]
2	Cdc16	8.78385e-110	0.495476	0.608	0.199	1.84118e-105	5.23198e-181	0.398826	0.539	0.224	1.09668e-176	8.78385e-110	1.0464e-180	CDC16 cell division cycle 16 [Source:MGI Symbol;Acc:MGI:1917207]
2	Tppp3	4.50088e-92	1.07468	0.685	0.301	9.4343e-88	5.03786e-180	1.02628	0.671	0.371	1.05599e-175	4.50088e-92	1.00757e-179	tubulin polymerization-promoting protein family member 3 [Source:MGI Symbol;Acc:MGI:1915221]
2	Smarca2	1.10632e-50	0.381097	0.641	0.311	2.31896e-46	7.11361e-180	0.469711	0.719	0.378	1.49108e-175	1.10632e-50	1.42272e-179	SWI/SNF related, matrix associated, actin dependent regulator of chromatin, subfamily a, member 2 [Source:MGI Symbol;Acc:MGI:99603]
2	Id3	1.25153e-44	0.286859	0.588	0.278	2.62333e-40	2.25804e-179	0.640025	0.783	0.487	4.73308e-175	1.25153e-44	4.51608e-179	inhibitor of DNA binding 3 [Source:MGI Symbol;Acc:MGI:96398]
2	Fer	1.54075e-99	0.365737	0.404	0.1	3.22957e-95	2.68405e-179	0.386751	0.456	0.17	5.62603e-175	1.54075e-99	5.36809e-179	fer (fms/fps related) protein kinase [Source:MGI Symbol;Acc:MGI:105917]
2	Bet1l	1.37786e-88	0.49306	0.656	0.258	2.88814e-84	3.07325e-179	0.422525	0.577	0.256	6.44184e-175	1.37786e-88	6.1465e-179	Bet1 golgi vesicular membrane trafficking protein like [Source:MGI Symbol;Acc:MGI:1913128]
2	Hdlbp	8.23661e-140	0.905933	0.971	0.798	1.72648e-135	3.39466e-179	0.535933	0.946	0.823	7.11555e-175	8.23661e-140	6.78932e-179	high density lipoprotein (HDL) binding protein [Source:MGI Symbol;Acc:MGI:99256]
2	P3h4	3.85561e-174	0.614256	0.612	0.144	8.08174e-170	5.48597e-179	0.360101	0.435	0.154	1.14991e-174	3.85561e-174	1.09719e-178	prolyl 3-hydroxylase family member 4 (non-enzymatic) [Source:MGI Symbol;Acc:MGI:1913430]
2	Hes1	2.45238e-38	0.510743	0.67	0.4	5.14043e-34	6.01627e-179	0.773068	0.729	0.438	1.26107e-174	2.45238e-38	1.20325e-178	hes family bHLH transcription factor 1 [Source:MGI Symbol;Acc:MGI:104853]
2	S100a16	9.29625e-179	1.19339	0.932	0.381	1.94859e-174	4.66619e-138	0.400718	0.793	0.462	9.78079e-134	4.66619e-138	1.85925e-178	S100 calcium binding protein A16 [Source:MGI Symbol;Acc:MGI:1915110]
2	Dse	5.02968e-121	0.522809	0.639	0.193	1.05427e-116	1.75515e-178	0.351107	0.504	0.189	3.67898e-174	5.02968e-121	3.51031e-178	dermatan sulfate epimerase [Source:MGI Symbol;Acc:MGI:2443455]
2	Oat	9.95891e-119	0.756521	0.893	0.506	2.08749e-114	7.55089e-178	0.487853	0.87	0.594	1.58274e-173	9.95891e-119	1.51018e-177	ornithine aminotransferase [Source:MGI Symbol;Acc:MGI:97394]
2	Hsd17b10	8.45851e-32	0.32255	0.61	0.363	1.77299e-27	1.68771e-177	0.476349	0.737	0.409	3.53761e-173	8.45851e-32	3.37542e-177	hydroxysteroid (17-beta) dehydrogenase 10 [Source:MGI Symbol;Acc:MGI:1333871]
2	Dlg4	4.43886e-47	0.320692	0.421	0.169	9.30429e-43	1.69732e-177	0.416456	0.516	0.209	3.55775e-173	4.43886e-47	3.39464e-177	discs large MAGUK scaffold protein 4 [Source:MGI Symbol;Acc:MGI:1277959]
2	Glis2	1.06731e-52	0.259488	0.262	0.074	2.23718e-48	3.03167e-177	0.295048	0.301	0.081	6.35469e-173	1.06731e-52	6.06334e-177	GLIS family zinc finger 2 [Source:MGI Symbol;Acc:MGI:1932535]
2	Ttc3	2.19865e-68	0.529249	0.827	0.483	4.60859e-64	4.7686e-177	0.522286	0.86	0.588	9.99546e-173	2.19865e-68	9.5372e-177	tetratricopeptide repeat domain 3 [Source:MGI Symbol;Acc:MGI:1276539]
2	Mrfap1	1.89764e-55	0.43726	0.965	0.861	3.97764e-51	6.61135e-177	0.447305	0.978	0.898	1.38581e-172	1.89764e-55	1.32227e-176	Morf4 family associated protein 1 [Source:MGI Symbol;Acc:MGI:1914818]
2	Phlda3	1.97149e-43	0.34011	0.767	0.44	4.13245e-39	6.64087e-176	0.505876	0.821	0.484	1.39199e-171	1.97149e-43	1.32817e-175	pleckstrin homology like domain, family A, member 3 [Source:MGI Symbol;Acc:MGI:1351485]
2	Fam102b	1.55047e-75	0.463861	0.553	0.208	3.24993e-71	2.35069e-175	0.472044	0.505	0.207	4.92728e-171	1.55047e-75	4.70138e-175	family with sequence similarity 102, member B [Source:MGI Symbol;Acc:MGI:3036259]
2	Setbp1	1.02255e-97	0.355084	0.303	0.06	2.14338e-93	8.04164e-175	0.302313	0.273	0.068	1.68561e-170	1.02255e-97	1.60833e-174	SET binding protein 1 [Source:MGI Symbol;Acc:MGI:1933199]
2	Rbpms	9.14199e-40	0.256796	0.555	0.259	1.91625e-35	1.41875e-174	0.419866	0.615	0.273	2.97383e-170	9.14199e-40	2.83749e-174	RNA binding protein gene with multiple splicing [Source:MGI Symbol;Acc:MGI:1334446]
2	Dpp4	1.05697e-49	0.427636	0.177	0.039	2.21552e-45	2.06258e-174	0.327119	0.215	0.043	4.32336e-170	1.05697e-49	4.12515e-174	dipeptidylpeptidase 4 [Source:MGI Symbol;Acc:MGI:94919]
2	Lamb2	1.00898e-69	0.442308	0.635	0.259	2.11493e-65	2.6275e-174	0.455059	0.654	0.3	5.50751e-170	1.00898e-69	5.25501e-174	laminin, beta 2 [Source:MGI Symbol;Acc:MGI:99916]
2	Rassf2	6.3241e-51	0.37598	0.464	0.189	1.32559e-46	3.68976e-174	0.371793	0.485	0.183	7.7341e-170	6.3241e-51	7.37951e-174	Ras association (RalGDS/AF-6) domain family member 2 [Source:MGI Symbol;Acc:MGI:2442060]
2	B4galt1	8.8397e-80	0.522305	0.792	0.39	1.85289e-75	9.65083e-174	0.474552	0.649	0.321	2.02291e-169	8.8397e-80	1.93017e-173	UDP-Gal:betaGlcNAc beta 1,4- galactosyltransferase, polypeptide 1 [Source:MGI Symbol;Acc:MGI:95705]
2	Myo1b	9.85433e-41	0.263394	0.439	0.185	2.06557e-36	2.33118e-173	0.396437	0.641	0.284	4.88639e-169	9.85433e-41	4.66236e-173	myosin IB [Source:MGI Symbol;Acc:MGI:107752]
2	Isoc1	8.9978e-51	0.330766	0.513	0.219	1.88603e-46	2.33294e-173	0.395604	0.548	0.234	4.89008e-169	8.9978e-51	4.66589e-173	isochorismatase domain containing 1 [Source:MGI Symbol;Acc:MGI:1913557]
2	Synpo	5.72609e-60	0.390793	0.462	0.172	1.20025e-55	3.55038e-173	0.358843	0.49	0.187	7.44196e-169	5.72609e-60	7.10077e-173	synaptopodin [Source:MGI Symbol;Acc:MGI:1099446]
2	Dad1	3.49607e-74	0.557384	0.984	0.906	7.32812e-70	6.4524e-173	0.466759	0.986	0.911	1.35249e-168	3.49607e-74	1.29048e-172	defender against cell death 1 [Source:MGI Symbol;Acc:MGI:101912]
2	Akap12	1.83621e-107	0.529698	0.61	0.189	3.84888e-103	7.62853e-173	0.327799	0.599	0.266	1.59902e-168	1.83621e-107	1.52571e-172	A kinase (PRKA) anchor protein (gravin) 12 [Source:MGI Symbol;Acc:MGI:1932576]
2	S100a11	5.39936e-122	0.986023	0.998	0.921	1.13176e-117	9.94842e-173	0.517066	0.997	0.921	2.08529e-168	5.39936e-122	1.98968e-172	S100 calcium binding protein A11 [Source:MGI Symbol;Acc:MGI:1338798]
2	Gm1673	1.06238e-146	0.605002	0.526	0.125	2.22686e-142	1.32655e-172	0.392552	0.446	0.164	2.78058e-168	1.06238e-146	2.6531e-172	predicted gene 1673 [Source:MGI Symbol;Acc:MGI:2686519]
2	Desi2	3.50855e-51	0.370515	0.54	0.245	7.35427e-47	1.48471e-172	0.411557	0.592	0.27	3.11209e-168	3.50855e-51	2.96941e-172	desumoylating isopeptidase 2 [Source:MGI Symbol;Acc:MGI:1926075]
2	Ltbr	6.66756e-69	0.462426	0.577	0.242	1.39759e-64	1.86599e-172	0.439133	0.576	0.261	3.91131e-168	6.66756e-69	3.73199e-172	lymphotoxin B receptor [Source:MGI Symbol;Acc:MGI:104875]
2	Lsp1	2.85817e-135	1.10677	0.955	0.571	5.99101e-131	5.66057e-172	0.423381	0.798	0.433	1.18651e-167	2.85817e-135	1.13211e-171	lymphocyte specific 1 [Source:MGI Symbol;Acc:MGI:96832]
2	Mia3	2.19634e-83	0.624562	0.833	0.503	4.60375e-79	1.39431e-171	0.514324	0.796	0.514	2.92262e-167	2.19634e-83	2.78863e-171	melanoma inhibitory activity 3 [Source:MGI Symbol;Acc:MGI:2443183]
2	Dennd2a	4.33909e-39	0.254717	0.392	0.161	9.09517e-35	1.54735e-171	0.374941	0.534	0.218	3.2434e-167	4.33909e-39	3.0947e-171	DENN/MADD domain containing 2A [Source:MGI Symbol;Acc:MGI:2444961]
2	Nuak1	6.87312e-47	0.270265	0.274	0.085	1.44067e-42	1.00252e-170	0.338474	0.319	0.093	2.10138e-166	6.87312e-47	2.00504e-170	NUAK family, SNF1-like kinase, 1 [Source:MGI Symbol;Acc:MGI:1925226]
2	Tusc3	6.77719e-32	0.27714	0.561	0.302	1.42057e-27	1.8652e-170	0.398655	0.632	0.295	3.90966e-166	6.77719e-32	3.73041e-170	tumor suppressor candidate 3 [Source:MGI Symbol;Acc:MGI:1933134]
2	Cul7	3.66045e-115	0.492769	0.485	0.129	7.67266e-111	1.47048e-169	0.335943	0.408	0.142	3.08226e-165	3.66045e-115	2.94095e-169	cullin 7 [Source:MGI Symbol;Acc:MGI:1913765]
2	Ap3s1	7.29847e-34	0.32688	0.691	0.435	1.52983e-29	6.05221e-169	0.44573	0.729	0.402	1.2686e-164	7.29847e-34	1.21044e-168	adaptor-related protein complex 3, sigma 1 subunit [Source:MGI Symbol;Acc:MGI:1337062]
2	Yif1a	6.16527e-113	0.626264	0.693	0.264	1.2923e-108	2.99387e-167	0.403377	0.592	0.275	6.27544e-163	6.16527e-113	5.98773e-167	Yip1 interacting factor homolog A (S. cerevisiae) [Source:MGI Symbol;Acc:MGI:1915340]
2	Ssr3	1.77445e-110	0.710591	0.979	0.804	3.71943e-106	4.24418e-167	0.464808	0.945	0.819	8.89623e-163	1.77445e-110	8.48837e-167	signal sequence receptor, gamma [Source:MGI Symbol;Acc:MGI:1914687]
2	Adprh	6.08009e-59	0.423967	0.672	0.332	1.27445e-54	7.47143e-167	0.430979	0.695	0.372	1.56609e-162	6.08009e-59	1.49429e-166	ADP-ribosylarginine hydrolase [Source:MGI Symbol;Acc:MGI:1098234]
2	Kcnq1ot1	5.76601e-76	0.826203	0.658	0.306	1.20861e-71	9.91529e-167	0.698868	0.685	0.387	2.07834e-162	5.76601e-76	1.98306e-166	KCNQ1 overlapping transcript 1 [Source:MGI Symbol;Acc:MGI:1926855]
2	Cntln	4.28047e-40	0.262738	0.332	0.125	8.9723e-36	1.00856e-166	0.416475	0.45	0.173	2.11404e-162	4.28047e-40	2.01712e-166	centlein, centrosomal protein [Source:MGI Symbol;Acc:MGI:2443104]
2	Mmp19	1.4957e-166	0.739083	0.757	0.225	3.13513e-162	1.17885e-152	0.262159	0.51	0.21	2.47099e-148	1.17885e-152	2.9914e-166	matrix metallopeptidase 19 [Source:MGI Symbol;Acc:MGI:1927899]
2	Man2a1	6.79671e-166	1.09858	0.926	0.5	1.42466e-161	4.72507e-141	0.474497	0.748	0.466	9.90423e-137	4.72507e-141	1.35934e-165	mannosidase 2, alpha 1 [Source:MGI Symbol;Acc:MGI:104669]
2	P4ha1	8.6808e-83	0.580396	0.738	0.335	1.81958e-78	2.70709e-165	0.452271	0.685	0.364	5.67433e-161	8.6808e-83	5.41418e-165	procollagen-proline, 2-oxoglutarate 4-dioxygenase (proline 4-hydroxylase), alpha 1 polypeptide [Source:MGI Symbol;Acc:MGI:97463]
2	Pja1	1.62185e-32	0.260623	0.435	0.208	3.39956e-28	5.17658e-165	0.415779	0.522	0.223	1.08506e-160	1.62185e-32	1.03532e-164	praja ring finger ubiquitin ligase 1 [Source:MGI Symbol;Acc:MGI:1101765]
2	Nlgn2	3.95945e-76	0.369335	0.396	0.117	8.29941e-72	1.03166e-164	0.335145	0.425	0.154	2.16246e-160	3.95945e-76	2.06332e-164	neuroligin 2 [Source:MGI Symbol;Acc:MGI:2681835]
2	Tnfrsf1a	7.528e-51	0.443975	0.845	0.573	1.57794e-46	1.27861e-164	0.482872	0.843	0.589	2.68009e-160	7.528e-51	2.55721e-164	tumor necrosis factor receptor superfamily, member 1a [Source:MGI Symbol;Acc:MGI:1314884]
2	Mndal	1.69131e-66	0.473691	0.67	0.284	3.54516e-62	3.64895e-163	0.434472	0.713	0.354	7.64857e-159	1.69131e-66	7.2979e-163	myeloid nuclear differentiation antigen like [Source:MGI Symbol;Acc:MGI:3780953]
2	Tgfbr2	1.95037e-162	1.2232	0.986	0.682	4.08818e-158	1.19044e-72	0.32112	0.912	0.765	2.49528e-68	1.19044e-72	3.90074e-162	transforming growth factor, beta receptor II [Source:MGI Symbol;Acc:MGI:98729]
2	Nid2	3.87973e-98	0.608628	0.629	0.221	8.13231e-94	2.85854e-162	0.403902	0.709	0.361	5.99179e-158	3.87973e-98	5.71708e-162	nidogen 2 [Source:MGI Symbol;Acc:MGI:1298229]
2	Rcn2	4.10253e-67	0.468322	0.773	0.398	8.5993e-63	4.58078e-162	0.433371	0.765	0.452	9.60178e-158	4.10253e-67	9.16156e-162	reticulocalbin 2 [Source:MGI Symbol;Acc:MGI:1349765]
2	Rhobtb3	3.93865e-146	0.577907	0.528	0.126	8.2558e-142	5.75115e-162	0.349902	0.473	0.184	1.2055e-157	3.93865e-146	1.15023e-161	Rho-related BTB domain containing 3 [Source:MGI Symbol;Acc:MGI:1920546]
2	Vangl1	9.06045e-52	0.265955	0.291	0.089	1.89916e-47	5.8068e-162	0.315799	0.329	0.102	1.21716e-157	9.06045e-52	1.16136e-161	VANGL planar cell polarity 1 [Source:MGI Symbol;Acc:MGI:2159344]
2	Tpm1	5.24424e-92	0.582435	0.93	0.556	1.09925e-87	7.11523e-162	0.397458	0.914	0.665	1.49142e-157	5.24424e-92	1.42305e-161	tropomyosin 1, alpha [Source:MGI Symbol;Acc:MGI:98809]
2	Sfrp1	1.62655e-67	0.556473	0.423	0.139	3.40942e-63	8.93847e-162	0.334575	0.602	0.252	1.87359e-157	1.62655e-67	1.78769e-161	secreted frizzled-related protein 1 [Source:MGI Symbol;Acc:MGI:892014]
2	Snai2	2.55252e-66	0.290557	0.249	0.057	5.35034e-62	1.26348e-161	0.30251	0.286	0.079	2.64839e-157	2.55252e-66	2.52697e-161	snail family zinc finger 2 [Source:MGI Symbol;Acc:MGI:1096393]
2	Hdac2	4.624e-39	0.332985	0.571	0.298	9.69237e-35	9.00113e-161	0.394089	0.649	0.319	1.88673e-156	4.624e-39	1.80023e-160	histone deacetylase 2 [Source:MGI Symbol;Acc:MGI:1097691]
2	Anpep	2.08569e-51	0.290304	0.445	0.169	4.37181e-47	2.62518e-160	0.27827	0.359	0.115	5.50265e-156	2.08569e-51	5.25037e-160	alanyl (membrane) aminopeptidase [Source:MGI Symbol;Acc:MGI:5000466]
2	Mettl1	2.065e-70	0.3892	0.435	0.146	4.32845e-66	4.71024e-160	0.334836	0.392	0.138	9.87314e-156	2.065e-70	9.42048e-160	methyltransferase like 1 [Source:MGI Symbol;Acc:MGI:1339986]
2	Ift20	6.37618e-105	0.768224	0.899	0.634	1.33651e-100	4.24437e-159	0.497946	0.864	0.663	8.89663e-155	6.37618e-105	8.48874e-159	intraflagellar transport 20 [Source:MGI Symbol;Acc:MGI:1915585]
2	Tubb6	4.33413e-56	0.634181	0.647	0.326	9.08476e-52	4.90867e-159	0.586036	0.655	0.334	1.02891e-154	4.33413e-56	9.81734e-159	tubulin, beta 6 class V [Source:MGI Symbol;Acc:MGI:1915201]
2	Tgfb3	8.5536e-41	0.258222	0.264	0.086	1.79292e-36	1.1193e-158	0.295959	0.285	0.079	2.34616e-154	8.5536e-41	2.2386e-158	transforming growth factor, beta 3 [Source:MGI Symbol;Acc:MGI:98727]
2	Zbtb20	3.2406e-107	0.9007	0.938	0.618	6.79263e-103	1.24238e-158	0.449328	0.958	0.787	2.60415e-154	3.2406e-107	2.48476e-158	zinc finger and BTB domain containing 20 [Source:MGI Symbol;Acc:MGI:1929213]
2	Ptprs	1.37736e-99	0.637721	0.897	0.491	2.88709e-95	1.62603e-158	0.412873	0.855	0.552	3.40833e-154	1.37736e-99	3.25207e-158	protein tyrosine phosphatase, receptor type, S [Source:MGI Symbol;Acc:MGI:97815]
2	Srm	5.56634e-158	0.829872	0.687	0.211	1.16676e-153	1.915e-151	0.415803	0.465	0.194	4.01404e-147	1.915e-151	1.11327e-157	spermidine synthase [Source:MGI Symbol;Acc:MGI:102690]
2	2700081O15Rik	1.00961e-48	0.284188	0.315	0.105	2.11625e-44	1.16264e-157	0.337271	0.381	0.133	2.437e-153	1.00961e-48	2.32527e-157	RIKEN cDNA 2700081O15 gene [Source:MGI Symbol;Acc:MGI:1919667]
2	Ssbp3	9.93539e-37	0.277382	0.594	0.304	2.08256e-32	5.67549e-157	0.383014	0.589	0.269	1.18964e-152	9.93539e-37	1.1351e-156	single-stranded DNA binding protein 3 [Source:MGI Symbol;Acc:MGI:1919725]
2	Uggt2	3.87742e-49	0.263595	0.303	0.097	8.12745e-45	7.47928e-157	0.295756	0.315	0.096	1.56773e-152	3.87742e-49	1.49586e-156	UDP-glucose glycoprotein glucosyltransferase 2 [Source:MGI Symbol;Acc:MGI:1913685]
2	Tmem39a	9.9472e-47	0.253426	0.383	0.144	2.08503e-42	1.0521e-156	0.294792	0.378	0.13	2.20531e-152	9.9472e-47	2.1042e-156	transmembrane protein 39a [Source:MGI Symbol;Acc:MGI:1915096]
2	Sorcs2	1.34242e-156	0.647175	0.68	0.184	2.81384e-152	2.32382e-129	0.286205	0.52	0.226	4.87096e-125	2.32382e-129	2.68483e-156	sortilin-related VPS10 domain containing receptor 2 [Source:MGI Symbol;Acc:MGI:1932289]
2	Anxa5	9.86097e-124	0.928665	0.99	0.873	2.06696e-119	5.8883e-155	0.443153	0.992	0.932	1.23425e-150	9.86097e-124	1.17766e-154	annexin A5 [Source:MGI Symbol;Acc:MGI:106008]
2	1500011B03Rik	3.09671e-29	0.29285	0.474	0.25	6.49102e-25	6.4444e-155	0.419956	0.592	0.286	1.35081e-150	3.09671e-29	1.28888e-154	RIKEN cDNA 1500011B03 gene [Source:MGI Symbol;Acc:MGI:1913486]
2	Cdk14	1.51871e-76	0.465007	0.53	0.194	3.18337e-72	2.92452e-154	0.362585	0.557	0.247	6.13009e-150	1.51871e-76	5.84904e-154	cyclin-dependent kinase 14 [Source:MGI Symbol;Acc:MGI:894318]
2	Erg28	6.78565e-57	0.455672	0.61	0.29	1.42234e-52	2.03834e-153	0.415349	0.599	0.29	4.27256e-149	6.78565e-57	4.07668e-153	ergosterol biosynthesis 28 [Source:MGI Symbol;Acc:MGI:1915571]
2	Mpg	1.98325e-27	0.252211	0.416	0.213	4.15709e-23	4.34954e-153	0.375494	0.514	0.224	9.11707e-149	1.98325e-27	8.69908e-153	N-methylpurine-DNA glycosylase [Source:MGI Symbol;Acc:MGI:97073]
2	Arhgap5	1.17176e-33	0.314775	0.594	0.329	2.45614e-29	4.79768e-153	0.498896	0.743	0.455	1.00564e-148	1.17176e-33	9.59537e-153	Rho GTPase activating protein 5 [Source:MGI Symbol;Acc:MGI:1332637]
2	Gpr180	8.27245e-153	0.635267	0.6	0.161	1.73399e-148	4.93841e-112	0.285717	0.406	0.177	1.03514e-107	4.93841e-112	1.65449e-152	G protein-coupled receptor 180 [Source:MGI Symbol;Acc:MGI:1930949]
2	Sec61g	1.8427e-112	0.770287	0.984	0.963	3.86248e-108	1.53178e-151	0.469131	0.986	0.953	3.21076e-147	1.8427e-112	3.06355e-151	SEC61, gamma subunit [Source:MGI Symbol;Acc:MGI:1202066]
2	Ext1	6.44057e-121	0.739205	0.779	0.307	1.35001e-116	7.93654e-151	0.407661	0.65	0.328	1.66358e-146	6.44057e-121	1.58731e-150	exostosin glycosyltransferase 1 [Source:MGI Symbol;Acc:MGI:894663]
2	Ift27	3.77964e-39	0.283403	0.406	0.174	7.9225e-35	1.32246e-150	0.339118	0.464	0.19	2.77202e-146	3.77964e-39	2.64493e-150	intraflagellar transport 27 [Source:MGI Symbol;Acc:MGI:1914292]
2	Tmed9	4.96497e-120	0.772616	0.971	0.835	1.04071e-115	1.84039e-149	0.443945	0.957	0.857	3.85764e-145	4.96497e-120	3.68078e-149	transmembrane p24 trafficking protein 9 [Source:MGI Symbol;Acc:MGI:1914761]
2	Leprot	1.00496e-45	0.434687	0.833	0.588	2.10649e-41	1.49606e-148	0.464841	0.843	0.63	3.13589e-144	1.00496e-45	2.99212e-148	leptin receptor overlapping transcript [Source:MGI Symbol;Acc:MGI:2687005]
2	Gadd45g	2.12605e-43	0.60099	0.417	0.183	4.45642e-39	2.8588e-148	0.606948	0.428	0.173	5.99233e-144	2.12605e-43	5.71759e-148	growth arrest and DNA-damage-inducible 45 gamma [Source:MGI Symbol;Acc:MGI:1346325]
2	Ahcyl1	6.38084e-46	0.35077	0.654	0.34	1.33749e-41	3.31644e-148	0.421824	0.689	0.386	6.95158e-144	6.38084e-46	6.63287e-148	S-adenosylhomocysteine hydrolase-like 1 [Source:MGI Symbol;Acc:MGI:2385184]
2	H6pd	3.63808e-81	0.362087	0.344	0.088	7.62579e-77	4.1672e-145	0.279398	0.3	0.093	8.73487e-141	3.63808e-81	8.3344e-145	hexose-6-phosphate dehydrogenase (glucose 1-dehydrogenase) [Source:MGI Symbol;Acc:MGI:2140356]
2	Yif1b	5.21755e-54	0.413484	0.59	0.282	1.09365e-49	5.1168e-145	0.383799	0.606	0.305	1.07253e-140	5.21755e-54	1.02336e-144	Yip1 interacting factor homolog B (S. cerevisiae) [Source:MGI Symbol;Acc:MGI:1924504]
2	Cnn3	1.82907e-106	0.703716	0.917	0.473	3.83391e-102	7.87701e-145	0.400311	0.906	0.604	1.6511e-140	1.82907e-106	1.5754e-144	calponin 3, acidic [Source:MGI Symbol;Acc:MGI:1919244]
2	Ifi203	1.53277e-43	0.372099	0.542	0.247	3.21284e-39	1.73235e-143	0.458649	0.649	0.326	3.63118e-139	1.53277e-43	3.4647e-143	interferon activated gene 203 [Source:MGI Symbol;Acc:MGI:96428]
2	Tbl1x	1.42747e-28	0.287602	0.557	0.317	2.99211e-24	6.88285e-143	0.436672	0.673	0.381	1.44271e-138	1.42747e-28	1.37657e-142	transducin (beta)-like 1 X-linked [Source:MGI Symbol;Acc:MGI:1336172]
2	Prrc1	2.3229e-123	0.658026	0.715	0.26	4.86902e-119	3.40448e-142	0.387466	0.584	0.286	7.13614e-138	2.3229e-123	6.80897e-142	proline-rich coiled-coil 1 [Source:MGI Symbol;Acc:MGI:1916106]
2	Eny2	1.82679e-71	0.555492	0.882	0.633	3.82913e-67	1.13293e-141	0.433112	0.847	0.627	2.37473e-137	1.82679e-71	2.26585e-141	ENY2 transcription and export complex 2 subunit [Source:MGI Symbol;Acc:MGI:1919286]
2	Golt1b	1.49006e-90	0.509422	0.617	0.236	3.12332e-86	1.31728e-141	0.366574	0.532	0.247	2.76116e-137	1.49006e-90	2.63457e-141	golgi transport 1B [Source:MGI Symbol;Acc:MGI:1914214]
2	Tbrg1	3.11249e-110	0.789536	0.852	0.482	6.52409e-106	1.33419e-141	0.484574	0.767	0.52	2.79659e-137	3.11249e-110	2.66838e-141	transforming growth factor beta regulated gene 1 [Source:MGI Symbol;Acc:MGI:1100877]
2	Spcs1	2.38827e-37	0.331706	0.944	0.796	5.00606e-33	1.72901e-141	0.384853	0.945	0.8	3.62418e-137	2.38827e-37	3.45802e-141	signal peptidase complex subunit 1 homolog (S. cerevisiae) [Source:MGI Symbol;Acc:MGI:1916269]
2	L3mbtl3	4.66841e-39	0.260728	0.334	0.129	9.78545e-35	4.27372e-141	0.323307	0.397	0.15	8.95815e-137	4.66841e-39	8.54744e-141	L3MBTL3 histone methyl-lysine binding protein [Source:MGI Symbol;Acc:MGI:2143628]
2	Wipi1	7.37421e-141	0.70525	0.769	0.269	1.54571e-136	5.58268e-128	0.367373	0.666	0.362	1.17018e-123	5.58268e-128	1.47484e-140	WD repeat domain, phosphoinositide interacting 1 [Source:MGI Symbol;Acc:MGI:1261864]
2	Kdm5b	1.19908e-50	0.38503	0.534	0.243	2.51339e-46	6.35257e-140	0.433089	0.584	0.298	1.33156e-135	1.19908e-50	1.27051e-139	lysine (K)-specific demethylase 5B [Source:MGI Symbol;Acc:MGI:1922855]
2	Aga	8.95585e-59	0.352799	0.511	0.205	1.87724e-54	2.38122e-139	0.346673	0.504	0.225	4.99126e-135	8.95585e-59	4.76243e-139	aspartylglucosaminidase [Source:MGI Symbol;Acc:MGI:104873]
2	Chsy1	2.42338e-72	0.436881	0.524	0.193	5.07965e-68	4.44805e-139	0.339209	0.447	0.184	9.32356e-135	2.42338e-72	8.8961e-139	chondroitin sulfate synthase 1 [Source:MGI Symbol;Acc:MGI:2681120]
2	Pdzrn3	7.43125e-87	0.384418	0.423	0.118	1.55766e-82	3.85491e-138	0.296394	0.388	0.145	8.08027e-134	7.43125e-87	7.70982e-138	PDZ domain containing RING finger 3 [Source:MGI Symbol;Acc:MGI:1933157]
2	Cdc42ep2	8.04645e-132	0.44434	0.392	0.076	1.68662e-127	1.24756e-137	0.266441	0.27	0.079	2.61501e-133	8.04645e-132	2.49512e-137	CDC42 effector protein (Rho GTPase binding) 2 [Source:MGI Symbol;Acc:MGI:1929744]
2	Lrrc32	2.01436e-95	0.487937	0.441	0.118	4.22229e-91	1.456e-137	0.329569	0.328	0.109	3.05192e-133	2.01436e-95	2.912e-137	leucine rich repeat containing 32 [Source:MGI Symbol;Acc:MGI:93882]
2	Amotl1	5.71476e-44	0.286311	0.649	0.321	1.19787e-39	2.2575e-137	0.379441	0.736	0.417	4.73195e-133	5.71476e-44	4.515e-137	angiomotin-like 1 [Source:MGI Symbol;Acc:MGI:1922973]
2	Ergic1	9.04666e-73	0.433603	0.567	0.224	1.89627e-68	3.84275e-137	0.331668	0.5	0.225	8.0548e-133	9.04666e-73	7.68551e-137	endoplasmic reticulum-golgi intermediate compartment (ERGIC) 1 [Source:MGI Symbol;Acc:MGI:1914708]
2	1110065P20Rik	1.49848e-47	0.391319	0.586	0.291	3.14097e-43	7.73303e-137	0.375742	0.605	0.306	1.62092e-132	1.49848e-47	1.54661e-136	RIKEN cDNA 1110065P20 gene [Source:MGI Symbol;Acc:MGI:1916170]
2	Gfra2	1.33923e-49	0.486523	0.515	0.226	2.80717e-45	2.88396e-136	0.477886	0.664	0.359	6.04507e-132	1.33923e-49	5.76792e-136	glial cell line derived neurotrophic factor family receptor alpha 2 [Source:MGI Symbol;Acc:MGI:1195462]
2	Psip1	1.96123e-33	0.383818	0.647	0.385	4.11093e-29	7.53036e-136	0.489419	0.684	0.406	1.57844e-131	1.96123e-33	1.50607e-135	PC4 and SFRS1 interacting protein 1 [Source:MGI Symbol;Acc:MGI:2142116]
2	Erlec1	1.13556e-96	0.590677	0.771	0.345	2.38024e-92	2.41414e-135	0.459667	0.738	0.468	5.06029e-131	1.13556e-96	4.82829e-135	endoplasmic reticulum lectin 1 [Source:MGI Symbol;Acc:MGI:1914003]
2	Ext2	1.70732e-43	0.350088	0.616	0.318	3.57871e-39	1.39345e-134	0.370097	0.667	0.36	2.92082e-130	1.70732e-43	2.78691e-134	exostosin glycosyltransferase 2 [Source:MGI Symbol;Acc:MGI:108050]
2	Dapk1	4.76111e-34	0.263794	0.32	0.13	9.97977e-30	6.0578e-134	0.312379	0.378	0.142	1.26977e-129	4.76111e-34	1.21156e-133	death associated protein kinase 1 [Source:MGI Symbol;Acc:MGI:1916885]
2	Klhdc2	1.73299e-32	0.26943	0.526	0.273	3.63252e-28	7.32573e-133	0.353075	0.581	0.288	1.53555e-128	1.73299e-32	1.46515e-132	kelch domain containing 2 [Source:MGI Symbol;Acc:MGI:1916804]
2	Pkd2	2.77787e-74	0.4368	0.559	0.21	5.8227e-70	8.18073e-133	0.353442	0.552	0.262	1.71476e-128	2.77787e-74	1.63615e-132	polycystin 2, transient receptor potential cation channel [Source:MGI Symbol;Acc:MGI:1099818]
2	Irs1	7.32147e-110	0.370567	0.326	0.063	1.53465e-105	9.67547e-133	0.254161	0.282	0.088	2.02808e-128	7.32147e-110	1.93509e-132	insulin receptor substrate 1 [Source:MGI Symbol;Acc:MGI:99454]
2	Htra3	5.32505e-114	0.831397	0.584	0.171	1.11618e-109	3.00339e-132	0.380394	0.435	0.17	6.29541e-128	5.32505e-114	6.00678e-132	HtrA serine peptidase 3 [Source:MGI Symbol;Acc:MGI:1925808]
2	Rbms2	3.69395e-54	0.342888	0.431	0.166	7.74289e-50	4.01335e-132	0.310926	0.431	0.179	8.41238e-128	3.69395e-54	8.02669e-132	RNA binding motif, single stranded interacting protein 2 [Source:MGI Symbol;Acc:MGI:1861776]
2	Gnpnat1	1.09365e-72	0.434233	0.474	0.166	2.2924e-68	3.82581e-131	0.29987	0.402	0.16	8.01928e-127	1.09365e-72	7.65162e-131	glucosamine-phosphate N-acetyltransferase 1 [Source:MGI Symbol;Acc:MGI:1858963]
2	Idh2	8.41849e-80	0.501475	0.695	0.302	1.7646e-75	8.72427e-131	0.378186	0.632	0.336	1.82869e-126	8.41849e-80	1.74485e-130	isocitrate dehydrogenase 2 (NADP+), mitochondrial [Source:MGI Symbol;Acc:MGI:96414]
2	Ank2	4.84478e-73	0.340517	0.404	0.121	1.01551e-68	1.55802e-130	0.317461	0.462	0.196	3.26577e-126	4.84478e-73	3.11605e-130	ankyrin 2, brain [Source:MGI Symbol;Acc:MGI:88025]
2	Tsen34	6.25209e-64	0.441136	0.713	0.345	1.3105e-59	5.45417e-130	0.380164	0.699	0.402	1.14325e-125	6.25209e-64	1.09083e-129	tRNA splicing endonuclease subunit 34 [Source:MGI Symbol;Acc:MGI:1913328]
2	Cnrip1	2.38842e-87	0.336178	0.383	0.099	5.00636e-83	9.27111e-130	0.281489	0.389	0.15	1.94332e-125	2.38842e-87	1.85422e-129	cannabinoid receptor interacting protein 1 [Source:MGI Symbol;Acc:MGI:1917505]
2	Sec13	7.34116e-76	0.524435	0.775	0.417	1.53878e-71	9.62263e-129	0.404483	0.725	0.457	2.017e-124	7.34116e-76	1.92453e-128	SEC13 homolog, nuclear pore and COPII coat complex component [Source:MGI Symbol;Acc:MGI:99832]
2	Surf4	6.70728e-128	0.745409	0.969	0.707	1.40591e-123	5.46242e-91	0.338701	0.833	0.667	1.14498e-86	5.46242e-91	1.34146e-127	surfeit gene 4 [Source:MGI Symbol;Acc:MGI:98445]
2	Cd55	1.02892e-127	0.671156	0.34	0.06	2.15672e-123	1.0483e-97	0.278039	0.172	0.046	2.19735e-93	1.0483e-97	2.05784e-127	CD55 molecule, decay accelerating factor for complement [Source:MGI Symbol;Acc:MGI:104850]
2	Ift43	1.54471e-33	0.256119	0.419	0.195	3.23787e-29	1.64185e-127	0.315441	0.503	0.229	3.44149e-123	1.54471e-33	3.28371e-127	intraflagellar transport 43 [Source:MGI Symbol;Acc:MGI:1923661]
2	Klhl22	2.44929e-59	0.280955	0.318	0.094	5.13396e-55	2.79257e-127	0.250885	0.29	0.095	5.85351e-123	2.44929e-59	5.58515e-127	kelch-like 22 [Source:MGI Symbol;Acc:MGI:1337995]
2	Pla2g4a	2.14352e-67	0.425864	0.441	0.153	4.49302e-63	2.87814e-127	0.377739	0.416	0.176	6.03287e-123	2.14352e-67	5.75628e-127	phospholipase A2, group IVA (cytosolic, calcium-dependent) [Source:MGI Symbol;Acc:MGI:1195256]
2	Iah1	4.47727e-43	0.345427	0.569	0.284	9.38481e-39	3.65699e-127	0.346804	0.578	0.292	7.66542e-123	4.47727e-43	7.31398e-127	isoamyl acetate-hydrolyzing esterase 1 homolog [Source:MGI Symbol;Acc:MGI:1914982]
2	Atp8b2	8.3338e-60	0.359715	0.412	0.146	1.74685e-55	7.25142e-127	0.268471	0.348	0.128	1.51997e-122	8.3338e-60	1.45028e-126	ATPase, class I, type 8B, member 2 [Source:MGI Symbol;Acc:MGI:1859660]
2	Sfr1	1.5676e-79	0.629837	0.957	0.799	3.28585e-75	1.31097e-126	0.38685	0.935	0.82	2.74792e-122	1.5676e-79	2.62193e-126	SWI5 dependent recombination repair 1 [Source:MGI Symbol;Acc:MGI:1915038]
2	Sec62	2.56101e-52	0.445188	0.969	0.851	5.36813e-48	8.17972e-126	0.374141	0.961	0.867	1.71455e-121	2.56101e-52	1.63594e-125	SEC62 homolog (S. cerevisiae) [Source:MGI Symbol;Acc:MGI:1916526]
2	Mlec	1.90673e-72	0.53907	0.882	0.6	3.9967e-68	9.5483e-126	0.397653	0.802	0.572	2.00142e-121	1.90673e-72	1.90966e-125	malectin [Source:MGI Symbol;Acc:MGI:1924015]
2	Cdc26	1.06841e-60	0.415062	0.701	0.348	2.23949e-56	1.22676e-125	0.361058	0.659	0.37	2.57141e-121	1.06841e-60	2.45352e-125	cell division cycle 26 [Source:MGI Symbol;Acc:MGI:1913690]
2	Pigt	8.0249e-42	0.419355	0.767	0.532	1.6821e-37	1.9899e-125	0.410293	0.799	0.563	4.17102e-121	8.0249e-42	3.97979e-125	phosphatidylinositol glycan anchor biosynthesis, class T [Source:MGI Symbol;Acc:MGI:1926178]
2	Ecm1	2.18694e-59	0.398427	0.835	0.471	4.58405e-55	9.03661e-125	0.331681	0.767	0.48	1.89416e-120	2.18694e-59	1.80732e-124	extracellular matrix protein 1 [Source:MGI Symbol;Acc:MGI:103060]
2	Serpine1	1.2708e-34	0.34148	0.346	0.142	2.66371e-30	2.7323e-124	0.320298	0.382	0.145	5.72718e-120	1.2708e-34	5.46461e-124	serine (or cysteine) peptidase inhibitor, clade E, member 1 [Source:MGI Symbol;Acc:MGI:97608]
2	Atraid	3.20006e-49	0.423874	0.72	0.411	6.70764e-45	4.46265e-124	0.386741	0.794	0.531	9.35415e-120	3.20006e-49	8.92529e-124	all-trans retinoic acid induced differentiation factor [Source:MGI Symbol;Acc:MGI:1918918]
2	Pja2	3.23856e-38	0.308068	0.583	0.299	6.78834e-34	6.7859e-124	0.377817	0.675	0.388	1.42239e-119	3.23856e-38	1.35718e-123	praja ring finger ubiquitin ligase 2 [Source:MGI Symbol;Acc:MGI:2159342]
2	Carm1	3.15427e-85	0.412844	0.47	0.147	6.61166e-81	4.41587e-123	0.283008	0.384	0.154	9.2561e-119	3.15427e-85	8.83173e-123	coactivator-associated arginine methyltransferase 1 [Source:MGI Symbol;Acc:MGI:1913208]
2	Tcaf1	6.98822e-51	0.320605	0.534	0.227	1.4648e-46	8.83852e-123	0.316682	0.569	0.275	1.85264e-118	6.98822e-51	1.7677e-122	TRPM8 channel-associated factor 1 [Source:MGI Symbol;Acc:MGI:1914665]
2	Plscr3	9.26676e-78	0.494522	0.689	0.302	1.94241e-73	2.59054e-122	0.339598	0.627	0.33	5.43002e-118	9.26676e-78	5.18107e-122	phospholipid scramblase 3 [Source:MGI Symbol;Acc:MGI:1917560]
2	Spred1	4.46587e-32	0.383526	0.75	0.524	9.36091e-28	4.58857e-122	0.425756	0.842	0.619	9.6181e-118	4.46587e-32	9.17713e-122	sprouty protein with EVH-1 domain 1, related sequence [Source:MGI Symbol;Acc:MGI:2150016]
2	Trip6	3.12139e-73	0.350573	0.404	0.123	6.54275e-69	4.72203e-122	0.272904	0.388	0.156	9.89785e-118	3.12139e-73	9.44406e-122	thyroid hormone receptor interactor 6 [Source:MGI Symbol;Acc:MGI:1343458]
2	Ormdl3	1.52524e-51	0.352989	0.505	0.218	3.19705e-47	1.02966e-121	0.318467	0.479	0.22	2.15828e-117	1.52524e-51	2.05932e-121	ORM1-like 3 (S. cerevisiae) [Source:MGI Symbol;Acc:MGI:1913862]
2	Ost4	4.38288e-55	0.460368	0.957	0.862	9.18695e-51	4.4369e-121	0.368607	0.95	0.864	9.30019e-117	4.38288e-55	8.8738e-121	oligosaccharyltransferase complex subunit 4 (non-catalytic) [Source:MGI Symbol;Acc:MGI:1914945]
2	Slc39a13	2.84818e-79	0.426193	0.48	0.161	5.97007e-75	5.35899e-121	0.282867	0.382	0.154	1.1233e-116	2.84818e-79	1.0718e-120	solute carrier family 39 (metal ion transporter), member 13 [Source:MGI Symbol;Acc:MGI:1915677]
2	Map1a	1.45719e-51	0.306906	0.412	0.152	3.05442e-47	5.36338e-121	0.308029	0.464	0.204	1.12422e-116	1.45719e-51	1.07268e-120	microtubule-associated protein 1 A [Source:MGI Symbol;Acc:MGI:1306776]
2	Fermt2	3.56531e-67	0.521455	0.81	0.425	7.47325e-63	8.28939e-121	0.367979	0.866	0.582	1.73754e-116	3.56531e-67	1.65788e-120	fermitin family member 2 [Source:MGI Symbol;Acc:MGI:2385001]
2	Nectin3	1.02728e-41	0.326392	0.447	0.198	2.15328e-37	1.49157e-120	0.278963	0.484	0.217	3.12648e-116	1.02728e-41	2.98314e-120	nectin cell adhesion molecule 3 [Source:MGI Symbol;Acc:MGI:1930171]
2	Tnfsf12	2.01459e-54	0.343935	0.517	0.214	4.22279e-50	1.79632e-120	0.334297	0.512	0.247	3.76527e-116	2.01459e-54	3.59264e-120	tumor necrosis factor (ligand) superfamily, member 12 [Source:MGI Symbol;Acc:MGI:1196259]
2	Plpp5	3.76731e-84	0.417786	0.462	0.144	7.89667e-80	5.25232e-120	0.280742	0.376	0.151	1.10094e-115	3.76731e-84	1.05046e-119	phospholipid phosphatase 5 [Source:MGI Symbol;Acc:MGI:1919160]
2	Dtymk	1.12504e-77	0.58175	0.697	0.324	2.35819e-73	1.27088e-119	0.397534	0.612	0.329	2.66388e-115	1.12504e-77	2.54175e-119	deoxythymidylate kinase [Source:MGI Symbol;Acc:MGI:108396]
2	Wwtr1	9.65417e-58	0.400747	0.779	0.403	2.02361e-53	2.09158e-119	0.32716	0.796	0.487	4.38416e-115	9.65417e-58	4.18316e-119	WW domain containing transcription regulator 1 [Source:MGI Symbol;Acc:MGI:1917649]
2	Tmem165	5.11459e-61	0.443476	0.647	0.315	1.07207e-56	4.9764e-119	0.343182	0.633	0.347	1.0431e-114	5.11459e-61	9.95279e-119	transmembrane protein 165 [Source:MGI Symbol;Acc:MGI:894407]
2	Eif1a	1.72429e-28	0.331549	0.689	0.464	3.61428e-24	6.64162e-118	0.400629	0.755	0.512	1.39215e-113	1.72429e-28	1.32832e-117	eukaryotic translation initiation factor 1A [Source:MGI Symbol;Acc:MGI:95298]
2	Ntan1	3.39354e-50	0.403344	0.664	0.353	7.1132e-46	9.54892e-118	0.340819	0.674	0.383	2.00155e-113	3.39354e-50	1.90978e-117	N-terminal Asn amidase [Source:MGI Symbol;Acc:MGI:108471]
2	Ifi27	7.5937e-81	0.667725	0.897	0.608	1.59171e-76	5.29912e-117	0.399311	0.902	0.734	1.11075e-112	7.5937e-81	1.05982e-116	interferon, alpha-inducible protein 27 [Source:MGI Symbol;Acc:MGI:1277180]
2	Ryk	5.83446e-109	0.63747	0.786	0.325	1.22296e-104	6.74138e-117	0.341636	0.67	0.373	1.41306e-112	5.83446e-109	1.34828e-116	receptor-like tyrosine kinase [Source:MGI Symbol;Acc:MGI:101766]
2	Eri3	3.20288e-57	0.35414	0.472	0.186	6.71355e-53	1.54776e-116	0.287468	0.442	0.197	3.24426e-112	3.20288e-57	3.09552e-116	exoribonuclease 3 [Source:MGI Symbol;Acc:MGI:2153887]
2	Ddb1	2.41119e-116	0.757827	0.95	0.69	5.0541e-112	1.24546e-115	0.382923	0.875	0.678	2.6106e-111	1.24546e-115	4.82239e-116	damage specific DNA binding protein 1 [Source:MGI Symbol;Acc:MGI:1202384]
2	Gga2	1.56498e-61	0.293031	0.369	0.116	3.28036e-57	5.57703e-116	0.253142	0.332	0.125	1.169e-111	1.56498e-61	1.11541e-115	golgi associated, gamma adaptin ear containing, ARF binding protein 2 [Source:MGI Symbol;Acc:MGI:1921355]
2	Slc38a10	5.47941e-92	0.637618	0.833	0.454	1.14854e-87	5.73124e-116	0.371409	0.693	0.419	1.20132e-111	5.47941e-92	1.14625e-115	solute carrier family 38, member 10 [Source:MGI Symbol;Acc:MGI:1919305]
2	Anapc11	6.26343e-40	0.403748	0.705	0.439	1.31288e-35	3.94773e-115	0.392898	0.71	0.465	8.27483e-111	6.26343e-40	7.89545e-115	anaphase promoting complex subunit 11 [Source:MGI Symbol;Acc:MGI:1913406]
2	Ssr1	7.66304e-100	0.694224	0.918	0.663	1.60625e-95	1.75528e-114	0.383503	0.851	0.662	3.67923e-110	7.66304e-100	3.51055e-114	signal sequence receptor, alpha [Source:MGI Symbol;Acc:MGI:105082]
2	Eprs	1.52151e-78	0.597209	0.899	0.641	3.18924e-74	4.79731e-114	0.39663	0.828	0.64	1.00556e-109	1.52151e-78	9.59461e-114	glutamyl-prolyl-tRNA synthetase [Source:MGI Symbol;Acc:MGI:97838]
2	Ssr4	6.43552e-113	0.766477	0.981	0.884	1.34895e-108	1.33913e-71	0.291863	0.948	0.9	2.80695e-67	1.33913e-71	1.2871e-112	signal sequence receptor, delta [Source:MGI Symbol;Acc:MGI:1099464]
2	Dpm3	9.87399e-63	0.492895	0.889	0.632	2.06969e-58	6.82324e-113	0.384832	0.829	0.627	1.43022e-108	9.87399e-63	1.36465e-112	dolichyl-phosphate mannosyltransferase polypeptide 3 [Source:MGI Symbol;Acc:MGI:1915813]
2	Mesd	5.3491e-44	0.339048	0.561	0.276	1.12122e-39	4.09949e-112	0.328327	0.576	0.308	8.59295e-108	5.3491e-44	8.19899e-112	mesoderm development LRP chaperone [Source:MGI Symbol;Acc:MGI:1891421]
2	Rab2a	6.43071e-63	0.459283	0.953	0.817	1.34794e-58	4.4253e-112	0.331148	0.946	0.85	9.27587e-108	6.43071e-63	8.85059e-112	RAB2A, member RAS oncogene family [Source:MGI Symbol;Acc:MGI:1928750]
2	Atxn7l3b	4.58152e-24	0.265189	0.804	0.641	9.60332e-20	4.80129e-112	0.3613	0.858	0.668	1.0064e-107	4.58152e-24	9.60257e-112	ataxin 7-like 3B [Source:MGI Symbol;Acc:MGI:1914971]
2	Zfp771	6.6001e-46	0.329376	0.478	0.211	1.38345e-41	7.1424e-112	0.288861	0.474	0.223	1.49712e-107	6.6001e-46	1.42848e-111	zinc finger protein 771 [Source:MGI Symbol;Acc:MGI:2442050]
2	Lrpap1	1.5507e-40	0.353564	0.678	0.391	3.25042e-36	1.77995e-111	0.353131	0.754	0.49	3.73096e-107	1.5507e-40	3.55991e-111	low density lipoprotein receptor-related protein associated protein 1 [Source:MGI Symbol;Acc:MGI:96829]
2	Sec11a	2.29109e-95	0.629641	0.903	0.627	4.80236e-91	2.74552e-111	0.360966	0.841	0.652	5.75488e-107	2.29109e-95	5.49104e-111	SEC11 homolog A, signal peptidase complex subunit [Source:MGI Symbol;Acc:MGI:1929464]
2	Idh1	1.42711e-65	0.488619	0.664	0.31	2.99136e-61	3.57436e-111	0.362098	0.675	0.401	7.49222e-107	1.42711e-65	7.14872e-111	isocitrate dehydrogenase 1 (NADP+), soluble [Source:MGI Symbol;Acc:MGI:96413]
2	Ano6	8.84285e-34	0.295329	0.526	0.274	1.85355e-29	3.33478e-110	0.352147	0.612	0.341	6.99002e-106	8.84285e-34	6.66955e-110	anoctamin 6 [Source:MGI Symbol;Acc:MGI:2145890]
2	Tm9sf4	4.89293e-63	0.399212	0.596	0.259	1.02561e-58	3.886e-110	0.32382	0.575	0.307	8.14544e-106	4.89293e-63	7.772e-110	transmembrane 9 superfamily protein member 4 [Source:MGI Symbol;Acc:MGI:2139220]
2	Cp	7.61001e-67	0.458525	0.423	0.137	1.59513e-62	5.86731e-110	0.322206	0.481	0.22	1.22985e-105	7.61001e-67	1.17346e-109	ceruloplasmin [Source:MGI Symbol;Acc:MGI:88476]
2	Pck2	6.74343e-68	0.321139	0.381	0.116	1.41349e-63	7.22574e-110	0.251825	0.328	0.126	1.51459e-105	6.74343e-68	1.44515e-109	phosphoenolpyruvate carboxykinase 2 (mitochondrial) [Source:MGI Symbol;Acc:MGI:1860456]
2	Hmgn2	9.26139e-42	0.419038	0.571	0.287	1.94128e-37	1.17257e-109	0.478909	0.486	0.243	2.45782e-105	9.26139e-42	2.34514e-109	high mobility group nucleosomal binding domain 2 [Source:MGI Symbol;Acc:MGI:96136]
2	H1f0	5.50439e-37	0.433506	0.534	0.283	1.15378e-32	2.60052e-108	0.422251	0.557	0.297	5.45094e-104	5.50439e-37	5.20103e-108	H1.0 linker histone [Source:MGI Symbol;Acc:MGI:95893]
2	Yipf3	7.60593e-61	0.470351	0.777	0.452	1.59428e-56	2.93855e-108	0.356999	0.712	0.45	6.15949e-104	7.60593e-61	5.8771e-108	Yip1 domain family, member 3 [Source:MGI Symbol;Acc:MGI:106280]
2	Rbbp7	1.83182e-28	0.296508	0.746	0.526	3.83968e-24	3.6651e-107	0.359951	0.763	0.526	7.68241e-103	1.83182e-28	7.33019e-107	retinoblastoma binding protein 7, chromatin remodeling factor [Source:MGI Symbol;Acc:MGI:1194910]
2	Elob	2.50629e-41	0.354594	0.973	0.963	5.25343e-37	3.6826e-107	0.297035	0.991	0.971	7.71909e-103	2.50629e-41	7.3652e-107	elongin B [Source:MGI Symbol;Acc:MGI:1914923]
2	Pgrmc2	3.36147e-53	0.365148	0.532	0.236	7.04598e-49	4.75182e-107	0.299013	0.496	0.247	9.96028e-103	3.36147e-53	9.50363e-107	progesterone receptor membrane component 2 [Source:MGI Symbol;Acc:MGI:1918054]
2	Tmed2	3.78094e-78	0.553589	0.967	0.876	7.92524e-74	5.87287e-106	0.333599	0.954	0.876	1.23101e-101	3.78094e-78	1.17457e-105	transmembrane p24 trafficking protein 2 [Source:MGI Symbol;Acc:MGI:1929269]
2	Mcrip1	1.00588e-80	0.573391	0.899	0.608	2.10843e-76	1.35833e-105	0.364703	0.84	0.64	2.84719e-101	1.00588e-80	2.71665e-105	MAPK regulated corepressor interacting protein 1 [Source:MGI Symbol;Acc:MGI:2384752]
2	Eid1	9.85767e-53	0.490389	0.911	0.672	2.06627e-48	2.44308e-105	0.344182	0.916	0.77	5.12095e-101	9.85767e-53	4.88617e-105	EP300 interacting inhibitor of differentiation 1 [Source:MGI Symbol;Acc:MGI:1889651]
2	Tuba1a	7.30025e-105	0.902121	0.984	0.803	1.53021e-100	5.4734e-91	0.269716	0.983	0.852	1.14728e-86	5.4734e-91	1.46005e-104	tubulin, alpha 1A [Source:MGI Symbol;Acc:MGI:98869]
2	Ccdc127	1.17897e-40	0.31207	0.538	0.262	2.47124e-36	4.69614e-104	0.281446	0.565	0.294	9.84357e-100	1.17897e-40	9.39227e-104	coiled-coil domain containing 127 [Source:MGI Symbol;Acc:MGI:1914683]
2	Copg1	1.799e-76	0.506784	0.682	0.314	3.77089e-72	1.2362e-103	0.324022	0.568	0.309	2.59119e-99	1.799e-76	2.47239e-103	coatomer protein complex, subunit gamma 1 [Source:MGI Symbol;Acc:MGI:1858696]
2	Pdia3	9.78612e-103	0.702483	0.994	0.932	2.05127e-98	1.11447e-96	0.326666	0.988	0.956	2.33604e-92	1.11447e-96	1.95722e-102	protein disulfide isomerase associated 3 [Source:MGI Symbol;Acc:MGI:95834]
2	Clcn5	1.51979e-78	0.47799	0.495	0.17	3.18563e-74	2.6797e-102	0.319751	0.442	0.212	5.61693e-98	1.51979e-78	5.35941e-102	chloride channel, voltage-sensitive 5 [Source:MGI Symbol;Acc:MGI:99486]
2	Asph	4.15359e-102	0.516003	0.639	0.223	8.70634e-98	3.75074e-95	0.27713	0.576	0.315	7.86192e-91	3.75074e-95	8.30718e-102	aspartate-beta-hydroxylase [Source:MGI Symbol;Acc:MGI:1914186]
2	Ctsf	1.83086e-34	0.259541	0.35	0.148	3.83766e-30	5.91535e-102	0.275249	0.347	0.145	1.23992e-97	1.83086e-34	1.18307e-101	cathepsin F [Source:MGI Symbol;Acc:MGI:1861434]
2	Scpep1	3.17107e-37	0.304681	0.569	0.291	6.64688e-33	7.87115e-102	0.331519	0.628	0.359	1.64987e-97	3.17107e-37	1.57423e-101	serine carboxypeptidase 1 [Source:MGI Symbol;Acc:MGI:1921867]
2	Arhgef40	9.50513e-65	0.433685	0.6	0.257	1.99237e-60	8.22757e-102	0.317242	0.514	0.263	1.72458e-97	9.50513e-65	1.64551e-101	Rho guanine nucleotide exchange factor (GEF) 40 [Source:MGI Symbol;Acc:MGI:2685515]
2	Fndc3b	2.25271e-101	0.748653	0.895	0.513	4.72191e-97	1.80797e-76	0.305121	0.758	0.553	3.78968e-72	1.80797e-76	4.50543e-101	fibronectin type III domain containing 3B [Source:MGI Symbol;Acc:MGI:1919257]
2	Ccl2	4.1223e-33	0.826131	0.416	0.2	8.64075e-29	7.88758e-101	0.828909	0.589	0.381	1.65331e-96	4.1223e-33	1.57752e-100	chemokine (C-C motif) ligand 2 [Source:MGI Symbol;Acc:MGI:98259]
2	Add1	6.63899e-28	0.266404	0.66	0.409	1.3916e-23	1.89949e-100	0.334257	0.73	0.476	3.98153e-96	6.63899e-28	3.79899e-100	adducin 1 (alpha) [Source:MGI Symbol;Acc:MGI:87918]
2	Copb1	1.14079e-35	0.364915	0.763	0.527	2.3912e-31	2.98206e-100	0.359882	0.796	0.603	6.25069e-96	1.14079e-35	5.96411e-100	coatomer protein complex, subunit beta 1 [Source:MGI Symbol;Acc:MGI:1917599]
2	Ctdsp2	3.38481e-41	0.397651	0.796	0.541	7.09491e-37	3.51087e-100	0.346003	0.783	0.564	7.35914e-96	3.38481e-41	7.02175e-100	CTD (carboxy-terminal domain, RNA polymerase II, polypeptide A) small phosphatase 2 [Source:MGI Symbol;Acc:MGI:1098748]
2	Mageh1	1.21611e-50	0.298197	0.318	0.104	2.54908e-46	7.00608e-100	0.260789	0.351	0.148	1.46854e-95	1.21611e-50	1.40122e-99	melanoma antigen, family H, 1 [Source:MGI Symbol;Acc:MGI:1922875]
2	Timm17b	1.73239e-29	0.262078	0.493	0.262	3.63126e-25	9.63818e-100	0.309127	0.507	0.266	2.02026e-95	1.73239e-29	1.92764e-99	translocase of inner mitochondrial membrane 17b [Source:MGI Symbol;Acc:MGI:1343176]
2	Gkap1	1.17829e-61	0.378511	0.466	0.176	2.46981e-57	9.88751e-100	0.298447	0.447	0.215	2.07252e-95	1.17829e-61	1.9775e-99	G kinase anchoring protein 1 [Source:MGI Symbol;Acc:MGI:1891694]
2	Crip1	1.695e-20	0.267583	0.986	0.919	3.55289e-16	2.46795e-99	0.391255	0.989	0.931	5.17306e-95	1.695e-20	4.93589e-99	cysteine-rich protein 1 (intestinal) [Source:MGI Symbol;Acc:MGI:88501]
2	Slc39a7	2.85161e-68	0.513241	0.748	0.39	5.97726e-64	3.49106e-99	0.32713	0.644	0.382	7.31762e-95	2.85161e-68	6.98213e-99	solute carrier family 39 (zinc transporter), member 7 [Source:MGI Symbol;Acc:MGI:95909]
2	Ccdc34	1.05933e-62	0.543769	0.602	0.265	2.22045e-58	5.52282e-99	0.420295	0.592	0.332	1.15764e-94	1.05933e-62	1.10456e-98	coiled-coil domain containing 34 [Source:MGI Symbol;Acc:MGI:1915451]
2	Hikeshi	1.94224e-30	0.270052	0.497	0.264	4.07113e-26	6.04127e-99	0.280166	0.512	0.265	1.26631e-94	1.94224e-30	1.20825e-98	heat shock protein nuclear import factor [Source:MGI Symbol;Acc:MGI:96738]
2	Dut	2.18468e-35	0.322655	0.495	0.242	4.57932e-31	6.60585e-99	0.300364	0.461	0.223	1.38465e-94	2.18468e-35	1.32117e-98	deoxyuridine triphosphatase [Source:MGI Symbol;Acc:MGI:1346051]
2	Zfp260	1.39227e-43	0.337732	0.472	0.212	2.91834e-39	1.60424e-98	0.292129	0.501	0.254	3.36264e-94	1.39227e-43	3.20847e-98	zinc finger protein 260 [Source:MGI Symbol;Acc:MGI:1347071]
2	Qsox1	1.77788e-98	0.489983	0.637	0.226	3.72661e-94	1.75867e-89	0.266429	0.452	0.226	3.68634e-85	1.75867e-89	3.55575e-98	quiescin Q6 sulfhydryl oxidase 1 [Source:MGI Symbol;Acc:MGI:1330818]
2	S1pr2	9.5343e-62	0.385794	0.569	0.234	1.99848e-57	1.90153e-98	0.279509	0.484	0.239	3.98581e-94	9.5343e-62	3.80307e-98	sphingosine-1-phosphate receptor 2 [Source:MGI Symbol;Acc:MGI:99569]
2	Zfyve21	4.01564e-46	0.309354	0.404	0.161	8.41718e-42	8.14016e-98	0.278128	0.393	0.18	1.70626e-93	4.01564e-46	1.62803e-97	zinc finger, FYVE domain containing 21 [Source:MGI Symbol;Acc:MGI:1915770]
2	Gmppb	9.2261e-98	0.493457	0.487	0.147	1.93388e-93	8.15088e-96	0.279811	0.347	0.151	1.70851e-91	8.15088e-96	1.84522e-97	GDP-mannose pyrophosphorylase B [Source:MGI Symbol;Acc:MGI:2660880]
2	Pbdc1	2.0803e-30	0.294935	0.54	0.299	4.36052e-26	4.16988e-97	0.294487	0.564	0.309	8.74049e-93	2.0803e-30	8.33977e-97	polysaccharide biosynthesis domain containing 1 [Source:MGI Symbol;Acc:MGI:1914933]
2	Blmh	3.70418e-32	0.261983	0.565	0.303	7.76433e-28	4.24914e-97	0.292042	0.579	0.317	8.90662e-93	3.70418e-32	8.49828e-97	bleomycin hydrolase [Source:MGI Symbol;Acc:MGI:1345186]
2	Myl6	5.71199e-31	0.26931	1	0.996	1.19729e-26	6.15679e-97	0.306526	0.999	0.997	1.29053e-92	5.71199e-31	1.23136e-96	myosin, light polypeptide 6, alkali, smooth muscle and non-muscle [Source:MGI Symbol;Acc:MGI:109318]
2	Ubfd1	8.45416e-37	0.27478	0.398	0.176	1.77208e-32	6.2162e-97	0.256813	0.416	0.194	1.30298e-92	8.45416e-37	1.24324e-96	ubiquitin family domain containing 1 [Source:MGI Symbol;Acc:MGI:107301]
2	Cask	1.12083e-60	0.378435	0.483	0.186	2.34938e-56	1.79303e-96	0.293713	0.483	0.246	3.75837e-92	1.12083e-60	3.58606e-96	calcium/calmodulin-dependent serine protein kinase (MAGUK family) [Source:MGI Symbol;Acc:MGI:1309489]
2	Fut11	3.63118e-47	0.28427	0.342	0.123	7.61131e-43	2.26079e-96	0.25579	0.342	0.146	4.73884e-92	3.63118e-47	4.52158e-96	fucosyltransferase 11 [Source:MGI Symbol;Acc:MGI:1920318]
2	Tmem256	5.67229e-39	0.356925	0.936	0.797	1.18897e-34	2.44715e-96	0.343449	0.906	0.799	5.12947e-92	5.67229e-39	4.89429e-96	transmembrane protein 256 [Source:MGI Symbol;Acc:MGI:1916436]
2	Czib	3.74106e-40	0.28631	0.437	0.194	7.84164e-36	6.3912e-96	0.259871	0.431	0.205	1.33966e-91	3.74106e-40	1.27824e-95	CXXC motif containing zinc binding protein [Source:MGI Symbol;Acc:MGI:1921348]
2	Tvp23b	3.91871e-39	0.293361	0.542	0.268	8.21401e-35	9.86951e-96	0.2886	0.51	0.266	2.06875e-91	3.91871e-39	1.9739e-95	trans-golgi network vesicle protein 23B [Source:MGI Symbol;Acc:MGI:1914760]
2	Arcn1	1.04972e-38	0.386018	0.759	0.508	2.20032e-34	4.21864e-95	0.347871	0.777	0.572	8.84269e-91	1.04972e-38	8.43728e-95	archain 1 [Source:MGI Symbol;Acc:MGI:2387591]
2	Tmem97	8.76818e-52	0.388735	0.414	0.161	1.8379e-47	6.85926e-95	0.274568	0.341	0.148	1.43777e-90	8.76818e-52	1.37185e-94	transmembrane protein 97 [Source:MGI Symbol;Acc:MGI:1916321]
2	Fos	0.00104788	0.278654	0.734	0.789	1	9.91125e-95	0.702443	0.879	0.863	2.0775e-90	0.00104788	1.98225e-94	FBJ osteosarcoma oncogene [Source:MGI Symbol;Acc:MGI:95574]
2	Gfpt1	2.99608e-49	0.351909	0.604	0.285	6.28008e-45	3.72925e-94	0.269937	0.564	0.306	7.81688e-90	2.99608e-49	7.4585e-94	glutamine fructose-6-phosphate transaminase 1 [Source:MGI Symbol;Acc:MGI:95698]
2	Tor1b	5.41814e-56	0.370407	0.596	0.27	1.1357e-51	4.67865e-94	0.282945	0.498	0.258	9.80691e-90	5.41814e-56	9.3573e-94	torsin family 1, member B [Source:MGI Symbol;Acc:MGI:1353605]
2	Smc6	1.56754e-35	0.350709	0.767	0.503	3.28572e-31	1.65603e-93	0.363548	0.766	0.554	3.4712e-89	1.56754e-35	3.31205e-93	structural maintenance of chromosomes 6 [Source:MGI Symbol;Acc:MGI:1914491]
2	Fbh1	6.71272e-38	0.265665	0.377	0.158	1.40705e-33	2.42678e-93	0.250229	0.379	0.172	5.08677e-89	6.71272e-38	4.85356e-93	F-box DNA helicase 1 [Source:MGI Symbol;Acc:MGI:1354699]
2	Selenow	2.75662e-83	0.559131	0.984	0.903	5.77814e-79	1.08555e-92	0.289975	0.988	0.932	2.27542e-88	2.75662e-83	2.1711e-92	selenoprotein W [Source:MGI Symbol;Acc:MGI:1100878]
2	Siva1	1.09346e-29	0.36234	0.67	0.426	2.292e-25	3.277e-92	0.344142	0.676	0.432	6.86891e-88	1.09346e-29	6.554e-92	SIVA1, apoptosis-inducing factor [Source:MGI Symbol;Acc:MGI:1353606]
2	Calm3	5.70325e-27	0.278778	0.942	0.825	1.19546e-22	3.56817e-92	0.29236	0.944	0.829	7.47924e-88	5.70325e-27	7.13634e-92	calmodulin 3 [Source:MGI Symbol;Acc:MGI:103249]
2	Npm1	8.9906e-26	0.265598	0.992	0.975	1.88452e-21	4.69032e-92	0.264419	0.992	0.972	9.83138e-88	8.9906e-26	9.38064e-92	nucleophosmin 1 [Source:MGI Symbol;Acc:MGI:106184]
2	C1d	3.57292e-28	0.257154	0.538	0.302	7.4892e-24	1.42343e-91	0.292603	0.576	0.328	2.98365e-87	3.57292e-28	2.84686e-91	C1D nuclear receptor co-repressor [Source:MGI Symbol;Acc:MGI:1927354]
2	Eif4ebp1	1.21823e-62	0.532364	0.67	0.334	2.55354e-58	2.72783e-91	0.296096	0.573	0.319	5.71781e-87	1.21823e-62	5.45567e-91	eukaryotic translation initiation factor 4E binding protein 1 [Source:MGI Symbol;Acc:MGI:103267]
2	Timp2	2.37211e-42	0.520357	0.951	0.76	4.97219e-38	4.07286e-91	0.306712	0.981	0.848	8.53711e-87	2.37211e-42	8.14571e-91	tissue inhibitor of metalloproteinase 2 [Source:MGI Symbol;Acc:MGI:98753]
2	Vapb	3.80508e-48	0.414591	0.709	0.411	7.97583e-44	7.51011e-91	0.297779	0.695	0.451	1.57419e-86	3.80508e-48	1.50202e-90	vesicle-associated membrane protein, associated protein B and C [Source:MGI Symbol;Acc:MGI:1928744]
2	Wls	1.77386e-50	0.455403	0.913	0.695	3.71818e-46	2.10459e-90	0.326049	0.896	0.758	4.41143e-86	1.77386e-50	4.20918e-90	wntless WNT ligand secretion mediator [Source:MGI Symbol;Acc:MGI:1915401]
2	Bad	1.55334e-31	0.30002	0.55	0.306	3.25596e-27	2.45861e-90	0.283145	0.573	0.323	5.15349e-86	1.55334e-31	4.91722e-90	BCL2-associated agonist of cell death [Source:MGI Symbol;Acc:MGI:1096330]
2	Ranbp1	5.63489e-55	0.518347	0.924	0.75	1.18113e-50	5.46177e-90	0.380218	0.876	0.735	1.14484e-85	5.63489e-55	1.09235e-89	RAN binding protein 1 [Source:MGI Symbol;Acc:MGI:96269]
2	Lrp6	5.57784e-31	0.309753	0.569	0.32	1.16917e-26	6.929e-90	0.293785	0.535	0.293	1.45239e-85	5.57784e-31	1.3858e-89	low density lipoprotein receptor-related protein 6 [Source:MGI Symbol;Acc:MGI:1298218]
2	Appl1	5.44312e-32	0.271049	0.542	0.289	1.14093e-27	2.58393e-88	0.293966	0.614	0.369	5.41618e-84	5.44312e-32	5.16787e-88	adaptor protein, phosphotyrosine interaction, PH domain and leucine zipper containing 1 [Source:MGI Symbol;Acc:MGI:1920243]
2	Selenos	9.17661e-88	0.668818	0.94	0.727	1.92351e-83	1.04768e-68	0.309447	0.837	0.716	2.19603e-64	1.04768e-68	1.83532e-87	selenoprotein S [Source:MGI Symbol;Acc:MGI:95994]
2	Lgals3bp	1.35065e-47	0.420667	0.614	0.298	2.8311e-43	1.39449e-87	0.324914	0.642	0.386	2.92298e-83	1.35065e-47	2.78897e-87	lectin, galactoside-binding, soluble, 3 binding protein [Source:MGI Symbol;Acc:MGI:99554]
2	Tubb2a	3.28289e-87	0.84019	0.781	0.412	6.88126e-83	5.53342e-40	0.308445	0.635	0.502	1.15986e-35	5.53342e-40	6.56577e-87	tubulin, beta 2A class IIA [Source:MGI Symbol;Acc:MGI:107861]
2	Rpl28	1.92467e-43	0.362854	1	0.998	4.0343e-39	7.13053e-87	0.251144	1	0.998	1.49463e-82	1.92467e-43	1.42611e-86	ribosomal protein L28 [Source:MGI Symbol;Acc:MGI:101839]
2	Ube2w	2.30221e-34	0.26414	0.427	0.199	4.82566e-30	1.28001e-86	0.272214	0.436	0.222	2.68303e-82	2.30221e-34	2.56003e-86	ubiquitin-conjugating enzyme E2W (putative) [Source:MGI Symbol;Acc:MGI:1914049]
2	Sh3pxd2b	3.95215e-75	0.525328	0.695	0.306	8.2841e-71	2.61711e-86	0.274592	0.592	0.333	5.48573e-82	3.95215e-75	5.23423e-86	SH3 and PX domains 2B [Source:MGI Symbol;Acc:MGI:2442062]
2	Aida	1.919e-64	0.418102	0.65	0.292	4.02241e-60	3.95607e-86	0.279965	0.547	0.306	8.29233e-82	1.919e-64	7.91215e-86	axin interactor, dorsalization associated [Source:MGI Symbol;Acc:MGI:1919737]
2	Setd7	2.64848e-41	0.283208	0.435	0.187	5.55148e-37	5.7873e-86	0.251792	0.387	0.184	1.21308e-81	2.64848e-41	1.15746e-85	SET domain containing (lysine methyltransferase) 7 [Source:MGI Symbol;Acc:MGI:1920501]
2	Fmr1	2.32202e-30	0.34783	0.493	0.265	4.86718e-26	1.22751e-85	0.318347	0.552	0.315	2.57298e-81	2.32202e-30	2.45501e-85	fragile X mental retardation 1 [Source:MGI Symbol;Acc:MGI:95564]
2	Svbp	4.49635e-52	0.415306	0.755	0.441	9.4248e-48	1.51517e-85	0.29928	0.711	0.481	3.17595e-81	4.49635e-52	3.03034e-85	small vasohibin binding protein [Source:MGI Symbol;Acc:MGI:1916466]
2	H2afx	4.71269e-10	0.310603	0.287	0.179	9.87827e-06	1.84806e-85	0.406581	0.35	0.159	3.87372e-81	4.71269e-10	3.69612e-85	NA
2	Myc	9.94742e-17	0.26057	0.223	0.108	2.08508e-12	2.20206e-85	0.317555	0.268	0.108	4.61574e-81	9.94742e-17	4.40412e-85	myelocytomatosis oncogene [Source:MGI Symbol;Acc:MGI:97250]
2	Sap30l	2.00286e-31	0.27105	0.584	0.326	4.19819e-27	3.79325e-85	0.265109	0.557	0.314	7.95102e-81	2.00286e-31	7.58649e-85	SAP30-like [Source:MGI Symbol;Acc:MGI:1354709]
2	Atxn10	1.90349e-40	0.351001	0.744	0.449	3.98991e-36	4.37526e-84	0.29149	0.743	0.512	9.17098e-80	1.90349e-40	8.75051e-84	ataxin 10 [Source:MGI Symbol;Acc:MGI:1859293]
2	Actr1b	1.08364e-59	0.404135	0.623	0.285	2.27142e-55	7.93777e-84	0.254087	0.528	0.29	1.66383e-79	1.08364e-59	1.58755e-83	ARP1 actin-related protein 1B, centractin beta [Source:MGI Symbol;Acc:MGI:1917446]
2	Tpm4	5.26e-25	0.288397	0.94	0.834	1.10255e-20	1.31895e-83	0.283102	0.953	0.843	2.76464e-79	5.26e-25	2.63789e-83	tropomyosin 4 [Source:MGI Symbol;Acc:MGI:2449202]
2	Cnih1	7.26559e-71	0.515748	0.763	0.407	1.52294e-66	1.62874e-83	0.298686	0.628	0.392	3.414e-79	7.26559e-71	3.25748e-83	cornichon family AMPA receptor auxiliary protein 1 [Source:MGI Symbol;Acc:MGI:1277202]
2	Mbd3	7.76339e-31	0.314101	0.744	0.518	1.62729e-26	4.22744e-83	0.3001	0.738	0.535	8.86115e-79	7.76339e-31	8.45489e-83	methyl-CpG binding domain protein 3 [Source:MGI Symbol;Acc:MGI:1333812]
2	Glt8d1	7.34516e-50	0.312991	0.437	0.174	1.53962e-45	4.37605e-83	0.25527	0.417	0.208	9.17265e-79	7.34516e-50	8.75211e-83	glycosyltransferase 8 domain containing 1 [Source:MGI Symbol;Acc:MGI:1923735]
2	Xpnpep1	2.39014e-28	0.250866	0.485	0.261	5.00996e-24	7.57158e-82	0.26761	0.491	0.268	1.58708e-77	2.39014e-28	1.51432e-81	X-prolyl aminopeptidase (aminopeptidase P) 1, soluble [Source:MGI Symbol;Acc:MGI:2180003]
2	Eef1b2	1.85832e-41	0.361319	0.996	0.989	3.89522e-37	2.05319e-81	0.293026	0.994	0.985	4.30369e-77	1.85832e-41	4.10638e-81	eukaryotic translation elongation factor 1 beta 2 [Source:MGI Symbol;Acc:MGI:1929520]
2	Cmtm3	1.16164e-72	0.527201	0.724	0.348	2.43492e-68	4.09959e-81	0.300466	0.665	0.421	8.59316e-77	1.16164e-72	8.19919e-81	CKLF-like MARVEL transmembrane domain containing 3 [Source:MGI Symbol;Acc:MGI:2447162]
2	Stt3a	5.3958e-81	0.563062	0.845	0.491	1.13101e-76	6.97184e-64	0.275418	0.694	0.494	1.46137e-59	6.97184e-64	1.07916e-80	STT3, subunit of the oligosaccharyltransferase complex, homolog A (S. cerevisiae) [Source:MGI Symbol;Acc:MGI:105124]
2	Dnajc10	1.05669e-49	0.429109	0.68	0.37	2.21493e-45	2.47985e-80	0.330156	0.75	0.549	5.19801e-76	1.05669e-49	4.9597e-80	DnaJ heat shock protein family (Hsp40) member C10 [Source:MGI Symbol;Acc:MGI:1914111]
2	Bet1	8.46116e-43	0.323173	0.577	0.287	1.77354e-38	1.70123e-79	0.259439	0.541	0.308	3.56594e-75	8.46116e-43	3.40246e-79	Bet1 golgi vesicular membrane trafficking protein [Source:MGI Symbol;Acc:MGI:1343104]
2	Hspa5	1.23596e-52	0.514215	0.998	0.977	2.59069e-48	1.09051e-78	0.322712	0.996	0.986	2.28581e-74	1.23596e-52	2.18101e-78	heat shock protein 5 [Source:MGI Symbol;Acc:MGI:95835]
2	Ddx1	2.14603e-34	0.300736	0.567	0.309	4.4983e-30	1.10965e-78	0.266012	0.551	0.32	2.32593e-74	2.14603e-34	2.21929e-78	DEAD (Asp-Glu-Ala-Asp) box polypeptide 1 [Source:MGI Symbol;Acc:MGI:2144727]
2	Ppa1	1.99674e-52	0.571437	0.563	0.276	4.18537e-48	4.59996e-78	0.292855	0.449	0.24	9.64197e-74	1.99674e-52	9.19991e-78	pyrophosphatase (inorganic) 1 [Source:MGI Symbol;Acc:MGI:97831]
2	Ddost	2.85132e-76	0.524525	0.926	0.688	5.97666e-72	6.2417e-78	0.284599	0.857	0.705	1.30832e-73	2.85132e-76	1.24834e-77	dolichyl-di-phosphooligosaccharide-protein glycotransferase [Source:MGI Symbol;Acc:MGI:1194508]
2	Rps2	9.46751e-67	0.535738	1	0.992	1.98448e-62	1.6556e-77	0.305557	0.998	0.994	3.4703e-73	9.46751e-67	3.3112e-77	ribosomal protein S2 [Source:MGI Symbol;Acc:MGI:105110]
2	Rras	1.18158e-38	0.316929	0.586	0.298	2.47671e-34	1.80996e-77	0.275443	0.591	0.353	3.79385e-73	1.18158e-38	3.61992e-77	related RAS viral (r-ras) oncogene [Source:MGI Symbol;Acc:MGI:98179]
2	Smim7	4.61142e-39	0.329756	0.598	0.322	9.666e-35	5.98935e-77	0.251489	0.564	0.328	1.25543e-72	4.61142e-39	1.19787e-76	small integral membrane protein 7 [Source:MGI Symbol;Acc:MGI:1914068]
2	Cbx3	8.76118e-24	0.265027	0.895	0.73	1.83643e-19	1.02593e-76	0.28637	0.876	0.736	2.15046e-72	8.76118e-24	2.05187e-76	chromobox 3 [Source:MGI Symbol;Acc:MGI:108515]
2	Tmsb10	7.60028e-49	0.457575	1	0.966	1.59309e-44	1.29056e-76	0.271293	0.999	0.953	2.70514e-72	7.60028e-49	2.58112e-76	thymosin, beta 10 [Source:MGI Symbol;Acc:MGI:109146]
2	Anapc5	7.16647e-33	0.339939	0.794	0.586	1.50216e-28	6.62135e-76	0.283068	0.826	0.645	1.3879e-71	7.16647e-33	1.32427e-75	anaphase-promoting complex subunit 5 [Source:MGI Symbol;Acc:MGI:1929722]
2	Tram1	8.01335e-53	0.456421	0.864	0.651	1.67968e-48	4.67928e-75	0.310703	0.796	0.637	9.80824e-71	8.01335e-53	9.35856e-75	translocating chain-associating membrane protein 1 [Source:MGI Symbol;Acc:MGI:1919515]
2	Tyms	2.65836e-21	0.399358	0.264	0.125	5.57218e-17	5.40419e-75	0.410469	0.278	0.122	1.13277e-70	2.65836e-21	1.08084e-74	thymidylate synthase [Source:MGI Symbol;Acc:MGI:98878]
2	Tfdp1	1.11249e-45	0.321813	0.45	0.191	2.33189e-41	5.65887e-75	0.253073	0.372	0.184	1.18615e-70	1.11249e-45	1.13177e-74	transcription factor Dp 1 [Source:MGI Symbol;Acc:MGI:101934]
2	Dbndd2	1.04174e-24	0.275089	0.449	0.243	2.18358e-20	5.85102e-75	0.276106	0.606	0.366	1.22643e-70	1.04174e-24	1.1702e-74	dysbindin (dystrobrevin binding protein 1) domain containing 2 [Source:MGI Symbol;Acc:MGI:106562]
2	Ptx3	6.13438e-75	0.798658	0.235	0.047	1.28583e-70	1.27261e-67	0.414368	0.143	0.044	2.66752e-63	1.27261e-67	1.22688e-74	pentraxin related gene [Source:MGI Symbol;Acc:MGI:104641]
2	Nucb1	4.91439e-63	0.481557	0.922	0.695	1.03011e-58	2.1473e-73	0.272207	0.87	0.724	4.50096e-69	4.91439e-63	4.29461e-73	nucleobindin 1 [Source:MGI Symbol;Acc:MGI:97388]
2	Rer1	7.0556e-66	0.495663	0.895	0.687	1.47892e-61	7.31999e-73	0.280646	0.842	0.688	1.53434e-68	7.0556e-66	1.464e-72	retention in endoplasmic reticulum sorting receptor 1 [Source:MGI Symbol;Acc:MGI:1915080]
2	Pdia6	3.32151e-61	0.53443	0.963	0.841	6.96222e-57	1.74361e-71	0.273932	0.941	0.855	3.65479e-67	3.32151e-61	3.48723e-71	protein disulfide isomerase associated 6 [Source:MGI Symbol;Acc:MGI:1919103]
2	Cenpb	2.31376e-28	0.291732	0.757	0.55	4.84987e-24	1.98583e-71	0.263603	0.756	0.565	4.1625e-67	2.31376e-28	3.97166e-71	centromere protein B [Source:MGI Symbol;Acc:MGI:88376]
2	Erp44	8.90286e-54	0.416626	0.751	0.447	1.86613e-49	1.60548e-70	0.264036	0.705	0.486	3.36524e-66	8.90286e-54	3.21095e-70	endoplasmic reticulum protein 44 [Source:MGI Symbol;Acc:MGI:1923549]
2	Cfb	2.83207e-70	0.555642	0.384	0.119	5.93629e-66	4.46478e-67	0.252115	0.346	0.169	9.35863e-63	4.46478e-67	5.66413e-70	complement factor B [Source:MGI Symbol;Acc:MGI:105975]
2	Nap1l1	8.83055e-29	0.311938	0.948	0.859	1.85097e-24	1.21772e-67	0.298463	0.934	0.849	2.55246e-63	8.83055e-29	2.43544e-67	nucleosome assembly protein 1-like 1 [Source:MGI Symbol;Acc:MGI:1855693]
2	S100a10	1.63541e-08	0.532501	0.915	0.931	0.000342798	3.34933e-67	0.412776	0.973	0.924	7.02053e-63	1.63541e-08	6.69866e-67	S100 calcium binding protein A10 (calpactin) [Source:MGI Symbol;Acc:MGI:1339468]
2	Ergic3	1.87915e-34	0.336678	0.847	0.618	3.93889e-30	3.8802e-67	0.265387	0.835	0.682	8.13328e-63	1.87915e-34	7.7604e-67	ERGIC and golgi 3 [Source:MGI Symbol;Acc:MGI:1913616]
2	Copa	1.05225e-50	0.423505	0.85	0.605	2.20561e-46	6.36795e-66	0.270214	0.804	0.647	1.33479e-61	1.05225e-50	1.27359e-65	coatomer protein complex subunit alpha [Source:MGI Symbol;Acc:MGI:1334462]
2	Cdk1	4.1772e-19	0.432502	0.19	0.079	8.75584e-15	6.76848e-66	0.392788	0.205	0.08	1.41874e-61	4.1772e-19	1.3537e-65	cyclin-dependent kinase 1 [Source:MGI Symbol;Acc:MGI:88351]
2	Sec61a1	2.418e-65	0.558651	0.876	0.645	5.06836e-61	2.51651e-62	0.26741	0.775	0.6	5.27486e-58	2.51651e-62	4.83599e-65	Sec61 alpha 1 subunit (S. cerevisiae) [Source:MGI Symbol;Acc:MGI:1858417]
2	Stub1	5.4705e-38	0.356811	0.831	0.6	1.14667e-33	2.53917e-64	0.268995	0.791	0.623	5.32235e-60	5.4705e-38	5.07834e-64	STIP1 homology and U-Box containing protein 1 [Source:MGI Symbol;Acc:MGI:1891731]
2	Ccdc12	9.52749e-64	0.518873	0.856	0.601	1.99706e-59	7.27811e-64	0.253589	0.779	0.596	1.52556e-59	9.52749e-64	1.45562e-63	coiled-coil domain containing 12 [Source:MGI Symbol;Acc:MGI:1919904]
2	Dnajc1	4.64383e-41	0.371224	0.777	0.51	9.73392e-37	8.21932e-64	0.252239	0.72	0.526	1.72285e-59	4.64383e-41	1.64386e-63	DnaJ heat shock protein family (Hsp40) member C1 [Source:MGI Symbol;Acc:MGI:103268]
2	Hivep2	1.2913e-19	0.264096	0.561	0.353	2.7067e-15	1.97931e-63	0.267796	0.546	0.336	4.14884e-59	1.2913e-19	3.95863e-63	human immunodeficiency virus type I enhancer binding protein 2 [Source:MGI Symbol;Acc:MGI:1338076]
2	Cbx5	1.46767e-40	0.351679	0.598	0.305	3.07637e-36	1.01273e-61	0.27006	0.627	0.42	2.12279e-57	1.46767e-40	2.02547e-61	chromobox 5 [Source:MGI Symbol;Acc:MGI:109372]
2	Sra1	8.04783e-41	0.408636	0.753	0.51	1.68691e-36	3.20488e-61	0.26598	0.708	0.527	6.71774e-57	8.04783e-41	6.40975e-61	steroid receptor RNA activator 1 [Source:MGI Symbol;Acc:MGI:1344414]
2	Lrrc59	3.44869e-60	0.572878	0.794	0.528	7.2288e-56	1.37016e-57	0.310295	0.638	0.46	2.872e-53	1.37016e-57	6.89738e-60	leucine rich repeat containing 59 [Source:MGI Symbol;Acc:MGI:2138133]
2	Tmem258	4.38077e-44	0.404298	0.944	0.84	9.18253e-40	4.60577e-55	0.2614	0.888	0.8	9.65416e-51	4.38077e-44	9.21155e-55	transmembrane protein 258 [Source:MGI Symbol;Acc:MGI:1916288]
2	Sec61b	6.15893e-44	0.456494	0.983	0.964	1.29097e-39	1.00614e-54	0.251576	0.98	0.953	2.10898e-50	6.15893e-44	2.01229e-54	Sec61 beta subunit [Source:MGI Symbol;Acc:MGI:1913462]
2	Pclaf	8.19788e-14	0.399193	0.184	0.088	1.71836e-09	8.42071e-39	0.484599	0.189	0.092	1.76506e-34	8.19788e-14	1.68414e-38	PCNA clamp associated factor [Source:MGI Symbol;Acc:MGI:1915276]
2	Tpx2	5.58026e-08	0.260728	0.13	0.069	0.00116968	1.24648e-37	0.380301	0.156	0.071	2.61274e-33	5.58026e-08	2.49295e-37	TPX2, microtubule-associated [Source:MGI Symbol;Acc:MGI:1919369]
2	Ccnb2	1.55558e-09	0.276477	0.136	0.068	3.26066e-05	1.34596e-33	0.341043	0.145	0.067	2.82127e-29	1.55558e-09	2.69193e-33	cyclin B2 [Source:MGI Symbol;Acc:MGI:88311]
2	Cdc20	3.0943e-06	0.266428	0.105	0.056	0.0648596	3.43217e-32	0.288645	0.127	0.056	7.19416e-28	3.0943e-06	6.86433e-32	cell division cycle 20 [Source:MGI Symbol;Acc:MGI:1859866]
2	Birc5	2.04846e-13	0.381826	0.165	0.076	4.29377e-09	2.44171e-31	0.385321	0.158	0.077	5.11806e-27	2.04846e-13	4.88342e-31	baculoviral IAP repeat-containing 5 [Source:MGI Symbol;Acc:MGI:1203517]
2	Cenpf	3.31311e-05	0.303026	0.107	0.062	0.694461	1.5713e-25	0.420735	0.141	0.071	3.2936e-21	3.31311e-05	3.1426e-25	centromere protein F [Source:MGI Symbol;Acc:MGI:1313302]
2	Selenoh	4.21313e-06	0.279777	0.384	0.293	0.0883114	1.08954e-17	0.332877	0.368	0.279	2.28379e-13	4.21313e-06	2.17908e-17	selenoprotein H [Source:MGI Symbol;Acc:MGI:1919907]
2	Top2a	0.00293561	0.31964	0.159	0.119	1	6.23975e-14	0.574269	0.172	0.114	1.30791e-09	0.00293561	1.24795e-13	topoisomerase (DNA) II alpha [Source:MGI Symbol;Acc:MGI:98790]
2	Ube2c	2.46633e-05	0.380595	0.115	0.067	0.516968	9.15511e-12	0.368025	0.11	0.066	1.919e-07	2.46633e-05	1.83102e-11	ubiquitin-conjugating enzyme E2C [Source:MGI Symbol;Acc:MGI:1915862]
2	Prc1	0.000112021	0.320697	0.128	0.082	1	4.75582e-09	0.387627	0.15	0.106	9.96868e-05	0.000112021	9.51164e-09	protein regulator of cytokinesis 1 [Source:MGI Symbol;Acc:MGI:1858961]
2	Hist1h2ap	0.00122547	0.775679	0.124	0.085	1	4.12955e-05	0.749965	0.101	0.075	0.865596	0.00122547	8.25894e-05	histone cluster 1, H2ap [Source:MGI Symbol;Acc:MGI:3710573]
3	Gm42418	1.04902e-72	1.18915	1	1	2.19885e-68	1.00518e-191	1.12404	1	1	2.10695e-187	1.04902e-72	2.01036e-191	NA
3	AY036118	1.31249e-43	0.914108	1	0.911	2.75112e-39	1.36916e-167	1.41697	0.996	0.925	2.86989e-163	1.31249e-43	2.73831e-167	NA
3	S100b	1.71813e-13	0.366501	0.411	0.253	3.60138e-09	1.2266e-140	0.589579	0.781	0.359	2.57107e-136	1.71813e-13	2.45319e-140	S100 protein, beta polypeptide, neural [Source:MGI Symbol;Acc:MGI:98217]
3	Dbi	1.17139e-13	0.460604	0.983	0.921	2.45536e-09	2.03612e-127	0.988933	0.993	0.948	4.2679e-123	1.17139e-13	4.07223e-127	diazepam binding inhibitor [Source:MGI Symbol;Acc:MGI:94865]
3	Ccnd1	3.76192e-41	0.673396	0.914	0.552	7.88536e-37	8.78604e-119	0.842766	0.962	0.617	1.84164e-114	3.76192e-41	1.75721e-118	cyclin D1 [Source:MGI Symbol;Acc:MGI:88313]
3	Gpm6b	8.2858e-35	0.734195	0.844	0.492	1.73679e-30	4.16366e-111	0.905509	0.967	0.603	8.72745e-107	8.2858e-35	8.32733e-111	glycoprotein m6b [Source:MGI Symbol;Acc:MGI:107672]
3	Rps26	2.70418e-05	0.329115	0.992	0.998	0.566823	3.61449e-91	0.629203	0.999	0.999	7.57634e-87	2.70418e-05	7.22899e-91	ribosomal protein S26 [Source:MGI Symbol;Acc:MGI:1351628]
3	Lars2	3.05656e-48	1.03037	1	0.956	6.40686e-44	2.24483e-90	0.783187	0.988	0.896	4.70538e-86	3.05656e-48	4.48966e-90	leucyl-tRNA synthetase, mitochondrial [Source:MGI Symbol;Acc:MGI:2142973]
3	Sh3pxd2a	7.46311e-09	0.751159	0.433	0.341	0.000156434	1.02947e-86	0.801481	0.887	0.574	2.15788e-82	7.46311e-09	2.05895e-86	SH3 and PX domains 2A [Source:MGI Symbol;Acc:MGI:1298393]
3	Tpt1	3.36253e-07	0.469328	1	1	0.00704819	1.92756e-76	0.560895	1	1	4.04035e-72	3.36253e-07	3.85512e-76	tumor protein, translationally-controlled 1 [Source:MGI Symbol;Acc:MGI:104890]
3	Cavin1	5.00688e-31	0.452911	0.769	0.458	1.04949e-26	6.93449e-73	0.414049	0.894	0.543	1.45354e-68	5.00688e-31	1.3869e-72	caveolae associated 1 [Source:MGI Symbol;Acc:MGI:1277968]
3	Rps12	3.48085e-05	0.368225	0.992	0.999	0.729622	2.41499e-72	0.538086	0.999	0.999	5.06206e-68	3.48085e-05	4.82998e-72	ribosomal protein S12 [Source:MGI Symbol;Acc:MGI:98105]
3	Lgals1	1.57292e-11	0.305614	0.987	0.936	3.29699e-07	6.03232e-66	0.533765	0.997	0.956	1.26444e-61	1.57292e-11	1.20646e-65	lectin, galactose binding, soluble 1 [Source:MGI Symbol;Acc:MGI:96777]
3	Cyb5r3	1.48015e-16	0.860766	0.904	0.674	3.10255e-12	7.22994e-66	0.877178	0.959	0.716	1.51547e-61	1.48015e-16	1.44599e-65	cytochrome b5 reductase 3 [Source:MGI Symbol;Acc:MGI:94893]
3	Map4	6.44339e-16	0.682911	0.735	0.559	1.3506e-11	1.54874e-65	0.74639	0.889	0.621	3.24632e-61	6.44339e-16	3.09748e-65	microtubule-associated protein 4 [Source:MGI Symbol;Acc:MGI:97178]
3	Arpc1b	0.859604	0.345723	0.979	0.988	1	2.18306e-61	0.74931	0.994	0.992	4.57591e-57	0.859604	4.36612e-61	actin related protein 2/3 complex, subunit 1B [Source:MGI Symbol;Acc:MGI:1343142]
3	Rps17	2.04366e-05	0.252669	0.989	0.996	0.428371	3.63019e-60	0.480499	0.998	0.993	7.60925e-56	2.04366e-05	7.26039e-60	ribosomal protein S17 [Source:MGI Symbol;Acc:MGI:1309526]
3	Cenpb	2.60392e-12	0.523263	0.707	0.552	5.45809e-08	1.87351e-55	0.591872	0.807	0.567	3.92707e-51	2.60392e-12	3.74702e-55	centromere protein B [Source:MGI Symbol;Acc:MGI:88376]
3	Rps20	3.88167e-05	0.278196	0.994	0.999	0.813636	1.32219e-51	0.435161	0.999	0.999	2.77145e-47	3.88167e-05	2.64439e-51	ribosomal protein S20 [Source:MGI Symbol;Acc:MGI:1914677]
3	Pea15a	3.32584e-06	0.266478	0.623	0.49	0.0697129	4.81525e-50	0.403165	0.831	0.556	1.00932e-45	3.32584e-06	9.6305e-50	phosphoprotein enriched in astrocytes 15A [Source:MGI Symbol;Acc:MGI:104799]
3	Wwtr1	5.22245e-10	0.448822	0.568	0.412	1.09468e-05	8.78786e-50	0.449954	0.78	0.499	1.84202e-45	5.22245e-10	1.75757e-49	WW domain containing transcription regulator 1 [Source:MGI Symbol;Acc:MGI:1917649]
3	Selenow	0.000691922	0.453023	0.955	0.904	1	1.00442e-44	0.582178	0.994	0.933	2.10537e-40	0.000691922	2.00885e-44	selenoprotein W [Source:MGI Symbol;Acc:MGI:1100878]
3	Anxa5	3.32479e-05	0.297591	0.957	0.875	0.69691	4.51548e-43	0.459733	0.992	0.934	9.4649e-39	3.32479e-05	9.03096e-43	annexin A5 [Source:MGI Symbol;Acc:MGI:106008]
3	Map1b	0.160552	0.430439	0.205	0.262	1	1.16045e-41	0.419751	0.64	0.411	2.43241e-37	0.160552	2.32089e-41	microtubule-associated protein 1B [Source:MGI Symbol;Acc:MGI:1306778]
3	Rpl36a	1.13284e-05	0.291509	0.976	0.992	0.237454	1.4554e-41	0.488186	0.995	0.989	3.05066e-37	1.13284e-05	2.91079e-41	ribosomal protein L36A [Source:MGI Symbol;Acc:MGI:1201789]
3	Atp5e	0.0746569	0.266514	0.979	0.983	1	1.48676e-39	0.511231	0.995	0.984	3.1164e-35	0.0746569	2.97352e-39	ATP synthase, H+ transporting, mitochondrial F1 complex, epsilon subunit [Source:MGI Symbol;Acc:MGI:1855697]
3	Rpl24	2.32566e-05	0.257356	0.991	0.999	0.487482	3.02923e-35	0.38236	0.998	0.998	6.34957e-31	2.32566e-05	6.05846e-35	ribosomal protein L24 [Source:MGI Symbol;Acc:MGI:1915443]
3	Rpl10a	5.67874e-06	0.283299	0.991	0.997	0.119032	1.94216e-31	0.340069	0.996	0.996	4.07097e-27	5.67874e-06	3.88433e-31	ribosomal protein L10A [Source:MGI Symbol;Acc:MGI:1343877]
3	Gas5	0.432437	0.260408	0.932	0.816	1	2.94783e-27	0.500762	0.984	0.89	6.17894e-23	0.432437	5.89565e-27	growth arrest specific 5 [Source:MGI Symbol;Acc:MGI:95659]
3	Rpl22l1	9.33522e-06	0.288128	0.968	0.962	0.195675	7.87286e-27	0.401843	0.997	0.957	1.65023e-22	9.33522e-06	1.57457e-26	ribosomal protein L22 like 1 [Source:MGI Symbol;Acc:MGI:1915278]
3	Spop	5.6444e-09	0.330093	0.79	0.618	0.000118312	9.12461e-27	0.369533	0.861	0.646	1.91261e-22	5.6444e-09	1.82492e-26	speckle-type BTB/POZ protein [Source:MGI Symbol;Acc:MGI:1343085]
3	Tpm1	3.11877e-20	0.887846	0.841	0.56	6.53725e-16	2.53108e-26	0.763272	0.94	0.67	5.30539e-22	3.11877e-20	5.06215e-26	tropomyosin 1, alpha [Source:MGI Symbol;Acc:MGI:98809]
3	Bag1	0.000270582	0.382613	0.904	0.789	1	1.07416e-25	0.546945	0.941	0.776	2.25155e-21	0.000270582	2.14832e-25	BCL2-associated athanogene 1 [Source:MGI Symbol;Acc:MGI:108047]
3	Selenof	0.00777158	0.298987	0.961	0.92	1	2.23398e-25	0.475961	0.993	0.95	4.68264e-21	0.00777158	4.46795e-25	selenoprotein F [Source:MGI Symbol;Acc:MGI:1927947]
3	Ppp1r14b	7.03571e-06	0.259624	0.938	0.834	0.147476	7.7666e-25	0.411798	0.975	0.818	1.62796e-20	7.03571e-06	1.55332e-24	protein phosphatase 1, regulatory inhibitor subunit 14B [Source:MGI Symbol;Acc:MGI:107682]
3	Ptms	1.74718e-09	0.361456	0.972	0.912	3.66226e-05	4.1799e-24	0.381575	0.993	0.942	8.76149e-20	1.74718e-09	8.3598e-24	parathymosin [Source:MGI Symbol;Acc:MGI:1916452]
3	Rps4x	0.00898711	0.260644	0.996	0.998	1	7.839e-23	0.330432	1	0.999	1.64313e-18	0.00898711	1.5678e-22	ribosomal protein S4, X-linked [Source:MGI Symbol;Acc:MGI:98158]
3	Map1lc3a	6.05622e-16	0.319567	0.786	0.548	1.26944e-11	1.81534e-21	0.250997	0.921	0.673	3.80514e-17	6.05622e-16	3.63069e-21	microtubule-associated protein 1 light chain 3 alpha [Source:MGI Symbol;Acc:MGI:1915661]
3	Eef1b2	0.00168311	0.271464	0.983	0.989	1	1.99886e-20	0.344518	0.996	0.985	4.18981e-16	0.00168311	3.99772e-20	eukaryotic translation elongation factor 1 beta 2 [Source:MGI Symbol;Acc:MGI:1929520]
[truncated: 28,119 more rows]

## Sheet: B. Cluster identities
Cluster number	Cell type annotation			List of acronyms used
`1`	"NC Zeb2"			NC	neural crest
`2`	"CAF Meg3"			CAF	cancer-associated fibroblast
`3`	"Lo qual"			Mac	Macrophage
`4`	"CAF Wif1"			Tc	Cytotoxic T cell
`5`	"Mac Mrc1"			Treg	Regulatory T cell
`6`	"Monocyte"			Th	Helper T cell
`7`	"Tc"			cDC	Conventional dendritic cell
`8`	"NC arrested"			mDC	Migratory/mature dendritic cell
`9`	"Treg"			pDC	Plasmacytoid dendritic cell
`10`	"Melanocyte"			BEC	Blood vessel endothelial cell
`11`	"CAF Lrrc15"			LEC	Lymphatic vessel endothelial cell
`12`	"NC Aqp1"			NK	Natural killer cell
`13`	"Th"
`14`	"Lo qual"
`15`	"Eosinophil"
`16`	"NC Hapln1"
`17`	"CAF Fbln1"
`18`	"Mac Atp6v0d2"
`19`	"Mac Arg1"
`20`	"Neutrophil"
`21`	"cDC2"
`22`	"BEC"
`23`	"Lo qual"
`24`	"mDC"
`25`	"Mac Retnla"
`26`	"Lo qual"
`27`	"pDC"
`28`	"Keratinocyte"
`29`	"NK"
`30`	"LEC"
`31`	"NC Ki-67"
`32`	"cDC1"
`33`	"Lo qual"
`34`	"Mast"
`35`	"Pericyte"
`36`	"Basophil"
`37`	"Adventitial"
`38`	"B"
`39`	"Lo qual"

## Sheet: C. dKO vs WT DEG per cluster
cluster_id	gene	p_val	avg_log2FC	pct.1	pct.2	p_val_adj	description
CAF Meg3	Dpt	3.13282e-165	-2.05199	0.58	0.963	7.06419e-161	dermatopontin [Source:MGI Symbol;Acc:MGI:1928392]
CAF Meg3	Col6a6	2.71666e-154	-1.61573	0.375	0.876	6.12579e-150	collagen, type VI, alpha 6 [Source:MGI Symbol;Acc:MGI:2444259]
NC arrested	AI506816	2.82174e-129	0.721323	0.817	0.278	6.36274e-125	expressed sequence AI506816 [Source:MGI Symbol;Acc:MGI:2140929]
NC Zeb2	9030025P20Rik	2.53166e-124	-1.12917	0.233	0.688	5.70863e-120	RIKEN cDNA 9030025P20 gene [Source:MGI Symbol;Acc:MGI:3583895]
CAF Meg3	Gpx3	1.10523e-123	-1.42661	0.427	0.887	2.49219e-119	glutathione peroxidase 3 [Source:MGI Symbol;Acc:MGI:105102]
CAF Meg3	Spp1	1.91448e-117	-1.38788	0.591	0.955	4.31697e-113	secreted phosphoprotein 1 [Source:MGI Symbol;Acc:MGI:98389]
CAF Meg3	P4ha3	6.54741e-116	-0.576904	0.18	0.682	1.47638e-111	procollagen-proline, 2-oxoglutarate 4-dioxygenase (proline 4-hydroxylase), alpha polypeptide III [Source:MGI Symbol;Acc:MGI:2444049]
CAF Meg3	Mgp	2.07062e-113	2.1572	0.981	0.868	4.66905e-109	matrix Gla protein [Source:MGI Symbol;Acc:MGI:96976]
CAF Meg3	Ly6c1	6.87529e-112	-0.977623	0.125	0.586	1.55031e-107	lymphocyte antigen 6 complex, locus C1 [Source:MGI Symbol;Acc:MGI:96882]
CAF Meg3	Sft2d1	1.4347e-111	-0.310038	0.112	0.571	3.23511e-107	SFT2 domain containing 1 [Source:MGI Symbol;Acc:MGI:1918689]
CAF Meg3	Itga1	7.19579e-111	1.33892	0.938	0.68	1.62258e-106	integrin alpha 1 [Source:MGI Symbol;Acc:MGI:96599]
CAF Meg3	Ly6a	1.52382e-109	-1.46455	0.373	0.835	3.43605e-105	lymphocyte antigen 6 complex, locus A [Source:MGI Symbol;Acc:MGI:107527]
CAF Wif1	AI506816	2.77372e-104	0.799827	0.672	0.151	6.25447e-100	expressed sequence AI506816 [Source:MGI Symbol;Acc:MGI:2140929]
NC arrested	Gm12166	1.79801e-103	0.335517	0.625	0.095	4.05433e-99	predicted gene 12166 [Source:MGI Symbol;Acc:MGI:3650635]
CAF Meg3	Barx2	1.51039e-101	-0.589634	0.119	0.542	3.40578e-97	BarH-like homeobox 2 [Source:MGI Symbol;Acc:MGI:109617]
CAF Meg3	Tgfbi	2.36604e-100	1.22832	0.877	0.509	5.33518e-96	transforming growth factor, beta induced [Source:MGI Symbol;Acc:MGI:99959]
NC arrested	Coch	1.59055e-98	1.42248	0.573	0.073	3.58653e-94	cochlin [Source:MGI Symbol;Acc:MGI:1278313]
NC Zeb2	AI506816	3.21521e-97	1.08184	0.557	0.121	7.24998e-93	expressed sequence AI506816 [Source:MGI Symbol;Acc:MGI:2140929]
Mac Mrc1	Arsb	1.67377e-96	1.13907	0.823	0.379	3.77419e-92	arylsulfatase B [Source:MGI Symbol;Acc:MGI:88075]
NC arrested	Ucp2	3.30806e-94	-0.974394	0.571	0.949	7.45934e-90	uncoupling protein 2 (mitochondrial, proton carrier) [Source:MGI Symbol;Acc:MGI:109354]
NC Zeb2	Ucp2	9.22814e-94	-0.764446	0.26	0.67	2.08085e-89	uncoupling protein 2 (mitochondrial, proton carrier) [Source:MGI Symbol;Acc:MGI:109354]
Mac Mrc1	Cst3	1.29844e-92	0.91678	1	0.993	2.92784e-88	cystatin C [Source:MGI Symbol;Acc:MGI:102519]
CAF Meg3	Cthrc1	2.3563e-92	-1.38406	0.565	0.907	5.31322e-88	collagen triple helix repeat containing 1 [Source:MGI Symbol;Acc:MGI:1915838]
NC arrested	Sft2d1	4.47669e-92	-0.383888	0.219	0.766	1.00945e-87	SFT2 domain containing 1 [Source:MGI Symbol;Acc:MGI:1918689]
CAF Meg3	Nr2f2	1.51484e-91	1.16242	0.903	0.676	3.41581e-87	nuclear receptor subfamily 2, group F, member 2 [Source:MGI Symbol;Acc:MGI:1352452]
Mac Mrc1	Gm12166	1.88822e-91	0.843276	0.582	0.06	4.25775e-87	predicted gene 12166 [Source:MGI Symbol;Acc:MGI:3650635]
CAF Meg3	Loxl1	3.39457e-91	-0.830045	0.922	0.984	7.65441e-87	lysyl oxidase-like 1 [Source:MGI Symbol;Acc:MGI:106096]
NC Zeb2	Kcna1	2.73189e-90	1.41186	0.781	0.443	6.16014e-86	potassium voltage-gated channel, shaker-related subfamily, member 1 [Source:MGI Symbol;Acc:MGI:96654]
CAF Meg3	Mfap4	9.0821e-90	-1.16482	0.411	0.86	2.04792e-85	microfibrillar-associated protein 4 [Source:MGI Symbol;Acc:MGI:1342276]
CAF Meg3	Lsp1	3.04434e-89	-0.984802	0.884	0.977	6.86469e-85	lymphocyte specific 1 [Source:MGI Symbol;Acc:MGI:96832]
CAF Meg3	Tmed3	5.43158e-89	-0.677846	0.949	0.973	1.22477e-84	transmembrane p24 trafficking protein 3 [Source:MGI Symbol;Acc:MGI:1913361]
CAF Meg3	Col4a2	9.28308e-88	1.03616	0.99	0.86	2.09324e-83	collagen, type IV, alpha 2 [Source:MGI Symbol;Acc:MGI:88455]
CAF Meg3	H19	1.2986e-87	-1.80702	0.299	0.738	2.92821e-83	H19, imprinted maternally expressed transcript [Source:MGI Symbol;Acc:MGI:95891]
CAF Meg3	Bmp1	3.28404e-87	-0.761904	0.925	0.975	7.40517e-83	bone morphogenetic protein 1 [Source:MGI Symbol;Acc:MGI:88176]
CAF Meg3	Eln	7.56676e-87	-1.09588	0.252	0.678	1.70623e-82	elastin [Source:MGI Symbol;Acc:MGI:95317]
Mac Mrc1	Spp1	1.98522e-85	-0.981185	0.579	0.956	4.47647e-81	secreted phosphoprotein 1 [Source:MGI Symbol;Acc:MGI:98389]
CAF Meg3	F2rl1	1.48938e-84	-0.793724	0.187	0.6	3.3584e-80	coagulation factor II (thrombin) receptor-like 1 [Source:MGI Symbol;Acc:MGI:101910]
CAF Meg3	Ace	3.36299e-83	-0.462281	0.181	0.598	7.5832e-79	angiotensin I converting enzyme (peptidyl-dipeptidase A) 1 [Source:MGI Symbol;Acc:MGI:87874]
NC arrested	Ctsh	3.07915e-82	-1.31026	0.781	0.96	6.94318e-78	cathepsin H [Source:MGI Symbol;Acc:MGI:107285]
NC Zeb2	Spp1	3.9827e-82	-0.924175	0.474	0.866	8.98059e-78	secreted phosphoprotein 1 [Source:MGI Symbol;Acc:MGI:98389]
CAF Meg3	Plagl1	1.82498e-81	-0.924166	0.397	0.792	4.11516e-77	pleiomorphic adenoma gene-like 1 [Source:MGI Symbol;Acc:MGI:1100874]
CAF Meg3	Piezo2	3.29088e-81	0.809224	0.698	0.26	7.4206e-77	piezo-type mechanosensitive ion channel component 2 [Source:MGI Symbol;Acc:MGI:1918781]
NC Zeb2	Hddc3	7.36432e-81	-0.401072	0.13	0.475	1.66058e-76	HD domain containing 3 [Source:MGI Symbol;Acc:MGI:1915945]
CAF Meg3	Tnc	3.06627e-80	-2.20536	0.532	0.843	6.91412e-76	tenascin C [Source:MGI Symbol;Acc:MGI:101922]
CAF Meg3	Lox	6.26815e-80	-1.05921	0.542	0.872	1.4134e-75	lysyl oxidase [Source:MGI Symbol;Acc:MGI:96817]
CAF Meg3	Igfbp5	1.08571e-79	-1.77031	0.365	0.769	2.44817e-75	insulin-like growth factor binding protein 5 [Source:MGI Symbol;Acc:MGI:96440]
CAF Meg3	Meox2	1.68399e-79	0.946462	0.925	0.658	3.79723e-75	mesenchyme homeobox 2 [Source:MGI Symbol;Acc:MGI:103219]
CAF Meg3	Fndc1	4.31381e-79	-0.951679	0.531	0.866	9.72722e-75	fibronectin type III domain containing 1 [Source:MGI Symbol;Acc:MGI:1915905]
CAF Meg3	Hmcn2	4.35272e-79	-0.518356	0.06	0.365	9.81494e-75	hemicentin 2 [Source:MGI Symbol;Acc:MGI:2677838]
CAF Meg3	P4hb	2.29127e-78	-0.570827	0.978	0.99	5.16658e-74	prolyl 4-hydroxylase, beta polypeptide [Source:MGI Symbol;Acc:MGI:97464]
CAF Meg3	Cfh	2.00221e-77	1.17824	0.758	0.427	4.51479e-73	complement component factor h [Source:MGI Symbol;Acc:MGI:88385]
NC Zeb2	Col28a1	1.06606e-76	-0.591344	0.058	0.321	2.40387e-72	collagen, type XXVIII, alpha 1 [Source:MGI Symbol;Acc:MGI:2685312]
CAF Meg3	Srpx2	2.69431e-76	-0.605696	0.36	0.761	6.0754e-72	sushi-repeat-containing protein, X-linked 2 [Source:MGI Symbol;Acc:MGI:1916042]
CAF Meg3	Egflam	3.6312e-76	0.652425	0.623	0.171	8.18799e-72	EGF-like, fibronectin type III and laminin G domains [Source:MGI Symbol;Acc:MGI:2146149]
CAF Meg3	Pi16	4.19639e-75	-1.27776	0.558	0.847	9.46244e-71	peptidase inhibitor 16 [Source:MGI Symbol;Acc:MGI:1921366]
CAF Lrrc15	AI506816	4.99293e-75	0.772446	0.717	0.147	1.12586e-70	expressed sequence AI506816 [Source:MGI Symbol;Acc:MGI:2140929]
CAF Meg3	Rbp4	6.3035e-75	-0.397262	0.086	0.417	1.42138e-70	retinol binding protein 4, plasma [Source:MGI Symbol;Acc:MGI:97879]
Mac Mrc1	Serinc3	7.01899e-75	0.854747	0.997	0.945	1.58271e-70	serine incorporator 3 [Source:MGI Symbol;Acc:MGI:1349457]
CAF Meg3	Galnt16	1.36449e-74	-0.313405	0.063	0.369	3.07678e-70	polypeptide N-acetylgalactosaminyltransferase 16 [Source:MGI Symbol;Acc:MGI:1917754]
CAF Lrrc15	Mgp	9.66947e-74	2.43277	0.969	0.758	2.18037e-69	matrix Gla protein [Source:MGI Symbol;Acc:MGI:96976]
CAF Meg3	AI506816	3.89579e-73	0.617784	0.57	0.153	8.78461e-69	expressed sequence AI506816 [Source:MGI Symbol;Acc:MGI:2140929]
NC Zeb2	Mlip	5.75943e-73	-0.59906	0.127	0.439	1.29869e-68	muscular LMNA-interacting protein [Source:MGI Symbol;Acc:MGI:1916892]
CAF Meg3	Mest	1.49531e-72	-1.86696	0.627	0.829	3.37178e-68	mesoderm specific transcript [Source:MGI Symbol;Acc:MGI:96968]
CAF Meg3	Thbs4	2.2969e-72	-1.39127	0.075	0.381	5.17927e-68	thrombospondin 4 [Source:MGI Symbol;Acc:MGI:1101779]
CAF Meg3	Tnfrsf11b	1.16999e-71	-0.569002	0.104	0.441	2.63821e-67	tumor necrosis factor receptor superfamily, member 11b (osteoprotegerin) [Source:MGI Symbol;Acc:MGI:109587]
CAF Meg3	Lrrc15	1.39238e-71	-0.838087	0.198	0.592	3.13967e-67	leucine rich repeat containing 15 [Source:MGI Symbol;Acc:MGI:1921738]
CAF Meg3	Adamts2	2.34709e-71	-0.74398	0.886	0.971	5.29245e-67	a disintegrin-like and metallopeptidase (reprolysin type) with thrombospondin type 1 motif, 2 [Source:MGI Symbol;Acc:MGI:1347356]
CAF Meg3	Pianp	2.74742e-71	0.572294	0.787	0.412	6.19515e-67	PILR alpha associated neural protein [Source:MGI Symbol;Acc:MGI:2441908]
CAF Meg3	Arsi	5.08992e-71	-0.375521	0.171	0.55	1.14773e-66	arylsulfatase i [Source:MGI Symbol;Acc:MGI:2670959]
CAF Wif1	Gm12166	2.89287e-70	0.349926	0.427	0.017	6.52313e-66	predicted gene 12166 [Source:MGI Symbol;Acc:MGI:3650635]
CAF Meg3	Thbd	9.10037e-70	0.927516	0.824	0.548	2.05204e-65	thrombomodulin [Source:MGI Symbol;Acc:MGI:98736]
CAF Meg3	Fbn1	1.67965e-69	-0.686508	0.991	0.994	3.78744e-65	fibrillin 1 [Source:MGI Symbol;Acc:MGI:95489]
Mac Mrc1	Sh3bgrl3	2.61403e-69	-0.788547	0.916	0.973	5.89438e-65	SH3 domain binding glutamic acid-rich protein-like 3 [Source:MGI Symbol;Acc:MGI:1920973]
CAF Meg3	Slc29a1	2.9963e-69	0.668884	0.832	0.559	6.75635e-65	solute carrier family 29 (nucleoside transporters), member 1 [Source:MGI Symbol;Acc:MGI:1927073]
CAF Meg3	Col4a1	5.27068e-69	0.876335	0.994	0.895	1.18849e-64	collagen, type IV, alpha 1 [Source:MGI Symbol;Acc:MGI:88454]
CAF Meg3	Serpina3n	3.20935e-68	-0.957842	0.429	0.81	7.23676e-64	serine (or cysteine) peptidase inhibitor, clade A, member 3N [Source:MGI Symbol;Acc:MGI:105045]
CAF Meg3	Gucy1a1	4.24736e-68	0.877063	0.649	0.252	9.57737e-64	guanylate cyclase 1, soluble, alpha 1 [Source:MGI Symbol;Acc:MGI:1926562]
Monocyte	Ifi27l2a	6.65529e-68	1.24296	0.956	0.794	1.5007e-63	interferon, alpha-inducible protein 27 like 2A [Source:MGI Symbol;Acc:MGI:1924183]
NC Aqp1	AI506816	6.13635e-67	1.06102	0.76	0.133	1.38369e-62	expressed sequence AI506816 [Source:MGI Symbol;Acc:MGI:2140929]
CAF Meg3	Palld	9.20221e-67	-0.703951	0.617	0.885	2.07501e-62	palladin, cytoskeletal associated protein [Source:MGI Symbol;Acc:MGI:1919583]
CAF Meg3	Klf9	1.46992e-66	0.915301	0.887	0.728	3.31452e-62	Kruppel-like factor 9 [Source:MGI Symbol;Acc:MGI:1333856]
Mac Mrc1	Gm50022	3.35722e-66	-0.581953	0.163	0.562	7.5702e-62	predicted gene, 50022 [Source:MGI Symbol;Acc:MGI:6275319]
CAF Meg3	Cd81	4.05086e-66	0.598756	0.997	0.975	9.13429e-62	CD81 antigen [Source:MGI Symbol;Acc:MGI:1096398]
CAF Meg3	Igfbp7	4.08247e-66	0.818136	0.998	0.983	9.20556e-62	insulin-like growth factor binding protein 7 [Source:MGI Symbol;Acc:MGI:1352480]
CAF Meg3	Bmper	1.06014e-65	-0.579046	0.247	0.606	2.3905e-61	BMP-binding endothelial regulator [Source:MGI Symbol;Acc:MGI:1920480]
CAF Meg3	Bcat1	5.83067e-65	-0.362913	0.219	0.614	1.31476e-60	branched chain aminotransferase 1, cytosolic [Source:MGI Symbol;Acc:MGI:104861]
Tc	Gm42418	8.98104e-65	-1.21991	1	1	2.02514e-60	NA
CAF Wif1	Apoe	3.92172e-64	2.03042	0.871	0.694	8.84309e-60	apolipoprotein E [Source:MGI Symbol;Acc:MGI:88057]
CAF Meg3	Gm10076	1.09518e-63	-0.761348	0.939	0.977	2.46953e-59	predicted gene 10076 [Source:MGI Symbol;Acc:MGI:3704451]
NC Zeb2	Ermard	2.69339e-63	-0.68446	0.285	0.621	6.07332e-59	ER membrane associated RNA degradation [Source:MGI Symbol;Acc:MGI:1917317]
NC Zeb2	Apoe	5.59581e-63	1.22872	0.927	0.827	1.2618e-58	apolipoprotein E [Source:MGI Symbol;Acc:MGI:88057]
CAF Meg3	Plekha6	6.12805e-63	0.634814	0.617	0.214	1.38182e-58	pleckstrin homology domain containing, family A member 6 [Source:MGI Symbol;Acc:MGI:2388662]
CAF Meg3	Tgfbr2	7.36427e-63	-0.712554	0.948	0.983	1.66057e-58	transforming growth factor, beta receptor II [Source:MGI Symbol;Acc:MGI:98729]
CAF Meg3	Igkc	9.88467e-63	-0.27648	0.064	0.338	2.22889e-58	immunoglobulin kappa constant [Source:MGI Symbol;Acc:MGI:96495]
CAF Meg3	Ssc5d	2.10288e-62	-0.443692	0.328	0.717	4.74179e-58	scavenger receptor cysteine rich family, 5 domains [Source:MGI Symbol;Acc:MGI:3606211]
NC Zeb2	Col20a1	4.15408e-61	0.967423	0.947	0.827	9.36703e-57	collagen, type XX, alpha 1 [Source:MGI Symbol;Acc:MGI:1920618]
CAF Meg3	Pdpn	1.78431e-60	-0.710752	0.737	0.913	4.02343e-56	podoplanin [Source:MGI Symbol;Acc:MGI:103098]
CAF Meg3	Dnaja1	2.75106e-60	0.63919	0.987	0.971	6.20338e-56	DnaJ heat shock protein family (Hsp40) member A1 [Source:MGI Symbol;Acc:MGI:1270129]
CAF Meg3	Ahr	3.19609e-60	0.802841	0.7	0.357	7.20686e-56	aryl-hydrocarbon receptor [Source:MGI Symbol;Acc:MGI:105043]
CAF Wif1	Cd59a	4.20977e-60	0.61242	0.634	0.252	9.4926e-56	CD59a antigen [Source:MGI Symbol;Acc:MGI:109177]
CAF Meg3	Gsn	4.76399e-60	0.801354	0.994	0.967	1.07423e-55	gelsolin [Source:MGI Symbol;Acc:MGI:95851]
CAF Meg3	Mmp2	2.90955e-59	-0.800893	0.884	0.961	6.56073e-55	matrix metallopeptidase 2 [Source:MGI Symbol;Acc:MGI:97009]
Tc	Ms4a4b	3.80728e-59	1.73811	0.559	0.183	8.58503e-55	membrane-spanning 4-domains, subfamily A, member 4B [Source:MGI Symbol;Acc:MGI:1913083]
CAF Meg3	Cdh11	6.42007e-59	0.621893	0.976	0.922	1.44766e-54	cadherin 11 [Source:MGI Symbol;Acc:MGI:99217]
Tc	Lars2	7.18515e-59	-1.20264	0.773	0.952	1.62018e-54	leucyl-tRNA synthetase, mitochondrial [Source:MGI Symbol;Acc:MGI:2142973]
CAF Meg3	Sod3	1.15358e-58	-0.592438	0.244	0.606	2.60121e-54	superoxide dismutase 3, extracellular [Source:MGI Symbol;Acc:MGI:103181]
CAF Meg3	Peak1	1.24245e-58	0.661984	0.863	0.713	2.80161e-54	pseudopodium-enriched atypical kinase 1 [Source:MGI Symbol;Acc:MGI:2442366]
CAF Lrrc15	Apoe	1.25482e-58	2.67822	0.853	0.665	2.82949e-54	apolipoprotein E [Source:MGI Symbol;Acc:MGI:88057]
CAF Meg3	Hsd11b1	1.25533e-58	-0.411489	0.08	0.359	2.83065e-54	hydroxysteroid 11-beta dehydrogenase 1 [Source:MGI Symbol;Acc:MGI:103562]
Monocyte	Gm12166	1.72342e-58	0.477222	0.37	0.034	3.88614e-54	predicted gene 12166 [Source:MGI Symbol;Acc:MGI:3650635]
NC Zeb2	Igkc	1.76416e-58	-0.273926	0.055	0.276	3.978e-54	immunoglobulin kappa constant [Source:MGI Symbol;Acc:MGI:96495]
CAF Meg3	Colec12	3.16983e-58	0.644853	0.933	0.856	7.14765e-54	collectin sub-family member 12 [Source:MGI Symbol;Acc:MGI:2152907]
NC arrested	Hddc3	1.08422e-57	-0.321189	0.25	0.702	2.44481e-53	HD domain containing 3 [Source:MGI Symbol;Acc:MGI:1915945]
NC Zeb2	Tnc	1.19105e-57	-0.908161	0.721	0.888	2.68569e-53	tenascin C [Source:MGI Symbol;Acc:MGI:101922]
CAF Meg3	Jun	1.20434e-57	1.13197	0.964	0.917	2.71566e-53	jun proto-oncogene [Source:MGI Symbol;Acc:MGI:96646]
CAF Meg3	Gm12166	1.47371e-57	0.302387	0.412	0.039	3.32306e-53	predicted gene 12166 [Source:MGI Symbol;Acc:MGI:3650635]
CAF Meg3	Heyl	1.55923e-57	0.56159	0.624	0.26	3.5159e-53	hairy/enhancer-of-split related with YRPW motif-like [Source:MGI Symbol;Acc:MGI:1860511]
CAF Meg3	Man2a1	2.1275e-57	-0.616156	0.842	0.963	4.79729e-53	mannosidase 2, alpha 1 [Source:MGI Symbol;Acc:MGI:104669]
CAF Meg3	Rasgrp2	4.22302e-57	0.648195	0.552	0.194	9.5225e-53	RAS, guanyl releasing protein 2 [Source:MGI Symbol;Acc:MGI:1333849]
CAF Meg3	Dclk1	4.67946e-57	-0.594394	0.623	0.901	1.05517e-52	doublecortin-like kinase 1 [Source:MGI Symbol;Acc:MGI:1330861]
CAF Meg3	Timp1	6.46434e-57	-0.912614	0.901	0.963	1.45764e-52	tissue inhibitor of metalloproteinase 1 [Source:MGI Symbol;Acc:MGI:98752]
CAF Meg3	Ctsl	1.19478e-56	-0.634586	0.97	0.983	2.6941e-52	cathepsin L [Source:MGI Symbol;Acc:MGI:88564]
CAF Meg3	AW551984	1.62911e-56	-0.465555	0.395	0.748	3.67347e-52	expressed sequence AW551984 [Source:MGI Symbol;Acc:MGI:2143322]
Monocyte	Lars2	4.0311e-56	-1.02992	0.795	0.967	9.08972e-52	leucyl-tRNA synthetase, mitochondrial [Source:MGI Symbol;Acc:MGI:2142973]
NC Zeb2	Zbtb20	6.04766e-56	0.8423	0.954	0.934	1.36369e-51	zinc finger and BTB domain containing 20 [Source:MGI Symbol;Acc:MGI:1929213]
CAF Meg3	Olfml2a	1.18588e-55	0.623662	0.65	0.317	2.67405e-51	olfactomedin-like 2A [Source:MGI Symbol;Acc:MGI:2444741]
CAF Meg3	Apoe	1.24267e-55	1.53244	0.773	0.627	2.8021e-51	apolipoprotein E [Source:MGI Symbol;Acc:MGI:88057]
CAF Wif1	Mgp	1.3279e-55	1.40986	0.893	0.683	2.99428e-51	matrix Gla protein [Source:MGI Symbol;Acc:MGI:96976]
NC Zeb2	Srpk2	2.15633e-55	0.759934	0.744	0.594	4.86232e-51	serine/arginine-rich protein specific kinase 2 [Source:MGI Symbol;Acc:MGI:1201408]
CAF Meg3	Col6a2	3.06538e-55	-0.537908	0.997	0.998	6.91212e-51	collagen, type VI, alpha 2 [Source:MGI Symbol;Acc:MGI:88460]
NC Zeb2	Fabp7	3.32942e-55	0.887438	0.909	0.852	7.5075e-51	fatty acid binding protein 7, brain [Source:MGI Symbol;Acc:MGI:101916]
CAF Meg3	Sfrp2	6.21033e-55	-0.918953	0.106	0.386	1.40037e-50	secreted frizzled-related protein 2 [Source:MGI Symbol;Acc:MGI:108078]
NC arrested	Myo7a	8.83872e-55	0.315889	0.412	0.067	1.99304e-50	myosin VIIA [Source:MGI Symbol;Acc:MGI:104510]
Melanocyte	Spp1	1.03167e-54	-1.57743	0.628	0.945	2.32632e-50	secreted phosphoprotein 1 [Source:MGI Symbol;Acc:MGI:98389]
CAF Meg3	Neat1	1.05783e-54	1.34637	0.95	0.885	2.3853e-50	nuclear paraspeckle assembly transcript 1 (non-protein coding) [Source:MGI Symbol;Acc:MGI:1914211]
CAF Meg3	Fabp5	2.08662e-54	-1.06511	0.311	0.658	4.70512e-50	fatty acid binding protein 5, epidermal [Source:MGI Symbol;Acc:MGI:101790]
CAF Meg3	Kitl	2.51531e-54	0.862802	0.671	0.367	5.67177e-50	kit ligand [Source:MGI Symbol;Acc:MGI:96974]
Mac Mrc1	Sft2d1	2.88844e-54	-0.484931	0.199	0.568	6.51314e-50	SFT2 domain containing 1 [Source:MGI Symbol;Acc:MGI:1918689]
NC Zeb2	D430019H16Rik	5.57633e-54	-0.374285	0.127	0.403	1.25741e-49	RIKEN cDNA D430019H16 gene [Source:MGI Symbol;Acc:MGI:2443127]
CAF Meg3	H3f3a	7.90224e-54	0.448156	0.995	0.984	1.78188e-49	H3.3 histone A [Source:MGI Symbol;Acc:MGI:1097686]
CAF Meg3	Pdgfrl	1.50738e-53	-0.623607	0.715	0.926	3.39898e-49	platelet-derived growth factor receptor-like [Source:MGI Symbol;Acc:MGI:1916047]
NC Zeb2	Rps28	2.72115e-53	-0.476275	0.945	0.977	6.13592e-49	ribosomal protein S28 [Source:MGI Symbol;Acc:MGI:1859516]
CAF Meg3	Col18a1	3.35284e-53	0.797134	0.978	0.909	7.56032e-49	collagen, type XVIII, alpha 1 [Source:MGI Symbol;Acc:MGI:88451]
NC Zeb2	Rps29	3.60198e-53	-0.416343	0.975	0.968	8.1221e-49	ribosomal protein S29 [Source:MGI Symbol;Acc:MGI:107681]
NC arrested	Snhg3	3.99229e-53	-0.388498	0.439	0.775	9.00223e-49	small nucleolar RNA host gene 3 [Source:MGI Symbol;Acc:MGI:2684817]
NC Aqp1	Spp1	4.08104e-53	-2.55815	0.58	0.939	9.20234e-49	secreted phosphoprotein 1 [Source:MGI Symbol;Acc:MGI:98389]
Monocyte	Spp1	4.8898e-53	-0.73119	0.628	0.937	1.1026e-48	secreted phosphoprotein 1 [Source:MGI Symbol;Acc:MGI:98389]
NC Zeb2	Hspb2	1.07491e-52	-0.429733	0.154	0.436	2.42382e-48	heat shock protein 2 [Source:MGI Symbol;Acc:MGI:1916503]
CAF Meg3	Egr3	1.20969e-52	0.827587	0.759	0.497	2.72774e-48	early growth response 3 [Source:MGI Symbol;Acc:MGI:1306780]
CAF Meg3	S100a16	1.82056e-52	-0.656356	0.886	0.959	4.10519e-48	S100 calcium binding protein A16 [Source:MGI Symbol;Acc:MGI:1915110]
Treg	Spp1	8.65946e-52	-1.10837	0.384	0.841	1.95262e-47	secreted phosphoprotein 1 [Source:MGI Symbol;Acc:MGI:98389]
CAF Meg3	Dlk1	1.01387e-51	-2.14279	0.241	0.538	2.28617e-47	delta like non-canonical Notch ligand 1 [Source:MGI Symbol;Acc:MGI:94900]
CAF Meg3	Tmod3	1.28697e-51	0.52321	0.92	0.876	2.90199e-47	tropomodulin 3 [Source:MGI Symbol;Acc:MGI:1355315]
Monocyte	Gm42418	1.40097e-51	-1.0684	1	1	3.15904e-47	NA
NC Zeb2	Mid1	3.09536e-51	-0.41643	0.178	0.465	6.97973e-47	midline 1 [Source:MGI Symbol;Acc:MGI:1100537]
Mac Mrc1	Timp1	4.18127e-51	-0.561832	0.158	0.496	9.42834e-47	tissue inhibitor of metalloproteinase 1 [Source:MGI Symbol;Acc:MGI:98752]
Monocyte	Cst3	4.7546e-51	0.718106	0.997	0.996	1.07212e-46	cystatin C [Source:MGI Symbol;Acc:MGI:102519]
CAF Meg3	Ddx5	6.82711e-51	0.523638	0.989	0.969	1.53945e-46	DEAD (Asp-Glu-Ala-Asp) box polypeptide 5 [Source:MGI Symbol;Acc:MGI:105037]
Monocyte	Sh3bgrl3	6.97148e-51	-0.558293	0.971	0.996	1.572e-46	SH3 domain binding glutamic acid-rich protein-like 3 [Source:MGI Symbol;Acc:MGI:1920973]
CAF Meg3	Rpl35	8.77721e-51	-0.444178	0.988	0.988	1.97917e-46	ribosomal protein L35 [Source:MGI Symbol;Acc:MGI:1913739]
CAF Meg3	Il13ra1	9.50824e-51	-0.433754	0.372	0.711	2.14401e-46	interleukin 13 receptor, alpha 1 [Source:MGI Symbol;Acc:MGI:105052]
CAF Meg3	Ucp2	1.05433e-50	-0.531197	0.527	0.833	2.37741e-46	uncoupling protein 2 (mitochondrial, proton carrier) [Source:MGI Symbol;Acc:MGI:109354]
CAF Meg3	Cxcl12	1.09782e-50	-0.807832	0.782	0.932	2.47547e-46	chemokine (C-X-C motif) ligand 12 [Source:MGI Symbol;Acc:MGI:103556]
Melanocyte	Sft2d1	1.2402e-50	-0.313496	0.127	0.579	2.79654e-46	SFT2 domain containing 1 [Source:MGI Symbol;Acc:MGI:1918689]
Melanocyte	Hddc3	1.29333e-50	-0.457457	0.29	0.754	2.91633e-46	HD domain containing 3 [Source:MGI Symbol;Acc:MGI:1915945]
CAF Meg3	Cgnl1	2.20731e-50	0.699821	0.79	0.536	4.97726e-46	cingulin-like 1 [Source:MGI Symbol;Acc:MGI:1915428]
Mac Mrc1	Ifi27l2a	6.92707e-50	1.39959	0.892	0.69	1.56199e-45	interferon, alpha-inducible protein 27 like 2A [Source:MGI Symbol;Acc:MGI:1924183]
Monocyte	Bcl2a1d	8.28518e-50	-0.854039	0.316	0.675	1.86823e-45	B cell leukemia/lymphoma 2 related protein A1d [Source:MGI Symbol;Acc:MGI:1278325]
CAF Meg3	Ncam1	1.18362e-49	-0.695598	0.27	0.579	2.66895e-45	neural cell adhesion molecule 1 [Source:MGI Symbol;Acc:MGI:97281]
CAF Meg3	Rps21	1.23194e-49	-0.365574	0.997	0.998	2.7779e-45	ribosomal protein S21 [Source:MGI Symbol;Acc:MGI:1913731]
CAF Meg3	Surf4	1.4443e-49	-0.434763	0.909	0.967	3.25675e-45	surfeit gene 4 [Source:MGI Symbol;Acc:MGI:98445]
NC Zeb2	Reln	1.79907e-49	-0.271097	0.022	0.173	4.05672e-45	reelin [Source:MGI Symbol;Acc:MGI:103022]
CAF Meg3	Tec	1.88557e-49	0.474554	0.537	0.208	4.25177e-45	tec protein tyrosine kinase [Source:MGI Symbol;Acc:MGI:98662]
Mac Mrc1	Malat1	2.60836e-49	0.737417	0.999	0.989	5.88159e-45	metastasis associated lung adenocarcinoma transcript 1 (non-coding RNA) [Source:MGI Symbol;Acc:MGI:1919539]
Monocyte	Rpl21	2.896e-49	0.500028	0.992	0.997	6.53019e-45	ribosomal protein L21 [Source:MGI Symbol;Acc:MGI:1278340]
Th	Bcl2a1d	2.89949e-49	-1.47654	0.298	0.792	6.53806e-45	B cell leukemia/lymphoma 2 related protein A1d [Source:MGI Symbol;Acc:MGI:1278325]
CAF Meg3	Srpk2	3.33358e-49	0.518996	0.806	0.66	7.51689e-45	serine/arginine-rich protein specific kinase 2 [Source:MGI Symbol;Acc:MGI:1201408]
Mac Mrc1	Igkc	3.68185e-49	-0.332265	0.054	0.322	8.30221e-45	immunoglobulin kappa constant [Source:MGI Symbol;Acc:MGI:96495]
NC Zeb2	Cthrc1	4.36794e-49	-0.444038	0.108	0.344	9.84926e-45	collagen triple helix repeat containing 1 [Source:MGI Symbol;Acc:MGI:1915838]
CAF Meg3	Adam12	5.88512e-49	-0.610793	0.647	0.858	1.32703e-44	a disintegrin and metallopeptidase domain 12 (meltrin alpha) [Source:MGI Symbol;Acc:MGI:105378]
CAF Meg3	Postn	6.39309e-49	-0.723663	0.998	1	1.44158e-44	periostin, osteoblast specific factor [Source:MGI Symbol;Acc:MGI:1926321]
CAF Meg3	C1qtnf3	6.7798e-49	-0.659334	0.092	0.351	1.52878e-44	C1q and tumor necrosis factor related protein 3 [Source:MGI Symbol;Acc:MGI:1932136]
CAF Meg3	H3f3b	8.14468e-49	0.454209	0.996	0.988	1.83654e-44	H3.3 histone B [Source:MGI Symbol;Acc:MGI:1101768]
CAF Meg3	Col6a1	1.05462e-48	-0.533783	0.999	1	2.37806e-44	collagen, type VI, alpha 1 [Source:MGI Symbol;Acc:MGI:88459]
CAF Meg3	Mfap5	2.17646e-48	-0.568602	0.991	0.996	4.90771e-44	microfibrillar associated protein 5 [Source:MGI Symbol;Acc:MGI:1354387]
CAF Meg3	Hsp90ab1	2.38367e-48	0.387798	1	0.992	5.37494e-44	heat shock protein 90 alpha (cytosolic), class B member 1 [Source:MGI Symbol;Acc:MGI:96247]
CAF Lrrc15	Gm12166	3.39821e-48	0.332151	0.479	0.046	7.66262e-44	predicted gene 12166 [Source:MGI Symbol;Acc:MGI:3650635]
CAF Meg3	Col8a1	5.82334e-48	-0.829893	0.524	0.823	1.3131e-43	collagen, type VIII, alpha 1 [Source:MGI Symbol;Acc:MGI:88463]
CAF Meg3	Fkbp10	6.16756e-48	-0.497966	0.837	0.953	1.39072e-43	FK506 binding protein 10 [Source:MGI Symbol;Acc:MGI:104769]
Melanocyte	Gm12166	9.98445e-48	0.286863	0.398	0.033	2.25139e-43	predicted gene 12166 [Source:MGI Symbol;Acc:MGI:3650635]
NC Zeb2	Lars2	1.86676e-47	-0.872099	0.944	0.994	4.20936e-43	leucyl-tRNA synthetase, mitochondrial [Source:MGI Symbol;Acc:MGI:2142973]
CAF Wif1	Sft2d1	4.34867e-47	-0.252359	0.132	0.439	9.80581e-43	SFT2 domain containing 1 [Source:MGI Symbol;Acc:MGI:1918689]
Mac Mrc1	Gm44751	5.98534e-47	-0.489311	0.2	0.537	1.34964e-42	predicted gene 44751 [Source:MGI Symbol;Acc:MGI:5753327]
CAF Wif1	Lars2	7.15547e-47	-0.896444	0.94	0.993	1.61349e-42	leucyl-tRNA synthetase, mitochondrial [Source:MGI Symbol;Acc:MGI:2142973]
CAF Lrrc15	Spp1	1.64009e-46	-1.4904	0.712	0.985	3.69823e-42	secreted phosphoprotein 1 [Source:MGI Symbol;Acc:MGI:98389]
CAF Meg3	Btg2	2.09701e-46	0.918469	0.871	0.711	4.72855e-42	BTG anti-proliferation factor 2 [Source:MGI Symbol;Acc:MGI:108384]
CAF Meg3	Hmcn1	2.15667e-46	-0.407639	0.247	0.563	4.86307e-42	hemicentin 1 [Source:MGI Symbol;Acc:MGI:2685047]
Melanocyte	Sytl2	2.18972e-46	0.931763	0.776	0.46	4.93761e-42	synaptotagmin-like 2 [Source:MGI Symbol;Acc:MGI:1933366]
NC Zeb2	Cadm1	4.35046e-46	0.749802	0.866	0.765	9.80986e-42	cell adhesion molecule 1 [Source:MGI Symbol;Acc:MGI:1889272]
CAF Wif1	Cst3	5.38569e-46	0.531355	0.984	0.977	1.21442e-41	cystatin C [Source:MGI Symbol;Acc:MGI:102519]
CAF Meg3	Egr2	5.54146e-46	0.589234	0.734	0.48	1.24954e-41	early growth response 2 [Source:MGI Symbol;Acc:MGI:95296]
NC Zeb2	Cdh10	5.86801e-46	0.692437	0.417	0.131	1.32318e-41	cadherin 10 [Source:MGI Symbol;Acc:MGI:107436]
CAF Meg3	Ccdc80	9.63687e-46	-0.540638	0.972	0.984	2.17302e-41	coiled-coil domain containing 80 [Source:MGI Symbol;Acc:MGI:1915146]
CAF Meg3	Clec1a	1.51775e-45	0.632172	0.529	0.214	3.42237e-41	C-type lectin domain family 1, member a [Source:MGI Symbol;Acc:MGI:2444151]
Mac Mrc1	C5ar2	2.44749e-45	-0.398511	0.107	0.405	5.51884e-41	complement component 5a receptor 2 [Source:MGI Symbol;Acc:MGI:2442013]
CAF Meg3	Ccnl1	2.64748e-45	0.678088	0.929	0.878	5.96979e-41	cyclin L1 [Source:MGI Symbol;Acc:MGI:1922664]
Mac Mrc1	Snhg3	4.12673e-45	-0.361096	0.114	0.408	9.30536e-41	small nucleolar RNA host gene 3 [Source:MGI Symbol;Acc:MGI:2684817]
Tc	Rpl21	4.1346e-45	0.541507	0.99	0.985	9.32312e-41	ribosomal protein L21 [Source:MGI Symbol;Acc:MGI:1278340]
CAF Fbln1	AI506816	4.56284e-45	0.70979	0.714	0.184	1.02887e-40	expressed sequence AI506816 [Source:MGI Symbol;Acc:MGI:2140929]
CAF Meg3	Cd164	4.6502e-45	-0.463275	0.82	0.951	1.04857e-40	CD164 antigen [Source:MGI Symbol;Acc:MGI:1859568]
CAF Meg3	Eif3k	6.15947e-45	0.41139	0.957	0.922	1.3889e-40	eukaryotic translation initiation factor 3, subunit K [Source:MGI Symbol;Acc:MGI:1921080]
CAF Lrrc15	Bmp1	6.20124e-45	-0.668888	0.981	0.992	1.39832e-40	bone morphogenetic protein 1 [Source:MGI Symbol;Acc:MGI:88176]
CAF Meg3	Rpl31	7.69471e-45	-0.38148	0.978	0.981	1.73508e-40	ribosomal protein L31 [Source:MGI Symbol;Acc:MGI:2149632]
CAF Meg3	Dcbld2	8.05606e-45	-0.474687	0.689	0.889	1.81656e-40	discoidin, CUB and LCCL domain containing 2 [Source:MGI Symbol;Acc:MGI:1920629]
CAF Meg3	Adamts15	1.14609e-44	-0.378162	0.242	0.565	2.58432e-40	a disintegrin-like and metallopeptidase (reprolysin type) with thrombospondin type 1 motif, 15 [Source:MGI Symbol;Acc:MGI:2449569]
CAF Meg3	Uck2	1.27692e-44	-0.296156	0.218	0.534	2.87933e-40	uridine-cytidine kinase 2 [Source:MGI Symbol;Acc:MGI:1931744]
CAF Meg3	Dio2	1.32533e-44	-0.328443	0.055	0.262	2.98848e-40	deiodinase, iodothyronine, type II [Source:MGI Symbol;Acc:MGI:1338833]
NC Zeb2	Matn4	2.65881e-44	0.857678	0.748	0.564	5.99535e-40	matrilin 4 [Source:MGI Symbol;Acc:MGI:1328314]
NC Zeb2	Myh10	2.77702e-44	-0.278498	0.088	0.302	6.26189e-40	myosin, heavy polypeptide 10, non-muscle [Source:MGI Symbol;Acc:MGI:1930780]
CAF Lrrc15	Sft2d1	2.94518e-44	-0.281518	0.137	0.552	6.64108e-40	SFT2 domain containing 1 [Source:MGI Symbol;Acc:MGI:1918689]
CAF Lrrc15	Rplp2	3.92472e-44	-0.41441	1	1	8.84985e-40	ribosomal protein, large P2 [Source:MGI Symbol;Acc:MGI:1914436]
CAF Fbln1	Mgp	4.56281e-44	2.38302	0.995	0.844	1.02887e-39	matrix Gla protein [Source:MGI Symbol;Acc:MGI:96976]
NC Zeb2	Cox7c	4.8961e-44	-0.433467	0.884	0.949	1.10402e-39	cytochrome c oxidase subunit 7C [Source:MGI Symbol;Acc:MGI:103226]
Treg	Rgcc	5.06196e-44	-1.10543	0.118	0.47	1.14142e-39	regulator of cell cycle [Source:MGI Symbol;Acc:MGI:1913464]
CAF Meg3	Ier2	5.44388e-44	0.753256	0.911	0.812	1.22754e-39	immediate early response 2 [Source:MGI Symbol;Acc:MGI:104815]
CAF Meg3	Cxcl1	6.22035e-44	1.29894	0.801	0.573	1.40263e-39	chemokine (C-X-C motif) ligand 1 [Source:MGI Symbol;Acc:MGI:108068]
CAF Meg3	BC028528	1.42131e-43	0.446433	0.674	0.431	3.20491e-39	cDNA sequence BC028528 [Source:MGI Symbol;Acc:MGI:2385885]
CAF Lrrc15	Chl1	1.44217e-43	-1.05156	0.115	0.503	3.25194e-39	cell adhesion molecule L1-like [Source:MGI Symbol;Acc:MGI:1098266]
CAF Meg3	Col5a1	1.4811e-43	-0.454335	0.997	0.996	3.33974e-39	collagen, type V, alpha 1 [Source:MGI Symbol;Acc:MGI:88457]
CAF Meg3	Kctd12	1.73744e-43	0.625526	0.896	0.786	3.91776e-39	potassium channel tetramerisation domain containing 12 [Source:MGI Symbol;Acc:MGI:2145823]
CAF Meg3	Slc16a2	1.80764e-43	-0.277314	0.203	0.509	4.07605e-39	solute carrier family 16 (monocarboxylic acid transporters), member 2 [Source:MGI Symbol;Acc:MGI:1203732]
NC Zeb2	Sfrp5	2.24308e-43	0.804523	0.399	0.119	5.05793e-39	secreted frizzled-related sequence protein 5 [Source:MGI Symbol;Acc:MGI:1860298]
CAF Meg3	Ndrg2	2.60967e-43	0.630742	0.658	0.4	5.88454e-39	N-myc downstream regulated gene 2 [Source:MGI Symbol;Acc:MGI:1352498]
CAF Meg3	Top2b	2.92663e-43	0.520623	0.91	0.88	6.59926e-39	topoisomerase (DNA) II beta [Source:MGI Symbol;Acc:MGI:98791]
CAF Meg3	Egr1	3.26364e-43	0.864569	0.943	0.837	7.35919e-39	early growth response 1 [Source:MGI Symbol;Acc:MGI:95295]
CAF Meg3	Cilp	3.46351e-43	-1.07034	0.499	0.786	7.80986e-39	cartilage intermediate layer protein, nucleotide pyrophosphohydrolase [Source:MGI Symbol;Acc:MGI:2444507]
CAF Meg3	Angptl4	5.33659e-43	-0.51656	0.4	0.722	1.20335e-38	angiopoietin-like 4 [Source:MGI Symbol;Acc:MGI:1888999]
CAF Meg3	P4ha2	5.67042e-43	-0.538751	0.584	0.839	1.27862e-38	procollagen-proline, 2-oxoglutarate 4-dioxygenase (proline 4-hydroxylase), alpha II polypeptide [Source:MGI Symbol;Acc:MGI:894286]
CAF Meg3	Col15a1	8.08384e-43	-0.630749	0.945	0.944	1.82282e-38	collagen, type XV, alpha 1 [Source:MGI Symbol;Acc:MGI:88449]
CAF Meg3	Pmepa1	8.39711e-43	-0.701231	0.867	0.957	1.89346e-38	prostate transmembrane protein, androgen induced 1 [Source:MGI Symbol;Acc:MGI:1929600]
CAF Meg3	Mmp3	1.28912e-42	-1.14428	0.415	0.703	2.90684e-38	matrix metallopeptidase 3 [Source:MGI Symbol;Acc:MGI:97010]
CAF Meg3	C1qtnf6	1.86874e-42	-0.502298	0.926	0.971	4.21382e-38	C1q and tumor necrosis factor related protein 6 [Source:MGI Symbol;Acc:MGI:1919959]
CAF Meg3	Fosb	2.07563e-42	1.07004	0.869	0.802	4.68034e-38	FBJ osteosarcoma oncogene B [Source:MGI Symbol;Acc:MGI:95575]
Monocyte	Mid1	2.30101e-42	-0.563052	0.246	0.585	5.18855e-38	midline 1 [Source:MGI Symbol;Acc:MGI:1100537]
CAF Meg3	Ifitm2	2.59306e-42	0.401631	0.997	0.981	5.84708e-38	interferon induced transmembrane protein 2 [Source:MGI Symbol;Acc:MGI:1933382]
CAF Meg3	Plp2	3.96481e-42	-0.457401	0.527	0.814	8.94026e-38	proteolipid protein 2 [Source:MGI Symbol;Acc:MGI:1298382]
CAF Meg3	Dcn	4.03247e-42	0.492393	1	0.998	9.09281e-38	decorin [Source:MGI Symbol;Acc:MGI:94872]
Mac Mrc1	Apoc2	4.7789e-42	-0.41199	0.116	0.401	1.07759e-37	apolipoprotein C-II [Source:MGI Symbol;Acc:MGI:88054]
CAF Meg3	Aopep	6.7335e-42	0.494945	0.694	0.466	1.51834e-37	aminopeptidase O [Source:MGI Symbol;Acc:MGI:1919311]
CAF Meg3	Col6a3	7.5338e-42	-0.665696	0.998	1	1.6988e-37	collagen, type VI, alpha 3 [Source:MGI Symbol;Acc:MGI:88461]
CAF Meg3	Ctsh	1.09798e-41	-0.614323	0.544	0.804	2.47584e-37	cathepsin H [Source:MGI Symbol;Acc:MGI:107285]
CAF Meg3	Snhg3	1.20468e-41	-0.264728	0.273	0.602	2.71643e-37	small nucleolar RNA host gene 3 [Source:MGI Symbol;Acc:MGI:2684817]
NC Zeb2	Gm42418	1.21136e-41	-0.789545	1	1	2.73151e-37	NA
CAF Meg3	Rpl41	1.30249e-41	-0.319892	0.999	1	2.93698e-37	ribosomal protein L41 [Source:MGI Symbol;Acc:MGI:1915195]
CAF Wif1	Abca8a	1.60901e-41	0.681883	0.546	0.226	3.62816e-37	ATP-binding cassette, sub-family A (ABC1), member 8a [Source:MGI Symbol;Acc:MGI:2386846]
CAF Meg3	Plvap	1.72389e-41	0.453195	0.539	0.229	3.8872e-37	plasmalemma vesicle associated protein [Source:MGI Symbol;Acc:MGI:1890497]
CAF Meg3	Ccl11	3.41781e-41	0.795935	0.895	0.736	7.70682e-37	chemokine (C-C motif) ligand 11 [Source:MGI Symbol;Acc:MGI:103576]
CAF Lrrc15	Cd81	4.63709e-41	0.621921	0.997	0.99	1.04562e-36	CD81 antigen [Source:MGI Symbol;Acc:MGI:1096398]
NC Zeb2	Itga8	5.60988e-41	-0.672438	0.241	0.504	1.26497e-36	integrin alpha 8 [Source:MGI Symbol;Acc:MGI:109442]
CAF Meg3	Cd9	5.65784e-41	0.592254	0.98	0.917	1.27579e-36	CD9 antigen [Source:MGI Symbol;Acc:MGI:88348]
CAF Wif1	Gpc3	6.73607e-41	0.72168	0.834	0.641	1.51892e-36	glypican 3 [Source:MGI Symbol;Acc:MGI:104903]
CAF Meg3	Ifi27l2a	7.09079e-41	0.839779	0.763	0.499	1.5989e-36	interferon, alpha-inducible protein 27 like 2A [Source:MGI Symbol;Acc:MGI:1924183]
Tc	Rgcc	7.80149e-41	-1.11957	0.316	0.698	1.75916e-36	regulator of cell cycle [Source:MGI Symbol;Acc:MGI:1913464]
CAF Meg3	Fkbp11	8.74746e-41	-0.533285	0.801	0.909	1.97247e-36	FK506 binding protein 11 [Source:MGI Symbol;Acc:MGI:1913370]
CAF Meg3	Camk2n1	1.69714e-40	0.443237	0.719	0.513	3.82689e-36	calcium/calmodulin-dependent protein kinase II inhibitor 1 [Source:MGI Symbol;Acc:MGI:1913509]
Monocyte	Gm50022	3.7474e-40	-0.503072	0.251	0.604	8.45001e-36	predicted gene, 50022 [Source:MGI Symbol;Acc:MGI:6275319]
NC Zeb2	Tmsb10	5.41939e-40	-0.475954	0.978	0.983	1.22202e-35	thymosin, beta 10 [Source:MGI Symbol;Acc:MGI:109146]
CAF Meg3	Fos	6.08128e-40	1.04143	0.912	0.852	1.37127e-35	FBJ osteosarcoma oncogene [Source:MGI Symbol;Acc:MGI:95574]
NC arrested	AA465934	6.58503e-40	-0.251699	0.332	0.709	1.48486e-35	expressed sequence AA465934 [Source:MGI Symbol;Acc:MGI:2671018]
CAF Meg3	Rpl36al	7.05173e-40	-0.408925	0.972	0.984	1.5901e-35	ribosomal protein L36A-like [Source:MGI Symbol;Acc:MGI:1913733]
CAF Lrrc15	Igfbp4	7.07067e-40	-0.867681	0.988	1	1.59437e-35	insulin-like growth factor binding protein 4 [Source:MGI Symbol;Acc:MGI:96439]
CAF Meg3	Mmp19	8.13385e-40	-0.500107	0.664	0.878	1.8341e-35	matrix metallopeptidase 19 [Source:MGI Symbol;Acc:MGI:1927899]
CAF Meg3	Zeb1	1.01936e-39	0.534147	0.914	0.849	2.29856e-35	zinc finger E-box binding homeobox 1 [Source:MGI Symbol;Acc:MGI:1344313]
NC Zeb2	Mpp7	1.11835e-39	0.756566	0.601	0.377	2.52177e-35	membrane protein, palmitoylated 7 (MAGUK p55 subfamily member 7) [Source:MGI Symbol;Acc:MGI:1922989]
NC Zeb2	Rpl35	1.15507e-39	-0.448625	0.901	0.95	2.60457e-35	ribosomal protein L35 [Source:MGI Symbol;Acc:MGI:1913739]
NC Hapln1	Coch	1.16075e-39	0.995504	0.424	0.01	2.61738e-35	cochlin [Source:MGI Symbol;Acc:MGI:1278313]
CAF Lrrc15	Itga1	2.25437e-39	0.985273	0.913	0.711	5.08338e-35	integrin alpha 1 [Source:MGI Symbol;Acc:MGI:96599]
CAF Meg3	Mcl1	3.28317e-39	0.525563	0.946	0.907	7.40321e-35	myeloid cell leukemia sequence 1 [Source:MGI Symbol;Acc:MGI:101769]
NC Zeb2	Rplp2	3.98501e-39	-0.35522	0.964	0.971	8.9858e-35	ribosomal protein, large P2 [Source:MGI Symbol;Acc:MGI:1914436]
Monocyte	Malat1	4.20214e-39	0.564003	0.999	0.995	9.47541e-35	metastasis associated lung adenocarcinoma transcript 1 (non-coding RNA) [Source:MGI Symbol;Acc:MGI:1919539]
CAF Meg3	Masp1	5.29978e-39	-0.416102	0.098	0.328	1.19505e-34	mannan-binding lectin serine peptidase 1 [Source:MGI Symbol;Acc:MGI:88492]
CAF Lrrc15	Col4a2	6.45129e-39	0.736926	0.998	0.995	1.4547e-34	collagen, type IV, alpha 2 [Source:MGI Symbol;Acc:MGI:88455]
NC Zeb2	Cdkn1a	7.33193e-39	-0.448103	0.395	0.689	1.65328e-34	cyclin-dependent kinase inhibitor 1A (P21) [Source:MGI Symbol;Acc:MGI:104556]
CAF Meg3	Medag	7.65009e-39	-0.506492	0.681	0.895	1.72502e-34	mesenteric estrogen dependent adipogenesis [Source:MGI Symbol;Acc:MGI:1917967]
CAF Meg3	Pcsk5	8.66757e-39	-0.509719	0.458	0.718	1.95445e-34	proprotein convertase subtilisin/kexin type 5 [Source:MGI Symbol;Acc:MGI:97515]
CAF Meg3	Adgrd1	9.26216e-39	-0.387666	0.348	0.654	2.08852e-34	adhesion G protein-coupled receptor D1 [Source:MGI Symbol;Acc:MGI:3041203]
CAF Meg3	Junb	1.49993e-38	0.918468	0.948	0.918	3.38218e-34	jun B proto-oncogene [Source:MGI Symbol;Acc:MGI:96647]
NC Zeb2	Pcdh20	2.15503e-38	-0.682216	0.514	0.753	4.85937e-34	protocadherin 20 [Source:MGI Symbol;Acc:MGI:2443376]
NC Zeb2	Nrn1	2.34688e-38	0.596831	0.867	0.816	5.29199e-34	neuritin 1 [Source:MGI Symbol;Acc:MGI:1915654]
Monocyte	Apoe	2.55232e-38	-0.977001	0.552	0.85	5.75522e-34	apolipoprotein E [Source:MGI Symbol;Acc:MGI:88057]
CAF Meg3	Ugcg	3.30696e-38	-0.588434	0.612	0.821	7.45687e-34	UDP-glucose ceramide glucosyltransferase [Source:MGI Symbol;Acc:MGI:1332243]
NC Zeb2	Gfra3	3.47826e-38	0.821642	0.818	0.682	7.84314e-34	glial cell line derived neurotrophic factor family receptor alpha 3 [Source:MGI Symbol;Acc:MGI:1201403]
CAF Meg3	Rps28	3.61526e-38	-0.368695	0.998	0.994	8.15206e-34	ribosomal protein S28 [Source:MGI Symbol;Acc:MGI:1859516]
CAF Meg3	Aldh2	3.81712e-38	0.446695	0.889	0.823	8.60723e-34	aldehyde dehydrogenase 2, mitochondrial [Source:MGI Symbol;Acc:MGI:99600]
CAF Meg3	Malat1	3.85209e-38	0.814255	0.998	0.986	8.68609e-34	metastasis associated lung adenocarcinoma transcript 1 (non-coding RNA) [Source:MGI Symbol;Acc:MGI:1919539]
CAF Meg3	Adam33	4.69561e-38	0.657851	0.659	0.435	1.05881e-33	a disintegrin and metallopeptidase domain 33 [Source:MGI Symbol;Acc:MGI:1341813]
Mac Mrc1	Rnaset2a	5.20951e-38	0.571202	0.79	0.639	1.17469e-33	ribonuclease T2A [Source:MGI Symbol;Acc:MGI:1915445]
NC Zeb2	Rps21	5.39329e-38	-0.377261	0.951	0.965	1.21613e-33	ribosomal protein S21 [Source:MGI Symbol;Acc:MGI:1913731]
Treg	Bcl2a1d	6.09242e-38	-0.746495	0.066	0.364	1.37378e-33	B cell leukemia/lymphoma 2 related protein A1d [Source:MGI Symbol;Acc:MGI:1278325]
CAF Meg3	Cldn1	7.56007e-38	0.735569	0.749	0.509	1.70472e-33	claudin 1 [Source:MGI Symbol;Acc:MGI:1276109]
CAF Meg3	Kdelr2	8.05411e-38	-0.411656	0.956	0.969	1.81612e-33	KDEL (Lys-Asp-Glu-Leu) endoplasmic reticulum protein retention receptor 2 [Source:MGI Symbol;Acc:MGI:1914163]
Monocyte	Igkc	8.68764e-38	-0.323216	0.038	0.286	1.95898e-33	immunoglobulin kappa constant [Source:MGI Symbol;Acc:MGI:96495]
CAF Meg3	Ebf2	1.26961e-37	0.563737	0.749	0.517	2.86285e-33	early B cell factor 2 [Source:MGI Symbol;Acc:MGI:894332]
CAF Meg3	Etl4	1.35715e-37	0.414633	0.5	0.219	3.06024e-33	enhancer trap locus 4 [Source:MGI Symbol;Acc:MGI:95454]
CAF Lrrc15	Rpl35	1.60943e-37	-0.524879	0.995	1	3.62911e-33	ribosomal protein L35 [Source:MGI Symbol;Acc:MGI:1913739]
NC Zeb2	Mmp17	1.6377e-37	-0.484853	0.497	0.753	3.69285e-33	matrix metallopeptidase 17 [Source:MGI Symbol;Acc:MGI:1346076]
NC Zeb2	Chl1	2.77335e-37	0.58213	0.924	0.899	6.25363e-33	cell adhesion molecule L1-like [Source:MGI Symbol;Acc:MGI:1098266]
Monocyte	Arsb	2.85096e-37	0.740753	0.52	0.264	6.42863e-33	arylsulfatase B [Source:MGI Symbol;Acc:MGI:88075]
CAF Wif1	Sptbn1	3.67755e-37	0.585525	0.988	0.98	8.29251e-33	spectrin beta, non-erythrocytic 1 [Source:MGI Symbol;Acc:MGI:98388]
CAF Wif1	Rpl35	4.76291e-37	-0.458447	0.971	0.983	1.07399e-32	ribosomal protein L35 [Source:MGI Symbol;Acc:MGI:1913739]
CAF Lrrc15	Hsd11b1	5.2127e-37	-0.88143	0.307	0.673	1.17541e-32	hydroxysteroid 11-beta dehydrogenase 1 [Source:MGI Symbol;Acc:MGI:103562]
CAF Meg3	Rnaset2a	5.69072e-37	0.391247	0.705	0.54	1.2832e-32	ribonuclease T2A [Source:MGI Symbol;Acc:MGI:1915445]
CAF Meg3	Sbsn	7.83013e-37	-0.331538	0.124	0.371	1.76562e-32	suprabasin [Source:MGI Symbol;Acc:MGI:2446326]
CAF Meg3	Rem1	8.08431e-37	0.40484	0.573	0.318	1.82293e-32	rad and gem related GTP binding protein 1 [Source:MGI Symbol;Acc:MGI:1097696]
CAF Meg3	Manf	8.25902e-37	-0.482778	0.938	0.965	1.86233e-32	mesencephalic astrocyte-derived neurotrophic factor [Source:MGI Symbol;Acc:MGI:1922090]
NC Zeb2	AA465934	1.02207e-36	-0.30384	0.269	0.549	2.30466e-32	expressed sequence AA465934 [Source:MGI Symbol;Acc:MGI:2671018]
[truncated: 20,477 more rows]

## Sheet: D. dKO vs WT GSEA Hallmarks
cluster_id	Pathway	Pval	adjPval	qval	FC
[truncated: 1,650 more rows]

## Sheet: E. gene signatures per cluster
cluster_id	gene signature	p_val	avg_log2FC	pct.1	pct.2	p_val_adj
[truncated: 56 more rows]
