# Supplementary material for: MacroH2A restricts inflammatory gene expression in melanoma cancer-associated fibroblasts by coordinating chromatin looping
Source: Nat Cell Biol. 2023 Aug 21;25(9):1332–45. doi: 10.1038/s41556-023-01208-7 (PMC10495263; doi:10.1038/s41556-023-01208-7)
Supplement: Supplementary file 6 — ST analysis. [file 41556_2023_1208_MOESM6_ESM.xlsx]

## Sheet: A. Cluster-specific genes
cluster_id	gene	WT_p_val	WT_avg_log2FC	WT_pct.1	WT_pct.2	WT_p_val_adj	dKO_p_val	dKO_avg_log2FC	dKO_pct.1	dKO_pct.2	dKO_p_val_adj	max_pval	minimump_p_val	description
0	Plp1	9.62447e-40	1.3424	0.955	0.694	1.63087e-35	3.37848e-148	1.88127	1	0.841	5.72483e-144	9.62447e-40	6.75695e-148	proteolipid protein (myelin) 1 [Source:MGI Symbol;Acc:MGI:97623]
0	Ckb	7.71121e-70	1.67596	1	0.92	1.30667e-65	1.2815e-117	1.32434	1	0.821	2.1715e-113	7.71121e-70	2.56299e-117	creatine kinase, brain [Source:MGI Symbol;Acc:MGI:88407]
0	H2-K1	1.24827e-64	1.07475	1	0.999	2.11519e-60	9.55784e-106	1.22648	1	0.921	1.61958e-101	1.24827e-64	1.91157e-105	histocompatibility 2, K1, K region [Source:MGI Symbol;Acc:MGI:95904]
0	mt-Co3	4.30717e-16	0.426365	1	1	7.29849e-12	1.87128e-102	0.839704	1	1	3.17088e-98	4.30717e-16	3.74256e-102	mitochondrially encoded cytochrome c oxidase III [Source:MGI Symbol;Acc:MGI:102502]
0	Zcchc24	3.343e-39	0.92788	0.995	0.853	5.66472e-35	5.56379e-102	1.13568	1	0.865	9.42784e-98	3.343e-39	1.11276e-101	zinc finger, CCHC domain containing 24 [Source:MGI Symbol;Acc:MGI:1919168]
0	Pdha1	2.09647e-49	0.979846	1	0.895	3.55246e-45	1.55535e-81	1.06796	0.997	0.844	2.63553e-77	2.09647e-49	3.11069e-81	pyruvate dehydrogenase E1 alpha 1 [Source:MGI Symbol;Acc:MGI:97532]
0	Trim2	0.000187639	0.328825	0.366	0.27	1	2.03548e-79	1.12729	0.969	0.635	3.44912e-75	0.000187639	4.07096e-79	tripartite motif-containing 2 [Source:MGI Symbol;Acc:MGI:1933163]
0	Dynll2	5.05857e-05	0.314354	0.678	0.644	0.857175	8.54187e-78	1.12062	0.991	0.795	1.44742e-73	5.05857e-05	1.70837e-77	dynein light chain LC8-type 2 [Source:MGI Symbol;Acc:MGI:1915347]
0	Eef1d	2.47727e-38	0.880032	0.98	0.836	4.19774e-34	4.71514e-75	1.03687	0.997	0.914	7.9898e-71	2.47727e-38	9.43028e-75	eukaryotic translation elongation factor 1 delta (guanine nucleotide exchange protein) [Source:MGI Symbol;Acc:MGI:1913906]
0	Ccnd1	1.53443e-32	0.762719	1	0.918	2.60008e-28	1.29836e-68	0.798071	1	0.909	2.20008e-64	1.53443e-32	2.59673e-68	cyclin D1 [Source:MGI Symbol;Acc:MGI:88313]
0	Mlec	2.2337e-52	1.11832	1	0.8	3.78501e-48	1.87182e-64	0.919981	0.994	0.806	3.1718e-60	2.2337e-52	3.74364e-64	malectin [Source:MGI Symbol;Acc:MGI:1924015]
0	Ddx5	7.08166e-31	0.667644	1	0.965	1.19999e-26	1.43678e-58	0.69114	1	0.994	2.43462e-54	7.08166e-31	2.87355e-58	DEAD (Asp-Glu-Ala-Asp) box polypeptide 5 [Source:MGI Symbol;Acc:MGI:105037]
0	Lgi4	3.22083e-22	0.641896	0.99	0.789	5.45769e-18	2.56349e-58	0.760221	1	0.841	4.34383e-54	3.22083e-22	5.12698e-58	leucine-rich repeat LGI family, member 4 [Source:MGI Symbol;Acc:MGI:2180197]
0	Cd24a	1.38998e-55	1.31455	0.98	0.7	2.35532e-51	6.75117e-49	1.09177	0.698	0.445	1.14399e-44	6.75117e-49	2.77996e-55	CD24a antigen [Source:MGI Symbol;Acc:MGI:88323]
0	Ubl5	2.26516e-54	1.12472	0.99	0.856	3.83832e-50	9.73545e-52	0.802796	0.974	0.802	1.64967e-47	9.73545e-52	4.53033e-54	ubiquitin-like 5 [Source:MGI Symbol;Acc:MGI:1913427]
0	Arhgdia	8.21885e-22	0.531274	1	0.982	1.39268e-17	8.71528e-52	0.667513	1	0.963	1.4768e-47	8.21885e-22	1.74306e-51	Rho GDP dissociation inhibitor (GDI) alpha [Source:MGI Symbol;Acc:MGI:2178103]
0	Kctd20	1.16679e-51	1.09423	0.936	0.575	1.97713e-47	1.11934e-46	0.833774	0.869	0.601	1.89673e-42	1.11934e-46	2.33359e-51	potassium channel tetramerisation domain containing 20 [Source:MGI Symbol;Acc:MGI:1914239]
0	Mcrip1	3.51799e-20	0.6452	0.936	0.773	5.96123e-16	3.16311e-46	0.713417	1	0.859	5.3599e-42	3.51799e-20	6.32623e-46	MAPK regulated corepressor interacting protein 1 [Source:MGI Symbol;Acc:MGI:2384752]
0	Itgav	1.52e-05	0.348732	0.906	0.785	0.257564	1.18713e-45	0.682504	1	0.868	2.0116e-41	1.52e-05	2.37427e-45	integrin alpha V [Source:MGI Symbol;Acc:MGI:96608]
0	Ddx39b	1.18401e-44	0.916932	0.985	0.807	2.00631e-40	5.67003e-26	0.554481	0.977	0.854	9.60787e-22	5.67003e-26	2.36802e-44	DEAD (Asp-Glu-Ala-Asp) box polypeptide 39B [Source:MGI Symbol;Acc:MGI:99240]
0	H2-D1	6.82188e-14	0.334305	1	0.992	1.15597e-09	1.28832e-44	0.765971	1	0.878	2.18305e-40	6.82188e-14	2.57663e-44	histocompatibility 2, D region locus 1 [Source:MGI Symbol;Acc:MGI:95896]
0	Vamp8	1.14092e-43	0.908608	0.98	0.822	1.93328e-39	1.35322e-23	0.556796	0.889	0.747	2.29304e-19	1.35322e-23	2.28183e-43	vesicle-associated membrane protein 8 [Source:MGI Symbol;Acc:MGI:1336882]
0	Aldh1a3	8.93799e-43	1.10798	0.856	0.506	1.51454e-38	1.93232e-29	0.547302	0.875	0.622	3.27431e-25	1.93232e-29	1.7876e-42	aldehyde dehydrogenase family 1, subfamily A3 [Source:MGI Symbol;Acc:MGI:1861722]
0	Srsf2	1.60976e-41	0.883351	0.995	0.852	2.72773e-37	8.96239e-10	0.315125	0.994	0.904	1.51868e-05	8.96239e-10	3.21952e-41	serine and arginine-rich splicing factor 2 [Source:MGI Symbol;Acc:MGI:98284]
0	Cd44	1.47063e-38	0.816851	0.995	0.849	2.49199e-34	3.03719e-21	0.490425	0.949	0.758	5.14652e-17	3.03719e-21	2.94127e-38	CD44 antigen [Source:MGI Symbol;Acc:MGI:88338]
0	Blmh	2.46531e-17	0.587812	0.817	0.659	4.17747e-13	1.13571e-35	0.641456	0.977	0.785	1.92446e-31	2.46531e-17	2.27142e-35	bleomycin hydrolase [Source:MGI Symbol;Acc:MGI:1345186]
0	Scd2	5.05972e-27	0.684623	0.995	0.895	8.57369e-23	2.96821e-35	0.626112	1	0.898	5.02963e-31	5.05972e-27	5.93642e-35	stearoyl-Coenzyme A desaturase 2 [Source:MGI Symbol;Acc:MGI:98240]
0	Cox7a2l	3.17671e-32	0.771971	0.975	0.836	5.38294e-28	1.17312e-33	0.636092	0.977	0.843	1.98786e-29	3.17671e-32	2.34624e-33	cytochrome c oxidase subunit 7A2 like [Source:MGI Symbol;Acc:MGI:106015]
0	Pgls	5.74027e-33	0.846469	0.936	0.731	9.72689e-29	2.53745e-32	0.668202	0.883	0.736	4.29971e-28	2.53745e-32	1.14805e-32	6-phosphogluconolactonase [Source:MGI Symbol;Acc:MGI:1913421]
0	Rpl24	7.60388e-32	0.610611	1	0.998	1.28848e-27	7.28861e-17	0.320145	1	1	1.23506e-12	7.28861e-17	1.52078e-31	ribosomal protein L24 [Source:MGI Symbol;Acc:MGI:1915443]
0	Sulf2	6.51158e-31	0.736006	0.965	0.791	1.10339e-26	1.83479e-27	0.543792	0.96	0.743	3.10905e-23	1.83479e-27	1.30232e-30	sulfatase 2 [Source:MGI Symbol;Acc:MGI:1919293]
0	Bsg	9.86546e-12	0.343027	0.995	0.994	1.6717e-07	1.34789e-30	0.486473	1	0.985	2.284e-26	9.86546e-12	2.69578e-30	basigin [Source:MGI Symbol;Acc:MGI:88208]
0	Myo18a	0.000644366	0.27395	0.545	0.497	1	4.31157e-28	0.595773	0.806	0.633	7.30596e-24	0.000644366	8.62315e-28	myosin XVIIIA [Source:MGI Symbol;Acc:MGI:2667185]
0	Tmem259	7.02237e-28	0.756708	0.906	0.726	1.18994e-23	6.81925e-09	0.4541	0.613	0.608	0.000115552	6.81925e-09	1.40447e-27	transmembrane protein 259 [Source:MGI Symbol;Acc:MGI:2177957]
0	Trim12c	0.000883941	0.352903	0.317	0.239	1	8.8601e-28	0.803546	0.59	0.38	1.50134e-23	0.000883941	1.77202e-27	tripartite motif-containing 12C [Source:MGI Symbol;Acc:MGI:4821183]
0	Kremen1	1.80118e-26	0.794904	0.743	0.469	3.0521e-22	6.72531e-05	0.392481	0.462	0.452	1	6.72531e-05	3.60236e-26	kringle containing transmembrane protein 1 [Source:MGI Symbol;Acc:MGI:1933988]
0	Rps9	2.57366e-26	0.506794	1	1	4.36107e-22	2.31425e-19	0.300318	1	1	3.9215e-15	2.31425e-19	5.14732e-26	ribosomal protein S9 [Source:MGI Symbol;Acc:MGI:1924096]
0	Gpx4	3.80509e-26	0.553661	1	0.978	6.44773e-22	1.31494e-19	0.437193	1	0.952	2.22816e-15	1.31494e-19	7.61019e-26	glutathione peroxidase 4 [Source:MGI Symbol;Acc:MGI:104767]
0	Atp2a3	8.7431e-26	0.863269	0.634	0.338	1.48152e-21	7.06579e-10	0.441799	0.268	0.153	1.1973e-05	7.06579e-10	1.74862e-25	ATPase, Ca++ transporting, ubiquitous [Source:MGI Symbol;Acc:MGI:1194503]
0	BC005537	5.28839e-25	0.638089	0.955	0.863	8.96118e-21	1.0512e-14	0.441439	0.977	0.881	1.78126e-10	1.0512e-14	1.05768e-24	cDNA sequence BC005537 [Source:MGI Symbol;Acc:MGI:2441726]
0	Slc39a7	4.71439e-09	0.421542	0.752	0.677	7.98853e-05	4.45354e-24	0.515204	0.986	0.82	7.54653e-20	4.71439e-09	8.90708e-24	solute carrier family 39 (zinc transporter), member 7 [Source:MGI Symbol;Acc:MGI:95909]
0	Mbnl1	7.99748e-24	0.647907	0.96	0.86	1.35517e-19	1.06172e-05	0.253057	0.977	0.847	0.179909	1.06172e-05	1.5995e-23	muscleblind like splicing factor 1 [Source:MGI Symbol;Acc:MGI:1928482]
0	Fis1	2.07629e-06	0.345094	0.802	0.762	0.0351828	1.16823e-23	0.484526	0.952	0.811	1.97957e-19	2.07629e-06	2.33647e-23	fission, mitochondrial 1 [Source:MGI Symbol;Acc:MGI:1913687]
0	Mir99ahg	7.13261e-08	0.366863	0.351	0.197	0.00120862	1.42162e-23	0.750432	0.51	0.294	2.40894e-19	7.13261e-08	2.84324e-23	Mir99a and Mirlet7c-1 host gene (non-protein coding) [Source:MGI Symbol;Acc:MGI:1919929]
0	Cers2	1.61772e-21	0.608822	0.901	0.72	2.74123e-17	2.18213e-07	0.428618	0.561	0.582	0.00369761	2.18213e-07	3.23544e-21	ceramide synthase 2 [Source:MGI Symbol;Acc:MGI:1924143]
0	Lancl1	1.67066e-21	0.645971	0.708	0.456	2.83094e-17	4.50497e-13	0.608334	0.536	0.463	7.63367e-09	4.50497e-13	3.34132e-21	LanC (bacterial lantibiotic synthetase component C)-like 1 [Source:MGI Symbol;Acc:MGI:1336997]
0	Trir	1.04858e-17	0.610563	0.847	0.709	1.77682e-13	7.49722e-21	0.4859	0.957	0.786	1.2704e-16	1.04858e-17	1.49944e-20	telomerase RNA component interacting RNase [Source:MGI Symbol;Acc:MGI:1922833]
0	Atad2	4.66227e-19	0.665631	0.609	0.341	7.90021e-15	0.0010908	0.303897	0.416	0.397	1	0.0010908	9.32453e-19	ATPase family, AAA domain containing 2 [Source:MGI Symbol;Acc:MGI:1917722]
0	Prss23	1.90851e-18	0.611885	0.861	0.639	3.23397e-14	8.58151e-14	0.366984	0.966	0.791	1.45414e-09	8.58151e-14	3.81702e-18	protease, serine 23 [Source:MGI Symbol;Acc:MGI:1923703]
0	Usf3	6.6317e-18	0.666952	0.604	0.357	1.12374e-13	2.96491e-18	0.617738	0.501	0.339	5.02404e-14	6.6317e-18	5.92982e-18	upstream transcription factor family member 3 [Source:MGI Symbol;Acc:MGI:2685454]
0	Tet3	3.153e-11	0.489772	0.53	0.337	5.34276e-07	5.29223e-17	0.601705	0.624	0.535	8.96768e-13	3.153e-11	1.05845e-16	tet methylcytosine dioxygenase 3 [Source:MGI Symbol;Acc:MGI:2446229]
0	Ube2s	5.59117e-17	0.625479	0.777	0.641	9.47425e-13	1.27547e-07	0.333427	0.789	0.7	0.00216128	1.27547e-07	1.11823e-16	ubiquitin-conjugating enzyme E2S [Source:MGI Symbol;Acc:MGI:1925141]
0	Zmat2	9.75475e-17	0.621725	0.772	0.597	1.65294e-12	0.00414333	0.321375	0.501	0.571	1	0.00414333	1.95095e-16	zinc finger, matrin type 2 [Source:MGI Symbol;Acc:MGI:1913742]
0	Rcn1	2.80469e-16	0.513942	0.856	0.691	4.75255e-12	3.90176e-12	0.3643	0.989	0.857	6.61153e-08	3.90176e-12	5.60939e-16	reticulocalbin 1 [Source:MGI Symbol;Acc:MGI:104559]
0	Txnrd1	4.30714e-16	0.718499	0.599	0.401	7.29844e-12	7.04008e-10	0.504112	0.538	0.486	1.19294e-05	7.04008e-10	8.61428e-16	thioredoxin reductase 1 [Source:MGI Symbol;Acc:MGI:1354175]
0	Ilkap	5.51132e-16	0.582192	0.678	0.479	9.33893e-12	0.00155068	0.309548	0.516	0.558	1	0.00155068	1.10226e-15	integrin-linked kinase-associated serine/threonine phosphatase 2C [Source:MGI Symbol;Acc:MGI:1914694]
0	Mtch1	3.01981e-15	0.427744	0.995	0.941	5.11706e-11	1.49107e-12	0.339335	1	0.959	2.52661e-08	1.49107e-12	6.03961e-15	mitochondrial carrier 1 [Source:MGI Symbol;Acc:MGI:1929261]
0	Megf8	9.24768e-11	0.509807	0.653	0.525	1.56702e-06	3.50579e-15	0.511793	0.667	0.596	5.94057e-11	9.24768e-11	7.01159e-15	multiple EGF-like-domains 8 [Source:MGI Symbol;Acc:MGI:2446294]
0	Sh3glb1	3.61496e-15	0.488874	0.876	0.74	6.12555e-11	5.3915e-13	0.389334	0.815	0.72	9.13589e-09	5.3915e-13	7.22992e-15	SH3-domain GRB2-like B1 (endophilin) [Source:MGI Symbol;Acc:MGI:1859730]
0	Hes1	6.91005e-15	0.536859	0.723	0.566	1.17091e-10	2.42826e-14	0.360925	0.886	0.726	4.11468e-10	2.42826e-14	1.38201e-14	hes family bHLH transcription factor 1 [Source:MGI Symbol;Acc:MGI:104853]
0	Edc4	2.5665e-13	0.59262	0.614	0.43	4.34894e-09	3.01613e-14	0.519115	0.601	0.511	5.11083e-10	2.5665e-13	6.03225e-14	enhancer of mRNA decapping 4 [Source:MGI Symbol;Acc:MGI:2446249]
0	Atp1a1	3.16945e-14	0.380125	1	0.937	5.37064e-10	1.70548e-13	0.324804	0.969	0.805	2.88993e-09	1.70548e-13	6.33891e-14	ATPase, Na+/K+ transporting, alpha 1 polypeptide [Source:MGI Symbol;Acc:MGI:88105]
0	Sox4	3.58955e-14	0.587765	0.668	0.504	6.0825e-10	1.48159e-09	0.280973	0.96	0.767	2.51055e-05	1.48159e-09	7.17911e-14	SRY (sex determining region Y)-box 4 [Source:MGI Symbol;Acc:MGI:98366]
0	Fbh1	1.53909e-11	0.506999	0.584	0.396	2.60799e-07	4.25801e-14	0.511416	0.524	0.417	7.2152e-10	1.53909e-11	8.51602e-14	F-box DNA helicase 1 [Source:MGI Symbol;Acc:MGI:1354699]
0	Csnk1g2	6.47342e-14	0.453674	0.886	0.737	1.09692e-09	1.27346e-07	0.266819	0.895	0.733	0.00215787	1.27346e-07	1.29468e-13	casein kinase 1, gamma 2 [Source:MGI Symbol;Acc:MGI:1920014]
0	G3bp2	6.62192e-12	0.507992	0.649	0.493	1.12208e-07	2.11043e-13	0.549034	0.618	0.571	3.57613e-09	6.62192e-12	4.22086e-13	GTPase activating protein (SH3 domain) binding protein 2 [Source:MGI Symbol;Acc:MGI:2442040]
0	Ppp4c	2.91386e-13	0.511912	0.594	0.407	4.93753e-09	0.00191937	0.287224	0.49	0.537	1	0.00191937	5.82771e-13	protein phosphatase 4, catalytic subunit [Source:MGI Symbol;Acc:MGI:1891763]
0	Klf5	3.08148e-13	0.495998	0.738	0.517	5.22156e-09	0.00243542	0.316871	0.459	0.46	1	0.00243542	6.16295e-13	Kruppel-like factor 5 [Source:MGI Symbol;Acc:MGI:1338056]
0	Ppp6c	4.20408e-13	0.560058	0.653	0.491	7.12381e-09	0.00122074	0.339538	0.473	0.501	1	0.00122074	8.40815e-13	protein phosphatase 6, catalytic subunit [Source:MGI Symbol;Acc:MGI:1915107]
0	Aar2	2.73964e-08	0.44222	0.45	0.301	0.000464233	1.80707e-12	0.545733	0.433	0.312	3.06209e-08	2.73964e-08	3.61415e-12	AAR2 splicing factor homolog [Source:MGI Symbol;Acc:MGI:1915545]
0	Marveld1	5.12117e-12	0.542532	0.708	0.573	8.67782e-08	1.60422e-10	0.385478	0.707	0.658	2.71835e-06	1.60422e-10	1.02423e-11	MARVEL (membrane-associating) domain containing 1 [Source:MGI Symbol;Acc:MGI:2147570]
0	Pex2	1.06924e-11	0.538866	0.668	0.521	1.81183e-07	8.93162e-06	0.437375	0.533	0.55	0.151346	8.93162e-06	2.13848e-11	peroxisomal biogenesis factor 2 [Source:MGI Symbol;Acc:MGI:107486]
0	R3hdm4	6.59539e-06	0.266043	0.837	0.729	0.111759	1.22752e-11	0.337313	0.929	0.757	2.08003e-07	6.59539e-06	2.45504e-11	R3H domain containing 4 [Source:MGI Symbol;Acc:MGI:1924814]
0	Msi2	1.84452e-08	0.491329	0.559	0.444	0.000312553	1.43056e-11	0.551278	0.521	0.445	2.42409e-07	1.84452e-08	2.86113e-11	musashi RNA-binding protein 2 [Source:MGI Symbol;Acc:MGI:1923876]
0	Csde1	1.74263e-11	0.421429	0.881	0.797	2.95289e-07	4.45752e-06	0.271208	0.897	0.78	0.0755327	4.45752e-06	3.48527e-11	cold shock domain containing E1, RNA binding [Source:MGI Symbol;Acc:MGI:92356]
0	Rbm39	0.000128707	0.333274	0.644	0.635	1	7.23342e-11	0.310672	0.957	0.793	1.2257e-06	0.000128707	1.44668e-10	RNA binding motif protein 39 [Source:MGI Symbol;Acc:MGI:2157953]
0	Pabpn1	0.000418596	0.358104	0.535	0.494	1	9.61306e-11	0.293064	0.852	0.666	1.62893e-06	0.000418596	1.92261e-10	poly(A) binding protein, nuclear 1 [Source:MGI Symbol;Acc:MGI:1859158]
0	Cnpy2	1.3537e-07	0.3749	0.688	0.583	0.00229385	3.76329e-09	0.330933	0.746	0.67	6.3769e-05	1.3537e-07	7.52659e-09	canopy FGF signaling regulator 2 [Source:MGI Symbol;Acc:MGI:1928477]
0	Cops6	4.88395e-09	0.433089	0.708	0.584	8.27585e-05	7.83134e-06	0.449978	0.564	0.608	0.132702	7.83134e-06	9.76789e-09	COP9 signalosome subunit 6 [Source:MGI Symbol;Acc:MGI:1349439]
0	Rhoj	0.00102961	0.329996	0.629	0.601	1	7.87616e-09	0.257991	0.875	0.69	0.000133461	0.00102961	1.57523e-08	ras homolog family member J [Source:MGI Symbol;Acc:MGI:1931551]
0	Gadd45a	2.5232e-05	0.349877	0.396	0.281	0.427556	1.1568e-08	0.410321	0.282	0.179	0.00019602	2.5232e-05	2.31361e-08	growth arrest and DNA-damage-inducible 45 alpha [Source:MGI Symbol;Acc:MGI:107799]
0	Tcirg1	1.81544e-08	0.408561	0.639	0.539	0.000307626	7.27099e-06	0.39583	0.524	0.533	0.123207	7.27099e-06	3.63088e-08	T cell, immune regulator 1, ATPase, H+ transporting, lysosomal V0 protein A3 [Source:MGI Symbol;Acc:MGI:1350931]
0	Dcps	1.55899e-07	0.402699	0.406	0.265	0.00264172	0.0509592	0.251135	0.268	0.259	1	0.0509592	3.11799e-07	decapping enzyme, scavenger [Source:MGI Symbol;Acc:MGI:1916555]
0	Heatr3	6.1627e-06	0.354032	0.411	0.282	0.104427	8.87601e-06	0.396658	0.453	0.422	0.150404	8.87601e-06	1.23254e-05	HEAT repeat containing 3 [Source:MGI Symbol;Acc:MGI:2444491]
0	Pkd1	1.02197e-05	0.395073	0.51	0.42	0.173173	0.101046	0.261382	0.45	0.527	1	0.101046	2.04393e-05	polycystin 1, transient receptor poteintial channel interacting [Source:MGI Symbol;Acc:MGI:97603]
0	Naa15	1.33436e-05	0.399638	0.406	0.295	0.226108	0.0025959	0.32605	0.396	0.398	1	0.0025959	2.66871e-05	N(alpha)-acetyltransferase 15, NatA auxiliary subunit [Source:MGI Symbol;Acc:MGI:1922088]
0	Pum1	1.91382e-05	0.380378	0.53	0.45	0.324298	0.000163053	0.339137	0.516	0.54	1	0.000163053	3.82761e-05	pumilio RNA-binding family member 1 [Source:MGI Symbol;Acc:MGI:1931749]
0	Nsfl1c	0.0141967	0.258947	0.48	0.465	1	5.29083e-05	0.311039	0.547	0.569	0.896531	0.0141967	0.000105814	NSFL1 (p97) cofactor (p47) [Source:MGI Symbol;Acc:MGI:3042273]
0	Clk4	5.43109e-05	0.261083	0.411	0.289	0.920299	0.0615171	0.251661	0.293	0.298	1	0.0615171	0.000108619	CDC like kinase 4 [Source:MGI Symbol;Acc:MGI:1098551]
0	Tmem98	0.000377318	0.258947	0.297	0.199	1	0.0231512	0.274927	0.325	0.327	1	0.0231512	0.000754493	transmembrane protein 98 [Source:MGI Symbol;Acc:MGI:1923457]
0	Dip2b	0.000577879	0.303303	0.347	0.261	1	0.00297963	0.268076	0.333	0.303	1	0.00297963	0.00115542	disco interacting protein 2 homolog B [Source:MGI Symbol;Acc:MGI:2145977]
1	Pkp3	2.22174e-45	1.05341	0.633	0.216	3.76474e-41	3.19752e-176	2.04588	0.957	0.088	5.41819e-172	2.22174e-45	6.39503e-176	plakophilin 3 [Source:MGI Symbol;Acc:MGI:1891830]
1	Lad1	1.26652e-20	0.311228	0.294	0.076	2.14613e-16	1.35472e-171	1.44561	0.843	0.058	2.29557e-167	1.26652e-20	2.70943e-171	ladinin [Source:MGI Symbol;Acc:MGI:109343]
1	Slc7a8	5.46506e-09	0.271493	0.28	0.13	9.26055e-05	6.59234e-171	1.45039	0.807	0.051	1.11707e-166	5.46506e-09	1.31847e-170	solute carrier family 7 (cationic amino acid transporter, y+ system), member 8 [Source:MGI Symbol;Acc:MGI:1355323]
1	Cdh3	1.31049e-29	0.447305	0.404	0.105	2.22063e-25	1.44332e-167	1.06802	0.721	0.034	2.4457e-163	1.31049e-29	2.88664e-167	cadherin 3 [Source:MGI Symbol;Acc:MGI:88356]
1	Vdr	7.0593e-25	0.421715	0.45	0.147	1.1962e-20	2.68546e-165	1.53436	0.829	0.06	4.55052e-161	7.0593e-25	5.37093e-165	vitamin D (1,25-dihydroxyvitamin D3) receptor [Source:MGI Symbol;Acc:MGI:103076]
1	Rab25	2.01286e-42	0.709211	0.541	0.145	3.41078e-38	6.7483e-164	1.31073	0.857	0.063	1.1435e-159	2.01286e-42	1.34966e-163	RAB25, member RAS oncogene family [Source:MGI Symbol;Acc:MGI:1858203]
1	Esrp1	6.29694e-33	0.537656	0.413	0.1	1.06702e-28	4.2091e-163	1.05002	0.779	0.045	7.13231e-159	6.29694e-33	8.41819e-163	epithelial splicing regulatory protein 1 [Source:MGI Symbol;Acc:MGI:1917326]
1	Serpinb5	1.03561e-38	0.77145	0.468	0.12	1.75483e-34	2.6262e-162	1.34051	0.843	0.06	4.4501e-158	1.03561e-38	5.2524e-162	serine (or cysteine) peptidase inhibitor, clade B, member 5 [Source:MGI Symbol;Acc:MGI:109579]
1	Apoc1	1.83036e-21	0.66084	0.642	0.342	3.10155e-17	4.14307e-162	1.26256	0.907	0.074	7.02044e-158	1.83036e-21	8.28615e-162	apolipoprotein C-I [Source:MGI Symbol;Acc:MGI:88053]
1	Calml3	1.99712e-26	0.55877	0.468	0.156	3.38412e-22	5.4863e-161	1.51526	0.814	0.054	9.29653e-157	1.99712e-26	1.09726e-160	calmodulin-like 3 [Source:MGI Symbol;Acc:MGI:1917655]
1	Spint1	1.24539e-21	0.36391	0.284	0.069	2.11032e-17	9.93604e-161	1.74943	0.886	0.078	1.68366e-156	1.24539e-21	1.98721e-160	serine protease inhibitor, Kunitz type 1 [Source:MGI Symbol;Acc:MGI:1338033]
1	Lypd3	8.39412e-46	1.52016	0.761	0.355	1.42238e-41	1.77343e-159	1.63146	0.914	0.087	3.00507e-155	8.39412e-46	3.54686e-159	Ly6/Plaur domain containing 3 [Source:MGI Symbol;Acc:MGI:1919684]
1	Cldn4	1.18823e-15	0.313021	0.179	0.038	2.01345e-11	1.12729e-157	1.03945	0.693	0.033	1.91019e-153	1.18823e-15	2.25457e-157	claudin 4 [Source:MGI Symbol;Acc:MGI:1313314]
1	Sytl1	9.8073e-19	0.283758	0.248	0.06	1.66185e-14	2.91528e-155	1.06436	0.757	0.047	4.93994e-151	9.8073e-19	5.83055e-155	synaptotagmin-like 1 [Source:MGI Symbol;Acc:MGI:1933365]
1	St14	7.18432e-38	0.477088	0.376	0.069	1.21738e-33	3.76532e-155	1.50117	0.821	0.065	6.38033e-151	7.18432e-38	7.53063e-155	suppression of tumorigenicity 14 (colon carcinoma) [Source:MGI Symbol;Acc:MGI:1338881]
1	S100a14	2.02626e-54	1.24223	0.702	0.23	3.43349e-50	3.10303e-152	2.50059	0.979	0.136	5.25809e-148	2.02626e-54	6.20606e-152	S100 calcium binding protein A14 [Source:MGI Symbol;Acc:MGI:1913416]
1	Acpp	9.74504e-30	0.564265	0.495	0.161	1.6513e-25	1.22327e-147	1.33563	0.821	0.068	2.07283e-143	9.74504e-30	2.44654e-147	acid phosphatase, prostate [Source:MGI Symbol;Acc:MGI:1928480]
1	Trim29	6.57892e-59	1.31108	0.89	0.433	1.1148e-54	5.54055e-146	2.38955	0.971	0.136	9.38847e-142	6.57892e-59	1.10811e-145	tripartite motif-containing 29 [Source:MGI Symbol;Acc:MGI:1919419]
1	Trp63	2.1685e-43	1.09223	0.729	0.31	3.67452e-39	1.23228e-145	1.24901	0.821	0.07	2.0881e-141	2.1685e-43	2.46456e-145	transformation related protein 63 [Source:MGI Symbol;Acc:MGI:1330810]
1	Pkp1	1.55621e-51	1.34158	0.812	0.383	2.637e-47	6.52672e-142	1.6214	0.936	0.113	1.10595e-137	1.55621e-51	1.30534e-141	plakophilin 1 [Source:MGI Symbol;Acc:MGI:1328359]
1	Tgm3	3.71605e-15	0.294173	0.147	0.026	6.29684e-11	4.62955e-141	1.12372	0.65	0.035	7.84477e-137	3.71605e-15	9.2591e-141	transglutaminase 3, E polypeptide [Source:MGI Symbol;Acc:MGI:98732]
1	Trpm1	2.43273e-15	0.524356	0.257	0.08	4.12227e-11	2.20195e-140	1.42203	0.571	0.023	3.73121e-136	2.43273e-15	4.40391e-140	transient receptor potential cation channel, subfamily M, member 1 [Source:MGI Symbol;Acc:MGI:1330305]
1	Gjb2	6.45094e-44	2.18964	0.748	0.338	1.09311e-39	2.52456e-139	2.95257	0.979	0.173	4.27787e-135	6.45094e-44	5.04913e-139	gap junction protein, beta 2 [Source:MGI Symbol;Acc:MGI:95720]
1	Grhl1	6.36063e-33	0.529805	0.376	0.084	1.07781e-28	4.96416e-139	1.13821	0.714	0.049	8.41177e-135	6.36063e-33	9.92833e-139	grainyhead like transcription factor 1 [Source:MGI Symbol;Acc:MGI:2182540]
1	Fxyd3	1.07419e-08	0.320484	0.583	0.389	0.000182022	8.35577e-138	1.93136	0.957	0.131	1.41588e-133	1.07419e-08	1.67115e-137	FXYD domain-containing ion transport regulator 3 [Source:MGI Symbol;Acc:MGI:107497]
1	Crybg1	4.65663e-22	0.453188	0.5	0.194	7.89066e-18	1.83999e-136	1.2513	0.757	0.063	3.11786e-132	4.65663e-22	3.67998e-136	crystallin beta-gamma domain containing 1 [Source:MGI Symbol;Acc:MGI:109544]
1	Dsc3	2.29962e-37	0.897518	0.647	0.241	3.89671e-33	2.71823e-136	1.3221	0.886	0.094	4.60604e-132	2.29962e-37	5.43646e-136	desmocollin 3 [Source:MGI Symbol;Acc:MGI:1194993]
1	Ppl	2.08489e-30	0.774529	0.564	0.218	3.53284e-26	3.36381e-136	1.24698	0.793	0.068	5.69998e-132	2.08489e-30	6.72763e-136	periplakin [Source:MGI Symbol;Acc:MGI:1194898]
1	Gata3	2.93332e-35	0.785409	0.528	0.168	4.97052e-31	3.37072e-136	1.21009	0.786	0.066	5.71169e-132	2.93332e-35	6.74144e-136	GATA binding protein 3 [Source:MGI Symbol;Acc:MGI:95663]
1	Gjb6	1.64035e-34	0.933739	0.367	0.076	2.77958e-30	4.07837e-134	0.875467	0.6	0.029	6.91079e-130	1.64035e-34	8.15673e-134	gap junction protein, beta 6 [Source:MGI Symbol;Acc:MGI:107588]
1	Spint2	8.69948e-40	0.912223	0.794	0.387	1.47413e-35	8.67782e-134	1.32742	0.864	0.094	1.47046e-129	8.69948e-40	1.73556e-133	serine protease inhibitor, Kunitz type 2 [Source:MGI Symbol;Acc:MGI:1338031]
1	Anxa8	1.24677e-27	0.685565	0.505	0.181	2.11266e-23	1.12695e-133	1.46555	0.829	0.082	1.90961e-129	1.24677e-27	2.25389e-133	annexin A8 [Source:MGI Symbol;Acc:MGI:1201374]
1	Urah	2.68159e-58	1.37558	0.716	0.228	4.54395e-54	5.01227e-132	1.00897	0.729	0.056	8.4933e-128	2.68159e-58	1.00245e-131	urate (5-hydroxyiso-) hydrolase [Source:MGI Symbol;Acc:MGI:1916142]
1	Nectin4	3.01184e-31	0.687977	0.44	0.125	5.10357e-27	7.08177e-132	1.06553	0.721	0.056	1.20001e-127	3.01184e-31	1.41635e-131	nectin cell adhesion molecule 4 [Source:MGI Symbol;Acc:MGI:1918990]
1	Cdh1	3.15785e-60	1.20147	0.899	0.447	5.35098e-56	1.78796e-131	1.07892	0.786	0.071	3.02969e-127	3.15785e-60	3.57591e-131	cadherin 1 [Source:MGI Symbol;Acc:MGI:88354]
1	Zfp750	4.42927e-22	0.428321	0.298	0.076	7.50539e-18	1.01377e-130	0.973493	0.643	0.039	1.71783e-126	4.42927e-22	2.02754e-130	zinc finger protein 750 [Source:MGI Symbol;Acc:MGI:2442210]
1	Tacstd2	2.14028e-33	0.703403	0.537	0.178	3.6267e-29	9.79872e-130	1.26198	0.779	0.072	1.66039e-125	2.14028e-33	1.95974e-129	tumor-associated calcium signal transducer 2 [Source:MGI Symbol;Acc:MGI:1861606]
1	Pmel	2.33647e-11	1.59801	0.624	0.453	3.95914e-07	1.86516e-127	2.51133	0.821	0.098	3.16052e-123	2.33647e-11	3.73032e-127	premelanosome protein [Source:MGI Symbol;Acc:MGI:98301]
1	Ap1m2	1.51391e-18	0.254925	0.211	0.044	2.56533e-14	9.9396e-127	0.703699	0.579	0.029	1.68426e-122	1.51391e-18	1.98792e-126	adaptor protein complex AP-1, mu 2 subunit [Source:MGI Symbol;Acc:MGI:1336974]
1	Dsg1a	3.09598e-32	1.00494	0.569	0.211	5.24614e-28	3.54462e-126	1.30451	0.764	0.071	6.00636e-122	3.09598e-32	7.08924e-126	desmoglein 1 alpha [Source:MGI Symbol;Acc:MGI:94930]
1	AI661453	1.16106e-17	0.318761	0.298	0.091	1.96742e-13	1.22578e-125	1.18518	0.771	0.074	2.07708e-121	1.16106e-17	2.45156e-125	expressed sequence AI661453 [Source:MGI Symbol;Acc:MGI:2146908]
1	Evpl	1.73472e-40	0.889515	0.573	0.178	2.93948e-36	2.28729e-125	0.983156	0.664	0.046	3.87581e-121	1.73472e-40	4.57458e-125	envoplakin [Source:MGI Symbol;Acc:MGI:107507]
1	Lratd1	1.0713e-24	0.488159	0.404	0.123	1.81532e-20	9.09567e-125	0.973409	0.664	0.047	1.54126e-120	1.0713e-24	1.81913e-124	LRAT domain containing 1 [Source:MGI Symbol;Acc:MGI:2145011]
1	Ovol1	5.48717e-32	0.572478	0.353	0.073	9.29801e-28	4.67301e-124	1.08548	0.643	0.044	7.91842e-120	5.48717e-32	9.34602e-124	ovo like zinc finger 1 [Source:MGI Symbol;Acc:MGI:1330290]
1	Esrp2	7.86976e-30	0.434982	0.298	0.056	1.33353e-25	2.69428e-123	0.925302	0.636	0.042	4.56546e-119	7.86976e-30	5.38857e-123	epithelial splicing regulatory protein 2 [Source:MGI Symbol;Acc:MGI:1924661]
1	Mapk13	5.10985e-40	0.75429	0.56	0.163	8.65863e-36	2.29526e-122	1.24683	0.679	0.052	3.88933e-118	5.10985e-40	4.59053e-122	mitogen-activated protein kinase 13 [Source:MGI Symbol;Acc:MGI:1346864]
1	Krt15	0.000286309	0.437521	0.367	0.254	1	1.11877e-120	2.12093	0.95	0.156	1.89576e-116	0.000286309	2.23755e-120	keratin 15 [Source:MGI Symbol;Acc:MGI:96689]
1	Slc39a8	1.39867e-17	0.298918	0.234	0.058	2.37005e-13	9.9782e-120	1.02139	0.629	0.044	1.69081e-115	1.39867e-17	1.99564e-119	solute carrier family 39 (metal ion transporter), member 8 [Source:MGI Symbol;Acc:MGI:1914797]
1	Sfn	1.86887e-58	1.97832	0.95	0.674	3.1668e-54	1.81486e-119	3.35557	1	0.263	3.07528e-115	1.86887e-58	3.62972e-119	stratifin [Source:MGI Symbol;Acc:MGI:1891831]
1	Tyrp1	3.44112e-06	1.39717	0.573	0.469	0.0583098	2.07167e-119	2.2177	0.75	0.083	3.51044e-115	3.44112e-06	4.14333e-119	tyrosinase-related protein 1 [Source:MGI Symbol;Acc:MGI:98881]
1	Tuba4a	1.41309e-14	0.465187	0.564	0.294	2.39449e-10	7.6677e-119	1.63212	0.886	0.127	1.29929e-114	1.41309e-14	1.53354e-118	tubulin, alpha 4A [Source:MGI Symbol;Acc:MGI:1095410]
1	Serinc2	5.269e-24	0.432578	0.372	0.109	8.92831e-20	3.58609e-118	1.41867	0.664	0.054	6.07663e-114	5.269e-24	7.17218e-118	serine incorporator 2 [Source:MGI Symbol;Acc:MGI:1919132]
1	Nectin1	1.66056e-35	0.745938	0.55	0.176	2.81382e-31	4.12723e-118	1.05384	0.829	0.101	6.99358e-114	1.66056e-35	8.25445e-118	nectin cell adhesion molecule 1 [Source:MGI Symbol;Acc:MGI:1926483]
1	Slc3a2	8.19476e-08	0.517764	0.55	0.385	0.0013886	1.96233e-115	1.53109	0.95	0.174	3.32517e-111	8.19476e-08	3.92466e-115	solute carrier family 3 (activators of dibasic and neutral amino acid transport), member 2 [Source:MGI Symbol;Acc:MGI:96955]
1	Fam83h	6.11345e-28	0.366471	0.298	0.058	1.03592e-23	6.34126e-115	0.854663	0.65	0.051	1.07453e-110	6.11345e-28	1.26825e-114	family with sequence similarity 83, member H [Source:MGI Symbol;Acc:MGI:2145900]
1	Hopx	5.85944e-30	0.568918	0.454	0.135	9.92882e-26	9.26627e-115	1.64203	0.836	0.118	1.57017e-110	5.85944e-30	1.85325e-114	HOP homeobox [Source:MGI Symbol;Acc:MGI:1916782]
1	Mlana	0.00655633	1.28565	0.459	0.436	1	2.40667e-114	1.6423	0.636	0.052	4.07811e-110	0.00655633	4.81334e-114	melan-A [Source:MGI Symbol;Acc:MGI:108454]
1	Endou	2.77392e-30	0.956944	0.459	0.147	4.7004e-26	3.83857e-114	1.04999	0.629	0.049	6.50445e-110	2.77392e-30	7.67713e-114	endonuclease, polyU-specific [Source:MGI Symbol;Acc:MGI:97746]
1	Klc3	1.75194e-24	0.389293	0.33	0.085	2.96867e-20	7.92729e-111	0.73582	0.593	0.041	1.34328e-106	1.75194e-24	1.58546e-110	kinesin light chain 3 [Source:MGI Symbol;Acc:MGI:1277971]
1	Efna3	3.12909e-12	0.317166	0.353	0.151	5.30225e-08	8.00412e-111	0.80472	0.6	0.042	1.3563e-106	3.12909e-12	1.60082e-110	ephrin A3 [Source:MGI Symbol;Acc:MGI:106644]
1	Gja1	0.00266942	0.335775	0.528	0.423	1	2.11576e-110	2.92212	0.993	0.311	3.58515e-106	0.00266942	4.23152e-110	gap junction protein, alpha 1 [Source:MGI Symbol;Acc:MGI:95713]
1	Hras	1.029e-09	0.320255	0.422	0.237	1.74364e-05	1.0141e-108	1.47986	0.957	0.206	1.71839e-104	1.029e-09	2.02819e-108	Harvey rat sarcoma virus oncogene [Source:MGI Symbol;Acc:MGI:96224]
1	Pof1b	2.67191e-20	0.450056	0.275	0.07	4.52754e-16	4.6094e-108	0.736426	0.564	0.036	7.81063e-104	2.67191e-20	9.21881e-108	premature ovarian failure 1B [Source:MGI Symbol;Acc:MGI:1916943]
1	Epcam	1.76155e-42	0.859269	0.647	0.222	2.98495e-38	2.65741e-106	0.949092	0.636	0.054	4.50298e-102	1.76155e-42	5.31482e-106	epithelial cell adhesion molecule [Source:MGI Symbol;Acc:MGI:106653]
1	Dsp	3.49949e-39	1.40861	0.931	0.773	5.92988e-35	2.30437e-105	2.0268	0.971	0.237	3.90475e-101	3.49949e-39	4.60874e-105	desmoplakin [Source:MGI Symbol;Acc:MGI:109611]
1	Cnfn	4.10307e-25	1.0376	0.459	0.164	6.95266e-21	7.88688e-105	1.06737	0.586	0.043	1.33643e-100	4.10307e-25	1.57738e-104	cornifelin [Source:MGI Symbol;Acc:MGI:1919633]
1	Gpnmb	0.301619	0.6922	0.638	0.768	1	1.55531e-104	1.96521	0.764	0.106	2.63547e-100	0.301619	3.11061e-104	glycoprotein (transmembrane) nmb [Source:MGI Symbol;Acc:MGI:1934765]
1	Krt17	4.43895e-66	1.8487	0.94	0.615	7.5218e-62	2.6088e-104	3.09562	0.979	0.274	4.42061e-100	4.43895e-66	5.2176e-104	keratin 17 [Source:MGI Symbol;Acc:MGI:96691]
1	Ace2	6.60946e-17	0.256162	0.197	0.042	1.11997e-12	3.08963e-104	0.971219	0.543	0.036	5.23538e-100	6.60946e-17	6.17926e-104	angiotensin I converting enzyme (peptidyl-dipeptidase A) 2 [Source:MGI Symbol;Acc:MGI:1917258]
1	Casz1	2.57891e-11	0.312376	0.271	0.106	4.36997e-07	5.3223e-104	0.89452	0.6	0.049	9.01864e-100	2.57891e-11	1.06446e-103	castor zinc finger 1 [Source:MGI Symbol;Acc:MGI:1196251]
1	Ripk4	7.36003e-27	0.401014	0.33	0.076	1.24716e-22	1.06921e-103	0.597587	0.5	0.028	1.81178e-99	7.36003e-27	2.13842e-103	receptor-interacting serine-threonine kinase 4 [Source:MGI Symbol;Acc:MGI:1919638]
1	Sox21	5.6558e-16	0.284744	0.225	0.058	9.58375e-12	2.2475e-103	0.898961	0.536	0.036	3.8084e-99	5.6558e-16	4.49501e-103	SRY (sex determining region Y)-box 21 [Source:MGI Symbol;Acc:MGI:2654070]
1	Perp	1.33243e-48	1.50918	0.876	0.556	2.2578e-44	3.0022e-103	2.70849	0.979	0.291	5.08722e-99	1.33243e-48	6.0044e-103	PERP, TP53 apoptosis effector [Source:MGI Symbol;Acc:MGI:1929938]
1	Lgals7	5.29946e-58	2.08389	0.995	0.886	8.97993e-54	5.35142e-102	2.68761	1	0.319	9.06798e-98	5.29946e-58	1.07028e-101	lectin, galactose binding, soluble 7 [Source:MGI Symbol;Acc:MGI:1316742]
1	Lgals3	4.38055e-05	0.355805	0.881	0.836	0.742283	3.13962e-101	1.64727	0.957	0.227	5.32009e-97	4.38055e-05	6.27924e-101	lectin, galactose binding, soluble 3 [Source:MGI Symbol;Acc:MGI:96778]
1	Gsdma	4.44106e-20	0.340875	0.216	0.042	7.52537e-16	3.53527e-101	0.931269	0.55	0.04	5.99051e-97	4.44106e-20	7.07054e-101	gasdermin A [Source:MGI Symbol;Acc:MGI:1889509]
1	Fam25c	9.69392e-39	1.2846	0.844	0.526	1.64264e-34	1.24393e-100	2.74374	0.957	0.258	2.10784e-96	9.69392e-39	2.48786e-100	family with sequence similarity 25, member C [Source:MGI Symbol;Acc:MGI:1916384]
1	Krt5	2.39761e-58	1.74462	0.968	0.74	4.06276e-54	3.40899e-100	2.90395	0.986	0.294	5.77653e-96	2.39761e-58	6.81797e-100	keratin 5 [Source:MGI Symbol;Acc:MGI:96702]
1	Camsap3	3.58043e-13	0.335063	0.321	0.13	6.06704e-09	1.35831e-99	0.839389	0.664	0.069	2.30166e-95	3.58043e-13	2.71663e-99	calmodulin regulated spectrin-associated protein family, member 3 [Source:MGI Symbol;Acc:MGI:1916947]
1	Prss53	1.98039e-18	0.378771	0.206	0.043	3.35576e-14	3.22797e-99	0.845788	0.521	0.036	5.46979e-95	1.98039e-18	6.45593e-99	protease, serine 53 [Source:MGI Symbol;Acc:MGI:2652890]
1	Irx2	9.12517e-24	0.516675	0.463	0.168	1.54626e-19	3.2965e-99	0.998511	0.686	0.079	5.58592e-95	9.12517e-24	6.593e-99	Iroquois homeobox 2 [Source:MGI Symbol;Acc:MGI:1197526]
1	Gpr87	8.06247e-24	0.301847	0.28	0.059	1.36619e-19	5.15125e-99	0.617216	0.479	0.026	8.72879e-95	8.06247e-24	1.03025e-98	G protein-coupled receptor 87 [Source:MGI Symbol;Acc:MGI:1934133]
1	Fam83g	2.33045e-36	0.577295	0.422	0.098	3.94895e-32	6.01727e-99	0.760481	0.579	0.047	1.01963e-94	2.33045e-36	1.20345e-98	family with sequence similarity 83, member G [Source:MGI Symbol;Acc:MGI:1916890]
1	Sprr1a	1.71949e-39	1.99204	0.794	0.448	2.91368e-35	2.33007e-98	2.40834	0.879	0.18	3.9483e-94	1.71949e-39	4.66014e-98	small proline-rich protein 1A [Source:MGI Symbol;Acc:MGI:106660]
1	Fdps	1.53708e-10	0.320927	0.459	0.253	2.60459e-06	2.91149e-97	1.02241	0.771	0.111	4.93352e-93	1.53708e-10	5.82298e-97	farnesyl diphosphate synthetase [Source:MGI Symbol;Acc:MGI:104888]
1	Hspa1b	2.69751e-22	0.367085	0.326	0.088	4.57093e-18	9.92928e-97	0.779808	0.586	0.051	1.68252e-92	2.69751e-22	1.98586e-96	heat shock protein 1B [Source:MGI Symbol;Acc:MGI:99517]
1	Ckmt1	3.93053e-33	0.608472	0.44	0.119	6.66027e-29	2.33219e-96	0.744052	0.55	0.042	3.95189e-92	3.93053e-33	4.66437e-96	creatine kinase, mitochondrial 1, ubiquitous [Source:MGI Symbol;Acc:MGI:99441]
1	Bdh1	1.96418e-19	0.27842	0.248	0.058	3.32831e-15	2.72199e-95	0.58732	0.457	0.025	4.61241e-91	1.96418e-19	5.44398e-95	3-hydroxybutyrate dehydrogenase, type 1 [Source:MGI Symbol;Acc:MGI:1919161]
1	Celsr2	4.07356e-16	0.353034	0.326	0.114	6.90264e-12	9.061e-95	0.88986	0.7	0.087	1.53539e-90	4.07356e-16	1.8122e-94	cadherin, EGF LAG seven-pass G-type receptor 2 [Source:MGI Symbol;Acc:MGI:1858235]
1	Hr	1.54715e-37	0.849021	0.775	0.376	2.62164e-33	1.49458e-91	0.965274	0.729	0.098	2.53256e-87	1.54715e-37	2.98916e-91	lysine demethylase and nuclear receptor corepressor [Source:MGI Symbol;Acc:MGI:96223]
1	Slc24a5	1.60274e-10	0.815004	0.381	0.209	2.71584e-06	4.16343e-89	0.660139	0.35	0.011	7.05493e-85	1.60274e-10	8.32686e-89	solute carrier family 24, member 5 [Source:MGI Symbol;Acc:MGI:2677271]
1	2310046K23Rik	5.64522e-38	1.89867	0.872	0.621	9.56583e-34	5.74862e-88	1.40014	0.757	0.119	9.74104e-84	5.64522e-38	1.14972e-87	RIKEN cDNA 2310046K23 gene [Source:MGI Symbol;Acc:MGI:1924218]
1	Sptbn2	3.27601e-23	0.447763	0.408	0.135	5.55119e-19	3.17583e-87	0.693598	0.536	0.046	5.38144e-83	3.27601e-23	6.35166e-87	spectrin beta, non-erythrocytic 2 [Source:MGI Symbol;Acc:MGI:1313261]
1	Nccrp1	6.12297e-21	0.954727	0.486	0.215	1.03754e-16	6.96338e-86	0.957697	0.571	0.056	1.17994e-81	6.12297e-21	1.39268e-85	non-specific cytotoxic cell receptor protein 1 homolog (zebrafish) [Source:MGI Symbol;Acc:MGI:2685009]
1	Lypd5	6.36904e-20	0.67133	0.335	0.106	1.07923e-15	1.78133e-85	0.78669	0.493	0.038	3.01847e-81	6.36904e-20	3.56266e-85	Ly6/Plaur domain containing 5 [Source:MGI Symbol;Acc:MGI:1924192]
1	Fgfr3	6.84008e-25	0.468616	0.385	0.115	1.15905e-20	1.08732e-84	0.794572	0.55	0.053	1.84247e-80	6.84008e-25	2.17464e-84	fibroblast growth factor receptor 3 [Source:MGI Symbol;Acc:MGI:95524]
1	Sdc1	7.06265e-30	0.834032	0.872	0.679	1.19677e-25	7.74149e-84	2.03227	0.95	0.301	1.3118e-79	7.06265e-30	1.5483e-83	syndecan 1 [Source:MGI Symbol;Acc:MGI:1349162]
1	Prom2	3.74165e-17	0.300303	0.229	0.057	6.34023e-13	1.02023e-83	0.56078	0.436	0.028	1.72878e-79	3.74165e-17	2.04046e-83	prominin 2 [Source:MGI Symbol;Acc:MGI:2138997]
1	Tgm1	2.34442e-22	0.593272	0.326	0.089	3.97261e-18	1.05236e-83	0.651095	0.436	0.028	1.78323e-79	2.34442e-22	2.10473e-83	transglutaminase 1, K polypeptide [Source:MGI Symbol;Acc:MGI:98730]
1	Limk2	5.68939e-32	0.632763	0.546	0.187	9.64066e-28	1.72359e-83	0.937957	0.771	0.129	2.92063e-79	5.68939e-32	3.44718e-83	LIM motif-containing protein kinase 2 [Source:MGI Symbol;Acc:MGI:1197517]
1	Eps8l2	6.61072e-16	0.27842	0.229	0.061	1.12019e-11	8.80503e-81	0.522326	0.429	0.028	1.49201e-76	6.61072e-16	1.76101e-80	EPS8-like 2 [Source:MGI Symbol;Acc:MGI:2138828]
1	Rps16	6.10371e-15	0.377175	0.986	0.992	1.03427e-10	3.92207e-80	1.60907	1	0.942	6.64595e-76	6.10371e-15	7.84414e-80	ribosomal protein S16 [Source:MGI Symbol;Acc:MGI:98118]
1	Bpifc	8.98942e-18	0.368605	0.257	0.069	1.52326e-13	4.50633e-80	0.674494	0.479	0.039	7.63598e-76	8.98942e-18	9.01266e-80	BPI fold containing family C [Source:MGI Symbol;Acc:MGI:3026884]
1	Jup	8.03884e-41	1.29843	0.885	0.646	1.36218e-36	4.95796e-80	1.73101	0.971	0.363	8.40127e-76	8.03884e-41	9.91593e-80	junction plakoglobin [Source:MGI Symbol;Acc:MGI:96650]
1	Aldh3b2	1.31553e-10	0.261515	0.22	0.079	2.22917e-06	5.03864e-80	0.593106	0.479	0.038	8.53798e-76	1.31553e-10	1.00773e-79	aldehyde dehydrogenase 3 family, member B2 [Source:MGI Symbol;Acc:MGI:2147613]
1	Pla2g2f	8.48241e-36	0.583368	0.422	0.096	1.43734e-31	5.19193e-79	0.8351	0.471	0.038	8.79772e-75	8.48241e-36	1.03839e-78	phospholipase A2, group IIF [Source:MGI Symbol;Acc:MGI:1349661]
1	Tfap2c	1.93383e-38	0.576556	0.44	0.097	3.27687e-34	5.61955e-79	0.566386	0.443	0.033	9.52233e-75	1.93383e-38	1.12391e-78	transcription factor AP-2, gamma [Source:MGI Symbol;Acc:MGI:106032]
1	Fat2	2.06398e-33	0.736485	0.537	0.176	3.49741e-29	1.45436e-78	0.538792	0.414	0.027	2.46442e-74	2.06398e-33	2.90873e-78	FAT atypical cadherin 2 [Source:MGI Symbol;Acc:MGI:2685369]
1	Fabp5	1.88127e-47	1.88817	0.995	0.925	3.1878e-43	1.80963e-78	2.15171	1	0.725	3.06643e-74	1.88127e-47	3.61927e-78	fatty acid binding protein 5, epidermal [Source:MGI Symbol;Acc:MGI:101790]
1	Ptgds	0.0026536	1.51582	0.661	0.667	1	1.48387e-77	2.0281	0.7	0.122	2.51442e-73	0.0026536	2.96774e-77	prostaglandin D2 synthase (brain) [Source:MGI Symbol;Acc:MGI:99261]
1	Rpl5	0.0003875	0.346525	0.789	0.743	1	1.51932e-77	1.84487	1	0.766	2.57448e-73	0.0003875	3.03863e-77	ribosomal protein L5 [Source:MGI Symbol;Acc:MGI:102854]
1	Rpl4	0.000797528	0.267505	0.853	0.824	1	2.53021e-77	1.79087	1	0.799	4.28745e-73	0.000797528	5.06043e-77	ribosomal protein L4 [Source:MGI Symbol;Acc:MGI:1915141]
1	Alox8	3.43304e-32	0.749812	0.298	0.051	5.81728e-28	5.9061e-77	0.706316	0.35	0.017	1.00079e-72	3.43304e-32	1.18122e-76	arachidonate 8-lipoxygenase [Source:MGI Symbol;Acc:MGI:1098228]
1	Jag2	1.78666e-10	0.292608	0.294	0.125	3.02749e-06	8.66359e-77	0.728393	0.593	0.073	1.46805e-72	1.78666e-10	1.73272e-76	jagged 2 [Source:MGI Symbol;Acc:MGI:1098270]
1	Ly6g6c	3.87794e-39	0.978142	0.693	0.272	6.57116e-35	1.02335e-76	0.711823	0.621	0.078	1.73407e-72	3.87794e-39	2.04671e-76	lymphocyte antigen 6 complex, locus G6C [Source:MGI Symbol;Acc:MGI:2148930]
1	Rpl12	3.50053e-15	0.446902	0.94	0.944	5.93165e-11	1.53818e-76	1.6488	1	0.891	2.60645e-72	3.50053e-15	3.07636e-76	ribosomal protein L12 [Source:MGI Symbol;Acc:MGI:98002]
1	Cds1	6.26908e-18	0.310972	0.321	0.102	1.0623e-13	1.56059e-76	0.632183	0.529	0.054	2.64441e-72	6.26908e-18	3.12117e-76	CDP-diacylglycerol synthase 1 [Source:MGI Symbol;Acc:MGI:1921846]
1	Rpl31	0.000479404	0.260034	0.917	0.875	1	1.93723e-76	1.58553	1	0.889	3.28263e-72	0.000479404	3.87446e-76	ribosomal protein L31 [Source:MGI Symbol;Acc:MGI:2149632]
1	Acot1	1.31246e-16	0.383829	0.413	0.168	2.22396e-12	3.01874e-76	0.831914	0.657	0.096	5.11526e-72	1.31246e-16	6.03748e-76	acyl-CoA thioesterase 1 [Source:MGI Symbol;Acc:MGI:1349396]
1	Dhcr24	5.90436e-12	0.546651	0.661	0.471	1.00049e-07	6.1785e-76	1.23667	0.886	0.217	1.04695e-71	5.90436e-12	1.2357e-75	24-dehydrocholesterol reductase [Source:MGI Symbol;Acc:MGI:1922004]
1	Tfap2a	7.68542e-18	0.448937	0.56	0.272	1.30229e-13	6.42103e-76	0.825257	0.671	0.105	1.08804e-71	7.68542e-18	1.28421e-75	transcription factor AP-2, alpha [Source:MGI Symbol;Acc:MGI:104671]
1	Ggct	5.8205e-30	0.9523	0.518	0.194	9.86284e-26	1.18364e-75	0.744284	0.521	0.054	2.00569e-71	5.8205e-30	2.36729e-75	gamma-glutamyl cyclotransferase [Source:MGI Symbol;Acc:MGI:95700]
1	Txn1	5.16454e-15	0.714359	0.798	0.657	8.75131e-11	1.48123e-75	1.41437	0.979	0.397	2.50994e-71	5.16454e-15	2.96245e-75	thioredoxin 1 [Source:MGI Symbol;Acc:MGI:98874]
1	Cdsn	1.87705e-14	0.819508	0.454	0.23	3.18066e-10	2.12402e-75	2.10683	0.686	0.119	3.59915e-71	1.87705e-14	4.24804e-75	corneodesmosin [Source:MGI Symbol;Acc:MGI:3505689]
1	Ly6d	5.81863e-47	1.49238	0.849	0.464	9.85966e-43	4.00908e-75	1.16194	0.721	0.122	6.79339e-71	5.81863e-47	8.01816e-75	lymphocyte antigen 6 complex, locus D [Source:MGI Symbol;Acc:MGI:96881]
1	Eef1a1	4.08045e-10	0.510184	0.982	0.996	6.91433e-06	5.00553e-75	1.553	1	0.999	8.48187e-71	4.08045e-10	1.00111e-74	eukaryotic translation elongation factor 1 alpha 1 [Source:MGI Symbol;Acc:MGI:1096881]
1	Rpl13	2.05199e-05	0.30281	0.968	0.977	0.34771	1.19306e-74	1.67445	1	0.98	2.02164e-70	2.05199e-05	2.38612e-74	ribosomal protein L13 [Source:MGI Symbol;Acc:MGI:105922]
1	Rps20	3.1456e-14	0.375493	1	0.998	5.33021e-10	3.90019e-73	1.32177	1	0.991	6.60887e-69	3.1456e-14	7.80038e-73	ribosomal protein S20 [Source:MGI Symbol;Acc:MGI:1914677]
1	Rps6	9.45005e-05	0.251267	0.936	0.919	1	1.74324e-72	1.41015	1	0.889	2.95393e-68	9.45005e-05	3.48649e-72	ribosomal protein S6 [Source:MGI Symbol;Acc:MGI:98159]
1	Gjb3	1.8835e-17	0.284668	0.257	0.069	3.1916e-13	3.41223e-72	0.513671	0.443	0.036	5.78202e-68	1.8835e-17	6.82445e-72	gap junction protein, beta 3 [Source:MGI Symbol;Acc:MGI:95721]
1	Zfp385a	3.21291e-10	0.332782	0.372	0.19	5.44428e-06	5.2642e-72	0.76097	0.664	0.105	8.92019e-68	3.21291e-10	1.05284e-71	zinc finger protein 385A [Source:MGI Symbol;Acc:MGI:1352495]
1	Oca2	8.19448e-08	0.394838	0.225	0.104	0.00138856	6.87084e-72	0.520796	0.286	0.009	1.16426e-67	8.19448e-08	1.37417e-71	oculocutaneous albinism II [Source:MGI Symbol;Acc:MGI:97454]
1	Rpl10a	1.10357e-09	0.343198	0.95	0.932	1.87001e-05	1.1763e-71	1.40653	1	0.947	1.99325e-67	1.10357e-09	2.35261e-71	ribosomal protein L10A [Source:MGI Symbol;Acc:MGI:1343877]
1	Rpl11	1.94857e-05	0.258699	0.945	0.91	0.330185	2.75065e-71	1.53365	1	0.921	4.66098e-67	1.94857e-05	5.5013e-71	ribosomal protein L11 [Source:MGI Symbol;Acc:MGI:1914275]
1	Rps27a	1.29912e-10	0.266375	0.995	0.993	2.20135e-06	5.24702e-71	1.35722	1	0.975	8.89107e-67	1.29912e-10	1.0494e-70	ribosomal protein S27A [Source:MGI Symbol;Acc:MGI:1925544]
1	Krt14	1.90979e-69	2.02498	0.986	0.853	3.23614e-65	2.19648e-35	2.2901	0.786	0.373	3.72194e-31	2.19648e-35	3.81958e-69	keratin 14 [Source:MGI Symbol;Acc:MGI:96688]
1	Hip1r	1.46725e-22	0.446972	0.381	0.119	2.48626e-18	2.45972e-69	0.570319	0.529	0.061	4.168e-65	1.46725e-22	4.91944e-69	huntingtin interacting protein 1 related [Source:MGI Symbol;Acc:MGI:1352504]
1	Tjp2	5.6272e-11	0.304364	0.294	0.124	9.53528e-07	1.39609e-68	0.711291	0.557	0.073	2.36567e-64	5.6272e-11	2.79217e-68	tight junction protein 2 [Source:MGI Symbol;Acc:MGI:1341872]
1	Rpl7	4.28231e-11	0.315043	0.982	0.958	7.25637e-07	2.28318e-68	1.27348	1	0.954	3.86884e-64	4.28231e-11	4.56635e-68	ribosomal protein L7 [Source:MGI Symbol;Acc:MGI:98073]
1	Aqp3	2.68949e-52	1.61799	0.716	0.254	4.55734e-48	1.73109e-67	0.553269	0.436	0.04	2.93333e-63	2.68949e-52	3.46218e-67	aquaporin 3 [Source:MGI Symbol;Acc:MGI:1333777]
1	Ano9	5.06579e-32	0.520021	0.353	0.074	8.58398e-28	1.87474e-67	0.413144	0.357	0.023	3.17675e-63	5.06579e-32	3.74948e-67	anoctamin 9 [Source:MGI Symbol;Acc:MGI:1918595]
1	Shb	4.40802e-12	0.279685	0.284	0.11	7.46939e-08	3.38051e-67	0.681827	0.529	0.066	5.72827e-63	4.40802e-12	6.76102e-67	src homology 2 domain-containing transforming protein B [Source:MGI Symbol;Acc:MGI:98294]
1	Rapgefl1	1.15852e-40	0.552747	0.422	0.083	1.9631e-36	4.43271e-67	0.541944	0.479	0.05	7.51123e-63	1.15852e-40	8.86542e-67	Rap guanine nucleotide exchange factor (GEF)-like 1 [Source:MGI Symbol;Acc:MGI:3611446]
1	Sbsn	5.69424e-30	1.01586	0.885	0.621	9.64889e-26	6.50535e-67	0.896796	0.8	0.178	1.10233e-62	5.69424e-30	1.30107e-66	suprabasin [Source:MGI Symbol;Acc:MGI:2446326]
1	Hmgcs1	5.22795e-08	0.36656	0.546	0.376	0.000885876	7.74465e-67	1.10222	0.857	0.244	1.31233e-62	5.22795e-08	1.54893e-66	3-hydroxy-3-methylglutaryl-Coenzyme A synthase 1 [Source:MGI Symbol;Acc:MGI:107592]
1	Klk7	2.87406e-38	1.41834	0.683	0.284	4.8701e-34	1.10458e-66	0.921214	0.529	0.066	1.87171e-62	2.87406e-38	2.20916e-66	kallikrein related-peptidase 7 (chymotryptic, stratum corneum) [Source:MGI Symbol;Acc:MGI:1346336]
1	Crct1	1.91233e-17	0.696591	0.495	0.233	3.24044e-13	9.1488e-66	1.22745	0.636	0.108	1.55026e-61	1.91233e-17	1.82976e-65	cysteine-rich C-terminal 1 [Source:MGI Symbol;Acc:MGI:1921425]
1	Id1	1.07988e-11	0.578097	0.56	0.374	1.82986e-07	1.15269e-65	0.813231	0.714	0.14	1.95324e-61	1.07988e-11	2.30539e-65	inhibitor of DNA binding 1, HLH protein [Source:MGI Symbol;Acc:MGI:96396]
1	Rplp0	5.65796e-15	0.417825	1	0.999	9.5874e-11	5.22535e-65	1.01787	1	0.999	8.85436e-61	5.65796e-15	1.04507e-64	ribosomal protein, large, P0 [Source:MGI Symbol;Acc:MGI:1927636]
1	Syngr1	0.0032912	0.426529	0.298	0.234	1	8.6562e-65	0.568726	0.421	0.039	1.46679e-60	0.0032912	1.73124e-64	synaptogyrin 1 [Source:MGI Symbol;Acc:MGI:1328323]
1	Krt80	2.10657e-35	1.20175	0.697	0.319	3.56958e-31	2.77625e-64	1.31091	0.679	0.131	4.70436e-60	2.10657e-35	5.55251e-64	keratin 80 [Source:MGI Symbol;Acc:MGI:1921377]
1	Crybg2	9.24313e-24	0.276433	0.248	0.046	1.56625e-19	3.5255e-64	0.491739	0.371	0.028	5.97396e-60	9.24313e-24	7.051e-64	crystallin beta-gamma domain containing 2 [Source:MGI Symbol;Acc:MGI:1334463]
1	Eif5a	4.20221e-17	0.507636	0.904	0.841	7.12065e-13	5.78506e-64	1.14749	1	0.89	9.80279e-60	4.20221e-17	1.15701e-63	eukaryotic translation initiation factor 5A [Source:MGI Symbol;Acc:MGI:106248]
1	Cxadr	2.46431e-38	0.76388	0.642	0.229	4.17577e-34	7.33177e-64	0.538589	0.479	0.053	1.24237e-59	2.46431e-38	1.46635e-63	coxsackie virus and adenovirus receptor [Source:MGI Symbol;Acc:MGI:1201679]
1	Lipm	8.94955e-35	0.456625	0.321	0.053	1.5165e-30	2.96401e-63	0.604606	0.364	0.028	5.02251e-59	8.94955e-35	5.92801e-63	lipase, family member M [Source:MGI Symbol;Acc:MGI:1926003]
1	Ptprf	3.72267e-28	0.684993	0.656	0.312	6.30807e-24	5.88268e-63	1.15938	0.929	0.336	9.9682e-59	3.72267e-28	1.17654e-62	protein tyrosine phosphatase, receptor type, F [Source:MGI Symbol;Acc:MGI:102695]
1	Stxbp2	6.36644e-23	0.431518	0.459	0.166	1.07879e-18	8.95214e-63	0.533663	0.5	0.061	1.51694e-58	6.36644e-23	1.79043e-62	syntaxin binding protein 2 [Source:MGI Symbol;Acc:MGI:107370]
1	Dsg3	6.6446e-42	0.713077	0.482	0.112	1.12593e-37	9.36585e-63	0.504858	0.336	0.023	1.58704e-58	6.6446e-42	1.87317e-62	desmoglein 3 [Source:MGI Symbol;Acc:MGI:99499]
1	Cebpa	7.72251e-07	0.334727	0.638	0.478	0.0130858	1.54252e-62	0.793432	0.821	0.184	2.61379e-58	7.72251e-07	3.08503e-62	CCAAT/enhancer binding protein (C/EBP), alpha [Source:MGI Symbol;Acc:MGI:99480]
1	Tuba1c	6.97466e-22	0.631295	0.693	0.415	1.18186e-17	3.25472e-62	1.02617	0.929	0.316	5.51513e-58	6.97466e-22	6.50945e-62	tubulin, alpha 1C [Source:MGI Symbol;Acc:MGI:1095409]
1	Irf6	3.31488e-30	0.566612	0.417	0.113	5.61706e-26	1.77732e-61	0.825857	0.786	0.189	3.01166e-57	3.31488e-30	3.55463e-61	interferon regulatory factor 6 [Source:MGI Symbol;Acc:MGI:1859211]
1	Plbd1	2.5896e-13	0.67685	0.463	0.26	4.38807e-09	3.1278e-61	0.706316	0.55	0.082	5.30006e-57	2.5896e-13	6.25561e-61	phospholipase B domain containing 1 [Source:MGI Symbol;Acc:MGI:1914107]
1	Bmp7	7.67317e-27	0.506654	0.472	0.158	1.30022e-22	3.9539e-61	0.626146	0.5	0.064	6.69989e-57	7.67317e-27	7.9078e-61	bone morphogenetic protein 7 [Source:MGI Symbol;Acc:MGI:103302]
1	Asprv1	1.74841e-12	0.900495	0.495	0.286	2.96268e-08	3.97185e-61	0.675957	0.564	0.083	6.73031e-57	1.74841e-12	7.94371e-61	aspartic peptidase, retroviral-like 1 [Source:MGI Symbol;Acc:MGI:1915105]
1	Ets2	2.90674e-08	0.288293	0.385	0.223	0.000492547	1.22524e-60	0.850452	0.686	0.141	2.07617e-56	2.90674e-08	2.45048e-60	E26 avian leukemia oncogene 2, 3' domain [Source:MGI Symbol;Acc:MGI:95456]
1	Plch2	1.11995e-37	0.480243	0.39	0.076	1.89775e-33	1.0841e-59	0.469277	0.35	0.028	1.83701e-55	1.11995e-37	2.16821e-59	phospholipase C, eta 2 [Source:MGI Symbol;Acc:MGI:2443078]
1	Dct	0.021727	1.07903	0.853	0.912	1	1.4042e-59	1.92527	0.786	0.218	2.37942e-55	0.021727	2.8084e-59	dopachrome tautomerase [Source:MGI Symbol;Acc:MGI:102563]
1	Cebpb	2.00297e-17	0.506534	0.849	0.681	3.39402e-13	2.11114e-59	0.96154	0.893	0.284	3.57732e-55	2.00297e-17	4.22227e-59	CCAAT/enhancer binding protein (C/EBP), beta [Source:MGI Symbol;Acc:MGI:88373]
1	Me1	1.14463e-10	0.335327	0.454	0.244	1.93957e-06	2.13483e-59	0.838727	0.629	0.113	3.61747e-55	1.14463e-10	4.26966e-59	malic enzyme 1, NADP(+)-dependent, cytosolic [Source:MGI Symbol;Acc:MGI:97043]
1	Col17a1	3.6727e-24	0.61862	0.472	0.173	6.2234e-20	2.33711e-59	0.896576	0.45	0.052	3.96023e-55	3.6727e-24	4.67421e-59	collagen, type XVII, alpha 1 [Source:MGI Symbol;Acc:MGI:88450]
1	Dmkn	6.43536e-48	1.29813	0.927	0.582	1.09047e-43	3.64067e-59	0.619054	0.7	0.143	6.16912e-55	6.43536e-48	7.28134e-59	dermokine [Source:MGI Symbol;Acc:MGI:1920962]
1	Tmem79	5.41905e-28	0.412755	0.344	0.081	9.18258e-24	6.51629e-59	0.420969	0.35	0.028	1.10418e-54	5.41905e-28	1.30326e-58	transmembrane protein 79 [Source:MGI Symbol;Acc:MGI:1919163]
1	Gjb5	3.94364e-20	0.300475	0.266	0.065	6.68249e-16	8.42085e-59	0.492712	0.357	0.029	1.42691e-54	3.94364e-20	1.68417e-58	gap junction protein, beta 5 [Source:MGI Symbol;Acc:MGI:95723]
1	Rpl13a	5.9673e-18	0.434875	0.995	0.997	1.01116e-13	9.51853e-59	0.939472	1	0.998	1.61292e-54	5.9673e-18	1.90371e-58	ribosomal protein L13A [Source:MGI Symbol;Acc:MGI:1351455]
1	Krt6a	5.24593e-42	2.61441	0.908	0.69	8.88923e-38	2.34306e-58	1.75142	0.507	0.078	3.97031e-54	5.24593e-42	4.68611e-58	keratin 6A [Source:MGI Symbol;Acc:MGI:1100845]
1	Tyr	0.0467688	0.677356	0.61	0.632	1	5.75095e-58	0.958871	0.421	0.048	9.74498e-54	0.0467688	1.15019e-57	tyrosinase [Source:MGI Symbol;Acc:MGI:98880]
1	Mif	1.37515e-28	0.722175	0.904	0.665	2.33019e-24	4.05573e-57	1.12514	0.936	0.399	6.87244e-53	1.37515e-28	8.11147e-57	macrophage migration inhibitory factor (glycosylation-inhibiting factor) [Source:MGI Symbol;Acc:MGI:96982]
1	Tns4	1.37857e-40	0.660742	0.523	0.138	2.33598e-36	8.65394e-57	0.436428	0.371	0.033	1.46641e-52	1.37857e-40	1.73079e-56	tensin 4 [Source:MGI Symbol;Acc:MGI:2144377]
1	Rps24	3.45771e-11	0.339121	1	0.995	5.85909e-07	9.24583e-57	1.00404	1	0.995	1.56671e-52	3.45771e-11	1.84917e-56	ribosomal protein S24 [Source:MGI Symbol;Acc:MGI:98147]
1	Slc39a6	1.73898e-15	0.345493	0.436	0.192	2.9467e-11	9.4609e-57	0.925761	0.729	0.178	1.60315e-52	1.73898e-15	1.89218e-56	solute carrier family 39 (metal ion transporter), member 6 [Source:MGI Symbol;Acc:MGI:2147279]
1	Egr3	3.20201e-13	0.310054	0.394	0.174	5.42581e-09	2.09543e-56	0.812072	0.629	0.124	3.55071e-52	3.20201e-13	4.19087e-56	early growth response 3 [Source:MGI Symbol;Acc:MGI:1306780]
1	Nipal2	1.28397e-24	0.309729	0.261	0.05	2.17569e-20	2.14584e-54	0.37319	0.336	0.028	3.63612e-50	1.28397e-24	4.29167e-54	NIPA-like domain containing 2 [Source:MGI Symbol;Acc:MGI:1924488]
1	Bok	6.0573e-30	0.477738	0.5	0.158	1.02641e-25	1.33693e-53	0.548712	0.521	0.083	2.26544e-49	6.0573e-30	2.67387e-53	BCL2-related ovarian killer [Source:MGI Symbol;Acc:MGI:1858494]
1	Rps4x	3.11313e-10	0.375206	0.982	0.965	5.2752e-06	2.24166e-53	0.932021	1	0.988	3.7985e-49	3.11313e-10	4.48333e-53	ribosomal protein S4, X-linked [Source:MGI Symbol;Acc:MGI:98158]
1	Psapl1	2.057e-23	0.484903	0.459	0.165	3.48558e-19	1.75548e-52	0.458217	0.486	0.068	2.97466e-48	2.057e-23	3.51096e-52	prosaposin-like 1 [Source:MGI Symbol;Acc:MGI:1924193]
1	Bcam	7.31814e-12	0.436432	0.656	0.452	1.24006e-07	1.94656e-52	0.974842	0.793	0.233	3.29845e-48	7.31814e-12	3.89313e-52	basal cell adhesion molecule [Source:MGI Symbol;Acc:MGI:1929940]
1	Phldb3	6.16034e-18	0.261539	0.298	0.086	1.04387e-13	7.66928e-52	0.405362	0.364	0.037	1.29956e-47	6.16034e-18	1.53386e-51	pleckstrin homology like domain, family B, member 3 [Source:MGI Symbol;Acc:MGI:3642959]
1	Npm1	2.10332e-06	0.335586	0.583	0.468	0.0356407	1.07435e-51	1.35327	0.936	0.487	1.82049e-47	2.10332e-06	2.14871e-51	nucleophosmin 1 [Source:MGI Symbol;Acc:MGI:106184]
1	Epn3	3.03217e-24	0.384365	0.271	0.056	5.13801e-20	1.19784e-51	0.359428	0.314	0.026	2.02974e-47	3.03217e-24	2.39568e-51	epsin 3 [Source:MGI Symbol;Acc:MGI:1919139]
1	Avpi1	1.51442e-32	0.820132	0.601	0.233	2.56618e-28	1.97055e-51	0.574257	0.529	0.089	3.3391e-47	1.51442e-32	3.9411e-51	arginine vasopressin-induced 1 [Source:MGI Symbol;Acc:MGI:1916784]
1	F11r	5.82899e-35	0.656039	0.601	0.215	9.87723e-31	7.05263e-50	0.815052	0.707	0.179	1.19507e-45	5.82899e-35	1.41053e-49	F11 receptor [Source:MGI Symbol;Acc:MGI:1321398]
1	Lamc2	5.40335e-47	1.6009	0.688	0.243	9.15598e-43	2.99015e-49	0.513671	0.336	0.033	5.0668e-45	5.40335e-47	5.98029e-49	laminin, gamma 2 [Source:MGI Symbol;Acc:MGI:99913]
1	Rnh1	2.26281e-13	0.423676	0.55	0.311	3.83433e-09	9.1724e-49	0.644657	0.693	0.168	1.55426e-44	2.26281e-13	1.83448e-48	ribonuclease/angiogenin inhibitor 1 [Source:MGI Symbol;Acc:MGI:1195456]
1	Csta1	3.66587e-29	1.19314	0.468	0.15	6.21182e-25	1.46274e-48	0.515304	0.379	0.044	2.47861e-44	3.66587e-29	2.92548e-48	cystatin A1 [Source:MGI Symbol;Acc:MGI:3524930]
1	Eef1b2	1.58936e-13	0.375781	0.94	0.887	2.69316e-09	1.66003e-48	0.915238	0.993	0.894	2.81292e-44	1.58936e-13	3.32006e-48	eukaryotic translation elongation factor 1 beta 2 [Source:MGI Symbol;Acc:MGI:1929520]
1	Eif4a1	2.88494e-10	0.356207	0.839	0.706	4.88852e-06	3.44319e-48	1.00228	0.986	0.779	5.83449e-44	2.88494e-10	6.88638e-48	eukaryotic translation initiation factor 4A1 [Source:MGI Symbol;Acc:MGI:95303]
1	Rpl36al	3.49218e-11	0.332835	0.917	0.83	5.9175e-07	4.47441e-48	1.01432	0.993	0.696	7.58189e-44	3.49218e-11	8.94882e-48	ribosomal protein L36A-like [Source:MGI Symbol;Acc:MGI:1913733]
1	Ppp1r13l	1.1549e-25	0.384757	0.39	0.108	1.95698e-21	4.48632e-48	0.402778	0.364	0.041	7.60207e-44	1.1549e-25	8.97264e-48	protein phosphatase 1, regulatory subunit 13 like [Source:MGI Symbol;Acc:MGI:3525053]
1	Fgfbp1	1.20414e-30	0.758076	0.454	0.137	2.04042e-26	7.36108e-48	0.399339	0.329	0.032	1.24733e-43	1.20414e-30	1.47222e-47	fibroblast growth factor binding protein 1 [Source:MGI Symbol;Acc:MGI:1096350]
1	Slc38a2	2.88187e-08	0.26596	0.661	0.463	0.000488333	1.91451e-47	0.955974	0.793	0.258	3.24413e-43	2.88187e-08	3.82901e-47	solute carrier family 38, member 2 [Source:MGI Symbol;Acc:MGI:1915010]
1	Ezr	3.57087e-47	0.712132	0.606	0.169	6.05085e-43	1.41877e-39	0.629864	0.786	0.251	2.4041e-35	1.41877e-39	7.14175e-47	ezrin [Source:MGI Symbol;Acc:MGI:98931]
1	Elovl4	2.24148e-25	0.803746	0.697	0.371	3.79818e-21	4.18495e-47	0.289876	0.479	0.076	7.09141e-43	2.24148e-25	8.36991e-47	elongation of very long chain fatty acids (FEN1/Elo2, SUR4/Elo3, yeast)-like 4 [Source:MGI Symbol;Acc:MGI:1933331]
1	Capns2	1.45801e-14	0.259661	0.225	0.063	2.4706e-10	2.31054e-46	0.405362	0.314	0.03	3.91522e-42	1.45801e-14	4.62109e-46	calpain, small subunit 2 [Source:MGI Symbol;Acc:MGI:1916793]
1	Mafb	0.00116065	0.274654	0.583	0.494	1	2.80299e-46	0.747995	0.736	0.207	4.74967e-42	0.00116065	5.60598e-46	v-maf musculoaponeurotic fibrosarcoma oncogene family, protein B (avian) [Source:MGI Symbol;Acc:MGI:104555]
1	Reep4	2.48714e-24	0.543402	0.491	0.186	4.21446e-20	3.60987e-46	0.623352	0.593	0.129	6.11693e-42	2.48714e-24	7.21975e-46	receptor accessory protein 4 [Source:MGI Symbol;Acc:MGI:1919799]
1	Nrarp	1.75131e-23	0.447632	0.454	0.157	2.9676e-19	1.6489e-45	0.565693	0.586	0.123	2.79407e-41	1.75131e-23	3.29781e-45	Notch-regulated ankyrin repeat protein [Source:MGI Symbol;Acc:MGI:1914372]
1	Tmem45a	1.67771e-44	1.1727	0.835	0.47	2.84289e-40	1.48791e-35	0.596133	0.614	0.171	2.52126e-31	1.48791e-35	3.35543e-44	transmembrane protein 45a [Source:MGI Symbol;Acc:MGI:1913122]
1	Cldn1	1.6828e-31	0.660294	0.491	0.155	2.8515e-27	1.31713e-43	0.825615	0.757	0.238	2.23188e-39	1.6828e-31	2.63426e-43	claudin 1 [Source:MGI Symbol;Acc:MGI:1276109]
1	Junb	1.4827e-27	0.967449	0.876	0.719	2.51244e-23	1.9477e-43	0.702705	0.679	0.177	3.30038e-39	1.4827e-27	3.8954e-43	jun B proto-oncogene [Source:MGI Symbol;Acc:MGI:96647]
1	Eppk1	3.99903e-32	0.775997	0.537	0.185	6.77635e-28	1.98314e-43	0.541814	0.364	0.047	3.36044e-39	3.99903e-32	3.96629e-43	epiplakin 1 [Source:MGI Symbol;Acc:MGI:2386306]
1	Uck2	3.36182e-11	0.265027	0.271	0.106	5.6966e-07	3.2386e-43	0.580931	0.536	0.114	5.48781e-39	3.36182e-11	6.47721e-43	uridine-cytidine kinase 2 [Source:MGI Symbol;Acc:MGI:1931744]
1	H2afz	1.42258e-07	0.344938	0.55	0.405	0.00241055	4.60576e-43	1.29251	0.936	0.544	7.80446e-39	1.42258e-07	9.21152e-43	NA
1	Fam167a	4.68401e-31	0.550138	0.436	0.119	7.93706e-27	8.96895e-43	0.415143	0.25	0.019	1.51979e-38	4.68401e-31	1.79379e-42	family with sequence similarity 167, member A [Source:MGI Symbol;Acc:MGI:3606565]
1	Tiam1	1.44346e-14	0.3815	0.349	0.14	2.44595e-10	2.04098e-42	0.521854	0.457	0.079	3.45845e-38	1.44346e-14	4.08197e-42	T cell lymphoma invasion and metastasis 1 [Source:MGI Symbol;Acc:MGI:103306]
1	Fdft1	3.71624e-08	0.264082	0.358	0.193	0.000629717	3.66073e-42	0.520903	0.486	0.091	6.2031e-38	3.71624e-08	7.32145e-42	farnesyl diphosphate farnesyl transferase 1 [Source:MGI Symbol;Acc:MGI:102706]
1	Plk3	4.19821e-08	0.260523	0.298	0.148	0.000711386	6.05645e-42	0.721232	0.429	0.075	1.02626e-37	4.19821e-08	1.21129e-41	polo like kinase 3 [Source:MGI Symbol;Acc:MGI:109604]
1	Ppp1cb	1.01403e-06	0.260559	0.55	0.382	0.0171827	2.96777e-41	0.820054	0.871	0.371	5.02888e-37	1.01403e-06	5.93553e-41	protein phosphatase 1 catalytic subunit beta [Source:MGI Symbol;Acc:MGI:104871]
1	Cep170b	3.31935e-30	0.603887	0.56	0.208	5.62463e-26	3.45662e-41	0.576109	0.557	0.126	5.85724e-37	3.31935e-30	6.91324e-41	centrosomal protein 170B [Source:MGI Symbol;Acc:MGI:2145043]
1	Klf4	1.37747e-17	0.744801	0.651	0.42	2.33412e-13	4.08699e-41	0.575562	0.629	0.152	6.92541e-37	1.37747e-17	8.17399e-41	Kruppel-like factor 4 (gut) [Source:MGI Symbol;Acc:MGI:1342287]
1	Krt16	7.12804e-41	2.1776	0.936	0.799	1.20785e-36	1.28692e-21	0.28496	0.193	0.027	2.18069e-17	1.28692e-21	1.42561e-40	keratin 16 [Source:MGI Symbol;Acc:MGI:96690]
1	Arf6	1.88353e-07	0.25531	0.344	0.195	0.00319164	1.16112e-40	0.591226	0.579	0.139	1.96752e-36	1.88353e-07	2.32224e-40	ADP-ribosylation factor 6 [Source:MGI Symbol;Acc:MGI:99435]
1	Tmem40	1.41157e-24	0.345924	0.28	0.058	2.3919e-20	1.69215e-40	0.329722	0.271	0.026	2.86735e-36	1.41157e-24	3.38431e-40	transmembrane protein 40 [Source:MGI Symbol;Acc:MGI:2137870]
1	Elovl7	3.3426e-40	0.701715	0.482	0.116	5.66404e-36	4.89803e-18	0.270417	0.236	0.049	8.29972e-14	4.89803e-18	6.68521e-40	ELOVL family member 7, elongation of long chain fatty acids (yeast) [Source:MGI Symbol;Acc:MGI:1921809]
1	Dynll1	1.68451e-10	0.371338	0.867	0.749	2.8544e-06	5.04549e-40	0.84888	0.986	0.79	8.54959e-36	1.68451e-10	1.0091e-39	dynein light chain LC8-type 1 [Source:MGI Symbol;Acc:MGI:1861457]
1	S100a16	8.36725e-14	0.522878	0.789	0.638	1.41783e-09	7.37234e-40	0.858107	1	0.773	1.24924e-35	8.36725e-14	1.47447e-39	S100 calcium binding protein A16 [Source:MGI Symbol;Acc:MGI:1915110]
1	Odc1	8.75799e-07	0.377409	0.638	0.489	0.0148404	9.82855e-40	0.999301	0.671	0.205	1.66545e-35	8.75799e-07	1.96571e-39	ornithine decarboxylase, structural 1 [Source:MGI Symbol;Acc:MGI:97402]
1	Atp6v0c	3.34261e-08	0.398049	0.89	0.844	0.000566405	2.06132e-39	0.827582	0.943	0.48	3.49291e-35	3.34261e-08	4.12264e-39	ATPase, H+ transporting, lysosomal V0 subunit C [Source:MGI Symbol;Acc:MGI:88116]
1	Rps10	6.03699e-14	0.313336	1	0.999	1.02297e-09	5.89139e-39	0.626725	1	0.994	9.98295e-35	6.03699e-14	1.17828e-38	ribosomal protein S10 [Source:MGI Symbol;Acc:MGI:1914347]
1	Gpx2	4.11377e-11	0.320035	0.225	0.076	6.97078e-07	3.34568e-38	0.543899	0.264	0.027	5.66925e-34	4.11377e-11	6.69136e-38	glutathione peroxidase 2 [Source:MGI Symbol;Acc:MGI:106609]
1	Slc45a2	0.00178531	0.639975	0.404	0.336	1	2.6074e-37	0.497133	0.279	0.031	4.41824e-33	0.00178531	5.2148e-37	solute carrier family 45, member 2 [Source:MGI Symbol;Acc:MGI:2153040]
1	Rps26	1.1138e-17	0.329708	1	1	1.88734e-13	3.39411e-37	0.794232	1	0.998	5.75133e-33	1.1138e-17	6.78823e-37	ribosomal protein S26 [Source:MGI Symbol;Acc:MGI:1351628]
1	Gltp	1.68488e-24	0.830889	0.587	0.278	2.85502e-20	3.42832e-36	0.707774	0.6	0.174	5.80929e-32	1.68488e-24	6.85664e-36	glycolipid transfer protein [Source:MGI Symbol;Acc:MGI:1929253]
1	Defb1	3.52313e-36	0.554102	0.367	0.07	5.96994e-32	1.07387e-26	0.313278	0.171	0.016	1.81967e-22	1.07387e-26	7.04625e-36	defensin beta 1 [Source:MGI Symbol;Acc:MGI:1096878]
1	Pycard	9.00368e-21	0.397368	0.431	0.156	1.52567e-16	1.30915e-35	0.533152	0.507	0.116	2.21835e-31	9.00368e-21	2.6183e-35	PYD and CARD domain containing [Source:MGI Symbol;Acc:MGI:1931465]
1	Ece1	1.28597e-07	0.279771	0.628	0.457	0.00217907	9.44958e-35	0.682913	0.7	0.234	1.60123e-30	1.28597e-07	1.88992e-34	endothelin converting enzyme 1 [Source:MGI Symbol;Acc:MGI:1101357]
1	Neat1	1.63116e-34	0.898981	0.991	0.974	2.76399e-30	4.0477e-25	1.20252	0.943	0.822	6.85883e-21	4.0477e-25	3.26231e-34	nuclear paraspeckle assembly transcript 1 (non-protein coding) [Source:MGI Symbol;Acc:MGI:1914211]
1	Mgat5	5.37637e-09	0.460456	0.372	0.207	9.11026e-05	1.65757e-34	0.376508	0.35	0.056	2.80876e-30	5.37637e-09	3.31515e-34	mannoside acetylglucosaminyltransferase 5 [Source:MGI Symbol;Acc:MGI:894701]
1	Polr1d	8.94202e-09	0.350757	0.583	0.414	0.000151522	1.86882e-34	0.694093	0.764	0.298	3.16672e-30	8.94202e-09	3.73765e-34	polymerase (RNA) I polypeptide D [Source:MGI Symbol;Acc:MGI:108403]
1	Tuba8	3.08915e-12	0.34963	0.298	0.12	5.23456e-08	2.50566e-34	0.363387	0.286	0.036	4.24585e-30	3.08915e-12	5.01133e-34	tubulin, alpha 8 [Source:MGI Symbol;Acc:MGI:1858225]
1	Ccl27a	9.8741e-14	0.415974	0.381	0.167	1.67317e-09	3.70145e-34	0.385004	0.321	0.046	6.2721e-30	9.8741e-14	7.40289e-34	chemokine (C-C motif) ligand 27A [Source:MGI Symbol;Acc:MGI:1343459]
1	Serpinb8	3.59277e-10	0.250103	0.307	0.137	6.08795e-06	7.50456e-34	0.511225	0.429	0.09	1.27165e-29	3.59277e-10	1.50091e-33	serine (or cysteine) peptidase inhibitor, clade B, member 8 [Source:MGI Symbol;Acc:MGI:894657]
1	Gm49980	2.54804e-17	0.638469	0.711	0.458	4.31765e-13	1.05329e-33	0.683512	0.564	0.161	1.78479e-29	2.54804e-17	2.10657e-33	predicted gene, 49980 [Source:MGI Symbol;Acc:MGI:6275257]
1	Eif3g	9.96309e-10	0.251357	0.5	0.283	1.68825e-05	1.08901e-33	0.673811	0.807	0.328	1.84533e-29	9.96309e-10	2.17803e-33	eukaryotic translation initiation factor 3, subunit G [Source:MGI Symbol;Acc:MGI:1858258]
1	Pfkp	6.64874e-33	0.704952	0.679	0.298	1.12663e-28	3.77226e-12	0.29767	0.364	0.139	6.3921e-08	3.77226e-12	1.32975e-32	phosphofructokinase, platelet [Source:MGI Symbol;Acc:MGI:1891833]
1	Sqle	3.04446e-21	0.48885	0.445	0.173	5.15885e-17	1.11278e-32	0.492096	0.457	0.103	1.88561e-28	3.04446e-21	2.22556e-32	squalene epoxidase [Source:MGI Symbol;Acc:MGI:109296]
1	Prelid1	3.36186e-10	0.399621	0.72	0.578	5.69668e-06	2.07755e-32	0.638271	0.893	0.418	3.52041e-28	3.36186e-10	4.1551e-32	PRELI domain containing 1 [Source:MGI Symbol;Acc:MGI:1913744]
1	Nckap1	7.27081e-14	0.422674	0.601	0.35	1.23204e-09	9.28176e-32	0.563712	0.721	0.255	1.57279e-27	7.27081e-14	1.85635e-31	NCK-associated protein 1 [Source:MGI Symbol;Acc:MGI:1355333]
1	Tubb4b	2.97517e-06	0.28522	0.61	0.497	0.0504143	1.08207e-31	0.738203	0.943	0.56	1.83357e-27	2.97517e-06	2.16415e-31	tubulin, beta 4B class IVB [Source:MGI Symbol;Acc:MGI:1915472]
1	Cysrt1	2.2528e-24	0.534371	0.39	0.12	3.81737e-20	5.73337e-31	0.33629	0.279	0.038	9.7152e-27	2.2528e-24	1.14667e-30	cysteine rich tail 1 [Source:MGI Symbol;Acc:MGI:1915109]
1	Efna1	2.43623e-17	0.444381	0.45	0.194	4.1282e-13	7.34129e-31	0.502592	0.464	0.111	1.24398e-26	2.43623e-17	1.46826e-30	ephrin A1 [Source:MGI Symbol;Acc:MGI:103236]
1	Crabp2	1.34781e-07	0.385816	0.541	0.357	0.00228386	1.58892e-30	0.527218	0.3	0.048	2.69242e-26	1.34781e-07	3.17783e-30	cellular retinoic acid binding protein II [Source:MGI Symbol;Acc:MGI:88491]
1	Sox9	1.10796e-10	0.451134	0.44	0.245	1.87745e-06	7.42849e-30	1.04586	0.514	0.158	1.25876e-25	1.10796e-10	1.4857e-29	SRY (sex determining region Y)-box 9 [Source:MGI Symbol;Acc:MGI:98371]
1	Nsun2	2.36975e-17	0.447757	0.528	0.254	4.01553e-13	1.38022e-29	0.509467	0.657	0.214	2.33878e-25	2.36975e-17	2.76044e-29	NOL1/NOP2/Sun domain family member 2 [Source:MGI Symbol;Acc:MGI:107252]
1	Dstn	7.68833e-20	0.627427	0.94	0.848	1.30279e-15	1.61453e-29	0.634502	1	0.821	2.73582e-25	7.68833e-20	3.22906e-29	destrin [Source:MGI Symbol;Acc:MGI:1929270]
1	Ctnnb1	3.13123e-05	0.343467	0.844	0.811	0.530586	9.0733e-29	0.654047	1	0.937	1.53747e-24	3.13123e-05	1.81466e-28	catenin (cadherin associated protein), beta 1 [Source:MGI Symbol;Acc:MGI:88276]
1	Higd1a	1.04315e-28	1.10099	0.67	0.356	1.76761e-24	2.36619e-25	0.51877	0.55	0.183	4.00952e-21	2.36619e-25	2.08629e-28	HIG1 domain family, member 1A [Source:MGI Symbol;Acc:MGI:1930666]
1	Etf1	1.5634e-09	0.295715	0.587	0.371	2.64919e-05	1.99071e-28	0.602706	0.829	0.375	3.37325e-24	1.5634e-09	3.98141e-28	eukaryotic translation termination factor 1 [Source:MGI Symbol;Acc:MGI:2385071]
1	Insig2	1.43033e-11	0.314481	0.358	0.165	2.4237e-07	2.08945e-28	0.530726	0.479	0.129	3.54057e-24	1.43033e-11	4.17889e-28	insulin induced gene 2 [Source:MGI Symbol;Acc:MGI:1920249]
1	Il1rn	2.87217e-11	0.302548	0.289	0.12	4.86689e-07	3.74866e-28	0.31528	0.271	0.041	6.35211e-24	2.87217e-11	7.49732e-28	interleukin 1 receptor antagonist [Source:MGI Symbol;Acc:MGI:96547]
1	Flnb	2.0408e-10	0.323276	0.505	0.288	3.45813e-06	1.04339e-27	0.589564	0.571	0.189	1.76803e-23	2.0408e-10	2.08678e-27	filamin, beta [Source:MGI Symbol;Acc:MGI:2446089]
1	Tenm4	1.11656e-13	0.253053	0.275	0.094	1.89201e-09	1.07211e-27	0.261386	0.229	0.029	1.8167e-23	1.11656e-13	2.14423e-27	teneurin transmembrane protein 4 [Source:MGI Symbol;Acc:MGI:2447063]
1	Rab38	2.84358e-20	0.423157	0.358	0.116	4.81844e-16	6.55772e-27	0.348109	0.221	0.028	1.11121e-22	2.84358e-20	1.31154e-26	RAB38, member RAS oncogene family [Source:MGI Symbol;Acc:MGI:1919683]
1	Srebf2	6.89207e-14	0.415798	0.55	0.308	1.16786e-09	1.12161e-26	0.517626	0.714	0.279	1.90056e-22	6.89207e-14	2.24321e-26	sterol regulatory element binding factor 2 [Source:MGI Symbol;Acc:MGI:107585]
1	Slc7a5	1.06255e-13	0.818984	0.679	0.503	1.80048e-09	8.40003e-26	0.448674	0.414	0.103	1.42339e-21	1.06255e-13	1.68001e-25	solute carrier family 7 (cationic amino acid transporter, y+ system), member 5 [Source:MGI Symbol;Acc:MGI:1298205]
1	Rpl8	1.3524e-25	0.436498	1	0.999	2.29165e-21	1.15568e-17	0.341527	1	0.999	1.95831e-13	1.15568e-17	2.7048e-25	ribosomal protein L8 [Source:MGI Symbol;Acc:MGI:1350927]
1	Vav3	6.96441e-20	0.403059	0.33	0.103	1.18012e-15	3.14716e-25	0.297555	0.264	0.044	5.33287e-21	6.96441e-20	6.29433e-25	vav 3 oncogene [Source:MGI Symbol;Acc:MGI:1888518]
1	Ero1l	1.63113e-19	0.734686	0.697	0.415	2.76395e-15	3.80318e-25	0.487171	0.507	0.153	6.44449e-21	1.63113e-19	7.60636e-25	ERO1-like (S. cerevisiae) [Source:MGI Symbol;Acc:MGI:1354385]
1	Pgam1	4.33499e-25	0.853732	0.812	0.611	7.34564e-21	1.18582e-23	0.604066	0.814	0.432	2.00938e-19	1.18582e-23	8.66998e-25	phosphoglycerate mutase 1 [Source:MGI Symbol;Acc:MGI:97552]
1	Fam57a	2.051e-21	0.423339	0.312	0.085	3.47541e-17	7.02909e-25	0.337151	0.35	0.077	1.19108e-20	2.051e-21	1.40582e-24	family with sequence similarity 57, member A [Source:MGI Symbol;Acc:MGI:2151840]
1	Tpd52	3.70279e-11	0.289218	0.385	0.188	6.27438e-07	1.28785e-24	0.42698	0.471	0.136	2.18226e-20	3.70279e-11	2.5757e-24	tumor protein D52 [Source:MGI Symbol;Acc:MGI:107749]
1	Rps27rt	2.16901e-24	0.59372	0.821	0.527	3.67538e-20	2.29582e-19	0.494348	0.843	0.454	3.89027e-15	2.29582e-19	4.33801e-24	ribosomal protein S27, retrogene [Source:MGI Symbol;Acc:MGI:3704345]
1	Slc6a8	5.08023e-08	0.256284	0.33	0.174	0.000860844	2.702e-24	0.362584	0.35	0.079	4.57854e-20	5.08023e-08	5.40401e-24	solute carrier family 6 (neurotransmitter transporter, creatine), member 8 [Source:MGI Symbol;Acc:MGI:2147834]
1	Bzw1	2.23975e-12	0.394466	0.628	0.401	3.79526e-08	7.30729e-24	0.53278	0.821	0.394	1.23822e-19	2.23975e-12	1.46146e-23	basic leucine zipper and W2 domains 1 [Source:MGI Symbol;Acc:MGI:1914132]
1	Rnf126	2.30661e-12	0.290833	0.436	0.214	3.90855e-08	6.65326e-23	0.432414	0.55	0.188	1.1274e-18	2.30661e-12	1.33065e-22	ring finger protein 126 [Source:MGI Symbol;Acc:MGI:1917544]
1	Egr1	0.00613366	0.251704	0.693	0.635	1	7.88565e-23	0.72157	0.65	0.283	1.33622e-18	0.00613366	1.57713e-22	early growth response 1 [Source:MGI Symbol;Acc:MGI:95295]
1	Ephb6	2.08112e-17	0.353056	0.326	0.109	3.52646e-13	1.48573e-22	0.412133	0.336	0.08	2.51756e-18	2.08112e-17	2.97145e-22	Eph receptor B6 [Source:MGI Symbol;Acc:MGI:1096338]
1	Nhp2	1.26405e-12	0.353716	0.702	0.444	2.14193e-08	1.73913e-22	0.647541	0.75	0.375	2.94695e-18	1.26405e-12	3.47826e-22	NHP2 ribonucleoprotein [Source:MGI Symbol;Acc:MGI:1098547]
1	Hspa1a	6.22974e-11	0.25592	0.243	0.091	1.05563e-06	2.28965e-22	0.272193	0.243	0.042	3.87982e-18	6.22974e-11	4.57931e-22	heat shock protein 1A [Source:MGI Symbol;Acc:MGI:96244]
1	Itpr3	2.56456e-22	0.512976	0.716	0.395	4.34564e-18	5.61575e-12	0.271858	0.529	0.236	9.51588e-08	5.61575e-12	5.12911e-22	inositol 1,4,5-triphosphate receptor 3 [Source:MGI Symbol;Acc:MGI:96624]
1	Ubqln1	1.22388e-09	0.270445	0.45	0.249	2.07387e-05	3.04955e-22	0.466322	0.679	0.27	5.16746e-18	1.22388e-09	6.0991e-22	ubiquilin 1 [Source:MGI Symbol;Acc:MGI:1860276]
1	Sgpp1	4.16157e-22	0.589085	0.546	0.237	7.05178e-18	2.03566e-18	0.354078	0.457	0.153	3.44942e-14	2.03566e-18	8.32314e-22	sphingosine-1-phosphate phosphatase 1 [Source:MGI Symbol;Acc:MGI:2135760]
1	Arhgef5	4.98795e-15	0.290905	0.312	0.11	8.45208e-11	4.65414e-22	0.253714	0.25	0.044	7.88644e-18	4.98795e-15	9.30828e-22	Rho guanine nucleotide exchange factor (GEF) 5 [Source:MGI Symbol;Acc:MGI:1858952]
1	Mark4	3.28812e-09	0.250317	0.367	0.187	5.57172e-05	9.15326e-22	0.350836	0.421	0.119	1.55102e-17	3.28812e-09	1.83065e-21	MAP/microtubule affinity regulating kinase 4 [Source:MGI Symbol;Acc:MGI:1920955]
1	Lmna	1.26963e-05	0.267022	0.803	0.712	0.215139	1.55788e-21	0.652328	0.921	0.671	2.63982e-17	1.26963e-05	3.11575e-21	lamin A [Source:MGI Symbol;Acc:MGI:96794]
1	Rxra	4.16932e-12	0.391399	0.482	0.269	7.06492e-08	1.59155e-21	0.453207	0.629	0.243	2.69688e-17	4.16932e-12	3.1831e-21	retinoid X receptor alpha [Source:MGI Symbol;Acc:MGI:98214]
1	Zfas1	1.60618e-08	0.290976	0.518	0.331	0.000272167	1.87236e-21	0.460332	0.479	0.16	3.17271e-17	1.60618e-08	3.74471e-21	zinc finger, NFX1-type containing 1, antisense RNA 1 [Source:MGI Symbol;Acc:MGI:1916199]
1	Ier5	9.30434e-16	0.375516	0.541	0.273	1.57662e-11	3.08946e-21	0.439632	0.521	0.184	5.23509e-17	9.30434e-16	6.17891e-21	immediate early response 5 [Source:MGI Symbol;Acc:MGI:1337072]
1	Cst6	7.96297e-21	1.26152	0.913	0.817	1.34933e-16	1.36912e-13	0.74331	0.564	0.268	2.31998e-09	1.36912e-13	1.59259e-20	cystatin E/M [Source:MGI Symbol;Acc:MGI:1920970]
1	Dnajb1	1.59265e-20	0.555577	0.569	0.273	2.69875e-16	8.34851e-09	0.262163	0.536	0.286	0.000141465	8.34851e-09	3.18531e-20	DnaJ heat shock protein family (Hsp40) member B1 [Source:MGI Symbol;Acc:MGI:1931874]
1	Ammecr1	3.04551e-20	0.44218	0.372	0.125	5.16062e-16	1.68518e-16	0.410118	0.6	0.259	2.85554e-12	1.68518e-16	6.09103e-20	Alport syndrome, mental retardation, midface hypoplasia and elliptocytosis chromosomal region gene 1 [Source:MGI Symbol;Acc:MGI:1860206]
1	Iffo2	6.62894e-20	0.601915	0.606	0.303	1.12327e-15	8.57192e-13	0.477248	0.514	0.245	1.45251e-08	8.57192e-13	1.32579e-19	intermediate filament family orphan 2 [Source:MGI Symbol;Acc:MGI:2140675]
1	Glo1	5.60875e-17	0.559956	0.729	0.499	9.50403e-13	9.55386e-20	0.497369	0.836	0.476	1.6189e-15	5.60875e-17	1.91077e-19	glyoxalase 1 [Source:MGI Symbol;Acc:MGI:95742]
1	Ier2	5.65856e-08	0.307824	0.518	0.335	0.000958843	1.27696e-19	0.432971	0.564	0.217	2.16381e-15	5.65856e-08	2.55393e-19	immediate early response 2 [Source:MGI Symbol;Acc:MGI:104815]
1	Idi1	1.28354e-13	0.328585	0.413	0.184	2.17495e-09	2.04004e-19	0.342144	0.35	0.096	3.45685e-15	1.28354e-13	4.08008e-19	isopentenyl-diphosphate delta isomerase [Source:MGI Symbol;Acc:MGI:2442264]
1	Abhd17c	1.5099e-11	0.285069	0.381	0.179	2.55852e-07	4.44551e-19	0.430423	0.557	0.216	7.53291e-15	1.5099e-11	8.89101e-19	abhydrolase domain containing 17C [Source:MGI Symbol;Acc:MGI:1917428]
1	Tgfa	7.35622e-07	0.37802	0.45	0.293	0.0124651	8.1094e-19	0.309982	0.229	0.044	1.37414e-14	7.35622e-07	1.62188e-18	transforming growth factor alpha [Source:MGI Symbol;Acc:MGI:98724]
1	Bnip3l	0.000399315	0.269772	0.514	0.403	1	1.03248e-18	0.43682	0.8	0.388	1.74954e-14	0.000399315	2.06496e-18	BCL2/adenovirus E1B interacting protein 3-like [Source:MGI Symbol;Acc:MGI:1332659]
1	Cast	1.41014e-08	0.356304	0.606	0.438	0.000238948	3.31948e-18	0.47897	0.621	0.275	5.62485e-14	1.41014e-08	6.63895e-18	calpastatin [Source:MGI Symbol;Acc:MGI:1098236]
1	Lta4h	9.07132e-07	0.291505	0.303	0.168	0.0153714	4.37803e-18	0.303422	0.379	0.113	7.41857e-14	9.07132e-07	8.75605e-18	leukotriene A4 hydrolase [Source:MGI Symbol;Acc:MGI:96836]
1	Rpl32	4.50666e-18	0.424315	1	1	7.63653e-14	9.92019e-17	0.401121	1	1	1.68098e-12	9.92019e-17	9.01332e-18	ribosomal protein L32 [Source:MGI Symbol;Acc:MGI:98038]
1	Bicd2	1.10552e-17	0.480069	0.459	0.208	1.8733e-13	1.31858e-11	0.279249	0.429	0.181	2.23434e-07	1.31858e-11	2.21103e-17	BICD cargo adaptor 2 [Source:MGI Symbol;Acc:MGI:1924145]
1	Ndrg1	1.46939e-17	1.23324	0.564	0.325	2.48988e-13	1.2758e-15	0.377504	0.457	0.178	2.16184e-11	1.2758e-15	2.93878e-17	N-myc downstream regulated gene 1 [Source:MGI Symbol;Acc:MGI:1341799]
1	Tomm22	5.04692e-06	0.26128	0.495	0.351	0.0855201	1.5507e-17	0.384058	0.636	0.277	2.62765e-13	5.04692e-06	3.10139e-17	translocase of outer mitochondrial membrane 22 [Source:MGI Symbol;Acc:MGI:2450248]
1	Gpx1	4.47742e-07	0.315838	0.917	0.847	0.00758699	1.56354e-17	0.493439	0.914	0.604	2.64942e-13	4.47742e-07	3.12708e-17	glutathione peroxidase 1 [Source:MGI Symbol;Acc:MGI:104887]
1	Klk10	1.68556e-17	0.411758	0.248	0.065	2.85619e-13	2.23823e-16	0.276063	0.286	0.075	3.79268e-12	2.23823e-16	3.37113e-17	kallikrein related-peptidase 10 [Source:MGI Symbol;Acc:MGI:1916790]
1	Cstb	2.87897e-17	0.686034	0.862	0.765	4.87841e-13	2.20791e-15	0.487435	0.857	0.487	3.7413e-11	2.20791e-15	5.75793e-17	cystatin B [Source:MGI Symbol;Acc:MGI:109514]
1	Wdr89	9.95871e-10	0.323977	0.601	0.398	1.6875e-05	4.32832e-17	0.452956	0.7	0.351	7.33433e-13	9.95871e-10	8.65663e-17	WD repeat domain 89 [Source:MGI Symbol;Acc:MGI:1919588]
1	Thbs1	5.63742e-05	0.282816	0.335	0.218	0.955262	1.30918e-16	0.405733	0.371	0.12	2.21841e-12	5.63742e-05	2.61837e-16	thrombospondin 1 [Source:MGI Symbol;Acc:MGI:98737]
1	Clip4	1.90536e-11	0.386776	0.408	0.203	3.22864e-07	4.67375e-16	0.262516	0.329	0.095	7.91967e-12	1.90536e-11	9.34751e-16	CAP-GLY domain containing linker protein family, member 4 [Source:MGI Symbol;Acc:MGI:1919100]
1	Cpeb2	4.98292e-15	0.367195	0.358	0.141	8.44356e-11	1.29077e-15	0.311413	0.379	0.126	2.1872e-11	4.98292e-15	2.58153e-15	cytoplasmic polyadenylation element binding protein 2 [Source:MGI Symbol;Acc:MGI:2442640]
1	Rnf19b	3.56773e-15	0.432802	0.532	0.277	6.04552e-11	1.16667e-13	0.332287	0.393	0.149	1.97692e-09	1.16667e-13	7.13547e-15	ring finger protein 19B [Source:MGI Symbol;Acc:MGI:1922484]
1	Rangap1	4.41167e-15	0.366187	0.523	0.262	7.47558e-11	2.66584e-11	0.336533	0.643	0.351	4.51727e-07	2.66584e-11	8.82334e-15	RAN GTPase activating protein 1 [Source:MGI Symbol;Acc:MGI:103071]
1	Dhcr7	8.15115e-12	0.307235	0.45	0.228	1.38121e-07	6.98784e-15	0.277866	0.379	0.129	1.18409e-10	8.15115e-12	1.39757e-14	7-dehydrocholesterol reductase [Source:MGI Symbol;Acc:MGI:1298378]
1	Dusp11	3.34019e-10	0.288021	0.486	0.272	5.65996e-06	1.4983e-14	0.453869	0.55	0.242	2.53888e-10	3.34019e-10	2.99661e-14	dual specificity phosphatase 11 (RNA/RNP complex 1-interacting) [Source:MGI Symbol;Acc:MGI:1919352]
1	Enah	4.94078e-14	0.333948	0.335	0.134	8.37214e-10	8.41667e-13	0.312951	0.386	0.149	1.42621e-08	8.41667e-13	9.88155e-14	ENAH actin regulator [Source:MGI Symbol;Acc:MGI:108360]
1	Atp6v1b2	3.22693e-13	0.444681	0.647	0.409	5.46803e-09	5.26375e-14	0.349846	0.557	0.251	8.91943e-10	3.22693e-13	1.05275e-13	ATPase, H+ transporting, lysosomal V1 subunit B2 [Source:MGI Symbol;Acc:MGI:109618]
1	Jag1	1.2327e-08	0.339529	0.468	0.291	0.000208881	9.63919e-14	0.434237	0.593	0.29	1.63336e-09	1.2327e-08	1.92784e-13	jagged 1 [Source:MGI Symbol;Acc:MGI:1095416]
1	Rab24	3.29835e-13	0.517458	0.509	0.29	5.58906e-09	2.54978e-13	0.388015	0.514	0.236	4.32059e-09	3.29835e-13	5.09955e-13	RAB24, member RAS oncogene family [Source:MGI Symbol;Acc:MGI:105065]
1	Bace2	1.07593e-11	0.578851	0.399	0.207	1.82316e-07	3.04354e-13	0.294082	0.229	0.06	5.15728e-09	1.07593e-11	6.08708e-13	beta-site APP-cleaving enzyme 2 [Source:MGI Symbol;Acc:MGI:1860440]
1	Wbp1l	6.66223e-09	0.324798	0.417	0.242	0.000112891	8.69508e-13	0.297437	0.493	0.213	1.47338e-08	6.66223e-09	1.73902e-12	WW domain binding protein 1 like [Source:MGI Symbol;Acc:MGI:107577]
1	Csnk2b	7.50944e-09	0.316413	0.766	0.602	0.000127247	1.22229e-12	0.3551	0.843	0.498	2.07118e-08	7.50944e-09	2.44459e-12	casein kinase 2, beta polypeptide [Source:MGI Symbol;Acc:MGI:88548]
1	Eif6	1.36007e-12	0.341538	0.546	0.303	2.30464e-08	4.09991e-09	0.270037	0.607	0.339	6.94731e-05	4.09991e-09	2.72014e-12	eukaryotic translation initiation factor 6 [Source:MGI Symbol;Acc:MGI:1196288]
1	Plxnb1	2.26447e-12	0.311855	0.307	0.125	3.83715e-08	1.86334e-12	0.275266	0.521	0.231	3.15742e-08	2.26447e-12	3.72667e-12	plexin B1 [Source:MGI Symbol;Acc:MGI:2154238]
1	S100a11	2.20383e-12	0.431251	0.812	0.657	3.73439e-08	6.99875e-11	0.454656	0.893	0.689	1.18594e-06	6.99875e-11	4.40766e-12	S100 calcium binding protein A11 [Source:MGI Symbol;Acc:MGI:1338798]
1	Sft2d2	1.35252e-08	0.251076	0.399	0.219	0.000229184	3.80538e-12	0.296672	0.364	0.14	6.44822e-08	1.35252e-08	7.61077e-12	SFT2 domain containing 2 [Source:MGI Symbol;Acc:MGI:1917362]
1	Actn1	0.00375975	0.250716	0.683	0.617	1	4.01323e-12	0.458682	0.621	0.344	6.80042e-08	0.00375975	8.02646e-12	actinin, alpha 1 [Source:MGI Symbol;Acc:MGI:2137706]
1	Atp11a	3.6407e-06	0.268415	0.353	0.219	0.0616917	1.35673e-11	0.25308	0.379	0.149	2.29899e-07	3.6407e-06	2.71347e-11	ATPase, class VI, type 11A [Source:MGI Symbol;Acc:MGI:1354735]
1	Emp2	1.49484e-10	0.34262	0.583	0.355	2.53301e-06	1.11027e-10	0.336459	0.843	0.545	1.88135e-06	1.49484e-10	2.22054e-10	epithelial membrane protein 2 [Source:MGI Symbol;Acc:MGI:1098726]
1	Sdc4	2.52942e-06	0.286626	0.716	0.583	0.0428611	1.29824e-10	0.394393	0.593	0.322	2.19987e-06	2.52942e-06	2.59649e-10	syndecan 4 [Source:MGI Symbol;Acc:MGI:1349164]
1	Ldha	6.00664e-09	0.373106	0.954	0.911	0.000101782	1.38525e-10	0.334436	0.986	0.844	2.3473e-06	6.00664e-09	2.77049e-10	lactate dehydrogenase A [Source:MGI Symbol;Acc:MGI:96759]
1	Phgdh	1.00442e-08	0.361341	0.335	0.175	0.0001702	1.4644e-10	0.306112	0.371	0.158	2.48143e-06	1.00442e-08	2.9288e-10	3-phosphoglycerate dehydrogenase [Source:MGI Symbol;Acc:MGI:1355330]
1	Hnrnpa3	4.25891e-08	0.287934	0.761	0.614	0.000721673	3.86919e-10	0.385059	0.957	0.8	6.55635e-06	4.25891e-08	7.73839e-10	heterogeneous nuclear ribonucleoprotein A3 [Source:MGI Symbol;Acc:MGI:1917171]
1	Stmn1	9.49798e-09	0.268016	0.459	0.265	0.000160943	5.60423e-10	0.664753	0.729	0.528	9.49637e-06	9.49798e-09	1.12085e-09	stathmin 1 [Source:MGI Symbol;Acc:MGI:96739]
1	Lgalsl	4.5896e-09	0.324869	0.431	0.24	7.77708e-05	8.91902e-10	0.379892	0.443	0.217	1.51133e-05	4.5896e-09	1.7838e-09	lectin, galactoside binding-like [Source:MGI Symbol;Acc:MGI:1916114]
1	Hnrnpf	1.27474e-09	0.318663	0.711	0.532	2.16005e-05	3.13703e-05	0.284597	0.821	0.678	0.53157	3.13703e-05	2.54949e-09	heterogeneous nuclear ribonucleoprotein F [Source:MGI Symbol;Acc:MGI:2138741]
1	Eif4b	5.15916e-07	0.25263	0.647	0.481	0.0087422	1.55511e-09	0.315857	0.764	0.472	2.63513e-05	5.15916e-07	3.11021e-09	eukaryotic translation initiation factor 4B [Source:MGI Symbol;Acc:MGI:95304]
1	Atp2a2	8.62429e-09	0.292372	0.67	0.477	0.000146139	6.90021e-09	0.287958	0.693	0.427	0.000116924	8.62429e-09	1.38004e-08	ATPase, Ca++ transporting, cardiac muscle, slow twitch 2 [Source:MGI Symbol;Acc:MGI:88110]
1	Pa2g4	1.00918e-06	0.260559	0.56	0.391	0.0171005	1.10692e-08	0.319953	0.686	0.438	0.000187567	1.00918e-06	2.21383e-08	proliferation-associated 2G4 [Source:MGI Symbol;Acc:MGI:894684]
1	Cdk2	2.16555e-08	0.408174	0.312	0.166	0.000366952	1.59e-08	0.303832	0.321	0.144	0.000269425	2.16555e-08	3.17999e-08	cyclin-dependent kinase 2 [Source:MGI Symbol;Acc:MGI:104772]
1	Ccl8	0.685659	0.508385	0.794	0.881	1	0.000174677	0.930932	0.4	0.296	1	0.685659	0.000349323	chemokine (C-C motif) ligand 8 [Source:MGI Symbol;Acc:MGI:101878]
2	Malat1	4.75207e-07	0.730292	1	0.853	0.00805238	3.73793e-60	0.765786	1	0.914	6.33392e-56	4.75207e-07	7.47586e-60	metastasis associated lung adenocarcinoma transcript 1 (non-coding RNA) [Source:MGI Symbol;Acc:MGI:1919539]
2	Zeb2	7.20607e-08	0.685142	0.853	0.477	0.00122107	6.76263e-58	0.756218	1	0.866	1.14593e-53	7.20607e-08	1.35253e-57	zinc finger E-box binding homeobox 2 [Source:MGI Symbol;Acc:MGI:1344407]
2	Col1a2	1.19515e-13	1.27571	1	0.959	2.02518e-09	6.42475e-48	0.54271	1	0.986	1.08867e-43	1.19515e-13	1.28495e-47	collagen, type I, alpha 2 [Source:MGI Symbol;Acc:MGI:88468]
2	Matn4	1.13705e-07	0.872908	0.618	0.248	0.00192673	1.57329e-35	0.573987	1	0.817	2.66595e-31	1.13705e-07	3.14659e-35	matrilin 4 [Source:MGI Symbol;Acc:MGI:1328314]
2	Tmsb10	4.15602e-11	0.739391	1	0.976	7.04237e-07	1.10505e-34	0.469329	1	0.983	1.8725e-30	4.15602e-11	2.21009e-34	thymosin, beta 10 [Source:MGI Symbol;Acc:MGI:109146]
2	Itih5	1.4369e-08	0.986823	0.912	0.639	0.000243483	1.25711e-34	0.512033	1	0.88	2.13017e-30	1.4369e-08	2.51422e-34	inter-alpha (globulin) inhibitor H5 [Source:MGI Symbol;Acc:MGI:1925751]
2	mt-Nd1	0.000567922	0.336142	1	0.989	1	8.06123e-32	0.394638	1	1	1.36598e-27	0.000567922	1.61225e-31	mitochondrially encoded NADH dehydrogenase 1 [Source:MGI Symbol;Acc:MGI:101787]
2	Gjc3	0.0231509	0.49669	0.412	0.269	1	2.02321e-31	0.591299	0.902	0.643	3.42832e-27	0.0231509	4.04641e-31	gap junction protein, gamma 3 [Source:MGI Symbol;Acc:MGI:2153041]
2	Col20a1	9.88057e-12	0.972398	0.618	0.19	1.67426e-07	2.40806e-31	0.517719	1	0.858	4.08045e-27	9.88057e-12	4.81611e-31	collagen, type XX, alpha 1 [Source:MGI Symbol;Acc:MGI:1920618]
2	Kcna2	6.88938e-13	0.740104	0.559	0.135	1.16741e-08	1.79744e-30	0.520478	0.967	0.666	3.04576e-26	6.88938e-13	3.59488e-30	potassium voltage-gated channel, shaker-related subfamily, member 2 [Source:MGI Symbol;Acc:MGI:96659]
2	Col27a1	0.0072459	0.470551	0.294	0.141	1	3.39558e-30	0.612651	0.816	0.502	5.75381e-26	0.0072459	6.79116e-30	collagen, type XXVII, alpha 1 [Source:MGI Symbol;Acc:MGI:2672118]
2	Marcks	1.91442e-07	0.698252	1	0.895	0.00324399	4.17379e-30	0.474774	1	0.966	7.07248e-26	1.91442e-07	8.34757e-30	myristoylated alanine rich protein kinase C substrate [Source:MGI Symbol;Acc:MGI:96907]
2	mt-Co3	8.54929e-06	0.384983	1	1	0.144868	1.51704e-29	0.332575	1	1	2.57062e-25	8.54929e-06	3.03408e-29	mitochondrially encoded cytochrome c oxidase III [Source:MGI Symbol;Acc:MGI:102502]
2	mt-Cytb	0.000350687	0.329367	1	0.999	1	4.08686e-28	0.321895	1	1	6.92518e-24	0.000350687	8.17371e-28	mitochondrially encoded cytochrome b [Source:MGI Symbol;Acc:MGI:102501]
2	mt-Nd4	0.00152257	0.277288	1	0.992	1	7.47444e-28	0.361982	1	0.999	1.26654e-23	0.00152257	1.49489e-27	mitochondrially encoded NADH dehydrogenase 4 [Source:MGI Symbol;Acc:MGI:102498]
2	Igsf9b	9.55663e-08	0.306307	0.353	0.083	0.00161937	1.52806e-27	0.551726	0.731	0.404	2.5893e-23	9.55663e-08	3.05612e-27	immunoglobulin superfamily, member 9B [Source:MGI Symbol;Acc:MGI:2685354]
2	Ncam1	0.000929544	0.422118	0.441	0.213	1	2.31943e-27	0.557619	0.918	0.722	3.93028e-23	0.000929544	4.63886e-27	neural cell adhesion molecule 1 [Source:MGI Symbol;Acc:MGI:97281]
2	mt-Co2	0.000311853	0.365745	1	0.999	1	4.41275e-27	0.328717	1	0.999	7.4774e-23	0.000311853	8.82549e-27	mitochondrially encoded cytochrome c oxidase II [Source:MGI Symbol;Acc:MGI:102503]
2	Nr2f2	0.00182685	0.438983	0.559	0.325	1	7.06017e-27	0.522481	0.944	0.791	1.19635e-22	0.00182685	1.41203e-26	nuclear receptor subfamily 2, group F, member 2 [Source:MGI Symbol;Acc:MGI:1352452]
2	Lbh	3.49623e-05	0.631291	0.882	0.702	0.592437	8.67679e-27	0.48437	0.997	0.879	1.47028e-22	3.49623e-05	1.73536e-26	limb-bud and heart [Source:MGI Symbol;Acc:MGI:1925139]
2	Gfra3	6.93842e-05	0.280477	0.324	0.105	1	2.57655e-26	0.566375	0.849	0.517	4.36596e-22	6.93842e-05	5.1531e-26	glial cell line derived neurotrophic factor family receptor alpha 3 [Source:MGI Symbol;Acc:MGI:1201403]
2	mt-Co1	0.000124641	0.311628	1	1	1	2.9947e-26	0.317446	1	1	5.07452e-22	0.000124641	5.9894e-26	mitochondrially encoded cytochrome c oxidase I [Source:MGI Symbol;Acc:MGI:102504]
2	Mmp15	7.00853e-07	0.61005	0.706	0.316	0.011876	6.65909e-24	0.481138	0.957	0.799	1.12838e-19	7.00853e-07	1.33182e-23	matrix metallopeptidase 15 [Source:MGI Symbol;Acc:MGI:109320]
2	Srcin1	6.67403e-09	0.477844	0.441	0.114	0.000113091	1.5657e-23	0.409997	0.731	0.386	2.65307e-19	6.67403e-09	3.13139e-23	SRC kinase signaling inhibitor 1 [Source:MGI Symbol;Acc:MGI:1933179]
2	mt-Atp6	7.2741e-05	0.442572	1	1	1	4.41151e-23	0.274438	1	1	7.4753e-19	7.2741e-05	8.82302e-23	mitochondrially encoded ATP synthase 6 [Source:MGI Symbol;Acc:MGI:99927]
2	Rcn3	0.000794912	0.499825	0.735	0.529	1	1.30979e-22	0.451926	0.98	0.864	2.21943e-18	0.000794912	2.61957e-22	reticulocalbin 3, EF-hand calcium binding domain [Source:MGI Symbol;Acc:MGI:1277122]
2	Calu	2.60296e-05	0.595592	0.971	0.905	0.441071	9.74003e-22	0.372544	0.997	0.916	1.65045e-17	2.60296e-05	1.94801e-21	calumenin [Source:MGI Symbol;Acc:MGI:1097158]
2	Map1lc3a	0.00793131	0.382861	0.824	0.669	1	2.62446e-21	0.373897	0.99	0.909	4.44714e-17	0.00793131	5.24892e-21	microtubule-associated protein 1 light chain 3 alpha [Source:MGI Symbol;Acc:MGI:1915661]
2	Epb41l4b	0.00106256	0.372648	0.5	0.262	1	4.24691e-21	0.460937	0.8	0.539	7.1964e-17	0.00106256	8.49383e-21	erythrocyte membrane protein band 4.1 like 4b [Source:MGI Symbol;Acc:MGI:1859149]
2	Gas7	6.63175e-08	0.826122	0.853	0.604	0.00112375	1.16003e-19	0.413326	0.993	0.842	1.96567e-15	6.63175e-08	2.32006e-19	growth arrest specific 7 [Source:MGI Symbol;Acc:MGI:1202388]
2	Gulp1	1.52258e-10	0.926501	0.735	0.276	2.58001e-06	1.72241e-18	0.440108	0.83	0.593	2.91862e-14	1.52258e-10	3.44482e-18	GULP, engulfment adaptor PTB domain containing 1 [Source:MGI Symbol;Acc:MGI:1920407]
2	Col1a1	7.19102e-16	1.44951	1	0.976	1.21852e-11	2.43568e-18	0.261608	1	0.991	4.12727e-14	7.19102e-16	4.87137e-18	collagen, type I, alpha 1 [Source:MGI Symbol;Acc:MGI:88467]
2	Mmp14	3.39989e-09	0.847681	0.882	0.492	5.76112e-05	7.22004e-18	0.345461	0.993	0.789	1.22344e-13	3.39989e-09	1.44401e-17	matrix metallopeptidase 14 (membrane-inserted) [Source:MGI Symbol;Acc:MGI:101900]
2	Sorbs2	1.0397e-05	0.515712	0.5	0.207	0.176177	8.16834e-18	0.388368	0.774	0.482	1.38413e-13	1.0397e-05	1.63367e-17	sorbin and SH3 domain containing 2 [Source:MGI Symbol;Acc:MGI:1924574]
2	Cdh11	4.90405e-06	0.741226	0.794	0.599	0.0830992	1.17514e-17	0.423983	0.882	0.697	1.99127e-13	4.90405e-06	2.35028e-17	cadherin 11 [Source:MGI Symbol;Acc:MGI:99217]
2	Cavin1	0.000103451	0.545313	1	0.912	1	1.37032e-15	0.310802	1	0.938	2.32201e-11	0.000103451	2.74064e-15	caveolae associated 1 [Source:MGI Symbol;Acc:MGI:1277968]
2	Rbm25	0.000529909	0.534009	0.676	0.432	1	6.13124e-15	0.393777	0.754	0.522	1.03894e-10	0.000529909	1.22625e-14	RNA binding motif protein 25 [Source:MGI Symbol;Acc:MGI:1914289]
2	Adam23	4.42344e-11	0.917549	0.676	0.251	7.49552e-07	7.05554e-15	0.353688	0.934	0.767	1.19556e-10	4.42344e-11	1.41111e-14	a disintegrin and metallopeptidase domain 23 [Source:MGI Symbol;Acc:MGI:1345162]
2	Pabpn1	2.14533e-05	0.668581	0.735	0.494	0.363526	1.45662e-14	0.36162	0.889	0.664	2.46824e-10	2.14533e-05	2.91323e-14	poly(A) binding protein, nuclear 1 [Source:MGI Symbol;Acc:MGI:1859158]
2	Col4a1	1.27413e-05	0.584052	0.941	0.813	0.215901	2.09849e-14	0.309606	1	0.959	3.55589e-10	1.27413e-05	4.19698e-14	collagen, type IV, alpha 1 [Source:MGI Symbol;Acc:MGI:88454]
2	Cadm1	0.00953061	0.251636	0.559	0.34	1	4.7319e-14	0.35652	0.846	0.605	8.01821e-10	0.00953061	9.4638e-14	cell adhesion molecule 1 [Source:MGI Symbol;Acc:MGI:1889272]
2	L1cam	1.65752e-07	0.470551	0.441	0.132	0.00280867	5.22458e-14	0.331728	0.725	0.45	8.85306e-10	1.65752e-07	1.04492e-13	L1 cell adhesion molecule [Source:MGI Symbol;Acc:MGI:96721]
2	Hspg2	2.71585e-09	0.748574	1	0.927	4.602e-05	1.01714e-13	0.31257	1	0.902	1.72354e-09	2.71585e-09	2.03428e-13	perlecan (heparan sulfate proteoglycan 2) [Source:MGI Symbol;Acc:MGI:96257]
2	Slc39a7	0.000994333	0.448653	0.824	0.685	1	2.56609e-13	0.285447	0.967	0.829	4.34824e-09	0.000994333	5.13218e-13	solute carrier family 39 (zinc transporter), member 7 [Source:MGI Symbol;Acc:MGI:95909]
2	Evc	0.00106836	0.299104	0.412	0.187	1	3.84164e-13	0.273119	0.521	0.285	6.50965e-09	0.00106836	7.68327e-13	EvC ciliary complex subunit 1 [Source:MGI Symbol;Acc:MGI:1890596]
2	Il11ra1	1.69572e-09	0.900938	1	0.85	2.87339e-05	3.84224e-13	0.328053	0.957	0.866	6.51067e-09	1.69572e-09	7.68447e-13	interleukin 11 receptor, alpha chain 1 [Source:MGI Symbol;Acc:MGI:107426]
2	Mcrip1	0.00133275	0.406641	0.971	0.793	1	7.91726e-13	0.276748	0.997	0.864	1.34158e-08	0.00133275	1.58345e-12	MAPK regulated corepressor interacting protein 1 [Source:MGI Symbol;Acc:MGI:2384752]
2	Olfml2a	0.000643118	0.293248	0.294	0.11	1	9.17201e-13	0.286167	0.459	0.248	1.5542e-08	0.000643118	1.8344e-12	olfactomedin-like 2A [Source:MGI Symbol;Acc:MGI:2444741]
2	Itm2a	3.66769e-08	0.864151	0.824	0.427	0.00062149	9.55368e-13	0.327146	0.964	0.852	1.61887e-08	3.66769e-08	1.91074e-12	integral membrane protein 2A [Source:MGI Symbol;Acc:MGI:107706]
2	Cadm4	4.42095e-07	0.46922	0.5	0.168	0.0074913	2.36491e-12	0.305803	0.875	0.713	4.00735e-08	4.42095e-07	4.72983e-12	cell adhesion molecule 4 [Source:MGI Symbol;Acc:MGI:2449088]
2	Gpm6b	0.00436646	0.429154	0.588	0.371	1	5.17069e-12	0.319834	0.918	0.774	8.76173e-08	0.00436646	1.03414e-11	glycoprotein m6b [Source:MGI Symbol;Acc:MGI:107672]
2	Armh4	2.16538e-05	0.304126	0.559	0.221	0.366924	8.44048e-12	0.304381	0.849	0.644	1.43024e-07	2.16538e-05	1.6881e-11	armadillo-like helical domain containing 4 [Source:MGI Symbol;Acc:MGI:1914669]
2	Gdf10	8.21801e-05	0.359591	0.265	0.079	1	1.02257e-11	0.287701	0.348	0.173	1.73274e-07	8.21801e-05	2.04513e-11	growth differentiation factor 10 [Source:MGI Symbol;Acc:MGI:95684]
2	Bicc1	0.000861515	0.540225	0.471	0.261	1	1.79452e-11	0.305361	0.564	0.354	3.04081e-07	0.000861515	3.58904e-11	BicC family RNA binding protein 1 [Source:MGI Symbol;Acc:MGI:1933388]
2	Luc7l3	0.0423697	0.277858	0.706	0.493	1	2.4586e-11	0.323147	0.803	0.634	4.16609e-07	0.0423697	4.91719e-11	LUC7-like 3 (S. cerevisiae) [Source:MGI Symbol;Acc:MGI:1914934]
2	Baz1b	0.0993512	0.272196	0.382	0.265	1	2.67328e-11	0.316734	0.584	0.384	4.52988e-07	0.0993512	5.34657e-11	bromodomain adjacent to zinc finger domain, 1B [Source:MGI Symbol;Acc:MGI:1353499]
2	Emc10	0.0658454	0.273974	0.853	0.73	1	2.86514e-11	0.298547	0.928	0.863	4.85499e-07	0.0658454	5.73029e-11	ER membrane protein complex subunit 10 [Source:MGI Symbol;Acc:MGI:1916933]
2	Rrbp1	0.00714624	0.382845	0.794	0.603	1	5.34458e-11	0.292913	0.889	0.852	9.05639e-07	0.00714624	1.06892e-10	ribosome binding protein 1 [Source:MGI Symbol;Acc:MGI:1932395]
2	Ddx17	0.0093039	0.343963	0.794	0.643	1	6.35245e-11	0.260626	0.931	0.847	1.07642e-06	0.0093039	1.27049e-10	DEAD (Asp-Glu-Ala-Asp) box polypeptide 17 [Source:MGI Symbol;Acc:MGI:1914290]
2	Tns3	8.45947e-05	0.54227	0.735	0.419	1	8.24177e-11	0.288498	0.836	0.656	1.39657e-06	8.45947e-05	1.64835e-10	tensin 3 [Source:MGI Symbol;Acc:MGI:2443012]
2	Nisch	7.38145e-05	0.580196	0.853	0.71	1	8.43085e-11	0.260721	0.941	0.866	1.42861e-06	7.38145e-05	1.68617e-10	nischarin [Source:MGI Symbol;Acc:MGI:1928323]
2	Prrc2c	0.00533766	0.294318	0.559	0.335	1	9.11052e-11	0.264706	0.577	0.369	1.54378e-06	0.00533766	1.8221e-10	proline-rich coiled-coil 2C [Source:MGI Symbol;Acc:MGI:1913754]
2	Cfap20	0.0036915	0.443052	0.647	0.434	1	2.26906e-10	0.258844	0.675	0.455	3.84492e-06	0.0036915	4.53811e-10	cilia and flagella associated protein 20 [Source:MGI Symbol;Acc:MGI:107428]
2	Meg3	0.0114273	0.364862	0.324	0.17	1	2.54742e-10	0.258273	0.636	0.412	4.31661e-06	0.0114273	5.09484e-10	maternally expressed 3 [Source:MGI Symbol;Acc:MGI:1202886]
2	Zfp260	4.66864e-05	0.359526	0.647	0.308	0.7911	3.14828e-10	0.295888	0.63	0.439	5.33476e-06	4.66864e-05	6.29656e-10	zinc finger protein 260 [Source:MGI Symbol;Acc:MGI:1347071]
2	Tef	0.0314907	0.290252	0.618	0.505	1	5.79404e-10	0.26468	0.767	0.599	9.81801e-06	0.0314907	1.15881e-09	thyrotroph embryonic factor [Source:MGI Symbol;Acc:MGI:98663]
2	Megf9	3.11928e-07	0.65162	0.794	0.402	0.00528562	6.166e-10	0.291158	0.869	0.769	1.04483e-05	3.11928e-07	1.2332e-09	multiple EGF-like-domains 9 [Source:MGI Symbol;Acc:MGI:1918264]
2	Col4a2	2.87339e-06	0.654501	0.971	0.825	0.0486895	6.4836e-10	0.26042	0.997	0.929	1.09865e-05	2.87339e-06	1.29672e-09	collagen, type IV, alpha 2 [Source:MGI Symbol;Acc:MGI:88455]
2	Pear1	0.00433152	0.288742	0.441	0.233	1	1.18641e-09	0.253827	0.505	0.312	2.01036e-05	0.00433152	2.37281e-09	platelet endothelial aggregation receptor 1 [Source:MGI Symbol;Acc:MGI:1920432]
2	Cygb	0.000976239	0.392542	0.706	0.445	1	1.5861e-09	0.326777	0.767	0.633	2.68765e-05	0.000976239	3.17221e-09	cytoglobin [Source:MGI Symbol;Acc:MGI:2149481]
2	Pde8a	0.00167829	0.307345	0.382	0.172	1	2.07677e-09	0.265089	0.584	0.381	3.51909e-05	0.00167829	4.15355e-09	phosphodiesterase 8A [Source:MGI Symbol;Acc:MGI:1277116]
2	Eid1	0.0347979	0.284533	0.676	0.528	1	2.16358e-09	0.297349	0.826	0.669	3.66619e-05	0.0347979	4.32717e-09	EP300 interacting inhibitor of differentiation 1 [Source:MGI Symbol;Acc:MGI:1889651]
2	Sh3pxd2a	0.0013484	0.527352	0.647	0.477	1	2.71707e-09	0.25447	0.934	0.832	4.60407e-05	0.0013484	5.43414e-09	SH3 and PX domains 2A [Source:MGI Symbol;Acc:MGI:1298393]
2	Arhgef25	3.93364e-06	0.490445	0.676	0.299	0.0666555	5.32693e-09	0.250543	0.682	0.49	9.02649e-05	3.93364e-06	1.06539e-08	Rho guanine nucleotide exchange factor (GEF) 25 [Source:MGI Symbol;Acc:MGI:1277173]
2	Adamts5	0.0058401	0.2731	0.5	0.281	1	6.44437e-09	0.262947	0.61	0.418	0.0001092	0.0058401	1.28887e-08	a disintegrin-like and metallopeptidase (reprolysin type) with thrombospondin type 1 motif, 5 (aggrecanase-2) [Source:MGI Symbol;Acc:MGI:1346321]
2	Cmtm3	0.0112708	0.458453	0.618	0.462	1	9.60465e-09	0.28119	0.793	0.646	0.000162751	0.0112708	1.92093e-08	CKLF-like MARVEL transmembrane domain containing 3 [Source:MGI Symbol;Acc:MGI:2447162]
2	Son	0.0280242	0.33579	0.647	0.533	1	1.76511e-08	0.301951	0.813	0.734	0.000299097	0.0280242	3.53021e-08	Son DNA binding protein [Source:MGI Symbol;Acc:MGI:98353]
2	Map4k4	0.324728	0.339916	0.559	0.579	1	1.03893e-07	0.253777	0.741	0.611	0.00176047	0.324728	2.07787e-07	mitogen-activated protein kinase kinase kinase kinase 4 [Source:MGI Symbol;Acc:MGI:1349394]
3	Fcgr2b	1.84068e-35	0.878169	0.767	0.328	3.11902e-31	7.76973e-89	1.47057	0.879	0.174	1.31658e-84	1.84068e-35	1.55395e-88	Fc receptor, IgG, low affinity IIb [Source:MGI Symbol;Acc:MGI:95499]
3	Cfh	2.27889e-43	1.12267	0.717	0.242	3.86158e-39	5.41794e-77	1.25411	0.833	0.186	9.1807e-73	2.27889e-43	1.08359e-76	complement component factor h [Source:MGI Symbol;Acc:MGI:88385]
3	Serping1	6.04827e-44	0.965685	0.73	0.238	1.02488e-39	4.72241e-76	1.71179	0.826	0.189	8.00212e-72	6.04827e-44	9.44482e-76	serine (or cysteine) peptidase inhibitor, clade G, member 1 [Source:MGI Symbol;Acc:MGI:894696]
3	Pros1	1.30783e-50	0.953011	0.855	0.327	2.21611e-46	2.50461e-66	1.22329	0.871	0.251	4.24406e-62	1.30783e-50	5.00921e-66	protein S (alpha) [Source:MGI Symbol;Acc:MGI:1095733]
3	Fth1	1.31294e-60	1.69821	1	0.985	2.22478e-56	8.08266e-14	0.853273	0.962	0.862	1.36961e-09	8.08266e-14	2.62589e-60	ferritin heavy polypeptide 1 [Source:MGI Symbol;Acc:MGI:95588]
3	Thbs2	1.53045e-20	0.635277	0.805	0.469	2.59334e-16	8.44935e-60	1.06165	0.902	0.276	1.43174e-55	1.53045e-20	1.68987e-59	thrombospondin 2 [Source:MGI Symbol;Acc:MGI:98738]
3	Igfbp7	1.37086e-59	1.71161	0.975	0.813	2.32292e-55	5.24276e-54	1.71845	1	0.91	8.88385e-50	5.24276e-54	2.74172e-59	insulin-like growth factor binding protein 7 [Source:MGI Symbol;Acc:MGI:1352480]
3	Igfbp4	5.6493e-59	1.42058	0.994	0.829	9.57273e-55	3.29488e-38	1.06778	0.992	0.942	5.58317e-34	3.29488e-38	1.12986e-58	insulin-like growth factor binding protein 4 [Source:MGI Symbol;Acc:MGI:96439]
3	Nid2	6.34171e-43	0.799489	0.635	0.177	1.0746e-38	6.2548e-59	1.10553	0.894	0.288	1.05988e-54	6.34171e-43	1.25096e-58	nidogen 2 [Source:MGI Symbol;Acc:MGI:1298229]
3	Ifitm3	1.1284e-24	0.881168	0.849	0.621	1.91207e-20	8.85523e-59	1.3718	0.955	0.373	1.50052e-54	1.1284e-24	1.77105e-58	interferon induced transmembrane protein 3 [Source:MGI Symbol;Acc:MGI:1913391]
3	S100a6	9.68333e-59	1.06779	1	0.987	1.64084e-54	3.83233e-24	0.462245	1	0.999	6.49388e-20	3.83233e-24	1.93667e-58	S100 calcium binding protein A6 (calcyclin) [Source:MGI Symbol;Acc:MGI:1339467]
3	Psap	1.07786e-58	1.26769	1	0.985	1.82644e-54	3.90374e-37	0.763539	1	0.963	6.61489e-33	3.90374e-37	2.15572e-58	prosaposin [Source:MGI Symbol;Acc:MGI:97783]
3	Postn	3.66482e-12	0.552288	0.95	0.823	6.21004e-08	2.55085e-58	1.54378	1	0.915	4.32241e-54	3.66482e-12	5.1017e-58	periostin, osteoblast specific factor [Source:MGI Symbol;Acc:MGI:1926321]
3	Sparc	2.59923e-56	1.21491	1	0.949	4.4044e-52	4.49632e-58	1.33079	1	0.991	7.61901e-54	2.59923e-56	8.99264e-58	secreted acidic cysteine rich glycoprotein [Source:MGI Symbol;Acc:MGI:98373]
3	Serpine2	7.89528e-51	1.58121	0.956	0.711	1.33786e-46	3.37624e-57	1.60943	0.992	0.61	5.72104e-53	7.89528e-51	6.75248e-57	serine (or cysteine) peptidase inhibitor, clade E, member 2 [Source:MGI Symbol;Acc:MGI:101780]
3	Anxa5	4.20897e-34	0.756584	0.893	0.476	7.1321e-30	4.59142e-57	1.36183	0.992	0.8	7.78017e-53	4.20897e-34	9.18285e-57	annexin A5 [Source:MGI Symbol;Acc:MGI:106008]
3	Il1rap	5.51321e-17	0.395599	0.522	0.217	9.34214e-13	7.17292e-57	1.03053	0.856	0.26	1.21545e-52	5.51321e-17	1.43458e-56	interleukin 1 receptor accessory protein [Source:MGI Symbol;Acc:MGI:104975]
3	Ctss	5.18332e-56	1.57584	0.836	0.313	8.78314e-52	1.55053e-38	0.612363	0.409	0.069	2.62738e-34	1.55053e-38	1.03666e-55	cathepsin S [Source:MGI Symbol;Acc:MGI:107341]
3	Clip3	5.04949e-18	0.294551	0.314	0.084	8.55636e-14	7.16428e-56	0.60658	0.538	0.082	1.21399e-51	5.04949e-18	1.43286e-55	CAP-GLY domain containing linker protein 3 [Source:MGI Symbol;Acc:MGI:1923936]
3	Dhrs1	9.68183e-19	0.376817	0.503	0.187	1.64059e-14	7.45562e-56	1.01347	0.841	0.261	1.26335e-51	9.68183e-19	1.49112e-55	dehydrogenase/reductase (SDR family) member 1 [Source:MGI Symbol;Acc:MGI:1196314]
3	Fn1	2.68461e-55	1.78998	1	0.943	4.54907e-51	5.55766e-20	1.0238	0.985	0.849	9.41745e-16	5.55766e-20	5.36922e-55	fibronectin 1 [Source:MGI Symbol;Acc:MGI:95566]
3	Vim	1.14621e-54	1.29376	0.987	0.851	1.94225e-50	1.0003e-43	1.16941	1	0.895	1.69501e-39	1.0003e-43	2.29241e-54	vimentin [Source:MGI Symbol;Acc:MGI:98932]
3	Plat	1.84828e-54	0.894027	0.755	0.206	3.13191e-50	3.31892e-31	0.52661	0.455	0.105	5.62391e-27	3.31892e-31	3.69655e-54	plasminogen activator, tissue [Source:MGI Symbol;Acc:MGI:97610]
3	Bgn	1.0985e-40	1.02131	0.969	0.668	1.86141e-36	3.84085e-54	1.32616	1	0.879	6.50833e-50	1.0985e-40	7.68171e-54	biglycan [Source:MGI Symbol;Acc:MGI:88158]
3	Arpc1b	3.20103e-45	1.08783	0.962	0.628	5.42415e-41	4.25442e-54	1.31793	0.985	0.819	7.20912e-50	3.20103e-45	8.50884e-54	actin related protein 2/3 complex, subunit 1B [Source:MGI Symbol;Acc:MGI:1343142]
3	B2m	3.89803e-14	0.479096	1	0.995	6.60522e-10	3.14975e-53	1.46945	0.992	0.837	5.33725e-49	3.89803e-14	6.2995e-53	beta-2 microglobulin [Source:MGI Symbol;Acc:MGI:88127]
3	Cd81	3.14143e-46	0.912718	0.994	0.738	5.32315e-42	3.4307e-53	1.17929	1	0.845	5.81332e-49	3.14143e-46	6.86139e-53	CD81 antigen [Source:MGI Symbol;Acc:MGI:1096398]
3	Prnp	1.38753e-05	0.316471	0.78	0.615	0.235117	3.52047e-53	1.2159	1	0.857	5.96544e-49	1.38753e-05	7.04094e-53	prion protein [Source:MGI Symbol;Acc:MGI:97769]
3	Col18a1	3.98232e-53	1.30422	0.937	0.472	6.74804e-49	5.32317e-45	1.13359	0.985	0.815	9.02011e-41	5.32317e-45	7.96464e-53	collagen, type XVIII, alpha 1 [Source:MGI Symbol;Acc:MGI:88451]
3	Cdh19	1.61257e-52	0.656036	0.541	0.091	2.7325e-48	4.71352e-48	0.829721	0.826	0.259	7.98705e-44	4.71352e-48	3.22514e-52	cadherin 19, type 2 [Source:MGI Symbol;Acc:MGI:3588198]
3	Ftl1	2.55005e-52	1.54783	0.981	0.734	4.32106e-48	8.22573e-24	0.796563	0.947	0.797	1.39385e-19	8.22573e-24	5.1001e-52	ferritin light polypeptide 1 [Source:MGI Symbol;Acc:MGI:95589]
3	Nid1	4.96613e-27	0.595665	0.736	0.307	8.4151e-23	7.63256e-51	1.14994	0.947	0.452	1.29334e-46	4.96613e-27	1.52651e-50	nidogen 1 [Source:MGI Symbol;Acc:MGI:97342]
3	S100a4	1.19317e-50	1.09166	0.994	0.788	2.02182e-46	1.67621e-46	1.21577	0.939	0.497	2.84033e-42	1.67621e-46	2.38634e-50	S100 calcium binding protein A4 [Source:MGI Symbol;Acc:MGI:1330282]
3	Matn2	6.44685e-23	0.593457	0.56	0.213	1.09242e-18	1.8525e-50	1.24911	0.992	0.74	3.13906e-46	6.44685e-23	3.705e-50	matrilin 2 [Source:MGI Symbol;Acc:MGI:109613]
3	Cd59a	1.56541e-35	0.853363	0.711	0.275	2.65258e-31	1.92622e-50	0.910403	0.856	0.281	3.26398e-46	1.56541e-35	3.85244e-50	CD59a antigen [Source:MGI Symbol;Acc:MGI:109177]
3	Cadm4	2.96057e-31	0.627697	0.497	0.133	5.01669e-27	1.9796e-50	1.17101	0.992	0.721	3.35442e-46	2.96057e-31	3.95919e-50	cell adhesion molecule 4 [Source:MGI Symbol;Acc:MGI:2449088]
3	Anxa1	9.62039e-50	1.22716	0.987	0.722	1.63017e-45	2.36605e-36	0.950758	0.886	0.461	4.00928e-32	2.36605e-36	1.92408e-49	annexin A1 [Source:MGI Symbol;Acc:MGI:96819]
3	Tspan3	9.85084e-36	0.770253	0.811	0.395	1.66922e-31	2.81286e-49	0.896102	0.932	0.346	4.76639e-45	9.85084e-36	5.62571e-49	tetraspanin 3 [Source:MGI Symbol;Acc:MGI:1928098]
3	Plpp1	1.36715e-48	1.04892	0.937	0.484	2.31664e-44	1.9236e-38	0.834771	0.917	0.392	3.25953e-34	1.9236e-38	2.7343e-48	phospholipid phosphatase 1 [Source:MGI Symbol;Acc:MGI:108412]
3	Col4a2	1.13447e-31	0.836248	0.987	0.807	1.92236e-27	1.49818e-48	0.865304	1	0.936	2.53866e-44	1.13447e-31	2.99635e-48	collagen, type IV, alpha 2 [Source:MGI Symbol;Acc:MGI:88455]
3	Tinagl1	1.77574e-48	1.15709	0.925	0.482	3.00898e-44	1.07184e-38	0.60344	0.538	0.119	1.81623e-34	1.07184e-38	3.55147e-48	tubulointerstitial nephritis antigen-like 1 [Source:MGI Symbol;Acc:MGI:2137617]
3	Tmsb4x	3.44898e-48	1.2179	1	0.978	5.84429e-44	4.42796e-44	0.993268	1	0.984	7.50319e-40	4.42796e-44	6.89795e-48	thymosin, beta 4, X chromosome [Source:MGI Symbol;Acc:MGI:99510]
3	Npc2	5.75745e-48	0.95404	0.981	0.694	9.75599e-44	7.91738e-13	0.427842	0.811	0.483	1.3416e-08	7.91738e-13	1.15149e-47	NPC intracellular cholesterol transporter 2 [Source:MGI Symbol;Acc:MGI:1915213]
3	Dbi	3.05127e-21	0.589113	0.969	0.761	5.17037e-17	6.89541e-48	1.24988	1	0.925	1.16843e-43	3.05127e-21	1.37908e-47	diazepam binding inhibitor [Source:MGI Symbol;Acc:MGI:94865]
3	Serpina3n	8.30145e-45	1.04817	0.987	0.783	1.40668e-40	1.20144e-47	1.25717	0.788	0.256	2.03584e-43	8.30145e-45	2.40288e-47	serine (or cysteine) peptidase inhibitor, clade A, member 3N [Source:MGI Symbol;Acc:MGI:105045]
3	Eng	5.18998e-32	0.721041	0.717	0.284	8.79442e-28	1.21369e-47	0.856294	0.773	0.227	2.05659e-43	5.18998e-32	2.42737e-47	endoglin [Source:MGI Symbol;Acc:MGI:95392]
3	Cd74	1.23833e-47	1.1671	0.987	0.924	2.09834e-43	2.92712e-38	1.45309	0.886	0.486	4.96001e-34	2.92712e-38	2.47665e-47	CD74 antigen (invariant polypeptide of major histocompatibility complex, class II antigen-associated) [Source:MGI Symbol;Acc:MGI:96534]
3	Limd1	2.17934e-47	0.873908	0.704	0.204	3.6929e-43	4.18109e-10	0.298857	0.5	0.245	7.08486e-06	4.18109e-10	4.35869e-47	LIM domains containing 1 [Source:MGI Symbol;Acc:MGI:1352502]
3	Mxra8	9.35776e-21	0.386995	0.478	0.157	1.58567e-16	2.24511e-47	0.647514	0.636	0.144	3.80434e-43	9.35776e-21	4.49022e-47	matrix-remodelling associated 8 [Source:MGI Symbol;Acc:MGI:1922011]
3	Gpr37l1	2.9157e-21	0.406067	0.264	0.053	4.94066e-17	2.55354e-47	1.09102	0.856	0.327	4.32697e-43	2.9157e-21	5.10707e-47	G protein-coupled receptor 37-like 1 [Source:MGI Symbol;Acc:MGI:1928503]
3	Serpinh1	2.93274e-47	0.956604	0.987	0.696	4.96953e-43	4.96155e-35	0.813476	1	0.946	8.40735e-31	4.96155e-35	5.86548e-47	serine (or cysteine) peptidase inhibitor, clade H, member 1 [Source:MGI Symbol;Acc:MGI:88283]
3	Selenof	1.61678e-35	0.830985	0.874	0.491	2.73963e-31	3.3443e-47	1.09788	0.947	0.498	5.66692e-43	1.61678e-35	6.68861e-47	selenoprotein F [Source:MGI Symbol;Acc:MGI:1927947]
3	Akap12	5.67226e-47	0.91069	0.66	0.178	9.61164e-43	3.5447e-11	0.253592	0.439	0.184	6.00649e-07	3.5447e-11	1.13445e-46	A kinase (PRKA) anchor protein (gravin) 12 [Source:MGI Symbol;Acc:MGI:1932576]
3	Emp3	2.70499e-31	0.716984	0.925	0.597	4.5836e-27	5.72798e-47	0.906378	0.955	0.436	9.70607e-43	2.70499e-31	1.1456e-46	epithelial membrane protein 3 [Source:MGI Symbol;Acc:MGI:1098729]
3	Lbp	4.92306e-37	0.915568	0.736	0.289	8.34212e-33	7.16262e-47	0.735043	0.508	0.09	1.21371e-42	4.92306e-37	1.43252e-46	lipopolysaccharide binding protein [Source:MGI Symbol;Acc:MGI:1098776]
3	Col3a1	8.02599e-47	1.12942	0.994	0.796	1.36e-42	1.67013e-41	1.19713	1	0.978	2.83004e-37	1.67013e-41	1.6052e-46	collagen, type III, alpha 1 [Source:MGI Symbol;Acc:MGI:88453]
3	Cfl1	5.28763e-43	0.905707	0.975	0.818	8.95989e-39	1.04393e-46	1.09989	1	0.941	1.76893e-42	5.28763e-43	2.08785e-46	cofilin 1, non-muscle [Source:MGI Symbol;Acc:MGI:101757]
3	Rnase4	1.83234e-15	0.478284	0.881	0.575	3.1049e-11	1.64394e-46	1.11468	0.977	0.552	2.78566e-42	1.83234e-15	3.28788e-46	ribonuclease, RNase A family 4 [Source:MGI Symbol;Acc:MGI:1926217]
3	Timp2	3.76507e-33	0.862117	0.874	0.499	6.37991e-29	1.67933e-46	1.06099	0.955	0.548	2.84562e-42	3.76507e-33	3.35865e-46	tissue inhibitor of metalloproteinase 2 [Source:MGI Symbol;Acc:MGI:98753]
3	Tuba1a	8.44144e-30	0.724779	0.987	0.841	1.4304e-25	5.06705e-46	1.06227	1	0.965	8.58612e-42	8.44144e-30	1.01341e-45	tubulin, alpha 1A [Source:MGI Symbol;Acc:MGI:98869]
3	H2-Eb1	1.11107e-36	1.07712	0.918	0.676	1.88272e-32	5.26272e-46	1.12724	0.705	0.193	8.91768e-42	1.11107e-36	1.05254e-45	histocompatibility 2, class II antigen E beta [Source:MGI Symbol;Acc:MGI:95901]
3	C4b	5.60447e-28	0.782047	0.981	0.763	9.49678e-24	7.17626e-46	1.29575	0.955	0.661	1.21602e-41	5.60447e-28	1.43525e-45	complement component 4B (Chido blood group) [Source:MGI Symbol;Acc:MGI:88228]
3	Egfl8	2.28731e-22	0.46635	0.346	0.088	3.87585e-18	2.07504e-45	0.901499	0.712	0.203	3.51615e-41	2.28731e-22	4.15007e-45	EGF-like domain 8 [Source:MGI Symbol;Acc:MGI:1932094]
3	Gpx8	4.96347e-45	0.552147	0.553	0.114	8.41061e-41	2.52296e-30	0.529753	0.629	0.193	4.27515e-26	2.52296e-30	9.92695e-45	glutathione peroxidase 8 (putative) [Source:MGI Symbol;Acc:MGI:1916840]
3	Tyrobp	7.37032e-45	1.13443	0.679	0.209	1.2489e-40	4.0843e-27	0.441631	0.341	0.067	6.92085e-23	4.0843e-27	1.47406e-44	TYRO protein tyrosine kinase binding protein [Source:MGI Symbol;Acc:MGI:1277211]
3	Cd200	9.25318e-45	0.972041	0.893	0.464	1.56795e-40	2.31552e-28	0.66338	0.856	0.388	3.92364e-24	2.31552e-28	1.85064e-44	CD200 antigen [Source:MGI Symbol;Acc:MGI:1196990]
3	Cd63	4.10769e-38	0.903993	0.962	0.746	6.96048e-34	1.95648e-44	1.01748	0.977	0.62	3.31525e-40	4.10769e-38	3.91295e-44	CD63 antigen [Source:MGI Symbol;Acc:MGI:99529]
3	Cd151	4.51909e-22	0.569469	0.774	0.403	7.6576e-18	1.9274e-43	0.832842	0.795	0.264	3.26598e-39	4.51909e-22	3.8548e-43	CD151 antigen [Source:MGI Symbol;Acc:MGI:1096360]
3	Cttn	2.20324e-43	0.732722	0.748	0.246	3.7334e-39	1.7669e-30	0.581737	0.727	0.263	2.99401e-26	1.7669e-30	4.40649e-43	cortactin [Source:MGI Symbol;Acc:MGI:99695]
3	App	1.77569e-31	0.73136	0.937	0.784	3.00891e-27	2.31114e-43	0.906721	0.992	0.777	3.91622e-39	1.77569e-31	4.62227e-43	amyloid beta (A4) precursor protein [Source:MGI Symbol;Acc:MGI:88059]
3	Col20a1	9.78671e-16	0.686339	0.428	0.17	1.65836e-11	2.48023e-43	1.03536	1	0.873	4.20275e-39	9.78671e-16	4.96046e-43	collagen, type XX, alpha 1 [Source:MGI Symbol;Acc:MGI:1920618]
3	Fxyd5	3.33724e-43	0.969576	0.975	0.678	5.65495e-39	2.58661e-14	0.425602	0.886	0.522	4.38301e-10	2.58661e-14	6.67447e-43	FXYD domain-containing ion transport regulator 5 [Source:MGI Symbol;Acc:MGI:1201785]
3	Itga8	6.5959e-18	0.342806	0.321	0.089	1.11767e-13	4.90962e-43	0.839394	0.72	0.212	8.31934e-39	6.5959e-18	9.81923e-43	integrin alpha 8 [Source:MGI Symbol;Acc:MGI:109442]
3	Angptl2	1.0313e-31	0.82315	0.73	0.334	1.74753e-27	5.75092e-43	0.867042	0.773	0.261	9.74494e-39	1.0313e-31	1.15018e-42	angiopoietin-like 2 [Source:MGI Symbol;Acc:MGI:1347002]
3	Vcl	6.12951e-13	0.344071	0.597	0.307	1.03865e-08	6.07554e-43	0.908551	0.962	0.463	1.0295e-38	6.12951e-13	1.21511e-42	vinculin [Source:MGI Symbol;Acc:MGI:98927]
3	Fcer1g	6.08582e-43	0.863108	0.686	0.207	1.03124e-38	1.39527e-24	0.389955	0.417	0.103	2.36429e-20	1.39527e-24	1.21716e-42	Fc receptor, IgE, high affinity I, gamma polypeptide [Source:MGI Symbol;Acc:MGI:95496]
3	Fblim1	2.70423e-42	0.531914	0.509	0.101	4.58232e-38	1.20672e-28	0.44124	0.508	0.133	2.04478e-24	1.20672e-28	5.40846e-42	filamin binding LIM protein 1 [Source:MGI Symbol;Acc:MGI:1921452]
3	Ifitm1	4.25987e-42	0.708677	0.623	0.163	7.21835e-38	1.35389e-31	0.459628	0.379	0.071	2.29417e-27	1.35389e-31	8.51973e-42	interferon induced transmembrane protein 1 [Source:MGI Symbol;Acc:MGI:1915963]
3	Kcnn4	5.41688e-42	0.921711	0.962	0.589	9.1789e-38	2.44634e-24	0.597862	0.712	0.294	4.14533e-20	2.44634e-24	1.08338e-41	potassium intermediate/small conductance calcium-activated channel, subfamily N, member 4 [Source:MGI Symbol;Acc:MGI:1277957]
3	C1qb	5.85658e-42	1.05621	0.899	0.485	9.92397e-38	1.40247e-17	0.60576	0.848	0.507	2.37649e-13	1.40247e-17	1.17132e-41	complement component 1, q subcomponent, beta polypeptide [Source:MGI Symbol;Acc:MGI:88224]
3	Cyba	6.04209e-42	0.890446	0.849	0.332	1.02383e-37	4.07738e-21	0.455176	0.758	0.327	6.90913e-17	4.07738e-21	1.20842e-41	cytochrome b-245, alpha polypeptide [Source:MGI Symbol;Acc:MGI:1316658]
3	Man1c1	6.45799e-42	0.532323	0.528	0.109	1.09431e-37	1.9371e-23	0.393045	0.485	0.14	3.28241e-19	1.9371e-23	1.2916e-41	mannosidase, alpha, class 1C, member 1 [Source:MGI Symbol;Acc:MGI:2446214]
3	Mdk	9.20835e-42	0.613007	0.591	0.144	1.56035e-37	3.96126e-10	0.307167	0.705	0.378	6.71236e-06	3.96126e-10	1.84167e-41	midkine [Source:MGI Symbol;Acc:MGI:96949]
3	Slc39a1	4.66731e-14	0.374438	0.874	0.543	7.90875e-10	1.13366e-41	0.914623	0.833	0.349	1.92098e-37	4.66731e-14	2.26731e-41	solute carrier family 39 (zinc transporter), member 1 [Source:MGI Symbol;Acc:MGI:1353474]
3	Lyz2	1.58352e-41	2.07021	0.937	0.678	2.68327e-37	4.91877e-37	1.05775	0.727	0.252	8.33486e-33	4.91877e-37	3.16704e-41	lysozyme 2 [Source:MGI Symbol;Acc:MGI:96897]
3	Pcdh20	2.13975e-18	0.447903	0.333	0.096	3.6258e-14	1.59836e-41	0.799607	0.864	0.317	2.70842e-37	2.13975e-18	3.19671e-41	protocadherin 20 [Source:MGI Symbol;Acc:MGI:2443376]
3	Col5a2	2.72537e-41	0.973626	0.962	0.67	4.61814e-37	4.81506e-35	0.810997	1	0.908	8.15911e-31	4.81506e-35	5.45074e-41	collagen, type V, alpha 2 [Source:MGI Symbol;Acc:MGI:88458]
3	Mpzl1	5.59272e-41	0.767868	0.893	0.39	9.47686e-37	9.54603e-10	0.250917	0.674	0.352	1.61758e-05	9.54603e-10	1.11854e-40	myelin protein zero-like 1 [Source:MGI Symbol;Acc:MGI:1915731]
3	Emilin1	6.26414e-41	0.948117	0.805	0.316	1.06146e-36	3.718e-17	0.374468	0.432	0.145	6.30016e-13	3.718e-17	1.25283e-40	elastin microfibril interfacer 1 [Source:MGI Symbol;Acc:MGI:1926189]
3	Col5a3	9.92326e-41	0.818238	0.925	0.461	1.6815e-36	2.18709e-21	0.612432	0.977	0.766	3.70602e-17	2.18709e-21	1.98465e-40	collagen, type V, alpha 3 [Source:MGI Symbol;Acc:MGI:1858212]
3	Dpysl2	8.05539e-20	0.439171	0.774	0.375	1.36499e-15	1.19335e-40	0.889709	0.902	0.398	2.02213e-36	8.05539e-20	2.38669e-40	dihydropyrimidinase-like 2 [Source:MGI Symbol;Acc:MGI:1349763]
3	Clic1	5.78936e-30	0.779439	0.811	0.438	9.81007e-26	2.29865e-40	0.803124	0.871	0.352	3.89507e-36	5.78936e-30	4.59731e-40	chloride intracellular channel 1 [Source:MGI Symbol;Acc:MGI:2148924]
3	Spp1	1.84706e-24	0.771928	0.987	0.937	3.12984e-20	3.21562e-40	2.04277	0.629	0.175	5.44886e-36	1.84706e-24	6.43123e-40	secreted phosphoprotein 1 [Source:MGI Symbol;Acc:MGI:98389]
3	Scn7a	1.01252e-08	0.264918	0.358	0.165	0.000171572	3.21821e-40	0.837065	0.924	0.396	5.45325e-36	1.01252e-08	6.43642e-40	sodium channel, voltage-gated, type VII, alpha [Source:MGI Symbol;Acc:MGI:102965]
3	Tmem176b	2.49508e-36	0.886009	0.899	0.543	4.22792e-32	4.38534e-40	0.848971	0.841	0.353	7.43096e-36	2.49508e-36	8.77069e-40	transmembrane protein 176B [Source:MGI Symbol;Acc:MGI:1916348]
3	Sfrp4	4.54484e-40	0.761873	0.472	0.094	7.70122e-36	1.27711e-34	0.329852	0.273	0.031	2.16406e-30	1.27711e-34	9.08967e-40	secreted frizzled-related protein 4 [Source:MGI Symbol;Acc:MGI:892010]
3	Timp1	4.57477e-40	1.09414	0.994	0.885	7.75195e-36	3.49325e-17	0.763487	0.833	0.462	5.9193e-13	3.49325e-17	9.14954e-40	tissue inhibitor of metalloproteinase 1 [Source:MGI Symbol;Acc:MGI:98752]
3	L1cam	1.06362e-14	0.391091	0.333	0.114	1.8023e-10	4.69879e-40	0.966423	0.924	0.463	7.9621e-36	1.06362e-14	9.39758e-40	L1 cell adhesion molecule [Source:MGI Symbol;Acc:MGI:96721]
3	Cd9	8.15982e-40	0.917809	0.981	0.811	1.38268e-35	1.47027e-27	0.683949	0.962	0.791	2.49137e-23	1.47027e-27	1.63196e-39	CD9 antigen [Source:MGI Symbol;Acc:MGI:88348]
3	Mpeg1	8.88392e-40	1.07408	0.799	0.344	1.50538e-35	1.24913e-25	0.535976	0.485	0.139	2.11665e-21	1.24913e-25	1.77678e-39	macrophage expressed gene 1 [Source:MGI Symbol;Acc:MGI:1333743]
3	Igfbp3	1.50695e-39	1.44214	0.969	0.704	2.55352e-35	3.74176e-31	0.85514	0.697	0.245	6.34041e-27	3.74176e-31	3.0139e-39	insulin-like growth factor binding protein 3 [Source:MGI Symbol;Acc:MGI:96438]
3	Gfra3	2.94123e-22	0.470477	0.333	0.08	4.98391e-18	3.03645e-39	0.975019	0.977	0.543	5.14527e-35	2.94123e-22	6.0729e-39	glial cell line derived neurotrophic factor family receptor alpha 3 [Source:MGI Symbol;Acc:MGI:1201403]
3	Olfml3	3.5752e-39	0.809014	0.748	0.28	6.05818e-35	5.40195e-32	0.743996	0.917	0.454	9.15361e-28	5.40195e-32	7.15041e-39	olfactomedin-like 3 [Source:MGI Symbol;Acc:MGI:1914877]
3	Wif1	6.49393e-39	0.928375	0.937	0.547	1.1004e-34	1.837e-32	0.738398	0.455	0.103	3.1128e-28	1.837e-32	1.29879e-38	Wnt inhibitory factor 1 [Source:MGI Symbol;Acc:MGI:1344332]
3	Sorcs2	1.96834e-28	0.548554	0.547	0.173	3.33535e-24	6.70517e-39	0.703619	0.735	0.231	1.13619e-34	1.96834e-28	1.34103e-38	sortilin-related VPS10 domain containing receptor 2 [Source:MGI Symbol;Acc:MGI:1932289]
3	Mgp	9.80374e-39	1.1786	0.994	0.937	1.66124e-34	3.88479e-27	0.855381	0.985	0.882	6.58278e-23	3.88479e-27	1.96075e-38	matrix Gla protein [Source:MGI Symbol;Acc:MGI:96976]
3	Lgals1	1.01965e-34	0.753624	0.987	0.799	1.72779e-30	1.4319e-38	0.967242	1	0.945	2.42636e-34	1.01965e-34	2.8638e-38	lectin, galactose binding, soluble 1 [Source:MGI Symbol;Acc:MGI:96777]
3	Mmp2	3.38384e-38	0.86194	0.855	0.408	5.73391e-34	7.80852e-38	1.06929	0.841	0.411	1.32315e-33	7.80852e-38	6.76768e-38	matrix metallopeptidase 2 [Source:MGI Symbol;Acc:MGI:97009]
3	Tubb5	1.80422e-12	0.361626	0.994	0.909	3.05726e-08	6.53495e-38	0.772485	1	0.975	1.10735e-33	1.80422e-12	1.30699e-37	tubulin, beta 5 class I [Source:MGI Symbol;Acc:MGI:107812]
3	Id3	7.9404e-38	0.993039	0.792	0.371	1.3455e-33	4.8161e-19	0.55162	0.75	0.352	8.16087e-15	4.8161e-19	1.58808e-37	inhibitor of DNA binding 3 [Source:MGI Symbol;Acc:MGI:96398]
3	C1qc	1.13672e-37	0.92913	0.881	0.476	1.92617e-33	2.13561e-13	0.4377	0.795	0.459	3.61879e-09	2.13561e-13	2.27343e-37	complement component 1, q subcomponent, C chain [Source:MGI Symbol;Acc:MGI:88225]
3	Spon1	1.36079e-37	0.68756	0.591	0.164	2.30585e-33	1.06791e-26	0.696272	0.773	0.341	1.80957e-22	1.06791e-26	2.72157e-37	spondin 1, (f-spondin) extracellular matrix protein [Source:MGI Symbol;Acc:MGI:2385287]
3	Gnas	1.39859e-28	0.700522	0.975	0.734	2.3699e-24	1.41573e-37	0.877201	0.985	0.914	2.39896e-33	1.39859e-28	2.83147e-37	GNAS (guanine nucleotide binding protein, alpha stimulating) complex locus [Source:MGI Symbol;Acc:MGI:95777]
3	Itgb1	1.758e-37	0.731302	0.981	0.802	2.97893e-33	2.13395e-36	0.775079	1	0.9	3.61599e-32	2.13395e-36	3.516e-37	integrin beta 1 (fibronectin receptor beta) [Source:MGI Symbol;Acc:MGI:96610]
3	Ahr	1.65801e-17	0.374869	0.516	0.202	2.80949e-13	1.85928e-37	0.593269	0.545	0.129	3.15056e-33	1.65801e-17	3.71857e-37	aryl-hydrocarbon receptor [Source:MGI Symbol;Acc:MGI:105043]
3	Metrn	1.94419e-37	0.810381	0.931	0.483	3.29444e-33	3.0091e-11	0.381326	0.992	0.837	5.09893e-07	3.0091e-11	3.88839e-37	meteorin, glial cell differentiation regulator [Source:MGI Symbol;Acc:MGI:1917333]
3	Sned1	2.43913e-37	0.807102	0.748	0.278	4.13311e-33	1.65318e-18	0.397955	0.492	0.172	2.80132e-14	1.65318e-18	4.87827e-37	sushi, nidogen and EGF-like domains 1 [Source:MGI Symbol;Acc:MGI:3045960]
3	Tnc	8.90079e-27	0.885841	0.83	0.471	1.50824e-22	7.31323e-37	1.13464	0.947	0.512	1.23923e-32	8.90079e-27	1.46265e-36	tenascin C [Source:MGI Symbol;Acc:MGI:101922]
3	Apod	7.49133e-37	0.970307	0.975	0.827	1.26941e-32	8.35721e-13	0.870395	0.652	0.347	1.41613e-08	8.35721e-13	1.49827e-36	apolipoprotein D [Source:MGI Symbol;Acc:MGI:88056]
3	Gusb	9.51673e-37	0.594363	0.635	0.184	1.61261e-32	8.43028e-18	0.371083	0.53	0.197	1.42851e-13	8.43028e-18	1.90335e-36	glucuronidase, beta [Source:MGI Symbol;Acc:MGI:95872]
3	Cotl1	1.19168e-36	0.758246	0.855	0.402	2.0193e-32	8.18524e-21	0.49568	0.848	0.403	1.38699e-16	8.18524e-21	2.38335e-36	coactosin-like 1 (Dictyostelium) [Source:MGI Symbol;Acc:MGI:1919292]
3	Ppp1r18	1.28071e-36	0.691716	0.748	0.284	2.17017e-32	3.50659e-32	0.689661	0.886	0.401	5.94191e-28	3.50659e-32	2.56142e-36	protein phosphatase 1, regulatory subunit 18 [Source:MGI Symbol;Acc:MGI:1923698]
3	H2-Aa	1.86582e-36	0.928144	0.962	0.853	3.16163e-32	1.71005e-33	1.12883	0.75	0.307	2.89768e-29	1.71005e-33	3.73163e-36	histocompatibility 2, class II antigen A, alpha [Source:MGI Symbol;Acc:MGI:95895]
3	Thbd	2.15565e-36	0.750748	0.629	0.202	3.65276e-32	1.89952e-12	0.341952	0.583	0.278	3.21873e-08	1.89952e-12	4.31131e-36	thrombomodulin [Source:MGI Symbol;Acc:MGI:98736]
3	Thy1	2.30729e-36	0.884385	0.943	0.694	3.9097e-32	1.00495e-24	0.781241	0.97	0.815	1.70289e-20	1.00495e-24	4.61458e-36	thymus cell antigen 1, theta [Source:MGI Symbol;Acc:MGI:98747]
3	Ubb	2.79148e-36	0.951756	0.761	0.318	4.73016e-32	4.04949e-18	0.766376	0.621	0.283	6.86185e-14	4.04949e-18	5.58296e-36	ubiquitin B [Source:MGI Symbol;Acc:MGI:98888]
3	Fkbp10	3.30862e-36	0.592435	0.673	0.209	5.60646e-32	1.32092e-17	0.46606	0.894	0.482	2.2383e-13	1.32092e-17	6.61725e-36	FK506 binding protein 10 [Source:MGI Symbol;Acc:MGI:104769]
3	Moxd1	6.8059e-15	0.688589	0.579	0.327	1.15326e-10	5.04125e-36	0.919798	0.879	0.407	8.54239e-32	6.8059e-15	1.00825e-35	monooxygenase, DBH-like 1 [Source:MGI Symbol;Acc:MGI:1921582]
3	Tgfbr2	2.82096e-23	0.687112	0.792	0.464	4.78012e-19	5.17981e-36	0.762729	0.902	0.421	8.77719e-32	2.82096e-23	1.03596e-35	transforming growth factor, beta receptor II [Source:MGI Symbol;Acc:MGI:98729]
3	Ppib	3.79834e-32	0.728758	0.95	0.658	6.43628e-28	6.72119e-36	0.949057	0.939	0.646	1.13891e-31	3.79834e-32	1.34424e-35	peptidylprolyl isomerase B [Source:MGI Symbol;Acc:MGI:97750]
3	Itm2c	1.09823e-35	0.710307	0.799	0.349	1.86096e-31	1.61108e-30	0.700676	0.902	0.432	2.72997e-26	1.61108e-30	2.19647e-35	integral membrane protein 2C [Source:MGI Symbol;Acc:MGI:1927594]
3	Ccnd3	2.44916e-11	0.361218	0.711	0.42	4.15011e-07	1.18295e-35	0.828487	0.917	0.503	2.00451e-31	2.44916e-11	2.36591e-35	cyclin D3 [Source:MGI Symbol;Acc:MGI:88315]
3	Col6a1	6.23811e-30	0.701354	0.987	0.885	1.05705e-25	1.21102e-35	0.85044	1	0.917	2.05208e-31	6.23811e-30	2.42204e-35	collagen, type VI, alpha 1 [Source:MGI Symbol;Acc:MGI:88459]
3	Col4a1	2.03401e-25	0.711609	0.981	0.794	3.44663e-21	1.2469e-35	0.711761	1	0.963	2.11287e-31	2.03401e-25	2.4938e-35	collagen, type IV, alpha 1 [Source:MGI Symbol;Acc:MGI:88454]
3	Crlf1	1.92061e-35	0.807363	0.836	0.396	3.25448e-31	2.27833e-20	0.474595	0.273	0.057	3.86063e-16	2.27833e-20	3.84123e-35	cytokine receptor-like factor 1 [Source:MGI Symbol;Acc:MGI:1340030]
3	Mcam	1.96476e-35	0.943003	0.987	0.746	3.32928e-31	6.86591e-24	0.619334	1	0.86	1.16343e-19	6.86591e-24	3.92951e-35	melanoma cell adhesion molecule [Source:MGI Symbol;Acc:MGI:1933966]
3	Ncstn	1.3507e-25	0.433926	0.541	0.175	2.28876e-21	1.98221e-35	0.504419	0.515	0.117	3.35886e-31	1.3507e-25	3.96443e-35	nicastrin [Source:MGI Symbol;Acc:MGI:1891700]
3	Ninj1	2.01249e-35	0.590817	0.686	0.225	3.41016e-31	1.47326e-10	0.267647	0.424	0.183	2.49644e-06	1.47326e-10	4.02498e-35	ninjurin 1 [Source:MGI Symbol;Acc:MGI:1196617]
3	Aebp1	2.33846e-35	0.937275	0.887	0.502	3.96252e-31	1.71489e-21	0.607107	0.598	0.234	2.90587e-17	1.71489e-21	4.67692e-35	AE binding protein 1 [Source:MGI Symbol;Acc:MGI:1197012]
3	Trem2	3.24542e-35	0.571844	0.604	0.171	5.49937e-31	6.10737e-14	0.273275	0.311	0.095	1.03489e-09	6.10737e-14	6.49084e-35	triggering receptor expressed on myeloid cells 2 [Source:MGI Symbol;Acc:MGI:1913150]
3	Tax1bp3	4.90318e-27	0.485976	0.503	0.15	8.30844e-23	4.61521e-35	0.779495	0.742	0.279	7.82047e-31	4.90318e-27	9.23042e-35	Tax1 (human T cell leukemia virus type I) binding protein 3 [Source:MGI Symbol;Acc:MGI:1923531]
3	Lgmn	6.07038e-35	0.795141	0.95	0.58	1.02863e-30	5.67589e-25	0.659921	0.841	0.411	9.61779e-21	5.67589e-25	1.21408e-34	legumain [Source:MGI Symbol;Acc:MGI:1330838]
3	Cp	3.46986e-19	0.444372	0.522	0.202	5.87968e-15	6.13726e-35	0.499769	0.583	0.147	1.03996e-30	3.46986e-19	1.22745e-34	ceruloplasmin [Source:MGI Symbol;Acc:MGI:88476]
3	Tuba1b	4.92733e-18	0.417784	0.975	0.833	8.34936e-14	1.15334e-34	0.770443	1	0.966	1.95434e-30	4.92733e-18	2.30668e-34	tubulin, alpha 1B [Source:MGI Symbol;Acc:MGI:107804]
3	Ecm1	1.18762e-34	0.806603	0.849	0.432	2.01243e-30	5.0791e-16	0.39836	0.561	0.23	8.60653e-12	5.0791e-16	2.37525e-34	extracellular matrix protein 1 [Source:MGI Symbol;Acc:MGI:103060]
3	Calm3	1.41638e-27	0.511557	0.717	0.28	2.40005e-23	1.3072e-34	0.758394	0.902	0.423	2.21505e-30	1.41638e-27	2.61439e-34	calmodulin 3 [Source:MGI Symbol;Acc:MGI:103249]
3	Ptprj	2.6686e-26	0.42802	0.472	0.131	4.52194e-22	1.79353e-34	0.580731	0.644	0.185	3.03914e-30	2.6686e-26	3.58706e-34	protein tyrosine phosphatase, receptor type, J [Source:MGI Symbol;Acc:MGI:104574]
3	Rps27l	2.39712e-34	0.867236	0.824	0.428	4.06192e-30	1.26134e-18	0.526809	0.78	0.396	2.13734e-14	1.26134e-18	4.79424e-34	ribosomal protein S27-like [Source:MGI Symbol;Acc:MGI:1915191]
3	Plekho1	1.54652e-20	0.395808	0.547	0.202	2.62058e-16	4.54394e-34	0.617878	0.72	0.233	7.69971e-30	1.54652e-20	9.08788e-34	pleckstrin homology domain containing, family O member 1 [Source:MGI Symbol;Acc:MGI:1914470]
3	Spry1	4.75728e-34	0.678138	0.748	0.29	8.06121e-30	2.11172e-21	0.480472	0.636	0.248	3.57831e-17	2.11172e-21	9.51456e-34	sprouty RTK signaling antagonist 1 [Source:MGI Symbol;Acc:MGI:1345139]
3	Qk	8.64418e-10	0.269122	0.686	0.397	1.46476e-05	5.21842e-34	0.778076	0.955	0.53	8.84262e-30	8.64418e-10	1.04368e-33	quaking [Source:MGI Symbol;Acc:MGI:97837]
3	Csf1r	3.07263e-29	0.596339	0.591	0.202	5.20656e-25	9.08365e-34	0.580778	0.523	0.128	1.53922e-29	3.07263e-29	1.81673e-33	colony stimulating factor 1 receptor [Source:MGI Symbol;Acc:MGI:1339758]
3	Cnn3	1.17938e-33	0.63563	0.723	0.263	1.99846e-29	4.53774e-30	0.696207	0.939	0.495	7.68921e-26	4.53774e-30	2.35876e-33	calponin 3, acidic [Source:MGI Symbol;Acc:MGI:1919244]
3	Fzd1	8.18911e-22	0.556109	0.667	0.312	1.38764e-17	1.38005e-33	0.772054	0.902	0.462	2.33849e-29	8.18911e-22	2.7601e-33	frizzled class receptor 1 [Source:MGI Symbol;Acc:MGI:1196625]
3	Col16a1	2.44131e-33	0.783972	0.956	0.601	4.1368e-29	2.38719e-23	0.58216	1	0.884	4.0451e-19	2.38719e-23	4.88263e-33	collagen, type XVI, alpha 1 [Source:MGI Symbol;Acc:MGI:1095396]
3	Pmp22	3.21492e-19	0.599982	0.824	0.477	5.44768e-15	2.65225e-33	0.931105	0.985	0.839	4.49424e-29	3.21492e-19	5.3045e-33	peripheral myelin protein 22 [Source:MGI Symbol;Acc:MGI:97631]
3	Oaf	2.81191e-33	0.652573	0.597	0.188	4.76477e-29	5.00381e-10	0.252693	0.553	0.268	8.47896e-06	5.00381e-10	5.62381e-33	out at first homolog [Source:MGI Symbol;Acc:MGI:94852]
3	Fstl1	4.11859e-33	0.84137	0.987	0.691	6.97896e-29	3.99977e-24	0.605063	1	0.905	6.7776e-20	3.99977e-24	8.23719e-33	follistatin-like 1 [Source:MGI Symbol;Acc:MGI:102793]
3	Lgals3bp	1.97174e-29	0.709013	0.711	0.266	3.34111e-25	5.46321e-33	0.596892	0.439	0.094	9.25742e-29	1.97174e-29	1.09264e-32	lectin, galactoside-binding, soluble, 3 binding protein [Source:MGI Symbol;Acc:MGI:99554]
3	Tmem176a	5.6115e-33	0.772052	0.943	0.611	9.50869e-29	3.62439e-21	0.584215	0.773	0.375	6.14154e-17	3.62439e-21	1.1223e-32	transmembrane protein 176A [Source:MGI Symbol;Acc:MGI:1913308]
3	Adam12	7.32998e-33	0.516279	0.541	0.145	1.24206e-28	7.98728e-18	0.410276	0.583	0.232	1.35345e-13	7.98728e-18	1.466e-32	a disintegrin and metallopeptidase domain 12 (meltrin alpha) [Source:MGI Symbol;Acc:MGI:105378]
3	Plod1	7.70552e-28	0.604773	0.824	0.406	1.3057e-23	8.00903e-33	0.758175	0.909	0.439	1.35713e-28	7.70552e-28	1.60181e-32	procollagen-lysine, 2-oxoglutarate 5-dioxygenase 1 [Source:MGI Symbol;Acc:MGI:99907]
3	Msn	4.49156e-25	0.613856	0.805	0.439	7.61096e-21	1.63734e-32	0.717811	0.902	0.429	2.77447e-28	4.49156e-25	3.27468e-32	moesin [Source:MGI Symbol;Acc:MGI:97167]
3	Fkbp7	1.39749e-25	0.421211	0.434	0.116	2.36805e-21	1.87324e-32	0.49704	0.523	0.129	3.17421e-28	1.39749e-25	3.74648e-32	FK506 binding protein 7 [Source:MGI Symbol;Acc:MGI:1336879]
3	S1pr2	2.53163e-32	0.552916	0.648	0.216	4.28985e-28	2.23242e-25	0.493121	0.788	0.309	3.78283e-21	2.23242e-25	5.06326e-32	sphingosine-1-phosphate receptor 2 [Source:MGI Symbol;Acc:MGI:99569]
3	Hexb	3.35141e-32	0.556705	0.591	0.18	5.67897e-28	6.4725e-22	0.489606	0.644	0.256	1.09677e-17	6.4725e-22	6.70282e-32	hexosaminidase B [Source:MGI Symbol;Acc:MGI:96074]
3	Ccdc3	2.88262e-09	0.263574	0.396	0.188	4.8846e-05	3.63814e-32	0.472809	0.409	0.081	6.16483e-28	2.88262e-09	7.27629e-32	coiled-coil domain containing 3 [Source:MGI Symbol;Acc:MGI:1921436]
3	Sema6d	1.04669e-17	0.356571	0.472	0.173	1.77362e-13	4.13638e-32	0.545308	0.5	0.123	7.00909e-28	1.04669e-17	8.27276e-32	sema domain, transmembrane domain (TM), and cytoplasmic domain, (semaphorin) 6D [Source:MGI Symbol;Acc:MGI:2387661]
3	Adra2a	5.54232e-30	0.435728	0.314	0.052	9.39146e-26	4.18534e-32	0.498232	0.455	0.1	7.09206e-28	5.54232e-30	8.37069e-32	adrenergic receptor, alpha 2a [Source:MGI Symbol;Acc:MGI:87934]
3	Sept7	4.50545e-32	0.654098	0.73	0.299	7.63449e-28	1.03662e-17	0.501118	0.833	0.459	1.75655e-13	1.03662e-17	9.0109e-32	NA
3	Litaf	5.5567e-29	0.668542	0.83	0.442	9.41582e-25	5.51758e-32	0.711605	0.773	0.317	9.34955e-28	5.5567e-29	1.10352e-31	LPS-induced TN factor [Source:MGI Symbol;Acc:MGI:1929512]
3	Dennd5a	8.7608e-32	0.606982	0.642	0.218	1.48452e-27	8.67996e-27	0.603522	0.841	0.373	1.47082e-22	8.67996e-27	1.75216e-31	DENN/MADD domain containing 5A [Source:MGI Symbol;Acc:MGI:1201681]
3	Leprot	2.30395e-31	0.646513	0.799	0.372	3.90405e-27	5.03008e-16	0.401189	0.697	0.323	8.52348e-12	5.03008e-16	4.60791e-31	leptin receptor overlapping transcript [Source:MGI Symbol;Acc:MGI:2687005]
3	Pcolce	1.5842e-28	0.670136	0.855	0.436	2.68443e-24	2.35281e-31	0.854032	0.917	0.547	3.98684e-27	1.5842e-28	4.70562e-31	procollagen C-endopeptidase enhancer protein [Source:MGI Symbol;Acc:MGI:105099]
3	Capn2	1.64177e-30	0.493852	0.604	0.19	2.78199e-26	2.89859e-31	0.548799	0.636	0.197	4.91166e-27	1.64177e-30	5.79717e-31	calpain 2 [Source:MGI Symbol;Acc:MGI:88264]
3	Ctnna1	6.89568e-18	0.492007	0.73	0.4	1.16847e-13	3.00168e-31	0.748642	0.818	0.393	5.08635e-27	6.89568e-18	6.00337e-31	catenin (cadherin associated protein), alpha 1 [Source:MGI Symbol;Acc:MGI:88274]
3	Vwa1	3.67297e-26	0.419008	0.415	0.106	6.22385e-22	3.66973e-31	0.518674	0.545	0.144	6.21836e-27	3.67297e-26	7.33947e-31	von Willebrand factor A domain containing 1 [Source:MGI Symbol;Acc:MGI:2179729]
3	Prdx4	6.28733e-16	0.29568	0.365	0.12	1.06539e-11	4.16768e-31	0.580866	0.561	0.159	7.06214e-27	6.28733e-16	8.33537e-31	peroxiredoxin 4 [Source:MGI Symbol;Acc:MGI:1859815]
3	Wfdc18	6.31473e-31	2.15075	0.887	0.729	1.07003e-26	0.244768	0.501889	0.106	0.08	1	0.244768	1.26295e-30	WAP four-disulfide core domain 18 [Source:MGI Symbol;Acc:MGI:107506]
3	Rhoa	5.55998e-11	0.313795	0.969	0.8	9.42139e-07	6.98216e-31	0.602078	0.992	0.853	1.18313e-26	5.55998e-11	1.39643e-30	ras homolog family member A [Source:MGI Symbol;Acc:MGI:1096342]
3	Afap1l2	1.03303e-13	0.271833	0.283	0.087	1.75048e-09	7.27891e-31	0.542452	0.689	0.223	1.23341e-26	1.03303e-13	1.45578e-30	actin filament associated protein 1-like 2 [Source:MGI Symbol;Acc:MGI:2147658]
3	Gpm6b	1.25004e-28	0.657127	0.748	0.326	2.11819e-24	8.85197e-31	0.756917	0.992	0.783	1.49997e-26	1.25004e-28	1.77039e-30	glycoprotein m6b [Source:MGI Symbol;Acc:MGI:107672]
3	Pttg1ip	1.00232e-30	0.655222	0.767	0.337	1.69844e-26	3.36808e-16	0.405805	0.636	0.286	5.70721e-12	3.36808e-16	2.00465e-30	pituitary tumor-transforming 1 interacting protein [Source:MGI Symbol;Acc:MGI:2652132]
3	Selenop	1.41091e-30	0.964772	0.956	0.719	2.39078e-26	2.1262e-30	0.902834	0.833	0.377	3.60285e-26	2.1262e-30	2.82181e-30	selenoprotein P [Source:MGI Symbol;Acc:MGI:894288]
3	Plekhb1	1.4286e-30	0.559779	0.491	0.132	2.42077e-26	2.13348e-26	0.587024	0.795	0.329	3.61519e-22	2.13348e-26	2.8572e-30	pleckstrin homology domain containing, family B (evectins) member 1 [Source:MGI Symbol;Acc:MGI:1351469]
3	Rpl41	1.4437e-30	0.932849	0.994	0.914	2.44634e-26	8.88145e-26	0.649086	1	0.989	1.50496e-21	8.88145e-26	2.88739e-30	ribosomal protein L41 [Source:MGI Symbol;Acc:MGI:1915195]
3	Fbln2	1.4429e-21	0.691191	0.748	0.392	2.445e-17	1.83158e-30	0.701586	0.773	0.312	3.10361e-26	1.4429e-21	3.66316e-30	fibulin 2 [Source:MGI Symbol;Acc:MGI:95488]
3	Lamc1	2.84647e-22	0.502994	0.855	0.449	4.82335e-18	1.98104e-30	0.725825	0.962	0.609	3.35687e-26	2.84647e-22	3.96208e-30	laminin, gamma 1 [Source:MGI Symbol;Acc:MGI:99914]
3	Pdia3	2.80462e-24	0.527618	0.987	0.781	4.75243e-20	3.18652e-30	0.625112	0.992	0.913	5.39957e-26	2.80462e-24	6.37305e-30	protein disulfide isomerase associated 3 [Source:MGI Symbol;Acc:MGI:95834]
3	H2-Ab1	3.33839e-30	0.784844	0.975	0.87	5.6569e-26	7.59979e-25	0.97339	0.765	0.364	1.28778e-20	7.59979e-25	6.67678e-30	histocompatibility 2, class II antigen A, beta 1 [Source:MGI Symbol;Acc:MGI:103070]
3	Gng11	6.5303e-18	0.425541	0.761	0.396	1.10656e-13	4.15798e-30	0.659638	0.886	0.385	7.0457e-26	6.5303e-18	8.31596e-30	guanine nucleotide binding protein (G protein), gamma 11 [Source:MGI Symbol;Acc:MGI:1913316]
3	Ywhae	1.88974e-18	0.457273	0.912	0.631	3.20216e-14	5.34798e-30	0.741167	0.955	0.718	9.06214e-26	1.88974e-18	1.0696e-29	tyrosine 3-monooxygenase/tryptophan 5-monooxygenase activation protein, epsilon polypeptide [Source:MGI Symbol;Acc:MGI:894689]
3	Epdr1	5.40369e-28	0.453845	0.484	0.132	9.15655e-24	6.1536e-30	0.461494	0.485	0.119	1.04273e-25	5.40369e-28	1.23072e-29	ependymin related protein 1 (zebrafish) [Source:MGI Symbol;Acc:MGI:2145369]
3	Raly	1.86488e-23	0.494302	0.704	0.302	3.16004e-19	7.76359e-30	0.581524	0.758	0.289	1.31554e-25	1.86488e-23	1.55272e-29	hnRNP-associated with lethal yellow [Source:MGI Symbol;Acc:MGI:97850]
3	Calm2	8.25134e-30	0.757297	0.937	0.684	1.39819e-25	1.62799e-14	0.468746	0.795	0.47	2.75863e-10	1.62799e-14	1.65027e-29	calmodulin 2 [Source:MGI Symbol;Acc:MGI:103250]
3	Adgra2	8.38561e-30	0.521158	0.541	0.16	1.42094e-25	1.12013e-29	0.61351	0.727	0.274	1.89806e-25	1.12013e-29	1.67712e-29	adhesion G protein-coupled receptor A2 [Source:MGI Symbol;Acc:MGI:1925810]
3	Serinc1	4.29916e-16	0.431647	0.83	0.49	7.28492e-12	9.54133e-30	0.654744	0.864	0.403	1.61678e-25	4.29916e-16	1.90827e-29	serine incorporator 1 [Source:MGI Symbol;Acc:MGI:1926228]
3	Pdgfa	1.61985e-29	0.582063	0.604	0.204	2.74483e-25	2.64733e-07	0.359513	0.818	0.577	0.0044859	2.64733e-07	3.2397e-29	platelet derived growth factor, alpha [Source:MGI Symbol;Acc:MGI:97527]
3	Fads1	1.045e-14	0.39503	0.547	0.255	1.77075e-10	1.85308e-29	0.608224	0.795	0.315	3.14004e-25	1.045e-14	3.70615e-29	fatty acid desaturase 1 [Source:MGI Symbol;Acc:MGI:1923517]
3	Tln1	6.37025e-27	0.540792	0.805	0.36	1.07944e-22	1.96467e-29	0.620377	0.833	0.367	3.32913e-25	6.37025e-27	3.92934e-29	talin 1 [Source:MGI Symbol;Acc:MGI:1099832]
3	Lama4	2.06074e-29	0.53699	0.616	0.21	3.49192e-25	1.61787e-15	0.472786	0.712	0.371	2.74149e-11	1.61787e-15	4.12148e-29	laminin, alpha 4 [Source:MGI Symbol;Acc:MGI:109321]
3	Dynlrb1	5.99499e-15	0.391649	0.648	0.335	1.01585e-10	2.13516e-29	0.667161	0.871	0.43	3.61802e-25	5.99499e-15	4.27032e-29	dynein light chain roadblock-type 1 [Source:MGI Symbol;Acc:MGI:1914318]
3	Akr1a1	2.9853e-29	0.617783	0.981	0.782	5.05859e-25	7.98356e-20	0.467362	0.992	0.902	1.35281e-15	7.98356e-20	5.9706e-29	aldo-keto reductase family 1, member A1 (aldehyde reductase) [Source:MGI Symbol;Acc:MGI:1929955]
3	Col15a1	4.13072e-29	0.742196	0.761	0.346	6.9995e-25	9.14034e-11	0.41262	0.977	0.853	1.54883e-06	9.14034e-11	8.26144e-29	collagen, type XV, alpha 1 [Source:MGI Symbol;Acc:MGI:88449]
3	Cyp2j6	4.78292e-16	0.382343	0.503	0.21	8.10465e-12	5.85034e-29	0.659293	0.826	0.354	9.9134e-25	4.78292e-16	1.17007e-28	cytochrome P450, family 2, subfamily j, polypeptide 6 [Source:MGI Symbol;Acc:MGI:1270148]
3	Bmp1	1.64552e-28	0.685053	0.918	0.572	2.78833e-24	6.51572e-29	0.716528	0.97	0.716	1.10409e-24	1.64552e-28	1.30314e-28	bone morphogenetic protein 1 [Source:MGI Symbol;Acc:MGI:88176]
3	Tpt1	9.59537e-29	0.533646	1	0.996	1.62594e-24	9.71931e-27	0.4998	1	0.999	1.64694e-22	9.71931e-27	1.91907e-28	tumor protein, translationally-controlled 1 [Source:MGI Symbol;Acc:MGI:104890]
3	Dpm3	1.54762e-28	0.493852	0.585	0.19	2.62244e-24	3.33061e-10	0.321838	0.394	0.176	5.64371e-06	3.33061e-10	3.09524e-28	dolichyl-phosphate mannosyltransferase polypeptide 3 [Source:MGI Symbol;Acc:MGI:1915813]
3	Ppia	1.91662e-28	0.758787	0.95	0.83	3.24771e-24	5.47105e-22	0.690262	0.992	0.856	9.2707e-18	5.47105e-22	3.83323e-28	peptidylprolyl isomerase A [Source:MGI Symbol;Acc:MGI:97749]
3	Nedd4	4.66171e-18	0.512385	0.824	0.512	7.89927e-14	2.05335e-28	0.740444	0.924	0.599	3.4794e-24	4.66171e-18	4.1067e-28	neural precursor cell expressed, developmentally down-regulated 4 [Source:MGI Symbol;Acc:MGI:97297]
3	Nrn1	8.51512e-18	0.365145	0.377	0.12	1.44289e-13	2.58926e-28	0.570136	0.818	0.318	4.38751e-24	8.51512e-18	5.17853e-28	neuritin 1 [Source:MGI Symbol;Acc:MGI:1915654]
3	Tcn2	2.75713e-28	0.680021	0.893	0.535	4.67196e-24	9.21708e-19	0.472814	0.765	0.355	1.56183e-14	9.21708e-19	5.51426e-28	transcobalamin 2 [Source:MGI Symbol;Acc:MGI:98534]
3	Hs2st1	6.48708e-23	0.447879	0.566	0.206	1.09924e-18	3.70733e-28	0.525157	0.682	0.236	6.28206e-24	6.48708e-23	7.41465e-28	heparan sulfate 2-O-sulfotransferase 1 [Source:MGI Symbol;Acc:MGI:1346049]
3	Ddah2	1.75888e-19	0.359444	0.44	0.143	2.98042e-15	3.9146e-28	0.594415	0.765	0.297	6.63329e-24	1.75888e-19	7.8292e-28	dimethylarginine dimethylaminohydrolase 2 [Source:MGI Symbol;Acc:MGI:1859016]
3	Adamts1	3.71902e-22	0.666397	0.962	0.816	6.30187e-18	5.54301e-28	0.75402	0.985	0.771	9.39263e-24	3.71902e-22	1.1086e-27	a disintegrin-like and metallopeptidase (reprolysin type) with thrombospondin type 1 motif, 1 [Source:MGI Symbol;Acc:MGI:109249]
3	Rpl35	5.76048e-28	0.900008	0.792	0.432	9.76113e-24	2.5119e-09	0.377768	0.705	0.416	4.25641e-05	2.5119e-09	1.1521e-27	ribosomal protein L35 [Source:MGI Symbol;Acc:MGI:1913739]
3	Ajap1	6.18332e-28	0.601728	0.629	0.231	1.04776e-23	3.49494e-16	0.420355	0.826	0.404	5.92217e-12	3.49494e-16	1.23666e-27	adherens junction associated protein 1 [Source:MGI Symbol;Acc:MGI:2685419]
3	Wipf1	1.28578e-17	0.380797	0.497	0.192	2.17876e-13	7.19635e-28	0.520647	0.705	0.246	1.21942e-23	1.28578e-17	1.43927e-27	WAS/WASL interacting protein family, member 1 [Source:MGI Symbol;Acc:MGI:2178801]
3	Spcs1	1.08469e-14	0.420064	0.717	0.411	1.83801e-10	7.60708e-28	0.663429	0.811	0.359	1.28902e-23	1.08469e-14	1.52142e-27	signal peptidase complex subunit 1 homolog (S. cerevisiae) [Source:MGI Symbol;Acc:MGI:1916269]
3	Arhgap31	9.00639e-28	0.52917	0.597	0.202	1.52613e-23	4.90865e-15	0.347131	0.462	0.175	8.31771e-11	4.90865e-15	1.80128e-27	Rho GTPase activating protein 31 [Source:MGI Symbol;Acc:MGI:1333857]
3	Slc38a10	9.24981e-28	0.534004	0.66	0.249	1.56738e-23	1.87474e-15	0.357833	0.561	0.233	3.17675e-11	1.87474e-15	1.84996e-27	solute carrier family 38, member 10 [Source:MGI Symbol;Acc:MGI:1919305]
3	Pofut2	3.95891e-27	0.505054	0.61	0.215	6.70838e-23	1.00763e-27	0.497414	0.606	0.192	1.70742e-23	3.95891e-27	2.01525e-27	protein O-fucosyltransferase 2 [Source:MGI Symbol;Acc:MGI:1916863]
3	Epha3	1.24203e-27	0.257952	0.214	0.022	2.10461e-23	4.23874e-22	0.265476	0.212	0.031	7.18254e-18	4.23874e-22	2.48405e-27	Eph receptor A3 [Source:MGI Symbol;Acc:MGI:99612]
3	Ets1	8.44055e-11	0.29568	0.358	0.151	1.43025e-06	1.54105e-27	0.582259	0.727	0.276	2.61132e-23	8.44055e-11	3.08211e-27	E26 avian leukemia oncogene 1, 5' domain [Source:MGI Symbol;Acc:MGI:95455]
3	Fbln1	1.54925e-27	0.735319	0.667	0.284	2.6252e-23	4.50775e-20	0.63815	0.523	0.197	7.63838e-16	4.50775e-20	3.0985e-27	fibulin 1 [Source:MGI Symbol;Acc:MGI:95487]
3	Gas5	1.75537e-27	0.556912	0.698	0.281	2.97447e-23	8.39143e-11	0.358313	0.788	0.485	1.42193e-06	8.39143e-11	3.51073e-27	growth arrest specific 5 [Source:MGI Symbol;Acc:MGI:95659]
3	Prkacb	2.18461e-27	0.584197	0.566	0.195	3.70182e-23	1.63223e-15	0.358199	0.47	0.18	2.76582e-11	1.63223e-15	4.36922e-27	protein kinase, cAMP dependent, catalytic, beta [Source:MGI Symbol;Acc:MGI:97594]
3	Lhfp	2.36529e-21	0.389433	0.484	0.161	4.00798e-17	3.06549e-27	0.531544	0.667	0.233	5.19448e-23	2.36529e-21	6.13099e-27	lipoma HMGIC fusion partner [Source:MGI Symbol;Acc:MGI:1920048]
3	Tagln2	4.89455e-10	0.326724	0.969	0.798	8.29381e-06	3.3086e-27	0.591186	1	0.964	5.60642e-23	4.89455e-10	6.6172e-27	transgelin 2 [Source:MGI Symbol;Acc:MGI:1312985]
3	P3h3	4.72102e-27	0.437902	0.453	0.12	7.99977e-23	1.31276e-10	0.274749	0.379	0.156	2.22446e-06	1.31276e-10	9.44204e-27	prolyl 3-hydroxylase 3 [Source:MGI Symbol;Acc:MGI:1315208]
3	Arl8a	5.34489e-27	0.507094	0.566	0.185	9.05692e-23	6.32541e-24	0.51406	0.583	0.203	1.07184e-19	6.32541e-24	1.06898e-26	ADP-ribosylation factor-like 8A [Source:MGI Symbol;Acc:MGI:1915974]
3	Rpl10	7.62774e-27	0.756814	0.629	0.249	1.29252e-22	2.77844e-14	0.541578	0.621	0.307	4.70807e-10	2.77844e-14	1.52555e-26	ribosomal protein L10 [Source:MGI Symbol;Acc:MGI:105943]
3	Rpl39	8.31127e-27	0.608309	0.994	0.973	1.40835e-22	1.53764e-17	0.425188	0.992	0.963	2.60554e-13	1.53764e-17	1.66225e-26	ribosomal protein L39 [Source:MGI Symbol;Acc:MGI:1914498]
3	Lamb2	8.06123e-13	0.353395	0.698	0.384	1.36597e-08	8.36361e-27	0.644892	0.864	0.4	1.41721e-22	8.06123e-13	1.67272e-26	laminin, beta 2 [Source:MGI Symbol;Acc:MGI:99916]
3	Itm2b	9.06031e-27	0.613026	0.994	0.939	1.53527e-22	5.40559e-25	0.654344	0.977	0.866	9.15977e-21	5.40559e-25	1.81206e-26	integral membrane protein 2B [Source:MGI Symbol;Acc:MGI:1309517]
3	Ms4a7	1.00582e-26	0.472012	0.535	0.166	1.70436e-22	2.69753e-16	0.308734	0.379	0.118	4.57097e-12	2.69753e-16	2.01164e-26	membrane-spanning 4-domains, subfamily A, member 7 [Source:MGI Symbol;Acc:MGI:1918846]
3	Maged2	1.07697e-26	0.401671	0.453	0.119	1.82492e-22	8.57867e-23	0.449315	0.576	0.198	1.45366e-18	8.57867e-23	2.15393e-26	melanoma antigen, family D, 2 [Source:MGI Symbol;Acc:MGI:1933391]
3	Emp1	1.0867e-26	0.826033	0.925	0.664	1.84141e-22	9.00585e-25	0.704367	0.955	0.768	1.52604e-20	9.00585e-25	2.1734e-26	epithelial membrane protein 1 [Source:MGI Symbol;Acc:MGI:107941]
3	Rpl37	1.10294e-26	0.817966	0.975	0.87	1.86893e-22	2.95414e-09	0.286784	0.985	0.884	5.0058e-05	2.95414e-09	2.20588e-26	ribosomal protein L37 [Source:MGI Symbol;Acc:MGI:1914531]
3	Jak1	1.1118e-12	0.316543	0.553	0.271	1.88394e-08	1.18053e-26	0.549977	0.697	0.266	2.00041e-22	1.1118e-12	2.36106e-26	Janus kinase 1 [Source:MGI Symbol;Acc:MGI:96628]
3	Efemp2	1.42736e-26	0.514035	0.767	0.338	2.41867e-22	1.98585e-21	0.535089	0.917	0.493	3.36502e-17	1.98585e-21	2.85473e-26	epidermal growth factor-containing fibulin-like extracellular matrix protein 2 [Source:MGI Symbol;Acc:MGI:1891209]
3	Lhfpl2	1.50361e-26	0.468682	0.522	0.159	2.54787e-22	5.84021e-18	0.464225	0.689	0.302	9.89624e-14	5.84021e-18	3.00722e-26	lipoma HMGIC fusion partner-like 2 [Source:MGI Symbol;Acc:MGI:2145236]
3	Hspa8	2.03142e-26	0.646792	0.962	0.851	3.44224e-22	8.24056e-18	0.548366	0.962	0.744	1.39636e-13	8.24056e-18	4.06284e-26	heat shock protein 8 [Source:MGI Symbol;Acc:MGI:105384]
3	Tgfb1	3.08565e-26	0.581292	0.66	0.271	5.22863e-22	7.04952e-16	0.339723	0.439	0.156	1.19454e-11	7.04952e-16	6.1713e-26	transforming growth factor, beta 1 [Source:MGI Symbol;Acc:MGI:98725]
3	Col6a3	3.11566e-26	0.751022	0.962	0.702	5.27948e-22	1.62815e-06	0.339493	0.947	0.844	0.027589	1.62815e-06	6.23131e-26	collagen, type VI, alpha 3 [Source:MGI Symbol;Acc:MGI:88461]
3	Dap	3.20438e-26	0.646296	0.843	0.488	5.42983e-22	4.49121e-17	0.430411	0.833	0.413	7.61036e-13	4.49121e-17	6.40876e-26	death-associated protein [Source:MGI Symbol;Acc:MGI:1918190]
3	Rpl21	3.93354e-26	0.804763	0.912	0.679	6.66538e-22	1.07989e-08	0.402097	0.894	0.808	0.000182987	1.07989e-08	7.86708e-26	ribosomal protein L21 [Source:MGI Symbol;Acc:MGI:1278340]
3	Bche	4.36044e-26	0.527222	0.572	0.196	7.38877e-22	6.22382e-12	0.305276	0.788	0.41	1.05463e-07	6.22382e-12	8.72088e-26	butyrylcholinesterase [Source:MGI Symbol;Acc:MGI:894278]
3	Rpl36a	4.5871e-26	0.706324	0.874	0.52	7.77284e-22	7.19004e-13	0.4433	0.795	0.477	1.21835e-08	7.19004e-13	9.1742e-26	ribosomal protein L36A [Source:MGI Symbol;Acc:MGI:1201789]
3	Dag1	5.65075e-26	0.613452	0.981	0.748	9.57519e-22	1.02045e-22	0.610449	0.985	0.874	1.72916e-18	1.02045e-22	1.13015e-25	dystroglycan 1 [Source:MGI Symbol;Acc:MGI:101864]
3	Sgpl1	5.73477e-26	0.484812	0.642	0.238	9.71756e-22	5.21961e-19	0.345169	0.455	0.144	8.84463e-15	5.21961e-19	1.14695e-25	sphingosine phosphate lyase 1 [Source:MGI Symbol;Acc:MGI:1261415]
3	Lipa	6.34207e-26	0.522161	0.465	0.133	1.07466e-21	1.99951e-21	0.398882	0.402	0.11	3.38816e-17	1.99951e-21	1.26841e-25	lysosomal acid lipase A [Source:MGI Symbol;Acc:MGI:96789]
3	Ergic3	6.75493e-26	0.502309	0.704	0.284	1.14462e-21	1.12557e-22	0.498687	0.636	0.245	1.90729e-18	1.12557e-22	1.35099e-25	ERGIC and golgi 3 [Source:MGI Symbol;Acc:MGI:1913616]
3	Tpm4	4.5396e-13	0.350128	0.698	0.375	7.69234e-09	1.05864e-25	0.652634	0.856	0.437	1.79386e-21	4.5396e-13	2.11727e-25	tropomyosin 4 [Source:MGI Symbol;Acc:MGI:2449202]
3	Gna12	1.08915e-25	0.533763	0.692	0.285	1.84557e-21	5.08577e-09	0.261354	0.644	0.353	8.61784e-05	5.08577e-09	2.17831e-25	guanine nucleotide binding protein, alpha 12 [Source:MGI Symbol;Acc:MGI:95767]
3	Esd	1.08925e-25	0.662677	0.83	0.466	1.84573e-21	1.64483e-11	0.327913	0.5	0.228	2.78717e-07	1.64483e-11	2.17849e-25	esterase D/formylglutathione hydrolase [Source:MGI Symbol;Acc:MGI:95421]
3	Rpl35a	1.15478e-25	0.598593	0.981	0.937	1.95678e-21	9.98677e-10	0.272724	0.977	0.897	1.69226e-05	9.98677e-10	2.30957e-25	ribosomal protein L35A [Source:MGI Symbol;Acc:MGI:1928894]
3	Vcam1	3.44804e-22	0.462029	0.547	0.199	5.8427e-18	1.17495e-25	0.452847	0.553	0.169	1.99095e-21	3.44804e-22	2.34989e-25	vascular cell adhesion molecule 1 [Source:MGI Symbol;Acc:MGI:98926]
3	Dock1	1.17537e-25	0.501519	0.528	0.175	1.99167e-21	1.96016e-13	0.309775	0.462	0.182	3.32148e-09	1.96016e-13	2.35075e-25	dedicator of cytokinesis 1 [Source:MGI Symbol;Acc:MGI:2429765]
3	Dad1	1.48689e-19	0.45728	0.704	0.336	2.51953e-15	1.30518e-25	0.619157	0.705	0.295	2.21163e-21	1.48689e-19	2.61036e-25	defender against cell death 1 [Source:MGI Symbol;Acc:MGI:101912]
3	Rab7	1.3629e-25	0.554712	0.918	0.513	2.30944e-21	5.03345e-24	0.571612	0.871	0.457	8.52918e-20	5.03345e-24	2.7258e-25	RAB7, member RAS oncogene family [Source:MGI Symbol;Acc:MGI:105068]
3	Pakap.1	6.67639e-12	0.278904	0.384	0.157	1.13131e-07	1.45826e-25	0.532347	0.697	0.259	2.47101e-21	6.67639e-12	2.91651e-25	NA
3	Cpq	3.2976e-14	0.289338	0.377	0.136	5.58779e-10	1.60817e-25	0.464087	0.492	0.143	2.72505e-21	3.2976e-14	3.21635e-25	carboxypeptidase Q [Source:MGI Symbol;Acc:MGI:1889205]
3	Sntb1	1.79182e-25	0.399869	0.478	0.138	3.03624e-21	2.0216e-13	0.316736	0.47	0.189	3.42561e-09	2.0216e-13	3.58364e-25	syntrophin, basic 1 [Source:MGI Symbol;Acc:MGI:101781]
3	Piezo2	2.40899e-25	0.3118	0.302	0.056	4.08203e-21	8.09955e-10	0.253592	0.47	0.214	1.37247e-05	8.09955e-10	4.81798e-25	piezo-type mechanosensitive ion channel component 2 [Source:MGI Symbol;Acc:MGI:1918781]
3	Gnai2	2.13123e-21	0.478914	0.969	0.809	3.61137e-17	2.71852e-25	0.577432	0.985	0.745	4.60653e-21	2.13123e-21	5.43704e-25	guanine nucleotide binding protein (G protein), alpha inhibiting 2 [Source:MGI Symbol;Acc:MGI:95772]
3	Arf4	4.63704e-11	0.309057	0.698	0.407	7.85746e-07	3.46624e-25	0.579687	0.848	0.42	5.87355e-21	4.63704e-11	6.93249e-25	ADP-ribosylation factor 4 [Source:MGI Symbol;Acc:MGI:99433]
3	Lix1l	2.93009e-16	0.405974	0.535	0.234	4.96504e-12	4.55898e-25	0.485247	0.75	0.293	7.72518e-21	2.93009e-16	9.11795e-25	Lix1-like [Source:MGI Symbol;Acc:MGI:3036267]
3	Dbndd2	1.43723e-17	0.394607	0.472	0.178	2.43539e-13	4.79474e-25	0.520002	0.659	0.246	8.12468e-21	1.43723e-17	9.58947e-25	dysbindin (dystrobrevin binding protein 1) domain containing 2 [Source:MGI Symbol;Acc:MGI:106562]
3	Gng5	5.27772e-25	0.695756	0.799	0.428	8.94309e-21	1.00877e-17	0.543345	0.727	0.359	1.70936e-13	1.00877e-17	1.05554e-24	guanine nucleotide binding protein (G protein), gamma 5 [Source:MGI Symbol;Acc:MGI:109164]
3	C1s1	8.86071e-12	0.347529	0.572	0.301	1.50145e-07	6.2623e-25	0.548643	0.667	0.256	1.06115e-20	8.86071e-12	1.25246e-24	complement component 1, s subcomponent 1 [Source:MGI Symbol;Acc:MGI:1355312]
3	Dab2	7.0234e-25	0.513809	0.591	0.219	1.19011e-20	3.57707e-09	0.309875	0.485	0.24	6.06134e-05	3.57707e-09	1.40468e-24	disabled 2, mitogen-responsive phosphoprotein [Source:MGI Symbol;Acc:MGI:109175]
3	Hint1	7.2164e-25	0.652456	0.792	0.448	1.22282e-20	5.0439e-22	0.661173	0.773	0.402	8.54688e-18	5.0439e-22	1.44328e-24	histidine triad nucleotide binding protein 1 [Source:MGI Symbol;Acc:MGI:1321133]
3	Shc4	7.54945e-25	0.501606	0.698	0.281	1.27925e-20	2.7071e-22	0.393758	0.53	0.167	4.58719e-18	2.7071e-22	1.50989e-24	SHC (Src homology 2 domain containing) family, member 4 [Source:MGI Symbol;Acc:MGI:2655364]
3	Ppic	1.04393e-24	0.609759	0.855	0.476	1.76893e-20	1.25325e-23	0.619212	0.932	0.571	2.12363e-19	1.25325e-23	2.08785e-24	peptidylprolyl isomerase C [Source:MGI Symbol;Acc:MGI:97751]
3	Phldb1	1.07791e-24	0.513714	0.654	0.263	1.82652e-20	6.26471e-12	0.34131	0.811	0.454	1.06156e-07	6.26471e-12	2.15582e-24	pleckstrin homology like domain, family B, member 1 [Source:MGI Symbol;Acc:MGI:2143230]
3	Rps3a1	3.62692e-22	0.582102	0.981	0.916	6.14581e-18	1.16438e-24	0.553911	1	0.939	1.97304e-20	3.62692e-22	2.32876e-24	ribosomal protein S3A1 [Source:MGI Symbol;Acc:MGI:1202063]
3	Zfp36l1	5.10929e-15	0.414062	0.761	0.455	8.65769e-11	1.25492e-24	0.553165	0.818	0.379	2.12645e-20	5.10929e-15	2.50983e-24	zinc finger protein 36, C3H type-like 1 [Source:MGI Symbol;Acc:MGI:107946]
3	Tspan4	1.29115e-23	0.573275	0.906	0.575	2.18785e-19	1.60579e-24	0.541819	0.902	0.438	2.72101e-20	1.29115e-23	3.21158e-24	tetraspanin 4 [Source:MGI Symbol;Acc:MGI:1928097]
3	Fam3c	1.66505e-24	0.477354	0.491	0.157	2.82143e-20	1.19518e-17	0.336915	0.402	0.125	2.02524e-13	1.19518e-17	3.33011e-24	family with sequence similarity 3, member C [Source:MGI Symbol;Acc:MGI:107892]
3	Gatm	8.40433e-15	0.422737	0.704	0.38	1.42411e-10	1.88509e-24	0.553149	0.818	0.35	3.19428e-20	8.40433e-15	3.77018e-24	glycine amidinotransferase (L-arginine:glycine amidinotransferase) [Source:MGI Symbol;Acc:MGI:1914342]
3	Cd52	2.01625e-24	0.714429	0.591	0.231	3.41653e-20	8.8218e-17	0.298079	0.242	0.054	1.49485e-12	8.8218e-17	4.0325e-24	CD52 antigen [Source:MGI Symbol;Acc:MGI:1346088]
3	Arhgef3	2.36959e-24	0.32085	0.302	0.058	4.01528e-20	3.34317e-21	0.332467	0.326	0.075	5.665e-17	3.34317e-21	4.73919e-24	Rho guanine nucleotide exchange factor (GEF) 3 [Source:MGI Symbol;Acc:MGI:1918954]
3	Mmp19	2.38516e-24	0.69551	0.673	0.285	4.04165e-20	8.08117e-13	0.321415	0.47	0.192	1.36935e-08	8.08117e-13	4.77032e-24	matrix metallopeptidase 19 [Source:MGI Symbol;Acc:MGI:1927899]
3	Cyp1b1	1.06122e-21	0.440643	0.509	0.178	1.79824e-17	2.42304e-24	0.544649	0.538	0.179	4.10584e-20	1.06122e-21	4.84607e-24	cytochrome P450, family 1, subfamily b, polypeptide 1 [Source:MGI Symbol;Acc:MGI:88590]
3	Lman1	1.24222e-15	0.314058	0.453	0.174	2.10494e-11	2.68492e-24	0.483186	0.606	0.208	4.54959e-20	1.24222e-15	5.36983e-24	lectin, mannose-binding, 1 [Source:MGI Symbol;Acc:MGI:1917611]
3	Hsp90b1	3.14302e-24	0.563296	0.975	0.842	5.32584e-20	1.96319e-10	0.331629	0.992	0.928	3.32663e-06	1.96319e-10	6.28604e-24	heat shock protein 90, beta (Grp94), member 1 [Source:MGI Symbol;Acc:MGI:98817]
3	Rac1	1.82994e-21	0.567397	0.874	0.626	3.10083e-17	3.78032e-24	0.654079	0.947	0.663	6.40575e-20	1.82994e-21	7.56064e-24	Rac family small GTPase 1 [Source:MGI Symbol;Acc:MGI:97845]
3	Kcna6	5.27984e-13	0.267201	0.258	0.077	8.94669e-09	4.20111e-24	0.58155	0.856	0.384	7.11878e-20	5.27984e-13	8.40222e-24	potassium voltage-gated channel, shaker-related, subfamily, member 6 [Source:MGI Symbol;Acc:MGI:96663]
3	Kdelr2	2.66652e-15	0.39624	0.642	0.315	4.51841e-11	5.03817e-24	0.549057	0.78	0.341	8.53717e-20	2.66652e-15	1.00763e-23	KDEL (Lys-Asp-Glu-Leu) endoplasmic reticulum protein retention receptor 2 [Source:MGI Symbol;Acc:MGI:1914163]
3	Pebp1	6.97639e-24	0.554225	0.811	0.405	1.18215e-19	8.65726e-09	0.300634	0.727	0.446	0.000146697	8.65726e-09	1.39528e-23	phosphatidylethanolamine binding protein 1 [Source:MGI Symbol;Acc:MGI:1344408]
3	Erbb3	7.66348e-13	0.309636	0.591	0.297	1.29858e-08	7.26618e-24	0.602287	0.902	0.452	1.23125e-19	7.66348e-13	1.45324e-23	erb-b2 receptor tyrosine kinase 3 [Source:MGI Symbol;Acc:MGI:95411]
3	Rap2a	6.46932e-12	0.259952	0.377	0.15	1.09623e-07	8.91952e-24	0.378619	0.439	0.118	1.51141e-19	6.46932e-12	1.7839e-23	RAS related protein 2a [Source:MGI Symbol;Acc:MGI:97855]
3	Nptn	9.51012e-24	0.569585	0.774	0.399	1.61149e-19	1.23788e-14	0.449303	0.72	0.393	2.09758e-10	1.23788e-14	1.90202e-23	neuroplastin [Source:MGI Symbol;Acc:MGI:108077]
3	Aldh2	1.13277e-23	0.611208	0.786	0.401	1.91948e-19	5.17274e-09	0.256158	0.682	0.373	8.76521e-05	5.17274e-09	2.26554e-23	aldehyde dehydrogenase 2, mitochondrial [Source:MGI Symbol;Acc:MGI:99600]
3	Rpl9	1.3174e-23	0.671474	0.893	0.598	2.23234e-19	3.99338e-11	0.423499	0.803	0.56	6.76679e-07	3.99338e-11	2.6348e-23	ribosomal protein L9 [Source:MGI Symbol;Acc:MGI:1298373]
3	Arhgef40	1.45439e-23	0.458976	0.616	0.237	2.46446e-19	2.51201e-16	0.404375	0.682	0.309	4.2566e-12	2.51201e-16	2.90877e-23	Rho guanine nucleotide exchange factor (GEF) 40 [Source:MGI Symbol;Acc:MGI:2685515]
3	Lmna	3.0697e-15	0.488077	0.906	0.703	5.2016e-11	1.53836e-23	0.732036	0.924	0.672	2.60674e-19	3.0697e-15	3.07671e-23	lamin A [Source:MGI Symbol;Acc:MGI:96794]
3	Chl1	1.64176e-23	0.556003	0.629	0.263	2.78196e-19	3.45946e-23	0.65913	0.667	0.281	5.86206e-19	3.45946e-23	3.28352e-23	cell adhesion molecule L1-like [Source:MGI Symbol;Acc:MGI:1098266]
3	Egflam	2.49037e-23	0.557851	0.654	0.272	4.21993e-19	1.39954e-13	0.417022	0.909	0.515	2.37151e-09	1.39954e-13	4.98074e-23	EGF-like, fibronectin type III and laminin G domains [Source:MGI Symbol;Acc:MGI:2146149]
3	Map4	9.18265e-16	0.437161	0.73	0.402	1.556e-11	2.8119e-23	0.616883	0.97	0.663	4.76476e-19	9.18265e-16	5.62379e-23	microtubule-associated protein 4 [Source:MGI Symbol;Acc:MGI:97178]
3	Shisa5	2.3927e-16	0.409265	0.723	0.396	4.05443e-12	3.09344e-23	0.518649	0.591	0.213	5.24183e-19	2.3927e-16	6.18687e-23	shisa family member 5 [Source:MGI Symbol;Acc:MGI:1915044]
3	Cst3	9.31036e-23	0.588398	0.994	0.906	1.57764e-18	3.28057e-23	0.63788	0.992	0.88	5.55892e-19	9.31036e-23	6.56114e-23	cystatin C [Source:MGI Symbol;Acc:MGI:102519]
3	Eef1a1	3.38847e-23	0.533562	1	0.992	5.74176e-19	9.23397e-21	0.476825	1	0.999	1.5647e-16	9.23397e-21	6.77694e-23	eukaryotic translation elongation factor 1 alpha 1 [Source:MGI Symbol;Acc:MGI:1096881]
3	Rps2	3.55413e-23	0.741647	0.855	0.564	6.02248e-19	2.20399e-12	0.375491	0.833	0.5	3.73467e-08	2.20399e-12	7.10826e-23	ribosomal protein S2 [Source:MGI Symbol;Acc:MGI:105110]
3	Sec24d	3.4544e-15	0.252507	0.258	0.067	5.85347e-11	3.68648e-23	0.350377	0.455	0.126	6.24674e-19	3.4544e-15	7.37296e-23	Sec24 related gene family, member D (S. cerevisiae) [Source:MGI Symbol;Acc:MGI:1916858]
3	Ssr2	4.75076e-15	0.358995	0.654	0.325	8.05017e-11	4.77038e-23	0.518931	0.727	0.311	8.08342e-19	4.75076e-15	9.54077e-23	signal sequence receptor, beta [Source:MGI Symbol;Acc:MGI:1913506]
3	Rps11	5.58555e-23	0.567379	0.987	0.869	9.46472e-19	3.17274e-13	0.335978	0.977	0.876	5.37621e-09	3.17274e-13	1.11711e-22	ribosomal protein S11 [Source:MGI Symbol;Acc:MGI:1351329]
3	Serf2	6.01933e-23	0.482093	0.975	0.876	1.01998e-18	1.34835e-11	0.36752	0.977	0.924	2.28478e-07	1.34835e-11	1.20387e-22	small EDRK-rich factor 2 [Source:MGI Symbol;Acc:MGI:1337041]
3	Rbp1	1.82805e-11	0.38557	0.736	0.459	3.09764e-07	6.61107e-23	0.502367	0.636	0.233	1.12025e-18	1.82805e-11	1.32221e-22	retinol binding protein 1, cellular [Source:MGI Symbol;Acc:MGI:97876]
3	Hsbp1	6.83578e-23	0.536293	0.704	0.337	1.15832e-18	1.26589e-16	0.467488	0.636	0.294	2.14505e-12	1.26589e-16	1.36716e-22	heat shock factor binding protein 1 [Source:MGI Symbol;Acc:MGI:1915446]
3	Fkbp1a	6.71508e-18	0.456733	0.805	0.485	1.13787e-13	6.85985e-23	0.600347	0.932	0.549	1.1624e-18	6.71508e-18	1.37197e-22	FK506 binding protein 1a [Source:MGI Symbol;Acc:MGI:95541]
3	Sec13	8.77039e-23	0.375268	0.434	0.126	1.48614e-18	3.60509e-13	0.294502	0.394	0.145	6.10883e-09	3.60509e-13	1.75408e-22	SEC13 homolog, nuclear pore and COPII coat complex component [Source:MGI Symbol;Acc:MGI:99832]
3	Rpl22	9.01588e-23	0.601926	0.925	0.726	1.52774e-18	7.91431e-09	0.266352	0.909	0.744	0.000134108	7.91431e-09	1.80318e-22	ribosomal protein L22 [Source:MGI Symbol;Acc:MGI:99262]
3	Cap1	9.84227e-23	0.562333	0.887	0.598	1.66777e-18	3.156e-16	0.477275	0.795	0.446	5.34783e-12	3.156e-16	1.96845e-22	CAP, adenylate cyclase-associated protein 1 (yeast) [Source:MGI Symbol;Acc:MGI:88262]
3	Eif1	1.03466e-22	0.629888	0.95	0.717	1.75324e-18	2.62045e-14	0.533275	0.841	0.566	4.44035e-10	2.62045e-14	2.06933e-22	eukaryotic translation initiation factor 1 [Source:MGI Symbol;Acc:MGI:105125]
3	Ssbp4	4.30717e-16	0.358205	0.61	0.283	7.2985e-12	1.19909e-22	0.427459	0.621	0.222	2.03186e-18	4.30717e-16	2.39818e-22	single stranded DNA binding protein 4 [Source:MGI Symbol;Acc:MGI:1924150]
3	Ngfr	4.2749e-17	0.272297	0.245	0.055	7.24382e-13	1.21506e-22	0.46521	0.477	0.149	2.05892e-18	4.2749e-17	2.43012e-22	nerve growth factor receptor (TNFR superfamily, member 16) [Source:MGI Symbol;Acc:MGI:97323]
3	Morf4l2	1.11414e-16	0.441965	0.849	0.516	1.88792e-12	1.61447e-22	0.559314	0.955	0.686	2.73572e-18	1.11414e-16	3.22894e-22	mortality factor 4 like 2 [Source:MGI Symbol;Acc:MGI:1927167]
3	Mrpl52	1.68705e-22	0.53384	0.774	0.401	2.8587e-18	2.58065e-16	0.476611	0.788	0.425	4.37291e-12	2.58065e-16	3.37409e-22	mitochondrial ribosomal protein L52 [Source:MGI Symbol;Acc:MGI:1916086]
3	Agrn	1.62823e-15	0.510871	0.824	0.513	2.75903e-11	1.838e-22	0.535755	0.992	0.836	3.1145e-18	1.62823e-15	3.67601e-22	agrin [Source:MGI Symbol;Acc:MGI:87961]
3	Creb3l2	2.35204e-15	0.344	0.497	0.205	3.98554e-11	1.91183e-22	0.509523	0.712	0.289	3.2396e-18	2.35204e-15	3.82367e-22	cAMP responsive element binding protein 3-like 2 [Source:MGI Symbol;Acc:MGI:2442695]
3	Tmem59	1.57192e-17	0.467037	0.799	0.464	2.66362e-13	2.56112e-22	0.501898	0.788	0.347	4.33981e-18	1.57192e-17	5.12223e-22	transmembrane protein 59 [Source:MGI Symbol;Acc:MGI:1929278]
3	Rasgef1c	1.70376e-16	0.335944	0.283	0.076	2.88703e-12	2.60584e-22	0.62873	0.939	0.551	4.41559e-18	1.70376e-16	5.21167e-22	RasGEF domain family, member 1C [Source:MGI Symbol;Acc:MGI:1921813]
3	Prex1	1.92596e-14	0.293591	0.409	0.153	3.26354e-10	2.88946e-22	0.552333	0.689	0.293	4.89619e-18	1.92596e-14	5.77893e-22	phosphatidylinositol-3,4,5-trisphosphate-dependent Rac exchange factor 1 [Source:MGI Symbol;Acc:MGI:3040696]
3	Rps23	2.98231e-22	0.616982	0.943	0.86	5.05352e-18	1.9739e-14	0.404972	0.992	0.859	3.34477e-10	1.9739e-14	5.96462e-22	ribosomal protein S23 [Source:MGI Symbol;Acc:MGI:1913725]
3	P4hb	1.05594e-08	0.25185	0.987	0.915	0.000178929	4.54579e-22	0.520035	1	0.925	7.70283e-18	1.05594e-08	9.09157e-22	prolyl 4-hydroxylase, beta polypeptide [Source:MGI Symbol;Acc:MGI:97464]
3	Ndfip1	4.61436e-22	0.532719	0.937	0.657	7.81904e-18	8.29027e-14	0.430664	0.97	0.812	1.40479e-09	8.29027e-14	9.22873e-22	Nedd4 family interacting protein 1 [Source:MGI Symbol;Acc:MGI:1929601]
3	Capg	4.66435e-22	0.588763	0.704	0.352	7.90374e-18	4.0876e-16	0.403445	0.553	0.222	6.92643e-12	4.0876e-16	9.3287e-22	capping protein (actin filament), gelsolin-like [Source:MGI Symbol;Acc:MGI:1098259]
3	Sec61a1	5.07514e-12	0.33398	0.648	0.357	8.59982e-08	4.75786e-22	0.520961	0.773	0.351	8.06219e-18	5.07514e-12	9.51572e-22	Sec61 alpha 1 subunit (S. cerevisiae) [Source:MGI Symbol;Acc:MGI:1858417]
3	Pxdn	4.91104e-22	0.43947	0.459	0.147	8.32176e-18	1.93151e-15	0.344059	0.462	0.173	3.27294e-11	1.93151e-15	9.82209e-22	peroxidasin [Source:MGI Symbol;Acc:MGI:1916925]
3	M6pr	6.20497e-22	0.443155	0.553	0.205	1.05143e-17	8.60251e-22	0.495137	0.545	0.197	1.45769e-17	8.60251e-22	1.24099e-21	mannose-6-phosphate receptor, cation dependent [Source:MGI Symbol;Acc:MGI:96904]
3	Adamts2	1.14489e-12	0.367607	0.629	0.343	1.94002e-08	6.38617e-22	0.510862	0.833	0.378	1.08214e-17	1.14489e-12	1.27723e-21	a disintegrin-like and metallopeptidase (reprolysin type) with thrombospondin type 1 motif, 2 [Source:MGI Symbol;Acc:MGI:1347356]
3	Fxyd1	2.22553e-10	0.382829	0.887	0.675	3.77115e-06	7.22537e-22	0.626457	0.924	0.683	1.22434e-17	2.22553e-10	1.44507e-21	FXYD domain-containing ion transport regulator 1 [Source:MGI Symbol;Acc:MGI:1889273]
3	Laptm4a	7.28999e-22	0.481003	0.975	0.854	1.23529e-17	2.1914e-21	0.478028	1	0.965	3.71333e-17	2.1914e-21	1.458e-21	lysosomal-associated protein transmembrane 4A [Source:MGI Symbol;Acc:MGI:108017]
3	Asah1	7.61434e-22	0.432222	0.572	0.219	1.29025e-17	6.01065e-18	0.417905	0.591	0.243	1.0185e-13	6.01065e-18	1.52287e-21	N-acylsphingosine amidohydrolase 1 [Source:MGI Symbol;Acc:MGI:1277124]
3	Dcn	8.31052e-22	0.573436	0.881	0.557	1.40822e-17	1.33312e-17	0.568447	0.977	0.868	2.25898e-13	1.33312e-17	1.6621e-21	decorin [Source:MGI Symbol;Acc:MGI:94872]
3	Ctsk	3.34808e-18	0.585432	0.836	0.488	5.67332e-14	8.3727e-22	0.559618	0.773	0.355	1.41875e-17	3.34808e-18	1.67454e-21	cathepsin K [Source:MGI Symbol;Acc:MGI:107823]
3	Camk1	8.95946e-22	0.437143	0.667	0.276	1.51818e-17	1.46924e-12	0.331382	0.705	0.357	2.48962e-08	1.46924e-12	1.79189e-21	calcium/calmodulin-dependent protein kinase I [Source:MGI Symbol;Acc:MGI:1098535]
3	Rabac1	8.00198e-11	0.306615	0.679	0.39	1.35594e-06	9.68797e-22	0.475812	0.652	0.251	1.64163e-17	8.00198e-11	1.93759e-21	Rab acceptor 1 (prenylated) [Source:MGI Symbol;Acc:MGI:1201692]
3	Gnb2	1.02586e-21	0.493863	0.95	0.667	1.73832e-17	7.73485e-11	0.299912	0.932	0.78	1.31067e-06	7.73485e-11	2.05172e-21	guanine nucleotide binding protein (G protein), beta 2 [Source:MGI Symbol;Acc:MGI:95784]
3	Crtap	1.209e-21	0.475628	0.761	0.372	2.04865e-17	3.00995e-18	0.475858	0.879	0.472	5.10036e-14	3.00995e-18	2.418e-21	cartilage associated protein [Source:MGI Symbol;Acc:MGI:1891221]
3	Tmed3	1.50364e-21	0.478316	0.786	0.388	2.54791e-17	2.78812e-10	0.329219	0.697	0.395	4.72447e-06	2.78812e-10	3.00727e-21	transmembrane p24 trafficking protein 3 [Source:MGI Symbol;Acc:MGI:1913361]
3	Sem1	1.60162e-21	0.536282	0.893	0.619	2.71394e-17	7.99835e-10	0.32361	0.871	0.619	1.35532e-05	7.99835e-10	3.20323e-21	SEM1, 26S proteasome complex subunit [Source:MGI Symbol;Acc:MGI:109238]
3	Itga4	1.29264e-11	0.292477	0.34	0.133	2.19038e-07	1.81422e-21	0.441166	0.652	0.246	3.07419e-17	1.29264e-11	3.62844e-21	integrin alpha 4 [Source:MGI Symbol;Acc:MGI:96603]
3	Man2b1	1.98385e-21	0.563331	0.585	0.242	3.36163e-17	1.72522e-14	0.336915	0.364	0.123	2.92338e-10	1.72522e-14	3.9677e-21	mannosidase 2, alpha B1 [Source:MGI Symbol;Acc:MGI:107286]
3	Tnfsf12	2.00266e-21	0.349639	0.39	0.108	3.39351e-17	1.95115e-13	0.275795	0.326	0.106	3.30623e-09	1.95115e-13	4.00532e-21	tumor necrosis factor (ligand) superfamily, member 12 [Source:MGI Symbol;Acc:MGI:1196259]
3	Sptbn1	2.04933e-21	0.533615	0.956	0.747	3.4726e-17	4.25795e-12	0.356422	1	0.845	7.21509e-08	4.25795e-12	4.09867e-21	spectrin beta, non-erythrocytic 1 [Source:MGI Symbol;Acc:MGI:98388]
3	Paics	1.35779e-14	0.325095	0.522	0.224	2.30077e-10	2.37753e-21	0.445847	0.659	0.26	4.02872e-17	1.35779e-14	4.75505e-21	phosphoribosylaminoimidazole carboxylase, phosphoribosylaminoribosylaminoimidazole, succinocarboxamide synthetase [Source:MGI Symbol;Acc:MGI:1914304]
3	Ccn2	9.73217e-16	0.637371	0.811	0.502	1.64912e-11	3.1092e-21	0.57547	0.621	0.244	5.26854e-17	9.73217e-16	6.2184e-21	cellular communication network factor 2 [Source:MGI Symbol;Acc:MGI:95537]
3	Apoe	2.69523e-17	0.429332	1	0.998	4.56707e-13	3.52274e-21	0.395731	1	0.998	5.96928e-17	2.69523e-17	7.04548e-21	apolipoprotein E [Source:MGI Symbol;Acc:MGI:88057]
3	Dnajc10	4.18247e-21	0.408391	0.597	0.233	7.0872e-17	1.70318e-10	0.274554	0.561	0.275	2.88604e-06	1.70318e-10	8.36495e-21	DnaJ heat shock protein family (Hsp40) member C10 [Source:MGI Symbol;Acc:MGI:1914111]
3	Reep3	4.61151e-21	0.38339	0.459	0.149	7.81421e-17	5.5178e-13	0.344874	0.485	0.207	9.34991e-09	5.5178e-13	9.22303e-21	receptor accessory protein 3 [Source:MGI Symbol;Acc:MGI:88930]
3	Pcbp4	4.77791e-21	0.458187	0.629	0.261	8.09617e-17	2.37313e-17	0.440746	0.894	0.467	4.02127e-13	2.37313e-17	9.55583e-21	poly(rC) binding protein 4 [Source:MGI Symbol;Acc:MGI:1890471]
3	Naaa	2.26744e-10	0.299579	0.434	0.206	3.84218e-06	4.79928e-21	0.489502	0.424	0.125	8.13238e-17	2.26744e-10	9.59856e-21	N-acylethanolamine acid amidase [Source:MGI Symbol;Acc:MGI:1914361]
3	Jun	4.26695e-17	0.391446	0.698	0.33	7.23035e-13	4.89785e-21	0.435184	0.682	0.269	8.2994e-17	4.26695e-17	9.79569e-21	jun proto-oncogene [Source:MGI Symbol;Acc:MGI:96646]
3	Serpinf1	5.30225e-21	0.528465	0.78	0.4	8.98467e-17	8.30114e-17	0.524876	0.848	0.49	1.40663e-12	8.30114e-17	1.06045e-20	serine (or cysteine) peptidase inhibitor, clade F, member 1 [Source:MGI Symbol;Acc:MGI:108080]
3	Itgb5	7.58739e-18	0.481797	0.698	0.366	1.28568e-13	5.52365e-21	0.49773	0.667	0.283	9.35983e-17	7.58739e-18	1.10473e-20	integrin beta 5 [Source:MGI Symbol;Acc:MGI:96614]
3	Adamtsl1	2.83643e-16	0.254457	0.289	0.077	4.80633e-12	5.69389e-21	0.440194	0.523	0.179	9.64829e-17	2.83643e-16	1.13878e-20	ADAMTS-like 1 [Source:MGI Symbol;Acc:MGI:1924989]
3	Ubc	4.11477e-13	0.410213	0.912	0.741	6.97249e-09	6.49551e-21	0.560049	0.886	0.505	1.10066e-16	4.11477e-13	1.2991e-20	ubiquitin C [Source:MGI Symbol;Acc:MGI:98889]
3	Lamp2	8.71508e-13	0.373138	0.893	0.693	1.47677e-08	7.89505e-21	0.556817	0.841	0.49	1.33782e-16	8.71508e-13	1.57901e-20	lysosomal-associated membrane protein 2 [Source:MGI Symbol;Acc:MGI:96748]
3	Tpm3	7.40235e-19	0.435483	0.711	0.334	1.25433e-14	8.91567e-21	0.455561	0.788	0.345	1.51076e-16	7.40235e-19	1.78313e-20	tropomyosin 3, gamma [Source:MGI Symbol;Acc:MGI:1890149]
3	Rpl34	8.9294e-21	0.595335	0.962	0.832	1.51309e-16	2.76216e-11	0.272062	0.977	0.894	4.68047e-07	2.76216e-11	1.78588e-20	ribosomal protein L34 [Source:MGI Symbol;Acc:MGI:1915686]
3	Tafa5	9.63362e-15	0.260914	0.264	0.073	1.63242e-10	1.05491e-20	0.388386	0.538	0.18	1.78754e-16	9.63362e-15	2.10981e-20	TAFA chemokine like family member 5 [Source:MGI Symbol;Acc:MGI:2146182]
3	Tubb6	1.26018e-20	0.415393	0.553	0.211	2.13538e-16	2.37861e-11	0.342611	0.674	0.367	4.03055e-07	2.37861e-11	2.52037e-20	tubulin, beta 6 class V [Source:MGI Symbol;Acc:MGI:1915201]
3	Plppr3	1.30403e-20	0.283941	0.258	0.05	2.20967e-16	9.36783e-20	0.309711	0.333	0.082	1.58738e-15	9.36783e-20	2.60805e-20	phospholipid phosphatase related 3 [Source:MGI Symbol;Acc:MGI:2388640]
3	Gm2a	1.53211e-20	0.579841	0.849	0.518	2.59616e-16	3.32577e-19	0.504174	0.758	0.36	5.63552e-15	3.32577e-19	3.06422e-20	GM2 ganglioside activator protein [Source:MGI Symbol;Acc:MGI:95762]
3	Rps28	2.07418e-20	0.535231	0.987	0.944	3.51469e-16	6.30252e-12	0.349461	0.977	0.922	1.06796e-07	6.30252e-12	4.14835e-20	ribosomal protein S28 [Source:MGI Symbol;Acc:MGI:1859516]
3	Lrrc8a	3.57285e-18	0.345017	0.409	0.134	6.0542e-14	2.19921e-20	0.342411	0.417	0.12	3.72657e-16	3.57285e-18	4.39843e-20	leucine rich repeat containing 8A VRAC subunit A [Source:MGI Symbol;Acc:MGI:2652847]
3	Selenon	7.39128e-18	0.406514	0.616	0.271	1.25245e-13	2.90955e-20	0.423601	0.795	0.338	4.93024e-16	7.39128e-18	5.81911e-20	selenoprotein N [Source:MGI Symbol;Acc:MGI:2151208]
3	Pdgfrb	3.45668e-20	0.489382	0.692	0.322	5.85735e-16	3.9621e-15	0.420943	0.644	0.305	6.71378e-11	3.9621e-15	6.91337e-20	platelet derived growth factor receptor, beta polypeptide [Source:MGI Symbol;Acc:MGI:97531]
3	Plod3	3.98858e-20	0.44942	0.56	0.224	6.75865e-16	7.74395e-17	0.396861	0.485	0.185	1.31221e-12	7.74395e-17	7.97716e-20	procollagen-lysine, 2-oxoglutarate 5-dioxygenase 3 [Source:MGI Symbol;Acc:MGI:1347008]
3	Rap1a	5.48681e-20	0.426502	0.667	0.294	9.2974e-16	1.09073e-19	0.460895	0.742	0.34	1.84824e-15	1.09073e-19	1.09736e-19	RAS-related protein 1a [Source:MGI Symbol;Acc:MGI:97852]
3	Sirpa	6.27703e-20	0.514993	0.767	0.417	1.06364e-15	4.98974e-14	0.401168	0.553	0.253	8.45511e-10	4.98974e-14	1.25541e-19	signal-regulatory protein alpha [Source:MGI Symbol;Acc:MGI:108563]
3	Prdx1	1.15485e-19	0.511903	1	0.981	1.95689e-15	6.50539e-20	0.518733	0.962	0.863	1.10234e-15	1.15485e-19	1.30108e-19	peroxiredoxin 1 [Source:MGI Symbol;Acc:MGI:99523]
3	Pltp	3.84966e-17	0.362126	0.572	0.239	6.52325e-13	6.65411e-20	0.426111	0.576	0.213	1.12754e-15	3.84966e-17	1.33082e-19	phospholipid transfer protein [Source:MGI Symbol;Acc:MGI:103151]
3	Gfra2	4.41811e-18	0.433802	0.528	0.219	7.48648e-14	7.04096e-20	0.502344	0.856	0.437	1.19309e-15	4.41811e-18	1.40819e-19	glial cell line derived neurotrophic factor family receptor alpha 2 [Source:MGI Symbol;Acc:MGI:1195462]
3	Adam9	8.06913e-20	0.315132	0.39	0.113	1.36731e-15	6.61421e-14	0.255424	0.326	0.102	1.12078e-09	6.61421e-14	1.61383e-19	a disintegrin and metallopeptidase domain 9 (meltrin gamma) [Source:MGI Symbol;Acc:MGI:105376]
3	Armh4	8.82046e-20	0.429462	0.516	0.19	1.49463e-15	2.84425e-12	0.409815	0.924	0.66	4.81957e-08	2.84425e-12	1.76409e-19	armadillo-like helical domain containing 4 [Source:MGI Symbol;Acc:MGI:1914669]
3	Rps19	1.06864e-19	0.532218	0.975	0.877	1.81081e-15	2.12045e-13	0.32091	0.992	0.877	3.59311e-09	2.12045e-13	2.13729e-19	ribosomal protein S19 [Source:MGI Symbol;Acc:MGI:1333780]
3	Selenok	1.82147e-18	0.485894	0.78	0.453	3.08648e-14	1.07189e-19	0.465655	0.765	0.37	1.81632e-15	1.82147e-18	2.14378e-19	selenoprotein K [Source:MGI Symbol;Acc:MGI:1931466]
3	Cops9	1.09594e-19	0.582537	0.767	0.458	1.85706e-15	2.06298e-12	0.40773	0.773	0.46	3.49572e-08	2.06298e-12	2.19187e-19	COP9 signalosome subunit 9 [Source:MGI Symbol;Acc:MGI:1914165]
3	Saraf	7.36004e-13	0.309318	0.459	0.202	1.24716e-08	1.18914e-19	0.357833	0.447	0.14	2.01499e-15	7.36004e-13	2.37828e-19	store-operated calcium entry-associated regulatory factor [Source:MGI Symbol;Acc:MGI:1915137]
3	Inka2	1.33065e-19	0.369026	0.384	0.114	2.25479e-15	1.4556e-16	0.327334	0.477	0.169	2.46651e-12	1.4556e-16	2.66131e-19	inka box actin regulator 2 [Source:MGI Symbol;Acc:MGI:1923497]
3	Tspan31	1.12905e-17	0.39734	0.535	0.22	1.91317e-13	1.406e-19	0.435173	0.652	0.273	2.38246e-15	1.12905e-17	2.812e-19	tetraspanin 31 [Source:MGI Symbol;Acc:MGI:1914375]
3	Rpl37a	1.46625e-19	0.519029	0.987	0.939	2.48457e-15	2.04718e-14	0.449101	0.985	0.935	3.46894e-10	2.04718e-14	2.93251e-19	ribosomal protein L37a [Source:MGI Symbol;Acc:MGI:98068]
3	Pafah1b2	1.49639e-19	0.366215	0.497	0.178	2.53563e-15	5.14993e-14	0.318393	0.5	0.203	8.72656e-10	5.14993e-14	2.99278e-19	platelet-activating factor acetylhydrolase, isoform 1b, subunit 2 [Source:MGI Symbol;Acc:MGI:108415]
3	Phlda3	1.73576e-19	0.540746	0.767	0.444	2.94124e-15	7.25975e-08	0.254132	0.667	0.393	0.00123017	7.25975e-08	3.47151e-19	pleckstrin homology like domain, family A, member 3 [Source:MGI Symbol;Acc:MGI:1351485]
3	Vmp1	6.73782e-18	0.468561	0.824	0.521	1.14172e-13	1.93511e-19	0.47803	0.583	0.235	3.27905e-15	6.73782e-18	3.87022e-19	vacuole membrane protein 1 [Source:MGI Symbol;Acc:MGI:1923159]
3	Npdc1	7.1468e-17	0.405372	0.572	0.26	1.21103e-12	1.95087e-19	0.510182	0.735	0.358	3.30576e-15	7.1468e-17	3.90175e-19	neural proliferation, differentiation and control 1 [Source:MGI Symbol;Acc:MGI:1099802]
3	Rpl22l1	2.00451e-19	0.563811	0.767	0.446	3.39664e-15	6.37062e-11	0.332285	0.795	0.479	1.0795e-06	6.37062e-11	4.00902e-19	ribosomal protein L22 like 1 [Source:MGI Symbol;Acc:MGI:1915278]
3	Mrfap1	2.06171e-19	0.484677	0.843	0.48	3.49357e-15	2.4108e-14	0.464681	0.826	0.501	4.0851e-10	2.4108e-14	4.12343e-19	Morf4 family associated protein 1 [Source:MGI Symbol;Acc:MGI:1914818]
3	Nrep	3.5537e-11	0.258591	0.365	0.149	6.02174e-07	2.30031e-19	0.52954	0.818	0.421	3.89788e-15	3.5537e-11	4.60063e-19	neuronal regeneration related protein [Source:MGI Symbol;Acc:MGI:99444]
3	Endod1	4.92108e-09	0.253534	0.478	0.247	8.33878e-05	2.30953e-19	0.440573	0.856	0.413	3.91349e-15	4.92108e-09	4.61905e-19	endonuclease domain containing 1 [Source:MGI Symbol;Acc:MGI:1919196]
3	Gfra1	3.96247e-18	0.425414	0.421	0.15	6.7144e-14	2.88231e-19	0.423157	0.462	0.152	4.88408e-15	3.96247e-18	5.76462e-19	glial cell line derived neurotrophic factor family receptor alpha 1 [Source:MGI Symbol;Acc:MGI:1100842]
3	Dpysl3	1.1512e-16	0.401173	0.585	0.257	1.95071e-12	2.99337e-19	0.561504	0.765	0.396	5.07226e-15	1.1512e-16	5.98673e-19	dihydropyrimidinase-like 3 [Source:MGI Symbol;Acc:MGI:1349762]
3	Calm1	3.01601e-17	0.441235	0.925	0.713	5.11062e-13	3.46248e-19	0.510001	0.962	0.72	5.86717e-15	3.01601e-17	6.92496e-19	calmodulin 1 [Source:MGI Symbol;Acc:MGI:88251]
3	Rps29	3.62611e-19	0.541156	1	0.968	6.14444e-15	3.44345e-14	0.422456	1	0.967	5.83492e-10	3.44345e-14	7.25222e-19	ribosomal protein S29 [Source:MGI Symbol;Acc:MGI:107681]
3	Igfbp5	3.78063e-19	0.676164	0.893	0.675	6.40628e-15	8.28817e-07	0.370408	0.697	0.495	0.0140443	8.28817e-07	7.56127e-19	insulin-like growth factor binding protein 5 [Source:MGI Symbol;Acc:MGI:96440]
3	Ywhaq	3.95412e-19	0.520295	0.836	0.511	6.70026e-15	6.65545e-11	0.351427	0.871	0.587	1.12777e-06	6.65545e-11	7.90824e-19	tyrosine 3-monooxygenase/tryptophan 5-monooxygenase activation protein theta [Source:MGI Symbol;Acc:MGI:891963]
3	Abhd2	4.05341e-19	0.507378	0.805	0.442	6.8685e-15	1.26447e-11	0.272103	0.432	0.177	2.14264e-07	1.26447e-11	8.10682e-19	abhydrolase domain containing 2 [Source:MGI Symbol;Acc:MGI:1914344]
3	Ifnar2	1.47357e-17	0.331788	0.434	0.15	2.49696e-13	4.30863e-19	0.379904	0.485	0.164	7.30098e-15	1.47357e-17	8.61727e-19	interferon (alpha and beta) receptor 2 [Source:MGI Symbol;Acc:MGI:1098243]
3	Rasa3	4.43842e-19	0.398679	0.623	0.262	7.5209e-15	2.5272e-16	0.392177	0.735	0.333	4.28235e-12	2.5272e-16	8.87683e-19	RAS p21 protein activator 3 [Source:MGI Symbol;Acc:MGI:1197013]
3	Higd2a	2.27304e-18	0.397689	0.566	0.237	3.85167e-14	4.54178e-19	0.403096	0.508	0.179	7.69605e-15	2.27304e-18	9.08357e-19	HIG1 domain family, member 2A [Source:MGI Symbol;Acc:MGI:1914294]
3	Tram1	2.79763e-14	0.363928	0.679	0.346	4.74058e-10	4.93881e-19	0.457861	0.727	0.337	8.36882e-15	2.79763e-14	9.87762e-19	translocating chain-associating membrane protein 1 [Source:MGI Symbol;Acc:MGI:1919515]
3	Calr	3.54609e-12	0.303014	0.975	0.902	6.00885e-08	5.20499e-19	0.445939	0.992	0.906	8.81985e-15	3.54609e-12	1.041e-18	calreticulin [Source:MGI Symbol;Acc:MGI:88252]
3	Capza1	2.22176e-10	0.265412	0.629	0.34	3.76477e-06	5.58276e-19	0.437672	0.75	0.341	9.45998e-15	2.22176e-10	1.11655e-18	capping protein (actin filament) muscle Z-line, alpha 1 [Source:MGI Symbol;Acc:MGI:106227]
3	Sox10	5.58532e-19	0.502361	0.925	0.581	9.46433e-15	3.25416e-12	0.422153	0.992	0.806	5.51417e-08	3.25416e-12	1.11706e-18	SRY (sex determining region Y)-box 10 [Source:MGI Symbol;Acc:MGI:98358]
3	S100a10	1.54917e-17	0.515031	0.925	0.713	2.62507e-13	6.10865e-19	0.5464	0.992	0.881	1.03511e-14	1.54917e-17	1.22173e-18	S100 calcium binding protein A10 (calpactin) [Source:MGI Symbol;Acc:MGI:1339468]
3	Ran	8.76564e-16	0.427185	0.761	0.419	1.48534e-11	6.42311e-19	0.528887	0.848	0.512	1.0884e-14	8.76564e-16	1.28462e-18	RAN, member RAS oncogene family [Source:MGI Symbol;Acc:MGI:1333112]
3	Fyn	7.05662e-19	0.355473	0.409	0.132	1.19574e-14	9.31257e-09	0.262419	0.508	0.26	0.000157801	9.31257e-09	1.41132e-18	Fyn proto-oncogene [Source:MGI Symbol;Acc:MGI:95602]
3	Rpl5	8.61631e-19	0.548317	0.931	0.726	1.46003e-14	4.24911e-13	0.341118	0.97	0.77	7.20012e-09	4.24911e-13	1.72326e-18	ribosomal protein L5 [Source:MGI Symbol;Acc:MGI:102854]
3	C3ar1	8.83285e-19	0.274821	0.277	0.063	1.49673e-14	3.18589e-18	0.253549	0.227	0.044	5.3985e-14	3.18589e-18	1.76657e-18	complement component 3a receptor 1 [Source:MGI Symbol;Acc:MGI:1097680]
3	Clic4	4.99975e-14	0.395727	0.83	0.542	8.47208e-10	9.01773e-19	0.479342	0.773	0.383	1.52805e-14	4.99975e-14	1.80355e-18	chloride intracellular channel 4 (mitochondrial) [Source:MGI Symbol;Acc:MGI:1352754]
3	Tmed10	9.3293e-19	0.466637	0.893	0.584	1.58085e-14	4.3183e-13	0.35559	0.97	0.729	7.31736e-09	4.3183e-13	1.86586e-18	transmembrane p24 trafficking protein 10 [Source:MGI Symbol;Acc:MGI:1915831]
3	Grb10	2.41461e-10	0.271734	0.44	0.211	4.09155e-06	9.73631e-19	0.454272	0.758	0.339	1.64982e-14	2.41461e-10	1.94726e-18	growth factor receptor bound protein 10 [Source:MGI Symbol;Acc:MGI:103232]
3	Tbca	9.79472e-19	0.457431	0.56	0.238	1.65971e-14	1.46774e-10	0.293903	0.583	0.296	2.48708e-06	1.46774e-10	1.95894e-18	tubulin cofactor A [Source:MGI Symbol;Acc:MGI:107549]
3	Ppp2r1a	5.44016e-09	0.272134	0.698	0.424	9.21835e-05	1.01085e-18	0.471261	0.788	0.392	1.71289e-14	5.44016e-09	2.0217e-18	protein phosphatase 2, regulatory subunit A, alpha [Source:MGI Symbol;Acc:MGI:1926334]
3	Prkcsh	3.47645e-14	0.339269	0.604	0.289	5.89084e-10	1.03772e-18	0.441712	0.667	0.289	1.75842e-14	3.47645e-14	2.07544e-18	protein kinase C substrate 80K-H [Source:MGI Symbol;Acc:MGI:107877]
3	Atpif1	1.17762e-18	0.511161	0.755	0.424	1.99548e-14	2.64451e-11	0.337775	0.773	0.435	4.48112e-07	2.64451e-11	2.35524e-18	ATPase inhibitory factor 1 [Source:MGI Symbol;Acc:MGI:1196457]
3	Stt3a	8.0735e-11	0.296548	0.579	0.31	1.36805e-06	1.63722e-18	0.415601	0.629	0.258	2.77427e-14	8.0735e-11	3.27444e-18	STT3, subunit of the oligosaccharyltransferase complex, homolog A (S. cerevisiae) [Source:MGI Symbol;Acc:MGI:105124]
3	Ganab	4.57302e-15	0.348147	0.623	0.298	7.74898e-11	1.66532e-18	0.378183	0.72	0.307	2.82188e-14	4.57302e-15	3.33063e-18	alpha glucosidase 2 alpha neutral subunit [Source:MGI Symbol;Acc:MGI:1097667]
3	Tbcb	1.68465e-18	0.378783	0.56	0.226	2.85463e-14	9.42238e-15	0.326424	0.598	0.258	1.59662e-10	9.42238e-15	3.36929e-18	tubulin folding cofactor B [Source:MGI Symbol;Acc:MGI:1913661]
3	Bax	1.93184e-18	0.465312	0.635	0.295	3.2735e-14	2.97746e-09	0.254355	0.538	0.272	5.04531e-05	2.97746e-09	3.86367e-18	BCL2-associated X protein [Source:MGI Symbol;Acc:MGI:99702]
3	Rps17	2.21019e-18	0.551015	0.887	0.707	3.74517e-14	1.23191e-08	0.26425	0.909	0.704	0.000208747	1.23191e-08	4.42038e-18	ribosomal protein S17 [Source:MGI Symbol;Acc:MGI:1309526]
3	Sin3b	2.23739e-18	0.409671	0.604	0.259	3.79125e-14	5.19851e-15	0.391747	0.523	0.223	8.80887e-11	5.19851e-15	4.47477e-18	transcriptional regulator, SIN3B (yeast) [Source:MGI Symbol;Acc:MGI:107158]
3	Hnrnpa0	1.76525e-10	0.318694	0.73	0.45	2.99121e-06	3.50851e-18	0.559646	0.864	0.521	5.94518e-14	1.76525e-10	7.01703e-18	heterogeneous nuclear ribonucleoprotein A0 [Source:MGI Symbol;Acc:MGI:1924384]
3	Lmo4	3.60929e-18	0.53455	0.912	0.617	6.11594e-14	3.32035e-16	0.4638	0.962	0.839	5.62634e-12	3.32035e-16	7.21857e-18	LIM domain only 4 [Source:MGI Symbol;Acc:MGI:109360]
3	Cbx3	4.20203e-18	0.370654	0.535	0.213	7.12033e-14	2.93074e-16	0.462396	0.674	0.333	4.96614e-12	2.93074e-16	8.40405e-18	chromobox 3 [Source:MGI Symbol;Acc:MGI:108515]
3	Cavin3	4.61257e-10	0.280188	0.447	0.217	7.81599e-06	4.33684e-18	0.475283	0.72	0.339	7.34878e-14	4.61257e-10	8.67368e-18	caveolae associated 3 [Source:MGI Symbol;Acc:MGI:1923422]
3	Ost4	4.37753e-18	0.483207	0.673	0.353	7.41772e-14	3.01446e-15	0.443196	0.659	0.325	5.108e-11	3.01446e-15	8.75506e-18	oligosaccharyltransferase complex subunit 4 (non-catalytic) [Source:MGI Symbol;Acc:MGI:1914945]
3	Clta	5.06578e-18	0.44481	0.78	0.436	8.58397e-14	9.18513e-11	0.326988	0.826	0.49	1.55642e-06	9.18513e-11	1.01316e-17	clathrin, light polypeptide (Lca) [Source:MGI Symbol;Acc:MGI:894297]
3	Akt1	4.73679e-14	0.356623	0.56	0.268	8.02649e-10	5.36261e-18	0.395491	0.659	0.275	9.08695e-14	4.73679e-14	1.07252e-17	thymoma viral proto-oncogene 1 [Source:MGI Symbol;Acc:MGI:87986]
3	Ctsc	1.18205e-13	0.367166	0.799	0.474	2.00298e-09	5.47575e-18	0.468732	0.72	0.34	9.27865e-14	1.18205e-13	1.09515e-17	cathepsin C [Source:MGI Symbol;Acc:MGI:109553]
3	Dennd2a	4.8693e-17	0.291234	0.321	0.091	8.25103e-13	5.80845e-18	0.344721	0.432	0.139	9.84241e-14	4.8693e-17	1.16169e-17	DENN/MADD domain containing 2A [Source:MGI Symbol;Acc:MGI:2444961]
3	Pdlim4	0.000610867	0.324479	0.742	0.656	1	6.39443e-18	0.514049	0.992	0.852	1.08354e-13	0.000610867	1.27889e-17	PDZ and LIM domain 4 [Source:MGI Symbol;Acc:MGI:1353470]
3	Sod1	1.47347e-11	0.329522	0.811	0.521	2.4968e-07	6.46362e-18	0.504094	0.841	0.457	1.09526e-13	1.47347e-11	1.29272e-17	superoxide dismutase 1, soluble [Source:MGI Symbol;Acc:MGI:98351]
3	Arl6ip5	7.28347e-18	0.369473	0.447	0.16	1.23418e-13	4.41132e-12	0.257032	0.303	0.101	7.47498e-08	4.41132e-12	1.45669e-17	ADP-ribosylation factor-like 6 interacting protein 5 [Source:MGI Symbol;Acc:MGI:1929501]
3	Rgmb	7.24706e-07	0.256286	0.579	0.361	0.0122801	1.11137e-17	0.497236	0.932	0.54	1.88322e-13	7.24706e-07	2.22274e-17	repulsive guidance molecule family member B [Source:MGI Symbol;Acc:MGI:1916049]
3	Itga1	1.391e-17	0.516848	0.717	0.384	2.35705e-13	1.56717e-12	0.41039	0.992	0.793	2.65557e-08	1.56717e-12	2.782e-17	integrin alpha 1 [Source:MGI Symbol;Acc:MGI:96599]
3	Itm2a	3.22972e-10	0.564724	0.629	0.411	5.47277e-06	1.5092e-17	0.520895	1	0.861	2.55734e-13	3.22972e-10	3.0184e-17	integral membrane protein 2A [Source:MGI Symbol;Acc:MGI:107706]
3	Anapc11	1.54551e-17	0.347936	0.522	0.205	2.61887e-13	1.09835e-13	0.381878	0.629	0.308	1.86116e-09	1.09835e-13	3.09102e-17	anaphase promoting complex subunit 11 [Source:MGI Symbol;Acc:MGI:1913406]
3	Cdc42	1.70608e-17	0.467819	0.899	0.675	2.89095e-13	2.96237e-16	0.402444	0.97	0.858	5.01974e-12	2.96237e-16	3.41215e-17	cell division cycle 42 [Source:MGI Symbol;Acc:MGI:106211]
3	Rpl7a	1.7152e-17	0.436165	0.975	0.832	2.90641e-13	1.00206e-16	0.411632	0.962	0.73	1.698e-12	1.00206e-16	3.43041e-17	ribosomal protein L7A [Source:MGI Symbol;Acc:MGI:1353472]
3	Aif1	2.83457e-13	0.31111	0.409	0.163	4.80317e-09	1.91548e-17	0.300134	0.303	0.077	3.24577e-13	2.83457e-13	3.83095e-17	allograft inflammatory factor 1 [Source:MGI Symbol;Acc:MGI:1343098]
3	Hk1	1.96777e-17	0.401863	0.679	0.319	3.33438e-13	2.59119e-16	0.343893	0.477	0.174	4.39077e-12	2.59119e-16	3.93553e-17	hexokinase 1 [Source:MGI Symbol;Acc:MGI:96103]
3	Nedd8	1.99016e-17	0.454738	0.792	0.455	3.37233e-13	5.08894e-16	0.434228	0.788	0.421	8.6232e-12	5.08894e-16	3.98032e-17	neural precursor cell expressed, developmentally down-regulated gene 8 [Source:MGI Symbol;Acc:MGI:97301]
3	Glud1	2.18157e-17	0.448797	0.899	0.58	3.69667e-13	1.94123e-09	0.28714	0.735	0.418	3.28941e-05	1.94123e-09	4.36314e-17	glutamate dehydrogenase 1 [Source:MGI Symbol;Acc:MGI:95753]
3	Ssr4	2.62219e-17	0.443621	0.585	0.272	4.44331e-13	6.39413e-11	0.315696	0.439	0.193	1.08348e-06	6.39413e-11	5.24439e-17	signal sequence receptor, delta [Source:MGI Symbol;Acc:MGI:1099464]
3	Pam	2.08532e-15	0.508135	0.799	0.517	3.53357e-11	3.57445e-17	0.481391	0.977	0.701	6.0569e-13	2.08532e-15	7.1489e-17	peptidylglycine alpha-amidating monooxygenase [Source:MGI Symbol;Acc:MGI:97475]
3	Git1	4.93601e-14	0.340909	0.56	0.261	8.36407e-10	3.7837e-17	0.428855	0.652	0.292	6.41148e-13	4.93601e-14	7.5674e-17	GIT ArfGAP 1 [Source:MGI Symbol;Acc:MGI:1927140]
3	Prrx1	3.9396e-17	0.422001	0.723	0.366	6.67566e-13	7.26014e-11	0.318517	0.689	0.363	1.23023e-06	7.26014e-11	7.8792e-17	paired related homeobox 1 [Source:MGI Symbol;Acc:MGI:97712]
3	P3h1	4.05797e-17	0.347936	0.516	0.202	6.87622e-13	1.67408e-12	0.289088	0.568	0.254	2.83672e-08	1.67408e-12	8.11593e-17	prolyl 3-hydroxylase 1 [Source:MGI Symbol;Acc:MGI:1888921]
3	Ext2	1.6381e-11	0.311165	0.61	0.325	2.77576e-07	4.22844e-17	0.385234	0.561	0.225	7.16509e-13	1.6381e-11	8.45687e-17	exostosin glycosyltransferase 2 [Source:MGI Symbol;Acc:MGI:108050]
3	Ttyh2	1.24097e-09	0.290895	0.642	0.376	2.10282e-05	4.27854e-17	0.494953	0.886	0.49	7.24998e-13	1.24097e-09	8.55707e-17	tweety family member 2 [Source:MGI Symbol;Acc:MGI:2157091]
3	Serinc3	4.96801e-09	0.256484	0.962	0.843	8.4183e-05	4.33064e-17	0.432151	0.962	0.783	7.33826e-13	4.96801e-09	8.66127e-17	serine incorporator 3 [Source:MGI Symbol;Acc:MGI:1349457]
3	Rbx1	4.79603e-13	0.362723	0.723	0.412	8.12688e-09	4.59272e-17	0.449965	0.765	0.387	7.78237e-13	4.79603e-13	9.18545e-17	ring-box 1 [Source:MGI Symbol;Acc:MGI:1891829]
3	Nudt3	7.72351e-09	0.263137	0.528	0.286	0.000130875	4.62404e-17	0.408907	0.598	0.253	7.83544e-13	7.72351e-09	9.24808e-17	nudix (nucleotide diphosphate linked moiety X)-type motif 3 [Source:MGI Symbol;Acc:MGI:1928484]
3	Ergic1	7.36975e-14	0.318271	0.415	0.162	1.2488e-09	4.83246e-17	0.343783	0.455	0.158	8.18861e-13	7.36975e-14	9.66493e-17	endoplasmic reticulum-golgi intermediate compartment (ERGIC) 1 [Source:MGI Symbol;Acc:MGI:1914708]
3	Gns	4.93847e-17	0.430337	0.767	0.401	8.36824e-13	3.36034e-13	0.359463	0.606	0.292	5.6941e-09	3.36034e-13	9.87694e-17	glucosamine (N-acetyl)-6-sulfatase [Source:MGI Symbol;Acc:MGI:1922862]
3	Gdi1	5.45407e-17	0.370082	0.491	0.195	9.24192e-13	5.25267e-09	0.285976	0.424	0.205	8.90064e-05	5.25267e-09	1.09081e-16	guanosine diphosphate (GDP) dissociation inhibitor 1 [Source:MGI Symbol;Acc:MGI:99846]
3	Fkbp9	5.72655e-17	0.395705	0.717	0.354	9.70364e-13	1.21788e-11	0.387741	0.879	0.557	2.06369e-07	1.21788e-11	1.14531e-16	FK506 binding protein 9 [Source:MGI Symbol;Acc:MGI:1350921]
3	Prdx2	6.85219e-17	0.480634	0.805	0.491	1.1611e-12	9.66298e-11	0.358058	0.833	0.521	1.63739e-06	9.66298e-11	1.37044e-16	peroxiredoxin 2 [Source:MGI Symbol;Acc:MGI:109486]
3	Add3	7.3615e-17	0.354244	0.447	0.165	1.24741e-12	3.97159e-14	0.340857	0.5	0.207	6.72986e-10	3.97159e-14	1.4723e-16	adducin 3 (gamma) [Source:MGI Symbol;Acc:MGI:1351615]
3	Phlda1	7.48409e-17	0.476476	0.723	0.402	1.26818e-12	1.44876e-12	0.298332	0.515	0.224	2.45492e-08	1.44876e-12	1.49682e-16	pleckstrin homology like domain, family A, member 1 [Source:MGI Symbol;Acc:MGI:1096880]
3	Galnt1	2.7178e-10	0.298966	0.623	0.349	4.60531e-06	8.63838e-17	0.363336	0.674	0.291	1.46377e-12	2.7178e-10	1.72768e-16	polypeptide N-acetylgalactosaminyltransferase 1 [Source:MGI Symbol;Acc:MGI:894693]
3	Cox20	8.69735e-17	0.281079	0.321	0.091	1.47377e-12	8.96267e-14	0.283832	0.364	0.124	1.51872e-09	8.96267e-14	1.73947e-16	cytochrome c oxidase assembly protein 20 [Source:MGI Symbol;Acc:MGI:1913609]
3	Antxr2	1.29206e-14	0.278059	0.327	0.105	2.1894e-10	1.1278e-16	0.345613	0.439	0.152	1.91105e-12	1.29206e-14	2.25559e-16	anthrax toxin receptor 2 [Source:MGI Symbol;Acc:MGI:1919164]
3	Aspn	1.13593e-16	0.480311	0.428	0.167	1.92483e-12	1.11225e-08	0.272393	0.424	0.207	0.000188471	1.11225e-08	2.27186e-16	asporin [Source:MGI Symbol;Acc:MGI:1913945]
3	Rab5c	3.87357e-12	0.340724	0.767	0.459	6.56377e-08	1.30603e-16	0.457756	0.742	0.381	2.21306e-12	3.87357e-12	2.61205e-16	RAB5C, member RAS oncogene family [Source:MGI Symbol;Acc:MGI:105306]
3	Pkd2	2.11556e-14	0.267731	0.308	0.096	3.58481e-10	1.32079e-16	0.302878	0.364	0.11	2.23807e-12	2.11556e-14	2.64157e-16	polycystin 2, transient receptor potential cation channel [Source:MGI Symbol;Acc:MGI:1099818]
3	Rab2a	1.4063e-16	0.396133	0.774	0.422	2.38297e-12	3.87803e-14	0.390081	0.833	0.456	6.57131e-10	3.87803e-14	2.81259e-16	RAB2A, member RAS oncogene family [Source:MGI Symbol;Acc:MGI:1928750]
3	Adam23	1.4391e-10	0.415323	0.459	0.235	2.43855e-06	1.41245e-16	0.503942	0.97	0.782	2.39339e-12	1.4391e-10	2.8249e-16	a disintegrin and metallopeptidase domain 23 [Source:MGI Symbol;Acc:MGI:1345162]
3	Ddb1	3.03709e-10	0.305813	0.849	0.569	5.14635e-06	1.64909e-16	0.451447	0.917	0.536	2.79439e-12	3.03709e-10	3.29819e-16	damage specific DNA binding protein 1 [Source:MGI Symbol;Acc:MGI:1202384]
3	Ifnar1	1.65756e-16	0.327891	0.421	0.149	2.80874e-12	5.31976e-12	0.272367	0.402	0.159	9.01433e-08	5.31976e-12	3.31513e-16	interferon (alpha and beta) receptor 1 [Source:MGI Symbol;Acc:MGI:107658]
3	Tmem30a	6.81986e-12	0.316393	0.692	0.389	1.15563e-07	1.78472e-16	0.405673	0.795	0.408	3.0242e-12	6.81986e-12	3.56943e-16	transmembrane protein 30A [Source:MGI Symbol;Acc:MGI:106402]
3	Josd2	1.34235e-08	0.28552	0.572	0.328	0.00022746	1.82339e-16	0.389633	0.636	0.274	3.08973e-12	1.34235e-08	3.64678e-16	Josephin domain containing 2 [Source:MGI Symbol;Acc:MGI:1913374]
3	Kank4	1.91282e-16	0.301081	0.365	0.115	3.24127e-12	1.76867e-15	0.534864	0.909	0.649	2.99702e-11	1.76867e-15	3.82563e-16	KN motif and ankyrin repeat domains 4 [Source:MGI Symbol;Acc:MGI:3043381]
3	Dusp3	2.32267e-16	0.344798	0.421	0.151	3.93576e-12	1.68724e-11	0.263581	0.417	0.169	2.85903e-07	1.68724e-11	4.64534e-16	dual specificity phosphatase 3 (vaccinia virus phosphatase VH1-related) [Source:MGI Symbol;Acc:MGI:1919599]
3	Tmco1	2.32353e-16	0.312813	0.472	0.179	3.93723e-12	2.79596e-09	0.265639	0.424	0.197	4.73776e-05	2.79596e-09	4.64707e-16	transmembrane and coiled-coil domains 1 [Source:MGI Symbol;Acc:MGI:1921173]
3	Gsta4	4.32275e-08	0.47465	0.409	0.219	0.00073249	2.34461e-16	0.269825	0.159	0.024	3.97295e-12	4.32275e-08	4.68923e-16	glutathione S-transferase, alpha 4 [Source:MGI Symbol;Acc:MGI:1309515]
3	Emc7	2.39972e-16	0.360775	0.591	0.264	4.06632e-12	3.11717e-15	0.341729	0.515	0.206	5.28204e-11	3.11717e-15	4.79944e-16	ER membrane protein complex subunit 7 [Source:MGI Symbol;Acc:MGI:1920274]
3	Ociad1	4.46724e-12	0.297482	0.585	0.295	7.56974e-08	2.42331e-16	0.39047	0.652	0.298	4.10629e-12	4.46724e-12	4.84661e-16	OCIA domain containing 1 [Source:MGI Symbol;Acc:MGI:1915345]
3	Fndc3b	2.45108e-16	0.403956	0.528	0.228	4.15336e-12	1.62396e-13	0.322874	0.477	0.195	2.7518e-09	1.62396e-13	4.90216e-16	fibronectin type III domain containing 3B [Source:MGI Symbol;Acc:MGI:1919257]
3	Selenom	2.48299e-16	0.390019	0.597	0.272	4.20742e-12	2.40842e-08	0.286067	0.841	0.543	0.000408107	2.40842e-08	4.96598e-16	selenoprotein M [Source:MGI Symbol;Acc:MGI:2149786]
3	Tmem50a	2.51747e-16	0.421211	0.874	0.543	4.26585e-12	1.8908e-08	0.279186	0.909	0.631	0.000320396	1.8908e-08	5.03494e-16	transmembrane protein 50A [Source:MGI Symbol;Acc:MGI:1919067]
3	Cox8a	2.60609e-16	0.396421	0.937	0.76	4.41601e-12	6.07602e-10	0.292699	0.924	0.709	1.02958e-05	6.07602e-10	5.21217e-16	cytochrome c oxidase subunit 8A [Source:MGI Symbol;Acc:MGI:105959]
3	Tmem106b	5.13723e-12	0.32354	0.428	0.189	8.70504e-08	2.76942e-16	0.344158	0.523	0.199	4.69279e-12	5.13723e-12	5.53884e-16	transmembrane protein 106B [Source:MGI Symbol;Acc:MGI:1919150]
3	Pon2	2.778e-16	0.387361	0.717	0.363	4.70732e-12	9.55404e-15	0.361603	0.667	0.314	1.61893e-10	9.55404e-15	5.556e-16	paraoxonase 2 [Source:MGI Symbol;Acc:MGI:106687]
3	Nme2	2.79653e-16	0.481024	0.906	0.664	4.73871e-12	1.26938e-11	0.498562	0.826	0.591	2.15097e-07	1.26938e-11	5.59305e-16	NME/NM23 nucleoside diphosphate kinase 2 [Source:MGI Symbol;Acc:MGI:97356]
3	Actr1b	1.26008e-09	0.261873	0.434	0.212	2.1352e-05	2.989e-16	0.327553	0.485	0.179	5.06486e-12	1.26008e-09	5.978e-16	ARP1 actin-related protein 1B, centractin beta [Source:MGI Symbol;Acc:MGI:1917446]
3	Olfml2b	3.34778e-16	0.444307	0.679	0.342	5.67282e-12	1.39156e-15	0.49711	0.818	0.454	2.358e-11	1.39156e-15	6.69557e-16	olfactomedin-like 2B [Source:MGI Symbol;Acc:MGI:2443310]
3	Cox7a2	3.47633e-16	0.406793	0.792	0.432	5.89065e-12	1.756e-08	0.265453	0.705	0.405	0.000297553	1.756e-08	6.95267e-16	cytochrome c oxidase subunit 7A2 [Source:MGI Symbol;Acc:MGI:1316715]
3	2610001J05Rik	3.64336e-16	0.324249	0.547	0.23	6.17367e-12	3.41725e-15	0.322976	0.439	0.159	5.79053e-11	3.41725e-15	7.28672e-16	RIKEN cDNA 2610001J05 gene [Source:MGI Symbol;Acc:MGI:1913770]
3	Nucb1	1.95631e-14	0.397794	0.862	0.558	3.31496e-10	4.15842e-16	0.457559	0.856	0.525	7.04644e-12	1.95631e-14	8.31684e-16	nucleobindin 1 [Source:MGI Symbol;Acc:MGI:97388]
3	Cyth3	4.93529e-16	0.299923	0.403	0.139	8.36286e-12	1.16007e-13	0.338064	0.455	0.181	1.96574e-09	1.16007e-13	9.87059e-16	cytohesin 3 [Source:MGI Symbol;Acc:MGI:1335107]
3	Ppdpf	5.28331e-16	0.372233	0.491	0.198	8.95257e-12	2.44129e-13	0.32555	0.485	0.2	4.13677e-09	2.44129e-13	1.05666e-15	pancreatic progenitor cell differentiation and proliferation factor [Source:MGI Symbol;Acc:MGI:1913746]
3	Atp8a1	4.807e-11	0.259405	0.314	0.12	8.14547e-07	6.46379e-16	0.319057	0.424	0.144	1.09529e-11	4.807e-11	1.29276e-15	ATPase, aminophospholipid transporter (APLT), class I, type 8A, member 1 [Source:MGI Symbol;Acc:MGI:1330848]
3	Sec61b	4.59923e-10	0.300286	0.799	0.526	7.7934e-06	7.10663e-16	0.432726	0.826	0.446	1.20422e-11	4.59923e-10	1.42133e-15	Sec61 beta subunit [Source:MGI Symbol;Acc:MGI:1913462]
3	Uba52	8.39152e-16	0.57864	0.755	0.511	1.42194e-11	2.79126e-11	0.355311	0.742	0.419	4.7298e-07	2.79126e-11	1.6783e-15	ubiquitin A-52 residue ribosomal protein fusion product 1 [Source:MGI Symbol;Acc:MGI:98887]
3	Ctsl	2.89733e-15	0.558714	0.987	0.873	4.90952e-11	8.51302e-16	0.474864	0.886	0.561	1.44253e-11	2.89733e-15	1.7026e-15	cathepsin L [Source:MGI Symbol;Acc:MGI:88564]
3	Rps3	8.94228e-16	0.46346	0.981	0.851	1.51527e-11	5.55592e-13	0.323283	0.962	0.747	9.41451e-09	5.55592e-13	1.78846e-15	ribosomal protein S3 [Source:MGI Symbol;Acc:MGI:1350917]
3	Brk1	9.39478e-16	0.378762	0.566	0.252	1.59195e-11	6.87311e-13	0.339927	0.629	0.307	1.16465e-08	6.87311e-13	1.87896e-15	BRICK1, SCAR/WAVE actin-nucleating complex subunit [Source:MGI Symbol;Acc:MGI:1915406]
3	Ndufa13	6.1575e-10	0.261019	0.698	0.406	1.04339e-05	9.90502e-16	0.411336	0.697	0.325	1.67841e-11	6.1575e-10	1.981e-15	NADH:ubiquinone oxidoreductase subunit A13 [Source:MGI Symbol;Acc:MGI:1914434]
3	Sec11a	1.68228e-12	0.307505	0.459	0.204	2.85062e-08	1.03729e-15	0.381737	0.553	0.234	1.75768e-11	1.68228e-12	2.07457e-15	SEC11 homolog A, signal peptidase complex subunit [Source:MGI Symbol;Acc:MGI:1929464]
3	Col12a1	3.38613e-06	0.260097	0.503	0.326	0.0573779	1.13816e-15	0.632639	0.773	0.455	1.92861e-11	3.38613e-06	2.27631e-15	collagen, type XII, alpha 1 [Source:MGI Symbol;Acc:MGI:88448]
3	Rpl11	1.14878e-15	0.429055	0.981	0.907	1.94661e-11	3.00144e-15	0.371762	0.97	0.924	5.08594e-11	3.00144e-15	2.29756e-15	ribosomal protein L11 [Source:MGI Symbol;Acc:MGI:1914275]
3	Lrpap1	3.7987e-15	0.36108	0.541	0.24	6.4369e-11	1.16492e-15	0.365587	0.538	0.221	1.97396e-11	3.7987e-15	2.32984e-15	low density lipoprotein receptor-related protein associated protein 1 [Source:MGI Symbol;Acc:MGI:96829]
3	Ddost	1.26631e-15	0.39386	0.918	0.59	2.14577e-11	1.45468e-14	0.416849	0.962	0.689	2.46495e-10	1.45468e-14	2.53263e-15	dolichyl-di-phosphooligosaccharide-protein glycotransferase [Source:MGI Symbol;Acc:MGI:1194508]
3	Plpp3	1.67919e-15	0.351992	0.61	0.286	2.84539e-11	2.88633e-13	0.391388	0.742	0.394	4.89089e-09	2.88633e-13	3.35838e-15	phospholipid phosphatase 3 [Source:MGI Symbol;Acc:MGI:1915166]
3	Spry2	8.4201e-11	0.301581	0.428	0.199	1.42679e-06	1.75965e-15	0.396151	0.674	0.316	2.98173e-11	8.4201e-11	3.5193e-15	sprouty RTK signaling antagonist 2 [Source:MGI Symbol;Acc:MGI:1345138]
3	Cygb	1.76363e-15	0.468217	0.73	0.414	2.98846e-11	1.58247e-08	0.354489	0.879	0.638	0.00026815	1.58247e-08	3.52725e-15	cytoglobin [Source:MGI Symbol;Acc:MGI:2149481]
3	Pxn	1.819e-15	0.342313	0.547	0.237	3.0823e-11	6.69866e-13	0.325738	0.682	0.337	1.13509e-08	6.69866e-13	3.63801e-15	paxillin [Source:MGI Symbol;Acc:MGI:108295]
3	Elk3	2.52185e-15	0.358787	0.767	0.405	4.27327e-11	7.22092e-10	0.289413	0.697	0.368	1.22358e-05	7.22092e-10	5.04369e-15	ELK3, member of ETS oncogene family [Source:MGI Symbol;Acc:MGI:101762]
3	Mesd	2.55529e-15	0.267023	0.352	0.114	4.32993e-11	1.14048e-14	0.315473	0.379	0.129	1.93255e-10	1.14048e-14	5.11057e-15	mesoderm development LRP chaperone [Source:MGI Symbol;Acc:MGI:1891421]
3	H3f3a	1.97458e-14	0.389583	0.906	0.778	3.34592e-10	3.27146e-15	0.398954	0.97	0.865	5.54349e-11	1.97458e-14	6.54292e-15	H3.3 histone A [Source:MGI Symbol;Acc:MGI:1097686]
3	Rpl27a	5.92744e-12	0.334718	0.994	0.944	1.0044e-07	3.39593e-15	0.33351	0.992	0.945	5.7544e-11	5.92744e-12	6.79186e-15	ribosomal protein L27A [Source:MGI Symbol;Acc:MGI:1347076]
3	Ndufa7	2.0751e-11	0.321648	0.717	0.418	3.51626e-07	3.61967e-15	0.394535	0.697	0.337	6.13353e-11	2.0751e-11	7.23934e-15	NADH:ubiquinone oxidoreductase subunit A7 [Source:MGI Symbol;Acc:MGI:1913666]
3	Lsm7	6.17253e-15	0.334674	0.491	0.206	1.04593e-10	4.55711e-09	0.259539	0.523	0.266	7.72202e-05	4.55711e-09	1.23451e-14	LSM7 homolog, U6 small nuclear RNA and mRNA degradation associated [Source:MGI Symbol;Acc:MGI:1913344]
3	Morf4l1	7.02717e-15	0.426763	0.912	0.655	1.19075e-10	3.2386e-11	0.379669	0.939	0.813	5.48781e-07	3.2386e-11	1.40543e-14	mortality factor 4 like 1 [Source:MGI Symbol;Acc:MGI:1096551]
3	Ptprm	3.62452e-14	0.27249	0.333	0.111	6.14175e-10	7.3838e-15	0.285427	0.341	0.106	1.25118e-10	3.62452e-14	1.47676e-14	protein tyrosine phosphatase, receptor type, M [Source:MGI Symbol;Acc:MGI:102694]
3	Clptm1	7.85008e-15	0.339389	0.698	0.347	1.3302e-10	1.04441e-08	0.317566	0.515	0.279	0.000176976	1.04441e-08	1.57002e-14	cleft lip and palate associated transmembrane protein 1 [Source:MGI Symbol;Acc:MGI:1927155]
3	Scpep1	8.03779e-15	0.369502	0.61	0.295	1.362e-10	1.66257e-12	0.33752	0.538	0.243	2.81722e-08	1.66257e-12	1.60756e-14	serine carboxypeptidase 1 [Source:MGI Symbol;Acc:MGI:1921867]
3	Rpl30	8.21428e-15	0.456145	0.962	0.81	1.39191e-10	4.20612e-14	0.421427	0.977	0.896	7.12726e-10	4.20612e-14	1.64286e-14	ribosomal protein L30 [Source:MGI Symbol;Acc:MGI:98037]
3	Bola2	8.46307e-15	0.34707	0.61	0.295	1.43407e-10	1.24668e-12	0.309755	0.568	0.258	2.1125e-08	1.24668e-12	1.69261e-14	bolA-like 2 (E. coli) [Source:MGI Symbol;Acc:MGI:1913412]
3	Sipa1l2	1.24348e-13	0.278298	0.346	0.121	2.10708e-09	8.50448e-15	0.425588	0.667	0.324	1.44108e-10	1.24348e-13	1.7009e-14	signal-induced proliferation-associated 1 like 2 [Source:MGI Symbol;Acc:MGI:2676970]
3	Rftn1	9.17246e-15	0.285126	0.384	0.135	1.55427e-10	1.18228e-09	0.271859	0.386	0.169	2.00338e-05	1.18228e-09	1.83449e-14	raftlin lipid raft linker 1 [Source:MGI Symbol;Acc:MGI:1923688]
3	Ptprs	9.95813e-15	0.393765	0.893	0.576	1.6874e-10	2.81917e-12	0.358161	0.985	0.791	4.77709e-08	2.81917e-12	1.99163e-14	protein tyrosine phosphatase, receptor type, S [Source:MGI Symbol;Acc:MGI:97815]
3	Ilk	1.43923e-12	0.396827	0.83	0.517	2.43877e-08	1.02929e-14	0.429119	0.894	0.609	1.74413e-10	1.43923e-12	2.05858e-14	integrin linked kinase [Source:MGI Symbol;Acc:MGI:1195267]
3	Cox6c	2.33944e-12	0.36027	0.931	0.717	3.96418e-08	1.04817e-14	0.459961	0.886	0.631	1.77612e-10	2.33944e-12	2.09633e-14	cytochrome c oxidase subunit 6C [Source:MGI Symbol;Acc:MGI:104614]
3	Fam168b	1.10583e-14	0.343151	0.428	0.167	1.87383e-10	7.05628e-13	0.327989	0.5	0.219	1.19569e-08	7.05628e-13	2.21167e-14	family with sequence similarity 168, member B [Source:MGI Symbol;Acc:MGI:2448487]
3	Rpl13	7.87661e-13	0.360564	0.981	0.974	1.33469e-08	1.10664e-14	0.30662	1	0.98	1.8752e-10	7.87661e-13	2.21328e-14	ribosomal protein L13 [Source:MGI Symbol;Acc:MGI:105922]
3	Grn	1.21001e-14	0.439686	0.981	0.845	2.05036e-10	5.69707e-12	0.356839	1	0.855	9.65369e-08	5.69707e-12	2.42002e-14	granulin [Source:MGI Symbol;Acc:MGI:95832]
3	Elob	4.93921e-14	0.407126	0.849	0.552	8.36949e-10	1.45374e-14	0.483414	0.902	0.632	2.46336e-10	4.93921e-14	2.90748e-14	elongin B [Source:MGI Symbol;Acc:MGI:1914923]
3	S100b	6.72234e-12	0.377518	0.478	0.227	1.1391e-07	1.53764e-14	0.429456	0.856	0.481	2.60554e-10	6.72234e-12	3.07529e-14	S100 protein, beta polypeptide, neural [Source:MGI Symbol;Acc:MGI:98217]
3	Ptprz1	1.48762e-10	0.342367	0.365	0.16	2.52078e-06	1.58984e-14	0.440701	1	0.726	2.69398e-10	1.48762e-10	3.17967e-14	protein tyrosine phosphatase, receptor type Z, polypeptide 1 [Source:MGI Symbol;Acc:MGI:97816]
3	Cdkn2a	2.87138e-12	0.335406	0.786	0.471	4.86555e-08	1.82732e-14	0.428374	0.765	0.396	3.0964e-10	2.87138e-12	3.65465e-14	cyclin dependent kinase inhibitor 2A [Source:MGI Symbol;Acc:MGI:104738]
3	Sav1	3.916e-12	0.331678	0.491	0.231	6.63566e-08	2.47639e-14	0.306309	0.515	0.208	4.19624e-10	3.916e-12	4.95277e-14	salvador family WW domain containing 1 [Source:MGI Symbol;Acc:MGI:1927144]
3	Glt8d1	2.5851e-14	0.289196	0.358	0.125	4.38045e-10	1.75089e-11	0.277387	0.47	0.205	2.96688e-07	1.75089e-11	5.1702e-14	glycosyltransferase 8 domain containing 1 [Source:MGI Symbol;Acc:MGI:1923735]
3	Rtl8a	2.59657e-14	0.320295	0.566	0.254	4.39989e-10	2.61683e-14	0.316328	0.583	0.248	4.43422e-10	2.61683e-14	5.19314e-14	retrotransposon Gag like 8A [Source:MGI Symbol;Acc:MGI:1913408]
3	Ap2m1	8.88793e-12	0.355774	0.805	0.537	1.50606e-07	2.64215e-14	0.429831	0.909	0.615	4.47713e-10	8.88793e-12	5.28431e-14	adaptor-related protein complex 2, mu 1 subunit [Source:MGI Symbol;Acc:MGI:1298405]
3	Rps27	2.91946e-14	0.503964	0.925	0.728	4.94703e-10	5.72735e-08	0.286411	0.864	0.689	0.000970499	5.72735e-08	5.83892e-14	ribosomal protein S27 [Source:MGI Symbol;Acc:MGI:1888676]
3	Plxnb2	3.93889e-14	0.350969	0.66	0.343	6.67445e-10	1.35556e-09	0.280245	0.652	0.353	2.297e-05	1.35556e-09	7.87779e-14	plexin B2 [Source:MGI Symbol;Acc:MGI:2154239]
3	Snrpb	5.31087e-07	0.257299	0.849	0.639	0.00899928	4.3118e-14	0.447392	0.864	0.598	7.30635e-10	5.31087e-07	8.62361e-14	small nuclear ribonucleoprotein B [Source:MGI Symbol;Acc:MGI:98342]
3	Slit3	7.16766e-09	0.251222	0.365	0.171	0.000121456	4.65094e-14	0.326993	0.364	0.124	7.88102e-10	7.16766e-09	9.30188e-14	slit guidance ligand 3 [Source:MGI Symbol;Acc:MGI:1315202]
3	Snx6	5.09018e-14	0.291504	0.409	0.156	8.62531e-10	3.16252e-09	0.262855	0.439	0.21	5.35889e-05	3.16252e-09	1.01804e-13	sorting nexin 6 [Source:MGI Symbol;Acc:MGI:1919433]
3	Csrp1	5.47387e-14	0.427346	0.811	0.492	9.27548e-10	3.1136e-11	0.387106	0.894	0.688	5.27599e-07	3.1136e-11	1.09477e-13	cysteine and glycine-rich protein 1 [Source:MGI Symbol;Acc:MGI:88549]
3	Sri	8.52172e-13	0.327104	0.535	0.254	1.44401e-08	6.7707e-14	0.356895	0.659	0.314	1.1473e-09	8.52172e-13	1.35414e-13	sorcin [Source:MGI Symbol;Acc:MGI:98419]
3	Irf8	5.38553e-11	0.260967	0.327	0.128	9.12577e-07	6.90101e-14	0.252693	0.197	0.044	1.16938e-09	5.38553e-11	1.3802e-13	interferon regulatory factor 8 [Source:MGI Symbol;Acc:MGI:96395]
3	Eci2	8.18278e-14	0.302296	0.509	0.221	1.38657e-09	4.16051e-13	0.355744	0.508	0.223	7.04998e-09	4.16051e-13	1.63656e-13	enoyl-Coenzyme A delta isomerase 2 [Source:MGI Symbol;Acc:MGI:1346064]
3	Gpx1	8.27679e-14	0.383819	0.95	0.846	1.4025e-09	6.07062e-11	0.379572	0.864	0.609	1.02867e-06	6.07062e-11	1.65536e-13	glutathione peroxidase 1 [Source:MGI Symbol;Acc:MGI:104887]
3	Nono	1.11755e-11	0.332248	0.635	0.347	1.89369e-07	1.00521e-13	0.394823	0.788	0.439	1.70333e-09	1.11755e-11	2.01043e-13	non-POU-domain-containing, octamer binding protein [Source:MGI Symbol;Acc:MGI:1855692]
3	Pisd	1.07955e-13	0.268963	0.321	0.107	1.8293e-09	5.16211e-12	0.252034	0.295	0.096	8.74719e-08	5.16211e-12	2.1591e-13	phosphatidylserine decarboxylase [Source:MGI Symbol;Acc:MGI:2445114]
3	Tubb2a	1.63372e-11	0.332722	0.497	0.241	2.76834e-07	1.23051e-13	0.365253	0.727	0.388	2.08511e-09	1.63372e-11	2.46103e-13	tubulin, beta 2A class IIA [Source:MGI Symbol;Acc:MGI:107861]
3	Ms4a6c	1.45756e-13	0.335062	0.346	0.125	2.46984e-09	1.32127e-13	0.277326	0.288	0.085	2.23889e-09	1.45756e-13	2.64253e-13	membrane-spanning 4-domains, subfamily A, member 6C [Source:MGI Symbol;Acc:MGI:2385644]
3	Plec	5.18147e-09	0.257373	0.887	0.625	8.78e-05	1.42359e-13	0.397761	0.78	0.416	2.41228e-09	5.18147e-09	2.84718e-13	plectin [Source:MGI Symbol;Acc:MGI:1277961]
3	Atp6v1e1	1.74033e-13	0.399465	0.83	0.586	2.94899e-09	5.8027e-11	0.316894	0.689	0.371	9.83268e-07	5.8027e-11	3.48066e-13	ATPase, H+ transporting, lysosomal V1 subunit E1 [Source:MGI Symbol;Acc:MGI:894326]
3	Scamp5	6.23898e-11	0.250333	0.308	0.116	1.05719e-06	1.81025e-13	0.310492	0.53	0.223	3.06747e-09	6.23898e-11	3.6205e-13	secretory carrier membrane protein 5 [Source:MGI Symbol;Acc:MGI:1928948]
3	Plxdc2	1.25358e-11	0.264567	0.421	0.18	2.12418e-07	1.8456e-13	0.286161	0.371	0.13	3.12737e-09	1.25358e-11	3.6912e-13	plexin domain containing 2 [Source:MGI Symbol;Acc:MGI:1914698]
3	Pitpna	1.95496e-13	0.383605	0.786	0.488	3.31268e-09	1.30541e-08	0.260277	0.667	0.375	0.000221201	1.30541e-08	3.90992e-13	phosphatidylinositol transfer protein, alpha [Source:MGI Symbol;Acc:MGI:99887]
3	Timp3	2.16959e-13	0.530431	0.767	0.593	3.67637e-09	1.94375e-08	0.297101	0.894	0.709	0.000329368	1.94375e-08	4.33919e-13	tissue inhibitor of metalloproteinase 3 [Source:MGI Symbol;Acc:MGI:98754]
3	Mmp15	4.72436e-08	0.29568	0.522	0.299	0.000800543	2.8637e-13	0.40819	1	0.813	4.85255e-09	4.72436e-08	5.72741e-13	matrix metallopeptidase 15 [Source:MGI Symbol;Acc:MGI:109320]
3	Rps7	1.87576e-08	0.268899	0.969	0.907	0.000317848	2.93529e-13	0.324859	1	0.912	4.97385e-09	1.87576e-08	5.87058e-13	ribosomal protein S7 [Source:MGI Symbol;Acc:MGI:1333818]
3	Mrpl13	2.00748e-11	0.252241	0.409	0.173	3.40168e-07	3.20858e-13	0.309209	0.424	0.166	5.43694e-09	2.00748e-11	6.41716e-13	mitochondrial ribosomal protein L13 [Source:MGI Symbol;Acc:MGI:2137218]
3	Bcl2l1	3.72234e-13	0.357282	0.679	0.366	6.30751e-09	1.14601e-11	0.322422	0.742	0.385	1.94191e-07	1.14601e-11	7.44469e-13	BCL2-like 1 [Source:MGI Symbol;Acc:MGI:88139]
3	Pid1	3.73827e-13	0.27578	0.39	0.149	6.3345e-09	7.41035e-12	0.318528	0.432	0.18	1.25568e-07	7.41035e-12	7.47655e-13	phosphotyrosine interaction domain containing 1 [Source:MGI Symbol;Acc:MGI:2138391]
3	Tgfbi	2.7119e-10	0.314852	0.818	0.578	4.59532e-06	3.83258e-13	0.444205	0.962	0.691	6.49431e-09	2.7119e-10	7.66516e-13	transforming growth factor, beta induced [Source:MGI Symbol;Acc:MGI:99959]
3	Colgalt1	3.11623e-09	0.260914	0.459	0.232	5.28046e-05	4.27813e-13	0.337747	0.583	0.269	7.24929e-09	3.11623e-09	8.55626e-13	collagen beta(1-O)galactosyltransferase 1 [Source:MGI Symbol;Acc:MGI:1924348]
3	Acsl4	4.81774e-13	0.282714	0.453	0.19	8.16366e-09	7.90532e-11	0.25736	0.394	0.16	1.33956e-06	7.90532e-11	9.63548e-13	acyl-CoA synthetase long-chain family member 4 [Source:MGI Symbol;Acc:MGI:1354713]
3	Mfsd1	5.25756e-13	0.305437	0.591	0.284	8.90894e-09	1.82274e-11	0.279716	0.53	0.243	3.08864e-07	1.82274e-11	1.05151e-12	major facilitator superfamily domain containing 1 [Source:MGI Symbol;Acc:MGI:1914118]
3	Gnb1	5.53069e-13	0.35331	0.931	0.749	9.37175e-09	2.04344e-08	0.257638	0.977	0.847	0.000346261	2.04344e-08	1.10614e-12	guanine nucleotide binding protein (G protein), beta 1 [Source:MGI Symbol;Acc:MGI:95781]
3	Arpc3	6.12372e-13	0.349434	0.799	0.488	1.03766e-08	5.75825e-08	0.26516	0.712	0.432	0.000975736	5.75825e-08	1.22474e-12	actin related protein 2/3 complex, subunit 3 [Source:MGI Symbol;Acc:MGI:1928375]
3	Zfand3	8.96165e-11	0.279291	0.478	0.231	1.51855e-06	7.35127e-13	0.306256	0.455	0.185	1.24567e-08	8.96165e-11	1.47025e-12	zinc finger, AN1-type domain 3 [Source:MGI Symbol;Acc:MGI:1096572]
3	Rab18	7.87656e-13	0.305699	0.667	0.348	1.33468e-08	1.40167e-08	0.295706	0.621	0.353	0.000237513	1.40167e-08	1.57531e-12	RAB18, member RAS oncogene family [Source:MGI Symbol;Acc:MGI:102790]
3	Srpr	8.69459e-13	0.320771	0.535	0.254	1.4733e-08	1.97257e-12	0.286088	0.417	0.165	3.34252e-08	1.97257e-12	1.73892e-12	signal recognition particle receptor ('docking protein') [Source:MGI Symbol;Acc:MGI:1914648]
3	Ndufb11	1.19438e-11	0.293496	0.767	0.438	2.02388e-07	9.01004e-13	0.348821	0.674	0.348	1.52675e-08	1.19438e-11	1.80201e-12	NADH:ubiquinone oxidoreductase subunit B11 [Source:MGI Symbol;Acc:MGI:1349919]
3	Fuca1	2.13125e-11	0.331129	0.667	0.377	3.6114e-07	1.27366e-12	0.341631	0.674	0.34	2.15821e-08	2.13125e-11	2.54731e-12	fucosidase, alpha-L- 1, tissue [Source:MGI Symbol;Acc:MGI:95593]
3	Smdt1	1.4196e-12	0.344875	0.786	0.461	2.40552e-08	2.88053e-09	0.292439	0.742	0.43	4.88106e-05	2.88053e-09	2.83921e-12	single-pass membrane protein with aspartate rich tail 1 [Source:MGI Symbol;Acc:MGI:1916279]
3	Tmem198b	1.46113e-12	0.273484	0.302	0.103	2.47589e-08	6.96113e-10	0.255407	0.432	0.194	1.17956e-05	6.96113e-10	2.92226e-12	transmembrane protein 198b [Source:MGI Symbol;Acc:MGI:1921077]
3	Tmem167	8.49642e-10	0.276943	0.491	0.249	1.43972e-05	1.60748e-12	0.367217	0.742	0.413	2.72388e-08	8.49642e-10	3.21496e-12	transmembrane protein 167 [Source:MGI Symbol;Acc:MGI:1913324]
3	Tspan7	9.65331e-08	0.264692	0.478	0.272	0.00163575	1.8184e-12	0.353338	0.659	0.327	3.08127e-08	9.65331e-08	3.63679e-12	tetraspanin 7 [Source:MGI Symbol;Acc:MGI:1298407]
3	Cox6b1	9.64485e-11	0.317272	0.906	0.653	1.63432e-06	1.85326e-12	0.406382	0.803	0.48	3.14034e-08	9.64485e-11	3.70651e-12	cytochrome c oxidase, subunit 6B1 [Source:MGI Symbol;Acc:MGI:107460]
3	Usf2	1.98548e-12	0.360558	0.66	0.371	3.3644e-08	8.9632e-10	0.287299	0.689	0.386	1.51881e-05	8.9632e-10	3.97097e-12	upstream transcription factor 2 [Source:MGI Symbol;Acc:MGI:99961]
3	Nck2	4.74083e-12	0.267897	0.453	0.197	8.03334e-08	1.99413e-12	0.253526	0.341	0.118	3.37906e-08	4.74083e-12	3.98826e-12	non-catalytic region of tyrosine kinase adaptor protein 2 [Source:MGI Symbol;Acc:MGI:1306821]
3	Mrc1	2.01709e-12	0.439193	0.792	0.502	3.41796e-08	6.22831e-11	0.272197	0.621	0.301	1.05539e-06	6.22831e-11	4.03419e-12	mannose receptor, C type 1 [Source:MGI Symbol;Acc:MGI:97142]
3	Adh5	2.71717e-12	0.28015	0.409	0.17	4.60425e-08	3.94768e-09	0.268319	0.333	0.142	6.68934e-05	3.94768e-09	5.43435e-12	alcohol dehydrogenase 5 (class III), chi polypeptide [Source:MGI Symbol;Acc:MGI:87929]
3	Ndufb1-ps	2.78286e-12	0.378771	0.811	0.545	4.71556e-08	9.82743e-10	0.317347	0.659	0.372	1.66526e-05	9.82743e-10	5.56572e-12	NADH:ubiquinone oxidoreductase subunit B1 [Source:MGI Symbol;Acc:MGI:3780865]
3	Bloc1s1	3.29348e-12	0.268544	0.453	0.196	5.5808e-08	6.87521e-11	0.273612	0.538	0.256	1.165e-06	6.87521e-11	6.58695e-12	biogenesis of lysosomal organelles complex-1, subunit 1 [Source:MGI Symbol;Acc:MGI:1195276]
3	Axl	5.46218e-09	0.287529	0.786	0.507	9.25567e-05	3.70563e-12	0.358556	0.841	0.496	6.27919e-08	5.46218e-09	7.41126e-12	AXL receptor tyrosine kinase [Source:MGI Symbol;Acc:MGI:1347244]
3	Plvap	4.06294e-12	0.445865	0.881	0.613	6.88465e-08	6.88569e-08	0.473913	0.477	0.261	0.00116678	6.88569e-08	8.12588e-12	plasmalemma vesicle associated protein [Source:MGI Symbol;Acc:MGI:1890497]
3	Cope	5.33736e-12	0.255565	0.61	0.301	9.04416e-08	1.99073e-11	0.30797	0.583	0.286	3.37329e-07	1.99073e-11	1.06747e-11	coatomer protein complex, subunit epsilon [Source:MGI Symbol;Acc:MGI:1891702]
3	Cdk2ap1	5.47239e-12	0.256861	0.352	0.135	9.27297e-08	1.49686e-09	0.252038	0.348	0.144	2.53643e-05	1.49686e-09	1.09448e-11	CDK2 (cyclin-dependent kinase 2)-associated protein 1 [Source:MGI Symbol;Acc:MGI:1202069]
3	Snx1	6.437e-12	0.344468	0.849	0.54	1.09075e-07	1.34088e-09	0.295785	0.788	0.449	2.27211e-05	1.34088e-09	1.2874e-11	sorting nexin 1 [Source:MGI Symbol;Acc:MGI:1928395]
3	Uba1	6.53892e-12	0.340316	0.836	0.525	1.10802e-07	6.34182e-08	0.301574	0.697	0.448	0.00107462	6.34182e-08	1.30778e-11	ubiquitin-like modifier activating enzyme 1 [Source:MGI Symbol;Acc:MGI:98890]
3	Prkar1a	6.84386e-12	0.348552	0.906	0.637	1.15969e-07	1.1491e-09	0.323149	0.924	0.736	1.94715e-05	1.1491e-09	1.36877e-11	protein kinase, cAMP dependent regulatory, type I, alpha [Source:MGI Symbol;Acc:MGI:104878]
3	Gorasp2	1.13654e-11	0.306059	0.604	0.318	1.92587e-07	8.75933e-12	0.322863	0.742	0.403	1.48427e-07	1.13654e-11	1.75187e-11	golgi reassembly stacking protein 2 [Source:MGI Symbol;Acc:MGI:2135962]
3	Mcfd2	1.17722e-11	0.294687	0.44	0.196	1.9948e-07	9.38716e-10	0.285935	0.447	0.208	1.59065e-05	9.38716e-10	2.35444e-11	multiple coagulation factor deficiency 2 [Source:MGI Symbol;Acc:MGI:2183439]
3	Bmpr1a	2.62384e-09	0.271534	0.409	0.2	4.4461e-05	1.27945e-11	0.335711	0.53	0.255	2.16803e-07	2.62384e-09	2.55891e-11	bone morphogenetic protein receptor, type 1A [Source:MGI Symbol;Acc:MGI:1338938]
3	Dpy19l1	4.04366e-11	0.338147	0.642	0.35	6.85199e-07	1.64239e-11	0.307511	0.515	0.237	2.78303e-07	4.04366e-11	3.28478e-11	dpy-19-like 1 (C. elegans) [Source:MGI Symbol;Acc:MGI:1915685]
3	Snrpd1	1.73626e-11	0.263708	0.459	0.208	2.94209e-07	1.63277e-09	0.260309	0.561	0.284	2.76673e-05	1.63277e-09	3.47252e-11	small nuclear ribonucleoprotein D1 [Source:MGI Symbol;Acc:MGI:98344]
3	Psme1	1.54921e-07	0.2664	0.453	0.257	0.00262514	1.91078e-11	0.283111	0.447	0.189	3.23781e-07	1.54921e-07	3.82155e-11	proteasome (prosome, macropain) activator subunit 1 (PA28 alpha) [Source:MGI Symbol;Acc:MGI:1096367]
3	Atxn10	3.48775e-09	0.256791	0.453	0.23	5.90998e-05	2.74088e-11	0.343554	0.652	0.349	4.64442e-07	3.48775e-09	5.48176e-11	ataxin 10 [Source:MGI Symbol;Acc:MGI:1859293]
3	Adam10	6.00532e-10	0.363151	0.629	0.379	1.0176e-05	2.86852e-11	0.341393	0.652	0.35	4.86071e-07	6.00532e-10	5.73704e-11	a disintegrin and metallopeptidase domain 10 [Source:MGI Symbol;Acc:MGI:109548]
3	Tm9sf1	1.92986e-10	0.253434	0.535	0.267	3.27015e-06	3.19447e-11	0.292541	0.538	0.252	5.41304e-07	1.92986e-10	6.38895e-11	transmembrane 9 superfamily member 1 [Source:MGI Symbol;Acc:MGI:1921390]
3	Snx3	4.09634e-11	0.323074	0.686	0.414	6.94125e-07	9.94231e-10	0.299317	0.788	0.461	1.68473e-05	9.94231e-10	8.19268e-11	sorting nexin 3 [Source:MGI Symbol;Acc:MGI:1860188]
3	Romo1	4.49324e-11	0.327231	0.748	0.464	7.6138e-07	3.61097e-09	0.272777	0.659	0.363	6.11878e-05	3.61097e-09	8.98648e-11	reactive oxygen species modulator 1 [Source:MGI Symbol;Acc:MGI:1914317]
3	Mprip	5.264e-11	0.334577	0.648	0.379	8.91984e-07	2.08847e-08	0.292681	0.742	0.458	0.000353891	2.08847e-08	1.0528e-10	myosin phosphatase Rho interacting protein [Source:MGI Symbol;Acc:MGI:1349438]
3	Xbp1	1.12854e-10	0.290424	0.572	0.304	1.91231e-06	5.32332e-11	0.277833	0.538	0.25	9.02037e-07	1.12854e-10	1.06466e-10	X-box binding protein 1 [Source:MGI Symbol;Acc:MGI:98970]
3	Rpl4	4.8546e-07	0.28443	0.899	0.819	0.00822611	7.22083e-11	0.316715	0.947	0.805	1.22357e-06	4.8546e-07	1.44417e-10	ribosomal protein L4 [Source:MGI Symbol;Acc:MGI:1915141]
3	Snd1	1.38257e-08	0.256152	0.478	0.26	0.000234276	9.42717e-11	0.270587	0.508	0.235	1.59743e-06	1.38257e-08	1.88543e-10	staphylococcal nuclease and tudor domain containing 1 [Source:MGI Symbol;Acc:MGI:1929266]
3	Fermt2	2.48507e-08	0.273078	0.572	0.33	0.000421095	1.06185e-10	0.329928	0.848	0.49	1.7993e-06	2.48507e-08	2.12369e-10	fermitin family member 2 [Source:MGI Symbol;Acc:MGI:2385001]
3	Rps12	1.1255e-10	0.296691	1	0.99	1.90716e-06	1.44835e-09	0.263183	1	0.974	2.45423e-05	1.44835e-09	2.251e-10	ribosomal protein S12 [Source:MGI Symbol;Acc:MGI:98105]
3	Snrpg	3.4685e-10	0.281267	0.767	0.465	5.87738e-06	5.82638e-08	0.276259	0.712	0.456	0.00098728	5.82638e-08	6.93701e-10	small nuclear ribonucleoprotein polypeptide G [Source:MGI Symbol;Acc:MGI:1915261]
3	Mettl9	3.4799e-10	0.254541	0.465	0.225	5.89668e-06	6.06584e-09	0.273802	0.508	0.265	0.000102786	6.06584e-09	6.95979e-10	methyltransferase like 9 [Source:MGI Symbol;Acc:MGI:1914862]
3	Lamtor1	5.64999e-09	0.251737	0.642	0.372	9.57391e-05	5.00958e-10	0.305431	0.674	0.381	8.48874e-06	5.64999e-09	1.00192e-09	late endosomal/lysosomal adaptor, MAPK and MTOR activator 1 [Source:MGI Symbol;Acc:MGI:1913758]
3	Agap1	2.69214e-08	0.273805	0.396	0.201	0.000456183	6.00974e-10	0.255619	0.636	0.319	1.01835e-05	2.69214e-08	1.20195e-09	ArfGAP with GTPase domain, ankyrin repeat and PH domain 1 [Source:MGI Symbol;Acc:MGI:2653690]
3	Tor1aip2	1.29714e-09	0.267111	0.579	0.313	2.198e-05	7.86509e-10	0.272826	0.568	0.291	1.33274e-05	1.29714e-09	1.57302e-09	torsin A interacting protein 2 [Source:MGI Symbol;Acc:MGI:3582695]
3	Fads2	1.2155e-07	0.265203	0.396	0.208	0.00205967	9.21672e-10	0.311286	0.795	0.5	1.56177e-05	1.2155e-07	1.84334e-09	fatty acid desaturase 2 [Source:MGI Symbol;Acc:MGI:1930079]
3	Fam129b	1.22801e-09	0.265035	0.642	0.378	2.08087e-05	9.36188e-10	0.299463	0.576	0.302	1.58637e-05	1.22801e-09	1.87238e-09	family with sequence similarity 129, member B [Source:MGI Symbol;Acc:MGI:2442910]
3	H2afz	9.7918e-10	0.294129	0.673	0.395	1.65922e-05	5.63384e-09	0.293426	0.795	0.558	9.54654e-05	5.63384e-09	1.95836e-09	NA
3	Hyou1	1.29074e-09	0.303364	0.453	0.231	2.18715e-05	8.36538e-09	0.250279	0.356	0.158	0.000141751	8.36538e-09	2.58147e-09	hypoxia up-regulated 1 [Source:MGI Symbol;Acc:MGI:108030]
3	Lbh	2.95753e-08	0.286132	0.918	0.678	0.000501154	2.90387e-06	0.273522	1	0.892	0.0492061	2.90387e-06	5.91506e-08	limb-bud and heart [Source:MGI Symbol;Acc:MGI:1925139]
3	Igha	0.130275	1.01373	0.497	0.512	1	4.4291e-08	1.17882	0.227	0.086	0.00075051	0.130275	8.85819e-08	immunoglobulin heavy constant alpha [Source:MGI Symbol;Acc:MGI:96444]
3	Ppp1cc	1.07427e-07	0.268772	0.648	0.415	0.00182036	5.96175e-08	0.264653	0.727	0.462	0.00101022	1.07427e-07	1.19235e-07	protein phosphatase 1 catalytic subunit gamma [Source:MGI Symbol;Acc:MGI:104872]
3	Itih5	0.00040086	0.33064	0.692	0.64	1	1.35101e-06	0.275316	1	0.893	0.0228928	0.00040086	2.70201e-06	inter-alpha (globulin) inhibitor H5 [Source:MGI Symbol;Acc:MGI:1925751]
3	Igkc	0.000768895	1.23298	0.522	0.464	1	1.56532e-05	1.11842	0.227	0.106	0.265243	0.000768895	3.13061e-05	immunoglobulin kappa constant [Source:MGI Symbol;Acc:MGI:96495]
4	Ckm	6.90395e-59	2.07297	1	0.64	1.16987e-54	1.99527e-111	1.62217	0.934	0.136	3.38098e-107	6.90395e-59	3.99054e-111	creatine kinase, muscle [Source:MGI Symbol;Acc:MGI:88413]
4	Pvalb	5.51043e-64	1.9602	1	0.463	9.33742e-60	4.16881e-105	1.56607	0.852	0.116	7.06405e-101	5.51043e-64	8.33762e-105	parvalbumin [Source:MGI Symbol;Acc:MGI:97821]
4	Tnnt3	7.80726e-60	2.12205	1	0.607	1.32294e-55	2.26909e-101	1.62476	0.91	0.146	3.84497e-97	7.80726e-60	4.53817e-101	troponin T3, skeletal, fast [Source:MGI Symbol;Acc:MGI:109550]
4	Tnni2	3.67746e-62	1.97619	1	0.512	6.23145e-58	3.25701e-92	1.34847	0.754	0.096	5.51901e-88	3.67746e-62	6.51403e-92	troponin I, skeletal, fast 2 [Source:MGI Symbol;Acc:MGI:105070]
4	Mylpf	1.62494e-61	1.93946	1	0.524	2.75346e-57	1.263e-91	1.3776	0.844	0.132	2.14016e-87	1.62494e-61	2.526e-91	myosin light chain, phosphorylatable, fast skeletal muscle [Source:MGI Symbol;Acc:MGI:97273]
4	Myh4	1.61092e-61	2.36066	1	0.628	2.7297e-57	3.14287e-88	1.70081	0.82	0.13	5.32559e-84	1.61092e-61	6.28574e-88	myosin, heavy polypeptide 4, skeletal muscle [Source:MGI Symbol;Acc:MGI:1339713]
4	Tnnc2	9.05232e-61	1.95838	1	0.542	1.53392e-56	7.61367e-85	1.33102	0.779	0.118	1.29014e-80	9.05232e-61	1.52273e-84	troponin C2, fast [Source:MGI Symbol;Acc:MGI:98780]
4	Atp2a1	3.62683e-60	2.15455	1	0.628	6.14567e-56	5.93616e-84	1.43003	0.795	0.129	1.00588e-79	3.62683e-60	1.18723e-83	ATPase, Ca++ transporting, cardiac muscle, fast twitch 1 [Source:MGI Symbol;Acc:MGI:105058]
4	Acta1	4.02207e-58	2.05482	1	0.744	6.81539e-54	2.92863e-81	1.99769	0.984	0.299	4.96256e-77	4.02207e-58	5.85726e-81	actin, alpha 1, skeletal muscle [Source:MGI Symbol;Acc:MGI:87902]
4	Myl1	3.17325e-67	1.74529	0.992	0.347	5.37707e-63	3.79521e-80	1.45175	0.762	0.124	6.43098e-76	3.17325e-67	7.59041e-80	myosin, light polypeptide 1 [Source:MGI Symbol;Acc:MGI:97269]
4	Mybpc2	6.60966e-64	1.37606	0.903	0.228	1.12001e-59	3.42857e-73	0.676605	0.492	0.042	5.80972e-69	6.60966e-64	6.85715e-73	myosin binding protein C, fast-type [Source:MGI Symbol;Acc:MGI:1336170]
4	Trdn	2.10457e-72	1.45928	0.734	0.106	3.5662e-68	2.53211e-35	0.435252	0.287	0.032	4.29066e-31	2.53211e-35	4.20914e-72	triadin [Source:MGI Symbol;Acc:MGI:1924007]
4	Actn3	9.45211e-65	1.57101	0.944	0.272	1.60166e-60	2.91707e-72	0.672983	0.508	0.047	4.94297e-68	9.45211e-65	5.83414e-72	actinin alpha 3 [Source:MGI Symbol;Acc:MGI:99678]
4	Neb	3.91071e-70	1.58843	0.927	0.224	6.62669e-66	2.82891e-45	0.617653	0.402	0.051	4.79359e-41	2.82891e-45	7.82141e-70	nebulin [Source:MGI Symbol;Acc:MGI:97292]
4	Ttn	1.60225e-69	2.29156	1	0.365	2.71501e-65	3.08395e-67	0.981036	0.598	0.079	5.22575e-63	3.08395e-67	3.2045e-69	titin [Source:MGI Symbol;Acc:MGI:98864]
4	Ryr1	7.70922e-69	1.18543	0.839	0.158	1.30633e-64	2.05511e-38	0.38245	0.287	0.028	3.48239e-34	2.05511e-38	1.54184e-68	ryanodine receptor 1, skeletal muscle [Source:MGI Symbol;Acc:MGI:99659]
4	Des	9.45234e-69	1.42076	0.952	0.251	1.6017e-64	2.41778e-67	0.892625	0.59	0.077	4.09694e-63	2.41778e-67	1.89047e-68	desmin [Source:MGI Symbol;Acc:MGI:94885]
4	Pgam2	6.02762e-65	1.43025	0.887	0.212	1.02138e-60	2.10829e-66	0.627026	0.467	0.043	3.57251e-62	6.02762e-65	4.21659e-66	phosphoglycerate mutase 2 [Source:MGI Symbol;Acc:MGI:1933118]
4	Myh1	1.324e-61	1.8656	0.984	0.453	2.24351e-57	4.38892e-65	1.33517	0.762	0.15	7.43702e-61	1.324e-61	8.77783e-65	myosin, heavy polypeptide 1, skeletal muscle, adult [Source:MGI Symbol;Acc:MGI:1339711]
4	Cmya5	5.2301e-65	1.18626	0.782	0.145	8.86241e-61	1.3467e-22	0.279125	0.197	0.024	2.28199e-18	1.3467e-22	1.04602e-64	cardiomyopathy associated 5 [Source:MGI Symbol;Acc:MGI:1923719]
4	Eno3	5.27619e-65	1.56285	0.96	0.303	8.9405e-61	2.90338e-52	0.711511	0.484	0.066	4.91978e-48	2.90338e-52	1.05524e-64	enolase 3, beta muscle [Source:MGI Symbol;Acc:MGI:95395]
4	Cox6a2	3.15172e-64	1.20194	0.911	0.215	5.34058e-60	1.9324e-42	0.392412	0.336	0.035	3.27445e-38	1.9324e-42	6.30343e-64	cytochrome c oxidase subunit 6A2 [Source:MGI Symbol;Acc:MGI:104649]
4	Mb	2.34057e-63	1.3016	0.879	0.208	3.96609e-59	1.91919e-53	0.633849	0.467	0.058	3.25206e-49	1.91919e-53	4.68113e-63	myoglobin [Source:MGI Symbol;Acc:MGI:96922]
4	Casq1	1.29823e-62	1.17456	0.839	0.177	2.19984e-58	1.32661e-51	0.524322	0.426	0.048	2.24794e-47	1.32661e-51	2.59645e-62	calsequestrin 1 [Source:MGI Symbol;Acc:MGI:1309468]
4	Myoz1	2.02668e-61	1.06355	0.806	0.167	3.43422e-57	2.07561e-38	0.300382	0.254	0.021	3.51712e-34	2.07561e-38	4.05337e-61	myozenin 1 [Source:MGI Symbol;Acc:MGI:1929471]
4	Pygm	7.26624e-60	1.50079	0.952	0.318	1.23126e-55	8.61164e-45	0.631421	0.525	0.092	1.45924e-40	8.61164e-45	1.45325e-59	muscle glycogen phosphorylase [Source:MGI Symbol;Acc:MGI:97830]
4	Actn2	2.14056e-59	0.939181	0.75	0.139	3.62717e-55	4.35979e-42	0.404009	0.361	0.042	7.38766e-38	4.35979e-42	4.28111e-59	actinin alpha 2 [Source:MGI Symbol;Acc:MGI:109192]
4	Tpm2	1.62922e-58	1.79078	1	0.622	2.76071e-54	2.45798e-28	0.777065	0.787	0.349	4.16505e-24	2.45798e-28	3.25843e-58	tropomyosin 2, beta [Source:MGI Symbol;Acc:MGI:98810]
4	Mybpc1	6.04217e-58	1.08137	0.734	0.138	1.02385e-53	1.68242e-27	0.356931	0.262	0.035	2.85086e-23	1.68242e-27	1.20843e-57	myosin binding protein C, slow-type [Source:MGI Symbol;Acc:MGI:1336213]
4	Eef1a2	1.84579e-57	1.13076	0.847	0.201	3.1277e-53	2.05283e-45	0.472949	0.361	0.039	3.47852e-41	2.05283e-45	3.69159e-57	eukaryotic translation elongation factor 1 alpha 2 [Source:MGI Symbol;Acc:MGI:1096317]
4	Tpm1	3.185e-57	1.75637	1	0.703	5.39698e-53	1.78876e-15	0.566728	0.91	0.844	3.03105e-11	1.78876e-15	6.36999e-57	tropomyosin 1, alpha [Source:MGI Symbol;Acc:MGI:98809]
4	Tcap	1.23633e-56	1.61523	0.952	0.361	2.09496e-52	9.91718e-57	0.666439	0.467	0.053	1.68047e-52	1.23633e-56	1.98344e-56	titin-cap [Source:MGI Symbol;Acc:MGI:1330233]
4	Fhl1	1.8977e-56	1.20577	0.887	0.252	3.21566e-52	1.05628e-29	0.539667	0.59	0.166	1.78986e-25	1.05628e-29	3.79541e-56	four and a half LIM domains 1 [Source:MGI Symbol;Acc:MGI:1298387]
4	Xirp2	3.45029e-56	1.03877	0.661	0.111	5.84652e-52	1.82117e-51	0.631854	0.418	0.046	3.08598e-47	1.82117e-51	6.90059e-56	xin actin-binding repeat containing 2 [Source:MGI Symbol;Acc:MGI:2685198]
4	Klhl41	4.60455e-56	0.874838	0.718	0.132	7.80242e-52	3.79615e-32	0.354984	0.295	0.038	6.43257e-28	3.79615e-32	9.20911e-56	kelch-like 41 [Source:MGI Symbol;Acc:MGI:2683854]
4	Rtn2	6.94977e-56	1.07092	0.839	0.204	1.17764e-51	1.2753e-28	0.42418	0.377	0.072	2.161e-24	1.2753e-28	1.38995e-55	reticulon 2 (Z-band associated protein) [Source:MGI Symbol;Acc:MGI:107612]
4	Ldb3	1.49205e-55	0.955943	0.815	0.178	2.52828e-51	1.13831e-25	0.366822	0.352	0.069	1.92886e-21	1.13831e-25	2.9841e-55	LIM domain binding 3 [Source:MGI Symbol;Acc:MGI:1344412]
4	Pde4dip	1.59541e-55	1.26114	0.863	0.235	2.70343e-51	8.67132e-13	0.318581	0.295	0.09	1.46935e-08	8.67132e-13	3.19083e-55	phosphodiesterase 4D interacting protein (myomegalin) [Source:MGI Symbol;Acc:MGI:1891434]
4	Pdlim3	2.60764e-55	0.934504	0.726	0.137	4.41865e-51	2.89571e-25	0.332352	0.279	0.044	4.90677e-21	2.89571e-25	5.21528e-55	PDZ and LIM domain 3 [Source:MGI Symbol;Acc:MGI:1859274]
4	Aldoa	3.09193e-55	1.52919	1	0.978	5.23928e-51	1.7811e-16	0.592024	0.951	0.797	3.01807e-12	1.7811e-16	6.18386e-55	aldolase A, fructose-bisphosphate [Source:MGI Symbol;Acc:MGI:87994]
4	Flnc	1.20385e-53	0.995551	0.806	0.197	2.03992e-49	3.11994e-15	0.527256	0.754	0.389	5.28673e-11	3.11994e-15	2.40769e-53	filamin C, gamma [Source:MGI Symbol;Acc:MGI:95557]
4	Nrap	1.8882e-53	0.936473	0.726	0.146	3.19955e-49	2.14472e-32	0.349517	0.279	0.033	3.63423e-28	2.14472e-32	3.7764e-53	nebulin-related anchoring protein [Source:MGI Symbol;Acc:MGI:1098765]
4	Adssl1	3.58268e-49	0.904477	0.766	0.18	6.07085e-45	5.34417e-11	0.344524	0.393	0.158	9.0557e-07	5.34417e-11	7.16536e-49	adenylosuccinate synthetase like 1 [Source:MGI Symbol;Acc:MGI:87947]
4	Pfkm	5.68249e-49	1.28001	0.895	0.347	9.62898e-45	7.7934e-23	0.519765	0.59	0.2	1.32059e-18	7.7934e-23	1.1365e-48	phosphofructokinase, muscle [Source:MGI Symbol;Acc:MGI:97548]
4	Cox8b	9.73967e-48	0.900765	0.742	0.17	1.65039e-43	1.28767e-19	0.277156	0.254	0.047	2.18196e-15	1.28767e-19	1.94793e-47	cytochrome c oxidase subunit 8B [Source:MGI Symbol;Acc:MGI:105958]
4	Hspb6	6.45507e-47	0.787969	0.742	0.17	1.09381e-42	2.9796e-23	0.292072	0.254	0.04	5.04894e-19	2.9796e-23	1.29101e-46	heat shock protein, alpha-crystallin-related, B6 [Source:MGI Symbol;Acc:MGI:2685325]
4	Myot	1.37211e-45	0.798942	0.637	0.123	2.32505e-41	3.15067e-31	0.260275	0.221	0.02	5.33881e-27	3.15067e-31	2.74423e-45	myotilin [Source:MGI Symbol;Acc:MGI:1889800]
4	Myh2	2.16429e-44	0.995183	0.782	0.213	3.66739e-40	3.69785e-39	0.487886	0.27	0.024	6.26601e-35	3.69785e-39	4.32858e-44	myosin, heavy polypeptide 2, skeletal muscle, adult [Source:MGI Symbol;Acc:MGI:1339710]
4	Obscn	3.51476e-43	0.830965	0.613	0.127	5.95575e-39	4.2701e-27	0.275854	0.205	0.021	7.23568e-23	4.2701e-27	7.02951e-43	obscurin, cytoskeletal calmodulin and titin-interacting RhoGEF [Source:MGI Symbol;Acc:MGI:2681862]
4	Trim63	1.06107e-42	0.752284	0.661	0.148	1.79798e-38	2.4414e-18	0.275809	0.172	0.024	4.13695e-14	2.4414e-18	2.12214e-42	tripartite motif-containing 63 [Source:MGI Symbol;Acc:MGI:2447992]
4	Cacng1	2.5232e-33	0.609522	0.484	0.098	4.27557e-29	6.38997e-38	0.409857	0.27	0.025	1.08278e-33	2.5232e-33	1.27799e-37	calcium channel, voltage-dependent, gamma subunit 1 [Source:MGI Symbol;Acc:MGI:1206582]
4	Cryab	3.89093e-37	0.935425	0.806	0.278	6.59319e-33	2.58416e-14	0.568957	0.68	0.364	4.37887e-10	2.58416e-14	7.78187e-37	crystallin, alpha B [Source:MGI Symbol;Acc:MGI:88516]
4	H19	3.37033e-33	0.732996	0.532	0.119	5.71102e-29	1.50057e-16	0.337255	0.295	0.072	2.54272e-12	1.50057e-16	6.74065e-33	H19, imprinted maternally expressed transcript [Source:MGI Symbol;Acc:MGI:95891]
4	Clec3b	2.36533e-31	0.88742	0.694	0.222	4.00805e-27	1.16211e-20	0.662119	0.885	0.504	1.9692e-16	1.16211e-20	4.73065e-31	C-type lectin domain family 3, member b [Source:MGI Symbol;Acc:MGI:104540]
4	Synm	8.27307e-31	0.805184	0.637	0.202	1.40187e-26	5.95781e-10	0.275435	0.418	0.179	1.00955e-05	5.95781e-10	1.65461e-30	synemin, intermediate filament protein [Source:MGI Symbol;Acc:MGI:2661187]
4	Ndrg2	4.47351e-28	0.812123	0.823	0.372	7.58036e-24	6.62837e-14	0.495151	0.836	0.498	1.12318e-09	6.62837e-14	8.94702e-28	N-myc downstream regulated gene 2 [Source:MGI Symbol;Acc:MGI:1352498]
4	Itm2a	1.34104e-10	0.57074	0.677	0.412	2.27239e-06	1.50266e-25	0.727397	0.984	0.863	2.54626e-21	1.34104e-10	3.00533e-25	integral membrane protein 2A [Source:MGI Symbol;Acc:MGI:107706]
4	Mustn1	5.43925e-21	0.509066	0.46	0.136	9.21681e-17	1.50028e-24	0.408806	0.377	0.082	2.54222e-20	5.43925e-21	3.00055e-24	musculoskeletal, embryonic nuclear protein 1 [Source:MGI Symbol;Acc:MGI:1913425]
4	Selenow	1.0211e-23	0.695601	0.96	0.778	1.73025e-19	1.0309e-08	0.335743	1	0.952	0.000174687	1.0309e-08	2.0422e-23	selenoprotein W [Source:MGI Symbol;Acc:MGI:1100878]
4	Abca8a	4.3277e-06	0.312679	0.323	0.166	0.0733329	5.19944e-21	0.713385	0.91	0.588	8.81046e-17	4.3277e-06	1.03989e-20	ATP-binding cassette, sub-family A (ABC1), member 8a [Source:MGI Symbol;Acc:MGI:2386846]
4	Cilp	6.04096e-11	0.330073	0.363	0.139	1.02364e-06	3.50662e-20	0.424305	0.393	0.105	5.94197e-16	6.04096e-11	7.01325e-20	cartilage intermediate layer protein, nucleotide pyrophosphohydrolase [Source:MGI Symbol;Acc:MGI:2444507]
4	Igfbp6	8.60616e-10	0.473625	0.524	0.28	1.45831e-05	1.87066e-19	0.696762	0.877	0.485	3.16984e-15	8.60616e-10	3.74132e-19	insulin-like growth factor binding protein 6 [Source:MGI Symbol;Acc:MGI:96441]
4	Zfp106	9.01172e-19	0.661114	0.694	0.347	1.52704e-14	2.25967e-06	0.251217	0.508	0.297	0.03829	2.25967e-06	1.80234e-18	zinc finger protein 106 [Source:MGI Symbol;Acc:MGI:1270153]
4	Serpinb6a	1.8602e-18	0.656146	0.903	0.711	3.15211e-14	3.47645e-09	0.367103	0.943	0.803	5.89084e-05	3.47645e-09	3.7204e-18	serine (or cysteine) peptidase inhibitor, clade B, member 6a [Source:MGI Symbol;Acc:MGI:103123]
4	Atp5e	2.52079e-16	0.543355	1	0.962	4.27148e-12	8.33955e-09	0.259321	1	0.991	0.000141314	8.33955e-09	5.04158e-16	ATP synthase, H+ transporting, mitochondrial F1 complex, epsilon subunit [Source:MGI Symbol;Acc:MGI:1855697]
4	Dmd	3.33357e-08	0.268559	0.347	0.153	0.000564873	7.73859e-16	0.500464	0.656	0.32	1.3113e-11	3.33357e-08	1.54772e-15	dystrophin, muscular dystrophy [Source:MGI Symbol;Acc:MGI:94909]
4	Bin1	2.21665e-15	0.549689	0.532	0.228	3.75611e-11	1.4424e-11	0.412752	0.59	0.296	2.44415e-07	1.4424e-11	4.43329e-15	bridging integrator 1 [Source:MGI Symbol;Acc:MGI:108092]
4	Dcn	2.66538e-15	0.771579	0.855	0.569	4.51648e-11	5.96587e-09	0.411448	0.951	0.871	0.000101092	5.96587e-09	5.33076e-15	decorin [Source:MGI Symbol;Acc:MGI:94872]
4	Lamb2	0.00158356	0.296615	0.524	0.411	1	6.36667e-15	0.450382	0.77	0.409	1.07883e-10	0.00158356	1.27333e-14	laminin, beta 2 [Source:MGI Symbol;Acc:MGI:99916]
4	Ifitm2	6.81902e-05	0.285262	0.806	0.687	1	6.29182e-14	0.478983	0.943	0.814	1.06615e-09	6.81902e-05	1.25836e-13	interferon induced transmembrane protein 2 [Source:MGI Symbol;Acc:MGI:1933382]
4	Mbp	3.1215e-05	0.290914	0.242	0.119	0.528938	5.10902e-12	0.384723	0.5	0.22	8.65723e-08	3.1215e-05	1.0218e-11	myelin basic protein [Source:MGI Symbol;Acc:MGI:96925]
4	Gnas	6.78873e-12	0.50903	0.919	0.746	1.15035e-07	1.50545e-07	0.328976	0.943	0.918	0.00255098	1.50545e-07	1.35775e-11	GNAS (guanine nucleotide binding protein, alpha stimulating) complex locus [Source:MGI Symbol;Acc:MGI:95777]
4	Col1a2	2.3342e-06	0.458056	1	0.956	0.0395531	8.69484e-12	0.35642	1	0.988	1.47334e-07	2.3342e-06	1.73897e-11	collagen, type I, alpha 2 [Source:MGI Symbol;Acc:MGI:88468]
4	Pacsin3	1.03695e-05	0.285722	0.331	0.18	0.175712	8.82502e-12	0.267317	0.279	0.086	1.4954e-07	1.03695e-05	1.765e-11	protein kinase C and casein kinase substrate in neurons 3 [Source:MGI Symbol;Acc:MGI:1891410]
4	Cfl2	1.07671e-11	0.384718	0.468	0.206	1.82449e-07	1.79646e-07	0.254594	0.41	0.206	0.00304411	1.79646e-07	2.15343e-11	cofilin 2, muscle [Source:MGI Symbol;Acc:MGI:101763]
4	Meg3	2.15872e-06	0.447828	0.323	0.158	0.0365795	2.41794e-11	0.344154	0.803	0.425	4.09719e-07	2.15872e-06	4.83587e-11	maternally expressed 3 [Source:MGI Symbol;Acc:MGI:1202886]
4	Shisa4	8.1875e-06	0.254633	0.347	0.183	0.138737	4.08702e-11	0.397108	0.713	0.383	6.92545e-07	8.1875e-06	8.17403e-11	shisa family member 4 [Source:MGI Symbol;Acc:MGI:1924802]
4	Tgm2	1.05205e-09	0.387527	0.54	0.275	1.7827e-05	1.15586e-10	0.350273	0.459	0.21	1.95861e-06	1.05205e-09	2.31173e-10	transglutaminase 2, C polypeptide [Source:MGI Symbol;Acc:MGI:98731]
4	Fxyd1	1.61149e-10	0.462639	0.871	0.682	2.73067e-06	4.4344e-09	0.405737	0.893	0.687	7.51409e-05	4.4344e-09	3.22298e-10	FXYD domain-containing ion transport regulator 1 [Source:MGI Symbol;Acc:MGI:1889273]
4	Tns1	2.27103e-07	0.345092	0.661	0.421	0.00384826	2.52286e-10	0.491599	0.869	0.667	4.27499e-06	2.27103e-07	5.04573e-10	tensin 1 [Source:MGI Symbol;Acc:MGI:104552]
4	Lgals1	1.14766e-06	0.361767	0.935	0.81	0.019447	1.14944e-09	0.351464	1	0.945	1.94772e-05	1.14766e-06	2.29887e-09	lectin, galactose binding, soluble 1 [Source:MGI Symbol;Acc:MGI:96777]
4	Ndufa4	4.26512e-09	0.490438	0.895	0.742	7.22725e-05	1.89451e-07	0.357551	0.869	0.8	0.00321024	1.89451e-07	8.53024e-09	Ndufa4, mitochondrial complex associated [Source:MGI Symbol;Acc:MGI:107686]
4	Lama2	1.02408e-06	0.276733	0.315	0.148	0.0173531	1.50146e-08	0.326871	0.426	0.209	0.000254422	1.02408e-06	3.00292e-08	laminin, alpha 2 [Source:MGI Symbol;Acc:MGI:99912]
4	Tle5	2.61623e-08	0.36575	0.944	0.876	0.00044332	2.76924e-05	0.25591	0.91	0.859	0.469248	2.76924e-05	5.23246e-08	TLE family member 5, transcriptional modulator [Source:MGI Symbol;Acc:MGI:95806]
4	Entpd2	3.57459e-08	0.324999	0.403	0.197	0.000605715	3.34185e-08	0.312168	0.443	0.223	0.000566276	3.57459e-08	6.6837e-08	ectonucleoside triphosphate diphosphohydrolase 2 [Source:MGI Symbol;Acc:MGI:1096863]
4	Atp5j2	1.04827e-07	0.363392	0.984	0.896	0.00177629	9.92277e-07	0.281414	0.975	0.955	0.0168141	9.92277e-07	2.09653e-07	ATP synthase, H+ transporting, mitochondrial F0 complex, subunit F2 [Source:MGI Symbol;Acc:MGI:1927558]
4	Anapc5	0.000439669	0.25116	0.718	0.581	1	1.54925e-07	0.326694	0.877	0.738	0.00262521	0.000439669	3.0985e-07	anaphase-promoting complex subunit 5 [Source:MGI Symbol;Acc:MGI:1929722]
4	Col14a1	4.94807e-05	0.394293	0.492	0.331	0.838451	1.55861e-07	0.281893	0.893	0.612	0.00264106	4.94807e-05	3.11722e-07	collagen, type XIV, alpha 1 [Source:MGI Symbol;Acc:MGI:1341272]
4	Celf2	4.16079e-06	0.269434	0.468	0.269	0.0705046	1.98306e-07	0.354684	0.68	0.443	0.0033603	4.16079e-06	3.96613e-07	CUGBP, Elav-like family member 2 [Source:MGI Symbol;Acc:MGI:1338822]
4	Map3k20	0.000419761	0.267245	0.371	0.245	1	3.23875e-07	0.302635	0.393	0.197	0.00548806	0.000419761	6.47749e-07	mitogen-activated protein kinase kinase kinase 20 [Source:MGI Symbol;Acc:MGI:2443258]
4	Uqcrq	3.86859e-06	0.343755	0.79	0.627	0.0655533	0.00011244	0.261264	0.754	0.593	1	0.00011244	7.73717e-06	ubiquinol-cytochrome c reductase, complex III subunit VII [Source:MGI Symbol;Acc:MGI:107807]
4	Serpinf1	2.74001e-05	0.302989	0.589	0.43	0.464295	0.000183696	0.288582	0.664	0.506	1	0.000183696	5.47995e-05	serine (or cysteine) peptidase inhibitor, clade F, member 1 [Source:MGI Symbol;Acc:MGI:108080]
5	Ap1s1	3.10861e-21	0.771582	0.936	0.71	5.26754e-17	3.13113e-05	0.335122	0.698	0.551	0.530569	3.13113e-05	6.21722e-21	adaptor protein complex AP-1, sigma 1 [Source:MGI Symbol;Acc:MGI:1098244]
5	Rps9	1.04122e-15	0.411608	1	1	1.76435e-11	3.11125e-21	0.432472	1	1	5.27201e-17	1.04122e-15	6.2225e-21	ribosomal protein S9 [Source:MGI Symbol;Acc:MGI:1924096]
5	Spp1	2.41571e-18	1.92307	1	0.938	4.09342e-14	3.88223e-21	1.607	0.516	0.185	6.57844e-17	2.41571e-18	7.76446e-21	secreted phosphoprotein 1 [Source:MGI Symbol;Acc:MGI:98389]
5	H2-K1	6.40183e-20	0.62587	1	0.999	1.08479e-15	1.55749e-20	0.688272	1	0.932	2.63917e-16	6.40183e-20	3.11498e-20	histocompatibility 2, K1, K region [Source:MGI Symbol;Acc:MGI:95904]
5	Cers2	1.71709e-20	0.759838	0.936	0.731	2.90961e-16	1.19229e-06	0.324285	0.754	0.564	0.0202034	1.19229e-06	3.43419e-20	ceramide synthase 2 [Source:MGI Symbol;Acc:MGI:1924143]
5	Pdlim4	1.53118e-06	0.44002	0.826	0.652	0.0259458	3.81891e-20	0.687892	0.976	0.854	6.47115e-16	1.53118e-06	7.63782e-20	PDZ and LIM domain 4 [Source:MGI Symbol;Acc:MGI:1353470]
5	Zcchc24	5.85241e-20	0.760419	1	0.863	9.9169e-16	1.54068e-09	0.375032	1	0.884	2.61068e-05	1.54068e-09	1.17048e-19	zinc finger, CCHC domain containing 24 [Source:MGI Symbol;Acc:MGI:1919168]
5	Ccnd1	7.47544e-20	0.868259	0.991	0.925	1.26671e-15	1.57805e-08	0.335927	1	0.922	0.000267401	1.57805e-08	1.49509e-19	cyclin D1 [Source:MGI Symbol;Acc:MGI:88313]
5	Arhgdia	5.20133e-19	0.549451	1	0.984	8.81365e-15	3.52749e-07	0.298384	1	0.968	0.00597732	3.52749e-07	1.04027e-18	Rho GDP dissociation inhibitor (GDI) alpha [Source:MGI Symbol;Acc:MGI:2178103]
5	Cd44	6.41635e-19	0.714489	0.982	0.862	1.08725e-14	5.14647e-07	0.428774	0.841	0.793	0.00872069	5.14647e-07	1.28327e-18	CD44 antigen [Source:MGI Symbol;Acc:MGI:88338]
5	Mlec	2.06045e-18	0.769415	0.972	0.817	3.49142e-14	8.72044e-11	0.42715	0.992	0.833	1.47768e-06	8.72044e-11	4.12089e-18	malectin [Source:MGI Symbol;Acc:MGI:1924015]
5	Atf4	8.2211e-18	0.648987	0.991	0.891	1.39307e-13	8.03242e-10	0.460797	0.825	0.735	1.36109e-05	8.03242e-10	1.64422e-17	activating transcription factor 4 [Source:MGI Symbol;Acc:MGI:88096]
5	Gpx4	2.38507e-14	0.513275	1	0.98	4.0415e-10	8.62909e-18	0.526347	0.984	0.96	1.4622e-13	2.38507e-14	1.72582e-17	glutathione peroxidase 4 [Source:MGI Symbol;Acc:MGI:104767]
5	Dusp6	1.26178e-17	0.826482	0.963	0.809	2.13808e-13	3.82813e-08	0.422149	0.762	0.575	0.000648677	3.82813e-08	2.52355e-17	dual specificity phosphatase 6 [Source:MGI Symbol;Acc:MGI:1914853]
5	Srsf2	1.71571e-17	0.651383	0.991	0.863	2.90727e-13	8.86831e-11	0.40317	0.968	0.919	1.50274e-06	8.86831e-11	3.43142e-17	serine and arginine-rich splicing factor 2 [Source:MGI Symbol;Acc:MGI:98284]
5	Bcar3	4.53423e-07	0.29928	0.486	0.256	0.00768325	5.54767e-17	0.589805	0.571	0.254	9.40053e-13	4.53423e-07	1.10953e-16	breast cancer anti-estrogen resistance 3 [Source:MGI Symbol;Acc:MGI:1352501]
5	Sulf2	7.96656e-17	0.721883	0.954	0.805	1.34993e-12	7.721e-10	0.468877	0.841	0.782	1.30832e-05	7.721e-10	1.59331e-16	sulfatase 2 [Source:MGI Symbol;Acc:MGI:1919293]
5	Hspg2	1.19467e-16	0.647222	1	0.923	2.02437e-12	2.36749e-12	0.441776	1	0.913	4.01171e-08	2.36749e-12	2.38934e-16	perlecan (heparan sulfate proteoglycan 2) [Source:MGI Symbol;Acc:MGI:96257]
5	Atp6ap1	2.32359e-16	0.658962	0.927	0.847	3.93732e-12	1.54998e-09	0.418997	0.857	0.752	2.62645e-05	1.54998e-09	4.64717e-16	ATPase, H+ transporting, lysosomal accessory protein 1 [Source:MGI Symbol;Acc:MGI:109629]
5	H2-D1	2.41339e-09	0.345053	1	0.993	4.08949e-05	2.56967e-16	0.549787	1	0.895	4.3543e-12	2.41339e-09	5.13933e-16	histocompatibility 2, D region locus 1 [Source:MGI Symbol;Acc:MGI:95896]
5	Cthrc1	6.80643e-06	0.415599	0.495	0.302	0.115335	2.77102e-16	0.555854	0.468	0.175	4.69549e-12	6.80643e-06	5.54204e-16	collagen triple helix repeat containing 1 [Source:MGI Symbol;Acc:MGI:1915838]
5	Mmp3	3.36349e-16	0.926987	0.817	0.533	5.69944e-12	3.17959e-14	0.706861	0.405	0.157	5.38781e-10	3.17959e-14	6.72699e-16	matrix metallopeptidase 3 [Source:MGI Symbol;Acc:MGI:97010]
5	Anxa2	3.73691e-16	0.57552	1	0.992	6.33219e-12	8.60995e-08	0.403295	0.96	0.97	0.00145896	8.60995e-08	7.47382e-16	annexin A2 [Source:MGI Symbol;Acc:MGI:88246]
5	Ddx39b	4.35963e-16	0.649483	0.982	0.821	7.38739e-12	5.27226e-10	0.432893	0.944	0.874	8.93384e-06	5.27226e-10	8.71925e-16	DEAD (Asp-Glu-Ala-Asp) box polypeptide 39B [Source:MGI Symbol;Acc:MGI:99240]
5	Atp1a1	4.40506e-16	0.751369	1	0.942	7.46438e-12	2.5081e-06	0.317177	0.865	0.836	0.0424998	2.5081e-06	8.81013e-16	ATPase, Na+/K+ transporting, alpha 1 polypeptide [Source:MGI Symbol;Acc:MGI:88105]
5	Timp1	2.09754e-15	0.987678	0.991	0.889	3.55428e-11	8.83002e-12	0.726716	0.706	0.474	1.49625e-07	8.83002e-12	4.19508e-15	tissue inhibitor of metalloproteinase 1 [Source:MGI Symbol;Acc:MGI:98752]
5	Tmem259	5.60896e-15	0.630249	0.927	0.738	9.50438e-11	8.63093e-11	0.458423	0.81	0.593	1.46251e-06	8.63093e-11	1.12179e-14	transmembrane protein 259 [Source:MGI Symbol;Acc:MGI:2177957]
5	Fbn1	9.8323e-15	0.586214	0.954	0.831	1.66608e-10	6.9607e-12	0.491006	0.984	0.9	1.17949e-07	6.9607e-12	1.96646e-14	fibrillin 1 [Source:MGI Symbol;Acc:MGI:95489]
5	Tmbim6	1.1057e-14	0.510084	1	0.98	1.8736e-10	1.45156e-14	0.550448	0.952	0.931	2.45967e-10	1.45156e-14	2.2114e-14	transmembrane BAX inhibitor motif containing 6 [Source:MGI Symbol;Acc:MGI:99682]
5	Ilkap	1.52135e-14	0.573719	0.807	0.482	2.57792e-10	0.000334869	0.277662	0.69	0.538	1	0.000334869	3.04269e-14	integrin-linked kinase-associated serine/threonine phosphatase 2C [Source:MGI Symbol;Acc:MGI:1914694]
5	Tmsb10	4.9829e-06	0.353902	1	0.975	0.0844352	3.83331e-14	0.417381	1	0.985	6.49554e-10	4.9829e-06	7.66662e-14	thymosin, beta 10 [Source:MGI Symbol;Acc:MGI:109146]
5	Lgi4	1.38811e-07	0.355812	0.945	0.808	0.00235215	4.07948e-14	0.472011	1	0.863	6.91268e-10	1.38811e-07	8.15897e-14	leucine-rich repeat LGI family, member 4 [Source:MGI Symbol;Acc:MGI:2180197]
5	Phc2	7.84997e-11	0.573519	0.835	0.697	1.33018e-06	5.23705e-14	0.578181	0.698	0.414	8.87419e-10	7.84997e-11	1.04741e-13	polyhomeotic 2 [Source:MGI Symbol;Acc:MGI:1860454]
5	Lbh	2.91469e-08	0.4537	0.835	0.695	0.000493894	3.35641e-13	0.499999	1	0.892	5.68745e-09	2.91469e-08	6.71283e-13	limb-bud and heart [Source:MGI Symbol;Acc:MGI:1925139]
5	Ppp3r1	4.3026e-13	0.640932	0.844	0.696	7.29076e-09	9.38186e-08	0.385469	0.754	0.534	0.00158976	9.38186e-08	8.60521e-13	protein phosphatase 3, regulatory subunit B, alpha isoform (calcineurin B, type I) [Source:MGI Symbol;Acc:MGI:107172]
5	Snrnp70	7.0905e-13	0.510646	0.936	0.788	1.20149e-08	4.0842e-11	0.454711	0.873	0.758	6.92067e-07	4.0842e-11	1.4181e-12	small nuclear ribonucleoprotein 70 (U1) [Source:MGI Symbol;Acc:MGI:98341]
5	Mcrip1	1.31671e-12	0.535094	0.917	0.787	2.23116e-08	2.07383e-05	0.271423	0.976	0.88	0.35141	2.07383e-05	2.63342e-12	MAPK regulated corepressor interacting protein 1 [Source:MGI Symbol;Acc:MGI:2384752]
5	Chpf	1.43994e-12	0.590427	0.826	0.584	2.43998e-08	9.31859e-05	0.275039	0.563	0.391	1	9.31859e-05	2.87989e-12	chondroitin polymerizing factor [Source:MGI Symbol;Acc:MGI:106576]
5	Kctd20	1.69833e-12	0.618957	0.89	0.607	2.87782e-08	4.14143e-07	0.325147	0.81	0.643	0.00701765	4.14143e-07	3.39666e-12	potassium channel tetramerisation domain containing 20 [Source:MGI Symbol;Acc:MGI:1914239]
5	Lamp1	1.7082e-12	0.481012	1	0.992	2.89454e-08	5.92924e-10	0.428218	0.976	0.973	1.00471e-05	5.92924e-10	3.41639e-12	lysosomal-associated membrane protein 1 [Source:MGI Symbol;Acc:MGI:96745]
5	Tnfrsf12a	2.59449e-12	0.632333	0.706	0.472	4.39637e-08	0.000270456	0.278643	0.302	0.183	1	0.000270456	5.18898e-12	tumor necrosis factor receptor superfamily, member 12a [Source:MGI Symbol;Acc:MGI:1351484]
5	Hspa5	4.64108e-12	0.46516	0.991	0.94	7.86431e-08	9.37817e-07	0.290805	0.944	0.936	0.0158913	9.37817e-07	9.28216e-12	heat shock protein 5 [Source:MGI Symbol;Acc:MGI:95835]
5	Bst2	1.38658e-09	0.531613	0.743	0.499	2.34956e-05	5.23264e-12	0.704886	0.476	0.23	8.8667e-08	1.38658e-09	1.04653e-11	bone marrow stromal cell antigen 2 [Source:MGI Symbol;Acc:MGI:1916800]
5	Rcn1	1.77304e-07	0.434001	0.89	0.701	0.00300442	5.66665e-12	0.442881	0.984	0.876	9.60214e-08	1.77304e-07	1.13333e-11	reticulocalbin 1 [Source:MGI Symbol;Acc:MGI:104559]
5	Pex2	6.02813e-12	0.57558	0.789	0.522	1.02147e-07	5.73998e-05	0.302954	0.714	0.534	0.97264	5.73998e-05	1.20563e-11	peroxisomal biogenesis factor 2 [Source:MGI Symbol;Acc:MGI:107486]
5	Rassf1	8.92487e-12	0.542721	0.734	0.445	1.51232e-07	1.59302e-05	0.358174	0.468	0.317	0.269937	1.59302e-05	1.78497e-11	Ras association (RalGDS/AF-6) domain family member 1 [Source:MGI Symbol;Acc:MGI:1928386]
5	Syt4	1.86202e-11	0.806352	0.927	0.72	3.15519e-07	2.82003e-09	0.504799	0.357	0.161	4.77854e-05	2.82003e-09	3.72403e-11	synaptotagmin IV [Source:MGI Symbol;Acc:MGI:101759]
5	Prrc2a	1.99014e-11	0.555969	0.908	0.751	3.37229e-07	2.80614e-11	0.550256	0.762	0.608	4.75501e-07	2.80614e-11	3.98028e-11	proline-rich coiled-coil 2A [Source:MGI Symbol;Acc:MGI:1915467]
5	Ap2a2	2.32278e-11	0.513863	0.881	0.686	3.93596e-07	0.000469736	0.259422	0.762	0.714	1	0.000469736	4.64557e-11	adaptor-related protein complex 2, alpha 2 subunit [Source:MGI Symbol;Acc:MGI:101920]
5	Gpc1	2.42252e-11	0.566304	0.972	0.942	4.10495e-07	2.88541e-07	0.274713	0.96	0.843	0.00488934	2.88541e-07	4.84503e-11	glypican 1 [Source:MGI Symbol;Acc:MGI:1194891]
5	Lrp1	2.77121e-11	0.46549	0.982	0.894	4.69581e-07	1.52052e-07	0.329169	0.897	0.848	0.00257652	1.52052e-07	5.54241e-11	low density lipoprotein receptor-related protein 1 [Source:MGI Symbol;Acc:MGI:96828]
5	Vamp8	3.09138e-11	0.432895	0.963	0.835	5.23834e-07	9.73749e-05	0.30103	0.817	0.772	1	9.73749e-05	6.18275e-11	vesicle-associated membrane protein 8 [Source:MGI Symbol;Acc:MGI:1336882]
5	Cdkn2a	3.50447e-11	0.820082	0.697	0.492	5.93833e-07	2.35533e-08	0.446649	0.635	0.408	0.00039911	2.35533e-08	7.00895e-11	cyclin dependent kinase inhibitor 2A [Source:MGI Symbol;Acc:MGI:104738]
5	Krtcap2	4.2362e-11	0.528066	0.917	0.74	7.17824e-07	6.11663e-07	0.345141	0.754	0.611	0.0103646	6.11663e-07	8.4724e-11	keratinocyte associated protein 2 [Source:MGI Symbol;Acc:MGI:1913309]
5	Flna	9.03126e-11	0.431926	0.982	0.899	1.53035e-06	1.24343e-07	0.339708	0.992	0.957	0.002107	1.24343e-07	1.80625e-10	filamin, alpha [Source:MGI Symbol;Acc:MGI:95556]
5	Rpl24	9.03167e-11	0.363861	1	0.998	1.53042e-06	4.21327e-07	0.277952	1	1	0.00713938	4.21327e-07	1.80633e-10	ribosomal protein L24 [Source:MGI Symbol;Acc:MGI:1915443]
5	Snx2	9.38255e-11	0.570457	0.78	0.577	1.58987e-06	0.000560789	0.322186	0.595	0.446	1	0.000560789	1.87651e-10	sorting nexin 2 [Source:MGI Symbol;Acc:MGI:1915054]
5	Ugcg	1.19619e-10	0.493381	0.798	0.557	2.02695e-06	7.2829e-06	0.311367	0.46	0.276	0.123409	7.2829e-06	2.39239e-10	UDP-glucose ceramide glucosyltransferase [Source:MGI Symbol;Acc:MGI:1332243]
5	Clk1	5.41184e-07	0.444202	0.844	0.7	0.00917037	1.23558e-10	0.492986	0.817	0.603	2.09369e-06	5.41184e-07	2.47115e-10	CDC-like kinase 1 [Source:MGI Symbol;Acc:MGI:107403]
5	Calu	2.14228e-06	0.374787	0.991	0.899	0.036301	1.26363e-10	0.458265	1	0.925	2.14122e-06	2.14228e-06	2.52726e-10	calumenin [Source:MGI Symbol;Acc:MGI:1097158]
5	Rbbp4	1.27777e-10	0.468716	0.917	0.749	2.16518e-06	0.000641417	0.271525	0.762	0.79	1	0.000641417	2.55554e-10	retinoblastoma binding protein 4, chromatin remodeling factor [Source:MGI Symbol;Acc:MGI:1194912]
5	Ecpas	1.36755e-10	0.426319	0.743	0.436	2.31731e-06	0.00168007	0.256787	0.468	0.347	1	0.00168007	2.73509e-10	Ecm29 proteasome adaptor and scaffold [Source:MGI Symbol;Acc:MGI:2140220]
5	R3hdm4	1.40652e-10	0.49985	0.89	0.732	2.38334e-06	8.01972e-06	0.292758	0.865	0.786	0.135894	8.01972e-06	2.81303e-10	R3H domain containing 4 [Source:MGI Symbol;Acc:MGI:1924814]
5	Rbm3	1.54212e-10	0.38909	0.991	0.962	2.61312e-06	5.87755e-09	0.363745	0.992	0.981	9.95951e-05	5.87755e-09	3.08424e-10	RNA binding motif (RNP1, RRM) protein 3 [Source:MGI Symbol;Acc:MGI:1099460]
5	Mtch1	1.66335e-10	0.42051	1	0.945	2.81855e-06	2.90045e-10	0.35693	1	0.965	4.91481e-06	2.90045e-10	3.3267e-10	mitochondrial carrier 1 [Source:MGI Symbol;Acc:MGI:1929261]
5	Pcbp1	1.2747e-09	0.399969	0.954	0.873	2.15998e-05	1.79014e-10	0.344742	0.96	0.935	3.0334e-06	1.2747e-09	3.58029e-10	poly(rC) binding protein 1 [Source:MGI Symbol;Acc:MGI:1345635]
5	Snrpd3	1.93526e-10	0.474168	0.872	0.704	3.2793e-06	1.54478e-06	0.369876	0.794	0.707	0.0261763	1.54478e-06	3.87052e-10	small nuclear ribonucleoprotein D3 [Source:MGI Symbol;Acc:MGI:1914582]
5	Gas7	0.000243829	0.320969	0.752	0.598	1	2.26277e-10	0.407162	1	0.858	3.83426e-06	0.000243829	4.52553e-10	growth arrest specific 7 [Source:MGI Symbol;Acc:MGI:1202388]
5	9530068E07Rik	2.39614e-10	0.494244	0.927	0.86	4.06027e-06	1.20122e-09	0.417262	0.873	0.836	2.03547e-05	1.20122e-09	4.79229e-10	RIKEN cDNA 9530068E07 gene [Source:MGI Symbol;Acc:MGI:2654705]
5	Edem1	2.47989e-10	0.538422	0.725	0.475	4.20217e-06	0.000595577	0.291565	0.421	0.294	1	0.000595577	4.95977e-10	ER degradation enhancer, mannosidase alpha-like 1 [Source:MGI Symbol;Acc:MGI:2180139]
5	Tkt	4.02182e-10	0.516901	0.881	0.715	6.81497e-06	1.18564e-05	0.310549	0.683	0.534	0.200907	1.18564e-05	8.04364e-10	transketolase [Source:MGI Symbol;Acc:MGI:105992]
5	Polr2g	5.40031e-10	0.423424	0.642	0.37	9.15082e-06	0.000247028	0.272782	0.413	0.278	1	0.000247028	1.08006e-09	polymerase (RNA) II (DNA directed) polypeptide G [Source:MGI Symbol;Acc:MGI:1914960]
5	Por	1.16274e-09	0.466048	0.853	0.667	1.97027e-05	0.00310255	0.251154	0.492	0.379	1	0.00310255	2.32548e-09	P450 (cytochrome) oxidoreductase [Source:MGI Symbol;Acc:MGI:97744]
5	Igsf8	1.26744e-09	0.5136	0.872	0.653	2.14768e-05	1.14589e-07	0.403645	0.627	0.405	0.0019417	1.14589e-07	2.53488e-09	immunoglobulin superfamily, member 8 [Source:MGI Symbol;Acc:MGI:2154090]
5	Rab3il1	1.32264e-09	0.454274	0.624	0.362	2.24121e-05	0.0010463	0.254313	0.373	0.248	1	0.0010463	2.64528e-09	RAB3A interacting protein (rabin3)-like 1 [Source:MGI Symbol;Acc:MGI:1922010]
5	Crlf1	1.77049e-06	0.567171	0.606	0.435	0.030001	1.70777e-09	0.255263	0.206	0.063	2.89382e-05	1.77049e-06	3.41554e-09	cytokine receptor-like factor 1 [Source:MGI Symbol;Acc:MGI:1340030]
5	Afap1	0.000140773	0.278206	0.587	0.41	1	1.82237e-09	0.45789	0.802	0.639	3.088e-05	0.000140773	3.64474e-09	actin filament associated protein 1 [Source:MGI Symbol;Acc:MGI:1917542]
5	Lama5	2.18584e-09	0.437359	0.725	0.434	3.70391e-05	3.35689e-08	0.312643	0.595	0.341	0.000568824	3.35689e-08	4.37169e-09	laminin, alpha 5 [Source:MGI Symbol;Acc:MGI:105382]
5	Rnf216	2.48895e-09	0.39118	0.578	0.305	4.21753e-05	5.50024e-06	0.263	0.468	0.276	0.0932016	5.50024e-06	4.97791e-09	ring finger protein 216 [Source:MGI Symbol;Acc:MGI:1344349]
5	Cdh11	2.5473e-09	0.510198	0.78	0.588	4.3164e-05	0.000745695	0.250434	0.786	0.725	1	0.000745695	5.0946e-09	cadherin 11 [Source:MGI Symbol;Acc:MGI:99217]
5	Adamts1	2.7809e-09	0.542583	0.908	0.827	4.71224e-05	5.4674e-05	0.316262	0.881	0.78	0.926452	5.4674e-05	5.5618e-09	a disintegrin-like and metallopeptidase (reprolysin type) with thrombospondin type 1 motif, 1 [Source:MGI Symbol;Acc:MGI:109249]
5	Tmem222	1.63487e-06	0.341313	0.587	0.376	0.0277028	4.0967e-09	0.340035	0.563	0.305	6.94187e-05	1.63487e-06	8.19341e-09	transmembrane protein 222 [Source:MGI Symbol;Acc:MGI:1098568]
5	Chchd2	4.10427e-09	0.35464	1	0.997	6.95469e-05	8.28871e-07	0.286712	1	0.996	0.0140452	8.28871e-07	8.20854e-09	coiled-coil-helix-coiled-coil-helix domain containing 2 [Source:MGI Symbol;Acc:MGI:1261428]
5	Rbck1	5.24424e-09	0.434751	0.752	0.488	8.88636e-05	0.000183163	0.263039	0.595	0.453	1	0.000183163	1.04885e-08	RanBP-type and C3HC4-type zinc finger containing 1 [Source:MGI Symbol;Acc:MGI:1344372]
5	Il6st	5.517e-05	0.290203	0.954	0.882	0.934855	6.28462e-09	0.385274	0.937	0.876	0.000106493	5.517e-05	1.25692e-08	interleukin 6 signal transducer [Source:MGI Symbol;Acc:MGI:96560]
5	Xylt1	8.48217e-09	0.446135	0.514	0.287	0.00014373	0.000587424	0.311929	0.357	0.241	1	0.000587424	1.69643e-08	xylosyltransferase 1 [Source:MGI Symbol;Acc:MGI:2451073]
5	Mindy1	8.68337e-09	0.502458	0.67	0.456	0.00014714	3.8208e-05	0.284625	0.421	0.264	0.647435	3.8208e-05	1.73667e-08	MINDY lysine 48 deubiquitinase 1 [Source:MGI Symbol;Acc:MGI:1922257]
5	Cfap20	2.74562e-06	0.34034	0.633	0.422	0.0465245	1.08522e-08	0.43711	0.714	0.477	0.000183891	2.74562e-06	2.17045e-08	cilia and flagella associated protein 20 [Source:MGI Symbol;Acc:MGI:107428]
5	Nsd1	1.23466e-08	0.382081	0.771	0.501	0.000209213	0.00245525	0.275023	0.595	0.482	1	0.00245525	2.46932e-08	nuclear receptor-binding SET-domain protein 1 [Source:MGI Symbol;Acc:MGI:1276545]
5	Olfml2b	6.29995e-05	0.278461	0.55	0.367	1	1.24274e-08	0.403085	0.683	0.466	0.000210582	6.29995e-05	2.48548e-08	olfactomedin-like 2B [Source:MGI Symbol;Acc:MGI:2443310]
5	Myo9b	1.28854e-08	0.446396	0.752	0.523	0.000218343	3.795e-07	0.355374	0.722	0.502	0.00643062	3.795e-07	2.57708e-08	myosin IXb [Source:MGI Symbol;Acc:MGI:106624]
5	Irf1	0.000610489	0.305184	0.56	0.413	1	1.31456e-08	0.371839	0.46	0.235	0.000222753	0.000610489	2.62913e-08	interferon regulatory factor 1 [Source:MGI Symbol;Acc:MGI:96590]
5	Mbtps1	1.36825e-08	0.427661	0.716	0.479	0.00023185	0.000724883	0.255039	0.738	0.632	1	0.000724883	2.7365e-08	membrane-bound transcription factor peptidase, site 1 [Source:MGI Symbol;Acc:MGI:1927235]
5	Sae1	1.5665e-08	0.431165	0.725	0.487	0.000265443	7.55162e-05	0.268921	0.659	0.487	1	7.55162e-05	3.13299e-08	SUMO1 activating enzyme subunit 1 [Source:MGI Symbol;Acc:MGI:1929264]
5	Sbno2	3.89752e-08	0.510893	0.872	0.69	0.000660434	1.6572e-08	0.367168	0.492	0.262	0.000280812	3.89752e-08	3.31439e-08	strawberry notch 2 [Source:MGI Symbol;Acc:MGI:2448490]
5	Hnrnph2	1.88968e-08	0.439004	0.716	0.509	0.000320207	0.000645449	0.296869	0.659	0.528	1	0.000645449	3.77936e-08	heterogeneous nuclear ribonucleoprotein H2 [Source:MGI Symbol;Acc:MGI:1201779]
5	Ndst1	1.96898e-08	0.429365	0.752	0.523	0.000333644	1.15933e-06	0.388482	0.667	0.495	0.0196449	1.15933e-06	3.93797e-08	N-deacetylase/N-sulfotransferase (heparan glucosaminyl) 1 [Source:MGI Symbol;Acc:MGI:104719]
5	Cnpy2	2.13679e-08	0.498037	0.761	0.585	0.00036208	3.29807e-05	0.327981	0.738	0.681	0.558858	3.29807e-05	4.27359e-08	canopy FGF signaling regulator 2 [Source:MGI Symbol;Acc:MGI:1928477]
5	Rab31	0.000258258	0.319279	0.67	0.576	1	2.31064e-08	0.456436	0.802	0.712	0.000391538	0.000258258	4.62128e-08	RAB31, member RAS oncogene family [Source:MGI Symbol;Acc:MGI:1914603]
5	Aak1	2.41236e-08	0.362903	0.505	0.265	0.000408774	0.000438268	0.257408	0.31	0.185	1	0.000438268	4.82472e-08	AP2 associated kinase 1 [Source:MGI Symbol;Acc:MGI:1098687]
5	Capns1	1.03967e-07	0.344845	1	0.961	0.00176171	2.54343e-08	0.34092	1	0.94	0.000430985	1.03967e-07	5.08687e-08	calpain, small subunit 1 [Source:MGI Symbol;Acc:MGI:88266]
5	Rgmb	2.708e-05	0.307204	0.541	0.373	0.45887	2.84677e-08	0.401995	0.762	0.555	0.000482385	2.708e-05	5.69353e-08	repulsive guidance molecule family member B [Source:MGI Symbol;Acc:MGI:1916049]
5	Il11ra1	3.14426e-08	0.440664	0.972	0.843	0.000532796	3.9677e-06	0.323189	0.952	0.877	0.0672326	3.9677e-06	6.28853e-08	interleukin 11 receptor, alpha chain 1 [Source:MGI Symbol;Acc:MGI:107426]
5	Fam89b	3.76442e-08	0.449898	0.661	0.432	0.000637881	8.18671e-05	0.254443	0.563	0.392	1	8.18671e-05	7.52884e-08	family with sequence similarity 89, member B [Source:MGI Symbol;Acc:MGI:106595]
5	Jtb	6.41757e-08	0.428067	0.752	0.52	0.00108746	0.000175984	0.297148	0.532	0.387	1	0.000175984	1.28351e-07	jumping translocation breakpoint [Source:MGI Symbol;Acc:MGI:1346082]
5	Med24	7.12958e-08	0.416055	0.55	0.339	0.00120811	0.000129502	0.299022	0.484	0.33	1	0.000129502	1.42592e-07	mediator complex subunit 24 [Source:MGI Symbol;Acc:MGI:1344385]
5	Prss23	7.14287e-08	0.455694	0.872	0.655	0.00121036	5.52665e-07	0.324906	0.921	0.819	0.0093649	5.52665e-07	1.42857e-07	protease, serine 23 [Source:MGI Symbol;Acc:MGI:1923703]
5	Kctd2	7.59529e-08	0.408291	0.541	0.317	0.00128702	0.00130334	0.300469	0.429	0.314	1	0.00130334	1.51906e-07	potassium channel tetramerisation domain containing 2 [Source:MGI Symbol;Acc:MGI:1917632]
5	Man2a1	8.41513e-08	0.460046	0.78	0.59	0.00142594	9.13941e-08	0.469371	0.556	0.36	0.00154867	9.13941e-08	1.68303e-07	mannosidase 2, alpha 1 [Source:MGI Symbol;Acc:MGI:104669]
5	Tnpo2	9.37387e-08	0.433242	0.743	0.499	0.0015884	5.65838e-05	0.256484	0.619	0.436	0.958812	5.65838e-05	1.87477e-07	transportin 2 (importin 3, karyopherin beta 2b) [Source:MGI Symbol;Acc:MGI:2384849]
5	Col5a1	0.00167053	0.280194	0.817	0.752	1	9.69869e-08	0.460406	0.952	0.897	0.00164344	0.00167053	1.93974e-07	collagen, type V, alpha 1 [Source:MGI Symbol;Acc:MGI:88457]
5	Ctsz	9.80066e-08	0.411062	0.945	0.875	0.00166072	4.70784e-05	0.263554	0.921	0.878	0.797744	4.70784e-05	1.96013e-07	cathepsin Z [Source:MGI Symbol;Acc:MGI:1891190]
5	Sumo2	1.02536e-07	0.425218	0.872	0.798	0.00173747	9.96534e-06	0.32854	0.825	0.859	0.168863	9.96534e-06	2.05072e-07	small ubiquitin-like modifier 2 [Source:MGI Symbol;Acc:MGI:2158813]
5	Eid1	1.05385e-07	0.451196	0.734	0.514	0.00178574	1.9083e-07	0.408764	0.762	0.691	0.00323361	1.9083e-07	2.10769e-07	EP300 interacting inhibitor of differentiation 1 [Source:MGI Symbol;Acc:MGI:1889651]
5	Arhgdib	0.00025638	0.338003	0.771	0.7	1	1.38718e-07	0.37061	0.627	0.402	0.00235058	0.00025638	2.77436e-07	Rho, GDP dissociation inhibitor (GDI) beta [Source:MGI Symbol;Acc:MGI:101940]
5	Coro1a	1.40671e-07	0.476034	0.78	0.591	0.00238366	3.13782e-07	0.42846	0.595	0.365	0.00531704	3.13782e-07	2.81341e-07	coronin, actin binding protein 1A [Source:MGI Symbol;Acc:MGI:1345961]
5	Itfg1	1.46111e-07	0.430336	0.67	0.441	0.00247586	1.90916e-05	0.292479	0.611	0.428	0.323507	1.90916e-05	2.92223e-07	integrin alpha FG-GAP repeat containing 1 [Source:MGI Symbol;Acc:MGI:106419]
5	Cc2d1b	1.54749e-07	0.364801	0.587	0.348	0.00262221	0.000427632	0.265018	0.46	0.319	1	0.000427632	3.09497e-07	coiled-coil and C2 domain containing 1B [Source:MGI Symbol;Acc:MGI:2443076]
5	Wif1	2.0858e-07	0.547724	0.734	0.581	0.00353439	3.06355e-07	0.261499	0.278	0.118	0.00519119	3.06355e-07	4.17161e-07	Wnt inhibitory factor 1 [Source:MGI Symbol;Acc:MGI:1344332]
5	Nfe2l2	0.000193425	0.309714	0.642	0.475	1	2.68742e-07	0.351279	0.595	0.366	0.00455383	0.000193425	5.37484e-07	nuclear factor, erythroid derived 2, like 2 [Source:MGI Symbol;Acc:MGI:108420]
5	Klf5	4.4225e-07	0.474944	0.734	0.534	0.00749392	2.39572e-06	0.571513	0.603	0.448	0.0405954	2.39572e-06	8.84499e-07	Kruppel-like factor 5 [Source:MGI Symbol;Acc:MGI:1338056]
5	Marveld1	0.000245156	0.326722	0.725	0.581	1	4.50919e-07	0.423066	0.778	0.659	0.00764082	0.000245156	9.01838e-07	MARVEL (membrane-associating) domain containing 1 [Source:MGI Symbol;Acc:MGI:2147570]
5	Cavin1	5.13437e-07	0.375083	0.972	0.909	0.00870018	6.35511e-05	0.308187	1	0.945	1	6.35511e-05	1.02687e-06	caveolae associated 1 [Source:MGI Symbol;Acc:MGI:1277968]
5	Numa1	5.87786e-07	0.38893	0.789	0.57	0.00996003	3.51302e-05	0.308834	0.563	0.413	0.595282	3.51302e-05	1.17557e-06	nuclear mitotic apparatus protein 1 [Source:MGI Symbol;Acc:MGI:2443665]
5	Slc39a7	6.38739e-07	0.374085	0.835	0.676	0.0108234	3.73133e-06	0.295685	0.984	0.843	0.0632274	3.73133e-06	1.27748e-06	solute carrier family 39 (zinc transporter), member 7 [Source:MGI Symbol;Acc:MGI:95909]
5	Arpc4	8.38e-07	0.406655	0.872	0.849	0.0141999	1.37831e-06	0.275358	0.921	0.859	0.0233555	1.37831e-06	1.676e-06	actin related protein 2/3 complex, subunit 4 [Source:MGI Symbol;Acc:MGI:1915339]
5	Polr2e	8.51129e-07	0.429868	0.761	0.609	0.0144224	6.92077e-06	0.297655	0.73	0.534	0.117272	6.92077e-06	1.70226e-06	polymerase (RNA) II (DNA directed) polypeptide E [Source:MGI Symbol;Acc:MGI:1913670]
5	Bud31	0.00150902	0.287518	0.578	0.474	1	9.18599e-07	0.335556	0.667	0.458	0.0155657	0.00150902	1.8372e-06	BUD31 homolog [Source:MGI Symbol;Acc:MGI:2141291]
5	Ehmt2	1.01828e-06	0.331446	0.697	0.471	0.0172548	2.02328e-05	0.365828	0.69	0.557	0.342845	2.02328e-05	2.03656e-06	euchromatic histone lysine N-methyltransferase 2 [Source:MGI Symbol;Acc:MGI:2148922]
5	Arsb	1.24539e-06	0.259896	0.514	0.283	0.0211031	6.70111e-06	0.273861	0.54	0.342	0.11355	6.70111e-06	2.49078e-06	arylsulfatase B [Source:MGI Symbol;Acc:MGI:88075]
5	Cxcl14	0.0910358	0.254469	0.734	0.7	1	2.41988e-06	0.456166	0.611	0.427	0.0410049	0.0910358	4.83976e-06	chemokine (C-X-C motif) ligand 14 [Source:MGI Symbol;Acc:MGI:1888514]
5	Serp1	3.24235e-06	0.344539	0.917	0.806	0.0549417	1.05242e-05	0.322751	0.802	0.779	0.178332	1.05242e-05	6.48469e-06	stress-associated endoplasmic reticulum protein 1 [Source:MGI Symbol;Acc:MGI:92638]
5	Sh3pxd2b	0.000100393	0.3048	0.596	0.432	1	3.99825e-06	0.352236	0.627	0.451	0.0677503	0.000100393	7.99648e-06	SH3 and PX domains 2B [Source:MGI Symbol;Acc:MGI:2442062]
5	Hexa	3.8979e-05	0.288234	0.89	0.768	0.660499	4.67373e-06	0.284188	0.881	0.821	0.0791963	3.8979e-05	9.34744e-06	hexosaminidase A [Source:MGI Symbol;Acc:MGI:96073]
5	Irgq	0.000128769	0.279621	0.523	0.36	1	5.4169e-06	0.349628	0.563	0.374	0.0917893	0.000128769	1.08338e-05	immunity-related GTPase family, Q [Source:MGI Symbol;Acc:MGI:2667176]
5	P2rx4	6.35217e-06	0.374763	0.67	0.486	0.107638	7.88409e-06	0.34692	0.556	0.373	0.133596	7.88409e-06	1.27043e-05	purinergic receptor P2X, ligand-gated ion channel 4 [Source:MGI Symbol;Acc:MGI:1338859]
5	C1qtnf6	6.67432e-06	0.385969	0.752	0.573	0.113096	1.16512e-05	0.299533	0.897	0.831	0.197429	1.16512e-05	1.33486e-05	C1q and tumor necrosis factor related protein 6 [Source:MGI Symbol;Acc:MGI:1919959]
5	Hnrnpc	6.7416e-06	0.357453	0.743	0.579	0.114236	0.000423255	0.26575	0.73	0.681	1	0.000423255	1.34832e-05	heterogeneous nuclear ribonucleoprotein C [Source:MGI Symbol;Acc:MGI:107795]
5	Zmat2	7.19518e-06	0.359638	0.789	0.609	0.121922	2.5445e-05	0.289209	0.722	0.544	0.431165	2.5445e-05	1.43903e-05	zinc finger, matrin type 2 [Source:MGI Symbol;Acc:MGI:1913742]
5	Rhoj	0.000800182	0.262734	0.752	0.592	1	7.98221e-06	0.316688	0.802	0.722	0.135258	0.000800182	1.59643e-05	ras homolog family member J [Source:MGI Symbol;Acc:MGI:1931551]
5	Srp14	8.06797e-06	0.426304	0.835	0.74	0.136712	3.89234e-05	0.29623	0.714	0.562	0.659557	3.89234e-05	1.61359e-05	signal recognition particle 14 [Source:MGI Symbol;Acc:MGI:107169]
5	Tcirg1	8.70024e-06	0.344097	0.706	0.541	0.147426	0.000300732	0.270065	0.667	0.521	1	0.000300732	1.74004e-05	T cell, immune regulator 1, ATPase, H+ transporting, lysosomal V0 protein A3 [Source:MGI Symbol;Acc:MGI:1350931]
5	Sept9	9.51047e-06	0.460915	0.761	0.672	0.161155	8.60211e-05	0.250934	0.976	0.869	1	8.60211e-05	1.90209e-05	NA
5	Galnt2	1.10265e-05	0.371296	0.67	0.48	0.186844	0.000356443	0.322837	0.516	0.399	1	0.000356443	2.20529e-05	polypeptide N-acetylgalactosaminyltransferase 2 [Source:MGI Symbol;Acc:MGI:894694]
5	Yipf3	1.12567e-05	0.328671	0.679	0.505	0.190745	2.47333e-05	0.345227	0.595	0.446	0.419107	2.47333e-05	2.25133e-05	Yip1 domain family, member 3 [Source:MGI Symbol;Acc:MGI:106280]
5	Mapk3	7.39701e-05	0.295794	0.899	0.84	1	1.91132e-05	0.273961	0.817	0.755	0.323873	7.39701e-05	3.8226e-05	mitogen-activated protein kinase 3 [Source:MGI Symbol;Acc:MGI:1346859]
5	Tm9sf2	2.50639e-05	0.326465	0.771	0.656	0.424708	2.53519e-05	0.319477	0.579	0.437	0.429589	2.53519e-05	5.01272e-05	transmembrane 9 superfamily member 2 [Source:MGI Symbol;Acc:MGI:1915309]
5	Cdc26	2.75625e-05	0.3106	0.569	0.38	0.467047	7.31391e-05	0.268192	0.611	0.433	1	7.31391e-05	5.51243e-05	cell division cycle 26 [Source:MGI Symbol;Acc:MGI:1913690]
5	Agpat1	9.29919e-05	0.300124	0.468	0.324	1	3.09172e-05	0.26663	0.587	0.404	0.523892	9.29919e-05	6.18334e-05	1-acylglycerol-3-phosphate O-acyltransferase 1 (lysophosphatidic acid acyltransferase, alpha) [Source:MGI Symbol;Acc:MGI:1932075]
5	C1qa	0.000194298	0.270746	0.89	0.799	1	3.24366e-05	0.357993	0.77	0.665	0.549638	0.000194298	6.48721e-05	complement component 1, q subcomponent, alpha polypeptide [Source:MGI Symbol;Acc:MGI:88223]
5	Bnip2	0.00463812	0.270395	0.651	0.578	1	3.44777e-05	0.267283	0.802	0.642	0.584225	0.00463812	6.89543e-05	BCL2/adenovirus E1B interacting protein 2 [Source:MGI Symbol;Acc:MGI:109327]
5	Hnrnpd	8.70496e-05	0.281791	0.771	0.597	1	3.51408e-05	0.290699	0.786	0.68	0.595461	8.70496e-05	7.02804e-05	heterogeneous nuclear ribonucleoprotein D [Source:MGI Symbol;Acc:MGI:101947]
5	Txndc12	4.0501e-05	0.263538	0.55	0.349	0.68629	0.00160029	0.261042	0.532	0.418	1	0.00160029	8.10004e-05	thioredoxin domain containing 12 (endoplasmic reticulum) [Source:MGI Symbol;Acc:MGI:1913323]
5	Dnajc7	0.00285749	0.250581	0.468	0.349	1	5.755e-05	0.300342	0.492	0.332	0.975185	0.00285749	0.000115097	DnaJ heat shock protein family (Hsp40) member C7 [Source:MGI Symbol;Acc:MGI:1928373]
5	Plod2	7.47033e-05	0.268876	0.413	0.25	1	0.000289137	0.264994	0.484	0.325	1	0.000289137	0.000149401	procollagen lysine, 2-oxoglutarate 5-dioxygenase 2 [Source:MGI Symbol;Acc:MGI:1347007]
5	Actr2	7.7199e-05	0.330508	0.844	0.753	1	7.52467e-05	0.274493	0.73	0.565	1	7.7199e-05	0.000150488	ARP2 actin-related protein 2 [Source:MGI Symbol;Acc:MGI:1913963]
5	Drap1	0.000157032	0.287302	0.78	0.696	1	0.000186769	0.307307	0.603	0.48	1	0.000186769	0.00031404	Dr1 associated protein 1 (negative cofactor 2 alpha) [Source:MGI Symbol;Acc:MGI:1913806]
5	Ptgfrn	0.000756703	0.276716	0.606	0.477	1	0.00022079	0.269483	0.563	0.406	1	0.000756703	0.000441532	prostaglandin F2 receptor negative regulator [Source:MGI Symbol;Acc:MGI:1277114]
5	Timm10b	0.000268299	0.284165	0.661	0.491	1	0.000370839	0.275276	0.651	0.515	1	0.000370839	0.000536527	translocase of inner mitochondrial membrane 10B [Source:MGI Symbol;Acc:MGI:1315196]
5	Tsc22d3	0.000808983	0.275855	0.936	0.836	1	0.0030888	0.308356	0.698	0.619	1	0.0030888	0.00161731	TSC22 domain family, member 3 [Source:MGI Symbol;Acc:MGI:1196284]
5	Nkd2	0.00134165	0.259975	0.495	0.355	1	0.000899766	0.276679	0.794	0.677	1	0.00134165	0.00179872	naked cuticle 2 [Source:MGI Symbol;Acc:MGI:1919543]
5	Cct8	0.00291287	0.303191	0.752	0.699	1	0.00336039	0.260556	0.659	0.614	1	0.00336039	0.00581725	chaperonin containing Tcp1, subunit 8 (theta) [Source:MGI Symbol;Acc:MGI:107183]
5	Lipe	0.0147634	0.285389	0.523	0.417	1	0.00759165	0.250326	0.286	0.19	1	0.0147634	0.0151257	lipase, hormone sensitive [Source:MGI Symbol;Acc:MGI:96790]
5	Igha	0.0231404	0.34726	0.606	0.501	1	0.0163572	0.314965	0.159	0.092	1	0.0231404	0.0324468	immunoglobulin heavy constant alpha [Source:MGI Symbol;Acc:MGI:96444]
6	Retnla	0.0148296	0.70044	0.5	0.292	1	2.01703e-63	1.61458	0.722	0.199	3.41786e-59	0.0148296	4.03406e-63	resistin like alpha [Source:MGI Symbol;Acc:MGI:1888504]
6	Col1a1	7.17978e-12	1.42477	1	0.976	1.21661e-07	4.78235e-57	1.02532	1	0.992	8.10369e-53	7.17978e-12	9.5647e-57	collagen, type I, alpha 1 [Source:MGI Symbol;Acc:MGI:88467]
6	Mfap4	2.17462e-13	0.773216	0.633	0.15	3.6849e-09	7.49635e-57	1.05235	0.706	0.202	1.27026e-52	2.17462e-13	1.49927e-56	microfibrillar-associated protein 4 [Source:MGI Symbol;Acc:MGI:1342276]
6	Dlk1	1.06378e-06	0.514897	0.367	0.098	0.0180258	1.53812e-56	0.534119	0.353	0.038	2.60635e-52	1.06378e-06	3.07624e-56	delta like non-canonical Notch ligand 1 [Source:MGI Symbol;Acc:MGI:94900]
6	Cd93	0.0101683	0.576701	0.6	0.405	1	3.81125e-55	1.23004	0.781	0.282	6.45816e-51	0.0101683	7.6225e-55	CD93 antigen [Source:MGI Symbol;Acc:MGI:106664]
6	Meg3	1.60082e-07	0.932516	0.5	0.166	0.0027126	2.23542e-53	1.04735	0.92	0.395	3.78792e-49	1.60082e-07	4.47084e-53	maternally expressed 3 [Source:MGI Symbol;Acc:MGI:1202886]
6	Cdh5	0.0119276	0.310873	0.333	0.171	1	1.20051e-52	0.888632	0.658	0.188	2.03426e-48	0.0119276	2.40102e-52	cadherin 5 [Source:MGI Symbol;Acc:MGI:105057]
6	Cldn5	0.00515784	0.663057	0.367	0.188	1	1.49688e-45	0.839952	0.508	0.122	2.53647e-41	0.00515784	2.99376e-45	claudin 5 [Source:MGI Symbol;Acc:MGI:1276112]
6	C1qtnf9	0.000751351	0.268508	0.233	0.071	1	2.09783e-43	0.534389	0.39	0.068	3.55477e-39	0.000751351	4.19565e-43	C1q and tumor necrosis factor related protein 9 [Source:MGI Symbol;Acc:MGI:3045252]
6	Pecam1	8.61889e-08	0.888336	0.633	0.266	0.00146047	2.4275e-42	0.799546	0.594	0.175	4.1134e-38	8.61889e-08	4.855e-42	platelet/endothelial cell adhesion molecule 1 [Source:MGI Symbol;Acc:MGI:97537]
6	Col4a1	3.24871e-07	0.847265	1	0.812	0.00550493	2.70186e-41	0.712317	1	0.962	4.57831e-37	3.24871e-07	5.40373e-41	collagen, type IV, alpha 1 [Source:MGI Symbol;Acc:MGI:88454]
6	Mest	0.000185818	0.627476	0.467	0.209	1	5.83854e-40	0.828019	0.722	0.277	9.8934e-36	0.000185818	1.16771e-39	mesoderm specific transcript [Source:MGI Symbol;Acc:MGI:96968]
6	Col6a3	1.64475e-08	1.09189	0.933	0.728	0.000278702	6.70563e-40	0.9552	0.979	0.836	1.13627e-35	1.64475e-08	1.34113e-39	collagen, type VI, alpha 3 [Source:MGI Symbol;Acc:MGI:88461]
6	Col1a2	2.19537e-12	1.50261	1	0.959	3.72005e-08	1.88453e-39	0.659881	1	0.987	3.19334e-35	2.19537e-12	3.76907e-39	collagen, type I, alpha 2 [Source:MGI Symbol;Acc:MGI:88468]
6	Col14a1	1.90409e-06	0.779194	0.7	0.338	0.0322649	2.84808e-39	0.887542	0.93	0.596	4.82606e-35	1.90409e-06	5.69615e-39	collagen, type XIV, alpha 1 [Source:MGI Symbol;Acc:MGI:1341272]
6	Rian	1.27299e-08	0.420332	0.267	0.044	0.000215708	7.62266e-39	0.545677	0.492	0.124	1.29166e-34	1.27299e-08	1.52453e-38	RNA imprinted and accumulated in nucleus [Source:MGI Symbol;Acc:MGI:1922995]
6	Mfap5	3.66087e-08	0.859772	0.667	0.268	0.000620334	1.07779e-38	0.851629	0.765	0.335	1.82632e-34	3.66087e-08	2.15558e-38	microfibrillar associated protein 5 [Source:MGI Symbol;Acc:MGI:1354387]
6	Thy1	2.05665e-06	0.851662	0.933	0.719	0.03485	1.59582e-36	0.9112	0.952	0.812	2.70411e-32	2.05665e-06	3.19164e-36	thymus cell antigen 1, theta [Source:MGI Symbol;Acc:MGI:98747]
6	Ckap4	7.80508e-05	0.559354	0.633	0.33	1	3.77881e-35	0.787692	0.861	0.489	6.4032e-31	7.80508e-05	7.55763e-35	cytoskeleton-associated protein 4 [Source:MGI Symbol;Acc:MGI:2444926]
6	Myadm	2.53287e-10	0.837147	0.9	0.407	4.29195e-06	6.42624e-34	0.769407	0.754	0.367	1.08893e-29	2.53287e-10	1.28525e-33	myeloid-associated differentiation marker [Source:MGI Symbol;Acc:MGI:1355332]
6	Loxl1	9.13193e-05	0.793549	0.7	0.483	1	1.57978e-33	0.937223	0.818	0.474	2.67694e-29	9.13193e-05	3.15956e-33	lysyl oxidase-like 1 [Source:MGI Symbol;Acc:MGI:106096]
6	Gdf10	1.0409e-05	0.415037	0.3	0.078	0.176381	7.65586e-33	0.558527	0.529	0.164	1.29728e-28	1.0409e-05	1.53117e-32	growth differentiation factor 10 [Source:MGI Symbol;Acc:MGI:95684]
6	Rasip1	4.2728e-05	0.517812	0.367	0.125	0.724027	1.02556e-32	0.461461	0.412	0.099	1.73781e-28	4.2728e-05	2.05111e-32	Ras interacting protein 1 [Source:MGI Symbol;Acc:MGI:1917153]
6	Zim1	7.33169e-11	0.582412	0.433	0.085	1.24236e-06	1.28973e-31	0.444045	0.422	0.108	2.18545e-27	7.33169e-11	2.57946e-31	zinc finger, imprinted 1 [Source:MGI Symbol;Acc:MGI:1341879]
6	C1qc	0.000593156	0.77357	0.767	0.518	1	5.57368e-31	0.762106	0.829	0.443	9.4446e-27	0.000593156	1.11474e-30	complement component 1, q subcomponent, C chain [Source:MGI Symbol;Acc:MGI:88225]
6	Col6a2	0.000132956	0.785191	0.967	0.828	1	1.12374e-30	0.677573	1	0.912	1.90418e-26	0.000132956	2.24749e-30	collagen, type VI, alpha 2 [Source:MGI Symbol;Acc:MGI:88460]
6	Clec10a	7.39783e-07	1.31072	0.633	0.278	0.0125356	5.021e-30	0.585413	0.513	0.165	8.50808e-26	7.39783e-07	1.0042e-29	C-type lectin domain family 10, member A [Source:MGI Symbol;Acc:MGI:96975]
6	Adgrl4	1.31161e-07	0.265373	0.267	0.048	0.00222252	1.28383e-29	0.321658	0.262	0.044	2.17545e-25	1.31161e-07	2.56766e-29	adhesion G protein-coupled receptor L4 [Source:MGI Symbol;Acc:MGI:2655562]
6	Robo4	0.00151212	0.257241	0.233	0.075	1	1.60456e-29	0.386002	0.305	0.061	2.71892e-25	0.00151212	3.20912e-29	roundabout guidance receptor 4 [Source:MGI Symbol;Acc:MGI:1921394]
6	Mrc2	0.00140267	0.422455	0.5	0.258	1	2.27327e-29	0.625321	0.775	0.355	3.85205e-25	0.00140267	4.54653e-29	mannose receptor, C type 2 [Source:MGI Symbol;Acc:MGI:107818]
6	Ebf1	0.000274037	0.409604	0.533	0.247	1	3.66006e-29	0.56347	0.588	0.215	6.20196e-25	0.000274037	7.32011e-29	early B cell factor 1 [Source:MGI Symbol;Acc:MGI:95275]
6	Col6a6	2.1607e-13	0.656541	0.467	0.082	3.6613e-09	4.83228e-29	0.427095	0.31	0.063	8.18829e-25	2.1607e-13	9.66456e-29	collagen, type VI, alpha 6 [Source:MGI Symbol;Acc:MGI:2444259]
6	Actb	3.1525e-07	0.381197	1	1	0.00534191	5.78276e-29	0.340867	1	1	9.79889e-25	3.1525e-07	1.15655e-28	actin, beta [Source:MGI Symbol;Acc:MGI:87904]
6	Lsp1	1.28099e-07	0.546381	0.767	0.34	0.00217064	9.59099e-29	0.649002	0.578	0.218	1.62519e-24	1.28099e-07	1.9182e-28	lymphocyte specific 1 [Source:MGI Symbol;Acc:MGI:96832]
6	Cygb	1.39535e-06	0.802887	0.767	0.445	0.0236442	2.10156e-28	0.67109	0.93	0.624	3.56109e-24	1.39535e-06	4.20311e-28	cytoglobin [Source:MGI Symbol;Acc:MGI:2149481]
6	Lum	2.34218e-07	1.37752	0.833	0.578	0.00396882	2.9727e-28	0.678799	0.995	0.91	5.03724e-24	2.34218e-07	5.9454e-28	lumican [Source:MGI Symbol;Acc:MGI:109347]
6	Dpep1	3.53377e-10	0.917106	0.7	0.251	5.98797e-06	9.47193e-28	0.576067	0.743	0.337	1.60502e-23	3.53377e-10	1.89439e-27	dipeptidase 1 [Source:MGI Symbol;Acc:MGI:94917]
6	Cilp	1.41176e-06	0.865964	0.467	0.153	0.0239223	2.82927e-27	0.479135	0.374	0.095	4.7942e-23	1.41176e-06	5.65855e-27	cartilage intermediate layer protein, nucleotide pyrophosphohydrolase [Source:MGI Symbol;Acc:MGI:2444507]
6	S1pr1	1.12707e-06	0.4515	0.333	0.084	0.0190982	3.36783e-27	0.337063	0.262	0.048	5.7068e-23	1.12707e-06	6.73567e-27	sphingosine-1-phosphate receptor 1 [Source:MGI Symbol;Acc:MGI:1096355]
6	Igf1	0.00268176	0.390963	0.633	0.392	1	1.70414e-26	0.674671	0.893	0.584	2.88766e-22	0.00268176	3.40827e-26	insulin-like growth factor 1 [Source:MGI Symbol;Acc:MGI:96432]
6	Serpinh1	0.00784778	0.507069	0.767	0.73	1	1.88489e-26	0.630482	1	0.944	3.19394e-22	0.00784778	3.76977e-26	serine (or cysteine) peptidase inhibitor, clade H, member 1 [Source:MGI Symbol;Acc:MGI:88283]
6	Ehd2	1.19854e-05	0.642672	0.767	0.458	0.203092	1.99807e-26	0.602252	0.92	0.682	3.38574e-22	1.19854e-05	3.99615e-26	EH-domain containing 2 [Source:MGI Symbol;Acc:MGI:2154274]
6	Egfl7	0.00158387	0.45197	0.5	0.259	1	3.49173e-26	0.543188	0.556	0.202	5.91674e-22	0.00158387	6.98347e-26	EGF-like domain 7 [Source:MGI Symbol;Acc:MGI:2449923]
6	Fstl1	0.000125001	0.807759	0.8	0.725	1	9.04459e-26	0.618933	0.979	0.905	1.53261e-21	0.000125001	1.80892e-25	follistatin-like 1 [Source:MGI Symbol;Acc:MGI:102793]
6	Meox2	3.81226e-12	0.48011	0.4	0.067	6.45988e-08	1.45086e-25	0.493482	0.594	0.233	2.45848e-21	3.81226e-12	2.90171e-25	mesenchyme homeobox 2 [Source:MGI Symbol;Acc:MGI:103219]
6	Crip1	1.41508e-08	0.911923	0.967	0.962	0.000239786	1.74412e-25	0.612825	1	0.95	2.95541e-21	1.41508e-08	3.48823e-25	cysteine-rich protein 1 (intestinal) [Source:MGI Symbol;Acc:MGI:88501]
6	C1qb	0.0105781	0.467442	0.7	0.531	1	2.9741e-25	0.636769	0.866	0.493	5.03961e-21	0.0105781	5.9482e-25	complement component 1, q subcomponent, beta polypeptide [Source:MGI Symbol;Acc:MGI:88224]
6	Tie1	0.0481234	0.25871	0.233	0.118	1	3.75006e-25	0.35002	0.321	0.077	6.35448e-21	0.0481234	7.50012e-25	tyrosine kinase with immunoglobulin-like and EGF-like domains 1 [Source:MGI Symbol;Acc:MGI:99906]
6	Ccdc80	4.58106e-08	1.0071	0.833	0.47	0.00077626	3.79622e-25	0.552081	0.786	0.41	6.43269e-21	4.58106e-08	7.59243e-25	coiled-coil domain containing 80 [Source:MGI Symbol;Acc:MGI:1915146]
6	Mrc1	6.46129e-05	0.989306	0.767	0.532	1	1.35085e-24	0.661015	0.631	0.288	2.28901e-20	6.46129e-05	2.7017e-24	mannose receptor, C type 1 [Source:MGI Symbol;Acc:MGI:97142]
6	Bicc1	4.57555e-06	0.425764	0.633	0.258	0.0775327	4.93158e-24	0.532446	0.727	0.35	8.35656e-20	4.57555e-06	9.86316e-24	BicC family RNA binding protein 1 [Source:MGI Symbol;Acc:MGI:1933388]
6	Tceal9	0.00362673	0.348529	0.633	0.399	1	7.97475e-24	0.539579	0.914	0.546	1.35132e-19	0.00362673	1.59495e-23	transcription elongation factor A like 9 [Source:MGI Symbol;Acc:MGI:109567]
6	Plxnd1	0.0102137	0.394226	0.7	0.496	1	1.79276e-23	0.558254	0.701	0.34	3.03782e-19	0.0102137	3.58551e-23	plexin D1 [Source:MGI Symbol;Acc:MGI:2154244]
6	Fli1	1.58839e-10	0.503715	0.5	0.115	2.69153e-06	3.01246e-23	0.345368	0.316	0.08	5.10461e-19	1.58839e-10	6.02491e-23	Friend leukemia integration 1 [Source:MGI Symbol;Acc:MGI:95554]
6	Col5a1	1.47412e-08	1.01847	0.933	0.753	0.00024979	7.30383e-23	0.55164	0.989	0.89	1.23763e-18	1.47412e-08	1.46077e-22	collagen, type V, alpha 1 [Source:MGI Symbol;Acc:MGI:88457]
6	Ctla2a	2.7931e-07	0.738757	0.533	0.184	0.0047329	1.01669e-22	0.620059	0.417	0.142	1.72279e-18	2.7931e-07	2.03339e-22	cytotoxic T lymphocyte-associated protein 2 alpha [Source:MGI Symbol;Acc:MGI:88554]
6	Tspan11	9.99174e-06	0.393836	0.633	0.258	0.16931	1.30518e-22	0.55413	0.845	0.464	2.21163e-18	9.99174e-06	2.61036e-22	tetraspanin 11 [Source:MGI Symbol;Acc:MGI:1915748]
6	Sept11	0.000698848	0.432466	0.8	0.585	1	1.46841e-22	0.566875	0.914	0.682	2.48823e-18	0.000698848	2.93683e-22	NA
6	Cdh13	0.0198795	0.268352	0.4	0.219	1	1.61004e-22	0.412799	0.38	0.115	2.72822e-18	0.0198795	3.22009e-22	cadherin 13 [Source:MGI Symbol;Acc:MGI:99551]
6	Col6a1	2.83058e-07	0.945932	0.967	0.895	0.00479641	1.73938e-22	0.71984	0.995	0.914	2.94737e-18	2.83058e-07	3.47875e-22	collagen, type VI, alpha 1 [Source:MGI Symbol;Acc:MGI:88459]
6	Vasn	0.0409024	0.335044	0.4	0.26	1	2.01638e-22	0.508698	0.556	0.231	3.41676e-18	0.0409024	4.03276e-22	vasorin [Source:MGI Symbol;Acc:MGI:2177651]
6	Rgs5	0.00263653	0.484012	0.467	0.251	1	3.26737e-22	0.785706	0.572	0.251	5.53656e-18	0.00263653	6.53474e-22	regulator of G-protein signaling 5 [Source:MGI Symbol;Acc:MGI:1098434]
6	Hba-a2	0.0012154	2.05598	0.6	0.414	1	6.90513e-22	1.03237	0.658	0.351	1.17007e-17	0.0012154	1.38103e-21	hemoglobin alpha, adult chain 2 [Source:MGI Symbol;Acc:MGI:96016]
6	Pdgfrb	0.000297366	0.472904	0.667	0.359	1	7.55078e-22	0.505981	0.631	0.294	1.27948e-17	0.000297366	1.51016e-21	platelet derived growth factor receptor, beta polypeptide [Source:MGI Symbol;Acc:MGI:97531]
6	C1qa	0.0108454	0.733816	0.9	0.804	1	3.7053e-21	0.837504	0.866	0.649	6.27863e-17	0.0108454	7.4106e-21	complement component 1, q subcomponent, alpha polypeptide [Source:MGI Symbol;Acc:MGI:88223]
6	Crtap	0.0186027	0.347822	0.567	0.415	1	4.97344e-21	0.486112	0.829	0.464	8.42749e-17	0.0186027	9.94688e-21	cartilage associated protein [Source:MGI Symbol;Acc:MGI:1891221]
6	F13a1	1.78149e-07	1.2068	0.6	0.248	0.00301874	7.89016e-21	0.490818	0.54	0.224	1.33699e-16	1.78149e-07	1.57803e-20	coagulation factor XIII, A1 subunit [Source:MGI Symbol;Acc:MGI:1921395]
6	Prcp	0.000917957	0.321928	0.4	0.172	1	8.76247e-21	0.366468	0.406	0.137	1.4848e-16	0.000917957	1.75249e-20	prolylcarboxypeptidase (angiotensinase C) [Source:MGI Symbol;Acc:MGI:1919711]
6	Prrx1	1.9409e-05	0.662272	0.733	0.402	0.328886	1.27643e-20	0.520695	0.679	0.352	2.1629e-16	1.9409e-05	2.55285e-20	paired related homeobox 1 [Source:MGI Symbol;Acc:MGI:97712]
6	Tagln2	0.000800037	0.462308	0.933	0.816	1	1.33713e-20	0.496786	1	0.963	2.26577e-16	0.000800037	2.67427e-20	transgelin 2 [Source:MGI Symbol;Acc:MGI:1312985]
6	Adam15	0.000104315	0.617923	0.933	0.639	1	1.99173e-20	0.47402	0.69	0.339	3.37498e-16	0.000104315	3.98346e-20	a disintegrin and metallopeptidase domain 15 (metargidin) [Source:MGI Symbol;Acc:MGI:1333882]
6	Lrrc17	0.000731045	0.292634	0.433	0.181	1	2.84326e-20	0.470124	0.567	0.247	4.81791e-16	0.000731045	5.68653e-20	leucine rich repeat containing 17 [Source:MGI Symbol;Acc:MGI:1921761]
6	Epas1	1.24201e-07	0.750268	0.833	0.437	0.00210458	7.55089e-20	0.612736	0.545	0.251	1.2795e-15	1.24201e-07	1.51018e-19	endothelial PAS domain protein 1 [Source:MGI Symbol;Acc:MGI:109169]
6	Fkbp9	9.93956e-05	0.56865	0.667	0.392	1	9.33674e-20	0.483683	0.872	0.546	1.58211e-15	9.93956e-05	1.86735e-19	FK506 binding protein 9 [Source:MGI Symbol;Acc:MGI:1350921]
6	Vcam1	0.00258631	0.313178	0.467	0.235	1	1.04042e-19	0.377883	0.444	0.168	1.76299e-15	0.00258631	2.08084e-19	vascular cell adhesion molecule 1 [Source:MGI Symbol;Acc:MGI:98926]
6	Esam	0.000864776	0.316982	0.3	0.111	1	1.95929e-19	0.387264	0.31	0.091	3.32002e-15	0.000864776	3.91858e-19	endothelial cell-specific adhesion molecule [Source:MGI Symbol;Acc:MGI:1916774]
6	Mmrn2	8.13099e-09	0.661677	0.5	0.14	0.00013778	4.54178e-19	0.390053	0.337	0.105	7.69605e-15	8.13099e-09	9.08356e-19	multimerin 2 [Source:MGI Symbol;Acc:MGI:2385618]
6	Ccn2	0.00823191	0.399346	0.7	0.535	1	5.45607e-19	0.533371	0.54	0.24	9.24531e-15	0.00823191	1.09121e-18	cellular communication network factor 2 [Source:MGI Symbol;Acc:MGI:95537]
6	C5ar1	1.68625e-06	0.523661	0.4	0.123	0.0285735	7.65584e-19	0.287133	0.23	0.053	1.29728e-14	1.68625e-06	1.53117e-18	complement component 5a receptor 1 [Source:MGI Symbol;Acc:MGI:88232]
6	Dab2	0.000766824	0.560992	0.5	0.258	1	1.21078e-18	0.38651	0.535	0.226	2.05166e-14	0.000766824	2.42155e-18	disabled 2, mitogen-responsive phosphoprotein [Source:MGI Symbol;Acc:MGI:109175]
6	Col4a2	0.000200295	0.528293	1	0.825	1	1.79765e-18	0.46705	1	0.934	3.04611e-14	0.000200295	3.59529e-18	collagen, type IV, alpha 2 [Source:MGI Symbol;Acc:MGI:88455]
6	Mfap2	0.0004615	0.382344	0.467	0.21	1	2.04495e-18	0.491412	0.62	0.31	3.46517e-14	0.0004615	4.08991e-18	microfibrillar-associated protein 2 [Source:MGI Symbol;Acc:MGI:99559]
6	Dpysl3	4.12432e-06	0.488741	0.667	0.288	0.0698866	3.5689e-18	0.452496	0.722	0.389	6.0475e-14	4.12432e-06	7.1378e-18	dihydropyrimidinase-like 3 [Source:MGI Symbol;Acc:MGI:1349762]
6	H19	3.60639e-05	0.460974	0.433	0.151	0.611103	7.21518e-18	0.320551	0.257	0.068	1.22261e-13	3.60639e-05	1.44304e-17	H19, imprinted maternally expressed transcript [Source:MGI Symbol;Acc:MGI:95891]
6	Srpx	0.00076479	0.380437	0.333	0.128	1	7.82324e-18	0.407326	0.481	0.206	1.32565e-13	0.00076479	1.56465e-17	sushi-repeat-containing protein [Source:MGI Symbol;Acc:MGI:1858306]
6	Pfn1	0.00038303	0.332722	1	0.983	1	9.10203e-18	0.37652	1	0.994	1.54234e-13	0.00038303	1.82041e-17	profilin 1 [Source:MGI Symbol;Acc:MGI:97549]
6	Peak1	6.77252e-06	0.435705	0.6	0.241	0.11476	1.92581e-17	0.340851	0.54	0.235	3.26328e-13	6.77252e-06	3.85162e-17	pseudopodium-enriched atypical kinase 1 [Source:MGI Symbol;Acc:MGI:2442366]
6	Fam43a	0.000779214	0.357678	0.567	0.279	1	5.79015e-17	0.475973	0.471	0.209	9.81142e-13	0.000779214	1.15803e-16	family with sequence similarity 43, member A [Source:MGI Symbol;Acc:MGI:2676309]
6	Ccn1	3.87769e-05	0.699971	0.667	0.367	0.657075	5.81821e-17	0.376337	0.401	0.156	9.85895e-13	3.87769e-05	1.16364e-16	cellular communication network factor 1 [Source:MGI Symbol;Acc:MGI:88613]
6	Col12a1	6.18077e-07	0.957258	0.667	0.34	0.0104733	6.12638e-17	0.501762	0.754	0.446	1.03812e-12	6.18077e-07	1.22528e-16	collagen, type XII, alpha 1 [Source:MGI Symbol;Acc:MGI:88448]
6	Hal	0.000112381	0.591752	0.7	0.394	1	7.34855e-17	0.341976	0.348	0.119	1.24521e-12	0.000112381	1.46971e-16	histidine ammonia lyase [Source:MGI Symbol;Acc:MGI:96010]
6	Glipr2	5.08307e-05	0.359196	0.433	0.158	0.861326	8.0288e-17	0.367452	0.449	0.182	1.36048e-12	5.08307e-05	1.60576e-16	GLI pathogenesis-related 2 [Source:MGI Symbol;Acc:MGI:1917770]
6	Ly6c1	0.0594801	0.434362	0.5	0.418	1	8.11839e-17	0.430431	0.46	0.191	1.37566e-12	0.0594801	1.62368e-16	lymphocyte antigen 6 complex, locus C1 [Source:MGI Symbol;Acc:MGI:96882]
6	Fabp4	6.05976e-07	1.03089	0.967	0.722	0.0102683	1.49242e-16	0.684711	0.85	0.798	2.52891e-12	6.05976e-07	2.98485e-16	fatty acid binding protein 4, adipocyte [Source:MGI Symbol;Acc:MGI:88038]
6	Serpinb6a	0.0130797	0.37278	0.8	0.728	1	1.65124e-16	0.420884	0.963	0.794	2.79802e-12	0.0130797	3.30248e-16	serine (or cysteine) peptidase inhibitor, clade B, member 6a [Source:MGI Symbol;Acc:MGI:103123]
6	Lox	2.57612e-07	0.921194	0.6	0.248	0.00436523	3.11036e-16	0.345974	0.374	0.139	5.2705e-12	2.57612e-07	6.22071e-16	lysyl oxidase [Source:MGI Symbol;Acc:MGI:96817]
6	Man2a1	0.0231211	0.250482	0.8	0.602	1	4.10592e-16	0.411713	0.647	0.341	6.95749e-12	0.0231211	8.21185e-16	mannosidase 2, alpha 1 [Source:MGI Symbol;Acc:MGI:104669]
6	Rcn3	0.00954328	0.494746	0.667	0.532	1	4.83114e-16	0.431784	0.995	0.871	8.18637e-12	0.00954328	9.66229e-16	reticulocalbin 3, EF-hand calcium binding domain [Source:MGI Symbol;Acc:MGI:1277122]
6	Serpinf1	6.1952e-07	0.778876	0.8	0.437	0.0104978	4.84683e-16	0.528096	0.759	0.488	8.21295e-12	6.1952e-07	9.69366e-16	serine (or cysteine) peptidase inhibitor, clade F, member 1 [Source:MGI Symbol;Acc:MGI:108080]
6	Rhoj	0.00302665	0.313596	0.867	0.599	1	7.67058e-16	0.497148	0.904	0.706	1.29978e-11	0.00302665	1.53412e-15	ras homolog family member J [Source:MGI Symbol;Acc:MGI:1931551]
6	Twist1	0.0330112	0.259644	0.5	0.308	1	9.74917e-16	0.366957	0.38	0.15	1.652e-11	0.0330112	1.94983e-15	twist basic helix-loop-helix transcription factor 1 [Source:MGI Symbol;Acc:MGI:98872]
6	Cxcl12	4.01614e-12	1.49265	0.933	0.519	6.80535e-08	1.14403e-15	0.415826	0.733	0.414	1.93856e-11	4.01614e-12	2.28806e-15	chemokine (C-X-C motif) ligand 12 [Source:MGI Symbol;Acc:MGI:103556]
6	Nid1	3.32631e-05	0.619782	0.7	0.35	0.563643	1.56259e-15	0.481344	0.754	0.457	2.64782e-11	3.32631e-05	3.12519e-15	nidogen 1 [Source:MGI Symbol;Acc:MGI:97342]
6	Fbn1	2.51263e-05	0.617794	1	0.838	0.425765	2.25164e-15	0.512711	0.984	0.896	3.81541e-11	2.51263e-05	4.50328e-15	fibrillin 1 [Source:MGI Symbol;Acc:MGI:95489]
6	Col5a2	0.00153427	0.77444	0.833	0.702	1	2.49111e-15	0.434164	1	0.905	4.22119e-11	0.00153427	4.98222e-15	collagen, type V, alpha 2 [Source:MGI Symbol;Acc:MGI:88458]
6	Hmox1	0.000147271	0.964535	0.333	0.117	1	2.65752e-15	0.7421	0.246	0.075	4.50318e-11	0.000147271	5.31505e-15	heme oxygenase 1 [Source:MGI Symbol;Acc:MGI:96163]
6	Vgll3	1.49118e-06	0.358048	0.333	0.083	0.0252681	2.6595e-15	0.378804	0.481	0.221	4.50652e-11	1.49118e-06	5.31899e-15	vestigial like family member 3 [Source:MGI Symbol;Acc:MGI:1920819]
6	Itgb1	0.00349672	0.346866	0.9	0.822	1	5.90768e-15	0.412822	0.963	0.901	1.00106e-10	0.00349672	1.18154e-14	integrin beta 1 (fibronectin receptor beta) [Source:MGI Symbol;Acc:MGI:96610]
6	Itga5	3.272e-07	0.573219	0.6	0.216	0.00554441	6.4732e-15	0.329786	0.422	0.181	1.09688e-10	3.272e-07	1.29464e-14	integrin alpha 5 (fibronectin receptor alpha) [Source:MGI Symbol;Acc:MGI:96604]
6	Peg3	2.44407e-05	0.632916	0.367	0.122	0.414147	8.04908e-15	0.32214	0.406	0.168	1.36392e-10	2.44407e-05	1.60982e-14	paternally expressed 3 [Source:MGI Symbol;Acc:MGI:104748]
6	Scarf2	0.024001	0.284758	0.433	0.255	1	8.79095e-15	0.379275	0.684	0.363	1.48963e-10	0.024001	1.75819e-14	scavenger receptor class F, member 2 [Source:MGI Symbol;Acc:MGI:1858430]
6	Cd302	0.000871402	0.403789	0.6	0.308	1	8.8156e-15	0.376957	0.727	0.409	1.4938e-10	0.000871402	1.76312e-14	CD302 antigen [Source:MGI Symbol;Acc:MGI:1913455]
6	Cmtm3	0.000862075	0.567842	0.667	0.462	1	9.64573e-15	0.408876	0.925	0.642	1.63447e-10	0.000862075	1.92915e-14	CKLF-like MARVEL transmembrane domain containing 3 [Source:MGI Symbol;Acc:MGI:2447162]
6	Gna12	8.61137e-05	0.576366	0.6	0.328	1	1.083e-14	0.402799	0.62	0.346	1.83515e-10	8.61137e-05	2.166e-14	guanine nucleotide binding protein, alpha 12 [Source:MGI Symbol;Acc:MGI:95767]
6	Dact1	0.000624253	0.304006	0.233	0.069	1	1.11308e-14	0.343391	0.455	0.202	1.88612e-10	0.000624253	2.22617e-14	dishevelled-binding antagonist of beta-catenin 1 [Source:MGI Symbol;Acc:MGI:1891740]
6	Lcp1	0.0200161	0.273907	0.467	0.28	1	1.28336e-14	0.31292	0.369	0.145	2.17465e-10	0.0200161	2.56672e-14	lymphocyte cytosolic protein 1 [Source:MGI Symbol;Acc:MGI:104808]
6	Lgmn	1.71315e-07	0.997782	0.9	0.618	0.00290294	1.39559e-14	0.455232	0.701	0.413	2.36482e-10	1.71315e-07	2.79117e-14	legumain [Source:MGI Symbol;Acc:MGI:1330838]
6	Ptprb	1.83176e-10	0.533523	0.433	0.09	3.10392e-06	1.72805e-14	0.345032	0.267	0.088	2.92819e-10	1.83176e-10	3.45611e-14	protein tyrosine phosphatase, receptor type, B [Source:MGI Symbol;Acc:MGI:97809]
6	Myl6	1.09514e-05	0.49895	0.967	0.974	0.185571	2.11614e-14	0.333366	1	0.999	3.5858e-10	1.09514e-05	4.23229e-14	myosin, light polypeptide 6, alkali, smooth muscle and non-muscle [Source:MGI Symbol;Acc:MGI:109318]
6	Col15a1	0.0006056	0.495717	0.667	0.389	1	3.37982e-14	0.428873	0.968	0.849	5.72711e-10	0.0006056	6.75965e-14	collagen, type XV, alpha 1 [Source:MGI Symbol;Acc:MGI:88449]
6	Nfix	0.0994964	0.252294	0.633	0.48	1	3.5067e-14	0.416923	0.711	0.427	5.9421e-10	0.0994964	7.0134e-14	nuclear factor I/X [Source:MGI Symbol;Acc:MGI:97311]
6	Lamc1	0.000566233	0.546634	0.7	0.493	1	3.81209e-14	0.413962	0.84	0.611	6.45958e-10	0.000566233	7.62417e-14	laminin, gamma 1 [Source:MGI Symbol;Acc:MGI:99914]
6	Stab1	2.12298e-05	0.890511	0.633	0.382	0.359739	4.58126e-14	0.436507	0.775	0.465	7.76295e-10	2.12298e-05	9.16253e-14	stabilin 1 [Source:MGI Symbol;Acc:MGI:2178742]
6	Nfia	0.0906467	0.272685	0.467	0.338	1	6.94658e-14	0.424096	0.856	0.611	1.1771e-09	0.0906467	1.38932e-13	nuclear factor I/A [Source:MGI Symbol;Acc:MGI:108056]
6	Smc2	0.000699638	0.313158	0.267	0.088	1	7.97108e-14	0.297368	0.401	0.169	1.3507e-09	0.000699638	1.59422e-13	structural maintenance of chromosomes 2 [Source:MGI Symbol;Acc:MGI:106067]
6	Cbr2	1.87881e-07	0.807192	0.6	0.224	0.00318365	8.05787e-14	0.337111	0.481	0.225	1.36541e-09	1.87881e-07	1.61157e-13	carbonyl reductase 2 [Source:MGI Symbol;Acc:MGI:107200]
6	Myl9	7.51113e-08	0.743678	0.433	0.119	0.00127276	9.33674e-14	0.569034	0.615	0.357	1.58211e-09	7.51113e-08	1.86735e-13	myosin, light polypeptide 9, regulatory [Source:MGI Symbol;Acc:MGI:2138915]
6	Hba-a1	0.0377673	0.584326	0.267	0.14	1	1.02862e-13	0.289228	0.348	0.135	1.743e-09	0.0377673	2.05724e-13	hemoglobin alpha, adult chain 1 [Source:MGI Symbol;Acc:MGI:96015]
6	Cthrc1	0.0927256	0.305876	0.433	0.315	1	1.45769e-13	0.396734	0.396	0.172	2.47006e-09	0.0927256	2.91539e-13	collagen triple helix repeat containing 1 [Source:MGI Symbol;Acc:MGI:1915838]
6	Kdelr2	0.000182874	0.403422	0.667	0.347	1	1.47845e-13	0.391907	0.62	0.345	2.50524e-09	0.000182874	2.95691e-13	KDEL (Lys-Asp-Glu-Leu) endoplasmic reticulum protein retention receptor 2 [Source:MGI Symbol;Acc:MGI:1914163]
6	Hebp1	0.0691781	0.347163	0.533	0.383	1	1.578e-13	0.352273	0.615	0.318	2.67393e-09	0.0691781	3.15601e-13	heme binding protein 1 [Source:MGI Symbol;Acc:MGI:1333880]
6	Marcks	0.0048876	0.420859	0.933	0.897	1	1.68569e-13	0.363164	0.995	0.969	2.8564e-09	0.0048876	3.37137e-13	myristoylated alanine rich protein kinase C substrate [Source:MGI Symbol;Acc:MGI:96907]
6	Erp29	0.0451697	0.250829	0.7	0.558	1	2.34962e-13	0.37659	0.861	0.6	3.98144e-09	0.0451697	4.69925e-13	endoplasmic reticulum protein 29 [Source:MGI Symbol;Acc:MGI:1914647]
6	Cyba	0.0445813	0.3034	0.567	0.39	1	2.46285e-13	0.35384	0.62	0.328	4.17329e-09	0.0445813	4.92569e-13	cytochrome b-245, alpha polypeptide [Source:MGI Symbol;Acc:MGI:1316658]
6	Ppic	0.0202434	0.314434	0.7	0.517	1	2.77342e-13	0.404044	0.829	0.57	4.69956e-09	0.0202434	5.54684e-13	peptidylprolyl isomerase C [Source:MGI Symbol;Acc:MGI:97751]
6	Adgre1	0.00879461	0.351749	0.367	0.188	1	3.09007e-13	0.321273	0.289	0.106	5.23612e-09	0.00879461	6.18014e-13	adhesion G protein-coupled receptor E1 [Source:MGI Symbol;Acc:MGI:106912]
6	Hsp90b1	9.14098e-05	0.518953	1	0.855	1	3.16602e-13	0.346681	0.995	0.925	5.36481e-09	9.14098e-05	6.33203e-13	heat shock protein 90, beta (Grp94), member 1 [Source:MGI Symbol;Acc:MGI:98817]
6	Cd34	0.00256892	0.503435	0.833	0.596	1	5.83031e-13	0.388965	0.765	0.474	9.87947e-09	0.00256892	1.16606e-12	CD34 antigen [Source:MGI Symbol;Acc:MGI:88329]
6	Hspg2	6.8387e-06	0.545814	1	0.928	0.115882	8.16577e-13	0.366161	1	0.909	1.38369e-08	6.8387e-06	1.63315e-12	perlecan (heparan sulfate proteoglycan 2) [Source:MGI Symbol;Acc:MGI:96257]
6	B4galt1	0.0104658	0.356017	0.633	0.445	1	8.38374e-13	0.263063	0.465	0.216	1.42063e-08	0.0104658	1.67675e-12	UDP-Gal:betaGlcNAc beta 1,4- galactosyltransferase, polypeptide 1 [Source:MGI Symbol;Acc:MGI:95705]
6	Emilin2	0.000219847	0.43829	0.467	0.202	1	8.42866e-13	0.30719	0.401	0.179	1.42824e-08	0.000219847	1.68573e-12	elastin microfibril interfacer 2 [Source:MGI Symbol;Acc:MGI:2389136]
6	Vapb	0.00855727	0.341959	0.5	0.31	1	1.00472e-12	0.347558	0.545	0.293	1.70251e-08	0.00855727	2.00945e-12	vesicle-associated membrane protein, associated protein B and C [Source:MGI Symbol;Acc:MGI:1928744]
6	Sparc	0.000565713	0.540591	1	0.954	1	1.12457e-12	0.437945	1	0.991	1.90558e-08	0.000565713	2.24914e-12	secreted acidic cysteine rich glycoprotein [Source:MGI Symbol;Acc:MGI:98373]
6	Fzd4	2.20879e-08	0.603229	0.633	0.208	0.000374279	1.21996e-12	0.266028	0.337	0.135	2.06723e-08	2.20879e-08	2.43993e-12	frizzled class receptor 4 [Source:MGI Symbol;Acc:MGI:108520]
6	Ldb2	5.90599e-06	0.273659	0.3	0.074	0.100077	1.56062e-12	0.29621	0.38	0.164	2.64447e-08	5.90599e-06	3.12124e-12	LIM domain binding 2 [Source:MGI Symbol;Acc:MGI:894670]
6	Adgrd1	1.86809e-12	0.761448	0.7	0.195	3.16548e-08	7.60292e-11	0.276673	0.294	0.12	1.28831e-06	7.60292e-11	3.73618e-12	adhesion G protein-coupled receptor D1 [Source:MGI Symbol;Acc:MGI:3041203]
6	Ctsk	0.0129363	0.43625	0.7	0.525	1	2.02515e-12	0.373144	0.62	0.359	3.43161e-08	0.0129363	4.05029e-12	cathepsin K [Source:MGI Symbol;Acc:MGI:107823]
6	Calu	0.000558789	0.433824	0.967	0.905	1	2.56298e-12	0.333995	1	0.922	4.34296e-08	0.000558789	5.12595e-12	calumenin [Source:MGI Symbol;Acc:MGI:1097158]
6	Pdpn	0.150487	0.256833	0.3	0.208	1	2.88108e-12	0.291246	0.348	0.146	4.88199e-08	0.150487	5.76216e-12	podoplanin [Source:MGI Symbol;Acc:MGI:103098]
6	Flna	0.00232304	0.385743	0.967	0.905	1	3.6419e-12	0.321472	1	0.954	6.17119e-08	0.00232304	7.28379e-12	filamin, alpha [Source:MGI Symbol;Acc:MGI:95556]
6	Pdia3	0.000697	0.45238	0.933	0.802	1	4.47333e-12	0.3654	0.952	0.915	7.58006e-08	0.000697	8.94667e-12	protein disulfide isomerase associated 3 [Source:MGI Symbol;Acc:MGI:95834]
6	Arpc3	0.00937481	0.334041	0.7	0.522	1	6.69173e-12	0.289989	0.717	0.421	1.13391e-07	0.00937481	1.33835e-11	actin related protein 2/3 complex, subunit 3 [Source:MGI Symbol;Acc:MGI:1928375]
6	Cyth3	0.0033585	0.273083	0.367	0.166	1	7.114e-12	0.341144	0.385	0.18	1.20547e-07	0.0033585	1.4228e-11	cytohesin 3 [Source:MGI Symbol;Acc:MGI:1335107]
6	Eid1	0.036852	0.39124	0.767	0.526	1	1.03924e-11	0.374257	0.898	0.672	1.76099e-07	0.036852	2.07848e-11	EP300 interacting inhibitor of differentiation 1 [Source:MGI Symbol;Acc:MGI:1889651]
6	Ikbip	0.000946901	0.357601	0.5	0.243	1	1.06053e-11	0.301237	0.497	0.256	1.79706e-07	0.000946901	2.12105e-11	IKBKB interacting protein [Source:MGI Symbol;Acc:MGI:1914704]
6	Adamts5	0.000300212	0.431781	0.567	0.28	1	1.95914e-11	0.327193	0.695	0.422	3.31977e-07	0.000300212	3.91829e-11	a disintegrin-like and metallopeptidase (reprolysin type) with thrombospondin type 1 motif, 5 (aggrecanase-2) [Source:MGI Symbol;Acc:MGI:1346321]
6	Arf4	0.0686288	0.277186	0.533	0.44	1	2.03217e-11	0.392827	0.674	0.426	3.4435e-07	0.0686288	4.06433e-11	ADP-ribosylation factor 4 [Source:MGI Symbol;Acc:MGI:99433]
6	Pear1	0.0080497	0.329308	0.433	0.234	1	2.08037e-11	0.337693	0.578	0.318	3.52519e-07	0.0080497	4.16074e-11	platelet endothelial aggregation receptor 1 [Source:MGI Symbol;Acc:MGI:1920432]
6	Adamts2	0.000136471	0.552939	0.667	0.371	1	2.16977e-11	0.291229	0.663	0.383	3.67668e-07	0.000136471	4.33955e-11	a disintegrin-like and metallopeptidase (reprolysin type) with thrombospondin type 1 motif, 2 [Source:MGI Symbol;Acc:MGI:1347356]
6	Pkig	0.00782182	0.322658	0.567	0.353	1	3.48741e-11	0.316053	0.594	0.332	5.90942e-07	0.00782182	6.97482e-11	protein kinase inhibitor, gamma [Source:MGI Symbol;Acc:MGI:1343086]
6	Fkbp1a	4.95173e-06	0.602991	0.833	0.516	0.083907	4.41654e-11	0.385566	0.802	0.552	7.48383e-07	4.95173e-06	8.83308e-11	FK506 binding protein 1a [Source:MGI Symbol;Acc:MGI:95541]
6	Tagln	4.60207e-11	0.936421	0.567	0.148	7.7982e-07	5.0412e-09	0.464766	0.455	0.249	8.54231e-05	5.0412e-09	9.20414e-11	transgelin [Source:MGI Symbol;Acc:MGI:106012]
6	Mpeg1	0.0392452	0.2624	0.567	0.395	1	5.30346e-11	0.314756	0.332	0.146	8.98671e-07	0.0392452	1.06069e-10	macrophage expressed gene 1 [Source:MGI Symbol;Acc:MGI:1333743]
6	Eif1a	0.00302547	0.272396	0.533	0.279	1	5.94118e-11	0.281797	0.406	0.194	1.00673e-06	0.00302547	1.18824e-10	eukaryotic translation initiation factor 1A [Source:MGI Symbol;Acc:MGI:95298]
6	Ramp2	0.000861422	0.468058	0.5	0.242	1	6.62912e-11	0.318467	0.406	0.197	1.1233e-06	0.000861422	1.32582e-10	receptor (calcitonin) activity modifying protein 2 [Source:MGI Symbol;Acc:MGI:1859650]
6	Ap2a2	0.000913964	0.435638	0.967	0.695	1	7.89983e-11	0.35108	0.898	0.695	1.33863e-06	0.000913964	1.57997e-10	adaptor-related protein complex 2, alpha 2 subunit [Source:MGI Symbol;Acc:MGI:101920]
6	Gpc3	1.0572e-10	0.958608	0.633	0.202	1.79142e-06	2.07686e-09	0.287586	0.701	0.45	3.51924e-05	2.07686e-09	2.11439e-10	glypican 3 [Source:MGI Symbol;Acc:MGI:104903]
6	Rrbp1	0.000303243	0.482662	0.867	0.602	1	1.06569e-10	0.273834	0.947	0.848	1.80581e-06	0.000303243	2.13137e-10	ribosome binding protein 1 [Source:MGI Symbol;Acc:MGI:1932395]
6	Ctsz	0.0451676	0.275738	0.967	0.878	1	1.58059e-10	0.305018	0.979	0.87	2.6783e-06	0.0451676	3.16117e-10	cathepsin Z [Source:MGI Symbol;Acc:MGI:1891190]
6	Adam19	0.000145333	0.31797	0.333	0.112	1	1.5948e-10	0.313748	0.567	0.321	2.70239e-06	0.000145333	3.18961e-10	a disintegrin and metallopeptidase domain 19 (meltrin beta) [Source:MGI Symbol;Acc:MGI:105377]
6	C130074G19Rik	0.00729773	0.288091	0.4	0.202	1	1.77386e-10	0.260614	0.385	0.177	3.00581e-06	0.00729773	3.54772e-10	RIKEN cDNA C130074G19 gene [Source:MGI Symbol;Acc:MGI:2444831]
6	Emp1	0.000783951	0.518214	0.933	0.689	1	1.90596e-10	0.508977	0.861	0.773	3.22965e-06	0.000783951	3.81192e-10	epithelial membrane protein 1 [Source:MGI Symbol;Acc:MGI:107941]
6	Lamb1	5.33361e-05	0.475232	0.7	0.362	0.903781	1.93194e-10	0.316547	0.765	0.506	3.27368e-06	5.33361e-05	3.86389e-10	laminin B1 [Source:MGI Symbol;Acc:MGI:96743]
6	Tram1	0.00164192	0.419775	0.633	0.38	1	2.15229e-10	0.303054	0.578	0.341	3.64705e-06	0.00164192	4.30457e-10	translocating chain-associating membrane protein 1 [Source:MGI Symbol;Acc:MGI:1919515]
6	Col3a1	3.0881e-07	1.46451	0.967	0.816	0.00523279	2.2987e-10	0.559663	0.989	0.978	3.89514e-06	3.0881e-07	4.59739e-10	collagen, type III, alpha 1 [Source:MGI Symbol;Acc:MGI:88453]
6	P4ha2	0.000230864	0.256076	0.4	0.146	1	2.31842e-10	0.276838	0.358	0.169	3.92856e-06	0.000230864	4.63684e-10	procollagen-proline, 2-oxoglutarate 4-dioxygenase (proline 4-hydroxylase), alpha II polypeptide [Source:MGI Symbol;Acc:MGI:894286]
6	Klhdc3	0.0445487	0.272498	0.567	0.395	1	3.56769e-10	0.285142	0.604	0.353	6.04545e-06	0.0445487	7.13538e-10	kelch domain containing 3 [Source:MGI Symbol;Acc:MGI:2651568]
6	Mia3	0.000109083	0.451998	0.667	0.337	1	3.65334e-10	0.257991	0.54	0.293	6.19059e-06	0.000109083	7.30669e-10	melanoma inhibitory activity 3 [Source:MGI Symbol;Acc:MGI:2443183]
6	Il11ra1	0.063004	0.303451	0.967	0.851	1	4.59279e-10	0.347707	0.952	0.874	7.78249e-06	0.063004	9.18559e-10	interleukin 11 receptor, alpha chain 1 [Source:MGI Symbol;Acc:MGI:107426]
6	Pdlim1	0.000875626	0.362117	0.467	0.224	1	4.67997e-10	0.301463	0.455	0.244	7.93021e-06	0.000875626	9.35994e-10	PDZ and LIM domain 1 (elfin) [Source:MGI Symbol;Acc:MGI:1860611]
6	Cltc	0.0103482	0.323663	0.833	0.758	1	4.70028e-10	0.332758	0.904	0.781	7.96462e-06	0.0103482	9.40055e-10	clathrin, heavy polypeptide (Hc) [Source:MGI Symbol;Acc:MGI:2388633]
6	Ccl9	0.000250883	0.59028	0.633	0.341	1	5.75447e-10	0.313479	0.326	0.149	9.75095e-06	0.000250883	1.15089e-09	chemokine (C-C motif) ligand 9 [Source:MGI Symbol;Acc:MGI:104533]
6	Gpx7	4.68156e-09	0.539975	0.533	0.152	7.9329e-05	7.67827e-10	0.274452	0.401	0.206	1.30108e-05	4.68156e-09	1.53565e-09	glutathione peroxidase 7 [Source:MGI Symbol;Acc:MGI:1914555]
6	Camk1	0.0129657	0.271339	0.533	0.318	1	1.78848e-09	0.257092	0.615	0.356	3.03058e-05	0.0129657	3.57696e-09	calcium/calmodulin-dependent protein kinase I [Source:MGI Symbol;Acc:MGI:1098535]
6	Colec12	0.00626706	0.402113	0.467	0.272	1	1.98072e-09	0.265706	0.524	0.297	3.35633e-05	0.00626706	3.96144e-09	collectin sub-family member 12 [Source:MGI Symbol;Acc:MGI:2152907]
6	Ptprz1	0.159853	0.258602	0.267	0.182	1	3.21347e-09	0.355265	0.909	0.727	5.44523e-05	0.159853	6.42694e-09	protein tyrosine phosphatase, receptor type Z, polypeptide 1 [Source:MGI Symbol;Acc:MGI:97816]
6	Acta2	1.57704e-07	1.33193	0.567	0.212	0.00267229	3.59743e-09	0.837792	0.503	0.287	6.09585e-05	1.57704e-07	7.19486e-09	actin, alpha 2, smooth muscle, aorta [Source:MGI Symbol;Acc:MGI:87909]
6	Eln	3.81695e-09	0.902423	0.833	0.398	6.46782e-05	7.23491e-05	0.582673	0.374	0.248	1	7.23491e-05	7.6339e-09	elastin [Source:MGI Symbol;Acc:MGI:95317]
6	Efemp2	0.0699148	0.291585	0.533	0.386	1	4.06012e-09	0.294397	0.749	0.499	6.87987e-05	0.0699148	8.12024e-09	epidermal growth factor-containing fibulin-like extracellular matrix protein 2 [Source:MGI Symbol;Acc:MGI:1891209]
6	Cald1	3.53385e-08	0.664051	0.767	0.322	0.000598811	4.14573e-09	0.326378	0.888	0.747	7.02493e-05	3.53385e-08	8.29145e-09	caldesmon 1 [Source:MGI Symbol;Acc:MGI:88250]
6	Sirpa	0.102761	0.254183	0.6	0.455	1	4.20333e-09	0.258776	0.46	0.254	7.12255e-05	0.102761	8.40667e-09	signal-regulatory protein alpha [Source:MGI Symbol;Acc:MGI:108563]
6	Txnip	0.000155642	0.491596	1	0.794	1	5.16747e-09	0.308076	0.829	0.601	8.75628e-05	0.000155642	1.03349e-08	thioredoxin interacting protein [Source:MGI Symbol;Acc:MGI:1889549]
6	Itm2c	0.0316527	0.26403	0.6	0.398	1	5.60596e-09	0.303615	0.684	0.441	9.4993e-05	0.0316527	1.12119e-08	integral membrane protein 2C [Source:MGI Symbol;Acc:MGI:1927594]
6	Loxl2	0.00790253	0.400316	0.7	0.481	1	5.64946e-09	0.373765	0.925	0.762	9.57301e-05	0.00790253	1.12989e-08	lysyl oxidase-like 2 [Source:MGI Symbol;Acc:MGI:2137913]
6	Tbc1d2b	0.00245183	0.276219	0.467	0.227	1	5.94428e-09	0.266192	0.353	0.178	0.000100726	0.00245183	1.18886e-08	TBC1 domain family, member 2B [Source:MGI Symbol;Acc:MGI:1914266]
6	Grn	9.44395e-05	0.469782	0.933	0.86	1	7.9383e-09	0.262892	0.947	0.856	0.000134514	9.44395e-05	1.58766e-08	granulin [Source:MGI Symbol;Acc:MGI:95832]
6	Comt	0.00182204	0.340184	0.533	0.29	1	8.03902e-09	0.260067	0.465	0.258	0.000136221	0.00182204	1.6078e-08	catechol-O-methyltransferase [Source:MGI Symbol;Acc:MGI:88470]
6	Rsu1	3.97359e-05	0.425379	0.633	0.29	0.673325	8.25218e-09	0.261292	0.636	0.383	0.000139833	3.97359e-05	1.65044e-08	Ras suppressor protein 1 [Source:MGI Symbol;Acc:MGI:103040]
6	Tubb5	0.0438866	0.263818	0.933	0.918	1	1.01885e-08	0.297484	0.989	0.976	0.000172644	0.0438866	2.0377e-08	tubulin, beta 5 class I [Source:MGI Symbol;Acc:MGI:107812]
6	Psap	0.0585107	0.290752	1	0.986	1	1.03086e-08	0.315655	0.963	0.966	0.00017468	0.0585107	2.06172e-08	prosaposin [Source:MGI Symbol;Acc:MGI:97783]
6	Gatm	0.119025	0.353926	0.533	0.416	1	1.11762e-08	0.278249	0.594	0.361	0.000189381	0.119025	2.23524e-08	glycine amidinotransferase (L-arginine:glycine amidinotransferase) [Source:MGI Symbol;Acc:MGI:1914342]
6	Mmp15	0.269022	0.285402	0.4	0.324	1	1.14388e-08	0.304557	0.968	0.81	0.000193831	0.269022	2.28777e-08	matrix metallopeptidase 15 [Source:MGI Symbol;Acc:MGI:109320]
6	Fbln5	0.00169239	0.4168	0.633	0.38	1	1.24348e-08	0.395774	0.604	0.383	0.000210708	0.00169239	2.48697e-08	fibulin 5 [Source:MGI Symbol;Acc:MGI:1346091]
6	Nav1	0.00728852	0.301006	0.533	0.311	1	1.79263e-08	0.252939	0.406	0.216	0.000303761	0.00728852	3.58526e-08	neuron navigator 1 [Source:MGI Symbol;Acc:MGI:2183683]
6	Itm2a	0.211348	0.466437	0.5	0.435	1	2.19306e-08	0.313939	0.979	0.859	0.000371613	0.211348	4.38611e-08	integral membrane protein 2A [Source:MGI Symbol;Acc:MGI:107706]
6	Laptm5	0.0147032	0.418289	0.7	0.559	1	2.50282e-08	0.293943	0.631	0.408	0.000424103	0.0147032	5.00564e-08	lysosomal-associated protein transmembrane 5 [Source:MGI Symbol;Acc:MGI:108046]
6	Lfng	0.00732992	0.269911	0.7	0.447	1	2.5569e-08	0.262371	0.519	0.294	0.000433267	0.00732992	5.11381e-08	LFNG O-fucosylpeptide 3-beta-N-acetylglucosaminyltransferase [Source:MGI Symbol;Acc:MGI:1095413]
6	Arhgef40	0.0707841	0.298263	0.4	0.279	1	3.15285e-08	0.259726	0.519	0.316	0.00053425	0.0707841	6.3057e-08	Rho guanine nucleotide exchange factor (GEF) 40 [Source:MGI Symbol;Acc:MGI:2685515]
6	Vcan	0.000347802	0.529838	0.667	0.39	1	3.40147e-08	0.295073	0.963	0.824	0.000576378	0.000347802	6.80293e-08	versican [Source:MGI Symbol;Acc:MGI:102889]
6	Rock2	0.00010476	0.384147	0.7	0.357	1	4.10022e-08	0.293138	0.674	0.463	0.000694783	0.00010476	8.20044e-08	Rho-associated coiled-coil containing protein kinase 2 [Source:MGI Symbol;Acc:MGI:107926]
6	Tnc	0.000464588	0.826753	0.767	0.508	1	4.7113e-08	0.446994	0.706	0.525	0.00079833	0.000464588	9.42261e-08	tenascin C [Source:MGI Symbol;Acc:MGI:101922]
6	Ilk	0.0125865	0.301073	0.7	0.551	1	5.97352e-08	0.278987	0.786	0.611	0.00101221	0.0125865	1.1947e-07	integrin linked kinase [Source:MGI Symbol;Acc:MGI:1195267]
6	Rgma	0.00454518	0.266679	0.533	0.281	1	8.56567e-08	0.253291	0.439	0.243	0.00145145	0.00454518	1.71313e-07	repulsive guidance molecule family member A [Source:MGI Symbol;Acc:MGI:2679262]
6	Cpxm1	0.00250151	0.555374	0.633	0.468	1	8.9118e-08	0.344843	0.545	0.36	0.0015101	0.00250151	1.78236e-07	carboxypeptidase X 1 (M14 family) [Source:MGI Symbol;Acc:MGI:1934569]
6	Lrp1	9.24431e-05	0.480374	0.967	0.899	1	9.46708e-08	0.293685	0.936	0.841	0.0016042	9.24431e-05	1.89342e-07	low density lipoprotein receptor-related protein 1 [Source:MGI Symbol;Acc:MGI:96828]
6	Serinc3	0.060005	0.271705	0.933	0.855	1	1.08494e-07	0.273339	0.914	0.783	0.00183843	0.060005	2.16988e-07	serine incorporator 3 [Source:MGI Symbol;Acc:MGI:1349457]
6	Hbb-bs	0.0288876	0.382761	0.4	0.227	1	2.58551e-07	0.328272	0.406	0.236	0.00438115	0.0288876	5.17102e-07	hemoglobin, beta adult s chain [Source:MGI Symbol;Acc:MGI:5474852]
6	Snrk	0.00127214	0.310756	0.467	0.215	1	5.07884e-07	0.284099	0.369	0.211	0.0086061	0.00127214	1.01577e-06	SNF related kinase [Source:MGI Symbol;Acc:MGI:108104]
6	Dcn	0.00278933	0.959419	0.7	0.593	1	1.06425e-06	0.283085	0.898	0.874	0.0180338	0.00278933	2.12851e-06	decorin [Source:MGI Symbol;Acc:MGI:94872]
6	Plvap	3.57644e-06	1.14861	0.867	0.64	0.0606028	2.67711e-06	0.428528	0.422	0.26	0.0453636	3.57644e-06	5.35421e-06	plasmalemma vesicle associated protein [Source:MGI Symbol;Acc:MGI:1890497]
6	Aspn	0.00485462	0.268371	0.4	0.193	1	2.71345e-06	0.272864	0.348	0.208	0.0459794	0.00485462	5.42689e-06	asporin [Source:MGI Symbol;Acc:MGI:1913945]
6	Mmp3	0.00173041	0.506443	0.767	0.552	1	1.4843e-05	0.299207	0.289	0.162	0.251515	0.00173041	2.96858e-05	matrix metallopeptidase 3 [Source:MGI Symbol;Acc:MGI:97010]
6	Ccl6	0.0136998	0.69176	0.6	0.428	1	6.49534e-05	0.265396	0.401	0.257	1	0.0136998	0.000129903	chemokine (C-C motif) ligand 6 [Source:MGI Symbol;Acc:MGI:98263]
7	Gm42418	4.13461e-59	2.65883	1	0.928	7.00609e-55	9.48708e-57	3.43045	1	0.978	1.60759e-52	9.48708e-57	8.26921e-59	NA
7	Lars2	6.63282e-51	1.98415	0.975	0.55	1.12393e-46	4.03902e-53	3.12848	1	0.796	6.84411e-49	6.63282e-51	8.07803e-53	leucyl-tRNA synthetase, mitochondrial [Source:MGI Symbol;Acc:MGI:2142973]
7	Gda	0.000190787	0.293062	0.758	0.656	1	4.84254e-35	1.62964	0.846	0.369	8.20568e-31	0.000190787	9.68508e-35	guanine deaminase [Source:MGI Symbol;Acc:MGI:95678]
7	Malat1	8.07411e-21	0.894597	0.992	0.844	1.36816e-16	3.48271e-10	0.498184	1	0.925	5.90146e-06	3.48271e-10	1.61482e-20	metastasis associated lung adenocarcinoma transcript 1 (non-coding RNA) [Source:MGI Symbol;Acc:MGI:1919539]
7	Lpl	1.24392e-08	0.630357	0.717	0.471	0.000210782	6.64633e-20	0.841078	0.824	0.459	1.12622e-15	1.24392e-08	1.32927e-19	lipoprotein lipase [Source:MGI Symbol;Acc:MGI:96820]
7	Anp32b	0.00179468	0.340722	0.55	0.485	1	9.67827e-16	0.866064	0.978	0.793	1.63998e-11	0.00179468	1.93565e-15	acidic (leucine-rich) nuclear phosphoprotein 32 family, member B [Source:MGI Symbol;Acc:MGI:1914878]
7	Maf	0.0112248	0.280181	0.517	0.464	1	4.87582e-09	0.7892	0.604	0.418	8.26208e-05	0.0112248	9.75164e-09	avian musculoaponeurotic fibrosarcoma oncogene homolog [Source:MGI Symbol;Acc:MGI:96909]
7	Mmp14	5.10573e-06	0.468914	0.642	0.488	0.0865166	2.56913e-06	0.399787	0.989	0.816	0.0435339	5.10573e-06	5.13826e-06	matrix metallopeptidase 14 (membrane-inserted) [Source:MGI Symbol;Acc:MGI:101900]
7	Ncl	0.000597656	0.266596	0.708	0.634	1	0.000124549	0.309694	0.912	0.791	1	0.000597656	0.000249082	nucleolin [Source:MGI Symbol;Acc:MGI:97286]
8	Gpr37	1.72876e-29	0.995397	0.802	0.279	2.92939e-25	5.74098e-152	1.83807	0.819	0.059	9.72808e-148	1.72876e-29	1.1482e-151	G protein-coupled receptor 37 [Source:MGI Symbol;Acc:MGI:1313297]
8	Lbhd2	5.07861e-09	0.544232	0.494	0.231	8.6057e-05	3.33018e-132	2.603	0.897	0.107	5.64299e-128	5.07861e-09	6.66036e-132	LBH domain containing 2 [Source:MGI Symbol;Acc:MGI:2685744]
8	4931406C07Rik	8.36563e-43	1.67848	1	0.685	1.41756e-38	2.47077e-102	2.93594	0.966	0.227	4.18671e-98	8.36563e-43	4.94153e-102	RIKEN cDNA 4931406C07 gene [Source:MGI Symbol;Acc:MGI:1918234]
8	Aqp1	4.15368e-30	1.5022	1	0.916	7.03841e-26	6.30734e-73	4.20021	1	0.768	1.06878e-68	4.15368e-30	1.26147e-72	aquaporin 1 [Source:MGI Symbol;Acc:MGI:103201]
8	Scn1b	9.69164e-43	1.77414	1	0.865	1.64225e-38	2.55268e-70	3.02701	1	0.67	4.32552e-66	9.69164e-43	5.10537e-70	sodium channel, voltage-gated, type I, beta [Source:MGI Symbol;Acc:MGI:98247]
8	Mgp	8.92113e-39	1.93382	1	0.94	1.51169e-34	4.2843e-65	2.61564	1	0.882	7.25975e-61	8.92113e-39	8.5686e-65	matrix Gla protein [Source:MGI Symbol;Acc:MGI:96976]
8	Sema3b	4.12194e-09	0.668723	0.79	0.554	6.98462e-05	9.41514e-65	2.26105	0.871	0.267	1.59539e-60	4.12194e-09	1.88303e-64	sema domain, immunoglobulin domain (Ig), short basic domain, secreted, (semaphorin) 3B [Source:MGI Symbol;Acc:MGI:107561]
8	Id4	9.62588e-16	0.884547	0.765	0.386	1.63111e-11	1.76021e-61	1.02753	0.647	0.107	2.98268e-57	9.62588e-16	3.52043e-61	inhibitor of DNA binding 4 [Source:MGI Symbol;Acc:MGI:99414]
8	Crim1	2.97854e-07	0.334054	0.457	0.215	0.00504714	3.61495e-57	1.26997	0.69	0.15	6.12554e-53	2.97854e-07	7.22991e-57	cysteine rich transmembrane BMP regulator 1 (chordin like) [Source:MGI Symbol;Acc:MGI:1354756]
8	Aldh1a3	2.26825e-10	0.802573	0.802	0.544	3.84356e-06	1.35757e-56	1.74969	0.991	0.651	2.3004e-52	2.26825e-10	2.71514e-56	aldehyde dehydrogenase family 1, subfamily A3 [Source:MGI Symbol;Acc:MGI:1861722]
8	Etv4	3.16559e-23	0.741849	0.827	0.322	5.3641e-19	1.99909e-56	1.41153	0.828	0.247	3.38745e-52	3.16559e-23	3.99818e-56	ets variant 4 [Source:MGI Symbol;Acc:MGI:99423]
8	Sema3d	1.36795e-19	0.899043	0.728	0.317	2.31799e-15	3.41314e-56	1.31984	0.655	0.132	5.78357e-52	1.36795e-19	6.82628e-56	sema domain, immunoglobulin domain (Ig), short basic domain, secreted, (semaphorin) 3D [Source:MGI Symbol;Acc:MGI:1860118]
8	Apod	5.04994e-05	0.84947	0.889	0.841	0.855712	2.44356e-55	2.25623	0.871	0.334	4.14061e-51	5.04994e-05	4.88712e-55	apolipoprotein D [Source:MGI Symbol;Acc:MGI:88056]
8	Ckb	1.61857e-17	1.149	1	0.928	2.74267e-13	1.05449e-53	2.21833	1	0.847	1.78684e-49	1.61857e-17	2.10899e-53	creatine kinase, brain [Source:MGI Symbol;Acc:MGI:88407]
8	Trf	3.13808e-27	1.5041	0.988	0.906	5.31748e-23	2.50132e-53	1.95276	0.905	0.391	4.23848e-49	3.13808e-27	5.00264e-53	transferrin [Source:MGI Symbol;Acc:MGI:98821]
8	Spry4	1.67342e-33	1.15529	0.901	0.38	2.83562e-29	3.73221e-52	1.23231	0.698	0.165	6.32423e-48	1.67342e-33	7.46442e-52	sprouty RTK signaling antagonist 4 [Source:MGI Symbol;Acc:MGI:1345144]
8	Wnt4	5.26734e-11	0.407666	0.506	0.199	8.92551e-07	4.91867e-52	1.22078	0.698	0.171	8.33468e-48	5.26734e-11	9.83734e-52	wingless-type MMTV integration site family, member 4 [Source:MGI Symbol;Acc:MGI:98957]
8	Adgra3	6.35695e-09	0.511031	0.593	0.309	0.000107719	4.42086e-49	1.19034	0.845	0.279	7.49115e-45	6.35695e-09	8.84173e-49	adhesion G protein-coupled receptor A3 [Source:MGI Symbol;Acc:MGI:1917943]
8	Cd38	3.50733e-22	0.961079	0.728	0.276	5.94317e-18	3.45993e-48	1.00205	0.672	0.153	5.86286e-44	3.50733e-22	6.91987e-48	CD38 antigen [Source:MGI Symbol;Acc:MGI:107474]
8	Lgi4	1.63438e-38	1.57946	1	0.808	2.76946e-34	3.40103e-46	1.37482	1	0.864	5.76305e-42	1.63438e-38	6.80206e-46	leucine-rich repeat LGI family, member 4 [Source:MGI Symbol;Acc:MGI:2180197]
8	Lama5	0.000779511	0.276629	0.654	0.445	1	1.09088e-45	1.43268	0.836	0.325	1.8485e-41	0.000779511	2.18177e-45	laminin, alpha 5 [Source:MGI Symbol;Acc:MGI:105382]
8	Hs3st3b1	1.01013e-09	0.30132	0.333	0.105	1.71166e-05	1.61171e-45	0.487132	0.302	0.025	2.73104e-41	1.01013e-09	3.22342e-45	heparan sulfate (glucosamine) 3-O-sulfotransferase 3B1 [Source:MGI Symbol;Acc:MGI:1333853]
8	Dkk3	0.0246194	0.308813	0.543	0.452	1	2.18826e-45	1.12556	0.534	0.1	3.70801e-41	0.0246194	4.37653e-45	dickkopf WNT signaling pathway inhibitor 3 [Source:MGI Symbol;Acc:MGI:1354952]
8	Tnk2	2.41005e-24	0.965586	0.852	0.387	4.08382e-20	5.36222e-45	1.26382	0.741	0.241	9.08628e-41	2.41005e-24	1.07244e-44	tyrosine kinase, non-receptor, 2 [Source:MGI Symbol;Acc:MGI:1858308]
8	Igkc	1.42402e-05	0.882388	0.691	0.456	0.2413	6.37366e-45	0.879617	0.509	0.087	1.08002e-40	1.42402e-05	1.27473e-44	immunoglobulin kappa constant [Source:MGI Symbol;Acc:MGI:96495]
8	Fgl2	8.39558e-13	0.999175	0.753	0.482	1.42263e-08	3.72445e-44	1.59418	0.957	0.561	6.31108e-40	8.39558e-13	7.4489e-44	fibrinogen-like protein 2 [Source:MGI Symbol;Acc:MGI:103266]
8	Nes	1.56753e-07	0.515766	0.79	0.592	0.00265617	1.6264e-43	1.53696	0.802	0.325	2.75594e-39	1.56753e-07	3.2528e-43	nestin [Source:MGI Symbol;Acc:MGI:101784]
8	Ptn	2.04043e-26	1.3896	0.914	0.512	3.4575e-22	4.87021e-43	1.91119	0.957	0.802	8.25256e-39	2.04043e-26	9.74041e-43	pleiotrophin [Source:MGI Symbol;Acc:MGI:97804]
8	Dhh	6.74028e-17	0.658946	0.716	0.288	1.14214e-12	1.93663e-42	0.843941	0.526	0.104	3.28162e-38	6.74028e-17	3.87326e-42	desert hedgehog [Source:MGI Symbol;Acc:MGI:94891]
8	Gpc1	9.24172e-07	0.452144	0.988	0.942	0.0156601	9.82598e-42	1.34026	0.983	0.842	1.66501e-37	9.24172e-07	1.9652e-41	glypican 1 [Source:MGI Symbol;Acc:MGI:1194891]
8	Ctsb	3.67471e-10	0.470186	1	0.998	6.22679e-06	1.15633e-41	1.02975	1	0.994	1.95941e-37	3.67471e-10	2.31267e-41	cathepsin B [Source:MGI Symbol;Acc:MGI:88561]
8	Sema3f	3.68407e-26	1.0552	0.951	0.716	6.24265e-22	1.46123e-41	1.42216	0.75	0.272	2.47605e-37	3.68407e-26	2.92246e-41	sema domain, immunoglobulin domain (Ig), short basic domain, secreted, (semaphorin) 3F [Source:MGI Symbol;Acc:MGI:1096347]
8	Tes	4.33723e-06	0.324032	0.432	0.216	0.0734944	7.12886e-41	0.691267	0.397	0.056	1.20799e-36	4.33723e-06	1.42577e-40	testis derived transcript [Source:MGI Symbol;Acc:MGI:105081]
8	Cpe	1.71649e-24	0.997459	1	0.851	2.90859e-20	1.2334e-39	1.16028	0.974	0.594	2.09e-35	1.71649e-24	2.4668e-39	carboxypeptidase E [Source:MGI Symbol;Acc:MGI:101932]
8	Galnt3	5.40716e-17	0.442882	0.481	0.135	9.16244e-13	4.28308e-38	0.390847	0.224	0.015	7.25767e-34	5.40716e-17	8.56615e-38	polypeptide N-acetylgalactosaminyltransferase 3 [Source:MGI Symbol;Acc:MGI:894695]
8	Tmem158	7.4336e-14	0.455798	0.519	0.18	1.25962e-09	8.80057e-36	0.856365	0.509	0.113	1.49126e-31	7.4336e-14	1.76011e-35	transmembrane protein 158 [Source:MGI Symbol;Acc:MGI:1919559]
8	Scd2	5.07225e-08	0.466041	1	0.905	0.000859493	1.13542e-35	0.951698	1	0.913	1.92397e-31	5.07225e-08	2.27085e-35	stearoyl-Coenzyme A desaturase 2 [Source:MGI Symbol;Acc:MGI:98240]
8	Fam234a	1.24653e-10	0.519077	0.84	0.548	2.11225e-06	3.21187e-35	1.13551	0.94	0.551	5.44252e-31	1.24653e-10	6.42375e-35	family with sequence similarity 234, member A [Source:MGI Symbol;Acc:MGI:2146854]
8	Igha	6.83006e-08	1.0716	0.753	0.494	0.00115735	3.91423e-35	0.514403	0.422	0.073	6.63267e-31	6.83006e-08	7.82847e-35	immunoglobulin heavy constant alpha [Source:MGI Symbol;Acc:MGI:96444]
8	Plp1	2.24193e-22	1.10677	1	0.717	3.79895e-18	4.43684e-34	1.47126	1	0.864	7.51822e-30	2.24193e-22	8.87368e-34	proteolipid protein (myelin) 1 [Source:MGI Symbol;Acc:MGI:97623]
8	Ggta1	1.53645e-05	0.282488	0.383	0.187	0.260351	1.28503e-33	0.716626	0.474	0.102	2.17749e-29	1.53645e-05	2.57007e-33	glycoprotein galactosyltransferase alpha 1, 3 [Source:MGI Symbol;Acc:MGI:95704]
8	Mcc	1.47793e-09	0.332481	0.444	0.173	2.50435e-05	1.29405e-33	0.547612	0.353	0.054	2.19277e-29	1.47793e-09	2.5881e-33	mutated in colorectal cancers [Source:MGI Symbol;Acc:MGI:96930]
8	Slc4a8	3.10265e-10	0.407549	0.432	0.163	5.25745e-06	2.91427e-33	0.386236	0.241	0.023	4.93822e-29	3.10265e-10	5.82853e-33	solute carrier family 4 (anion exchanger), member 8 [Source:MGI Symbol;Acc:MGI:1928745]
8	Etv5	4.47199e-26	1.0161	0.938	0.616	7.57779e-22	5.02213e-33	1.10576	0.802	0.405	8.51001e-29	4.47199e-26	1.00443e-32	ets variant 5 [Source:MGI Symbol;Acc:MGI:1096867]
8	Tnfrsf21	9.84258e-11	0.495874	0.58	0.272	1.66783e-06	4.61276e-32	1.04742	0.569	0.17	7.81633e-28	9.84258e-11	9.22553e-32	tumor necrosis factor receptor superfamily, member 21 [Source:MGI Symbol;Acc:MGI:2151075]
8	Elovl5	5.47035e-10	0.482099	0.667	0.338	9.26951e-06	1.27811e-31	1.1439	0.69	0.263	2.16576e-27	5.47035e-10	2.55622e-31	ELOVL family member 5, elongation of long chain fatty acids (yeast) [Source:MGI Symbol;Acc:MGI:1916051]
8	Lratd2	2.55079e-07	0.382939	0.309	0.119	0.00432232	1.61151e-31	0.491303	0.302	0.041	2.7307e-27	2.55079e-07	3.22302e-31	LRAT domain containing 1 [Source:MGI Symbol;Acc:MGI:3026924]
8	Enpp2	1.58154e-12	0.783456	0.864	0.541	2.67992e-08	1.78045e-31	0.736981	0.5	0.12	3.01697e-27	1.58154e-12	3.5609e-31	ectonucleotide pyrophosphatase/phosphodiesterase 2 [Source:MGI Symbol;Acc:MGI:1321390]
8	Slc12a2	5.76436e-19	0.996934	0.84	0.429	9.76771e-15	8.26032e-31	0.911436	0.793	0.344	1.39971e-26	5.76436e-19	1.65206e-30	solute carrier family 12, member 2 [Source:MGI Symbol;Acc:MGI:101924]
8	Tbx2	7.57072e-11	0.63438	0.691	0.373	1.28286e-06	4.33809e-30	0.608895	0.474	0.111	7.35089e-26	7.57072e-11	8.67618e-30	T-box 2 [Source:MGI Symbol;Acc:MGI:98494]
8	Il16	1.18887e-18	0.606376	0.531	0.164	2.01454e-14	9.83121e-29	0.402814	0.328	0.053	1.6659e-24	1.18887e-18	1.96624e-28	interleukin 16 [Source:MGI Symbol;Acc:MGI:1270855]
8	Kcnj10	2.31073e-28	1.72609	0.877	0.477	3.91553e-24	3.53884e-23	1.10207	0.879	0.579	5.99656e-19	3.53884e-23	4.62146e-28	potassium inwardly-rectifying channel, subfamily J, member 10 [Source:MGI Symbol;Acc:MGI:1194504]
8	Etv1	1.07405e-05	0.4694	0.568	0.363	0.181997	3.02301e-28	1.0887	0.759	0.352	5.12249e-24	1.07405e-05	6.04602e-28	ets variant 1 [Source:MGI Symbol;Acc:MGI:99254]
8	Dock6	6.07714e-16	0.639361	0.704	0.314	1.02977e-11	3.18166e-28	0.795151	0.612	0.195	5.39132e-24	6.07714e-16	6.36332e-28	dedicator of cytokinesis 6 [Source:MGI Symbol;Acc:MGI:1914789]
8	Kcnn4	1.99398e-10	0.636252	0.852	0.62	3.3788e-06	5.25838e-28	0.905065	0.724	0.298	8.91033e-24	1.99398e-10	1.05168e-27	potassium intermediate/small conductance calcium-activated channel, subfamily N, member 4 [Source:MGI Symbol;Acc:MGI:1277957]
8	Bche	1.91116e-05	0.458618	0.42	0.23	0.323846	9.16543e-28	1.30567	0.784	0.414	1.55308e-23	1.91116e-05	1.83309e-27	butyrylcholinesterase [Source:MGI Symbol;Acc:MGI:894278]
8	Tfap2b	1.17986e-06	0.302382	0.407	0.184	0.0199927	2.88788e-27	0.688153	0.474	0.125	4.89352e-23	1.17986e-06	5.77577e-27	transcription factor AP-2 beta [Source:MGI Symbol;Acc:MGI:104672]
8	Tead2	1.00502e-11	0.513928	0.543	0.228	1.703e-07	1.29845e-25	1.00171	0.647	0.266	2.20022e-21	1.00502e-11	2.59689e-25	TEA domain family member 2 [Source:MGI Symbol;Acc:MGI:104904]
8	Cspg5	2.05317e-25	0.708241	0.543	0.126	3.4791e-21	2.95639e-21	0.497574	0.422	0.115	5.00961e-17	2.95639e-21	4.10635e-25	chondroitin sulfate proteoglycan 5 [Source:MGI Symbol;Acc:MGI:1352747]
8	Wnk4	1.87797e-11	0.295857	0.284	0.071	3.18222e-07	2.1068e-25	0.341967	0.284	0.045	3.56997e-21	1.87797e-11	4.2136e-25	WNK lysine deficient protein kinase 4 [Source:MGI Symbol;Acc:MGI:1917097]
8	St3gal4	1.89474e-13	0.636368	0.815	0.492	3.21064e-09	2.3223e-25	0.730901	0.681	0.277	3.93514e-21	1.89474e-13	4.6446e-25	ST3 beta-galactoside alpha-2,3-sialyltransferase 4 [Source:MGI Symbol;Acc:MGI:1316743]
8	Cspg4	4.59771e-19	0.782337	0.963	0.687	7.79082e-15	6.92537e-25	1.21442	0.759	0.394	1.1735e-20	4.59771e-19	1.38507e-24	chondroitin sulfate proteoglycan 4 [Source:MGI Symbol;Acc:MGI:2153093]
8	Grasp	1.16772e-08	0.420923	0.519	0.243	0.00019787	1.58117e-24	0.686269	0.517	0.16	2.67929e-20	1.16772e-08	3.16234e-24	GRP1 (general receptor for phosphoinositides 1)-associated scaffold protein [Source:MGI Symbol;Acc:MGI:1860303]
8	Ntn1	1.32542e-05	0.328271	0.519	0.291	0.224593	8.04462e-24	0.883233	0.707	0.319	1.36316e-19	1.32542e-05	1.60892e-23	netrin 1 [Source:MGI Symbol;Acc:MGI:105088]
8	Atp1a1	1.13412e-13	0.62272	1	0.943	1.92176e-09	1.21542e-23	0.782681	0.931	0.831	2.05953e-19	1.13412e-13	2.43084e-23	ATPase, Na+/K+ transporting, alpha 1 polypeptide [Source:MGI Symbol;Acc:MGI:88105]
8	Dennd3	2.4816e-11	0.260074	0.296	0.076	4.20508e-07	1.34854e-23	0.490191	0.379	0.088	2.2851e-19	2.4816e-11	2.69708e-23	DENN/MADD domain containing 3 [Source:MGI Symbol;Acc:MGI:2146009]
8	Sparcl1	8.25078e-23	1.33793	0.963	0.815	1.39809e-18	2.66463e-08	0.39269	0.862	0.723	0.000451521	2.66463e-08	1.65016e-22	SPARC-like 1 [Source:MGI Symbol;Acc:MGI:108110]
8	Nfatc2	5.94334e-06	0.301422	0.383	0.183	0.10071	2.03676e-22	0.703484	0.466	0.142	3.45129e-18	5.94334e-06	4.07352e-22	nuclear factor of activated T cells, cytoplasmic, calcineurin dependent 2 [Source:MGI Symbol;Acc:MGI:102463]
8	Cavin2	2.63704e-08	0.611449	0.741	0.512	0.000446847	2.80942e-22	0.845409	0.612	0.24	4.76056e-18	2.63704e-08	5.61884e-22	caveolae associated 2 [Source:MGI Symbol;Acc:MGI:99513]
8	Mical2	4.68764e-06	0.34234	0.617	0.348	0.0794321	1.39694e-21	0.813626	0.698	0.315	2.36711e-17	4.68764e-06	2.79388e-21	microtubule associated monooxygenase, calponin and LIM domain containing 2 [Source:MGI Symbol;Acc:MGI:2444947]
8	Snx1	1.12473e-11	0.611672	0.84	0.56	1.90586e-07	2.23086e-21	0.960852	0.767	0.453	3.78019e-17	1.12473e-11	4.46172e-21	sorting nexin 1 [Source:MGI Symbol;Acc:MGI:1928395]
8	Msi2	0.000183585	0.342956	0.63	0.451	1	2.26504e-21	0.839366	0.784	0.437	3.8381e-17	0.000183585	4.53007e-21	musashi RNA-binding protein 2 [Source:MGI Symbol;Acc:MGI:1923876]
8	C4b	3.79997e-09	0.851693	0.951	0.779	6.43905e-05	2.34244e-21	0.952043	0.879	0.669	3.96927e-17	3.79997e-09	4.68489e-21	complement component 4B (Chido blood group) [Source:MGI Symbol;Acc:MGI:88228]
8	Mapre2	2.34769e-14	0.667761	0.753	0.378	3.97817e-10	5.15436e-21	0.827253	0.793	0.44	8.73407e-17	2.34769e-14	1.03087e-20	microtubule-associated protein, RP/EB family, member 2 [Source:MGI Symbol;Acc:MGI:106271]
8	6430548M08Rik	1.88674e-05	0.328014	0.58	0.354	0.319708	1.1901e-20	0.412944	0.362	0.086	2.01663e-16	1.88674e-05	2.3802e-20	RIKEN cDNA 6430548M08 gene [Source:MGI Symbol;Acc:MGI:2443793]
8	Usf3	0.000602535	0.262111	0.568	0.384	1	1.91666e-20	0.798317	0.716	0.347	3.24778e-16	0.000602535	3.83332e-20	upstream transcription factor family member 3 [Source:MGI Symbol;Acc:MGI:2685454]
8	Metrn	2.12853e-20	0.994994	0.852	0.516	3.6068e-16	3.93868e-05	0.275432	0.94	0.842	0.66741	3.93868e-05	4.25706e-20	meteorin, glial cell differentiation regulator [Source:MGI Symbol;Acc:MGI:1917333]
8	Fibin	2.17818e-20	0.710382	0.716	0.267	3.69092e-16	8.67936e-05	0.308389	0.517	0.351	1	8.67936e-05	4.35635e-20	fin bud initiation factor homolog (zebrafish) [Source:MGI Symbol;Acc:MGI:1914856]
8	Hsd17b11	3.9142e-11	0.507824	0.728	0.383	6.63261e-07	2.52085e-20	0.761581	0.802	0.474	4.27159e-16	3.9142e-11	5.04171e-20	hydroxysteroid (17-beta) dehydrogenase 11 [Source:MGI Symbol;Acc:MGI:2149821]
8	Nr4a1	0.000710562	0.323013	0.691	0.533	1	2.07116e-19	0.968769	0.767	0.455	3.50959e-15	0.000710562	4.14233e-19	nuclear receptor subfamily 4, group A, member 1 [Source:MGI Symbol;Acc:MGI:1352454]
8	Timp3	0.00548342	0.319287	0.741	0.605	1	7.64594e-19	0.965105	0.836	0.715	1.29561e-14	0.00548342	1.52919e-18	tissue inhibitor of metalloproteinase 3 [Source:MGI Symbol;Acc:MGI:98754]
8	Ajap1	7.87169e-14	0.640805	0.617	0.257	1.33386e-09	1.36799e-18	0.77022	0.741	0.415	2.31805e-14	7.87169e-14	2.73597e-18	adherens junction associated protein 1 [Source:MGI Symbol;Acc:MGI:2685419]
8	Opcml	9.31405e-15	0.504664	0.395	0.11	1.57827e-10	1.75718e-18	0.314823	0.259	0.051	2.97755e-14	9.31405e-15	3.51437e-18	opioid binding protein/cell adhesion molecule-like [Source:MGI Symbol;Acc:MGI:97397]
8	Ier3	3.27929e-10	0.650405	0.84	0.6	5.55676e-06	2.1586e-18	0.689294	0.474	0.166	3.65774e-14	3.27929e-10	4.3172e-18	immediate early response 3 [Source:MGI Symbol;Acc:MGI:104814]
8	Tmc6	3.4939e-07	0.316296	0.556	0.283	0.00592041	2.34091e-18	0.573057	0.457	0.155	3.96666e-14	3.4939e-07	4.68181e-18	transmembrane channel-like gene family 6 [Source:MGI Symbol;Acc:MGI:1098686]
8	Mapk3	0.00011853	0.343718	0.951	0.838	1	2.5923e-18	0.803312	0.879	0.751	4.39265e-14	0.00011853	5.18459e-18	mitogen-activated protein kinase 3 [Source:MGI Symbol;Acc:MGI:1346859]
8	Fxyd7	2.07202e-08	0.613192	0.753	0.48	0.000351105	4.48833e-18	0.305664	0.224	0.04	7.60548e-14	2.07202e-08	8.97666e-18	FXYD domain-containing ion transport regulator 7 [Source:MGI Symbol;Acc:MGI:1889006]
8	Chpf	1.57735e-17	0.794705	0.926	0.583	2.67282e-13	0.00416442	0.26233	0.509	0.396	1	0.00416442	3.15471e-17	chondroitin polymerizing factor [Source:MGI Symbol;Acc:MGI:106576]
8	Klf2	7.91185e-06	0.449645	0.58	0.343	0.134066	2.18688e-17	0.795729	0.474	0.177	3.70567e-13	7.91185e-06	4.37376e-17	Kruppel-like factor 2 (lung) [Source:MGI Symbol;Acc:MGI:1342772]
8	Stard8	2.53578e-17	0.652087	0.716	0.289	4.29687e-13	2.44916e-12	0.49706	0.621	0.327	4.15009e-08	2.44916e-12	5.07155e-17	START domain containing 8 [Source:MGI Symbol;Acc:MGI:2448556]
8	Mmp16	4.39032e-17	0.555793	0.568	0.187	7.4394e-13	0.000183414	0.266528	0.353	0.213	1	0.000183414	8.78064e-17	matrix metallopeptidase 16 [Source:MGI Symbol;Acc:MGI:1276107]
8	Sntb2	5.70776e-13	0.584909	0.691	0.327	9.6718e-09	4.98798e-17	0.577648	0.534	0.216	8.45213e-13	5.70776e-13	9.97595e-17	syntrophin, basic 2 [Source:MGI Symbol;Acc:MGI:101771]
8	Pim3	6.70381e-17	0.682188	0.704	0.302	1.13596e-12	2.64452e-15	0.468166	0.379	0.125	4.48113e-11	2.64452e-15	1.34076e-16	proviral integration site 3 [Source:MGI Symbol;Acc:MGI:1355297]
8	Akap12	1.1708e-09	0.566314	0.494	0.219	1.98392e-05	7.32908e-17	0.876446	0.474	0.184	1.24191e-12	1.1708e-09	1.46582e-16	A kinase (PRKA) anchor protein (gravin) 12 [Source:MGI Symbol;Acc:MGI:1932576]
8	Ccnd1	1.0942e-16	0.760884	1	0.926	1.85413e-12	1.11309e-05	0.325524	1	0.922	0.188613	1.11309e-05	2.1884e-16	cyclin D1 [Source:MGI Symbol;Acc:MGI:88313]
8	Agrn	0.000755136	0.311869	0.704	0.54	1	1.73891e-16	0.597149	0.94	0.842	2.94658e-12	0.000755136	3.47782e-16	agrin [Source:MGI Symbol;Acc:MGI:87961]
8	Itgav	2.09635e-16	0.718533	0.951	0.794	3.55226e-12	1.12775e-06	0.324882	1	0.887	0.0191097	1.12775e-06	4.19269e-16	integrin alpha V [Source:MGI Symbol;Acc:MGI:96608]
8	Fth1	4.46333e-07	0.78431	1	0.986	0.00756312	2.19948e-16	0.990018	0.94	0.865	3.72702e-12	4.46333e-07	4.39896e-16	ferritin heavy polypeptide 1 [Source:MGI Symbol;Acc:MGI:95588]
8	Tecpr1	0.000829304	0.271789	0.444	0.284	1	2.28233e-16	0.434946	0.422	0.14	3.86741e-12	0.000829304	4.56467e-16	tectonin beta-propeller repeat containing 1 [Source:MGI Symbol;Acc:MGI:1917631]
8	Tmem176a	5.88867e-11	0.79726	0.84	0.639	9.97835e-07	2.81624e-16	0.872827	0.647	0.388	4.77212e-12	5.88867e-11	5.63248e-16	transmembrane protein 176A [Source:MGI Symbol;Acc:MGI:1913308]
8	Itih5	3.42179e-08	0.700707	0.852	0.633	0.000579823	3.93875e-16	0.596468	1	0.894	6.67422e-12	3.42179e-08	7.87751e-16	inter-alpha (globulin) inhibitor H5 [Source:MGI Symbol;Acc:MGI:1925751]
8	Adgrg1	0.000528908	0.330267	0.605	0.421	1	4.46891e-16	0.706846	0.621	0.309	7.57256e-12	0.000528908	8.93782e-16	adhesion G protein-coupled receptor G1 [Source:MGI Symbol;Acc:MGI:1340051]
8	Igf1	0.00312899	0.259761	0.556	0.388	1	4.50849e-16	0.719772	0.845	0.601	7.63963e-12	0.00312899	9.01697e-16	insulin-like growth factor 1 [Source:MGI Symbol;Acc:MGI:96432]
8	Sbno2	5.76501e-10	0.540889	0.975	0.688	9.7688e-06	1.08412e-15	0.50932	0.595	0.256	1.83704e-11	5.76501e-10	2.16824e-15	strawberry notch 2 [Source:MGI Symbol;Acc:MGI:2448490]
8	Sulf2	1.22629e-15	0.716619	0.988	0.806	2.07795e-11	6.77024e-14	0.516854	0.905	0.778	1.14722e-09	6.77024e-14	2.45259e-15	sulfatase 2 [Source:MGI Symbol;Acc:MGI:1919293]
8	Camkk2	1.55884e-15	0.636852	0.802	0.411	2.64146e-11	1.30754e-13	0.529823	0.569	0.28	2.21563e-09	1.30754e-13	3.11769e-15	calcium/calmodulin-dependent protein kinase kinase 2, beta [Source:MGI Symbol;Acc:MGI:2444812]
8	Arrb1	1.08016e-07	0.395936	0.58	0.338	0.00183033	1.6516e-15	0.549593	0.526	0.222	2.79864e-11	1.08016e-07	3.3032e-15	arrestin, beta 1 [Source:MGI Symbol;Acc:MGI:99473]
8	Limd1	0.000302873	0.357577	0.42	0.254	1	3.1505e-15	0.715	0.534	0.245	5.33853e-11	0.000302873	6.30101e-15	LIM domains containing 1 [Source:MGI Symbol;Acc:MGI:1352502]
8	Igfbp5	2.64249e-09	0.544256	0.926	0.686	4.4777e-05	4.18543e-15	0.88596	0.759	0.492	7.09221e-11	2.64249e-09	8.37086e-15	insulin-like growth factor binding protein 5 [Source:MGI Symbol;Acc:MGI:96440]
8	Amotl1	4.02539e-10	0.644664	0.827	0.615	6.82102e-06	5.51895e-15	0.736822	0.759	0.524	9.35186e-11	4.02539e-10	1.10379e-14	angiomotin-like 1 [Source:MGI Symbol;Acc:MGI:1922973]
8	Srebf1	0.00694616	0.278888	0.728	0.597	1	1.00387e-14	0.531696	0.569	0.262	1.70106e-10	0.00694616	2.00774e-14	sterol regulatory element binding transcription factor 1 [Source:MGI Symbol;Acc:MGI:107606]
8	Traf4	1.59381e-14	0.65119	0.802	0.394	2.70071e-10	1.06998e-12	0.450986	0.474	0.201	1.81309e-08	1.06998e-12	3.18762e-14	TNF receptor associated factor 4 [Source:MGI Symbol;Acc:MGI:1202880]
8	Fkbp14	1.69517e-14	0.4882	0.568	0.206	2.87247e-10	5.54579e-06	0.348374	0.405	0.237	0.0939734	5.54579e-06	3.39035e-14	FK506 binding protein 14 [Source:MGI Symbol;Acc:MGI:2387639]
8	Ncoa3	1.78365e-14	0.668342	0.728	0.348	3.0224e-10	9.26372e-12	0.498404	0.56	0.282	1.56974e-07	9.26372e-12	3.5673e-14	nuclear receptor coactivator 3 [Source:MGI Symbol;Acc:MGI:1276535]
8	Iqgap1	3.53029e-05	0.266392	0.914	0.788	0.598207	2.16284e-14	0.54226	0.914	0.819	3.66494e-10	3.53029e-05	4.32569e-14	IQ motif containing GTPase activating protein 1 [Source:MGI Symbol;Acc:MGI:1352757]
8	Abcg1	3.93233e-14	0.614921	0.667	0.283	6.66333e-10	3.21307e-13	0.283741	0.224	0.053	5.44454e-09	3.21307e-13	7.86465e-14	ATP binding cassette subfamily G member 1 [Source:MGI Symbol;Acc:MGI:107704]
8	Dusp6	3.93786e-14	0.691864	0.988	0.811	6.67271e-10	2.54852e-05	0.333852	0.716	0.58	0.431847	2.54852e-05	7.87573e-14	dual specificity phosphatase 6 [Source:MGI Symbol;Acc:MGI:1914853]
8	Mlec	1.93127e-06	0.443572	0.926	0.824	0.0327254	5.12409e-14	0.655767	0.94	0.837	8.68277e-10	1.93127e-06	1.02482e-13	malectin [Source:MGI Symbol;Acc:MGI:1924015]
8	Egflam	6.38519e-14	0.578263	0.679	0.294	1.08197e-09	0.000133984	0.342328	0.664	0.536	1	0.000133984	1.27704e-13	EGF-like, fibronectin type III and laminin G domains [Source:MGI Symbol;Acc:MGI:2146149]
8	Mpzl1	4.06008e-07	0.552091	0.679	0.436	0.00687981	6.59915e-14	0.685567	0.621	0.359	1.11823e-09	4.06008e-07	1.31983e-13	myelin protein zero-like 1 [Source:MGI Symbol;Acc:MGI:1915731]
8	Shc4	1.07623e-13	0.582296	0.691	0.307	1.82367e-09	1.1977e-13	0.462734	0.448	0.176	2.02951e-09	1.1977e-13	2.15246e-13	SHC (Src homology 2 domain containing) family, member 4 [Source:MGI Symbol;Acc:MGI:2655364]
8	Serpina3n	1.21626e-13	1.2787	0.951	0.798	2.06095e-09	8.55677e-13	0.693279	0.569	0.277	1.44994e-08	8.55677e-13	2.43252e-13	serine (or cysteine) peptidase inhibitor, clade A, member 3N [Source:MGI Symbol;Acc:MGI:105045]
8	Kctd1	1.93629e-13	0.448544	0.63	0.25	3.28104e-09	4.4906e-10	0.365452	0.319	0.12	7.60932e-06	4.4906e-10	3.87257e-13	potassium channel tetramerisation domain containing 1 [Source:MGI Symbol;Acc:MGI:1918269]
8	Tm4sf1	2.26348e-13	0.878549	0.926	0.737	3.83546e-09	2.05108e-10	0.585026	0.784	0.638	3.47555e-06	2.05108e-10	4.52696e-13	transmembrane 4 superfamily member 1 [Source:MGI Symbol;Acc:MGI:104678]
8	Tmem204	3.03473e-13	0.544214	0.531	0.201	5.14235e-09	3.89647e-05	0.273971	0.336	0.186	0.660258	3.89647e-05	6.06946e-13	transmembrane protein 204 [Source:MGI Symbol;Acc:MGI:3039635]
8	Lmo4	3.77787e-13	0.704556	0.864	0.639	6.4016e-09	1.65649e-10	0.54575	0.905	0.845	2.80692e-06	1.65649e-10	7.55574e-13	LIM domain only 4 [Source:MGI Symbol;Acc:MGI:109360]
8	Rarg	3.13761e-08	0.416995	0.691	0.404	0.000531668	4.15366e-13	0.630596	0.681	0.415	7.03837e-09	3.13761e-08	8.30732e-13	retinoic acid receptor, gamma [Source:MGI Symbol;Acc:MGI:97858]
8	Mfge8	0.000356899	0.610457	0.84	0.768	1	5.07134e-13	0.798875	0.595	0.339	8.59339e-09	0.000356899	1.01427e-12	milk fat globule-EGF factor 8 protein [Source:MGI Symbol;Acc:MGI:102768]
8	Phc2	5.75008e-13	0.691556	0.914	0.695	9.7435e-09	0.000232009	0.300492	0.569	0.425	1	0.000232009	1.15002e-12	polyhomeotic 2 [Source:MGI Symbol;Acc:MGI:1860454]
8	Shf	6.04408e-13	0.66836	0.728	0.389	1.02417e-08	2.50597e-07	0.329399	0.302	0.135	0.00424637	2.50597e-07	1.20882e-12	Src homology 2 domain containing F [Source:MGI Symbol;Acc:MGI:3613669]
8	Cpd	6.33634e-12	0.666905	0.877	0.632	1.07369e-07	9.00709e-13	0.631575	0.672	0.391	1.52625e-08	6.33634e-12	1.80142e-12	carboxypeptidase D [Source:MGI Symbol;Acc:MGI:107265]
8	Kirrel	0.000786444	0.255785	0.321	0.181	1	9.24104e-13	0.389381	0.371	0.134	1.56589e-08	0.000786444	1.84821e-12	kirre like nephrin family adhesion molecule 1 [Source:MGI Symbol;Acc:MGI:1891396]
8	Emilin1	1.03701e-12	0.703295	0.716	0.352	1.75721e-08	7.47605e-05	0.26488	0.293	0.158	1	7.47605e-05	2.07402e-12	elastin microfibril interfacer 1 [Source:MGI Symbol;Acc:MGI:1926189]
8	Bambi	1.34742e-12	0.340326	0.395	0.116	2.2832e-08	3.25832e-12	0.341152	0.362	0.127	5.52122e-08	3.25832e-12	2.69483e-12	BMP and activin membrane-bound inhibitor [Source:MGI Symbol;Acc:MGI:1915260]
8	Cdkn2a	1.70226e-12	0.78314	0.79	0.491	2.88447e-08	3.35099e-05	0.288618	0.603	0.412	0.567825	3.35099e-05	3.40451e-12	cyclin dependent kinase inhibitor 2A [Source:MGI Symbol;Acc:MGI:104738]
8	Dynll2	0.000168668	0.337065	0.79	0.64	1	1.90501e-12	0.534434	0.991	0.824	3.22804e-08	0.000168668	3.81002e-12	dynein light chain LC8-type 2 [Source:MGI Symbol;Acc:MGI:1915347]
8	Cst3	0.0177726	0.491373	0.926	0.916	1	1.95808e-12	0.92675	0.914	0.887	3.31796e-08	0.0177726	3.91616e-12	cystatin C [Source:MGI Symbol;Acc:MGI:102519]
8	Etnk1	7.94655e-12	0.644845	0.617	0.311	1.34654e-07	2.49587e-12	0.457865	0.517	0.241	4.22925e-08	7.94655e-12	4.99174e-12	ethanolamine kinase 1 [Source:MGI Symbol;Acc:MGI:1922570]
8	Oaz2	2.51137e-12	0.511717	0.79	0.424	4.25552e-08	2.70112e-05	0.3693	0.638	0.489	0.457704	2.70112e-05	5.02274e-12	ornithine decarboxylase antizyme 2 [Source:MGI Symbol;Acc:MGI:109492]
8	Gpx4	0.000311052	0.285909	1	0.98	1	3.03865e-12	0.44377	1	0.959	5.14899e-08	0.000311052	6.0773e-12	glutathione peroxidase 4 [Source:MGI Symbol;Acc:MGI:104767]
8	Serpine2	3.28331e-12	0.719875	0.914	0.729	5.56358e-08	6.22565e-07	0.497419	0.767	0.63	0.0105494	6.22565e-07	6.56663e-12	serine (or cysteine) peptidase inhibitor, clade E, member 2 [Source:MGI Symbol;Acc:MGI:101780]
8	Col16a1	5.26997e-09	0.519935	0.864	0.629	8.92997e-05	4.6439e-12	0.503742	0.983	0.887	7.86909e-08	5.26997e-09	9.2878e-12	collagen, type XVI, alpha 1 [Source:MGI Symbol;Acc:MGI:1095396]
8	Sox10	5.21067e-12	0.632728	0.877	0.605	8.82948e-08	1.87005e-07	0.360867	0.922	0.813	0.00316879	1.87005e-07	1.04213e-11	SRY (sex determining region Y)-box 10 [Source:MGI Symbol;Acc:MGI:98358]
8	Kifc3	1.6511e-06	0.30715	0.383	0.174	0.027978	5.993e-12	0.380982	0.336	0.12	1.01551e-07	1.6511e-06	1.1986e-11	kinesin family member C3 [Source:MGI Symbol;Acc:MGI:109202]
8	Anks1	6.37105e-12	0.530368	0.691	0.336	1.07957e-07	1.12808e-07	0.367119	0.526	0.304	0.00191154	1.12808e-07	1.27421e-11	ankyrin repeat and SAM domain containing 1 [Source:MGI Symbol;Acc:MGI:2446180]
8	Cdc14a	8.59901e-09	0.285439	0.346	0.12	0.00014571	1.86545e-11	0.34378	0.267	0.084	3.161e-07	8.59901e-09	3.73089e-11	CDC14 cell division cycle 14A [Source:MGI Symbol;Acc:MGI:2442676]
8	Cers2	0.000410945	0.321388	0.852	0.741	1	2.40747e-11	0.517666	0.819	0.561	4.07945e-07	0.000410945	4.81494e-11	ceramide synthase 2 [Source:MGI Symbol;Acc:MGI:1924143]
8	Fchsd2	2.59122e-11	0.456025	0.494	0.192	4.39083e-07	6.72129e-11	0.303166	0.284	0.093	1.13892e-06	6.72129e-11	5.18245e-11	FCH and double SH3 domains 2 [Source:MGI Symbol;Acc:MGI:2448475]
8	Kremen1	0.00503761	0.290784	0.654	0.501	1	4.97004e-11	0.496901	0.707	0.436	8.42174e-07	0.00503761	9.94008e-11	kringle containing transmembrane protein 1 [Source:MGI Symbol;Acc:MGI:1933988]
8	Tgfbr2	0.00911782	0.421302	0.58	0.498	1	5.85892e-11	0.729142	0.672	0.442	9.92794e-07	0.00911782	1.17178e-10	transforming growth factor, beta receptor II [Source:MGI Symbol;Acc:MGI:98729]
8	Ltbp3	7.93756e-11	0.541087	0.914	0.68	1.34502e-06	3.96302e-10	0.416616	0.897	0.802	6.71534e-06	3.96302e-10	1.58751e-10	latent transforming growth factor beta binding protein 3 [Source:MGI Symbol;Acc:MGI:1101355]
8	Slmap	1.67952e-05	0.3077	0.63	0.388	0.284595	8.19813e-11	0.56374	0.517	0.27	1.38917e-06	1.67952e-05	1.63963e-10	sarcolemma associated protein [Source:MGI Symbol;Acc:MGI:1933549]
8	Pdha1	0.000193497	0.417353	0.914	0.91	1	9.86083e-11	0.523061	0.966	0.869	1.67092e-06	0.000193497	1.97217e-10	pyruvate dehydrogenase E1 alpha 1 [Source:MGI Symbol;Acc:MGI:97532]
8	Ehd1	1.0785e-10	0.536487	0.84	0.545	1.82752e-06	3.92877e-09	0.479628	0.612	0.415	6.65731e-05	3.92877e-09	2.157e-10	EH-domain containing 1 [Source:MGI Symbol;Acc:MGI:1341878]
8	Plpp1	2.36485e-10	0.680338	0.802	0.521	4.00724e-06	2.03171e-07	0.546924	0.612	0.419	0.00344273	2.03171e-07	4.7297e-10	phospholipid phosphatase 1 [Source:MGI Symbol;Acc:MGI:108412]
8	Adgra2	2.53775e-10	0.412339	0.469	0.188	4.30022e-06	5.417e-05	0.354549	0.457	0.298	0.91791	5.417e-05	5.07551e-10	adhesion G protein-coupled receptor A2 [Source:MGI Symbol;Acc:MGI:1925810]
8	Moxd1	5.23501e-06	0.378602	0.58	0.343	0.0887073	2.88647e-10	0.472181	0.672	0.426	4.89113e-06	5.23501e-06	5.77295e-10	monooxygenase, DBH-like 1 [Source:MGI Symbol;Acc:MGI:1921582]
8	Stx7	3.94511e-09	0.4826	0.778	0.469	6.68499e-05	2.90276e-10	0.497121	0.81	0.579	4.91873e-06	3.94511e-09	5.80553e-10	syntaxin 7 [Source:MGI Symbol;Acc:MGI:1858210]
8	Casc4	3.05586e-10	0.366562	0.444	0.163	5.17816e-06	0.000127712	0.312477	0.336	0.195	1	0.000127712	6.11173e-10	cancer susceptibility candidate 4 [Source:MGI Symbol;Acc:MGI:2443129]
8	Slc29a1	3.10036e-10	0.660484	0.778	0.529	5.25355e-06	6.76202e-05	0.38296	0.431	0.277	1	6.76202e-05	6.20071e-10	solute carrier family 29 (nucleoside transporters), member 1 [Source:MGI Symbol;Acc:MGI:1927073]
8	Megf8	3.15497e-10	0.56774	0.84	0.525	5.34609e-06	4.53981e-05	0.30283	0.784	0.598	0.769271	4.53981e-05	6.30994e-10	multiple EGF-like-domains 8 [Source:MGI Symbol;Acc:MGI:2446294]
8	Hes1	0.00873673	0.250563	0.728	0.581	1	4.5153e-10	0.470215	0.914	0.747	7.65118e-06	0.00873673	9.0306e-10	hes family bHLH transcription factor 1 [Source:MGI Symbol;Acc:MGI:104853]
8	Cd9	7.05887e-05	0.383363	0.926	0.825	1	5.54065e-10	0.538578	0.871	0.799	9.38864e-06	7.05887e-05	1.10813e-09	CD9 antigen [Source:MGI Symbol;Acc:MGI:88348]
8	Hip1	6.826e-10	0.646175	0.667	0.392	1.15667e-05	5.78225e-07	0.383609	0.466	0.272	0.00979801	5.78225e-07	1.3652e-09	huntingtin interacting protein 1 [Source:MGI Symbol;Acc:MGI:1099804]
8	S100a1	0.0424758	0.284847	0.531	0.436	1	7.54636e-10	0.667905	0.422	0.196	1.27873e-05	0.0424758	1.50927e-09	S100 calcium binding protein A1 [Source:MGI Symbol;Acc:MGI:1338917]
8	Ptprg	2.79085e-07	0.359015	0.469	0.226	0.0047291	9.05427e-10	0.331687	0.345	0.139	1.53425e-05	2.79085e-07	1.81085e-09	protein tyrosine phosphatase, receptor type, G [Source:MGI Symbol;Acc:MGI:97814]
8	Tob1	3.23273e-06	0.403165	0.741	0.532	0.0547786	1.023e-09	0.567484	0.655	0.402	1.73347e-05	3.23273e-06	2.046e-09	transducer of ErbB-2.1 [Source:MGI Symbol;Acc:MGI:1349721]
8	Becn1	1.39154e-09	0.526897	0.741	0.472	2.35797e-05	0.00106626	0.27149	0.466	0.343	1	0.00106626	2.78308e-09	beclin 1, autophagy related [Source:MGI Symbol;Acc:MGI:1891828]
8	Atp6v1e1	0.00193941	0.323331	0.691	0.61	1	1.47324e-09	0.602511	0.586	0.381	2.4964e-05	0.00193941	2.94648e-09	ATPase, H+ transporting, lysosomal V1 subunit E1 [Source:MGI Symbol;Acc:MGI:894326]
8	Sept9	0.000304552	0.318194	0.827	0.67	1	1.71196e-09	0.479111	0.983	0.869	2.90092e-05	0.000304552	3.42393e-09	NA
8	Dlc1	0.000120735	0.294282	0.506	0.311	1	1.7719e-09	0.413448	0.44	0.211	3.00249e-05	0.000120735	3.54381e-09	deleted in liver cancer 1 [Source:MGI Symbol;Acc:MGI:1354949]
8	Bcl2l1	1.92875e-09	0.479009	0.691	0.385	3.26827e-05	8.3497e-05	0.302878	0.552	0.402	1	8.3497e-05	3.8575e-09	BCL2-like 1 [Source:MGI Symbol;Acc:MGI:88139]
8	B4galt6	4.14882e-09	0.387012	0.568	0.264	7.03017e-05	2.14112e-06	0.337897	0.388	0.214	0.0362813	2.14112e-06	8.29763e-09	UDP-Gal:betaGlcNAc beta 1,4-galactosyltransferase, polypeptide 6 [Source:MGI Symbol;Acc:MGI:1928380]
8	Dock1	5.32967e-06	0.328062	0.407	0.205	0.0903113	4.3309e-09	0.40509	0.397	0.19	7.33871e-05	5.32967e-06	8.6618e-09	dedicator of cytokinesis 1 [Source:MGI Symbol;Acc:MGI:2429765]
8	Rhoc	5.1778e-09	0.562871	0.84	0.597	8.77379e-05	1.76928e-06	0.326131	0.948	0.845	0.0299804	1.76928e-06	1.03556e-08	ras homolog family member C [Source:MGI Symbol;Acc:MGI:106028]
8	Fxyd5	1.47222e-06	0.423988	0.877	0.703	0.0249467	5.45442e-09	0.603858	0.698	0.539	9.24252e-05	1.47222e-06	1.09088e-08	FXYD domain-containing ion transport regulator 5 [Source:MGI Symbol;Acc:MGI:1201785]
8	Tmem176b	1.78688e-05	0.580091	0.741	0.576	0.302787	5.6103e-09	0.601101	0.595	0.375	9.50665e-05	1.78688e-05	1.12206e-08	transmembrane protein 176B [Source:MGI Symbol;Acc:MGI:1916348]
8	Cryl1	2.82543e-05	0.268038	0.309	0.14	0.478769	6.61633e-09	0.52826	0.603	0.391	0.000112114	2.82543e-05	1.32327e-08	crystallin, lambda 1 [Source:MGI Symbol;Acc:MGI:1915881]
8	Cmtm5	7.29181e-09	0.362715	0.407	0.161	0.00012356	4.32406e-08	0.435523	0.655	0.42	0.000732712	4.32406e-08	1.45836e-08	CKLF-like MARVEL transmembrane domain containing 5 [Source:MGI Symbol;Acc:MGI:2447164]
8	Zcchc24	7.51661e-09	0.682146	0.951	0.869	0.000127369	4.27156e-07	0.375024	0.983	0.886	0.00723815	4.27156e-07	1.50332e-08	zinc finger, CCHC domain containing 24 [Source:MGI Symbol;Acc:MGI:1919168]
8	Pam	1.082e-08	0.499194	0.815	0.533	0.000183344	1.24644e-06	0.437912	0.828	0.714	0.021121	1.24644e-06	2.164e-08	peptidylglycine alpha-amidating monooxygenase [Source:MGI Symbol;Acc:MGI:97475]
8	Gna11	1.51587e-08	0.552763	0.716	0.477	0.000256864	4.70928e-07	0.432481	0.612	0.424	0.00797987	4.70928e-07	3.03173e-08	guanine nucleotide binding protein, alpha 11 [Source:MGI Symbol;Acc:MGI:95766]
8	Abi3	1.10922e-07	0.312902	0.395	0.16	0.00187957	1.89251e-08	0.327058	0.259	0.095	0.000320685	1.10922e-07	3.78501e-08	ABI gene family, member 3 [Source:MGI Symbol;Acc:MGI:1913860]
8	Dnm1	2.61205e-06	0.316768	0.605	0.343	0.0442611	3.7051e-08	0.480618	0.664	0.447	0.00062783	2.61205e-06	7.41021e-08	dynamin 1 [Source:MGI Symbol;Acc:MGI:107384]
8	Plekha6	3.8248e-08	0.286097	0.333	0.119	0.000648112	2.89458e-06	0.277935	0.448	0.248	0.0490486	2.89458e-06	7.6496e-08	pleckstrin homology domain containing, family A member 6 [Source:MGI Symbol;Acc:MGI:2388662]
8	Mmp14	7.27222e-05	0.349495	0.728	0.487	1	4.08237e-08	0.526734	0.948	0.816	0.000691757	7.27222e-05	8.16473e-08	matrix metallopeptidase 14 (membrane-inserted) [Source:MGI Symbol;Acc:MGI:101900]
8	Tsc22d3	0.00420946	0.278674	0.938	0.838	1	4.95006e-08	0.476567	0.784	0.613	0.000838788	0.00420946	9.90012e-08	TSC22 domain family, member 3 [Source:MGI Symbol;Acc:MGI:1196284]
8	Chl1	2.98119e-06	0.356846	0.531	0.292	0.0505163	6.37088e-08	0.47528	0.517	0.296	0.00107955	2.98119e-06	1.27418e-07	cell adhesion molecule L1-like [Source:MGI Symbol;Acc:MGI:1098266]
8	Atg4a	8.61314e-08	0.408599	0.432	0.198	0.0014595	6.50626e-08	0.283709	0.241	0.087	0.00110249	8.61314e-08	1.30125e-07	autophagy related 4A, cysteine peptidase [Source:MGI Symbol;Acc:MGI:2147903]
8	Kctd2	4.88841e-05	0.379696	0.531	0.323	0.828342	7.59589e-08	0.365114	0.543	0.306	0.00128712	4.88841e-05	1.51918e-07	potassium channel tetramerisation domain containing 2 [Source:MGI Symbol;Acc:MGI:1917632]
8	Fam173a	8.37406e-05	0.318486	0.63	0.449	1	9.11103e-08	0.367893	0.69	0.468	0.00154386	8.37406e-05	1.82221e-07	family with sequence similarity 173, member A [Source:MGI Symbol;Acc:MGI:2384888]
8	Canx	0.000626795	0.275826	0.988	0.955	1	9.71746e-08	0.335708	1	0.961	0.00164662	0.000626795	1.94349e-07	calnexin [Source:MGI Symbol;Acc:MGI:88261]
8	Arl15	1.08125e-07	0.352383	0.444	0.203	0.00183218	2.37533e-06	0.285859	0.336	0.168	0.0402499	2.37533e-06	2.16251e-07	ADP-ribosylation factor-like 15 [Source:MGI Symbol;Acc:MGI:2442308]
8	Cd200	1.54368e-07	0.56559	0.716	0.502	0.00261576	1.30382e-07	0.581077	0.569	0.413	0.00220932	1.54368e-07	2.60763e-07	CD200 antigen [Source:MGI Symbol;Acc:MGI:1196990]
8	Rab3a	2.24308e-07	0.359838	0.395	0.175	0.00380091	1.61129e-07	0.264481	0.276	0.112	0.00273033	2.24308e-07	3.22258e-07	RAB3A, member RAS oncogene family [Source:MGI Symbol;Acc:MGI:97843]
8	Abhd4	7.42511e-05	0.265224	0.691	0.455	1	1.64651e-07	0.380342	0.595	0.389	0.00279002	7.42511e-05	3.29302e-07	abhydrolase domain containing 4 [Source:MGI Symbol;Acc:MGI:1915938]
8	Ndst1	3.79509e-06	0.406998	0.728	0.529	0.0643078	1.7337e-07	0.444097	0.69	0.495	0.00293775	3.79509e-06	3.46739e-07	N-deacetylase/N-sulfotransferase (heparan glucosaminyl) 1 [Source:MGI Symbol;Acc:MGI:104719]
8	Syt4	3.86693e-06	0.41494	0.901	0.726	0.0655251	2.74539e-07	0.415537	0.345	0.163	0.00465207	3.86693e-06	5.49078e-07	synaptotagmin IV [Source:MGI Symbol;Acc:MGI:101759]
8	Arhgef2	3.62831e-07	0.391525	0.593	0.331	0.00614818	9.66025e-06	0.334772	0.5	0.326	0.163693	9.66025e-06	7.25663e-07	rho/rac guanine nucleotide exchange factor (GEF) 2 [Source:MGI Symbol;Acc:MGI:103264]
8	Serinc5	4.34668e-05	0.335843	0.593	0.378	0.736546	4.46033e-07	0.436836	0.526	0.328	0.00755803	4.34668e-05	8.92066e-07	serine incorporator 5 [Source:MGI Symbol;Acc:MGI:2444223]
8	Aar2	0.000524958	0.285602	0.494	0.313	1	5.37049e-07	0.390671	0.534	0.322	0.00910029	0.000524958	1.0741e-06	AAR2 splicing factor homolog [Source:MGI Symbol;Acc:MGI:1915545]
8	Cuedc1	5.53972e-07	0.467736	0.568	0.324	0.00938706	5.62868e-06	0.399519	0.672	0.479	0.095378	5.62868e-06	1.10794e-06	CUE domain containing 1 [Source:MGI Symbol;Acc:MGI:2144281]
8	Prss23	0.00495858	0.268211	0.741	0.669	1	6.23329e-07	0.438285	0.922	0.819	0.0105623	0.00495858	1.24666e-06	protease, serine 23 [Source:MGI Symbol;Acc:MGI:1923703]
8	Tsc22d4	7.29515e-07	0.370358	0.753	0.492	0.0123616	0.000622298	0.321703	0.629	0.503	1	0.000622298	1.45903e-06	TSC22 domain family, member 4 [Source:MGI Symbol;Acc:MGI:1926079]
8	Mgat4b	2.29504e-06	0.386446	0.79	0.568	0.0388894	9.3433e-07	0.306169	0.552	0.343	0.0158322	2.29504e-06	1.86866e-06	mannoside acetylglucosaminyltransferase 4, isoenzyme B [Source:MGI Symbol;Acc:MGI:2143974]
8	Heatr3	0.000727284	0.256022	0.469	0.291	1	1.33867e-06	0.395121	0.612	0.415	0.0226838	0.000727284	2.67734e-06	HEAT repeat containing 3 [Source:MGI Symbol;Acc:MGI:2444491]
8	Timp1	0.00203361	0.293626	0.988	0.892	1	1.45977e-06	0.338003	0.69	0.476	0.0247358	0.00203361	2.91954e-06	tissue inhibitor of metalloproteinase 1 [Source:MGI Symbol;Acc:MGI:98752]
8	Sort1	0.000134487	0.351632	0.531	0.355	1	1.70761e-06	0.369807	0.578	0.397	0.0289354	0.000134487	3.41521e-06	sortilin 1 [Source:MGI Symbol;Acc:MGI:1338015]
8	Snhg18	1.82827e-06	0.485596	0.469	0.253	0.0309801	0.000461473	0.324575	0.397	0.263	1	0.000461473	3.65655e-06	small nucleolar RNA host gene 18 [Source:MGI Symbol;Acc:MGI:1914085]
8	S100a13	0.000207991	0.255491	0.704	0.479	1	1.8984e-06	0.450227	0.647	0.519	0.0321684	0.000207991	3.7968e-06	S100 calcium binding protein A13 [Source:MGI Symbol;Acc:MGI:109581]
8	Ppfibp1	3.00411e-05	0.297452	0.432	0.238	0.509047	2.89466e-06	0.294771	0.517	0.318	0.0490501	3.00411e-05	5.78932e-06	PTPRF interacting protein, binding protein 1 (liprin beta 1) [Source:MGI Symbol;Acc:MGI:1914783]
8	Sh3pxd2b	0.000584528	0.261	0.63	0.434	1	4.54453e-06	0.352088	0.629	0.452	0.0770071	0.000584528	9.08905e-06	SH3 and PX domains 2B [Source:MGI Symbol;Acc:MGI:2442062]
8	Atp1b2	0.00063018	0.285053	0.272	0.14	1	4.94758e-06	0.280339	0.319	0.157	0.0838367	0.00063018	9.89513e-06	ATPase, Na+/K+ transporting, beta 2 polypeptide [Source:MGI Symbol;Acc:MGI:88109]
8	Nrp2	4.97095e-06	0.399866	0.494	0.275	0.0842328	0.000560914	0.257736	0.284	0.169	1	0.000560914	9.94188e-06	neuropilin 2 [Source:MGI Symbol;Acc:MGI:1100492]
8	Epn2	7.02245e-06	0.261319	0.457	0.231	0.118995	0.000827412	0.280677	0.414	0.274	1	0.000827412	1.40448e-05	epsin 2 [Source:MGI Symbol;Acc:MGI:1333766]
8	Pex2	7.56057e-06	0.433406	0.728	0.532	0.128114	0.000112275	0.258601	0.724	0.534	1	0.000112275	1.51211e-05	peroxisomal biogenesis factor 2 [Source:MGI Symbol;Acc:MGI:107486]
8	Tmem86a	8.8546e-06	0.266588	0.494	0.262	0.150041	8.55795e-05	0.321308	0.388	0.237	1	8.55795e-05	1.77091e-05	transmembrane protein 86A [Source:MGI Symbol;Acc:MGI:1915143]
8	Rhbdf1	9.29751e-06	0.3245	0.765	0.511	0.157546	0.00118314	0.254907	0.707	0.569	1	0.00118314	1.85949e-05	rhomboid 5 homolog 1 [Source:MGI Symbol;Acc:MGI:104328]
8	Dennd6a	0.000954759	0.30408	0.469	0.298	1	1.33581e-05	0.322881	0.483	0.296	0.226353	0.000954759	2.6716e-05	DENN/MADD domain containing 6A [Source:MGI Symbol;Acc:MGI:2442980]
8	Ccnd2	0.00614499	0.263805	0.667	0.558	1	1.36086e-05	0.309664	0.931	0.866	0.230597	0.00614499	2.72169e-05	cyclin D2 [Source:MGI Symbol;Acc:MGI:88314]
8	Csnk1g2	1.37884e-05	0.331789	0.938	0.748	0.233645	4.33586e-05	0.30151	0.836	0.76	0.734712	4.33586e-05	2.75767e-05	casein kinase 1, gamma 2 [Source:MGI Symbol;Acc:MGI:1920014]
8	Atp9a	0.000132252	0.304054	0.741	0.561	1	1.66288e-05	0.306942	0.931	0.787	0.281775	0.000132252	3.32573e-05	ATPase, class II, type 9A [Source:MGI Symbol;Acc:MGI:1330826]
8	Ptpra	1.81914e-05	0.346645	0.778	0.557	0.308253	0.000275504	0.27336	0.638	0.502	1	0.000275504	3.63824e-05	protein tyrosine phosphatase, receptor type, A [Source:MGI Symbol;Acc:MGI:97808]
8	BC031181	0.00542667	0.278974	0.519	0.386	1	2.7609e-05	0.263657	0.457	0.285	0.467834	0.00542667	5.52172e-05	cDNA sequence BC031181 [Source:MGI Symbol;Acc:MGI:3039614]
8	Tmem259	0.00301637	0.334535	0.84	0.748	1	3.26783e-05	0.301308	0.741	0.6	0.553734	0.00301637	6.53556e-05	transmembrane protein 259 [Source:MGI Symbol;Acc:MGI:2177957]
8	Fam89b	0.00519672	0.259104	0.58	0.443	1	4.41658e-05	0.276917	0.586	0.391	0.748389	0.00519672	8.83296e-05	family with sequence similarity 89, member B [Source:MGI Symbol;Acc:MGI:106595]
8	Dnajc3	0.000919072	0.253167	0.432	0.273	1	7.8992e-05	0.314269	0.371	0.228	1	0.000919072	0.000157978	DnaJ heat shock protein family (Hsp40) member C3 [Source:MGI Symbol;Acc:MGI:107373]
8	Cdh19	0.00015323	0.272562	0.284	0.136	1	0.000154608	0.292681	0.457	0.291	1	0.000154608	0.000306436	cadherin 19, type 2 [Source:MGI Symbol;Acc:MGI:3588198]
8	Mmd	0.00514901	0.320701	0.765	0.65	1	0.000180236	0.271809	0.491	0.333	1	0.00514901	0.000360439	monocyte to macrophage differentiation-associated [Source:MGI Symbol;Acc:MGI:1914718]
8	Srp14	0.000641146	0.295208	0.84	0.742	1	0.000343653	0.296663	0.664	0.567	1	0.000641146	0.000687188	signal recognition particle 14 [Source:MGI Symbol;Acc:MGI:107169]
8	Manf	0.00135864	0.274422	0.741	0.592	1	0.000393165	0.291335	0.698	0.569	1	0.00135864	0.000786176	mesencephalic astrocyte-derived neurotrophic factor [Source:MGI Symbol;Acc:MGI:1922090]
8	Mxd4	0.000472234	0.30823	0.642	0.467	1	0.00145408	0.256825	0.759	0.719	1	0.00145408	0.000944245	Max dimerization protein 4 [Source:MGI Symbol;Acc:MGI:104991]
8	Brd1	0.0145615	0.267932	0.519	0.396	1	0.000824241	0.284948	0.474	0.335	1	0.0145615	0.0016478	bromodomain containing 1 [Source:MGI Symbol;Acc:MGI:1924161]
8	2610507B11Rik	0.00300898	0.297615	0.667	0.532	1	0.00127706	0.285733	0.509	0.388	1	0.00300898	0.00255249	RIKEN cDNA 2610507B11 gene [Source:MGI Symbol;Acc:MGI:1919753]
8	Ubl5	0.0119308	0.254602	0.926	0.873	1	0.00161089	0.253925	0.862	0.835	1	0.0119308	0.00321918	ubiquitin-like 5 [Source:MGI Symbol;Acc:MGI:1913427]
9	Amy1	4.23978e-31	0.388967	0.25	0.019	7.18431e-27	5.486e-91	0.570632	0.444	0.008	9.29603e-87	4.23978e-31	1.0972e-90	amylase 1, salivary [Source:MGI Symbol;Acc:MGI:88019]
9	Pck1	3.86579e-83	1.92755	0.891	0.142	6.55057e-79	1.90846e-78	2.29772	0.889	0.062	3.23389e-74	1.90846e-78	7.73157e-83	phosphoenolpyruvate carboxykinase 1, cytosolic [Source:MGI Symbol;Acc:MGI:97501]
9	Ces1d	5.02987e-81	1.26397	0.75	0.082	8.52312e-77	1.19882e-69	1.48041	0.75	0.047	2.03141e-65	1.19882e-69	1.00597e-80	carboxylesterase 1D [Source:MGI Symbol;Acc:MGI:2148202]
9	Adipoq	6.44048e-80	2.24954	0.989	0.222	1.09134e-75	6.00981e-46	2.37186	0.861	0.115	1.01836e-41	6.00981e-46	1.2881e-79	adiponectin, C1Q and collagen domain containing [Source:MGI Symbol;Acc:MGI:106675]
9	Nnat	2.68468e-79	1.65913	0.848	0.122	4.54919e-75	1.22182e-63	1.79731	0.806	0.065	2.07037e-59	1.22182e-63	5.36936e-79	neuronatin [Source:MGI Symbol;Acc:MGI:104716]
9	Plin1	9.51927e-76	1.49303	0.848	0.132	1.61304e-71	8.91173e-45	1.4633	0.667	0.062	1.51009e-40	8.91173e-45	1.90385e-75	perilipin 1 [Source:MGI Symbol;Acc:MGI:1890505]
9	Thrsp	3.73609e-74	1.37982	0.783	0.106	6.3308e-70	2.54084e-52	1.8513	0.722	0.064	4.30546e-48	2.54084e-52	7.47218e-74	thyroid hormone responsive [Source:MGI Symbol;Acc:MGI:109126]
9	Retn	9.53109e-73	1.18952	0.685	0.074	1.61504e-68	2.98755e-05	0.322352	0.167	0.034	0.50624	2.98755e-05	1.90622e-72	resistin [Source:MGI Symbol;Acc:MGI:1888506]
9	Rbp4	7.61144e-38	0.59009	0.457	0.062	1.28976e-33	3.93587e-68	1.23801	0.694	0.04	6.66933e-64	7.61144e-38	7.87174e-68	retinol binding protein 4, plasma [Source:MGI Symbol;Acc:MGI:97879]
9	Cyp2f2	4.27488e-67	1.67441	0.848	0.159	7.24379e-63	4.38075e-39	1.08783	0.667	0.072	7.42318e-35	4.38075e-39	8.54977e-67	cytochrome P450, family 2, subfamily f, polypeptide 2 [Source:MGI Symbol;Acc:MGI:88608]
9	Slc1a5	5.17286e-65	1.66454	0.913	0.221	8.76541e-61	1.91e-26	1.52541	0.778	0.159	3.23649e-22	1.91e-26	1.03457e-64	solute carrier family 1 (neutral amino acid transporter), member 5 [Source:MGI Symbol;Acc:MGI:105305]
9	Cidec	8.09565e-63	2.34427	1	0.355	1.37181e-58	2.49421e-61	2.80723	1	0.123	4.22644e-57	2.49421e-61	1.61913e-62	cell death-inducing DFFA-like effector c [Source:MGI Symbol;Acc:MGI:95585]
9	Adig	3.81286e-52	1.05804	0.641	0.101	6.46088e-48	3.21428e-62	1.06974	0.778	0.057	5.4466e-58	3.81286e-52	6.42856e-62	adipogenin [Source:MGI Symbol;Acc:MGI:2675492]
9	Plin4	6.95544e-62	1.45772	0.891	0.203	1.1786e-57	5.74819e-62	1.73913	0.861	0.077	9.7403e-58	6.95544e-62	1.14964e-61	perilipin 4 [Source:MGI Symbol;Acc:MGI:1929709]
9	Fcor	2.01096e-61	0.88115	0.609	0.069	3.40757e-57	2.35526e-38	1.07565	0.528	0.043	3.99099e-34	2.35526e-38	4.02192e-61	Foxo1 corepressor [Source:MGI Symbol;Acc:MGI:1915484]
9	Wfdc21	3.55559e-59	1.52552	0.75	0.128	6.02494e-55	1.73057e-38	1.55341	0.722	0.086	2.93246e-34	1.73057e-38	7.11118e-59	WAP four-disulfide core domain 21 [Source:MGI Symbol;Acc:MGI:1913357]
9	Cdo1	7.8583e-59	1.30251	0.761	0.136	1.33159e-54	4.84082e-46	1.1934	0.694	0.066	8.20277e-42	4.84082e-46	1.57166e-58	cysteine dioxygenase 1, cytosolic [Source:MGI Symbol;Acc:MGI:105925]
9	Ifi27l2a	7.62979e-57	2.17277	0.946	0.311	1.29287e-52	7.24009e-25	1.71	0.944	0.288	1.22683e-20	7.24009e-25	1.52596e-56	interferon, alpha-inducible protein 27 like 2A [Source:MGI Symbol;Acc:MGI:1924183]
9	Cfd	2.37545e-56	3.38027	1	0.691	4.0252e-52	2.20726e-34	3.60526	1	0.287	3.7402e-30	2.20726e-34	4.7509e-56	complement factor D (adipsin) [Source:MGI Symbol;Acc:MGI:87931]
9	Lpl	9.09871e-56	2.25353	1	0.456	1.54178e-51	2.22805e-26	2.83721	1	0.467	3.77543e-22	2.22805e-26	1.81974e-55	lipoprotein lipase [Source:MGI Symbol;Acc:MGI:96820]
9	Fabp4	9.51214e-54	2.78306	1	0.708	1.61183e-49	2.23559e-23	3.11758	1	0.8	3.78821e-19	2.23559e-23	1.90243e-53	fatty acid binding protein 4, adipocyte [Source:MGI Symbol;Acc:MGI:88038]
9	Apol6	1.04535e-53	0.862494	0.576	0.073	1.77134e-49	1.41522e-32	0.333447	0.278	0.012	2.39808e-28	1.41522e-32	2.09069e-53	apolipoprotein L 6 [Source:MGI Symbol;Acc:MGI:1919189]
9	G0s2	1.07554e-53	1.33785	0.717	0.13	1.8225e-49	2.54464e-09	0.537573	0.472	0.134	4.31188e-05	2.54464e-09	2.15108e-53	G0/G1 switch gene 2 [Source:MGI Symbol;Acc:MGI:1316737]
9	Pnpla2	8.50741e-52	1.56214	0.88	0.261	1.44158e-47	5.05994e-38	1.84401	0.917	0.167	8.57406e-34	5.05994e-38	1.70148e-51	patatin-like phospholipase domain containing 2 [Source:MGI Symbol;Acc:MGI:1914103]
9	Scd1	1.047e-50	2.46638	1	0.868	1.77414e-46	1.48598e-24	3.54165	1	0.74	2.51799e-20	1.48598e-24	2.094e-50	stearoyl-Coenzyme A desaturase 1 [Source:MGI Symbol;Acc:MGI:98239]
9	Lipe	2.67502e-50	1.74832	0.957	0.386	4.53282e-46	4.93052e-33	1.79135	0.889	0.183	8.35476e-29	4.93052e-33	5.35004e-50	lipase, hormone sensitive [Source:MGI Symbol;Acc:MGI:96790]
9	Car3	1.56675e-49	2.38003	1	0.544	2.65487e-45	5.73513e-35	4.15253	1	0.284	9.71818e-31	5.73513e-35	3.13351e-49	carbonic anhydrase 3 [Source:MGI Symbol;Acc:MGI:88270]
9	Acsl1	1.05734e-40	1.12296	0.75	0.204	1.79167e-36	4.85254e-49	1.65632	0.861	0.1	8.22263e-45	1.05734e-40	9.70508e-49	acyl-CoA synthetase long-chain family member 1 [Source:MGI Symbol;Acc:MGI:102797]
9	Hp	1.0522e-48	3.10432	0.989	0.666	1.78295e-44	6.58188e-34	2.5592	0.917	0.19	1.1153e-29	6.58188e-34	2.1044e-48	haptoglobin [Source:MGI Symbol;Acc:MGI:96211]
9	Serpina3c	8.15145e-48	0.686203	0.478	0.053	1.38126e-43	1.18988e-19	0.385688	0.25	0.019	2.01624e-15	1.18988e-19	1.63029e-47	serine (or cysteine) peptidase inhibitor, clade A, member 3C [Source:MGI Symbol;Acc:MGI:102848]
9	Aoc3	1.06616e-47	0.875074	0.63	0.102	1.80661e-43	4.78112e-25	1.04696	0.694	0.125	8.10162e-21	4.78112e-25	2.13233e-47	amine oxidase, copper containing 3 [Source:MGI Symbol;Acc:MGI:1306797]
9	Cyp2e1	1.32633e-47	1.15617	0.63	0.107	2.24746e-43	2.45923e-38	0.876423	0.444	0.03	4.16717e-34	2.45923e-38	2.65266e-47	cytochrome P450, family 2, subfamily e, polypeptide 1 [Source:MGI Symbol;Acc:MGI:88607]
9	Npr3	1.51892e-21	0.312076	0.239	0.029	2.5738e-17	1.6019e-46	0.646308	0.472	0.026	2.71441e-42	1.51892e-21	3.20379e-46	natriuretic peptide receptor 3 [Source:MGI Symbol;Acc:MGI:97373]
9	Fam13a	4.71004e-19	0.464279	0.293	0.053	7.98116e-15	5.39474e-45	0.625338	0.444	0.024	9.14139e-41	4.71004e-19	1.07895e-44	family with sequence similarity 13, member A [Source:MGI Symbol;Acc:MGI:1889842]
9	Gstz1	1.52856e-44	1.30285	0.891	0.296	2.59014e-40	6.76161e-16	1.09473	0.778	0.281	1.14576e-11	6.76161e-16	3.05712e-44	glutathione transferase zeta 1 (maleylacetoacetate isomerase) [Source:MGI Symbol;Acc:MGI:1341859]
9	Cd36	3.11687e-44	1.54821	0.957	0.408	5.28153e-40	1.13758e-21	1.88051	0.889	0.296	1.92763e-17	1.13758e-21	6.23373e-44	CD36 molecule [Source:MGI Symbol;Acc:MGI:107899]
9	Mgst1	7.68627e-44	1.37484	0.935	0.386	1.30244e-39	3.50499e-16	1.34866	0.722	0.213	5.9392e-12	3.50499e-16	1.53725e-43	microsomal glutathione S-transferase 1 [Source:MGI Symbol;Acc:MGI:1913850]
9	Smoc1	2.77331e-43	0.608177	0.5	0.065	4.69938e-39	1.41273e-20	0.323457	0.25	0.018	2.39388e-16	1.41273e-20	5.54663e-43	SPARC related modular calcium binding 1 [Source:MGI Symbol;Acc:MGI:1929878]
9	Cd1d1	4.55281e-43	0.727083	0.576	0.092	7.71474e-39	4.31717e-28	0.828033	0.5	0.056	7.31544e-24	4.31717e-28	9.10563e-43	CD1d1 antigen [Source:MGI Symbol;Acc:MGI:107674]
9	Slc1a3	5.41371e-43	0.585847	0.424	0.045	9.17354e-39	2.78843e-17	0.494197	0.333	0.039	4.72499e-13	2.78843e-17	1.08274e-42	solute carrier family 1 (glial high affinity glutamate transporter), member 3 [Source:MGI Symbol;Acc:MGI:99917]
9	Chpt1	8.42799e-43	1.15529	0.783	0.217	1.42812e-38	3.06437e-18	1.37752	0.694	0.179	5.19257e-14	3.06437e-18	1.6856e-42	choline phosphotransferase 1 [Source:MGI Symbol;Acc:MGI:2384841]
9	Abcd2	2.36152e-42	0.722836	0.489	0.066	4.00159e-38	1.61033e-25	0.764532	0.472	0.053	2.72871e-21	1.61033e-25	4.72304e-42	ATP-binding cassette, sub-family D (ALD), member 2 [Source:MGI Symbol;Acc:MGI:1349467]
9	Dgat2	3.20027e-39	1.09602	0.783	0.222	5.42285e-35	4.3224e-41	2.09847	0.861	0.13	7.32431e-37	3.20027e-39	8.64481e-41	diacylglycerol O-acyltransferase 2 [Source:MGI Symbol;Acc:MGI:1915050]
9	Hmcn2	1.34125e-09	0.465504	0.457	0.198	2.27274e-05	6.07607e-41	0.603936	0.389	0.02	1.02959e-36	1.34125e-09	1.21521e-40	hemicentin 2 [Source:MGI Symbol;Acc:MGI:2677838]
9	Gsn	4.20447e-40	1.37473	1	0.989	7.12447e-36	1.1646e-09	1.04502	1	0.971	1.97342e-05	1.1646e-09	8.40894e-40	gelsolin [Source:MGI Symbol;Acc:MGI:95851]
9	C3	3.88772e-39	1.4985	0.913	0.396	6.58775e-35	9.43951e-24	0.955128	0.611	0.098	1.59953e-19	9.43951e-24	7.77545e-39	complement component 3 [Source:MGI Symbol;Acc:MGI:88227]
9	Mrap	7.19905e-39	0.442918	0.337	0.029	1.21988e-34	9.29884e-26	0.561481	0.361	0.03	1.57569e-21	9.29884e-26	1.43981e-38	melanocortin 2 receptor accessory protein [Source:MGI Symbol;Acc:MGI:1924287]
9	Fasn	1.17158e-38	1.5639	0.891	0.379	1.98524e-34	9.14019e-23	2.18532	0.917	0.323	1.5488e-18	9.14019e-23	2.34316e-38	fatty acid synthase [Source:MGI Symbol;Acc:MGI:95485]
9	Glul	1.31949e-38	1.38005	0.989	0.698	2.23588e-34	4.86041e-21	1.68885	0.972	0.452	8.23596e-17	4.86041e-21	2.63899e-38	glutamate-ammonia ligase (glutamine synthetase) [Source:MGI Symbol;Acc:MGI:95739]
9	Mettl7a1	8.69356e-25	0.574234	0.533	0.132	1.47312e-20	1.75489e-38	0.742746	0.528	0.043	2.97367e-34	8.69356e-25	3.50979e-38	methyltransferase like 7A1 [Source:MGI Symbol;Acc:MGI:1916523]
9	Gpat3	2.72521e-38	0.460354	0.37	0.037	4.61786e-34	1.00427e-19	0.385688	0.25	0.019	1.70174e-15	1.00427e-19	5.45042e-38	glycerol-3-phosphate acyltransferase 3 [Source:MGI Symbol;Acc:MGI:3603816]
9	Sncg	6.6525e-22	0.516132	0.467	0.116	1.12727e-17	6.66133e-38	0.682926	0.472	0.034	1.12876e-33	6.6525e-22	1.33227e-37	synuclein, gamma [Source:MGI Symbol;Acc:MGI:1298397]
9	Ifi211	1.53899e-10	0.430256	0.391	0.143	2.60782e-06	8.13366e-38	0.765329	0.583	0.054	1.37825e-33	1.53899e-10	1.62673e-37	interferon activated gene 211 [Source:MGI Symbol;Acc:MGI:3041120]
9	Lrg1	1.11669e-37	1.78804	0.967	0.534	1.89223e-33	2.82191e-30	1.67591	0.861	0.182	4.78172e-26	2.82191e-30	2.23338e-37	leucine-rich alpha-2-glycoprotein 1 [Source:MGI Symbol;Acc:MGI:1924155]
9	Aldh1l1	2.13726e-37	0.712541	0.587	0.113	3.62159e-33	2.02875e-27	0.6756	0.417	0.038	3.43772e-23	2.02875e-27	4.27452e-37	aldehyde dehydrogenase 1 family, member L1 [Source:MGI Symbol;Acc:MGI:1340024]
9	Slc7a10	3.53311e-37	0.73081	0.467	0.068	5.98686e-33	4.64025e-24	0.544038	0.306	0.023	7.8629e-20	4.64025e-24	7.06622e-37	solute carrier family 7 (cationic amino acid transporter, y+ system), member 10 [Source:MGI Symbol;Acc:MGI:1858261]
9	Plaat3	3.94231e-37	0.925485	0.685	0.166	6.68024e-33	3.56317e-20	1.21214	0.639	0.137	6.03779e-16	3.56317e-20	7.88461e-37	phospholipase A and acyltransferase 3 [Source:MGI Symbol;Acc:MGI:2179715]
9	Ces1f	1.40462e-24	0.286247	0.228	0.022	2.38013e-20	6.76149e-37	0.312639	0.222	0.006	1.14573e-32	1.40462e-24	1.3523e-36	carboxylesterase 1F [Source:MGI Symbol;Acc:MGI:2142687]
9	Pcx	2.2542e-36	0.982968	0.804	0.242	3.81974e-32	8.26488e-22	1.01794	0.639	0.121	1.40048e-17	8.26488e-22	4.5084e-36	pyruvate carboxylase [Source:MGI Symbol;Acc:MGI:97520]
9	Sult1a1	1.09381e-35	0.774547	0.663	0.157	1.85346e-31	0.00212825	0.31601	0.5	0.264	1	0.00212825	2.18762e-35	sulfotransferase family 1A, phenol-preferring, member 1 [Source:MGI Symbol;Acc:MGI:102896]
9	Ghr	1.49443e-35	1.03949	0.707	0.196	2.53232e-31	4.53314e-25	1.27961	0.694	0.138	7.6814e-21	4.53314e-25	2.98887e-35	growth hormone receptor [Source:MGI Symbol;Acc:MGI:95708]
9	Ccdc80	2.28824e-35	1.38757	0.891	0.447	3.87742e-31	1.58154e-22	1.82538	0.972	0.44	2.67992e-18	1.58154e-22	4.57647e-35	coiled-coil domain containing 80 [Source:MGI Symbol;Acc:MGI:1915146]
9	Orm1	4.8947e-35	0.346989	0.239	0.014	8.29408e-31	1.4567e-34	0.602281	0.361	0.021	2.46837e-30	1.4567e-34	9.78941e-35	orosomucoid 1 [Source:MGI Symbol;Acc:MGI:97443]
9	B3galt2	7.80141e-35	0.590224	0.391	0.049	1.32195e-30	8.93848e-05	0.40873	0.25	0.077	1	8.93848e-05	1.56028e-34	UDP-Gal:betaGlcNAc beta 1,3-galactosyltransferase, polypeptide 2 [Source:MGI Symbol;Acc:MGI:1349461]
9	Hcar1	1.05404e-34	0.41699	0.315	0.029	1.78607e-30	5.36228e-25	0.415435	0.278	0.018	9.08638e-21	5.36228e-25	2.10808e-34	hydrocarboxylic acid receptor 1 [Source:MGI Symbol;Acc:MGI:2441671]
9	Gpd1	2.70186e-34	1.12355	0.739	0.225	4.57831e-30	7.1637e-30	1.27498	0.722	0.115	1.21389e-25	7.1637e-30	5.40372e-34	glycerol-3-phosphate dehydrogenase 1 (soluble) [Source:MGI Symbol;Acc:MGI:95679]
9	Adrb3	3.15322e-32	0.40427	0.272	0.023	5.34313e-28	1.83754e-27	0.429616	0.222	0.009	3.11371e-23	1.83754e-27	6.30644e-32	adrenergic receptor, beta 3 [Source:MGI Symbol;Acc:MGI:87939]
9	Tenm4	4.06601e-09	0.313345	0.315	0.109	6.88986e-05	3.37664e-32	0.7286	0.444	0.036	5.72172e-28	4.06601e-09	6.75328e-32	teneurin transmembrane protein 4 [Source:MGI Symbol;Acc:MGI:2447063]
9	Bcat2	4.0629e-32	0.85799	0.63	0.161	6.88458e-28	1.76475e-05	0.460028	0.417	0.159	0.299037	1.76475e-05	8.12579e-32	branched chain aminotransferase 2, mitochondrial [Source:MGI Symbol;Acc:MGI:1276534]
9	Chst1	6.81596e-31	0.512102	0.402	0.06	1.15496e-26	3.01913e-31	0.694767	0.528	0.053	5.11591e-27	6.81596e-31	6.03826e-31	carbohydrate sulfotransferase 1 [Source:MGI Symbol;Acc:MGI:1924219]
9	Ephx2	5.13071e-31	0.412364	0.293	0.029	8.69399e-27	5.38803e-20	0.455823	0.306	0.028	9.13001e-16	5.38803e-20	1.02614e-30	epoxide hydrolase 2, cytoplasmic [Source:MGI Symbol;Acc:MGI:99500]
9	Ntrk2	8.41545e-31	0.493049	0.424	0.067	1.426e-26	6.16452e-05	0.354484	0.361	0.13	1	6.16452e-05	1.68309e-30	neurotrophic tyrosine kinase, receptor, type 2 [Source:MGI Symbol;Acc:MGI:97384]
9	Adhfe1	2.52108e-14	0.351388	0.283	0.063	4.27196e-10	3.01926e-30	0.389012	0.306	0.017	5.11613e-26	2.52108e-14	6.03851e-30	alcohol dehydrogenase, iron containing, 1 [Source:MGI Symbol;Acc:MGI:1923437]
9	Cebpa	3.05033e-29	1.08994	0.924	0.473	5.16878e-25	3.46866e-30	1.51046	0.944	0.22	5.87764e-26	3.05033e-29	6.93732e-30	CCAAT/enhancer binding protein (C/EBP), alpha [Source:MGI Symbol;Acc:MGI:99480]
9	Ppp1r1a	1.25176e-29	0.584425	0.5	0.097	2.1211e-25	1.88599e-16	0.317662	0.25	0.023	3.19581e-12	1.88599e-16	2.50352e-29	protein phosphatase 1, regulatory inhibitor subunit 1A [Source:MGI Symbol;Acc:MGI:1889595]
9	Steap4	1.51075e-29	0.800548	0.554	0.131	2.55997e-25	4.20434e-10	0.614211	0.667	0.236	7.12425e-06	4.20434e-10	3.02151e-29	STEAP family member 4 [Source:MGI Symbol;Acc:MGI:1923560]
9	Trarg1	7.69974e-19	0.431539	0.337	0.069	1.30472e-14	3.91701e-29	0.729416	0.417	0.036	6.63738e-25	7.69974e-19	7.83403e-29	trafficking regulator of GLUT4 (SLC2A4) 1 [Source:MGI Symbol;Acc:MGI:3029307]
9	Gas6	7.5015e-29	1.20531	0.891	0.506	1.27113e-24	3.92361e-14	1.13906	0.861	0.342	6.64856e-10	3.92361e-14	1.5003e-28	growth arrest specific 6 [Source:MGI Symbol;Acc:MGI:95660]
9	Bnip3	4.58713e-28	0.882583	0.772	0.284	7.7729e-24	1.50433e-28	1.13128	0.667	0.104	2.54908e-24	4.58713e-28	3.00865e-28	BCL2/adenovirus E1B interacting protein 3 [Source:MGI Symbol;Acc:MGI:109326]
9	Lep	1.25455e-24	0.289652	0.185	0.013	2.12584e-20	2.06004e-28	0.344348	0.194	0.006	3.49075e-24	1.25455e-24	4.12009e-28	leptin [Source:MGI Symbol;Acc:MGI:104663]
9	Rgcc	9.91432e-28	0.718075	0.598	0.155	1.67998e-23	0.0249019	0.274647	0.389	0.231	1	0.0249019	1.98286e-27	regulator of cell cycle [Source:MGI Symbol;Acc:MGI:1913464]
9	Prkar2b	3.19639e-20	0.517161	0.457	0.12	5.41629e-16	2.26663e-27	0.813704	0.583	0.076	3.8408e-23	3.19639e-20	4.53326e-27	protein kinase, cAMP dependent regulatory, type II beta [Source:MGI Symbol;Acc:MGI:97760]
9	Cav1	2.33161e-27	0.928009	0.793	0.321	3.95091e-23	1.28765e-14	1.14038	0.833	0.334	2.18192e-10	1.28765e-14	4.66321e-27	caveolin 1, caveolae protein [Source:MGI Symbol;Acc:MGI:102709]
9	Mfng	8.02331e-27	0.423873	0.337	0.048	1.35955e-22	9.02048e-26	0.549258	0.417	0.041	1.52852e-21	9.02048e-26	1.60466e-26	MFNG O-fucosylpeptide 3-beta-N-acetylglucosaminyltransferase [Source:MGI Symbol;Acc:MGI:1095404]
9	Mgll	1.81228e-26	0.981239	0.935	0.523	3.0709e-22	1.10304e-10	0.906514	0.806	0.411	1.8691e-06	1.10304e-10	3.62455e-26	monoglyceride lipase [Source:MGI Symbol;Acc:MGI:1346042]
9	Dpt	1.9843e-25	0.928795	0.663	0.208	3.3624e-21	6.05033e-26	1.22322	0.75	0.141	1.02523e-21	1.9843e-25	1.21007e-25	dermatopontin [Source:MGI Symbol;Acc:MGI:1928392]
9	Hsd11b1	6.66041e-26	0.643087	0.543	0.135	1.12861e-21	6.91427e-22	0.482198	0.333	0.031	1.17162e-17	6.91427e-22	1.33208e-25	hydroxysteroid 11-beta dehydrogenase 1 [Source:MGI Symbol;Acc:MGI:103562]
9	Gpx3	1.0325e-19	0.997288	0.891	0.459	1.74957e-15	7.86804e-26	1.86679	0.833	0.217	1.33324e-21	1.0325e-19	1.57361e-25	glutathione peroxidase 3 [Source:MGI Symbol;Acc:MGI:105102]
9	Ly6c1	1.04887e-25	1.15285	0.815	0.39	1.77732e-21	3.53821e-14	1.01191	0.694	0.21	5.9955e-10	3.53821e-14	2.09775e-25	lymphocyte antigen 6 complex, locus C1 [Source:MGI Symbol;Acc:MGI:96882]
9	Agpat2	1.72387e-25	0.723434	0.565	0.158	2.92111e-21	4.60702e-17	0.953738	0.667	0.159	7.8066e-13	4.60702e-17	3.44775e-25	1-acylglycerol-3-phosphate O-acyltransferase 2 (lysophosphatidic acid acyltransferase, beta) [Source:MGI Symbol;Acc:MGI:1914762]
9	Pparg	2.52173e-25	0.268916	0.217	0.019	4.27308e-21	2.49662e-13	0.325948	0.194	0.018	4.23052e-09	2.49662e-13	5.04347e-25	peroxisome proliferator activated receptor gamma [Source:MGI Symbol;Acc:MGI:97747]
9	Nnmt	3.17566e-25	0.546668	0.391	0.071	5.38116e-21	1.10476e-19	0.671395	0.583	0.106	1.87201e-15	1.10476e-19	6.35133e-25	nicotinamide N-methyltransferase [Source:MGI Symbol;Acc:MGI:1099443]
9	Ehd2	5.47703e-25	0.988485	0.848	0.437	9.28083e-21	0.00707466	0.371538	0.833	0.705	1	0.00707466	1.09541e-24	EH-domain containing 2 [Source:MGI Symbol;Acc:MGI:2154274]
9	Cdkn2c	7.07277e-25	0.579268	0.478	0.108	1.19848e-20	4.81243e-06	0.478435	0.556	0.235	0.0815466	4.81243e-06	1.41455e-24	cyclin dependent kinase inhibitor 2C [Source:MGI Symbol;Acc:MGI:105388]
9	Rarres2	1.22647e-24	0.950941	0.793	0.338	2.07825e-20	1.53689e-08	0.849548	0.722	0.318	0.000260427	1.53689e-08	2.45294e-24	retinoic acid receptor responder (tazarotene induced) 2 [Source:MGI Symbol;Acc:MGI:1918910]
9	Gpam	1.53708e-24	0.713105	0.63	0.197	2.60458e-20	0.00310541	0.312624	0.389	0.194	1	0.00310541	3.07415e-24	glycerol-3-phosphate acyltransferase, mitochondrial [Source:MGI Symbol;Acc:MGI:109162]
9	Ppp2r5a	1.55122e-24	0.905952	0.783	0.39	2.62855e-20	2.36976e-17	1.06939	0.833	0.292	4.01555e-13	2.36976e-17	3.10244e-24	protein phosphatase 2, regulatory subunit B', alpha [Source:MGI Symbol;Acc:MGI:2388479]
9	Ly6e	1.66831e-24	1.10077	0.924	0.656	2.82695e-20	4.4749e-07	0.688778	0.722	0.366	0.00758272	4.4749e-07	3.33662e-24	lymphocyte antigen 6 complex, locus E [Source:MGI Symbol;Acc:MGI:106651]
9	A530016L24Rik	1.83952e-19	0.291933	0.217	0.027	3.11707e-15	3.51449e-24	0.310116	0.194	0.008	5.9553e-20	1.83952e-19	7.02897e-24	RIKEN cDNA A530016L24 gene [Source:MGI Symbol;Acc:MGI:2443020]
9	Aldh6a1	7.19025e-24	0.686374	0.533	0.145	1.21839e-19	8.14364e-15	0.66001	0.556	0.123	1.37994e-10	8.14364e-15	1.43805e-23	aldehyde dehydrogenase family 6, subfamily A1 [Source:MGI Symbol;Acc:MGI:1915077]
9	Scp2	1.6724e-23	0.995953	0.891	0.554	2.83388e-19	2.40261e-11	1.21967	0.861	0.504	4.07123e-07	2.40261e-11	3.3448e-23	sterol carrier protein 2, liver [Source:MGI Symbol;Acc:MGI:98254]
9	Lpgat1	2.02608e-23	0.829254	0.565	0.174	3.43319e-19	8.91856e-12	0.754495	0.583	0.173	1.51125e-07	8.91856e-12	4.05216e-23	lysophosphatidylglycerol acyltransferase 1 [Source:MGI Symbol;Acc:MGI:2446186]
9	Dbi	2.33856e-23	1.07271	0.989	0.771	3.9627e-19	1.33583e-09	0.963518	1	0.929	2.26356e-05	1.33583e-09	4.67713e-23	diazepam binding inhibitor [Source:MGI Symbol;Acc:MGI:94865]
9	Slc25a10	2.52955e-23	0.735127	0.62	0.204	4.28633e-19	1.37827e-08	0.732692	0.583	0.224	0.000233547	1.37827e-08	5.05911e-23	solute carrier family 25 (mitochondrial carrier, dicarboxylate transporter), member 10 [Source:MGI Symbol;Acc:MGI:1353497]
9	Pde3b	4.57852e-23	0.355126	0.304	0.045	7.75829e-19	2.21306e-17	0.450093	0.306	0.033	3.75002e-13	2.21306e-17	9.15703e-23	phosphodiesterase 3B, cGMP-inhibited [Source:MGI Symbol;Acc:MGI:1333863]
9	Arxes2	4.36782e-22	0.304434	0.207	0.02	7.40127e-18	5.31006e-08	0.337167	0.194	0.031	0.00089979	5.31006e-08	8.73564e-22	adipocyte-related X-chromosome expressed sequence 2 [Source:MGI Symbol;Acc:MGI:1924226]
9	Dhdh	4.60607e-22	0.518213	0.402	0.086	7.80499e-18	1.07133e-16	0.631675	0.5	0.09	1.81538e-12	1.07133e-16	9.21214e-22	dihydrodiol dehydrogenase (dimeric) [Source:MGI Symbol;Acc:MGI:1919005]
9	Ivd	8.84805e-22	0.577209	0.457	0.114	1.4993e-17	5.74043e-15	0.574322	0.556	0.121	9.72716e-11	5.74043e-15	1.76961e-21	isovaleryl coenzyme A dehydrogenase [Source:MGI Symbol;Acc:MGI:1929242]
9	Tspo	9.45102e-22	0.897179	0.946	0.75	1.60148e-17	9.39837e-13	1.25432	0.889	0.464	1.59255e-08	9.39837e-13	1.8902e-21	translocator protein [Source:MGI Symbol;Acc:MGI:88222]
9	Ywhab	1.2278e-21	0.9019	0.913	0.62	2.0805e-17	1.16509e-11	0.920712	1	0.806	1.97424e-07	1.16509e-11	2.45559e-21	tyrosine 3-monooxygenase/tryptophan 5-monooxygenase activation protein, beta polypeptide [Source:MGI Symbol;Acc:MGI:1891917]
9	Clec3b	1.93576e-21	0.830233	0.663	0.237	3.28014e-17	0.00020958	0.691813	0.75	0.526	1	0.00020958	3.87152e-21	C-type lectin domain family 3, member b [Source:MGI Symbol;Acc:MGI:104540]
9	Fmo1	2.19733e-21	0.463556	0.489	0.124	3.72338e-17	0.000504559	0.308865	0.361	0.153	1	0.000504559	4.39467e-21	flavin containing monooxygenase 1 [Source:MGI Symbol;Acc:MGI:1310002]
9	Trf	7.34552e-11	0.494105	0.978	0.905	1.2447e-06	3.35105e-21	1.6667	1	0.413	5.67835e-17	7.34552e-11	6.7021e-21	transferrin [Source:MGI Symbol;Acc:MGI:98821]
9	Ffar2	4.35356e-21	0.479334	0.391	0.083	7.3771e-17	3.55807e-10	0.312713	0.194	0.023	6.02914e-06	3.55807e-10	8.70711e-21	free fatty acid receptor 2 [Source:MGI Symbol;Acc:MGI:2441731]
9	Cyb5a	5.49918e-21	0.800596	0.891	0.568	9.31835e-17	4.53386e-11	0.940624	0.833	0.443	7.68263e-07	4.53386e-11	1.09984e-20	cytochrome b5 type A (microsomal) [Source:MGI Symbol;Acc:MGI:1926952]
9	Slc36a2	2.85106e-19	0.323419	0.304	0.054	4.83112e-15	1.06378e-20	0.354484	0.25	0.018	1.80258e-16	2.85106e-19	2.12757e-20	solute carrier family 36 (proton/amino acid symporter), member 2 [Source:MGI Symbol;Acc:MGI:1891430]
9	Prelp	1.07224e-20	0.868178	0.739	0.323	1.81692e-16	0.00213771	0.493548	0.556	0.347	1	0.00213771	2.14449e-20	proline arginine-rich end leucine-rich repeat [Source:MGI Symbol;Acc:MGI:2151110]
9	Serpina1b	1.4873e-20	0.383218	0.283	0.044	2.52023e-16	4.86121e-16	0.606693	0.472	0.083	8.23732e-12	4.86121e-16	2.97461e-20	serine (or cysteine) preptidase inhibitor, clade A, member 1B [Source:MGI Symbol;Acc:MGI:891970]
9	Slc27a1	1.61673e-20	0.711553	0.554	0.177	2.73954e-16	3.11864e-11	0.643791	0.5	0.127	5.28453e-07	3.11864e-11	3.23345e-20	solute carrier family 27 (fatty acid transporter), member 1 [Source:MGI Symbol;Acc:MGI:1347098]
9	Efemp1	5.0383e-20	0.675486	0.554	0.177	8.5374e-16	3.66453e-13	0.947222	0.639	0.18	6.20955e-09	3.66453e-13	1.00766e-19	epidermal growth factor-containing fibulin-like extracellular matrix protein 1 [Source:MGI Symbol;Acc:MGI:1339998]
9	Ifi27	7.09943e-20	0.786216	0.924	0.64	1.203e-15	1.94654e-06	0.693864	0.917	0.626	0.0329841	1.94654e-06	1.41989e-19	interferon, alpha-inducible protein 27 [Source:MGI Symbol;Acc:MGI:1277180]
9	Cat	8.37444e-20	0.663664	0.641	0.234	1.41905e-15	2.16213e-17	1.10384	0.722	0.2	3.66373e-13	2.16213e-17	1.67489e-19	catalase [Source:MGI Symbol;Acc:MGI:88271]
9	C130074G19Rik	1.61359e-19	0.658064	0.554	0.18	2.73423e-15	0.0004473	0.312154	0.444	0.194	1	0.0004473	3.22718e-19	RIKEN cDNA C130074G19 gene [Source:MGI Symbol;Acc:MGI:2444831]
9	Fads3	1.68273e-19	0.618989	0.533	0.17	2.85138e-15	4.02299e-07	0.547636	0.5	0.179	0.00681695	4.02299e-07	3.36546e-19	fatty acid desaturase 3 [Source:MGI Symbol;Acc:MGI:1928740]
9	Ahcyl2	2.08329e-10	0.306755	0.283	0.082	3.53013e-06	1.74454e-19	0.531516	0.417	0.055	2.95612e-15	2.08329e-10	3.48908e-19	S-adenosylhomocysteine hydrolase-like 2 [Source:MGI Symbol;Acc:MGI:1921590]
9	Dram1	3.21093e-09	0.320569	0.413	0.166	5.44092e-05	2.22969e-19	0.474844	0.333	0.035	3.7782e-15	3.21093e-09	4.45937e-19	DNA-damage regulated autophagy modulator 1 [Source:MGI Symbol;Acc:MGI:1918962]
9	Fzd4	4.68688e-19	0.569232	0.576	0.191	7.94192e-15	1.60687e-15	1.01866	0.583	0.148	2.72284e-11	1.60687e-15	9.37377e-19	frizzled class receptor 4 [Source:MGI Symbol;Acc:MGI:108520]
9	Cxcl12	4.89346e-19	0.996906	0.848	0.505	8.29196e-15	3.95182e-11	1.1774	0.833	0.44	6.69636e-07	3.95182e-11	9.78691e-19	chemokine (C-X-C motif) ligand 12 [Source:MGI Symbol;Acc:MGI:103556]
9	H2-Q10	1.1479e-18	0.348603	0.304	0.056	1.94511e-14	2.61984e-17	0.32678	0.222	0.017	4.43931e-13	2.61984e-17	2.29579e-18	histocompatibility 2, Q region locus 10 [Source:MGI Symbol;Acc:MGI:95929]
9	Mmrn2	1.51191e-18	0.444203	0.467	0.124	2.56194e-14	0.00647589	0.315294	0.278	0.127	1	0.00647589	3.02383e-18	multimerin 2 [Source:MGI Symbol;Acc:MGI:2385618]
9	Car5b	7.5257e-17	0.579418	0.62	0.239	1.27523e-12	3.93278e-18	0.787529	0.528	0.095	6.6641e-14	7.5257e-17	7.86556e-18	carbonic anhydrase 5b, mitochondrial [Source:MGI Symbol;Acc:MGI:1926249]
9	Hacd2	7.91671e-18	0.750841	0.859	0.47	1.34149e-13	0.0324498	0.276803	0.417	0.283	1	0.0324498	1.58334e-17	3-hydroxyacyl-CoA dehydratase 2 [Source:MGI Symbol;Acc:MGI:1918007]
9	B2m	1.0021e-17	0.570318	1	0.995	1.69805e-13	7.94967e-13	1.07162	0.972	0.846	1.34707e-08	7.94967e-13	2.0042e-17	beta-2 microglobulin [Source:MGI Symbol;Acc:MGI:88127]
9	Pex16	1.06901e-17	0.513473	0.5	0.154	1.81143e-13	1.51887e-13	0.524153	0.444	0.087	2.57373e-09	1.51887e-13	2.13801e-17	peroxisomal biogenesis factor 16 [Source:MGI Symbol;Acc:MGI:1338829]
9	Aifm2	1.1604e-17	0.478932	0.424	0.115	1.9663e-13	1.59268e-09	0.442308	0.389	0.09	2.69879e-05	1.59268e-09	2.3208e-17	apoptosis-inducing factor, mitochondrion-associated 2 [Source:MGI Symbol;Acc:MGI:1918611]
9	Bscl2	1.29504e-17	0.714164	0.772	0.413	2.19445e-13	3.99625e-09	0.640891	0.639	0.25	6.77165e-05	3.99625e-09	2.59008e-17	Berardinelli-Seip congenital lipodystrophy 2 (seipin) [Source:MGI Symbol;Acc:MGI:1298392]
9	Galnt15	3.71e-15	0.350303	0.413	0.115	6.28659e-11	1.37524e-17	0.36647	0.361	0.043	2.33035e-13	3.71e-15	2.75048e-17	polypeptide N-acetylgalactosaminyltransferase 15 [Source:MGI Symbol;Acc:MGI:1926004]
9	1700037H04Rik	1.97269e-17	0.414479	0.37	0.088	3.34273e-13	0.000339684	0.286263	0.25	0.083	1	0.000339684	3.94538e-17	RIKEN cDNA 1700037H04 gene [Source:MGI Symbol;Acc:MGI:1914576]
9	Mmd	1.27627e-06	0.351224	0.859	0.642	0.0216265	2.0113e-17	1.3081	0.861	0.332	3.40815e-13	1.27627e-06	4.02261e-17	monocyte to macrophage differentiation-associated [Source:MGI Symbol;Acc:MGI:1914718]
9	Acaca	2.22286e-17	0.564659	0.511	0.168	3.76663e-13	2.20579e-13	0.79521	0.556	0.142	3.73771e-09	2.20579e-13	4.44572e-17	acetyl-Coenzyme A carboxylase alpha [Source:MGI Symbol;Acc:MGI:108451]
9	Ly6a	3.12922e-16	0.809254	0.957	0.762	5.30246e-12	4.96736e-17	1.47431	0.806	0.273	8.4172e-13	3.12922e-16	9.93473e-17	lymphocyte antigen 6 complex, locus A [Source:MGI Symbol;Acc:MGI:107527]
[truncated: 1,455 more rows]

## Sheet: B. Cluster identities and %
Cluster number	Cell type annotation	% of total spots in WT	% of total spots in dKO
0	T4	0.15188	0.20184
1	Dermis	0.16391	0.080506
2	T5	0.0255639	0.175388
3	T1	0.119549	0.0759057
4	Subcutaneous	0.0932331	0.0701553
5	T2	0.0819549	0.0724554
6	Stroma	0.0225564	0.107533
7	T6	0.0902256	0.0523289
8	T3	0.0609023	0.066705
9	Adipose	0.0691729	0.0207016
10	Lo qual	0.0443609	0.0379528
11	Muscle	0.056391	0.0149511
12	Epidermis	0.0203008	0.0235768
	Total tumor	0.530075	0.644623
	Total non-tumor	0.425564	0.317424
