# Supplementary material for: MacroH2A restricts inflammatory gene expression in melanoma cancer-associated fibroblasts by coordinating chromatin looping
Source: Nat Cell Biol. 2023 Aug 21;25(9):1332–45. doi: 10.1038/s41556-023-01208-7 (PMC10495263; doi:10.1038/s41556-023-01208-7)
Supplement: Supplementary file 7 — CAF RNA-seq. [file 41556_2023_1208_MOESM7_ESM.xlsx]

## Sheet: A. DESEq2 output
ensembl_gene_id	external_gene_name	gene_biotype	description	chromosome_name	start_position	end_position	strand	baseMean	log2FoldChange	pvalue	padj	log2FoldChange_shrink	padj_IHW	TPM_66561_CAF	TPM_66562_CAF	TPM_66565_CAF	TPM_66566_CAF	TPM_66554_CAF	TPM_66555_CAF	TPM_66558_CAF	TPM_66559_CAF	counts_66561_CAF	counts_66562_CAF	counts_66565_CAF	counts_66566_CAF	counts_66554_CAF	counts_66555_CAF	counts_66558_CAF	counts_66559_CAF
ENSMUSG00000082536	Gm13456	processed_pseudogene	predicted gene 13456 [Source:MGI Symbol;Acc:MGI:3651389]	chr2	40555752	40557116	+	1728.8	-4.93913	0	0	-4.93383	0	186.924	173.397	196.334	212.236	5.35116	6.23358	6.83119	6.46759	3331.33	3028.83	3472.98	3561.19	95.743	112.027	117.838	110.465
ENSMUSG00000117822	Eef1a1-ps1	processed_pseudogene	eukaryotic translation elongation factor 1 alpha 1, pseudogene 1 [Source:MGI Symbol;Acc:MGI:2388571]	chr19	17926623	17928009	+	1537.13	-6.68175	1.63568e-291	1.52241e-287	-6.6742	1.43536e-287	168.313	162.793	179.522	174.223	1.90198	1.77031	1.6465	1.30135	3058.43	2900.45	3238.01	2980.72	35.2158	32.1388	28.9426	23.162
ENSMUSG00000096255	Dynlt1b	protein_coding	dynein light chain Tctex-type 1B [Source:MGI Symbol;Acc:MGI:98643]	chr17	6430112	6436296	+	846.365	-3.0201	1.6586e-180	1.02916e-176	-3.01191	1.21026e-176	167.872	169.471	198.228	204.312	18.2868	21.5592	26.6949	24.0085	1398.83	1384.79	1640.07	1603.81	154.069	180.896	216.036	192.423
ENSMUSG00000081214	Rpl35a-ps2	processed_pseudogene	ribosomal protein L35A, pseudogene 2 [Source:MGI Symbol;Acc:MGI:3705461]	chr1	181241988	181242320	-	630.543	6.61382	4.31627e-164	2.00869e-160	6.59698	1.9854e-160	7.06694	9.85289	7.91588	15.2069	841.989	871.269	1071.98	994.861	9.09646	12.4643	10.2972	19.1364	1137.91	1176.28	1395.45	1283.71
ENSMUSG00000091957	Rps2-ps10	transcribed_processed_pseudogene	ribosomal protein S2, pseudogene 10 [Source:MGI Symbol;Acc:MGI:3645604]	chr18	61259008	61259972	-	2374.59	-5.91386	1.54889e-109	5.76652e-106	-5.88927	4.27673e-106	470.815	363.772	498.733	431.83	7.7919	8.49118	3.52532	9.32136	5087.57	3854.42	5349.62	4393.87	85.2928	91.9981	37.1257	96.8304
ENSMUSG00000096006	Gm21596	processed_pseudogene	predicted gene, 21596 [Source:MGI Symbol;Acc:MGI:5434951]	chr2	113919247	113920562	-	752.585	-2.94534	1.83605e-73	5.69635e-70	-2.92734	6.65912e-70	76.5883	73.5186	83.0596	86.8643	7.84976	12.0427	11.9232	9.27986	1304.84	1227.74	1404.17	1393.31	134.26	206.607	197.43	152.335
ENSMUSG00000114184	Gm7143	processed_pseudogene	predicted gene 7143 [Source:MGI Symbol;Acc:MGI:3646528]	chr12	102866631	102867489	-	198.989	-3.42366	2.12585e-65	5.65324e-62	-3.40012	5.58771e-62	31.9508	42.2743	37.8516	40.9447	2.8069	3.70811	3.9576	3.59785	311.301	403.844	366.02	375.437	27.5124	36.7301	37.2119	33.8522
ENSMUSG00000070713	Gm10282	protein_coding	predicted pseudogene 10282 [Source:MGI Symbol;Acc:MGI:3704312]	chr8	72304110	72305260	-	171.369	4.5462	1.13222e-58	2.63453e-55	4.51053	1.81139e-55	0.66711	0.657962	1.55676	1.15739	16.843	22.0783	26.3879	27.4924	10.1072	8.72503	22.4667	15.4913	244.31	319.552	369.018	381.283
ENSMUSG00000105987	AI506816	processed_transcript	expressed sequence AI506816 [Source:MGI Symbol;Acc:MGI:2140929]	chr5	23698296	23712667	-	1046.2	2.96407	6.00222e-52	1.24146e-48	2.93943	1.19165e-48	14.1004	16.4525	12.4283	16.2391	115.126	133.837	80.283	130.427	231.253	264.904	202.566	249.345	1896.35	2200.73	1273.6	2050.88
ENSMUSG00000080242	Atp6v0c-ps2	processed_pseudogene	ATPase, H+ transporting, lysosomal V0 subunit C, pseudogene 2 [Source:MGI Symbol;Acc:MGI:2151816]	chr6	37806086	37806550	+	465.742	-5.84278	1.34058e-51	2.49549e-48	-5.78862	3.78888e-48	275.487	312.863	246.331	249.172	0.832924	5.26938	9.02177	3.93332	950.075	1058.22	843.437	809.195	3.30148	18.365	29.9763	13.3627
ENSMUSG00000078249	Hmga1b	protein_coding	high mobility group AT-hook 1B [Source:MGI Symbol;Acc:MGI:96161]	chr11	120762794	120764419	+	2105.13	-12.4849	4.74157e-50	8.02402e-47	-12.3767	5.951e-47	262.91	295.105	118.632	116.188	0	0.142679	0	0	5680.23	6250.86	2543.42	2363.8	0	2.75476	0	0
ENSMUSG00000074934	Grem1	protein_coding	gremlin 1, DAN family BMP antagonist [Source:MGI Symbol;Acc:MGI:1344337]	chr2	113746164	113758646	-	295.864	-2.68344	1.177e-47	1.82582e-44	-2.65778	1.72831e-44	9.91959	10.8637	6.1353	6.76146	1.12295	1.45172	1.24896	1.23479	617.548	663.102	379.125	396.396	70.4316	90.907	75.4576	73.9403
ENSMUSG00000068396	Rpl34-ps1	processed_pseudogene	ribosomal protein L34, pseudogene 1 [Source:MGI Symbol;Acc:MGI:3704270]	chr6	71124610	71124963	+	1711.47	-1.11797	1.01686e-46	1.45607e-43	-1.10827	9.62688e-44	1395.62	1322.87	1500.22	1493.4	593.126	599.264	711.263	714.645	2339.81	2175.03	2496.61	2357.42	1001.45	1011	1157.7	1152.76
ENSMUSG00000032425	Zfp949	protein_coding	zinc finger protein 949 [Source:MGI Symbol;Acc:MGI:1918890]	chr9	88548020	88571061	+	530.998	2.85273	4.14545e-46	5.51196e-43	2.82306	5.44807e-43	3.93914	2.34837	4.31023	5.08666	27.5365	21.2596	34.4634	27.8854	134.186	78.4324	145.739	163.173	945.029	728.443	1139.3	913.68
ENSMUSG00000020427	Igfbp3	protein_coding	insulin-like growth factor binding protein 3 [Source:MGI Symbol;Acc:MGI:96438]	chr11	7206086	7213923	-	34898.6	-1.70671	5.10499e-42	6.3353e-39	-1.69349	3.17749e-39	2134	2532.03	767.244	908.339	618.062	715.349	236.617	303.961	73575.4	85591.7	26256.8	29491.6	21468.5	24808	7916.97	10080.2
ENSMUSG00000075402	Krt76	protein_coding	keratin 76 [Source:MGI Symbol;Acc:MGI:1924305]	chr15	101884351	101892920	-	126.38	-5.45313	1.41336e-39	1.64436e-36	-5.39037	1.44785e-36	12.6417	11.1923	3.29255	3.26083	0.265291	0.415714	0	0.056234	416.416	361.466	107.653	101.149	8.80395	13.7738	0	1.78169
ENSMUSG00000002985	Apoe	protein_coding	apolipoprotein E [Source:MGI Symbol;Acc:MGI:88057]	chr7	19696109	19699188	-	9969.41	2.75921	4.32609e-39	4.73707e-36	2.72795	3.51324e-36	192.32	219.941	274.599	209.714	1457.38	987.819	2259.1	1431.54	2220.02	2489.22	3146.31	2279.67	16948.8	11469.5	25307.2	15894.6
ENSMUSG00000066258	Trim12a	protein_coding	tripartite motif-containing 12A [Source:MGI Symbol;Acc:MGI:1923931]	chr7	104299894	104315466	-	204.231	8.9337	5.71439e-39	5.90963e-36	8.82254	3.99732e-36	0.018185	0	0.033936	0.06398	13.362	12.5774	18.638	13.2931	0.520519	0	0.964194	1.76834	384.919	362.406	517.637	365.634
ENSMUSG00000118012	Gm46620	lincRNA	predicted gene, 46620 [Source:MGI Symbol;Acc:MGI:5826257]	chr18	82694287	82701336	+	1221.67	-3.89948	3.59045e-38	3.51769e-35	-3.85026	3.37238e-35	129.646	116.49	76.6995	36.5665	6.61791	4.87929	4.66713	6.17762	3365.69	2965.26	1976.13	893.942	172.778	127.637	117.838	154.117
ENSMUSG00000043719	Col6a6	protein_coding	collagen, type VI, alpha 6 [Source:MGI Symbol;Acc:MGI:2444259]	chr9	105687809	105828160	-	6430.87	-2.58402	1.98887e-37	1.85114e-34	-2.5546	1.3729e-34	50.6851	74.6362	100.433	105.343	7.76358	9.49281	24.5969	16.1408	6871.07	9919.43	13513.7	13447.7	1060.05	1294.58	3235.94	2104.48
ENSMUSG00000079014	Serpina3i	protein_coding	serine (or cysteine) peptidase inhibitor, clade A, member 3I [Source:MGI Symbol;Acc:MGI:2182841]	chr12	104263122	104269372	+	138.653	-3.41478	3.60089e-36	3.19193e-33	-3.37094	2.81049e-33	12.4141	13.2646	12.1295	16.9983	0.778022	1.69083	1.57412	1.0879	235.383	246.534	228.405	303.876	14.7447	32.0086	28.7027	19.5667
ENSMUSG00000053985	Zfp14	protein_coding	zinc finger protein 14 [Source:MGI Symbol;Acc:MGI:99160]	chr7	30036359	30051380	-	220.471	1.97736	1.68116e-35	1.42249e-32	1.95252	1.406e-32	1.81466	1.79157	2.693	3.11081	8.52046	7.33899	10.4548	10.0175	71.25	68.9682	104.953	115.02	337.043	289.843	398.366	378.321
ENSMUSG00000037005	Xpnpep2	protein_coding	X-prolyl aminopeptidase (aminopeptidase P) 2, membrane-bound [Source:MGI Symbol;Acc:MGI:2180001]	chrX	48108725	48136981	+	700.048	1.83398	1.5305e-34	1.2387e-31	1.81049	1.22434e-31	6.18963	6.03869	5.84998	6.33299	22.3653	21.4435	17.1592	25.4018	317.825	304.012	298.159	306.227	1156.99	1107.53	855.057	1254.59
ENSMUSG00000062006	Rpl34	protein_coding	ribosomal protein L34 [Source:MGI Symbol;Acc:MGI:1915686]	chr3	130726831	130730398	-	1069.05	2.76348	4.03265e-34	3.12783e-31	2.72552	2.99862e-31	40.9242	54.9523	62.1289	31.5049	293.905	297.375	357.309	332.481	241.55	317.962	364.103	175.245	1748.88	1766.76	2048.26	1889.65
ENSMUSG00000033083	Tbc1d4	protein_coding	TBC1 domain family, member 4 [Source:MGI Symbol;Acc:MGI:2429660]	chr14	101442360	101609191	-	865.715	-1.58781	1.59778e-33	1.18971e-30	-1.56689	1.36608e-30	17.8154	20.9338	12.7306	15.4336	5.28529	6.69345	4.6635	5.22283	1416.31	1631.69	1004.57	1155.43	423.316	535.241	359.792	399.376
ENSMUSG00000060636	Rpl35a	protein_coding	ribosomal protein L35A [Source:MGI Symbol;Acc:MGI:1928894]	chr16	33056453	33060189	+	2368.77	-1.13748	2.7211e-33	1.9482e-30	-1.12233	2.16439e-30	740.506	760.029	795.907	833.155	296.887	311.355	394.193	421.624	3145.64	3166.19	3356.31	3333.03	1270.6	1330.3	1624.84	1723.26
ENSMUSG00000062604	Srpk2	protein_coding	serine/arginine-rich protein specific kinase 2 [Source:MGI Symbol;Acc:MGI:1201408]	chr5	23503264	23684617	-	2059.57	0.958956	1.85971e-31	1.28216e-28	0.947545	1.20885e-28	27.1553	26.9779	30.4388	32.3997	56.9831	50.5822	57.9039	59.8016	1330.21	1295.78	1480.12	1494.7	2812.53	2492.49	2752.86	2817.9
ENSMUSG00000033386	Frrs1	protein_coding	ferric-chelate reductase 1 [Source:MGI Symbol;Acc:MGI:108076]	chr3	116859464	116908177	+	476.612	-1.98672	9.22012e-31	6.12974e-28	-1.95698	9.31826e-28	14.7401	20.7453	10.1464	8.73901	4.94271	5.02988	2.14863	2.01531	833.332	1149.9	569.375	465.256	281.524	286.03	117.884	109.59
ENSMUSG00000020407	Upp1	protein_coding	uridine phosphorylase 1 [Source:MGI Symbol;Acc:MGI:1097668]	chr11	9118103	9136170	+	424.738	-1.80835	1.26621e-29	8.12774e-27	-1.77991	8.03352e-27	79.0778	89.883	47.346	48.0743	21.0607	30.2849	12.1498	12.7281	801.645	893.366	476.41	458.936	215.097	308.809	119.529	124.109
ENSMUSG00000097141	Gm10524	TEC	predicted gene 10524 [Source:MGI Symbol;Acc:MGI:3642791]	chr18	82692284	82694176	+	90.5402	-3.12132	6.38344e-29	3.71337e-26	-3.07107	3.08598e-26	6.90751	8.17847	5.20005	5.00465	0.657939	0.614046	0.688928	0.857928	180.918	210.647	135.736	123.931	17.6079	16.5285	17.5723	21.3803
ENSMUSG00000062991	Nrg1	protein_coding	neuregulin 1 [Source:MGI Symbol;Acc:MGI:96083]	chr8	31814551	32884797	-	269.814	-2.28723	5.79005e-29	3.59273e-26	-2.25015	3.43653e-26	15.8878	17.031	3.87157	6.23259	2.84403	3.85652	0.921291	1.109	672.392	706.678	162.635	248.392	121.262	164.168	37.8382	45.1441
ENSMUSG00000110537	Gm4316	lincRNA	predicted gene 4316 [Source:MGI Symbol;Acc:MGI:3782497]	chr8	123165255	123178765	+	451.204	1.67861	6.15998e-29	3.69897e-26	1.65276	4.69599e-26	7.44994	5.5617	5.33328	5.10745	18.4519	18.398	17.7917	19.5681	279.594	204.154	198.613	180.677	697.188	694.581	648.489	706.336
ENSMUSG00000028635	Edn2	protein_coding	endothelin 2 [Source:MGI Symbol;Acc:MGI:95284]	chr4	120161206	120167360	+	112.007	-3.12325	2.211e-28	1.2472e-25	-3.07168	9.71705e-26	16.9601	12.7339	5.89194	6.54508	1.18438	2.3096	0.714928	0.621655	328.483	241.808	113.27	119.375	23.1104	44.9944	13.4376	11.581
ENSMUSG00000102550	Gm8276	processed_pseudogene	predicted gene 8276 [Source:MGI Symbol;Acc:MGI:3648019]	chr3	59431537	59433348	+	101.648	6.17779	1.48445e-27	8.12735e-25	6.07593	8.03314e-25	0.211119	0	0.1179	0.120856	6.61039	10.7762	10.1949	4.93804	5.05359	0	2.80834	2.73377	166.175	270.884	247.046	118.483
ENSMUSG00000054966	Lmntd1	protein_coding	lamin tail domain containing 1 [Source:MGI Symbol;Acc:MGI:1921321]	chr6	145365134	145614319	-	70.8531	-5.49757	2.45827e-27	1.30745e-24	-5.40588	1.01864e-24	4.45116	3.08507	4.24642	6.60394	0	0.126022	0.129638	0.136217	137.921	93.7225	130.602	192.695	0	3.92769	3.8982	4.05975
ENSMUSG00000035299	Mid1	protein_coding	midline 1 [Source:MGI Symbol;Acc:MGI:1100537]	chrX	169685199	170005736	+	2686.28	-2.87584	2.92078e-27	1.51029e-24	-2.82471	1.67788e-24	55.7121	80.4553	181.606	348.893	11.1848	13.8001	23.3056	29.1891	1664.52	2357.55	5385.92	9816.18	336.969	414.722	675.551	838.828
ENSMUSG00000079491	H2-T10	polymorphic_pseudogene	histocompatibility 2, T region locus 10 [Source:MGI Symbol;Acc:MGI:95942]	chr17	36115876	36121465	-	208.646	-1.83198	1.21102e-26	5.93242e-24	-1.80014	4.05297e-24	13.3489	10.7245	11.7251	14.9407	3.76633	3.09188	3.75169	3.53684	350.96	276.612	305.512	369.511	99.7804	81.4337	95.873	89.4874
ENSMUSG00000028348	Cavin4	protein_coding	caveolae associated 4 [Source:MGI Symbol;Acc:MGI:1915266]	chr4	48663514	48673502	+	71.0886	-3.52472	1.17333e-26	5.90313e-24	-3.46254	8.79307e-24	6.03194	8.46925	1.79978	2.18243	0.644323	0.538485	0.184788	0.192815	173.843	239.315	51.4862	59.2316	18.7084	15.6103	5.16833	5.34508
ENSMUSG00000001021	S100a3	protein_coding	S100 calcium binding protein A3 [Source:MGI Symbol;Acc:MGI:1338849]	chr3	90584659	90602702	+	249.306	-2.69173	7.42639e-26	3.54467e-23	-2.64271	2.39764e-23	90.9635	107.13	32.8092	29.4931	20.3219	16.2524	2.04513	5.25888	604.331	697.819	216.358	184.518	136.02	108.608	13.1857	33.6057
ENSMUSG00000078896	Zfp965	protein_coding	zinc finger protein 965 [Source:MGI Symbol;Acc:MGI:3779822]	chr2	175469985	175482171	+	52.3692	-3.88964	2.25146e-25	1.04777e-22	-3.81669	1.03563e-22	4.63218	5.66	9.35867	9.69821	0.261518	0.514785	0.728694	0.414028	63.6728	76.4284	126.92	125.752	3.69752	7.07097	9.5507	5.86113
ENSMUSG00000041449	Serpina3h	transcribed_unprocessed_pseudogene	serine (or cysteine) peptidase inhibitor, clade A, member 3H [Source:MGI Symbol;Acc:MGI:2182839]	chr12	104247905	104253669	+	207.505	-3.30913	1.68695e-24	7.65916e-22	-3.24392	5.26609e-22	22.9985	25.073	24.2975	26.0553	1.92011	3.97038	2.90832	1.09992	360.149	384.095	377.325	383.912	30.762	62.4298	44.4484	16.9179
ENSMUSG00000041620	Mmp1b	protein_coding	matrix metallopeptidase 1b (interstitial collagenase) [Source:MGI Symbol;Acc:MGI:1933847]	chr9	7368239	7388047	-	326.017	-3.15559	3.84583e-24	1.70453e-21	-3.08509	1.68477e-21	42.1537	54.2302	9.08903	16.7184	8.61735	5.38948	0.728355	1.29435	807.563	1018.34	173.181	301.626	166.175	103.763	13.4376	24.0529
ENSMUSG00000033256	Shf	protein_coding	Src homology 2 domain containing F [Source:MGI Symbol;Acc:MGI:3613669]	chr2	122348892	122369162	-	776.395	-1.05113	7.73192e-24	3.3472e-21	-1.03241	3.23321e-21	85.3474	99.0388	63.0447	58.2319	44.4757	41.7078	29.3077	30.1986	1193.63	1358.03	875.182	766.923	626.664	586.722	397.775	406.236
ENSMUSG00000075391	Glo1-ps	processed_pseudogene	glyoxalase 1, pseudogene [Source:MGI Symbol;Acc:MGI:3649615]	chr2	35340409	35340963	+	124.644	-10.4267	8.65928e-24	3.66347e-21	-12.0475	3.23321e-21	55.9044	54.6097	46.3857	51.7176	0	0	0	0	272.894	261.751	224.667	237.838	0	0	0	0
ENSMUSG00000116953	9030025P20Rik	protein_coding	RIKEN cDNA 9030025P20 gene [Source:MGI Symbol;Acc:MGI:3583895]	chr17	14978468	14991572	+	270.803	-1.86368	2.44077e-23	1.00966e-20	-1.82633	9.9796e-21	9.11303	14.7505	14.0994	15.7392	3.42763	3.08379	4.26292	3.85304	295.711	469.192	454.054	481.095	111.779	100.687	133.945	119.96
ENSMUSG00000074093	Svip	protein_coding	small VCP/p97-interacting protein [Source:MGI Symbol;Acc:MGI:1922994]	chr7	51997171	52006018	-	110.786	-3.1109	4.23132e-23	1.7123e-20	-3.04692	2.61951e-20	6.07483	12.5412	2.79838	3.4946	0.951521	1.01952	0.285485	0.496478	198.103	400.978	90.5803	107.316	31.2614	33.4416	9.03476	15.5729
ENSMUSG00000002020	Ltbp2	protein_coding	latent transforming growth factor beta binding protein 2 [Source:MGI Symbol;Acc:MGI:99502]	chr12	84783212	84876532	-	5471.06	-1.20553	1.0384e-22	3.94485e-20	-1.18202	2.66267e-20	127.774	128.214	77.4362	71.0854	52.1118	58.3009	27.1699	36.6576	9810.39	9651.75	5901.45	5139.69	4031	4502.53	2024.46	2707.21
ENSMUSG00000041921	Metap1d	protein_coding	methionyl aminopeptidase type 1D (mitochondrial) [Source:MGI Symbol;Acc:MGI:1913809]	chr2	71453276	71525194	+	384.185	-1.14911	5.26132e-23	2.08382e-20	-1.12787	3.25693e-20	23.6358	23.5672	23.3291	26.2561	10.3878	9.29844	12.1595	11.6117	528.662	516.822	517.936	553.033	234.081	209.196	263.937	249.813
ENSMUSG00000032122	Slc37a2	protein_coding	solute carrier family 37 (glycerol-3-phosphate transporter), member 2 [Source:MGI Symbol;Acc:MGI:1929693]	chr9	37227585	37255738	-	379.085	-1.52109	6.89453e-23	2.67379e-20	-1.49418	4.18085e-20	11.6766	14.2453	6.86241	6.04701	5.19724	4.85621	1.92314	1.99302	680.291	813.717	396.847	331.764	305.058	284.584	108.734	111.687
ENSMUSG00000007891	Ctsd	protein_coding	cathepsin D [Source:MGI Symbol;Acc:MGI:88562]	chr7	142375911	142388038	-	13016.6	-0.71422	4.78096e-22	1.74505e-19	-0.702733	8.92739e-20	657.843	702.188	443.499	441.651	410.737	410.753	250.799	285.24	19312.2	20211.1	12923.4	12209.7	12148	12128.8	7144.91	8054.5
ENSMUSG00000031930	Wwp2	protein_coding	WW domain containing E3 ubiquitin protein ligase 2 [Source:MGI Symbol;Acc:MGI:1914144]	chr8	107436365	107558595	+	1151.69	-1.01017	2.70748e-22	1.00799e-19	-0.990391	9.4858e-20	52.5221	58.6934	48.4029	46.0036	24.6108	29.3438	22.7506	24.4745	1605.74	1759.33	1468.84	1324.45	758.039	902.372	674.997	719.715
ENSMUSG00000078894	2210418O10Rik	protein_coding	RIKEN cDNA 2210418O10 gene [Source:MGI Symbol;Acc:MGI:1924208]	chr2	176226569	176240328	+	67.9117	-3.59913	5.28079e-22	1.89042e-19	-3.52061	1.47284e-19	1.95006	1.62712	2.29583	3.36952	0.060016	0.186868	0.162451	0.340455	108.618	88.8938	127.367	177.058	3.22544	10.7652	9.0887	18.2769
ENSMUSG00000082935	Gm7658	processed_pseudogene	predicted gene 7658 [Source:MGI Symbol;Acc:MGI:3648029]	chr1	21511933	21513056	-	57.7182	5.84356	6.03761e-22	2.12057e-19	5.71819	1.94943e-19	0.092618	0.118875	0.384358	0	7.47938	7.75315	7.24153	10.4588	1.01072	1.24643	5.61667	0	105.647	109.272	98.1982	140.754
ENSMUSG00000043587	Pxylp1	protein_coding	2-phosphoxylose phosphatase 1 [Source:MGI Symbol;Acc:MGI:2442444]	chr9	96823336	96892669	-	391.652	1.22693	1.16157e-21	4.00418e-19	1.2035	8.19415e-19	5.77381	5.49459	6.56208	5.62078	13.5957	13.9091	14.2455	12.8184	235.526	219.753	265.697	215.916	558.738	570.703	563.935	502.946
ENSMUSG00000031343	Gabra3	protein_coding	gamma-aminobutyric acid (GABA) A receptor, subunit alpha 3 [Source:MGI Symbol;Acc:MGI:95615]	chrX	72432681	72656848	-	462.138	-2.31661	1.7389e-21	5.88537e-19	-2.2652	8.93572e-19	12.1658	16.2356	16.1453	23.3174	1.72391	3.54329	4.60128	3.7295	566.327	741	746.006	1022.16	80.849	165.909	207.865	166.99
ENSMUSG00000092500	Gm20400	antisense	predicted gene 20400 [Source:MGI Symbol;Acc:MGI:5141865]	chr6	142161493	142173796	+	99.4963	3.22069	6.4066e-21	2.12962e-18	3.14748	1.6592e-18	3.34761	3.44509	2.12977	3.05936	16.4452	38.0705	28.0624	27.0505	22.2358	22.4358	14.0417	19.1364	110.049	254.356	180.891	172.824
ENSMUSG00000078878	Gm14305	protein_coding	predicted gene 14305 [Source:MGI Symbol;Acc:MGI:3709632]	chr2	176708328	176721813	+	131.906	-8.05446	7.52548e-21	2.45766e-18	-7.86393	2.16396e-18	17.0403	15.0324	18.9257	18.2599	0.333381	0	0	0	263.981	228.305	291.428	266.876	4.65846	0	0	0
ENSMUSG00000037188	Grhl3	protein_coding	grainyhead like transcription factor 3 [Source:MGI Symbol;Acc:MGI:2655333]	chr4	135541888	135573630	-	53.7217	-3.21922	7.95288e-21	2.55246e-18	-3.14646	2.34646e-18	3.73821	4.01234	0.860403	1.12142	0.377074	0.427683	0.052526	0.159857	151.608	159.543	34.6361	42.829	15.4069	17.4468	2.06733	6.23593
ENSMUSG00000051335	Gfod1	protein_coding	glucose-fructose oxidoreductase domain containing 1 [Source:MGI Symbol;Acc:MGI:2145304]	chr13	43195245	43304172	-	1069.89	-1.41603	1.05745e-20	3.33633e-18	-1.38474	3.14557e-18	18.4636	24.5275	9.5485	11.9297	7.80286	8.95903	3.29596	4.26419	1808.23	2355.12	928.201	1100.21	769.879	882.538	313.253	401.685
ENSMUSG00000096403	Rnps1-ps	processed_pseudogene	RNA binding protein with serine rich domain 1, pseudogene [Source:MGI Symbol;Acc:MGI:3708729]	chr6	7982541	7983383	-	175.983	-9.48472	1.89767e-20	5.88753e-18	-9.27689	5.18395e-18	39.6539	39.2835	38.8224	33.5362	0	0	0	0.205124	375.987	365.205	365.084	299.803	0	0	0	1.78169
ENSMUSG00000074280	Gm6166	processed_pseudogene	predicted gene 6166 [Source:MGI Symbol;Acc:MGI:3645893]	chr9	57483963	57484371	+	71.8739	-9.61871	5.80671e-20	1.74342e-17	-11.1405	1.38058e-17	44.5356	51.9947	73.0042	60.7197	0	0	0	0	114.211	129.629	185.35	145.801	0	0	0	0
ENSMUSG00000032356	Rasgrf1	protein_coding	RAS protein-specific guanine nucleotide-releasing factor 1 [Source:MGI Symbol;Acc:MGI:99694]	chr9	89909908	90026977	+	957.723	-2.8118	4.78301e-20	1.4596e-17	-2.74398	1.64894e-17	61.0245	65.3677	10.8104	20.1346	9.87726	9.41045	0.975137	3.00217	2625.9	2757.79	461.727	815.884	428.197	407.306	40.7207	124.257
ENSMUSG00000078897	Gm4724	protein_coding	predicted gene 4724 [Source:MGI Symbol;Acc:MGI:3782904]	chr2	175422300	175435807	-	159.949	-2.75176	7.04142e-20	2.04806e-17	-2.68266	1.83194e-17	19.4095	21.608	21.1414	31.0083	5.15169	3.75555	3.12154	2.06831	237.353	259.418	256.105	356.401	63.3111	45.9066	36.6736	24.4232
ENSMUSG00000056091	St3gal5	protein_coding	ST3 beta-galactoside alpha-2,3-sialyltransferase 5 [Source:MGI Symbol;Acc:MGI:1339963]	chr6	72097592	72154571	+	422.981	-1.87403	7.51995e-20	2.1536e-17	-1.82935	2.07044e-17	32.9153	44.4805	11.8174	18.2853	11.5229	8.18967	3.97363	4.62592	833.515	1104.36	297.034	436.043	293.974	208.602	97.6516	112.675
ENSMUSG00000057596	Trim30d	protein_coding	tripartite motif-containing 30D [Source:MGI Symbol;Acc:MGI:3035181]	chr7	104470014	104507849	-	106.132	6.70986	6.48612e-20	1.91649e-17	6.54231	2.84168e-17	0.315914	0	0	0.085916	6.4848	6.72133	10.3132	5.87069	9.62846	0	0	1.99547	189.091	195.23	289.934	163.176
ENSMUSG00000033685	Ucp2	protein_coding	uncoupling protein 2 (mitochondrial, proton carrier) [Source:MGI Symbol;Acc:MGI:109354]	chr7	100493337	100502020	+	4065.02	-1.63707	3.38072e-19	9.25472e-17	-1.5929	4.00266e-17	424.075	396.613	365.767	383.514	143.919	84.0689	135.178	139.28	6787.39	6223.75	5810.79	5780.34	2320.66	1353.42	2099.62	2144.18
ENSMUSG00000042988	Notum	protein_coding	notum palmitoleoyl-protein carboxylesterase [Source:MGI Symbol;Acc:MGI:1924833]	chr11	120653788	120661175	-	492.79	-2.73907	1.35254e-19	3.81477e-17	-2.67142	5.70549e-17	33.0576	35.8769	30.3593	15.7269	6.37768	8.2718	2.03897	2.68898	983.663	1046.68	896.679	440.687	191.192	247.577	58.8791	76.9618
ENSMUSG00000091549	Gm6548	processed_pseudogene	predicted gene 6548 [Source:MGI Symbol;Acc:MGI:3644071]	chr17	78850792	78851956	-	245	-1.64855	4.61999e-19	1.21128e-16	-1.60724	8.69565e-17	23.8755	24.7105	28.7292	26.2438	6.31192	7.07533	11.8356	7.96679	348.698	353.987	417.506	361.769	93.542	103.763	168.487	112.247
ENSMUSG00000047797	Gjb1	protein_coding	gap junction protein, beta 1 [Source:MGI Symbol;Acc:MGI:95719]	chrX	101376378	101385629	+	111.482	-2.58844	3.57373e-19	9.64129e-17	-2.52171	9.52953e-17	12.4611	11.502	6.63161	5.17134	2.76515	2.56772	0.599176	0.694673	265.819	240.562	140.417	103.883	59.4267	55.0951	12.404	14.2536
ENSMUSG00000106874	Gm20186	lincRNA	predicted gene, 20186 [Source:MGI Symbol;Acc:MGI:5012371]	chr6	18845910	18848207	-	10504.5	2.68813	5.83502e-19	1.48793e-16	2.62443	1.00461e-16	604.183	1036.83	262.457	584.775	2939.01	5049.32	3533.85	3497.05	2940.45	4948.34	1268.23	2680.3	14412.7	24721.5	16692.3	16372.5
ENSMUSG00000040035	Disp2	protein_coding	dispatched RND tramsporter family member 2 [Source:MGI Symbol;Acc:MGI:2388733]	chr2	118779719	118811293	+	119.386	-2.61454	3.90083e-19	1.03734e-16	-2.5476	1.01088e-16	2.69943	2.87677	1.02811	1.57053	0.4613	0.67243	0.115068	0.191016	272.655	284.886	103.075	149.382	46.9415	68.3162	11.2791	18.5577
ENSMUSG00000045392	Olfr1033	protein_coding	olfactory receptor 1033 [Source:MGI Symbol;Acc:MGI:3030867]	chr2	86020633	86045171	+	294.03	2.44117	1.99663e-19	5.54734e-17	2.38116	1.05637e-16	73.721	94.34	35.4342	74.4097	281.613	455.417	366.795	358.593	101.164	126.928	48.2645	96.1562	389.333	628.61	488.468	473.316
ENSMUSG00000042377	Fam83g	protein_coding	family with sequence similarity 83, member G [Source:MGI Symbol;Acc:MGI:1916890]	chr11	61684091	61709951	+	131.645	-1.77545	5.13202e-19	1.32684e-16	-1.73153	1.29349e-16	4.05092	4.03634	1.67806	1.99803	1.01102	1.37183	0.427145	0.603429	285.39	278.803	117.345	132.556	71.7589	97.212	29.2036	40.8906
ENSMUSG00000114827	Gm46432	processed_pseudogene	predicted gene, 46432 [Source:MGI Symbol;Acc:MGI:5826069]	chr13	84281179	84281816	-	74.7417	-7.66425	7.39734e-19	1.86083e-16	-7.4757	1.73625e-16	24.2931	25.6358	25.0747	22.9341	0.352075	0.173348	0	0	150.597	155.804	154.458	133.955	2.20099	0.918252	0	0
ENSMUSG00000036422	Pcdh8	protein_coding	protocadherin 8 [Source:MGI Symbol;Acc:MGI:1306800]	chr14	79766775	79771312	-	97.223	-2.6896	7.973e-19	1.95859e-16	-2.62005	1.74241e-16	4.32015	4.22403	1.15853	1.97114	0.930154	0.533486	0.193078	0.218254	251.908	241.487	67.0533	108.236	54.6425	31.2898	10.9258	12.241
ENSMUSG00000017400	Stac2	protein_coding	SH3 and cysteine rich domain 2 [Source:MGI Symbol;Acc:MGI:2144518]	chr11	98036623	98053462	-	523.302	-1.02554	8.1016e-19	1.95859e-16	-0.999838	1.93588e-16	20.0907	20.0251	13.053	11.5861	9.37886	10.0428	5.57292	6.52325	886.987	866.805	572.011	481.694	417.162	445.977	238.771	277.012
ENSMUSG00000109925	Gm45315	processed_pseudogene	predicted gene 45315 [Source:MGI Symbol;Acc:MGI:5791151]	chr7	12797529	12797861	+	91.9406	-9.25875	8.0882e-19	1.95859e-16	-9.14709	1.93588e-16	131.507	111.576	146.136	171.029	0	0	0	0.803567	176.876	147.079	194.711	215.968	0	0	0	0.890847
ENSMUSG00000029306	Ibsp	protein_coding	integrin binding sialoprotein [Source:MGI Symbol;Acc:MGI:96389]	chr5	104299171	104311469	+	61.4234	-7.18497	1.80604e-18	4.31018e-16	-7.07195	2.18463e-16	8.73468	6.04042	0.876728	1.36602	0.03761	0.031432	0.036673	0	253.69	172.008	25.275	37.3615	1.10049	0.918252	1.03367	0
ENSMUSG00000033213	AA467197	protein_coding	expressed sequence AA467197 [Source:MGI Symbol;Acc:MGI:3034182]	chr2	122636986	122641191	+	60.4309	-3.2565	5.21389e-18	1.21321e-15	-3.16823	1.30226e-15	24.635	25.2769	3.76513	6.63993	1.74764	2.39176	0.681127	0.808837	183.235	184.333	27.7975	46.5084	13.096	17.8941	4.79599	5.78668
ENSMUSG00000042286	Stab1	protein_coding	stabilin 1 [Source:MGI Symbol;Acc:MGI:2178742]	chr14	31139013	31168641	-	799.497	-0.926116	4.97424e-18	1.1721e-15	-0.904381	1.35307e-15	12.5278	12.8396	14.4017	14.1478	6.34818	6.24003	7.02845	8.63873	994.919	999.746	1135.27	1058.07	507.919	498.467	541.688	659.897
ENSMUSG00000042751	Nmnat2	protein_coding	nicotinamide nucleotide adenylyltransferase 2 [Source:MGI Symbol;Acc:MGI:2444155]	chr1	152954993	153119261	+	352.995	-1.97085	8.93602e-18	2.05363e-15	-1.91689	2.02982e-15	14.3106	17.1437	6.93624	7.40801	5.12516	4.49714	0.992061	1.9541	702.713	825.373	338.077	342.558	253.548	222.123	47.2754	92.2955
ENSMUSG00000022330	Osr2	protein_coding	odd-skipped related 2 [Source:MGI Symbol;Acc:MGI:1930813]	chr15	35296098	35303305	+	1060.02	0.902536	1.02695e-17	2.33131e-15	0.880613	2.18728e-15	32.3227	29.7011	28.0116	34.0381	56.2686	62.6136	57.5495	53.716	786.549	708.622	676.591	780.002	1379.48	1532.58	1359.05	1257.29
ENSMUSG00000117786	Gm10503	antisense	predicted gene 10503 [Source:MGI Symbol;Acc:MGI:3642784]	chr17	30920338	30963220	-	74.9346	-8.97124	1.34192e-17	3.00962e-15	-8.83213	2.64996e-15	2.18841	2.78803	2.29046	2.9255	0	0	0.017718	0	131.393	164.529	136.672	165.849	0	0	1.03367	0
ENSMUSG00000039542	Ncam1	protein_coding	neural cell adhesion molecule 1 [Source:MGI Symbol;Acc:MGI:97281]	chr9	49502136	49798925	-	2783.83	-1.23693	2.21462e-17	4.90776e-15	-1.20553	3.2448e-15	65.4689	75.7352	45.1971	40.0451	33.0975	31.6768	13.7552	19.1894	4566.22	5178.97	3128.98	2630.16	2325.68	2222.28	931.032	1287.35
ENSMUSG00000072844	G530011O06Rik	processed_transcript	RIKEN cDNA G530011O06 gene [Source:MGI Symbol;Acc:MGI:3603513]	chrX	169975043	169978917	-	154.212	-3.27032	2.34248e-17	5.07038e-15	-3.1744	3.41256e-15	4.25961	7.25292	7.54732	15.0559	0.473762	1.10978	1.0771	0.645162	144.533	241.808	254.622	482.054	16.5074	37.6483	35.1446	21.3803
ENSMUSG00000105703	Gm43305	processed_transcript	predicted gene 43305 [Source:MGI Symbol;Acc:MGI:5663442]	chr14	54292443	54297456	-	1478.62	-1.36582	2.31526e-17	5.07038e-15	-1.32817	4.67571e-15	33.8431	34.3558	24.19	25.0957	10.7241	9.75845	12.3229	11.9862	2513.65	2501.59	1783.29	1755.08	802.26	729.092	887.918	856.104
ENSMUSG00000104802	Gm5869	processed_pseudogene	predicted gene 5869 [Source:MGI Symbol;Acc:MGI:3648808]	chr5	86997159	86998415	+	58.3163	-2.55622	2.42357e-17	5.1856e-15	-2.48462	4.76709e-15	5.7688	6.09616	6.2146	7.35781	0.71184	1.456	0.902416	1.17679	92.986	95.9754	99.2279	111.173	11.0049	23.8746	14.4713	17.8169
ENSMUSG00000026450	Chit1	protein_coding	chitinase 1 (chitotriosidase) [Source:MGI Symbol;Acc:MGI:1919134]	chr1	134111242	134151540	+	53.7888	-4.02458	6.63695e-17	1.38817e-14	-3.90361	7.11592e-15	4.24427	7.11799	3.39457	2.28331	0.475413	0.584158	0.046357	0.08716	101.815	167.412	80.8278	51.5802	11.4897	14.0952	1.0792	2.01112
ENSMUSG00000103998	Gm38025	lincRNA	predicted gene, 38025 [Source:MGI Symbol;Acc:MGI:5611253]	chr3	31341012	31345280	+	62.971	-5.17238	1.43176e-16	2.83534e-14	-5.00483	1.51784e-14	4.09426	2.75308	4.45256	3.87774	0.25561	0.149787	0.07633	0	134.425	88.4968	145.097	120.286	8.80395	4.59126	2.06733	0
ENSMUSG00000026062	Slc9a2	protein_coding	solute carrier family 9 (sodium/hydrogen exchanger), member 2 [Source:MGI Symbol;Acc:MGI:105075]	chr1	40680574	40769273	+	379.836	-3.63358	5.84007e-17	1.23537e-14	-3.51296	1.58297e-14	15.8784	15.0439	2.10506	4.5104	2.69632	1.94177	0.140671	0.085123	1152.83	1070.89	151.703	308.379	197.225	141.806	9.9115	5.94454
ENSMUSG00000048330	Ric3	protein_coding	RIC3 acetylcholine receptor chaperone [Source:MGI Symbol;Acc:MGI:2443887]	chr7	109034312	109083331	-	58.323	-2.15008	9.02457e-17	1.84607e-14	-2.08793	1.80484e-14	1.65112	1.82716	0.904244	0.984406	0.40577	0.359814	0.25188	0.180824	119.325	129.465	64.8647	66.9944	29.5437	26.1557	17.6653	12.5696
ENSMUSG00000089756	Zfp966	protein_coding	zinc finger protein 966 [Source:MGI Symbol;Acc:MGI:3709288]	chr2	175918881	175931100	-	61.2547	-2.30259	8.38526e-17	1.73435e-14	-2.23568	1.80484e-14	1.91182	2.02462	2.57789	3.24256	0.393351	0.429613	0.727306	0.428373	81.8681	84.7575	109.525	131.221	16.5074	18.365	29.9763	17.8169
ENSMUSG00000109209	Gm45104	TEC	predicted gene 45104 [Source:MGI Symbol;Acc:MGI:5753680]	chr7	18396516	18400865	-	66.3295	8.72914	1.06882e-16	2.16261e-14	8.62498	2.26768e-14	0	0	0	0.014793	1.85168	1.58934	2.13089	2.6591	0	0	0	0.911256	122.155	104.681	135.41	167.479
ENSMUSG00000031382	Asb11	protein_coding	ankyrin repeat and SOCS box-containing 11 [Source:MGI Symbol;Acc:MGI:1916104]	chrX	164436994	164459170	+	40.6051	-3.61181	1.68193e-16	3.26137e-14	-3.50122	2.59502e-14	4.18795	3.73544	3.85465	4.3163	0.252813	0.645136	0.284281	0.143612	79.7492	69.7413	72.8583	77.4012	4.85017	12.357	5.2535	2.63043
ENSMUSG00000078480	Mrpl48-ps	processed_pseudogene	mitochondrial ribosomal protein L48 pseudogene [Source:MGI Symbol;Acc:MGI:3050089]	chr4	88599175	88599810	-	40.6536	-8.81328	1.58528e-16	3.10632e-14	-10.179	2.85563e-14	13.0582	12.3121	11.7564	16.811	0	0	0	0	80.8574	74.786	72.0806	97.5044	0	0	0	0
ENSMUSG00000021536	Adcy2	protein_coding	adenylate cyclase 2 [Source:MGI Symbol;Acc:MGI:99676]	chr13	68620043	68999541	-	738.493	-0.964193	1.37384e-16	2.7499e-14	-0.938986	3.11421e-14	17.2071	13.8862	15.4149	16.5507	8.0119	8.4131	8.0481	7.62763	1088.54	861.285	967.94	985.979	510.629	535.341	494.092	464.131
ENSMUSG00000083902	Gm15975	processed_pseudogene	predicted gene 15975 [Source:MGI Symbol;Acc:MGI:3801944]	chr5	55624190	55625591	+	77.769	7.05568	3.33121e-16	6.26368e-14	6.83878	5.62886e-14	0.291711	0	0	0	9.46485	6.77308	7.49381	10.2107	5.05359	0	0	0	176.079	125.801	134.376	180.842
ENSMUSG00000091900	Gm4353	processed_pseudogene	predicted gene 4353 [Source:MGI Symbol;Acc:MGI:3782538]	chr7	116083367	116084558	-	39.3749	8.69623	3.66061e-16	6.81422e-14	9.97209	6.39211e-14	0	0	0	0	6.85656	8.87152	5.63303	5.96603	0	0	0	0	80.3361	103.763	64.0872	66.8135
ENSMUSG00000037681	Esyt3	protein_coding	extended synaptotagmin-like protein 3 [Source:MGI Symbol;Acc:MGI:1098699]	chr9	99309963	99358557	-	406.777	-3.14113	3.03583e-16	5.82598e-14	-3.0441	7.48067e-14	14.4695	18.6732	5.24531	4.94831	1.97125	2.67007	0.126043	0.767192	977.396	1236.69	351.688	314.764	134.15	181.416	8.26251	49.8464
ENSMUSG00000090145	Ugt1a6b	protein_coding	UDP glucuronosyltransferase 1 family, polypeptide A6B [Source:MGI Symbol;Acc:MGI:3580629]	chr1	88103252	88219003	+	729.432	-6.56066	3.83246e-16	7.06349e-14	-6.26828	8.38955e-14	43.4436	37.0074	45.6034	52.9587	0.785204	1.98358	0.088214	0.178565	1425.13	1190.22	1484.52	1635.53	26.4091	65.1892	3.10067	5.34453
ENSMUSG00000113047	Gm47469	lincRNA	predicted gene, 47469 [Source:MGI Symbol;Acc:MGI:6096437]	chr13	74553910	74564256	-	85.4932	2.63691	3.22425e-16	6.12444e-14	2.55788	9.09098e-14	2.52336	1.89413	2.26594	3.06132	15.2834	8.99655	22.0451	13.9973	24.9094	18.5261	22.6336	28.2434	153.492	89.558	212.752	133.832
ENSMUSG00000026303	Mlph	protein_coding	melanophilin [Source:MGI Symbol;Acc:MGI:2176380]	chr1	90915085	90951142	+	739.726	-1.99843	4.46954e-16	8.1569e-14	-1.9371	9.4998e-14	20.0577	27.4972	13.0131	13.5741	8.81845	5.26936	2.04049	3.46246	1287.23	1730.16	828.943	820.345	570.164	340.149	127.082	213.734
ENSMUSG00000050138	Kcnk12	protein_coding	potassium channel, subfamily K, member 12 [Source:MGI Symbol;Acc:MGI:2684043]	chr17	87745801	87797994	-	65.1314	-2.33604	4.9808e-16	9.0017e-14	-2.26431	9.4998e-14	5.62098	6.0073	2.22824	2.04008	1.27056	1.39369	0.232298	0.403983	154.64	162.036	60.8473	52.8528	35.2158	38.5666	6.20199	10.6902
ENSMUSG00000092368	A930015D03Rik	antisense	RIKEN cDNA A930015D03 gene [Source:MGI Symbol;Acc:MGI:1925060]	chr17	35994453	36038435	+	42.3305	-2.89843	1.04714e-15	1.80705e-13	-2.80639	9.4998e-14	6.09116	5.44961	5.11988	5.47516	0.396821	0.842259	1.113	0.605622	83.8896	73.5396	70.2084	71.078	5.50247	11.9373	14.4713	8.01763
ENSMUSG00000020598	Nrcam	protein_coding	neuronal cell adhesion molecule [Source:MGI Symbol;Acc:MGI:104750]	chr12	44328885	44601964	+	1681.26	-2.18302	5.39717e-16	9.66042e-14	-2.11514	1.01467e-13	58.0827	69.1602	21.5437	26.4926	14.0491	16.0691	2.59544	7.05719	3687.65	4305.09	1357.67	1583.94	898.631	1026.2	159.915	430.97
ENSMUSG00000023232	Serinc2	protein_coding	serine incorporator 2 [Source:MGI Symbol;Acc:MGI:1919132]	chr4	130253495	130279205	-	213.699	-2.90193	1.04893e-15	1.80705e-13	-2.80474	1.24599e-13	17.5589	22.3119	14.5025	11.2519	3.86366	4.28955	0.510641	1.56551	402.21	501.092	329.738	242.714	89.1634	98.8334	11.3513	34.4925
ENSMUSG00000086320	Gm12840	lincRNA	predicted gene 12840 [Source:MGI Symbol;Acc:MGI:3650917]	chr4	117700188	117700923	+	6097.48	2.27537	1.18112e-15	1.99878e-13	2.20525	1.35856e-13	386.336	590.724	163.291	338.199	1310.96	2346.18	1521.6	1537.31	2331.73	3496.25	978.237	1921.84	7971.98	14243	8912.26	8924.51
ENSMUSG00000095427	Rps2-ps6	processed_pseudogene	ribosomal protein S2, pseudogene 6 [Source:MGI Symbol;Acc:MGI:3644876]	chr14	76236691	76237545	-	61.1843	-3.3049	1.05812e-15	1.80705e-13	-3.19743	1.42092e-13	6.56245	13.3073	12.3987	14.9236	1.39335	1.56172	1.03746	0.74828	63.6752	125.89	118.886	135.777	13.2059	15.6103	9.30299	7.12678
ENSMUSG00000060675	Plaat3	protein_coding	phospholipase A and acyltransferase 3 [Source:MGI Symbol;Acc:MGI:2179715]	chr19	7557459	7588545	+	433.404	-0.965546	5.66774e-16	1.00481e-13	-0.939282	1.47143e-13	24.9171	24.734	22.5491	25.434	12.2251	11.1531	14.1049	12.1457	598.266	582.257	537.398	575.073	295.721	269.358	328.658	280.499
ENSMUSG00000030706	Mrpl48	protein_coding	mitochondrial ribosomal protein L48 [Source:MGI Symbol;Acc:MGI:1289321]	chr7	100545751	100608301	-	556.863	1.11948	6.86552e-16	1.20568e-13	1.08745	1.52257e-13	20.6824	23.8839	28.4993	28.3562	57.3943	53.5285	50.5493	55.7354	293.854	332.577	402.135	379.216	822.225	765.208	697.543	762.149
ENSMUSG00000032359	Ctsh	protein_coding	cathepsin H [Source:MGI Symbol;Acc:MGI:107285]	chr9	90054152	90076089	+	2669.47	-1.02378	1.56854e-15	2.63049e-13	-0.99472	2.92239e-13	348.718	364.059	340.199	301.088	151.184	155.608	194.595	160.46	3763.3	3852.03	3644.15	3059.84	1643.74	1689.13	2037.98	1665.61
ENSMUSG00000024026	Glo1	protein_coding	glyoxalase 1 [Source:MGI Symbol;Acc:MGI:95742]	chr17	30584936	30626871	-	1533.01	-0.908456	2.9264e-15	4.86383e-13	-0.882546	4.56335e-13	99.7481	120.319	91.8345	98.9829	53.0195	56.693	47.6688	59.0587	1987.4	2349.95	1816.22	1857.06	1064.13	1136.04	921.593	1131.68
ENSMUSG00000066551	Hmgb1	protein_coding	high mobility group box 1 [Source:MGI Symbol;Acc:MGI:96113]	chr5	149046702	149184489	-	4252.05	0.834908	6.72443e-15	1.08848e-12	0.811736	5.55593e-13	213.847	214.62	265.612	248.696	339.308	428.133	435.453	464.929	2837.24	2790.72	3496.9	3106.4	4534.2	5713.05	5605.78	5932.12
ENSMUSG00000000126	Wnt9a	protein_coding	wingless-type MMTV integration site family, member 9A [Source:MGI Symbol;Acc:MGI:2446084]	chr11	59306928	59333552	+	588.249	-1.45222	3.19713e-15	5.26678e-13	-1.40647	7.93619e-13	16.3149	17.6673	18.4953	19.2339	4.03472	6.61353	8.49884	7.23883	799.478	848.821	899.604	887.563	199.189	325.98	404.163	341.195
ENSMUSG00000027894	Slc6a17	protein_coding	solute carrier family 6 (neurotransmitter transporter), member 17 [Source:MGI Symbol;Acc:MGI:2442535]	chr3	107467543	107518018	-	283.133	-1.88013	4.99854e-15	8.16209e-13	-1.82239	1.06034e-12	9.17498	8.3231	2.93092	4.50477	2.68194	3.24327	0.594339	0.931689	650.986	578.995	206.415	300.989	191.711	231.465	40.9239	63.5842
ENSMUSG00000022297	Fzd6	protein_coding	frizzled class receptor 6 [Source:MGI Symbol;Acc:MGI:108474]	chr15	39006034	39038188	+	164.416	-1.56368	1.0684e-14	1.67128e-12	-1.51257	1.13076e-12	3.81059	3.73753	5.01785	5.28627	1.17829	1.07426	1.47077	2.43633	213.538	205.348	279.106	278.96	66.5219	60.5518	79.9838	131.32
ENSMUSG00000034586	Hid1	protein_coding	HID1 domain containing [Source:MGI Symbol;Acc:MGI:2445087]	chr11	115347707	115367756	-	182.914	-1.61597	8.02381e-15	1.27661e-12	-1.56324	1.13076e-12	7.13939	11.3638	5.24139	6.16299	2.99619	3.09664	1.55455	2.03695	268.645	419.242	195.764	218.384	113.584	117.204	56.7672	73.7244
ENSMUSG00000045104	Ldhb-ps	processed_pseudogene	lactate dehydrogenase B, pseudogene [Source:MGI Symbol;Acc:MGI:3645435]	chr19	21937380	21938381	+	29.1435	8.27261	2.02191e-14	3.11056e-12	9.47516	1.61668e-12	0	0	0	0	5.55384	5.10155	5.15817	3.89007	0	0	0	0	67.1302	61.5229	59.9526	44.5424
ENSMUSG00000040447	Spns2	protein_coding	spinster homolog 2 [Source:MGI Symbol;Acc:MGI:2384936]	chr11	72451638	72489904	-	268.258	-1.00284	7.51422e-15	1.20584e-12	-0.97289	1.87626e-12	7.75002	8.69464	11.6023	10.5951	3.84081	4.15654	5.55417	5.60406	293.857	323.228	436.665	378.311	146.72	158.526	204.375	204.385
ENSMUSG00000096780	Tmem181b-ps	transcribed_unprocessed_pseudogene	transmembrane protein 181B, pseudogene [Source:MGI Symbol;Acc:MGI:3779544]	chr17	6438524	6467022	-	428.777	-6.27042	1.05886e-14	1.6704e-12	-5.97955	2.49698e-12	29.4987	27.2158	32.572	35.2215	0.101527	0.122964	2.07034	0.390296	813.985	736.514	892.238	916.234	2.62253	3.64706	55.0183	9.95895
ENSMUSG00000030713	Klk7	protein_coding	kallikrein related-peptidase 7 (chymotryptic, stratum corneum) [Source:MGI Symbol;Acc:MGI:1346336]	chr7	43811294	43816359	+	47.254	-4.03474	2.23525e-14	3.41058e-12	-3.8917	2.67917e-12	5.4609	4.01485	1.3636	2.90872	0.540313	0.173677	0.040528	0.14096	143.522	103.454	35.5723	71.9892	14.3064	4.59126	1.03367	3.56339
ENSMUSG00000071568	Gm5874	processed_pseudogene	predicted gene 5874 [Source:MGI Symbol;Acc:MGI:3648027]	chr6	18824552	18825059	+	27.8098	-8.26506	1.95704e-14	3.03586e-12	-9.52365	2.95148e-12	12.1068	15.1386	13.8539	13.7619	0	0	0	0	50.5359	61.0752	57.1028	53.7641	0	0	0	0
ENSMUSG00000044533	Rps2	protein_coding	ribosomal protein S2 [Source:MGI Symbol;Acc:MGI:105110]	chr17	24718116	24721929	+	12506.2	0.83612	6.50956e-14	9.32119e-12	0.811037	4.13552e-12	856.854	789.726	914.001	770.134	1365.73	1596.07	1453.06	1493.6	9429.46	8521.04	9983.31	7981.09	15141.7	17666.5	15517.3	15809.1
ENSMUSG00000021187	Tc2n	protein_coding	tandem C2 domains, nuclear [Source:MGI Symbol;Acc:MGI:1921663]	chr12	101645443	101718523	-	47.0007	-2.23378	6.67691e-14	9.48784e-12	-2.15344	5.08041e-12	1.19845	1.4667	2.19126	1.80479	0.296037	0.260863	0.351355	0.498877	57.0951	68.5086	103.62	80.9684	14.2088	12.5005	16.2443	22.8605
ENSMUSG00000024556	Me2	protein_coding	malic enzyme 2, NAD(+)-dependent, mitochondrial [Source:MGI Symbol;Acc:MGI:2147351]	chr18	73769903	73815449	-	780.612	-1.26552	3.84761e-14	5.68439e-12	-1.22329	5.43813e-12	39.1047	47.5865	23.9009	25.2439	15.6538	21.5336	8.04555	11.4223	1288.8	1537.68	781.884	783.477	519.77	713.856	257.329	362.097
ENSMUSG00000037031	Tspan15	protein_coding	tetraspanin 15 [Source:MGI Symbol;Acc:MGI:1917673]	chr10	62185396	62231251	-	508.072	-1.61992	2.8275e-14	4.24467e-12	-1.56429	5.47432e-12	27.4948	35.3539	11.1819	16.6071	9.94228	6.81794	5.15177	5.72426	961.122	1211.69	387.985	546.679	350.143	239.727	174.768	192.469
ENSMUSG00000078881	Gm14434	protein_coding	predicted gene 14434 [Source:MGI Symbol;Acc:MGI:3702417]	chr2	176473278	176486783	-	36.2874	-8.49897	3.79018e-14	5.64433e-12	-9.94538	5.49104e-12	15.2811	6.15454	4.76756	3.79123	0	0	0	0	149.701	59.0762	46.4538	35.0689	0	0	0	0
ENSMUSG00000025582	Nptx1	protein_coding	neuronal pentraxin 1 [Source:MGI Symbol;Acc:MGI:107811]	chr11	119538719	119547753	-	432.137	-1.31289	2.66663e-14	4.03571e-12	-1.27107	5.88804e-12	10.4099	12.5327	3.25764	5.18456	4.81968	4.8451	1.47704	1.66963	825.756	974.711	256.495	387.284	385.173	386.584	113.703	127.391
ENSMUSG00000019796	Lrp11	protein_coding	low density lipoprotein receptor-related protein 11 [Source:MGI Symbol;Acc:MGI:2442989]	chr10	7589800	7625483	+	291.638	-1.37263	4.52023e-14	6.62551e-12	-1.32691	6.44718e-12	11.1942	12.8535	6.51762	9.27513	5.71449	4.84822	2.8042	2.40378	477.75	537.839	276.1	372.768	245.706	208.125	116.142	98.6768
ENSMUSG00000044349	Snhg11	protein_coding	small nucleolar RNA host gene 11 [Source:MGI Symbol;Acc:MGI:2441845]	chr2	158375638	158386151	+	100.468	-2.80403	5.12679e-14	7.45587e-12	-2.69981	7.25607e-12	1.6535	3.43526	3.09954	4.25511	0.471053	0.488758	0.261368	0.546035	95.9551	195.454	178.537	232.533	27.54	28.5294	14.7194	30.4786
ENSMUSG00000042793	Lgr6	protein_coding	leucine-rich repeat-containing G protein-coupled receptor 6 [Source:MGI Symbol;Acc:MGI:2441805]	chr1	134983301	135105276	-	1391.88	-2.54379	5.90578e-14	8.52218e-12	-2.45152	7.87362e-12	30.9677	44.8436	8.7964	12.3171	6.66447	7.49158	0.674765	2.57259	3061.22	4346.2	863.099	1146.58	663.717	744.895	64.7313	244.607
ENSMUSG00000074527	Gm14296	protein_coding	predicted gene 14296 [Source:MGI Symbol;Acc:MGI:3708667]	chr2	176892509	176927809	-	26.7144	-8.18461	7.41677e-14	1.04593e-11	-9.44912	1.03381e-11	0.889026	1.23326	1.20218	1.75087	0	0	0	0	38.2792	51.7953	52.1003	71.5405	0	0	0	0
ENSMUSG00000004113	Cacna1b	protein_coding	calcium channel, voltage-dependent, N type, alpha 1B subunit [Source:MGI Symbol;Acc:MGI:88296]	chr2	24603887	24763152	-	91.3112	2.46926	1.03648e-13	1.42919e-11	2.37864	1.35356e-11	0.539905	0.614388	0.30768	0.238397	2.89634	1.74432	1.54501	2.67329	37.8665	42.2479	21.4194	15.7453	204.654	123.055	105.159	180.342
ENSMUSG00000049630	C1ql3	protein_coding	C1q-like 3 [Source:MGI Symbol;Acc:MGI:2387350]	chr2	13003457	13011806	-	97.6468	-2.80065	1.17686e-13	1.61083e-11	-2.69397	1.52542e-11	5.56578	9.75221	1.65363	2.43902	0.628456	0.825353	0.320994	0.583604	203.154	349.001	59.9112	83.8355	23.1104	30.3023	11.3703	20.4895
ENSMUSG00000022076	Klhl1	protein_coding	kelch-like 1 [Source:MGI Symbol;Acc:MGI:2136335]	chr14	96102736	96519102	-	33.4018	-6.1159	1.31605e-13	1.7882e-11	-5.90481	1.66824e-11	1.2668	0.809144	0.313982	0.217934	0.021392	0.017878	0	0	129.372	81.0182	31.8278	20.9589	2.20099	1.8365	0	0
ENSMUSG00000027220	Syt13	protein_coding	synaptotagmin XIII [Source:MGI Symbol;Acc:MGI:1933945]	chr2	92915098	92956058	+	544.592	-2.65226	8.28208e-14	1.15918e-11	-2.55656	1.72328e-11	23.1608	10.6326	23.31	10.837	2.43493	2.08381	2.16536	4.27772	1298.77	584.577	1297.45	572.269	137.562	117.536	117.838	230.729
ENSMUSG00000039936	Pik3cd	protein_coding	phosphatidylinositol-4,5-bisphosphate 3-kinase catalytic subunit delta [Source:MGI Symbol;Acc:MGI:1098211]	chr4	149649168	149702571	-	602.038	2.05508	9.85298e-14	1.36876e-11	1.98049	2.03518e-11	3.70236	4.48976	2.73044	5.77396	23.49	17.158	10.8569	17.8704	210.029	249.717	153.746	308.452	1342.51	979.05	597.699	975.1
ENSMUSG00000021950	Anxa8	protein_coding	annexin A8 [Source:MGI Symbol;Acc:MGI:1201374]	chr14	34085981	34100571	+	848.591	-2.0393	1.92146e-13	2.55486e-11	-1.96162	2.56184e-11	68.8183	45.3506	65.1133	34.2224	10.8124	11.0072	12.3928	18.1733	1785.81	1153.82	1677.15	836.283	282.674	287.306	312.087	453.605
ENSMUSG00000097789	Gm2115	protein_coding	predicted gene 2115 [Source:MGI Symbol;Acc:MGI:3780284]	chr7	84528954	84583531	+	963.753	-1.69991	1.68721e-13	2.25952e-11	-1.63469	2.65714e-11	16.2849	27.8037	12.8911	13.1195	6.61609	6.97865	2.73243	5.12594	1395.66	2336.26	1096.62	1058.82	571.254	601.592	227.258	422.553
ENSMUSG00000043542	Zc2hc1a	protein_coding	zinc finger, C2HC-type containing 1A [Source:MGI Symbol;Acc:MGI:1914556]	chr3	7503483	7553836	+	336.312	0.872755	1.38734e-13	1.87141e-11	0.843064	2.9445e-11	13.7074	13.1186	13.2452	14.3655	25.4784	25.6627	25.3361	22.5798	244.183	229.126	234.203	240.987	457.264	459.834	438.004	386.896
ENSMUSG00000075132	Olfr1173	protein_coding	olfactory receptor 1173 [Source:MGI Symbol;Acc:MGI:3031007]	chr2	88273040	88279875	-	38.9377	-3.75867	4.07932e-13	5.38557e-11	-3.61353	4.19594e-11	1.18826	0.466756	1.07017	0.89054	0.042775	0.070816	0.123176	0.047811	97.0289	37.393	87.0584	68.3442	3.30148	5.50951	9.30299	3.56339
ENSMUSG00000072812	Ahnak2	protein_coding	AHNAK nucleoprotein 2 [Source:MGI Symbol;Acc:MGI:2144831]	chr12	112772194	112802657	-	4671.41	-0.476212	7.02724e-13	8.95973e-11	-0.465262	4.62037e-11	84.2423	85.8455	70.6116	73.1881	57.4727	57.3635	54.6312	53.6922	5966.18	5960.84	4963.77	4881.1	4100.72	4086.37	3754.76	3657.55
ENSMUSG00000035861	Tmprss11b	protein_coding	transmembrane protease, serine 11B [Source:MGI Symbol;Acc:MGI:2442893]	chr5	86657631	86676362	-	33.6807	-3.62931	4.61843e-13	5.97029e-11	-3.48824	4.68402e-11	1.30732	1.92858	0.286141	0.509931	0.174431	0.116623	0.034017	0.01479	81.8681	118.411	17.7861	30.0714	11.0049	7.34602	2.06733	0.890847
ENSMUSG00000098934	Gm18853	unprocessed_pseudogene	predicted gene, 18853 [Source:MGI Symbol;Acc:MGI:5011038]	chr7	106186404	106189999	-	25.798	7.98559	4.31863e-13	5.66136e-11	9.33026	5.51801e-11	0	0	0	0	0.60785	0.540922	1.69258	1.09447	0	0	0	0	33.0148	29.3841	87.8615	56.1234
ENSMUSG00000029765	Plxna4	protein_coding	plexin A4 [Source:MGI Symbol;Acc:MGI:2179061]	chr6	32144268	32588192	-	150.16	-1.31684	4.37815e-13	5.69924e-11	-1.27253	5.55548e-11	1.0677	0.952058	1.3003	1.01743	0.433398	0.384846	0.464866	0.450151	215.283	188.211	260.239	193.186	88.0395	78.0514	90.9625	87.303
ENSMUSG00000026347	Tmem163	protein_coding	transmembrane protein 163 [Source:MGI Symbol;Acc:MGI:1919410]	chr1	127486546	127679548	-	23.2677	-4.52559	6.17525e-13	7.92774e-11	-4.34885	7.23801e-11	2.57644	2.83394	0.416991	0.66296	0.085231	0.166205	0	0.024089	71.908	77.548	11.5519	17.4243	2.39654	4.66591	0	0.646665
ENSMUSG00000047281	Sfn	protein_coding	stratifin [Source:MGI Symbol;Acc:MGI:1891831]	chr4	133600556	133602168	-	243.146	-1.62398	7.36551e-13	9.32714e-11	-1.56083	8.21251e-11	19.1821	19.5547	14.42	15.8841	4.6015	5.27446	4.46247	7.749	417.426	417.555	311.725	325.318	101.245	115.7	94.0635	162.134
ENSMUSG00000056222	Spock1	protein_coding	sparc/osteonectin, cwcv and kazal-like domains proteoglycan 1 [Source:MGI Symbol;Acc:MGI:105371]	chr13	57421195	57908332	-	68.2033	-2.33624	8.65893e-13	1.08909e-10	-2.24313	9.58944e-11	2.60465	3.407	2.53968	1.42887	0.692711	0.487239	0.471802	0.326293	120.733	154.836	116.849	62.3708	32.349	22.7172	21.2232	14.5478
ENSMUSG00000113626	Gm7240	transcribed_processed_pseudogene	predicted gene 7240 [Source:MGI Symbol;Acc:MGI:3643235]	chr13	61804257	61861675	+	21.2632	-6.88877	1.47744e-12	1.8335e-10	-6.63738	1.51671e-10	2.30042	6.95941	3.14278	4.31572	0	0.059259	0.035958	0	23.7666	71.7452	31.6087	42.0566	0	0.594367	0.334536	0
ENSMUSG00000029442	Wdr66	protein_coding	WD repeat domain 66 [Source:MGI Symbol;Acc:MGI:1918495]	chr5	123252102	123327484	+	685.393	1.05412	1.43701e-12	1.7953e-10	1.01441	1.69253e-10	11.7269	10.2849	11.2511	15.6743	22.7233	18.9541	31.5719	28.5242	435.129	374.162	414.383	547.691	849.453	707.416	1136.88	1018.03
ENSMUSG00000032036	Kirrel3	protein_coding	kirre like nephrin family adhesion molecule 3 [Source:MGI Symbol;Acc:MGI:1914953]	chr9	34485894	35036716	+	123.573	-1.57732	2.07208e-12	2.52103e-10	-1.51402	2.52481e-10	4.95692	5.36515	2.23309	3.22015	1.94268	1.65644	0.623037	1.05615	236.617	251.096	105.806	144.751	93.4261	79.5326	28.8618	48.4921
ENSMUSG00000051855	Mest	protein_coding	mesoderm specific transcript [Source:MGI Symbol;Acc:MGI:96968]	chr6	30723547	30748465	+	3893.39	-1.73181	2.82694e-12	3.30966e-10	-1.66167	2.56764e-10	73.6508	115.661	215.321	257.363	20.7373	28.4517	106.532	54.6764	2703.21	4162.15	7844.37	8895.28	766.809	1050.51	3794.53	1930.26
ENSMUSG00000032719	Sbspon	protein_coding	somatomedin B and thrombospondin, type 1 domain containing [Source:MGI Symbol;Acc:MGI:2684952]	chr1	15853862	15892722	-	661.664	2.73535	1.88756e-12	2.32695e-10	2.62399	2.62018e-10	5.522	3.7277	3.7108	4.75329	41.31	17.1818	13.347	45.1925	220.336	145.833	146.97	178.606	1660.65	689.607	516.833	1734.48
ENSMUSG00000040663	Clcf1	protein_coding	cardiotrophin-like cytokine factor 1 [Source:MGI Symbol;Acc:MGI:1930088]	chr19	4214238	4223490	+	1344.63	-1.3103	2.29911e-12	2.70873e-10	-1.25914	2.62018e-10	102.445	116.265	40.2471	46.2953	28.7748	48.4024	21.0487	18.213	2651.5	2950.36	1033.97	1128.37	750.32	1260.1	528.692	453.714
ENSMUSG00000004885	Crabp2	protein_coding	cellular retinoic acid binding protein II [Source:MGI Symbol;Acc:MGI:88491]	chr3	87948666	87953376	+	888.436	-1.76053	1.9288e-12	2.36214e-10	-1.68865	2.65982e-10	170.735	192.791	83.7071	73.5785	38.8203	48.4043	17.7733	38.6551	1854.49	2053.1	902.469	752.597	424.806	528.834	187.346	403.849
ENSMUSG00000090215	Trim34b	protein_coding	tripartite motif-containing 34B [Source:MGI Symbol;Acc:MGI:4821264]	chr7	104329471	104336909	+	30.293	-4.36984	2.26245e-12	2.7023e-10	-4.18498	2.86165e-10	2.14023	1.69266	2.66496	2.87768	0.226595	0.045295	0.218525	0	53.568	42.3787	66.464	68.3442	5.50247	0.918252	5.16833	0
ENSMUSG00000048776	Pthlh	protein_coding	parathyroid hormone-like peptide [Source:MGI Symbol;Acc:MGI:97800]	chr6	147252101	147264183	-	839.608	-1.863	2.27914e-12	2.7023e-10	-1.78613	3.17784e-10	88.6355	112.48	25.8998	38.8752	28.5488	17.6532	7.09453	13.8373	1815.4	2258.73	526.538	749.805	589.094	363.683	141.015	272.601
ENSMUSG00000029121	Crmp1	protein_coding	collapsin response mediator protein 1 [Source:MGI Symbol;Acc:MGI:107793]	chr5	37241940	37292133	+	106.609	-1.90287	3.57027e-12	4.05247e-10	-1.82399	3.2772e-10	5.56691	8.0302	1.47422	2.53296	1.48672	1.8757	0.519125	0.618169	218.077	308.422	57.3226	93.4405	58.6756	73.9085	19.7353	23.2925
ENSMUSG00000036192	Rorb	protein_coding	RAR-related orphan receptor beta [Source:MGI Symbol;Acc:MGI:1343464]	chr19	18930605	19111196	-	203.495	-1.92388	3.29998e-12	3.76865e-10	-1.83963	3.39464e-10	2.53834	4.35764	1.38332	1.3188	1.13748	1.07448	0.191775	0.363228	339.049	570.674	183.402	165.884	153.069	144.36	24.8589	46.6665
ENSMUSG00000047562	Mmp10	protein_coding	matrix metallopeptidase 10 [Source:MGI Symbol;Acc:MGI:97007]	chr9	7502352	7510240	+	1074.14	-2.10193	3.09472e-12	3.55606e-10	-2.0127	3.39464e-10	120.45	107.775	25.3123	38.3304	25.2868	41.2275	3.34372	8.14681	2833.04	2485.39	590.687	849.29	598.669	975.184	76.4912	184.405
ENSMUSG00000025105	Bnc1	protein_coding	basonuclin 1 [Source:MGI Symbol;Acc:MGI:1097164]	chr7	81966653	81992307	-	40.6134	-2.30302	6.22298e-12	6.65752e-10	-2.20304	3.64685e-10	0.91429	1.11407	0.919774	0.930062	0.277909	0.258066	0.135494	0.130908	64.6859	77.2789	64.5917	61.9654	19.8089	18.365	9.30299	8.90847
ENSMUSG00000092329	Galnt2l	protein_coding	polypeptide N-acetylgalactosaminyltransferase 2-like [Source:MGI Symbol;Acc:MGI:5141853]	chr8	119910841	124345722	+	80.1905	-24.2756	2.16135e-12	2.61257e-10	-0.0107454	3.79938e-10	0	0	0	11.5237	0	0	0	0	0	0	0	641.524	0	0	0	0
ENSMUSG00000027318	Adam33	protein_coding	a disintegrin and metallopeptidase domain 33 [Source:MGI Symbol;Acc:MGI:1341813]	chr2	131050591	131063814	-	2078.77	1.02223	4.54459e-12	5.03557e-10	0.985138	3.84918e-10	41.6431	35.8052	40.1335	47.6647	61.1777	87.3497	86.9699	98.7348	1412.36	1190.62	1351.08	1522.34	2090.39	2979.89	2862.51	3220.96
ENSMUSG00000029019	Nppb	protein_coding	natriuretic peptide type B [Source:MGI Symbol;Acc:MGI:97368]	chr4	147985788	147987205	+	1002.78	-2.79766	2.96387e-12	3.42686e-10	-2.67821	3.93277e-10	273.786	337.187	91.4849	130.095	50.2802	49.3291	4.01253	23.4419	2325.66	2808.21	771.356	1040.65	430.293	421.478	33.0773	191.532
ENSMUSG00000054889	Dsp	protein_coding	desmoplakin [Source:MGI Symbol;Acc:MGI:109611]	chr13	38151294	38198577	+	367.665	-1.88057	4.00916e-12	4.46889e-10	-1.79974	4.28151e-10	4.70511	4.55664	3.09999	4.0007	1.03244	0.740459	0.97103	1.70478	678.92	644.641	443.996	543.622	150.088	107.47	135.975	236.608
ENSMUSG00000115801	AC160336.1	lincRNA	novel transcript	chr14	44544055	44637201	-	5149.83	1.91054	5.94471e-12	6.39658e-10	1.82673	4.40748e-10	1.56668	2.31848	0.775517	1.4688	3.98004	8.16611	5.16397	4.72819	2323.64	3371.6	1142.06	2051.24	5948.17	12183.4	7433.09	6745.5
ENSMUSG00000040584	Abcb1a	protein_coding	ATP-binding cassette, sub-family B (MDR/TAP), member 1A [Source:MGI Symbol;Acc:MGI:97570]	chr5	8660077	8748575	+	683.333	-1.73363	3.62449e-12	4.08909e-10	-1.66142	4.75107e-10	26.4052	35.3554	5.75679	11.1177	8.30034	7.48024	2.21465	3.63851	1461.7	1918.01	316.131	579.609	462.35	415.994	119.23	193.629
ENSMUSG00000078887	Gm6710	protein_coding	predicted gene 6710 [Source:MGI Symbol;Acc:MGI:3779623]	chr2	175869219	175881248	+	68.6441	-2.62937	2.84671e-12	3.31197e-10	-2.52164	4.82543e-10	8.23578	7.39156	8.19782	6.49781	1.53947	0.855507	0.28576	1.78837	132.843	116.727	131.104	98.4076	25.0686	13.9448	3.24926	27.8089
ENSMUSG00000027217	Tspan18	protein_coding	tetraspanin 18 [Source:MGI Symbol;Acc:MGI:1917186]	chr2	93201760	93334505	-	389.815	-1.34244	2.26572e-12	2.7023e-10	-1.29035	5.10707e-10	8.59829	10.3089	10.4128	13.1417	3.40962	2.64491	4.82043	6.30863	459.95	540.787	553.74	662.586	183.892	142.454	250.68	324.433
ENSMUSG00000110386	Gm42031	lincRNA	predicted gene, 42031 [Source:MGI Symbol;Acc:MGI:5624916]	chr8	85125872	85132289	-	292.716	-2.67115	5.05385e-12	5.53396e-10	-2.54833	5.23842e-10	28.1211	28.5435	16.3655	6.53092	3.042	2.26042	2.35073	3.62987	734.792	731.656	424.059	160.381	80.3361	59.6864	59.9526	90.8664
ENSMUSG00000038267	Slc22a23	protein_coding	solute carrier family 22, member 23 [Source:MGI Symbol;Acc:MGI:1920352]	chr13	34179158	34345182	-	673.679	-1.6862	4.83708e-12	5.32794e-10	-1.61241	6.19224e-10	19.8348	20.3657	9.96939	9.51144	9.81654	8.36654	2.16586	1.84435	1322.41	1331.26	659.745	597.167	659.369	561.074	140.134	118.275
ENSMUSG00000004633	Chn2	protein_coding	chimerin 2 [Source:MGI Symbol;Acc:MGI:1917243]	chr6	54039554	54301810	+	209.794	-1.41932	5.87856e-12	6.36217e-10	-1.36061	6.28842e-10	12.7312	13.9315	5.03563	6.34524	5.67763	5.65188	1.31671	2.27165	409.089	438.904	160.61	192.003	183.801	182.674	41.0596	70.2106
ENSMUSG00000039385	Cdh6	protein_coding	cadherin 6 [Source:MGI Symbol;Acc:MGI:107435]	chr15	13028701	13173675	-	204.009	-1.61011	7.164e-12	7.57715e-10	-1.54178	6.78734e-10	3.02991	3.34564	2.05886	1.38538	1.23553	1.15533	0.36227	0.593384	380.752	412.207	256.809	163.943	156.422	146.034	44.1796	71.7235
ENSMUSG00000074485	Gm7381	processed_pseudogene	predicted gene 7381 [Source:MGI Symbol;Acc:MGI:3643743]	chr8	3842096	3842395	-	18.4715	-7.59275	6.92233e-12	7.36338e-10	-8.81933	6.80802e-10	29.6614	28.477	59.6926	62.3452	0	0	0	0	25.2679	23.6822	49.6139	49.2078	0	0	0	0
ENSMUSG00000030428	Ttyh1	protein_coding	tweety family member 1 [Source:MGI Symbol;Acc:MGI:1889007]	chr7	4119408	4136708	+	394.612	-1.46233	5.19916e-12	5.65979e-10	-1.40424	7.24759e-10	20.7496	34.0499	11.1168	11.534	10.6999	7.38568	4.17595	4.76188	636.759	1024.49	338.623	333.318	330.81	227.978	124.365	140.558
ENSMUSG00000093880	Tmem181c-ps	unprocessed_pseudogene	transmembrane protein 181C, pseudogene [Source:MGI Symbol;Acc:MGI:3780993]	chr17	6613753	6639790	-	31.645	-7.01371	1.38125e-11	1.38236e-09	-6.71036	7.40465e-10	3.10078	3.25225	3.5018	4.39106	0	0	0	0.096481	56.6002	57.3359	62.7195	74.723	0	0	0	1.78169
ENSMUSG00000064337	mt-Rnr1	Mt_rRNA	mitochondrially encoded 12S rRNA [Source:MGI Symbol;Acc:MGI:102493]	chrM	70	1024	+	6129.12	-0.724682	1.10694e-11	1.14476e-09	-0.696307	7.53706e-10	587.545	677.219	661.35	843.484	343.416	357.381	480.092	494.934	6623.23	7484.83	7399.97	8954	3900.15	4052.25	5252.05	5366.46
ENSMUSG00000027463	Slc52a3	protein_coding	solute carrier protein family 52, member 3 [Source:MGI Symbol;Acc:MGI:1916948]	chr2	151996511	152009258	+	73.6717	-1.72486	7.39171e-12	7.77383e-10	-1.65139	7.64055e-10	2.66803	3.35588	2.98545	3.32376	0.584467	1.04968	1.02584	1.03067	100.265	123.648	111.362	117.625	22.1284	39.6779	37.4123	37.2554
ENSMUSG00000050359	Sprr1a	protein_coding	small proline-rich protein 1A [Source:MGI Symbol;Acc:MGI:106660]	chr3	92483952	92485895	-	360.155	-2.46867	4.0028e-12	4.46889e-10	-2.35873	8.51852e-10	124.214	92.6277	13.9976	33.512	30.8284	27.2015	1.91622	3.33243	1104.71	807.689	123.567	280.667	276.224	243.337	16.5386	28.5071
ENSMUSG00000020218	Wif1	protein_coding	Wnt inhibitory factor 1 [Source:MGI Symbol;Acc:MGI:1344332]	chr10	121033960	121100650	+	5923.55	-1.62641	1.29875e-11	1.30683e-09	-1.5547	8.69573e-10	339.11	290.449	339.32	210.179	104.336	143.815	57.6924	87.3883	10378.2	8715.16	10307.7	6057.35	3216.97	4427.12	1713.47	2572.45
ENSMUSG00000108866	Gm35082	lincRNA	predicted gene, 35082 [Source:MGI Symbol;Acc:MGI:5594241]	chr7	100675088	100677760	+	25.0802	-5.38082	9.62471e-12	1.00209e-09	-5.14231	9.09969e-10	15.7801	19.5555	12.8683	9.94735	0.247869	0.207154	0	1.07193	54.0456	65.6666	43.7463	32.0826	0.855276	0.713642	0	3.53127
ENSMUSG00000039372	Marchf4	protein_coding	membrane associated ring-CH-type finger 4 [Source:MGI Symbol;Acc:MGI:2683550]	chr1	72427112	72536930	-	268.673	-2.84294	9.63596e-12	1.00209e-09	-2.70742	9.74143e-10	8.6332	10.8034	2.74468	4.37918	2.11403	2.56382	0.108494	0.404311	593.291	727.917	187.222	283.401	146.366	177.223	7.23566	26.7254
ENSMUSG00000082491	Gm5909	processed_pseudogene	predicted gene 5909 [Source:MGI Symbol;Acc:MGI:3646686]	chr8	80110806	80112086	-	19.3552	7.69291	1.1356e-11	1.16791e-09	8.75892	1.14176e-09	0	0	0	0	1.5899	3.14452	2.61179	2.18076	0	0	0	0	26.4119	52.3404	41.3466	34.743
ENSMUSG00000027978	Prss12	protein_coding	protease, serine 12 neurotrypsin (motopsin) [Source:MGI Symbol;Acc:MGI:1100881]	chr3	123446913	123506597	+	579.439	-1.44717	1.23118e-11	1.25237e-09	-1.38503	1.17575e-09	20.3648	25.8181	29.0935	16.6901	7.15229	8.55309	8.42005	9.49086	765.113	951.029	1084.95	590.494	270.722	323.225	306.999	342.976
ENSMUSG00000042359	Osbpl6	protein_coding	oxysterol binding protein-like 6 [Source:MGI Symbol;Acc:MGI:2139014]	chr2	76406508	76600647	+	742.663	-1.04851	1.22549e-11	1.25237e-09	-1.00617	1.17575e-09	32.1537	36.8464	13.447	20.7612	14.8137	17.9146	8.40114	8.11726	1272.87	1430.12	528.383	773.955	590.81	713.338	322.75	309.083
ENSMUSG00000055435	Maf	protein_coding	avian musculoaponeurotic fibrosarcoma oncogene homolog [Source:MGI Symbol;Acc:MGI:96909]	chr8	115682942	115707794	-	1193.65	-0.844144	1.27996e-11	1.29492e-09	-0.812096	1.20775e-09	25.9214	20.5364	20.55	20.1017	12.5706	12.1837	12.6423	10.7201	1862.75	1446.92	1465.81	1360.32	910.093	880.668	881.657	740.984
ENSMUSG00000036437	Npy1r	protein_coding	neuropeptide Y receptor Y1 [Source:MGI Symbol;Acc:MGI:104963]	chr8	66697192	66706792	+	290.751	1.68368	1.42492e-11	1.41844e-09	1.6091	1.402e-09	3.34605	2.16987	2.60061	4.94004	6.65704	9.52424	13.2098	12.7433	143.941	91.5186	111.044	200.121	288.513	412.114	551.474	527.286
ENSMUSG00000034681	Rnps1	protein_coding	RNA binding protein with serine rich domain 1 [Source:MGI Symbol;Acc:MGI:97960]	chr17	24414565	24425901	+	1288.47	0.643936	1.67186e-11	1.65541e-09	0.622254	1.56075e-09	40.3594	45.1373	45.321	42.6517	65.4646	70.2184	63.2557	69.9817	956.32	1048.6	1066.19	951.344	1562.61	1673.4	1454.42	1594.91
ENSMUSG00000050063	Klk6	protein_coding	kallikrein related-peptidase 6 [Source:MGI Symbol;Acc:MGI:1343166]	chr7	43824499	43832030	+	215.959	-1.79996	2.57388e-11	2.52173e-09	-1.71833	1.71474e-09	40.2565	33.8909	8.95661	19.7198	11.2374	11.2915	2.94277	4.56945	531.425	438.644	117.36	245.143	149.452	149.931	37.6997	58.0206
ENSMUSG00000033450	Tagap	protein_coding	T cell activation Rho GTPase activating protein [Source:MGI Symbol;Acc:MGI:3615484]	chr17	7926000	7934897	+	45.3184	-2.42475	3.5503e-11	3.44213e-09	-2.30896	1.76302e-09	1.95243	1.06878	1.9729	1.93953	0.406152	0.318266	0.254684	0.293252	87.9324	47.3645	87.9945	82.013	18.7084	14.692	11.3703	12.4719
ENSMUSG00000016346	Kcnq2	protein_coding	potassium voltage-gated channel, subfamily Q, member 2 [Source:MGI Symbol;Acc:MGI:1309503]	chr2	181075579	181135300	-	127.35	-3.79777	1.94097e-11	1.9117e-09	-3.61361	2.89392e-09	4.38566	3.98127	1.12762	1.85014	0.169921	0.648287	0.008572	0.145365	368.594	328.064	94.0688	146.43	14.3877	54.8046	0.699162	11.7513
ENSMUSG00000034320	Slc26a2	protein_coding	solute carrier family 26 (sulfate transporter), member 2 [Source:MGI Symbol;Acc:MGI:892977]	chr18	61192919	61211612	-	1740.19	-0.701754	3.68507e-11	3.53596e-09	-0.676262	3.36851e-09	19.3693	23.5202	14.4132	17.0466	13.6418	13.5831	8.6997	9.66453	2286.43	2722.13	1688.79	1894.93	1622.36	1612.96	996.607	1097.33
ENSMUSG00000092232	Gm20521	protein_coding	predicted gene 20521 [Source:MGI Symbol;Acc:MGI:5141986]	chr14	54883441	54898137	+	38.6343	-3.67861	3.42903e-11	3.34195e-09	-3.49055	3.50571e-09	6.22169	7.07043	2.33994	2.1396	0.945944	1.0274	0	0	99.0503	109.686	36.5084	31.894	15.4069	16.5285	0	0
ENSMUSG00000030761	Myo7a	protein_coding	myosin VIIA [Source:MGI Symbol;Acc:MGI:104510]	chr7	98051060	98119524	-	738.452	1.66682	4.26932e-11	4.05477e-09	1.58786	3.88799e-09	3.64625	4.7736	8.22673	5.68169	19.276	15.1088	13.1397	20.8653	241.269	309.687	540.32	354.032	1285	1005.59	843.751	1327.98
ENSMUSG00000022661	Cd200	protein_coding	CD200 antigen [Source:MGI Symbol;Acc:MGI:1196990]	chr16	45382135	45409053	-	1968.23	-1.0438	3.99091e-11	3.80978e-09	-0.998523	4.04004e-09	206.452	200.51	153.349	121.757	105.839	94.9239	52.6469	76.8593	3260.4	3104.64	2403.83	1810.74	1683.96	1507.87	806.864	1167.51
ENSMUSG00000030616	Sytl2	protein_coding	synaptotagmin-like 2 [Source:MGI Symbol;Acc:MGI:1933366]	chr7	90302252	90410719	+	257.283	1.64981	6.38807e-11	5.94569e-09	1.58101	4.10379e-09	2.67385	3.0133	2.38915	3.86978	13.2873	9.65114	6.30193	8.59372	112.042	123.797	99.3708	152.701	560.934	406.78	256.268	346.369
ENSMUSG00000061665	Cd2ap	protein_coding	CD2-associated protein [Source:MGI Symbol;Acc:MGI:1330281]	chr17	42792951	42876665	-	1795.77	0.548037	7.21634e-11	6.65011e-09	0.529839	5.05722e-09	20.5232	20.5654	19.2842	23.0104	29.806	27.7433	31.2846	32.1339	1469.28	1443.09	1369.83	1551.27	2149.43	1997.8	2172.92	2212.53
ENSMUSG00000097415	AU020206	lincRNA	expressed sequence AU020206 [Source:MGI Symbol;Acc:MGI:2142134]	chr7	75769038	75782099	-	493.566	-1.57355	3.60785e-11	3.4798e-09	-1.49617	5.14994e-09	29.2491	21.7062	18.7545	19.0712	5.20526	8.7146	6.26898	9.20492	995.154	724.079	633.366	611.04	178.424	298.237	206.991	301.239
ENSMUSG00000026674	Ddr2	protein_coding	discoidin domain receptor family, member 2 [Source:MGI Symbol;Acc:MGI:1345277]	chr1	169972307	170110762	-	8729.12	0.54481	1.11546e-10	9.88777e-09	0.526807	5.2304e-09	57.5148	55.9669	66.9546	77.0998	89.2104	79.3716	104.227	98.678	6507.22	6208.28	7519.11	8214.49	10168.7	9032.68	11443.9	10738.6
ENSMUSG00000094686	Ccl21a	protein_coding	chemokine (C-C motif) ligand 21A (serine) [Source:MGI Symbol;Acc:MGI:1349183]	chr4	42772860	42773993	-	841.962	-1.96186	5.92102e-11	5.56665e-09	-1.8694	5.2304e-09	131.104	89.8961	218.956	111.806	36.1689	24.5052	27.1242	51.9883	1299.78	873.75	2154.93	1044.3	360.962	244.255	261.517	496.202
ENSMUSG00000062933	Gm10123	processed_pseudogene	predicted pseudogene 10123 [Source:MGI Symbol;Acc:MGI:3704342]	chr9	96895658	96896147	+	38.3748	22.4903	7.67261e-11	7.03575e-09	0.0114873	5.53614e-09	0	0	0	0	0	0	82.1736	0	0	0	0	0	0	0	306.999	0
ENSMUSG00000055254	Ntrk2	protein_coding	neurotrophic tyrosine kinase, receptor, type 2 [Source:MGI Symbol;Acc:MGI:97384]	chr13	58806569	59133970	+	8657.08	1.60403	9.56778e-11	8.68801e-09	1.5338	5.70837e-09	76.7104	56.7465	42.0843	44.2802	270.042	151.002	87.1392	162.418	6033.38	4375.92	3285.46	3279.65	21397.9	11946	6651.13	12287.2
ENSMUSG00000020676	Ccl11	protein_coding	chemokine (C-C motif) ligand 11 [Source:MGI Symbol;Acc:MGI:103576]	chr11	82057823	82062955	+	6397.81	1.24368	9.68045e-11	8.74765e-09	1.17891	5.74714e-09	277.518	302.326	230.944	355.187	884.509	610.25	528.701	719.946	3691.14	3942.47	3048.92	4448.75	11852.3	8164.18	6824.26	9210.47
ENSMUSG00000030539	Sema4b	protein_coding	sema domain, immunoglobulin domain (Ig), transmembrane domain (TM) and short cytoplasmic domain, (semaphorin) 4B [Source:MGI Symbol;Acc:MGI:107559]	chr7	80186841	80226527	+	691.951	-0.73707	6.59794e-11	6.11048e-09	-0.70513	7.0801e-09	17.9066	20.5814	13.078	11.8574	10.6667	12.0681	7.12777	7.81922	995.661	1122.01	721.785	620.868	597.529	674.948	384.615	418.19
ENSMUSG00000117278	Gm36684	lincRNA	predicted gene, 36684 [Source:MGI Symbol;Acc:MGI:5595843]	chr17	13330748	13333842	+	28.2666	6.79036	1.65304e-10	1.41153e-08	6.46199	7.60807e-09	0.033646	0	0	0	1.3119	1.44176	0.931626	1.28447	2.02144	0	0	0	60.5272	66.1142	41.3466	56.1234
ENSMUSG00000021071	Trim9	protein_coding	tripartite motif-containing 9 [Source:MGI Symbol;Acc:MGI:2137354]	chr12	70244533	70347614	-	236.294	-0.844422	9.94452e-11	8.94286e-09	-0.811394	7.91238e-09	5.50732	5.237	5.49762	5.57255	3.17959	3.14975	2.98898	2.76818	312.812	291.641	309.946	298.063	181.947	179.951	164.756	151.234
ENSMUSG00000038167	Plekhg6	protein_coding	pleckstrin homology domain containing, family G (with RhoGef domain) member 6 [Source:MGI Symbol;Acc:MGI:2682298]	chr6	125362660	125380793	-	39.2008	-2.09094	1.16688e-10	1.02945e-08	-1.98876	8.17553e-09	1.76411	2.03618	0.716532	0.774943	0.493463	0.431152	0.109358	0.209199	85.911	97.2218	34.6361	35.539	24.2109	21.1198	5.16833	9.79932
ENSMUSG00000020086	Macroh2a2	protein_coding	macroH2A.2 histone [Source:MGI Symbol;Acc:MGI:3037658]	chr10	61738665	61784147	-	431.588	-0.822709	6.07722e-11	5.68479e-09	-0.791094	8.25772e-09	17.9449	14.6337	20.7619	19.9183	8.91557	8.93471	12.261	11.1734	551.852	441.237	633.748	576.825	276.224	276.394	365.917	330.504
ENSMUSG00000049709	Nlrp10	protein_coding	NLR family, pyrin domain containing 10 [Source:MGI Symbol;Acc:MGI:2444084]	chr7	108921852	108930178	-	278.715	-1.99086	5.89473e-11	5.56665e-09	-1.89552	8.38056e-09	8.71774	12.8739	2.63747	2.79165	2.63679	2.05586	0.391941	1.17237	592.281	857.546	177.861	178.606	180.481	140.493	25.8416	76.6129
ENSMUSG00000017607	Tns4	protein_coding	tensin 4 [Source:MGI Symbol;Acc:MGI:2144377]	chr11	99065678	99089306	-	71.4491	-2.01575	1.07177e-10	9.5918e-09	-1.91688	9.37609e-09	1.71563	1.94067	2.75318	1.43912	0.470655	0.355279	0.473739	0.630771	102.104	113.239	162.639	80.6545	28.2198	21.2679	27.3611	36.108
ENSMUSG00000029994	Anxa4	protein_coding	annexin A4 [Source:MGI Symbol;Acc:MGI:88030]	chr6	86736840	86793584	-	1959.84	-0.568654	1.62012e-10	1.3898e-08	-0.550293	9.37609e-09	123.729	113.972	115.687	108.688	78.057	76.8841	80.0448	74.2551	2560.15	2312.15	2376.01	2117.81	1627.2	1600.18	1607.33	1477.87
ENSMUSG00000051379	Flrt3	protein_coding	fibronectin leucine rich transmembrane protein 3 [Source:MGI Symbol;Acc:MGI:1918686]	chr2	140650914	140671469	-	583.087	-1.09252	8.18443e-11	7.46829e-09	-1.04382	9.37609e-09	17.7318	19.965	7.21029	9.29617	9.92482	10.7752	2.79971	3.57593	1031.2	1138.36	416.208	509.101	581.491	630.305	158.007	200.028
ENSMUSG00000097908	4933404O12Rik	lincRNA	RIKEN cDNA 4933404O12 gene [Source:MGI Symbol;Acc:MGI:1914002]	chr5	136919146	136937112	+	108.639	1.65311	1.37702e-10	1.19355e-08	1.57418	9.37609e-09	0.729589	1.27833	1.25502	1.6808	3.89221	2.48547	4.56605	4.27747	32.0603	55.0752	54.7407	69.5532	172.313	109.859	194.718	180.796
ENSMUSG00000078879	Zfp973	protein_coding	zinc finger protein 973 [Source:MGI Symbol;Acc:MGI:3615331]	chr2	176670522	176719085	+	24.9002	-5.12914	1.31742e-10	1.15678e-08	-4.87442	9.41647e-09	2.88574	2.74064	4.24581	4.33512	0.271356	0	0	0.141787	40.6068	37.4696	58.7145	56.9835	3.68574	0	0	1.74154
ENSMUSG00000006800	Sulf2	protein_coding	sulfatase 2 [Source:MGI Symbol;Acc:MGI:1919293]	chr2	166073089	166155663	-	4778.84	-1.13065	3.03527e-10	2.43541e-08	-1.07693	1.10317e-08	144.496	162.616	110.363	109.066	75.7861	76.6815	33.1527	57.6434	7294.72	8048.95	5530.27	5185.07	3854.55	3893.85	1624.23	2799.07
ENSMUSG00000034488	Edil3	protein_coding	EGF-like repeats and discoidin I-like domains 3 [Source:MGI Symbol;Acc:MGI:1329025]	chr13	88821472	89323223	+	684.307	-1.60536	1.37083e-10	1.19355e-08	-1.5239	1.12124e-08	13.4999	15.7202	11.8379	14.4814	6.81872	7.38588	2.5298	3.15145	997.562	1138.92	868.268	1007.7	507.627	548.969	181.415	223.992
ENSMUSG00000040564	Apoc1	protein_coding	apolipoprotein C-I [Source:MGI Symbol;Acc:MGI:88053]	chr7	19689481	19692660	-	45.8114	2.35184	1.37853e-10	1.19355e-08	2.23327	1.16885e-08	2.44303	1.96939	8.17568	6.62344	19.9706	16.4636	28.575	23.9862	8.4301	6.66287	28.0026	21.5229	69.4269	57.1434	95.69	79.612
ENSMUSG00000076498	Trbc2	TR_C_gene	T cell receptor beta, constant 2 [Source:MGI Symbol;Acc:MGI:4835227]	chr6	41546730	41548352	+	33.353	-2.81237	1.39316e-10	1.20063e-08	-2.67136	1.17583e-08	11.7175	14.4277	2.53328	4.78816	1.69872	2.27492	0.602332	0.261874	82.8788	99.7147	17.7861	31.894	12.1054	16.5285	4.13466	1.78169
ENSMUSG00000020357	Flt4	protein_coding	FMS-like tyrosine kinase 4 [Source:MGI Symbol;Acc:MGI:95561]	chr11	49609263	49652739	+	423.472	-1.47705	1.0928e-10	9.73323e-09	-1.40676	1.21729e-08	6.0298	4.81282	9.61832	6.23546	2.39114	1.83727	2.08808	3.12857	576.072	450.813	912.1	560.988	230.15	176.556	193.596	287.496
ENSMUSG00000098370	Gm19541	lincRNA	predicted gene, 19541 [Source:MGI Symbol;Acc:MGI:5011726]	chr9	77046682	77051953	+	27.8222	-3.20734	1.66767e-10	1.41752e-08	-3.04488	1.22746e-08	1.86106	1.85445	0.428501	0.694209	0.235092	0.261968	0	0.066443	77.8253	76.0324	17.7861	27.3377	9.90445	11.019	0	2.67254
ENSMUSG00000015839	Nfe2l2	protein_coding	nuclear factor, erythroid derived 2, like 2 [Source:MGI Symbol;Acc:MGI:108420]	chr2	75675513	75704641	-	3619.3	0.631532	2.30645e-10	1.89976e-08	0.607959	1.25778e-08	90.9143	92.5705	69.3135	81.7495	129.139	143.728	108.932	130.647	3158.17	3152.83	2389.96	2674.24	4519.53	5022.06	3672.26	4365.32
ENSMUSG00000058135	Gstm1	protein_coding	glutathione S-transferase, mu 1 [Source:MGI Symbol;Acc:MGI:95860]	chr3	108012255	108017973	-	1258.51	0.474639	1.76405e-10	1.49262e-08	0.459686	1.3946e-08	75.7947	73.6045	87.1312	90.2455	105.55	101.188	119.184	124.76	999.876	951.975	1140.88	1121.1	1402.77	1342.64	1525.78	1583.02
ENSMUSG00000060441	Trim5	protein_coding	tripartite motif-containing 5 [Source:MGI Symbol;Acc:MGI:3646853]	chr7	104263386	104288094	-	35.0775	4.74544	3.53128e-10	2.79723e-08	4.48844	1.49408e-08	0.122632	0	0.057956	0	1.11227	0.776336	1.89213	1.29821	7.07502	0	2.80834	0	60.5272	42.2396	100.266	67.7044
ENSMUSG00000035183	Slc24a5	protein_coding	solute carrier family 24, member 5 [Source:MGI Symbol;Acc:MGI:2677271]	chr2	125068124	125088677	+	1166.63	-2.56649	1.9637e-10	1.65404e-08	-2.42928	1.53858e-08	100.42	121.093	43.4548	47.5476	28.9259	25.5916	1.76063	8.55557	2520.35	2980.19	1082.6	1123.9	730.924	645.658	42.8802	206.526
ENSMUSG00000032725	Folr2	protein_coding	folate receptor 2 (fetal) [Source:MGI Symbol;Acc:MGI:95569]	chr7	101839988	101857194	-	220.328	-2.60133	2.84432e-10	2.30358e-08	-2.45099	1.59172e-08	35.6766	44.0663	16.0786	14.906	10.7641	13.6627	0.652404	1.76141	463.093	560.81	207.159	182.204	140.765	178.385	8.21821	21.9917
ENSMUSG00000105373	Gm42429	TEC	predicted gene 42429 [Source:MGI Symbol;Acc:MGI:5662566]	chr5	44134393	44134950	+	243.167	-3.16176	2.21871e-10	1.85117e-08	-2.9673	1.6091e-08	138.091	124.707	72.3325	26.7449	4.50294	7.92461	12.6778	12.7153	681.224	603.274	353.85	123.931	22.0099	39.4848	60.9862	60.5776
ENSMUSG00000048148	Nwd1	protein_coding	NACHT and WD repeat domain containing 1 [Source:MGI Symbol;Acc:MGI:2442268]	chr8	72646711	72717876	+	103.593	-2.6591	2.29965e-10	1.89976e-08	-2.51561	1.66045e-08	1.92201	1.60152	0.452523	1.41961	0.432356	0.394171	0.06962	0.110067	253.489	207.09	59.2398	176.313	57.4482	52.2906	8.91068	13.9628
ENSMUSG00000068735	Trp53i11	protein_coding	transformation related protein 53 inducible protein 11 [Source:MGI Symbol;Acc:MGI:2670995]	chr2	93187548	93201759	+	259.785	-0.920272	2.15033e-10	1.80308e-08	-0.87894	1.66187e-08	10.3481	9.61024	8.87276	11.8011	4.66935	5.1925	5.67623	5.77251	354.431	322.721	301.646	380.63	161.123	178.888	188.671	190.172
ENSMUSG00000032220	Myo1e	protein_coding	myosin IE [Source:MGI Symbol;Acc:MGI:106621]	chr9	70207350	70399766	+	1595.31	-0.780221	2.33115e-10	1.91165e-08	-0.747512	1.81667e-08	32.9195	37.1503	23.557	25.8289	16.779	18.6746	14.9833	17.5536	2281.33	2524.19	1620.41	1685.6	1171.48	1301.73	1007.67	1170.08
ENSMUSG00000069996	Gm7125	lincRNA	predicted pseudogene 7125 [Source:MGI Symbol;Acc:MGI:3645829]	chr15	68792320	68883576	+	13.9363	7.20576	3.06369e-10	2.44766e-08	8.19032	1.85013e-08	0	0	0	0	5.48433	4.03677	4.90409	7.19876	0	0	0	0	29.155	21.3446	24.8854	36.1057
ENSMUSG00000006576	Slc4a3	protein_coding	solute carrier family 4 (anion exchanger), member 3 [Source:MGI Symbol;Acc:MGI:109350]	chr1	75546266	75562172	+	1131.42	0.555493	2.71425e-10	2.21604e-08	0.535691	2.05213e-08	19.5278	17.4446	18.6479	20.1918	25.4771	26.0022	29.9267	29.3029	964.781	845.009	914.486	939.426	1268.11	1292.18	1434.87	1392.52
ENSMUSG00000079186	Gzmc	protein_coding	granzyme C [Source:MGI Symbol;Acc:MGI:109256]	chr14	56231441	56234656	-	32.957	-4.58399	5.09408e-10	3.87046e-08	-4.33209	2.07168e-08	3.72932	12.9614	2.74723	5.63763	0.21213	0.709141	0.206847	0	38.4073	130.875	28.0834	54.6754	2.20099	7.34602	2.06733	0
ENSMUSG00000089675	Ugt1a8	protein_coding	UDP glucuronosyltransferase 1 family, polypeptide A8 [Source:MGI Symbol;Acc:MGI:3576090]	chr1	88087813	88219004	+	14.7314	-7.23186	2.84622e-10	2.30358e-08	-8.39214	2.0904e-08	0.601872	0.526997	1.60109	1.08082	0	0	0	0	19.2036	16.2036	50.5501	31.894	0	0	0	0
ENSMUSG00000045838	Ccdc9b	protein_coding	coiled-coil domain containing 9B [Source:MGI Symbol;Acc:MGI:2685199]	chr2	118754158	118762661	-	637.086	-0.783416	2.88054e-10	2.32127e-08	-0.754576	2.26494e-08	12.3561	13.1835	10.8126	11.0465	8.41367	8.2318	5.81114	5.29369	852.118	891.396	740.144	717.383	584.567	571.016	388.915	351.146
ENSMUSG00000097644	Gm26862	sense_overlapping	predicted gene, 26862 [Source:MGI Symbol;Acc:MGI:5477356]	chr7	93006982	93104789	+	13.694	-7.21342	3.97834e-10	3.0857e-08	-8.24549	2.35136e-08	1.17344	0.983974	0.517052	0.936218	0	0	0	0	36.3858	29.9144	15.9139	27.3377	0	0	0	0
ENSMUSG00000029161	Cgref1	protein_coding	cell growth regulator with EF hand domain 1 [Source:MGI Symbol;Acc:MGI:1915817]	chr5	30933143	30945591	-	166.312	-1.19853	3.4035e-10	2.70753e-08	-1.1407	2.65347e-08	17.0627	19.4342	5.64415	7.87401	6.95234	9.22992	2.68253	2.93644	320.799	357.825	105.208	139.247	131.515	174.346	48.5148	53.0411
ENSMUSG00000020811	Wscd1	protein_coding	WSC domain containing 1 [Source:MGI Symbol;Acc:MGI:2448493]	chr11	71749920	71789647	+	91.0841	-1.78406	2.22757e-10	1.85117e-08	-1.69301	2.67661e-08	3.19339	3.23477	3.92717	3.57232	1.54665	0.975012	0.739221	0.83261	131.583	130.682	160.619	138.615	64.2054	40.4104	29.5595	32.9991
ENSMUSG00000067879	Vxn	protein_coding	vexin [Source:MGI Symbol;Acc:MGI:1924232]	chr1	9601199	9627143	+	60.05	-1.81572	3.82314e-10	2.97773e-08	-1.72206	2.74891e-08	2.1051	2.80668	1.78748	1.26973	0.637025	0.589428	0.399318	0.578701	101.072	132.122	85.1862	57.4091	30.8138	28.4658	18.606	26.7254
ENSMUSG00000090061	Nwd2	protein_coding	NACHT and WD repeat domain containing 2 [Source:MGI Symbol;Acc:MGI:1920464]	chr5	63649102	63810546	+	838.037	-2.78017	3.80422e-10	2.97544e-08	-2.62159	2.81213e-08	15.3361	22.5525	5.61321	4.82226	4.49404	4.53341	0.136879	0.758626	1787.84	2577.64	649.509	529.378	527.804	531.574	15.4852	85.0636
ENSMUSG00000020956	Dtd2	protein_coding	D-tyrosyl-tRNA deacylase 2 [Source:MGI Symbol;Acc:MGI:1923485]	chr12	51988312	52006501	-	162.548	-0.899472	5.53567e-10	4.18888e-08	-0.858127	2.85616e-08	6.73806	7.10561	7.98061	7.81164	3.84171	3.80828	4.20709	3.90877	196.786	203.463	231.348	214.839	113.036	111.873	119.239	109.803
ENSMUSG00000061897	Gm14292	processed_pseudogene	predicted gene 14292 [Source:MGI Symbol;Acc:MGI:3649964]	chr2	179177425	179177880	+	19.9008	-7.01709	4.52363e-10	3.47964e-08	-6.77865	2.87111e-08	10.9805	18.3791	11.6569	7.743	0	0.342384	0	0	36.3858	59.8288	38.3806	23.6927	0	0.918252	0	0
ENSMUSG00000039813	Tbc1d2	protein_coding	TBC1 domain family, member 2 [Source:MGI Symbol;Acc:MGI:2652885]	chr4	46604390	46650209	-	79.0551	-1.50115	3.78269e-10	2.97109e-08	-1.42536	2.87598e-08	2.3508	2.22858	1.13308	1.65447	0.874919	0.660895	0.574223	0.456509	152.313	141.571	72.8707	100.947	57.1113	43.0715	36.1059	28.4501
ENSMUSG00000032561	Acpp	protein_coding	acid phosphatase, prostate [Source:MGI Symbol;Acc:MGI:1928480]	chr9	104288251	104337748	-	52.51	-1.88004	8.26541e-10	6.10558e-08	-1.77669	3.20925e-08	1.4952	1.36248	2.19714	1.63653	0.45577	0.422938	0.598702	0.356196	75.1209	67.1142	109.57	77.4279	23.0696	21.3734	29.191	17.2133
ENSMUSG00000035678	Tnfsf9	protein_coding	tumor necrosis factor (ligand) superfamily, member 9 [Source:MGI Symbol;Acc:MGI:1101058]	chr17	57105325	57107757	+	694.772	1.12598	3.68586e-10	2.9073e-08	1.07214	3.22883e-08	26.1471	28.8344	19.4615	33.3004	61.3144	49.0459	59.2749	63.0757	434.609	469.905	321.086	521.238	1026.76	819.999	956.14	1008.44
ENSMUSG00000040907	Atp1a3	protein_coding	ATPase, Na+/K+ transporting, alpha 3 polypeptide [Source:MGI Symbol;Acc:MGI:88107]	chr7	24978167	25005958	-	28.086	-2.65207	8.57917e-10	6.29143e-08	-2.50566	3.30388e-08	0.675804	0.873645	1.24367	0.88067	0.182594	0.084778	0.19783	0.120414	36.3858	46.118	66.464	44.6515	9.90445	4.59126	10.3367	6.23593
ENSMUSG00000002617	Zfp40	protein_coding	zinc finger protein 40 [Source:MGI Symbol;Acc:MGI:99185]	chr17	23173869	23193252	-	109.212	1.63764	4.43874e-10	3.42851e-08	1.5537	3.31989e-08	0.887468	2.00061	1.53902	1.51879	3.98627	3.86456	5.59114	4.66308	32.8254	72.5513	56.5029	52.9012	148.545	143.778	200.694	165.899
ENSMUSG00000049537	Tecrl	protein_coding	trans-2,3-enoyl-CoA reductase-like [Source:MGI Symbol;Acc:MGI:2444966]	chr5	83278145	83355195	-	31.1796	-3.77059	6.41456e-10	4.83429e-08	-3.56169	4.44414e-08	1.44617	4.32359	0.787165	0.894212	0.260493	0.299343	0	0.055217	45.5163	133.418	24.5913	26.5032	8.25988	9.47656	0	1.67159
ENSMUSG00000061080	Lsamp	protein_coding	limbic system-associated membrane protein [Source:MGI Symbol;Acc:MGI:1261760]	chr16	39984361	42181679	+	904.903	2.10491	5.07887e-10	3.87046e-08	1.99256	4.45654e-08	6.0981	3.66727	3.64715	6.22584	38.6592	16.1293	12.7597	19.1369	419.881	247.57	249.261	403.683	2681.74	1117.08	852.607	1267.4
ENSMUSG00000063851	Rnf183	protein_coding	ring finger protein 183 [Source:MGI Symbol;Acc:MGI:1923322]	chr4	62427540	62435252	-	36.4302	-3.4704	7.06172e-10	5.27927e-08	-3.27688	4.85321e-08	8.99	4.98044	0.918117	1.69057	1.0634	0.760488	0.057606	0	143.419	77.9004	14.5384	25.3976	17.0913	12.2033	0.891856	0
ENSMUSG00000044468	Tent5c	protein_coding	terminal nucleotidyltransferase 5C [Source:MGI Symbol;Acc:MGI:1921895]	chr3	100451628	100489324	-	1196.82	1.08297	7.42872e-10	5.53143e-08	1.03071	5.30949e-08	10.7385	8.56038	7.27006	10.8258	24.4947	18.959	15.9334	19.4775	898.057	701.904	603.488	852.577	2063.79	1594.82	1293.14	1566.77
ENSMUSG00000009687	Fxyd5	protein_coding	FXYD domain-containing ion transport regulator 5 [Source:MGI Symbol;Acc:MGI:1201785]	chr7	31032722	31042481	-	2683.88	-1.12359	9.84973e-10	7.1903e-08	-1.06603	5.39616e-08	512.652	506.183	422.809	334.184	263.664	316.341	125.932	150.391	4243.3	4107.83	3473.73	2604.82	2198.69	2633.74	1011.56	1197.34
ENSMUSG00000022724	Riox2	protein_coding	ribosomal oxygenase 2 [Source:MGI Symbol;Acc:MGI:1914264]	chr16	59471775	59492461	+	172.462	-0.947201	1.09717e-09	7.88563e-08	-0.899703	5.39616e-08	8.03072	8.77934	7.96539	8.3508	3.91731	4.85622	3.74564	4.46675	225.333	241.522	221.844	220.653	110.737	137.058	101.994	120.552
ENSMUSG00000030423	Pop4	protein_coding	processing of precursor 4, ribonuclease P/MRP family, (S. cerevisiae) [Source:MGI Symbol;Acc:MGI:1913411]	chr7	38261996	38271423	-	339.941	0.996443	4.82883e-10	3.69912e-08	0.948973	5.67123e-08	10.1837	14.5689	12.1638	11.3891	24.1255	26.1541	20.2107	25.0217	195.64	274.411	231.948	206.04	466.938	505.391	376.798	462.36
ENSMUSG00000085882	2610507I01Rik	processed_transcript	RIKEN cDNA 2610507I01 gene [Source:MGI Symbol;Acc:MGI:1919453]	chr11	59199836	59202385	-	24.7387	4.65285	1.05176e-09	7.61813e-08	4.38691	5.75136e-08	0.056976	0	0.212657	0.163648	4.18723	1.9041	2.10152	2.6627	1.01072	0	3.74445	2.73377	74.8336	33.9753	36.1783	45.4332
ENSMUSG00000114957	Gm47316	lincRNA	predicted gene, 47316 [Source:MGI Symbol;Acc:MGI:6096197]	chr13	39877035	39884381	-	45.2624	-2.67667	7.52121e-10	5.57798e-08	-2.52424	5.81982e-08	4.49292	5.52566	2.88806	2.43756	1.34882	1.03708	0.105218	0.320218	90.9646	109.686	58.039	46.474	27.5124	21.1198	2.06733	6.23593
ENSMUSG00000023913	Pla2g7	protein_coding	phospholipase A2, group VII (platelet-activating factor acetylhydrolase, plasma) [Source:MGI Symbol;Acc:MGI:1351327]	chr17	43568098	43612201	+	1588.88	-1.56122	8.58459e-10	6.29143e-08	-1.47583	5.85664e-08	120.872	138.953	45.0347	68.5703	63.9211	57.4579	10.2798	16.8853	2984.54	3363.89	1103.74	1594.4	1590.11	1427.04	246.327	401.025
ENSMUSG00000058297	Spock2	protein_coding	sparc/osteonectin, cwcv and kazal-like domains proteoglycan 2 [Source:MGI Symbol;Acc:MGI:1891351]	chr10	60106219	60135198	+	577.838	1.68126	6.50439e-10	4.88222e-08	1.5938	6.17093e-08	4.4281	3.1599	2.42702	4.11804	15.4815	7.66681	9.14582	12.5102	352.74	246.794	191.903	308.916	1242.46	614.311	707.027	958.552
ENSMUSG00000080895	Gm11645	processed_pseudogene	predicted gene 11645 [Source:MGI Symbol;Acc:MGI:3652133]	chr2	143506411	143507059	-	16.8299	-6.80897	1.14626e-09	8.17537e-08	-6.5151	6.17093e-08	4.79524	5.64927	6.49563	4.60351	0	0	0	0.145013	30.3215	34.9001	41.1889	27.3377	0	0	0	0.890847
ENSMUSG00000066456	Hmgn3	protein_coding	high mobility group nucleosomal binding domain 3 [Source:MGI Symbol;Acc:MGI:2138069]	chr9	83109948	83146685	-	813.871	0.686608	1.07212e-09	7.73544e-08	0.658722	7.61625e-08	56.7302	57.687	50.6452	65.6026	90.334	81.4532	99.2395	97.5136	627.774	625.88	556.285	683.631	1007.1	906.637	1065.74	1037.93
ENSMUSG00000049128	Ivl	protein_coding	involucrin [Source:MGI Symbol;Acc:MGI:96626]	chr3	92570902	92573735	-	135.396	-2.76829	1.21593e-09	8.5092e-08	-2.61166	7.66522e-08	14.6049	14.2297	2.33014	4.4919	2.28994	2.28971	0.039873	0.832112	390.137	372.684	61.7834	112.996	61.6277	61.5229	1.03367	21.3803
ENSMUSG00000044288	Cnr1	protein_coding	cannabinoid receptor 1 (brain) [Source:MGI Symbol;Acc:MGI:104615]	chr4	33924593	33948831	+	1046.77	-2.46189	1.19215e-09	8.438e-08	-2.32402	7.93301e-08	38.7806	36.9419	6.54354	11.4727	9.15506	6.7544	0.433501	2.33884	2926.06	2732.83	490.063	815.164	695.925	512.615	31.742	169.739
ENSMUSG00000041301	Cftr	protein_coding	cystic fibrosis transmembrane conductance regulator [Source:MGI Symbol;Acc:MGI:88388]	chr6	18170687	18322768	+	225.604	-2.06287	1.65838e-09	1.13496e-07	-1.94349	7.96994e-08	5.45808	5.81301	1.83421	1.89287	1.95495	1.49767	0.132227	0.526971	521.994	545.067	174.118	170.474	188.362	144.072	12.2721	48.4758
ENSMUSG00000053332	Gas5	processed_transcript	growth arrest specific 5 [Source:MGI Symbol;Acc:MGI:95659]	chr1	161034422	161038539	+	2562.29	0.555564	1.01361e-09	7.37046e-08	0.536114	7.97041e-08	215.001	222.051	239.253	236.869	352.831	338.571	319.445	321.128	1995.69	2020.87	2204.82	2070.72	3300.26	3161.29	2877.47	2867.18
ENSMUSG00000094724	Rnaset2b	protein_coding	ribonuclease T2B [Source:MGI Symbol;Acc:MGI:3702087]	chr17	6970634	7011299	+	1244.61	0.661451	1.20624e-09	8.47603e-08	0.632284	8.01902e-08	98.2711	86.9072	94.0835	101.787	155.301	137.668	164.76	140.469	1016.35	881.546	965.507	991.704	1618.7	1432.42	1653.25	1397.42
ENSMUSG00000041481	Serpina3g	protein_coding	serine (or cysteine) peptidase inhibitor, clade A, member 3G [Source:MGI Symbol;Acc:MGI:105046]	chr12	104236245	104241939	+	177.129	2.38779	1.71028e-09	1.16619e-07	2.25291	8.12632e-08	2.0478	2.89422	2.56806	2.69265	10.2178	13.9795	22.9801	5.76756	46.4212	65.1819	58.1381	57.4909	234.49	320.009	508.785	126.519
ENSMUSG00000073209	Klf14	protein_coding	Kruppel-like factor 14 [Source:MGI Symbol;Acc:MGI:3577024]	chr6	30956023	30959078	-	57.4579	-2.45668	1.50039e-09	1.03444e-07	-2.31735	8.18055e-08	0.76673	1.19132	3.09321	3.95106	0.097488	0.285159	0.831774	0.351296	34.3644	52.3502	137.608	166.76	4.40198	12.8555	36.1783	15.1444
ENSMUSG00000029153	Ociad2	protein_coding	OCIA domain containing 2 [Source:MGI Symbol;Acc:MGI:1916377]	chr5	73322199	73341028	-	200.44	-1.50103	1.20663e-09	8.47603e-08	-1.41976	8.31502e-08	25.0463	40.8942	17.3646	16.1023	12.0592	12.3698	3.73695	7.1028	302.905	484.897	208.448	183.384	146.931	150.474	43.8588	82.6239
ENSMUSG00000053626	Tll1	protein_coding	tolloid-like [Source:MGI Symbol;Acc:MGI:106923]	chr8	64014931	64206271	-	386.38	-1.5762	1.34983e-09	9.38277e-08	-1.48934	8.8751e-08	8.40991	11.2504	6.16089	8.52824	2.17408	3.13171	3.87492	2.10554	581.387	762.549	422.754	555.194	151.42	217.767	259.964	140.007
ENSMUSG00000039004	Bmp6	protein_coding	bone morphogenetic protein 6 [Source:MGI Symbol;Acc:MGI:88182]	chr13	38345107	38500302	+	401.891	-1.78029	1.38989e-09	9.61816e-08	-1.67822	9.50666e-08	13.3453	17.1869	13.0531	6.68752	2.98688	3.09467	4.23487	4.09367	674.431	851.59	654.773	318.262	152.075	157.311	207.695	198.991
ENSMUSG00000117300	Gm18736	processed_pseudogene	predicted gene, 18736 [Source:MGI Symbol;Acc:MGI:5010921]	chr17	65438128	65438697	-	11.7493	-7.01799	1.1852e-09	8.42078e-08	-7.9784	1.0489e-07	4.4489	5.52442	3.76462	5.08478	0	0	0	0	23.2465	27.4215	18.7222	24.6039	0	0	0	0
ENSMUSG00000031906	Smpd3	protein_coding	sphingomyelin phosphodiesterase 3, neutral [Source:MGI Symbol;Acc:MGI:1927578]	chr8	106252548	106337988	-	248.099	2.42092	2.34349e-09	1.56359e-07	2.28185	1.07082e-07	1.2275	0.325045	1.33829	1.34842	4.84354	4.06824	3.70375	9.73015	93.4552	24.2633	101.135	96.6756	371.515	311.547	273.652	712.547
ENSMUSG00000030329	Pianp	protein_coding	PILR alpha associated neural protein [Source:MGI Symbol;Acc:MGI:2441908]	chr6	124996694	125003096	+	2830.96	1.59285	2.2119e-09	1.4811e-07	1.50515	1.12268e-07	39.5192	74.5581	39.7933	87.0454	188.573	141.647	189.516	197.956	951.268	1759.6	950.767	1973.11	4573.04	3429.57	4427.06	4583.28
ENSMUSG00000064357	mt-Atp6	protein_coding	mitochondrially encoded ATP synthase 6 [Source:MGI Symbol;Acc:MGI:99927]	chrM	7927	8607	+	18432.9	-1.03376	4.03615e-09	2.59079e-07	-0.96837	1.15528e-07	2905.59	4078.18	4088.25	3609.17	1951.96	1707.37	1391.83	2061.75	20042.5	27579.8	27990.7	23443.9	13564.7	11846.4	9316.42	13679
ENSMUSG00000040152	Thbs1	protein_coding	thrombospondin 1 [Source:MGI Symbol;Acc:MGI:98737]	chr2	118111876	118127133	+	44657.6	0.848802	2.60352e-09	1.72472e-07	0.807685	1.16944e-07	353.12	494.66	342.67	340.454	644.922	785.537	585.122	706.542	30136.5	41390.5	29028	27361.5	55451	67433	48461	57999
ENSMUSG00000071637	Cebpd	protein_coding	CCAAT/enhancer binding protein (C/EBP), delta [Source:MGI Symbol;Acc:MGI:103573]	chr16	15887286	15891031	+	7333.46	1.06956	2.64137e-09	1.74358e-07	1.02575	1.1796e-07	98.5354	99.114	67.5781	83.1785	265.041	159.196	133.284	170.637	5444.67	5369.55	3706.52	4328.14	14754.5	8848.03	7147.16	9069.12
ENSMUSG00000078903	Gm14391	protein_coding	predicted gene 14391 [Source:MGI Symbol;Acc:MGI:3709324]	chr2	175191065	175206917	-	128.406	1.43356	1.14325e-09	8.17537e-08	1.35889	1.1796e-07	2.32254	2.37812	2.81704	3.7941	5.90185	6.81301	10.9834	6.41969	58.3845	58.9919	70.3956	90.2744	150.644	173.15	269.424	155.987
ENSMUSG00000042129	Rassf4	protein_coding	Ras association (RalGDS/AF-6) domain family member 4 [Source:MGI Symbol;Acc:MGI:2386853]	chr6	116633008	116673952	-	102.865	-1.84108	2.196e-09	1.47864e-07	-1.73664	1.2994e-07	1.61635	3.66323	2.29828	1.90358	0.814189	0.845681	0.408133	0.588363	111.637	248.062	157.56	123.81	56.6539	58.751	27.3559	39.0869
ENSMUSG00000094065	Ccl21d	protein_coding	chemokine (C-C motif) ligand 21D [Source:MGI Symbol;Acc:MGI:5434896]	chr4	41903610	41904743	+	398.203	-1.90269	1.35084e-09	9.38277e-08	-1.79633	1.44382e-07	56.4526	45.6242	106.333	50.5867	16.3793	13.7952	12.0844	25.8189	559.938	443.73	1046.57	472.031	163.974	137.738	115.77	245.874
ENSMUSG00000025804	Ccr1	protein_coding	chemokine (C-C motif) receptor 1 [Source:MGI Symbol;Acc:MGI:104618]	chr9	123962124	123968692	-	296.966	-2.74484	2.20028e-09	1.47864e-07	-2.57662	1.45102e-07	16.168	21.2915	5.71454	5.88689	1.85326	6.35026	0.232343	0.875465	667.074	861.285	234.028	228.725	77.0346	263.538	9.30299	34.743
ENSMUSG00000007682	Dio2	protein_coding	deiodinase, iodothyronine, type II [Source:MGI Symbol;Acc:MGI:1338833]	chr12	90724552	90738438	-	763.527	-1.5252	2.08875e-09	1.41389e-07	-1.43992	1.62335e-07	10.4401	8.31101	16.8728	17.1927	2.85152	5.60856	4.69811	4.29359	927.839	724.178	1488.42	1438.87	255.315	501.366	405.197	367.029
ENSMUSG00000063142	Kcnma1	protein_coding	potassium large conductance calcium-activated channel, subfamily M, alpha member 1 [Source:MGI Symbol;Acc:MGI:99923]	chr14	23289431	24014491	-	263.755	-2.45521	2.50722e-09	1.66685e-07	-2.29893	1.63833e-07	6.3985	9.01577	2.22269	3.29944	1.98807	2.38116	0.110664	0.490724	528.859	730.615	182.352	256.811	165.549	197.964	8.8765	39.0133
ENSMUSG00000078877	Gm14295	protein_coding	predicted gene 14295 [Source:MGI Symbol;Acc:MGI:3709624]	chr2	176798612	176811223	+	136.096	-9.70949	1.62236e-09	1.1144e-07	-0.149956	1.63833e-07	76.8671	3.2696	6.17339	5.35029	0	0	0	0.03114	916.894	38.6525	72.8369	60.0894	0	0	0	0.295111
ENSMUSG00000043154	Ppp2r3a	protein_coding	protein phosphatase 2, regulatory subunit B'', alpha [Source:MGI Symbol;Acc:MGI:2442104]	chr9	101105084	101251795	-	1117.02	0.439258	2.65081e-09	1.74363e-07	0.422193	1.64394e-07	9.56983	10.168	10.5613	11.0134	13.2811	13.5509	14.2873	14.4219	898.85	936.357	984.621	974.126	1256.75	1280.22	1302.29	1302.92
ENSMUSG00000111202	Gm48275	lincRNA	predicted gene, 48275 [Source:MGI Symbol;Acc:MGI:6097702]	chr10	50425044	50425330	-	57.6219	-1.72775	4.99145e-09	3.17119e-07	-1.62502	1.65826e-07	109.411	187.255	131.232	117.737	38.7182	38.6057	39.3679	47.5683	72.7717	122.15	86.1223	73.8117	25.3114	25.7111	24.808	30.2888
ENSMUSG00000074918	Inafm2	protein_coding	InaF motif containing 2 [Source:MGI Symbol;Acc:MGI:1915354]	chr2	118745758	118748810	+	604.399	-0.671291	1.82438e-09	1.23944e-07	-0.642146	1.81145e-07	16.999	21.0975	14.5557	14.9134	12.3454	12.2954	8.63592	8.97798	761.07	926.1	646.853	628.767	556.85	553.706	375.22	386.628
ENSMUSG00000031273	Col4a6	protein_coding	collagen, type IV, alpha 6 [Source:MGI Symbol;Acc:MGI:2152695]	chrX	141165403	141474076	-	128.239	-2.47668	3.17186e-09	2.05729e-07	-2.32272	1.81777e-07	2.50273	4.20558	1.11688	0.445134	0.845071	0.920295	0.083398	0.081583	254.459	419.231	112.715	42.6192	86.5623	94.1167	8.22882	7.97835
ENSMUSG00000072789	Gm10420	processed_pseudogene	predicted gene 10420 [Source:MGI Symbol;Acc:MGI:3704275]	chr6	122696001	122696882	+	16.4424	-3.81455	3.83982e-09	2.47329e-07	-3.5899	1.85829e-07	3.61864	2.22602	3.6017	2.86612	0.354908	0.303109	0.149976	0.140953	36.3858	22.4358	36.5084	27.3377	3.30148	2.75476	1.03367	1.78169
ENSMUSG00000027273	Snap25	protein_coding	synaptosomal-associated protein 25 [Source:MGI Symbol;Acc:MGI:98331]	chr2	136713453	136782428	+	237.384	-2.90632	4.36667e-09	2.79332e-07	-2.71189	1.94056e-07	21.7237	33.0911	8.52823	6.41894	6.81962	4.50012	0.107191	1.11069	507.771	758.349	197.862	141.289	160.593	105.802	2.43146	24.9712
ENSMUSG00000024854	Pold4	protein_coding	polymerase (DNA-directed), delta 4 [Source:MGI Symbol;Acc:MGI:1916995]	chr19	4231899	4233634	+	735.65	-1.17165	3.3692e-09	2.1777e-07	-1.10663	2.55206e-07	164.039	191.953	78.8791	89.5072	52.2098	66.8907	53.4896	44.1813	1324.22	1519.74	631.816	680.06	424.435	543.09	418.724	343.119
ENSMUSG00000041828	Abca8a	protein_coding	ATP-binding cassette, sub-family A (ABC1), member 8a [Source:MGI Symbol;Acc:MGI:2386846]	chr11	110025634	110095978	-	20659.2	0.961788	8.03593e-09	4.92069e-07	0.909917	2.58713e-07	313.51	264.106	303.005	382.374	676.415	438.549	713.493	609.335	14256.4	11775.3	13677.1	16375.1	30989.9	20059.5	31487.3	26653
ENSMUSG00000022438	Parvb	protein_coding	parvin, beta [Source:MGI Symbol;Acc:MGI:2153063]	chr15	84232043	84315688	+	466.945	-1.09044	2.78171e-09	1.82329e-07	-1.03333	2.7017e-07	16.0791	16.491	7.33515	8.4692	8.78614	7.86048	2.45321	4.20066	849.768	854.494	384.785	421.496	467.81	417.854	125.82	213.535
ENSMUSG00000079852	Klra4	protein_coding	killer cell lectin-like receptor, subfamily A, member 4 [Source:MGI Symbol;Acc:MGI:101904]	chr6	130043731	130067271	-	25.2272	-2.84876	5.36988e-09	3.40001e-07	-2.67412	2.81294e-07	4.0038	4.95206	0.940336	1.21677	0.755433	0.855725	0	0.116476	63.6752	77.2789	14.9778	18.2251	12.1054	13.7738	0	1.78169
ENSMUSG00000050232	Cxcr3	protein_coding	chemokine (C-X-C motif) receptor 3 [Source:MGI Symbol;Acc:MGI:1277207]	chrX	101731535	101734269	-	17.0742	-3.30196	5.40985e-09	3.41371e-07	-3.10209	2.82421e-07	1.87936	1.98781	0.75725	0.695193	0.184648	0.231476	0.045012	0.07828	44.4716	46.118	17.7861	15.4913	4.40198	5.50951	1.03367	1.78169
ENSMUSG00000027797	Dclk1	protein_coding	doublecortin-like kinase 1 [Source:MGI Symbol;Acc:MGI:1330861]	chr3	55242364	55539068	+	2746.48	-0.751748	4.44833e-09	2.83581e-07	-0.723813	2.98675e-07	61.1103	46.3848	56.7517	57.3201	35.3471	29.5332	33.2022	32.5571	3883.45	2890.03	3579.74	3430.22	2263.03	1887.77	2047.6	1990.04
ENSMUSG00000020793	Galr2	protein_coding	galanin receptor 2 [Source:MGI Symbol;Acc:MGI:1337018]	chr11	116280939	116283938	+	83.5943	-1.75484	3.13746e-09	2.04209e-07	-1.65209	3.02871e-07	6.1653	8.16512	1.74314	3.1892	2.54876	2.29915	0.710083	0.480232	165.348	214.7	46.4031	80.5452	68.8662	62.0224	18.4812	12.3882
ENSMUSG00000000739	Sult5a1	protein_coding	sulfotransferase family 5A, member 1 [Source:MGI Symbol;Acc:MGI:1931463]	chr8	123140192	123158315	-	381.281	1.0594	5.55119e-09	3.49106e-07	1.00131	3.30462e-07	17.5574	17.6174	25.9199	38.6442	27.3252	36.3973	78.8897	71.1662	174.957	172.123	256.375	362.634	274.326	364.819	762.901	682.117
ENSMUSG00000027358	Bmp2	protein_coding	bone morphogenetic protein 2 [Source:MGI Symbol;Acc:MGI:88177]	chr2	133552159	133562885	+	1785.27	-1.27259	5.61911e-09	3.52188e-07	-1.19901	3.3205e-07	66.1532	80.9925	18.1341	23.6112	34.3094	35.8681	5.00413	9.63244	3492.03	4191.76	950.154	1173.7	1824.62	1904.46	256.349	489.075
ENSMUSG00000000303	Cdh1	protein_coding	cadherin 1 [Source:MGI Symbol;Acc:MGI:88354]	chr8	106603351	106670246	+	295.467	-1.46476	2.82259e-09	1.84359e-07	-1.38193	3.60814e-07	5.35956	6.98887	7.89706	6.68229	2.81436	2.18797	1.5636	3.09828	353.115	451.458	516.443	414.595	186.81	144.999	99.9744	196.345
ENSMUSG00000020326	Ccng1	protein_coding	cyclin G1 [Source:MGI Symbol;Acc:MGI:102890]	chr11	40748552	40755311	-	3185.97	-0.772665	1.44774e-08	8.42179e-07	-0.73271	3.78358e-07	95.9495	103.752	48.9467	66.6779	57.6354	55.615	29.1734	39.3397	4999.01	5299.83	2531.25	3271.41	3025.26	2914.53	1475.04	1971.45
ENSMUSG00000036306	Lzts1	protein_coding	leucine zipper, putative tumor suppressor 1 [Source:MGI Symbol;Acc:MGI:2684762]	chr8	69132669	69184225	-	43.1055	-2.15985	7.87229e-09	4.8524e-07	-2.02481	3.80574e-07	1.18285	1.79199	0.536129	0.635267	0.243816	0.251711	0.11188	0.244515	83.028	123.326	37.3539	41.9918	17.2421	17.7719	7.6212	16.5088
ENSMUSG00000054641	Mmrn1	protein_coding	multimerin 1 [Source:MGI Symbol;Acc:MGI:1918195]	chr6	60924976	60989378	+	300.291	-1.91312	6.51545e-09	4.05636e-07	-1.80015	3.81422e-07	5.48858	3.88749	13.2177	6.76927	1.83058	1.29931	1.41947	2.80896	366.007	254.169	874.893	425.092	122.985	87.1522	91.8611	180.172
ENSMUSG00000075122	Cd80	protein_coding	CD80 antigen [Source:MGI Symbol;Acc:MGI:101775]	chr16	38455561	38496335	+	167.345	-1.65259	9.48128e-09	5.73033e-07	-1.55155	3.88761e-07	11.3804	12.6569	2.86605	4.44469	3.63873	3.965	0.56949	1.68489	374.822	408.713	93.6961	137.855	120.74	131.355	18.2025	53.3768
ENSMUSG00000110720	Gm46223	processed_pseudogene	predicted gene, 46223 [Source:MGI Symbol;Acc:MGI:5825860]	chr10	50422134	50422808	-	17.2443	5.1179	7.23415e-09	4.47387e-07	4.81222	4.39282e-07	0.168345	0	0	0.444429	3.28135	5.0237	4.6549	7.17319	1.01072	0	0	2.73377	22.0099	33.9753	31.01	47.2149
ENSMUSG00000045394	Epcam	protein_coding	epithelial cell adhesion molecule [Source:MGI Symbol;Acc:MGI:106653]	chr17	87635979	87651129	+	38.3953	-2.19101	8.15128e-09	4.97495e-07	-2.0539	4.58849e-07	2.2849	3.65761	2.65595	2.83577	0.868868	0.343964	0.535093	0.736697	51.5037	80.8337	59.4238	60.194	19.7313	7.79865	11.7051	15.9725
ENSMUSG00000000159	Igsf5	protein_coding	immunoglobulin superfamily, member 5 [Source:MGI Symbol;Acc:MGI:1919308]	chr16	96361668	96422121	+	38.2843	-2.5831	8.36512e-09	5.07307e-07	-2.41448	4.69343e-07	2.75115	4.39184	3.56176	2.05388	0.322487	0.371324	0.721381	0.790215	57.3154	89.7075	73.6534	40.5292	7.17049	7.47882	14.5847	15.8349
ENSMUSG00000042401	Crtac1	protein_coding	cartilage acidic protein 1 [Source:MGI Symbol;Acc:MGI:1920082]	chr19	42268287	42431785	-	215.683	-2.11397	1.24254e-08	7.41341e-07	-1.97619	5.02818e-07	14.6231	23.8009	3.70457	6.49608	6.38	6.03771	0.383181	1.18162	408.528	651.93	102.729	170.901	179.571	169.665	10.3887	31.7521
ENSMUSG00000103560	Gm38070	TEC	predicted gene, 38070 [Source:MGI Symbol;Acc:MGI:5611298]	chr1	40238020	40244499	+	35.3577	-2.17397	8.36654e-09	5.07307e-07	-2.03469	5.37737e-07	0.588447	0.458231	0.691332	0.619159	0.124316	0.061941	0.227994	0.130419	58.6216	44.8716	68.3362	58.3204	12.1054	6.42777	21.707	12.4719
ENSMUSG00000022015	Tnfsf11	protein_coding	tumor necrosis factor (ligand) superfamily, member 11 [Source:MGI Symbol;Acc:MGI:1100089]	chr14	78277445	78308043	-	211.831	-1.93796	1.36446e-08	8.08896e-07	-1.81578	5.57802e-07	16.9799	9.97752	9.63121	6.4356	2.03136	4.83408	2.68579	1.57639	538.712	310.362	303.3	192.275	64.9292	154.266	82.6932	48.1058
ENSMUSG00000056608	Chd9	protein_coding	chromodomain helicase DNA binding protein 9 [Source:MGI Symbol;Acc:MGI:1924001]	chr8	90828352	91054516	+	3830	-0.743935	1.40938e-08	8.27621e-07	-0.705682	5.61354e-07	221.27	242.824	200.133	247.813	144.17	141.713	146.306	108.112	4756.97	5118.92	4270.58	5017.26	3122.99	3064.52	3052.84	2235.88
ENSMUSG00000027784	Ppm1l	protein_coding	protein phosphatase 1 (formerly 2C)-like [Source:MGI Symbol;Acc:MGI:2139740]	chr3	69316861	69560802	+	226.271	-1.25487	1.42729e-08	8.35502e-07	-1.17904	5.70128e-07	2.48561	3.23065	1.88123	1.26259	0.99245	1.3907	0.574821	0.727595	363.858	463.673	273.345	174.05	146.366	204.77	81.6595	102.447
ENSMUSG00000114982	Vmn1r14	protein_coding	vomeronasal 1 receptor 14 [Source:MGI Symbol;Acc:MGI:2148528]	chr6	57231686	57240885	+	12.1777	6.94663	6.94237e-09	4.30774e-07	7.9426	5.79611e-07	0	0	0	0	0.196705	0.103828	0.396519	0.211075	0	0	0	0	21.6819	11.4262	42.1008	22.2127
ENSMUSG00000043068	Fam89a	protein_coding	family with sequence similarity 89, member A [Source:MGI Symbol;Acc:MGI:1916877]	chr8	124740257	124751832	-	150.512	-1.78529	1.49855e-08	8.69016e-07	-1.66391	5.94755e-07	12.2067	19.7404	11.8239	9.34945	5.59106	7.50776	1.65393	2.45017	212.251	336.537	204.072	153.091	97.944	131.31	27.909	40.979
ENSMUSG00000059654	Reg1	protein_coding	regenerating islet-derived 1 [Source:MGI Symbol;Acc:MGI:97895]	chr6	78422711	78428667	+	97.8353	-3.52856	1.40151e-08	8.25602e-07	-3.29024	6.49397e-07	12.0802	22.3447	25.9406	13.3237	0.208891	3.66615	1.62952	0.892387	120.26	218.094	256.328	124.906	2.09507	36.7107	15.7428	8.54501
ENSMUSG00000106461	Gm20755	lincRNA	predicted gene, 20755 [Source:MGI Symbol;Acc:MGI:5434111]	chr3	37898813	37992728	+	14.2964	5.67705	1.27003e-08	7.55326e-07	5.48228	6.5495e-07	0	0	0	0.076812	0.520243	0.398555	2.15597	1.5071	0	0	0	1.82251	13.2059	10.1008	52.7169	36.5247
ENSMUSG00000042156	Dzip1	protein_coding	DAZ interacting protein 1 [Source:MGI Symbol;Acc:MGI:1914311]	chr14	118875520	118925460	-	1180.02	0.536886	1.16098e-08	6.97152e-07	0.515362	6.58558e-07	22.266	20.2129	23.7949	28.0601	32.4694	30.8514	35.7783	36.4152	931.64	829.2	988.234	1105.62	1368.71	1298.43	1452.79	1465.56
ENSMUSG00000027506	Tpd52	protein_coding	tumor protein D52 [Source:MGI Symbol;Acc:MGI:107749]	chr3	8925593	9004723	-	244.871	-0.803511	1.76857e-08	1.00372e-06	-0.760246	7.04703e-07	15.5013	18.8335	11.4895	10.2724	9.63206	9.45815	5.87809	6.73458	351.632	417.851	258.226	219.574	220.268	215.64	129.38	146.394
ENSMUSG00000061762	Tac1	protein_coding	tachykinin 1 [Source:MGI Symbol;Acc:MGI:98474]	chr6	7554879	7565834	+	631.467	1.88447	7.95944e-09	4.88993e-07	1.76607	7.10525e-07	17.4103	38.0141	14.9938	26.0569	56.0102	82.0163	120.936	97.5505	197.992	423.85	169.249	279.047	641.715	938.164	1334.67	1067.05
ENSMUSG00000029869	Ephb6	protein_coding	Eph receptor B6 [Source:MGI Symbol;Acc:MGI:1096338]	chr6	41605482	41620509	+	395.205	-1.2786	6.02081e-09	3.76098e-07	-1.20578	7.21241e-07	19.241	10.3349	12.022	10.977	6.60055	5.20804	4.91815	4.72231	835.076	439.775	517.902	448.636	288.61	227.357	207.146	197.136
ENSMUSG00000023961	Enpp4	protein_coding	ectonucleotide pyrophosphatase/phosphodiesterase 4 [Source:MGI Symbol;Acc:MGI:2682634]	chr17	44096308	44105809	-	252.459	-0.792931	1.9386e-08	1.08696e-06	-0.746989	7.77798e-07	4.93445	4.85602	4.35695	4.90628	2.88819	2.78474	2.97881	2.27392	338.641	326.742	296.793	317.077	199.691	192.23	198.39	150.103
ENSMUSG00000022408	Fam83f	protein_coding	family with sequence similarity 83, member F [Source:MGI Symbol;Acc:MGI:2146227]	chr15	80671847	80700425	+	133.057	1.95614	1.54873e-08	8.84343e-07	1.83156	7.93261e-07	1.38412	1.42178	1.24847	1.01596	6.35752	4.50061	2.21227	6.48965	60.6431	61.0752	54.2945	41.9178	280.626	198.342	94.0635	273.49
ENSMUSG00000024846	Cst6	protein_coding	cystatin E/M [Source:MGI Symbol;Acc:MGI:1920970]	chr19	5344705	5349574	-	658.09	-2.30245	1.44694e-08	8.42179e-07	-2.1484	7.96366e-07	422.813	711.02	230.319	156.764	183.601	128.757	10.685	45.7554	1193.54	1967.86	645.342	416.722	522.151	365.592	29.2711	124.235
ENSMUSG00000045679	Pqlc3	protein_coding	PQ loop repeat containing [Source:MGI Symbol;Acc:MGI:2444067]	chr12	16988648	17000408	-	883.741	-0.854284	1.17971e-08	7.06117e-07	-0.807441	7.97261e-07	81.036	93.8972	58.3479	49.504	45.6202	40.2074	28.9842	37.3383	1338.36	1520.44	956.508	769.919	759.072	667.937	464.549	593.145
ENSMUSG00000027002	Nckap1	protein_coding	NCK-associated protein 1 [Source:MGI Symbol;Acc:MGI:1355333]	chr2	80500512	80581380	-	4744.78	-0.476203	1.8861e-08	1.06393e-06	-0.457737	8.06164e-07	85.3217	99.9269	76.8309	81.6858	62.7592	61.818	58.159	61.579	5607.5	6438.97	5012.05	5055.55	4155.46	4086.59	3709.39	3892.74
ENSMUSG00000039202	Abhd2	protein_coding	abhydrolase domain containing 2 [Source:MGI Symbol;Acc:MGI:1914344]	chr7	79273199	79365508	+	12313.6	-0.69816	1.92881e-08	1.08474e-06	-0.65148	8.21874e-07	170.981	192.179	106.452	119.836	113.192	111.186	57.044	79.7463	17997.7	19833.1	11122.2	11878.9	12003.6	11772.4	5826.94	8074.07
ENSMUSG00000026020	Nop58	protein_coding	NOP58 ribonucleoprotein [Source:MGI Symbol;Acc:MGI:1933184]	chr1	59684971	59719044	+	1966.75	0.550542	1.55548e-08	8.85481e-07	0.527097	8.37412e-07	131.082	131.572	133.141	159.266	170.072	179.805	237.33	224.87	1537.9	1514	1550.6	1760.03	2010.05	2121.82	2702.17	2537.42
ENSMUSG00000026994	Galnt3	protein_coding	polypeptide N-acetylgalactosaminyltransferase 3 [Source:MGI Symbol;Acc:MGI:894695]	chr2	66082766	66124994	-	699.575	-0.764792	1.54359e-08	8.84343e-07	-0.725966	8.37412e-07	29.5596	24.4352	18.2517	21.6685	17.1159	17.1138	9.65351	11.6626	1124.77	911.598	689.345	776.432	656.137	655.007	356.472	426.845
ENSMUSG00000025776	Crispld1	protein_coding	cysteine-rich secretory protein LCCL domain containing 1 [Source:MGI Symbol;Acc:MGI:1934666]	chr1	17727045	17766344	+	1335.41	0.840636	1.54467e-08	8.84343e-07	0.794174	8.42979e-07	23.2305	19.9648	26.4108	37.636	44.1661	34.8833	56.9471	53.359	853.919	719.526	963.628	1302.79	1635.61	1289.77	2031.44	1886.59
ENSMUSG00000029304	Spp1	protein_coding	secreted phosphoprotein 1 [Source:MGI Symbol;Acc:MGI:98389]	chr5	104435118	104441050	+	54023.8	-2.13691	2.24659e-08	1.24096e-06	-1.97931	8.42979e-07	7148.37	8285.85	3412.51	3157.2	1807.76	4455.05	303.897	521.551	107529	122202	50951.8	44722.9	27396.1	67406.6	4436.28	7546.13
ENSMUSG00000026327	Serpinb11	protein_coding	serine (or cysteine) peptidase inhibitor, clade B (ovalbumin), member 11 [Source:MGI Symbol;Acc:MGI:1914207]	chr1	107361198	107380475	+	46.9015	-2.76018	1.94797e-08	1.08893e-06	-2.57185	8.58708e-07	3.58759	5.59725	0.547201	1.28805	0.745634	1.09052	0.036353	0.094831	105.115	160.79	15.9139	35.539	22.0099	32.1388	1.03367	2.67254
ENSMUSG00000022367	Has2	protein_coding	hyaluronan synthase 2 [Source:MGI Symbol;Acc:MGI:107821]	chr15	56665627	56694539	-	2895.05	0.661788	1.52003e-08	8.78739e-07	0.629746	9.09258e-07	37.6976	37.8733	32.4209	35.9858	53.3503	63.798	47.4887	61.1469	2400.45	2364.48	2049.15	2157.85	3422.54	4086.22	2934.58	3745.12
ENSMUSG00000095562	Erdr1	lincRNA	erythroid differentiation regulator 1 [Source:MGI Symbol;Acc:MGI:2384747]	chrX	170009659	170019281	+	1006.8	-1.13809	1.39369e-08	8.23602e-07	-1.06527	9.16263e-07	184.709	158.658	309.368	371.797	108.858	89.3506	101.299	139.4	1040.62	876.891	1730.35	1972.6	618.269	505.989	554	755.682
ENSMUSG00000056501	Cebpb	protein_coding	CCAAT/enhancer binding protein (C/EBP), beta [Source:MGI Symbol;Acc:MGI:88373]	chr2	167688915	167690418	+	10841	0.451612	2.62609e-08	1.43949e-06	0.43427	9.73508e-07	533.286	546.173	392.703	403.031	672.725	672.79	565.24	610.187	10686.3	10730.5	7810.92	7605.34	13581.2	13560.7	10992	11761
ENSMUSG00000033208	S100b	protein_coding	S100 protein, beta polypeptide, neural [Source:MGI Symbol;Acc:MGI:98217]	chr10	76253853	76261159	+	1010.57	-1.16871	2.08045e-08	1.15951e-06	-1.09727	1.10378e-06	76.5242	110.63	49.2133	53.6362	48.5254	31.3418	18.5271	28.3215	1509	2138.88	963.259	996.003	964.033	621.657	354.547	537.181
ENSMUSG00000037108	Zcwpw1	protein_coding	zinc finger, CW type with PWWP domain 1 [Source:MGI Symbol;Acc:MGI:2685899]	chr5	137787798	137822621	+	135.142	1.30543	2.23424e-08	1.23781e-06	1.22436	1.16185e-06	3.75068	4.26354	3.73082	4.75185	11.0924	6.92182	9.68655	12.892	72.3498	80.6346	71.4335	86.318	215.568	134.302	181.331	239.2
ENSMUSG00000032261	Sh3bgrl2	protein_coding	SH3 domain binding glutamic acid-rich protein like 2 [Source:MGI Symbol;Acc:MGI:1915350]	chr9	83548327	83638801	+	313.258	-1.68307	1.08615e-08	6.54323e-07	-1.57691	1.23141e-06	12.8786	6.53045	7.49987	6.61067	1.90209	3.00693	3.27063	2.12952	748.584	372.169	432.71	361.851	111.388	175.806	184.493	119.06
ENSMUSG00000051067	Lingo3	protein_coding	leucine rich repeat and Ig domain containing 3 [Source:MGI Symbol;Acc:MGI:3609246]	chr10	80832801	80844039	-	56.1191	-2.91095	2.09579e-08	1.16457e-06	-2.71512	1.23141e-06	1.54778	6.06511	0.555475	0.759931	0.343132	0.501845	0.062735	0.145467	70.8155	272.07	25.2263	32.7419	15.8165	23.0953	2.78551	6.40172
ENSMUSG00000026204	Ptprn	protein_coding	protein tyrosine phosphatase, receptor type, N [Source:MGI Symbol;Acc:MGI:102765]	chr1	75247027	75264502	-	1097.24	-1.62168	2.57162e-08	1.41629e-06	-1.51042	1.32533e-06	52.8146	57.3784	12.7081	19.1512	23.6744	31.6984	2.62212	3.81646	2298.81	2448.62	549.033	784.976	1038.15	1387.79	110.758	159.78
ENSMUSG00000031927	1700012B09Rik	protein_coding	RIKEN cDNA 1700012B09 gene [Source:MGI Symbol;Acc:MGI:1916575]	chr9	14756587	14771030	-	30.6576	-2.72068	2.65856e-08	1.44705e-06	-2.5364	1.34601e-06	14.7106	10.882	2.96	2.68144	2.9977	2.08381	0	0.396391	99.2819	72.0064	19.829	17.0419	20.3826	14.146	0	2.57321
ENSMUSG00000024521	Pmaip1	protein_coding	phorbol-12-myristate-13-acetate-induced protein 1 [Source:MGI Symbol;Acc:MGI:1930146]	chr18	66458533	66465565	+	413.865	-0.984244	2.62921e-08	1.43949e-06	-0.926337	1.427e-06	14.4584	21.2062	8.79547	11.6905	9.27619	10.3597	4.60336	4.6348	572.066	822.646	345.425	435.58	369.766	412.295	176.757	176.388
ENSMUSG00000061527	Krt5	protein_coding	keratin 5 [Source:MGI Symbol;Acc:MGI:96702]	chr15	101707070	101712898	-	398.754	-1.65378	2.63952e-08	1.4409e-06	-1.54294	1.42839e-06	12.7458	17.1436	20.7489	28.2808	5.50146	2.20196	7.69467	10.9756	396.201	522.256	640.301	828.332	172.778	68.8689	232.575	328.723
ENSMUSG00000020668	Kif3c	protein_coding	kinesin family member 3C [Source:MGI Symbol;Acc:MGI:107979]	chr12	3365132	3406494	+	1209.45	-0.768535	2.86772e-08	1.55182e-06	-0.722212	1.5008e-06	27.5435	32.3992	15.4332	16.454	16.9167	14.3576	9.05712	11.6939	1881.4	2170.15	1046.38	1058.39	1164.15	986.465	600.383	768.309
ENSMUSG00000036295	Lrrn3	protein_coding	leucine rich repeat protein 3, neuronal [Source:MGI Symbol;Acc:MGI:106036]	chr12	41451668	41486431	-	709.001	-1.3911	2.99183e-08	1.61429e-06	-1.30134	1.54103e-06	21.9695	30.9804	10.1274	8.94989	11.1813	9.29718	2.13998	4.90862	1268.45	1753.73	580.39	486.611	650.392	539.932	119.905	272.599
ENSMUSG00000037217	Syn1	protein_coding	synapsin I [Source:MGI Symbol;Acc:MGI:98460]	chrX	20860511	20921004	-	83.8161	-1.42816	1.85501e-08	1.04958e-06	-1.33807	1.54103e-06	3.03145	3.87885	1.68647	1.94101	0.840385	1.2859	0.712915	0.895599	144.884	181.76	80.0052	87.3594	40.4652	61.8177	33.0662	41.1715
ENSMUSG00000024124	Prss30	protein_coding	protease, serine 30 [Source:MGI Symbol;Acc:MGI:1353645]	chr17	23972126	23980566	-	13.7709	-4.83707	3.26454e-08	1.75634e-06	-4.51635	1.62398e-06	1.34039	2.40645	1.83014	2.00062	0	0.047566	0.110996	0.114183	19.2632	33.9078	26.1068	27.0754	0	0.687594	1.54803	1.57839
ENSMUSG00000090210	Itga10	protein_coding	integrin, alpha 10 [Source:MGI Symbol;Acc:MGI:2153482]	chr3	96645584	96664519	+	228.702	1.01197	4.55874e-08	2.41082e-06	0.949687	1.66379e-06	2.06096	2.71887	2.27936	2.95977	4.87879	5.36591	4.10262	5.61474	127.791	165.762	140.518	172.641	305.485	335.191	247.089	335.136
ENSMUSG00000037974	Muc5ac	protein_coding	mucin 5, subtypes A and C, tracheobronchial/gastric [Source:MGI Symbol;Acc:MGI:104697]	chr7	141788972	141819231	+	37.615	-2.9443	6.13003e-08	3.15222e-06	-2.72349	1.6716e-06	0.562249	0.610811	0.230571	0.259659	0.175866	0.048993	0.025405	0.007244	89.3974	95.2198	36.3891	38.8787	28.1715	7.83544	3.92012	1.10791
ENSMUSG00000090083	Rnf8	protein_coding	ring finger protein 8 [Source:MGI Symbol;Acc:MGI:1929069]	chr17	29614790	29644991	+	323.66	-0.692221	1.52845e-08	8.80868e-07	-0.657651	1.67793e-06	15.6513	18.5411	18.8275	18.3168	11.2151	10.8004	10.7715	10.9358	358.944	417.094	428.364	395.808	258.775	248.884	240.01	241.399
ENSMUSG00000042254	Cilp	protein_coding	cartilage intermediate layer protein, nucleotide pyrophosphohydrolase [Source:MGI Symbol;Acc:MGI:2444507]	chr9	65265180	65280605	+	8778.32	-0.990372	8.01857e-08	4.01252e-06	-0.925467	1.80053e-06	141.777	134.216	224.033	246.47	43.7924	63.7084	148.647	152.15	8837.3	8202.41	13861.1	14467.4	2750.08	3994.36	8991.8	9122.18
ENSMUSG00000056758	Hmga2	protein_coding	high mobility group AT-hook 2 [Source:MGI Symbol;Acc:MGI:101761]	chr10	120361275	120476469	-	1006.44	-2.04536	3.64122e-08	1.95335e-06	-1.88381	1.84327e-06	33.7808	37.8629	19.2979	19.3176	14.3416	18.2308	1.58049	3.25136	1866.78	2051.45	1058.53	1005.28	798.463	1013.47	84.76	172.823
ENSMUSG00000010760	Phlda2	protein_coding	pleckstrin homology like domain, family A, member 2 [Source:MGI Symbol;Acc:MGI:1202307]	chr7	143501545	143503150	-	35.7106	-2.1664	6.93109e-08	3.5252e-06	-2.00818	1.86844e-06	12.8133	9.23343	3.96319	5.66152	3.63607	2.92625	0.787893	0.570917	93.7358	66.2267	28.778	39.0024	26.7985	21.5325	5.59358	4.01728
ENSMUSG00000000290	Itgb2	protein_coding	integrin beta 2 [Source:MGI Symbol;Acc:MGI:96611]	chr10	77530252	77565708	+	44.1684	-1.99428	3.85554e-08	2.06238e-06	-1.85764	2.02105e-06	1.60519	2.92316	1.1939	1.21317	0.703982	0.441258	0.367742	0.214635	66.6098	118.929	49.1756	47.4075	29.431	18.4179	14.8092	8.56693
ENSMUSG00000043943	Naalad2	protein_coding	N-acetylated alpha-linked acidic dipeptidase 2 [Source:MGI Symbol;Acc:MGI:1919810]	chr9	18321951	18402995	-	2715.18	0.740489	5.86714e-08	3.0254e-06	0.698623	2.0514e-06	44.3272	42.7563	40.3024	53.3899	79.3118	58.9718	83.0434	78.5763	2040.29	1929.5	1841.29	2314.14	3677.81	2730.24	3709.38	3478.76
ENSMUSG00000045545	Krt14	protein_coding	keratin 14 [Source:MGI Symbol;Acc:MGI:96688]	chr11	100203162	100207548	-	382.037	-1.87415	4.01607e-08	2.1421e-06	-1.74195	2.09327e-06	17.7883	22.8828	31.2099	37.6094	5.56647	2.02432	10.522	16.1063	388.143	490.162	676.475	773.499	122.529	44.1875	223.394	337.907
ENSMUSG00000006369	Fbln1	protein_coding	fibulin 1 [Source:MGI Symbol;Acc:MGI:95487]	chr15	85205949	85286535	+	6684.25	-1.55162	9.58787e-08	4.69952e-06	-1.44062	2.11642e-06	316.679	267.859	256.182	290.171	48.6395	81.0037	175.78	105.856	11216.7	9301.97	9006.64	9678.57	1735.66	2885.93	6042.12	3606.4
ENSMUSG00000062393	Dgkk	protein_coding	diacylglycerol kinase kappa [Source:MGI Symbol;Acc:MGI:3580254]	chrX	6779306	6948363	+	70.0641	-2.93539	5.56717e-08	2.89477e-06	-2.71326	2.27439e-06	1.17325	1.87924	0.632906	0.807358	0.227842	0.380832	0	0.105817	128.476	201.761	68.7924	83.2548	25.136	41.947	0	11.1455
ENSMUSG00000018001	Cyth3	protein_coding	cytohesin 3 [Source:MGI Symbol;Acc:MGI:1335107]	chr5	143622447	143710250	+	8777.05	0.635339	6.77978e-08	3.45769e-06	0.600765	2.34387e-06	199.424	191.699	163.278	187.582	280.796	258.132	330.782	272.899	7560.4	7125.44	6144.2	6696.88	10724.9	9843.41	12169.9	9951.36
ENSMUSG00000059898	Dsc3	protein_coding	desmocollin 3 [Source:MGI Symbol;Acc:MGI:1194993]	chr18	19960930	20002351	-	68.6786	-2.32356	4.68736e-08	2.46483e-06	-2.14888	2.41579e-06	1.33221	2.27922	1.4106	1.78735	0.269126	0.123706	0.446122	0.627515	90.5634	151.911	95.1818	114.42	18.4318	8.45872	29.4312	41.0313
ENSMUSG00000025597	Klhl4	protein_coding	kelch-like 4 [Source:MGI Symbol;Acc:MGI:2442829]	chrX	114474333	114560829	+	57.8647	-1.70145	9.30927e-08	4.58445e-06	-1.57873	2.45345e-06	1.66027	1.3202	1.58482	2.25336	0.57749	0.258552	0.72009	0.559592	88.0515	68.6466	83.4268	112.538	30.8556	13.7924	37.0612	28.5457
ENSMUSG00000024261	Syt4	protein_coding	synaptotagmin IV [Source:MGI Symbol;Acc:MGI:101759]	chr18	31437808	31447406	-	2739.57	-1.91732	6.53754e-08	3.34331e-06	-1.76376	2.51409e-06	69.295	114.96	45.7219	53.9668	39.2106	44.2737	4.79758	10.2699	4030.74	6556.24	2639.84	2956.11	2297.83	2590.39	270.82	574.596
ENSMUSG00000016206	H2-M3	protein_coding	histocompatibility 2, M region locus 3 [Source:MGI Symbol;Acc:MGI:95915]	chr17	37270220	37274484	+	166.361	1.00327	7.3497e-08	3.69769e-06	0.937778	2.52807e-06	6.79584	4.82204	5.4454	6.65413	10.6444	10.6751	14.3628	11.9035	129.372	89.7432	102.972	119.375	203.591	203.852	264.618	217.367
ENSMUSG00000026482	Rgl1	protein_coding	ral guanine nucleotide dissociation stimulator,-like 1 [Source:MGI Symbol;Acc:MGI:107484]	chr1	152516760	152766351	-	2925.11	0.491118	4.43473e-08	2.35192e-06	0.470205	2.54054e-06	37.7363	38.4352	34.792	44.1045	50.7957	51.7819	57.065	56.5261	2422.69	2419.31	2217.11	2666.45	3285.47	3343.89	3555.37	3490.6
ENSMUSG00000025885	Myo5b	protein_coding	myosin VB [Source:MGI Symbol;Acc:MGI:106598]	chr18	74440936	74771493	+	940.191	-2.186	4.31562e-08	2.29529e-06	-2.03024	2.60973e-06	32.1987	26.0297	25.9475	17.4605	10.5592	8.21748	1.29774	5.15127	1936.92	1535.21	1549.32	989.105	639.935	497.221	75.7599	298.058
ENSMUSG00000033396	Spg11	protein_coding	SPG11, spatacsin vesicle trafficking associated [Source:MGI Symbol;Acc:MGI:2444989]	chr2	122053520	122118386	-	819.329	0.552149	5.34405e-08	2.78654e-06	0.526235	2.70872e-06	5.26598	5.71104	6.0755	5.99118	8.56567	7.37045	9.16472	8.43873	620.552	659.848	711.564	665.62	1017.34	873.815	1048.5	957.393
ENSMUSG00000114942	Gm49361	protein_coding	predicted gene, 49361 [Source:MGI Symbol;Acc:MGI:6121571]	chr14	57642077	57746103	-	14.66	7.11056	6.44762e-08	3.3064e-06	8.17466	2.70943e-06	0	0	0	0	0.324727	0.303219	1.61906	0.223738	0	0	0	0	15.4069	14.692	76.4912	10.6902
ENSMUSG00000034353	Ramp1	protein_coding	receptor (calcitonin) activity modifying protein 1 [Source:MGI Symbol;Acc:MGI:1858418]	chr1	91179822	91225196	+	320.431	1.33177	5.6677e-08	2.93067e-06	1.24486	2.73616e-06	10.2279	5.66231	5.53266	7.03611	21.53	16.7078	12.7454	19.8862	267.837	145.38	143.81	173.512	568.018	440.089	323.902	500.899
ENSMUSG00000029223	Uchl1	protein_coding	ubiquitin carboxy-terminal hydrolase L1 [Source:MGI Symbol;Acc:MGI:103149]	chr5	66676091	66687234	+	274.999	-1.66282	2.85762e-08	1.55086e-06	-1.5537	2.97424e-06	36.4455	61.3453	14.1821	18.7743	14.3136	19.0671	2.64783	6.70531	468.981	773.955	181.143	227.502	185.563	246.792	33.0655	82.9931
ENSMUSG00000021730	Hcn1	protein_coding	hyperpolarization activated cyclic nucleotide gated potassium channel 1 [Source:MGI Symbol;Acc:MGI:1096392]	chr13	117602320	117987418	+	195.66	-1.81735	8.80092e-08	4.35716e-06	-1.68084	3.01949e-06	1.06508	1.93257	1.48137	1.17282	0.588744	0.651711	0.166001	0.329355	229.894	408.406	316.484	237.731	128.244	141.048	35.133	68.3435
ENSMUSG00000054863	Tafa5	protein_coding	TAFA chemokine like family member 5 [Source:MGI Symbol;Acc:MGI:2146182]	chr15	87544299	87759364	+	455.518	-1.41093	4.63769e-08	2.44562e-06	-1.31638	3.07434e-06	23.1569	26.4745	10.8848	10.0156	10.5097	9.90872	1.98368	5.04654	872.815	978.349	407.224	355.494	399.083	375.66	72.5587	182.957
ENSMUSG00000006638	Abhd1	polymorphic_pseudogene	abhydrolase domain containing 1 [Source:MGI Symbol;Acc:MGI:1931013]	chr5	30950066	30955091	+	266.702	-1.14144	4.88992e-08	2.56215e-06	-1.06741	3.22402e-06	31.5067	32.05	9.26413	14.1209	11.4123	11.1446	6.16886	7.30981	554.884	553.416	161.947	234.193	202.491	197.424	105.434	123.828
ENSMUSG00000051076	Vtcn1	protein_coding	V-set domain containing T cell activation inhibitor 1 [Source:MGI Symbol;Acc:MGI:3039619]	chr3	100825459	100896922	+	18.1834	-4.22042	6.9631e-08	3.53183e-06	-3.91444	3.22402e-06	1.81391	1.07368	0.522704	0.229853	0.115317	0.120469	0	0	68.7288	39.8859	19.6584	8.2013	4.40198	4.59126	0	0
ENSMUSG00000110403	Gm45553	TEC	predicted gene 45553 [Source:MGI Symbol;Acc:MGI:5791389]	chr8	54513644	54514150	-	39.1699	-1.9824	7.23666e-08	3.66061e-06	-1.83732	3.33796e-06	21.079	12.6541	14.5706	12.9923	4.43967	6.20436	2.27484	2.81243	86.9217	51.1038	59.9112	50.1191	18.7084	25.7111	9.30299	11.581
ENSMUSG00000035385	Ccl2	protein_coding	chemokine (C-C motif) ligand 2 [Source:MGI Symbol;Acc:MGI:98259]	chr11	82035571	82037453	+	8695.09	0.941759	1.62383e-07	7.57584e-06	0.88091	3.41092e-06	689.632	877.292	386.488	638.192	1395.47	1321.5	922.364	1209.57	6546.26	8164.76	3641.51	5704.77	13345.3	12617.6	8496.76	11043.8
ENSMUSG00000101660	Gm18666	unprocessed_pseudogene	predicted gene, 18666 [Source:MGI Symbol;Acc:MGI:5010851]	chr1	93906244	93916768	+	9.98173	-6.72896	4.89995e-08	2.56215e-06	-7.6301	3.41092e-06	1.67232	0.819433	3.01978	1.6917	0	0	0	0	19.2036	8.72503	33.7	18.2251	0	0	0	0
ENSMUSG00000021771	Vdac2	protein_coding	voltage-dependent anion channel 2 [Source:MGI Symbol;Acc:MGI:106915]	chr14	21825238	21845879	+	3034.91	-0.561467	1.63679e-07	7.59821e-06	-0.532271	3.41983e-06	317.752	362.912	234.254	218.557	219.292	221.152	141.61	174.974	4145.42	4642	3033.64	2685.07	2882.27	2902.21	1792.87	2195.82
ENSMUSG00000008348	Ubc	protein_coding	ubiquitin C [Source:MGI Symbol;Acc:MGI:98889]	chr5	125385965	125390202	-	55771.9	0.512696	1.12964e-07	5.46187e-06	0.487678	3.63044e-06	5503.92	6701.37	5664.48	6614.75	7989.69	8901.32	8996.27	8733.32	42296.5	50491.7	43208	47869.7	61857.3	68805.5	67092.2	64554.4
ENSMUSG00000022270	Retreg1	protein_coding	reticulophagy regulator 1 [Source:MGI Symbol;Acc:MGI:1913520]	chr15	25843180	25973687	+	326.722	-1.48202	5.62026e-08	2.91424e-06	-1.3795	3.63675e-06	11.2923	14.0178	6.93589	9.19482	6.3124	5.14742	1.40134	3.01837	523.516	637.162	319.168	401.423	294.831	240.034	63.0474	134.596
ENSMUSG00000051279	Gdf6	protein_coding	growth differentiation factor 6 [Source:MGI Symbol;Acc:MGI:95689]	chr4	9844372	9862345	+	104.692	1.63752	8.344e-08	4.14807e-06	1.52139	3.63675e-06	0.732687	0.582051	1.52926	1.25529	1.91712	3.11734	4.49057	2.65025	38.4073	29.9144	79.5695	61.9654	101.245	164.367	228.44	133.627
ENSMUSG00000031381	Piga	protein_coding	phosphatidylinositol glycan anchor biosynthesis, class A [Source:MGI Symbol;Acc:MGI:99461]	chrX	164419787	164433916	+	304.852	0.702112	7.55943e-08	3.79296e-06	0.663371	3.67109e-06	4.49165	4.61339	5.3637	4.77634	7.02007	7.52712	8.91988	7.62332	221.436	222.991	262.468	221.743	348.671	373.256	426.754	361.492
ENSMUSG00000061601	Pclo	protein_coding	piccolo (presynaptic cytomatrix protein) [Source:MGI Symbol;Acc:MGI:1349390]	chr5	14514918	14863459	+	28.3463	-2.08891	9.59343e-08	4.69952e-06	-1.93634	3.67109e-06	0.324393	0.279266	0.133841	0.137074	0.053453	0.08544	0.044634	0.022627	69.0727	58.3011	28.2875	27.4854	11.4668	18.2992	9.22329	4.63425
ENSMUSG00000050534	Htr5b	protein_coding	5-hydroxytryptamine (serotonin) receptor 5B [Source:MGI Symbol;Acc:MGI:96284]	chr1	121509842	121528465	-	38.4406	-2.60596	8.07768e-08	4.03126e-06	-2.41244	3.91113e-06	3.26639	4.20294	1.22615	1.43783	0.446341	0.406936	0.079132	0.550464	87.9324	110.933	32.7639	36.4502	12.1054	11.019	2.06733	14.2536
ENSMUSG00000090125	Pou3f1	protein_coding	POU domain, class 3, transcription factor 1 [Source:MGI Symbol;Acc:MGI:101896]	chr4	124656807	124660655	+	574.679	-0.622374	8.85562e-08	4.37261e-06	-0.589447	4.10641e-06	13.1876	14.6191	9.4997	12.0367	9.61567	9.37026	6.467	6.55781	758.038	823.892	542.009	651.548	556.85	541.769	360.749	362.575
ENSMUSG00000012428	Steap4	protein_coding	STEAP family member 4 [Source:MGI Symbol;Acc:MGI:1923560]	chr5	7960457	7982213	+	12585.1	0.948885	1.19083e-07	5.72796e-06	0.893804	4.2925e-06	204.626	153.732	159.412	239.999	402.35	357.881	386.178	301.643	9494.68	6993.74	7341.93	10486.7	18808.5	16703	17389.3	13462.5
ENSMUSG00000054013	Tmem179	protein_coding	transmembrane protein 179 [Source:MGI Symbol;Acc:MGI:2144891]	chr12	112500189	112516747	-	159.378	-2.09039	1.32748e-07	6.31995e-06	-1.9273	4.2925e-06	8.10933	12.5912	4.15759	4.60719	2.88929	4.4001	0.281734	0.979909	275.926	420.048	140.417	147.623	99.0445	150.593	9.30299	32.0705
ENSMUSG00000046952	Gm5815	processed_pseudogene	predicted pseudogene 5815 [Source:MGI Symbol;Acc:MGI:3648184]	chr17	58593614	58594840	+	9.1885	6.46679	7.32718e-08	3.69635e-06	7.44882	4.55946e-06	0	0	0	0	0.78458	0.5213	1.97875	1.55516	0	0	0	0	12.1054	8.26427	29.9763	23.162
ENSMUSG00000024180	Tmem8	protein_coding	transmembrane protein 8 [Source:MGI Symbol;Acc:MGI:1926283]	chr17	26113299	26123254	+	47.3765	-2.26241	1.91466e-07	8.7143e-06	-2.08634	4.6922e-06	2.10608	1.07644	2.91082	1.14807	0.319185	0.340034	0.369254	0.480187	92.6487	46.4278	127.101	47.5602	14.1462	15.046	15.764	20.3183
ENSMUSG00000027198	Ext2	protein_coding	exostosin glycosyltransferase 2 [Source:MGI Symbol;Acc:MGI:108050]	chr2	93661028	93822568	-	3946.31	0.336264	1.48988e-07	7.00355e-06	0.325395	4.7504e-06	106.351	104.246	101.205	101.864	126.86	130.649	127.399	133.249	3665.61	3522.8	3462.38	3306.24	4405.16	4529.46	4261.33	4417.53
ENSMUSG00000064356	mt-Atp8	protein_coding	mitochondrially encoded ATP synthase 8 [Source:MGI Symbol;Acc:MGI:99926]	chrM	7766	7969	+	2599.73	-0.742363	9.90279e-08	4.81306e-06	-0.699255	5.0512e-06	16647	18391.4	23405.2	22087.8	12611.7	12049.7	10709.8	12051.5	2758.25	2987.7	3849.29	3446.37	2105.25	2008.22	1722.09	1920.67
ENSMUSG00000037605	Adgrl3	protein_coding	adhesion G protein-coupled receptor L3 [Source:MGI Symbol;Acc:MGI:2441950]	chr5	81020138	81825133	+	611.227	-1.78947	1.11713e-07	5.41545e-06	-1.65291	5.08674e-06	16.7819	36.5753	26.132	18.762	13.3164	8.76504	5.42334	3.4962	645.603	1379.54	997.853	679.695	516.112	339.167	202.473	129.37
ENSMUSG00000116657	Gm49774	antisense	predicted gene, 49774 [Source:MGI Symbol;Acc:MGI:6215288]	chr17	27545707	27556518	-	99.1896	-1.50781	1.15969e-07	5.59264e-06	-1.39953	5.17797e-06	0.994779	1.53767	0.503256	0.504894	0.304398	0.584573	0.157882	0.186706	167.779	254.272	84.2501	80.1905	51.7232	99.1712	25.8416	30.2888
ENSMUSG00000003617	Cp	protein_coding	ceruloplasmin [Source:MGI Symbol;Acc:MGI:88476]	chr3	19957054	20009145	+	9972.36	1.00646	2.59836e-07	1.13353e-05	0.938802	5.20616e-06	135.639	147.652	110.745	118.393	352.47	375.773	142.028	211.976	6863.51	7325.3	5562.29	5641.56	17968.6	19125.9	6974.47	10317.2
ENSMUSG00000024218	Taf11	protein_coding	TATA-box binding protein associated factor 11 [Source:MGI Symbol;Acc:MGI:1916026]	chr17	27901122	27909844	-	430.005	-0.641511	8.3563e-08	4.14807e-06	-0.607169	5.21357e-06	35.1584	30.4766	33.0649	41.3241	20.6241	21.5167	23.3252	23.5306	538.824	457.938	502.985	596.392	318.437	331.687	346.911	346.866
ENSMUSG00000037035	Inhbb	protein_coding	inhibin beta-B [Source:MGI Symbol;Acc:MGI:96571]	chr1	119415465	119422248	-	887.228	-1.18215	9.73035e-08	4.75408e-06	-1.10052	5.43379e-06	20.6366	23.9098	16.8085	15.1436	11.5785	13.9582	4.16303	6.44341	1320	1499.46	1067.17	912.167	746.135	898.051	258.416	396.427
ENSMUSG00000102336	Gm37233	lincRNA	predicted gene, 37233 [Source:MGI Symbol;Acc:MGI:5610461]	chr1	34427002	34433264	-	193.004	-1.11407	1.30859e-07	6.26207e-06	-1.03732	5.45761e-06	2.75402	3.99492	2.15625	2.23264	1.53953	1.93473	1.02303	0.744524	263.797	375.176	205.009	201.388	148.567	186.405	95.0972	68.5952
ENSMUSG00000022636	Alcam	protein_coding	activated leukocyte cell adhesion molecule [Source:MGI Symbol;Acc:MGI:1313266]	chr16	52248996	52454074	-	3259.99	-1.7141	1.59876e-07	7.47762e-06	-1.58234	5.60207e-06	146.954	185.59	41.6196	58.4179	58.9836	58.2798	5.74041	20.0992	6745.21	8352.06	1896.19	2525.06	2727.58	2690.72	255.701	887.374
ENSMUSG00000026123	Plekhb2	protein_coding	pleckstrin homology domain containing, family B (evectins) member 2 [Source:MGI Symbol;Acc:MGI:2385825]	chr1	34849976	34879580	+	252.102	-1.4497	1.80007e-07	8.25328e-06	-1.34087	5.64307e-06	19.3039	23.2455	20.863	10.5216	9.37386	5.45799	6.06214	5.92091	392.371	463.25	420.919	201.394	191.957	111.589	119.579	115.759
ENSMUSG00000021696	Elovl7	protein_coding	ELOVL family member 7, elongation of long chain fatty acids (yeast) [Source:MGI Symbol;Acc:MGI:1921809]	chr13	108214404	108285683	+	47.0559	1.65404	1.32106e-07	6.30552e-06	1.53211	5.7088e-06	0.302711	0.338448	0.690458	0.575734	1.43128	1.41418	1.46418	1.48037	15.0509	16.4986	34.0753	26.9566	71.6951	70.7249	70.6486	70.7969
ENSMUSG00000109846	Gm45627	lincRNA	predicted gene 45627 [Source:MGI Symbol;Acc:MGI:5791463]	chr8	34658106	34659369	-	97.6078	1.04133	1.24782e-07	5.98664e-06	0.972112	5.7831e-06	5.30766	5.16577	5.20619	6.85358	11.0557	9.68611	13.6687	11.5929	61.6538	58.5824	59.9112	74.723	129.858	112.945	154.016	129.173
ENSMUSG00000093919	Gm20760	processed_pseudogene	predicted gene, 20760 [Source:MGI Symbol;Acc:MGI:5434116]	chr4	146932742	146933389	+	10.7767	6.10864	9.81827e-08	4.78448e-06	5.71388	5.90198e-06	0	0	0.188838	0	3.57197	3.37645	3.22431	3.2793	0	0	0.936112	0	23.1104	22.0381	19.6396	20.4895
ENSMUSG00000039145	Camk1d	protein_coding	calcium/calmodulin-dependent protein kinase ID [Source:MGI Symbol;Acc:MGI:2442190]	chr2	5293457	5714515	-	125.414	-1.11357	1.47097e-07	6.93217e-06	-1.03827	6.04256e-06	2.07729	1.94513	1.355	1.33613	0.692985	0.775045	0.675728	0.872713	217.997	200.136	141.144	132.043	73.2673	81.8119	68.818	88.0923
ENSMUSG00000069899	Gm12166	protein_coding	predicted gene 12166 [Source:MGI Symbol;Acc:MGI:3650635]	chr11	46051354	46052321	-	13.1503	4.3591	1.35439e-07	6.41526e-06	4.0371	6.22993e-06	0	0.25434	0	0.287405	2.53847	2.53771	3.52523	2.59236	0	2.02927	0	2.89506	23.6477	23.3383	30.6502	22.6417
ENSMUSG00000036552	Ermard	protein_coding	ER membrane associated RNA degradation [Source:MGI Symbol;Acc:MGI:1917317]	chr17	15041208	15090044	+	379.088	-1.33401	1.42492e-07	6.73219e-06	-1.23757	6.538e-06	41.0645	54.7983	56.328	88.912	14.7454	28.1071	22.7246	27.6378	382.165	500.013	519.576	778.42	138.1	262.608	205.016	246.81
ENSMUSG00000082361	Btc	protein_coding	betacellulin, epidermal growth factor family member [Source:MGI Symbol;Acc:MGI:99439]	chr5	91357261	91402994	-	207.643	-1.49	2.17995e-07	9.68864e-06	-1.37238	6.71496e-06	10.6105	11.4695	3.50895	5.33935	4.73968	4.81689	0.711014	1.77434	415.858	440.735	136.508	197.065	187.15	189.894	27.0435	66.8895
ENSMUSG00000022382	Wnt7b	protein_coding	wingless-type MMTV integration site family, member 7B [Source:MGI Symbol;Acc:MGI:98962]	chr15	85535437	85582473	-	36.9674	-1.84356	1.58259e-07	7.42062e-06	-1.70617	7.22089e-06	1.44889	1.70281	0.931697	0.928484	0.483011	0.238533	0.278338	0.35369	68.5106	78.9428	43.7287	41.3436	23.0097	11.345	12.7723	16.0864
ENSMUSG00000062300	Nectin2	protein_coding	nectin cell adhesion molecule 2 [Source:MGI Symbol;Acc:MGI:97822]	chr7	19716644	19750483	-	1264.36	0.936823	1.67968e-07	7.75862e-06	0.869747	7.22089e-06	34.9746	28.6546	36.035	25.2214	56.4438	73.012	58.2244	50.9533	987.047	792.872	1009.44	670.295	1604.85	2072.6	1594.65	1383.15
ENSMUSG00000025328	Padi3	protein_coding	peptidyl arginine deiminase, type III [Source:MGI Symbol;Acc:MGI:1338891]	chr4	140785365	140810648	-	22.5273	2.91411	2.14487e-07	9.57475e-06	2.68506	7.34118e-06	0.044846	0.14102	0.230153	0.064404	0.654312	0.627846	1.48871	0.821894	2.02144	6.23217	10.2972	2.73377	29.7133	28.4658	65.1209	35.6339
ENSMUSG00000031561	Tenm3	protein_coding	teneurin transmembrane protein 3 [Source:MGI Symbol;Acc:MGI:1345183]	chr8	48227682	48843951	-	3811.39	-0.645694	3.81424e-07	1.61736e-05	-0.604133	7.34118e-06	37.9598	42.3792	39.9695	42.7816	23.3534	31.4387	24.9907	23.7428	4422.57	4840.92	4622.21	4693.74	2741.16	3684.27	2825.57	2660.69
ENSMUSG00000037541	Shank2	protein_coding	SH3 and multiple ankyrin repeat domains 2 [Source:MGI Symbol;Acc:MGI:2671987]	chr7	144001928	144424494	+	88.2565	-1.35578	2.06571e-07	9.26581e-06	-1.25662	7.36095e-06	1.74788	1.64977	1.13782	0.774615	0.677358	0.497437	0.495626	0.346802	170.89	158.144	110.42	71.3188	66.7202	48.9192	47.0258	32.6138
ENSMUSG00000035109	Shc4	protein_coding	SHC (Src homology 2 domain containing) family, member 4 [Source:MGI Symbol;Acc:MGI:2655364]	chr2	125627447	125724148	-	1355.41	-0.674439	1.77912e-07	8.17738e-06	-0.635185	7.79157e-06	34.4012	37.7865	23.7067	26.227	23.1205	18.2743	15.1248	18.5138	1924.38	2072.37	1316.36	1381.61	1303.01	1028.28	821.107	996.194
ENSMUSG00000105558	Gm5855	processed_pseudogene	predicted gene 5855 [Source:MGI Symbol;Acc:MGI:3645472]	chr3	130929366	130930670	-	12.3196	-4.61806	1.33617e-07	6.34509e-06	-4.2798	7.81597e-06	1.81894	1.39871	0.992913	1.48097	0.15187	0.061157	0	0.061674	30.3215	23.6822	16.85	23.6927	2.20099	0.918252	0	0.890847
ENSMUSG00000097431	Gm26782	antisense	predicted gene, 26782 [Source:MGI Symbol;Acc:MGI:5477276]	chr14	50870324	50880603	+	61.1849	1.73675	2.22318e-07	9.85347e-06	1.60234	7.86415e-06	2.34647	4.22506	2.60471	2.16199	6.8431	7.4634	9.97482	12.8417	24.189	42.3103	26.6608	21.0159	71.1077	76.9532	100.299	126.943
ENSMUSG00000029716	Tfr2	protein_coding	transferrin receptor 2 [Source:MGI Symbol;Acc:MGI:1354956]	chr5	137569840	137587481	+	49.5839	-3.26852	1.72025e-07	7.92634e-06	-2.99845	8.25149e-06	1.71241	2.65568	1.90736	3.32824	0.121169	0.154526	0.762293	0.067187	65.154	99.0681	72.034	119.251	4.64469	5.91385	28.147	2.45887
ENSMUSG00000042133	Ppig	protein_coding	peptidyl-prolyl isomerase G (cyclophilin G) [Source:MGI Symbol;Acc:MGI:2445173]	chr2	69722545	69754012	+	826.505	0.505998	1.8477e-07	8.45082e-06	0.481683	8.25149e-06	27.2318	24.0351	28.3277	30.0951	36.7527	35.2327	39.0164	43.6235	693.86	600.142	716.495	721.865	943.432	902.859	964.63	1068.76
ENSMUSG00000042460	C1galt1	protein_coding	core 1 synthase, glycoprotein-N-acetylgalactosamine 3-beta-galactosyltransferase, 1 [Source:MGI Symbol;Acc:MGI:2151071]	chr6	7844842	7875687	+	1729.96	-0.72188	1.96079e-07	8.89075e-06	-0.677657	8.33248e-06	21.5046	29.0381	22.0775	21.4704	15.0569	17.0359	11.12	13.66	2006.27	2656.15	2044.47	1886.3	1415.24	1598.68	1006.79	1225.81
ENSMUSG00000045868	Gvin1	protein_coding	GTPase, very large interferon inducible 1 [Source:MGI Symbol;Acc:MGI:1921808]	chr7	106156556	106215326	-	320.959	8.44054	1.96299e-07	8.89075e-06	7.49688	8.35496e-06	0	0	0	0.143813	2.40859	2.31766	9.95464	4.37059	0	0	0	18.2903	331.952	318.787	1323.17	575.476
ENSMUSG00000057092	Fxyd3	protein_coding	FXYD domain-containing ion transport regulator 3 [Source:MGI Symbol;Acc:MGI:107497]	chr7	31068172	31076704	-	174.276	-1.86853	2.00507e-07	9.0593e-06	-1.71846	8.88955e-06	108.722	141.036	88.3375	59.8677	39.6134	55.7323	7.63093	20.6073	294.759	374.891	237.72	152.847	108.198	151.98	20.0761	53.7386
ENSMUSG00000052512	Nav2	protein_coding	neuron navigator 2 [Source:MGI Symbol;Acc:MGI:2183691]	chr7	48908716	49610090	+	967.262	-1.21112	2.10135e-07	9.40305e-06	-1.12264	8.9243e-06	11.705	14.4534	10.4068	7.62379	5.68179	7.17676	2.38048	4.37481	1441.22	1744.82	1271.87	883.974	704.814	888.835	284.445	518.119
ENSMUSG00000082154	Gm16464	processed_pseudogene	predicted gene 16464 [Source:MGI Symbol;Acc:MGI:3643716]	chr7	104501055	104502149	-	14.1759	5.32576	2.02269e-07	9.11678e-06	4.92668	8.92466e-06	0	0	0.190552	0	1.15577	2.27637	2.35004	2.54818	0	0	2.80834	0	15.4069	31.2206	31.01	32.9613
ENSMUSG00000026249	Serpine2	protein_coding	serine (or cysteine) peptidase inhibitor, clade E, member 2 [Source:MGI Symbol;Acc:MGI:101780]	chr1	79794197	79861180	-	31668.4	-0.567098	4.90103e-07	2.01396e-05	-0.539533	9.16208e-06	2092.07	2086.03	1172.1	1353.19	1329.3	1682.3	777.154	791.56	47655.2	46588.6	26501.5	29027.2	30506.3	38545.6	17179.8	17343.2
ENSMUSG00000114923	Gm49345	protein_coding	predicted gene, 49345 [Source:MGI Symbol;Acc:MGI:6121541]	chr13	67592159	67637769	-	9.70019	6.55703	1.66048e-07	7.68904e-06	7.45405	9.46953e-06	0	0	0	0	0.581582	0.418552	1.76741	0.624669	0	0	0	0	13.6112	9.9375	40.2802	13.7727
ENSMUSG00000024012	Mtch1	protein_coding	mitochondrial carrier 1 [Source:MGI Symbol;Acc:MGI:1929261]	chr17	29332072	29347934	-	5653.08	-0.465726	2.92884e-07	1.26792e-05	-0.443954	9.62737e-06	278.265	282.608	346.506	344.823	193.132	205.338	273.466	228.783	5962.59	5937.25	7369.82	6957.99	4169.3	4425.69	5686.64	4715.34
ENSMUSG00000057751	Megf6	protein_coding	multiple EGF-like-domains 6 [Source:MGI Symbol;Acc:MGI:1919351]	chr4	154170730	154275713	+	662.535	-1.3547	1.89176e-07	8.63117e-06	-1.25476	9.83661e-06	15.2422	11.222	28.446	14.4943	5.67718	4.9407	6.38332	9.89816	854.59	616.888	1583.08	765.28	320.683	278.635	347.323	533.799
ENSMUSG00000053475	Tnfaip6	protein_coding	tumor necrosis factor alpha induced protein 6 [Source:MGI Symbol;Acc:MGI:1195266]	chr2	52038009	52056686	+	7427.3	0.699548	4.68626e-07	1.92997e-05	0.659125	1.0368e-05	237.126	298.313	237.272	220.72	363.973	435.713	348.746	447.801	5531.66	6822.98	5494.04	4848.79	8554.14	10223.8	7895.13	10047.9
ENSMUSG00000036918	Ttc7	protein_coding	tetratricopeptide repeat domain 7 [Source:MGI Symbol;Acc:MGI:1920999]	chr17	87282886	87381769	+	1097.04	-1.58908	2.48303e-07	1.0953e-05	-1.46227	1.04887e-05	64.3548	75.3971	32.9665	14.6422	15.3233	16.1227	10.0631	13.1462	2364.61	2716.17	1202.32	506.636	567.234	595.869	358.826	464.612
ENSMUSG00000041117	Ccdc8	protein_coding	coiled-coil domain containing 8 [Source:MGI Symbol;Acc:MGI:3612184]	chr7	16992708	16997516	+	963.245	0.53133	2.57977e-07	1.12994e-05	0.503911	1.07494e-05	9.77268	9.11437	11.9167	13.636	14.8676	13.3658	18.5057	16.7146	711.545	650.638	861.223	934.949	1090.59	978.857	1307.59	1170.57
ENSMUSG00000002797	Ggct	protein_coding	gamma-glutamyl cyclotransferase [Source:MGI Symbol;Acc:MGI:95700]	chr6	54982580	54992950	-	310.865	-1.43466	2.60015e-07	1.13353e-05	-1.32387	1.07805e-05	63.8203	90.3864	23.4777	31.8224	33.4777	30.1398	5.15674	12.732	553.008	767.892	201.929	259.668	292.254	262.694	43.3635	106.116
ENSMUSG00000022895	Ets2	protein_coding	E26 avian leukemia oncogene 2, 3' domain [Source:MGI Symbol;Acc:MGI:95456]	chr16	95702075	95721051	+	3098.09	0.719639	3.33682e-07	1.42793e-05	0.68238	1.0814e-05	82.3586	74.9737	54.0435	75.3251	116.19	112.316	107.727	129.284	2760.77	2464.07	1798.18	2377.78	3923.94	3787.03	3504.45	4168.49
ENSMUSG00000048280	Zfp738	protein_coding	zinc finger protein 738 [Source:MGI Symbol;Acc:MGI:3040706]	chr13	67658685	67687071	-	203.476	-1.10544	2.5643e-07	1.12581e-05	-1.02564	1.10495e-05	2.09558	3.22734	3.47401	3.7572	1.39504	0.997577	1.96421	1.43192	189.665	287.81	312.807	321.171	127.805	90.7264	172.788	125.034
ENSMUSG00000095079	Igha	IG_C_gene	immunoglobulin heavy constant alpha [Source:MGI Symbol;Acc:MGI:96444]	chr12	113254830	113260236	-	27.2209	-4.97091	3.15195e-07	1.35819e-05	-4.53561	1.12646e-05	3.6588	2.80681	0.763479	8.70612	0	0.067185	0.470329	0.068161	49.9332	37.5567	10.3423	111.889	0	0.922272	6.22914	0.894747
ENSMUSG00000023224	Serping1	protein_coding	serine (or cysteine) peptidase inhibitor, clade G, member 1 [Source:MGI Symbol;Acc:MGI:894696]	chr2	84765387	84775444	-	43216.7	0.858225	6.31062e-07	2.49941e-05	0.797878	1.14947e-05	1360.97	1216.89	1354.18	1425.74	2114.86	3164.08	2452.49	1938.19	31796.2	27874.2	31403.2	31367.4	49778.3	74355	55604.5	43554.8
ENSMUSG00000030307	Slc6a11	protein_coding	solute carrier family 6 (neurotransmitter transporter, GABA), member 11 [Source:MGI Symbol;Acc:MGI:95630]	chr6	114131241	114249952	+	271.325	1.74611	2.04715e-07	9.20478e-06	1.61161	1.1614e-05	3.58642	3.34227	0.988735	0.920851	11.4881	6.9057	2.16463	5.93048	222.185	203.01	60.7998	53.7222	717.024	430.325	130.14	353.391
ENSMUSG00000022053	Ebf2	protein_coding	early B cell factor 2 [Source:MGI Symbol;Acc:MGI:894332]	chr14	67233292	67430918	+	4008.83	1.32648	3.63594e-07	1.54881e-05	1.22692	1.16466e-05	39.0948	29.9802	25.7782	40.7078	116.223	65.1005	55.6417	100.69	2691.53	2023.66	1761.58	2639.18	8061.29	4508.16	3717.54	6667.72
ENSMUSG00000030532	Hddc3	protein_coding	HD domain containing 3 [Source:MGI Symbol;Acc:MGI:1915945]	chr7	80343104	80350547	+	262.161	-0.9151	2.78471e-07	1.21116e-05	-0.852379	1.18603e-05	47.6518	34.3781	39.2168	51.1369	24.4797	20.691	20.9388	24.5206	387.19	273.998	317.039	391.452	201.078	169.476	164.998	192.059
ENSMUSG00000026579	F5	protein_coding	coagulation factor V [Source:MGI Symbol;Acc:MGI:88382]	chr1	164151838	164220277	+	338.226	-1.76447	2.18079e-07	9.68864e-06	-1.62782	1.22299e-05	3.31443	5.48834	6.95033	2.80193	1.01937	1.82328	1.12404	1.47012	380.03	616.984	791.015	302.537	117.753	210.28	125.073	162.134
ENSMUSG00000041329	Atp1b2	protein_coding	ATPase, Na+/K+ transporting, beta 2 polypeptide [Source:MGI Symbol;Acc:MGI:88109]	chr11	69599736	69605942	-	1703.39	0.712107	4.31648e-07	1.8016e-05	0.665918	1.22299e-05	28.5475	27.8271	25.9102	38.3613	51.2634	45.1219	52.3146	46.5827	1253.77	1198.23	1129.51	1586.55	2268.24	1993.3	2229.71	1967.83
ENSMUSG00000053522	Lgals7	protein_coding	lectin, galactose binding, soluble 7 [Source:MGI Symbol;Acc:MGI:1316742]	chr7	28863853	28866284	+	174.075	-1.83414	4.2918e-07	1.79532e-05	-1.68235	1.22299e-05	59.9511	47.5144	31.0944	36.9005	15.9719	8.60447	5.68011	17.5572	380.71	295.833	195.997	220.669	102.185	54.9613	35.005	107.242
ENSMUSG00000037012	Hk1	protein_coding	hexokinase 1 [Source:MGI Symbol;Acc:MGI:96103]	chr10	62268855	62379908	-	3837.22	-0.509644	6.88707e-07	2.7047e-05	-0.482027	1.23433e-05	97.0092	114.521	74.2969	79.6606	70.5964	79.6522	48.2575	56.8256	4875.63	5643.22	3706.45	3770.28	3574.64	4026.72	2353.74	2747.1
ENSMUSG00000072568	Lratd2	protein_coding	LRAT domain containing 1 [Source:MGI Symbol;Acc:MGI:3026924]	chr15	60818994	60853778	-	478.841	-0.97411	2.29164e-07	1.01328e-05	-0.907288	1.27927e-05	9.54982	8.62697	5.25545	6.56663	5.44361	5.35607	1.97013	3.0552	810.596	717.946	442.781	524.883	465.509	457.29	162.285	249.437
ENSMUSG00000026655	Fam107b	protein_coding	family with sequence similarity 107, member B [Source:MGI Symbol;Acc:MGI:1913790]	chr2	3570488	3782142	+	1115.37	1.40291	3.24451e-07	1.39163e-05	1.29627	1.28653e-05	17.6024	23.116	11.7689	13.4885	39.8499	56.9889	20.9878	52.0869	675.296	869.477	448.153	487.3	1540.21	2199.11	781.382	1922.04
ENSMUSG00000087396	4933407K13Rik	processed_transcript	RIKEN cDNA 4933407K13 gene [Source:MGI Symbol;Acc:MGI:1921646]	chrX	75706932	75764699	-	200.149	1.145	4.5305e-07	1.87829e-05	1.05691	1.29943e-05	4.49797	3.35718	4.98552	6.46173	11.9715	9.26342	11.6018	8.90478	119.984	87.8018	132.003	162.317	321.725	248.549	300.335	228.476
ENSMUSG00000027315	Spint1	protein_coding	serine protease inhibitor, Kunitz type 1 [Source:MGI Symbol;Acc:MGI:1338033]	chr2	119237362	119249527	+	37.4976	-2.17791	6.13849e-07	2.44162e-05	-1.9903	1.3163e-05	1.95334	2.63942	3.09906	1.19806	0.473205	0.716748	0.329587	0.42988	54.8836	72.7105	86.4301	31.6998	13.3951	20.2567	8.98692	11.6178
ENSMUSG00000022935	Grik1	protein_coding	glutamate receptor, ionotropic, kainate 1 [Source:MGI Symbol;Acc:MGI:95814]	chr16	87895900	88290265	-	73.3748	-2.60564	3.20833e-07	1.37928e-05	-2.36309	1.33856e-05	3.22694	2.43313	2.10274	2.11463	0.677958	1.21274	0.134674	0.153273	159.553	117.951	103.197	98.4602	33.7713	60.314	6.46207	7.28938
ENSMUSG00000052726	Kcnt2	protein_coding	potassium channel, subfamily T, member 2 [Source:MGI Symbol;Acc:MGI:3036273]	chr1	140246158	140612067	+	338.366	1.10903	1.62935e-07	7.5826e-06	1.03226	1.40425e-05	5.67252	3.99334	6.36895	9.72161	10.6269	13.1139	16.3839	13.6275	196.939	135.93	219.479	317.837	371.701	457.955	552.01	455.074
ENSMUSG00000016349	Eef1a2	protein_coding	eukaryotic translation elongation factor 1 alpha 2 [Source:MGI Symbol;Acc:MGI:1096317]	chr2	181147653	181157014	-	567.081	-3.70544	2.5616e-07	1.12581e-05	-3.38813	1.41061e-05	52.8135	56.0593	16.4482	17.9997	4.51109	7.47786	0.10906	1.67535	1547.41	1610.39	478.353	496.634	133.16	220.381	3.101	47.2149
ENSMUSG00000021070	Bdkrb2	protein_coding	bradykinin receptor, beta 2 [Source:MGI Symbol;Acc:MGI:102845]	chr12	105563226	105595237	+	666.011	-1.14221	2.90549e-07	1.26074e-05	-1.05739	1.42403e-05	20.0103	19.6858	14.087	10.6567	10.4848	11.5543	3.35142	5.63189	1132	1091.88	791.015	567.712	597.568	657.469	183.992	306.451
ENSMUSG00000055360	Prl2c5	protein_coding	prolactin family 2, subfamily c, member 5 [Source:MGI Symbol;Acc:MGI:1858413]	chr13	13182715	13191923	+	32.2559	-2.63221	3.53957e-07	1.51122e-05	-2.41628	1.46349e-05	3.8365	2.97055	9.47527	5.39474	0.599047	0.745952	0.384439	1.68725	40.1361	30.7653	99.4201	53.2603	6.05738	7.54724	3.77593	17.0847
ENSMUSG00000066189	Cacng3	protein_coding	calcium channel, voltage-dependent, gamma subunit 3 [Source:MGI Symbol;Acc:MGI:1859165]	chr7	122670492	122769393	+	227.632	-2.46291	5.62328e-07	2.2756e-05	-2.22378	1.58755e-05	15.2579	15.0871	4.71852	5.32207	3.93503	6.81933	0.131939	0.711297	540.771	524.264	165.995	177.628	140.508	243.107	4.53804	24.2484
ENSMUSG00000037095	Lrg1	protein_coding	leucine-rich alpha-2-glycoprotein 1 [Source:MGI Symbol;Acc:MGI:1924155]	chr17	56119678	56122001	-	251.704	-0.955954	3.97565e-07	1.68197e-05	-0.886731	1.63644e-05	12.6164	14.0142	21.761	25.936	8.854	6.95565	12.2596	8.95852	233.476	254.272	399.72	451.983	165.074	129.474	220.171	159.462
ENSMUSG00000051048	P4ha3	protein_coding	procollagen-proline, 2-oxoglutarate 4-dioxygenase (proline 4-hydroxylase), alpha polypeptide III [Source:MGI Symbol;Acc:MGI:2444049]	chr7	100285520	100319699	+	389.609	-1.9461	3.03175e-07	1.30942e-05	-1.78479	1.65087e-05	10.301	17.8633	27.0086	21.6983	1.1985	3.83054	10.8848	6.95673	329.734	560.623	858.139	654.068	38.6507	123.334	338.13	214.192
ENSMUSG00000024283	Wac	protein_coding	WW domain containing adaptor with coiled-coil [Source:MGI Symbol;Acc:MGI:2387357]	chr18	7868832	7929028	+	2789.43	0.400535	4.25858e-07	1.78544e-05	0.383896	1.6646e-05	120.019	112.689	117.095	120.273	141.733	144.443	168.244	162.815	2507.84	2308.65	2428.61	2366.64	2983.72	3035.87	3411.69	3272.45
ENSMUSG00000042644	Itpr3	protein_coding	inositol 1,4,5-triphosphate receptor 3 [Source:MGI Symbol;Acc:MGI:96624]	chr17	27057304	27122223	+	3534.59	-0.839417	6.28945e-07	2.49633e-05	-0.778764	1.72015e-05	34.6663	36.9634	27.6441	39.1741	22.0709	21.4805	13.4622	20.18	4633.58	4844	3667.59	4930.82	2972.08	2887.94	1746.23	2594.44
ENSMUSG00000006651	Aplp1	protein_coding	amyloid beta (A4) precursor-like protein 1 [Source:MGI Symbol;Acc:MGI:88046]	chr7	30434982	30445535	-	1087.31	-1.02817	4.46822e-07	1.8566e-05	-0.951985	1.72069e-05	53.0672	70.5323	24.117	28.2474	30.6122	35.9497	8.22893	14.6259	1763.1	2297.54	795.322	883.77	1024.65	1201.38	265.32	467.398
ENSMUSG00000039278	Pcsk1n	protein_coding	proprotein convertase subtilisin/kexin type 1 inhibitor [Source:MGI Symbol;Acc:MGI:1353431]	chrX	7919822	7924410	+	48.4628	3.04409	5.41046e-07	2.20016e-05	2.77578	1.73602e-05	0.260495	0.532437	0.09115	0.155876	5.6658	4.76454	0.171575	0.835465	8.08574	16.2036	2.80834	4.55628	177.18	148.757	5.16833	24.9437
ENSMUSG00000051950	B3glct	protein_coding	beta-3-glucosyltransferase [Source:MGI Symbol;Acc:MGI:2685903]	chr5	149678230	149762599	+	1048.13	0.479653	4.60067e-07	1.89893e-05	0.456231	1.76388e-05	12.0858	13.2116	14.4406	14.2022	18.6664	18.8023	18.7474	18.2857	802.712	860.328	952.005	888.283	1249.04	1256.12	1208.37	1168.18
ENSMUSG00000026259	Ngef	protein_coding	neuronal guanine nucleotide exchange factor [Source:MGI Symbol;Acc:MGI:1858414]	chr1	87476834	87573870	-	271.64	-1.13755	4.55333e-07	1.88356e-05	-1.05053	1.76726e-05	13.0998	15.5695	6.41535	7.24203	3.90965	6.54619	3.38839	4.24228	478.889	558.045	232.789	249.312	143.993	240.711	120.21	149.17
ENSMUSG00000044749	Abca6	protein_coding	ATP-binding cassette, sub-family A (ABC1), member 6 [Source:MGI Symbol;Acc:MGI:1923434]	chr11	110176820	110251776	-	1696.77	1.22113	4.08155e-07	1.71508e-05	1.12831	1.77077e-05	13.8763	12.9165	12.9901	20.5899	44.6602	21.291	35.6946	36.9482	963.908	879.693	895.664	1346.88	3125.46	1487.62	2406.24	2468.7
ENSMUSG00000043089	Mmp1a	polymorphic_pseudogene	matrix metallopeptidase 1a (interstitial collagenase) [Source:MGI Symbol;Acc:MGI:1933846]	chr9	7464141	7476869	+	3933.26	-3.05013	8.94283e-07	3.41829e-05	-2.7616	1.83101e-05	364.25	423.559	66.7776	127.18	70.4854	65.7295	2.03713	13.9325	10251.1	11687.4	1865.05	3370.53	1998.63	1860.74	55.7419	376.945
ENSMUSG00000026413	Pkp1	protein_coding	plakophilin 1 [Source:MGI Symbol;Acc:MGI:1328359]	chr1	135871395	135919207	-	97.0233	-1.6731	5.80447e-07	2.3396e-05	-1.53001	1.84207e-05	1.89042	2.35977	2.07283	2.5776	0.557201	0.33632	0.739527	1.34489	126.495	154.814	137.673	162.422	37.5631	22.6363	48.0227	86.5595
ENSMUSG00000061259	Tmprss11d	protein_coding	transmembrane protease, serine 11d [Source:MGI Symbol;Acc:MGI:2385221]	chr5	86302217	86373420	-	14.2804	-3.6429	5.5624e-07	2.25586e-05	-3.33736	1.8577e-05	1.23162	0.969551	0.191538	0.294793	0.110923	0.139222	0	0	48.5144	37.393	7.4889	10.9351	4.40198	5.50951	0	0
ENSMUSG00000022054	Nefm	protein_coding	neurofilament, medium polypeptide [Source:MGI Symbol;Acc:MGI:97314]	chr14	68082590	68124846	-	862.802	-2.12922	4.04781e-07	1.70862e-05	-1.94063	1.88087e-05	36.0719	44.4684	11.8514	19.0837	13.3497	12.4727	0.778444	4.11771	1776.97	2147.76	579.496	885.29	662.546	618.029	37.2147	195.11
ENSMUSG00000110051	Gm45322	lincRNA	predicted gene 45322 [Source:MGI Symbol;Acc:MGI:5791158]	chr8	49838068	49839428	+	174.243	0.768545	6.74818e-07	2.65576e-05	0.71624	1.88087e-05	7.24789	7.34634	6.75538	8.31775	12.259	10.7293	14.3081	12.934	128.361	128.383	118.886	139.422	218.998	191.915	247.046	220.93
ENSMUSG00000061397	Krt79	protein_coding	keratin 79 [Source:MGI Symbol;Acc:MGI:2385030]	chr15	101929332	101940324	-	135.166	-1.91697	5.10734e-07	2.09412e-05	-1.75422	1.92425e-05	7.90124	5.50776	7.97025	8.15311	2.18415	0.556894	2.41854	3.01326	231.563	158.26	231.854	225.013	64.4892	16.4165	68.7863	84.9419
ENSMUSG00000027849	Syt6	protein_coding	synaptotagmin VI [Source:MGI Symbol;Acc:MGI:1859544]	chr3	103575231	103645569	+	174.913	-1.92174	5.15507e-07	2.10904e-05	-1.76011	2.05301e-05	5.51291	8.01005	2.90247	2.42732	1.23785	2.87679	0.289686	0.909279	323.726	461.164	169.174	134.225	73.2313	169.918	16.5082	51.3577
ENSMUSG00000069939	Gm12070	processed_pseudogene	predicted gene 12070 [Source:MGI Symbol;Acc:MGI:3650751]	chr11	26786633	26787634	+	8.73141	-6.37498	3.77963e-07	1.60634e-05	-7.34502	2.11962e-05	0.901298	0.398469	2.82073	1.77483	0	0	0	0	11.1179	4.98573	33.7	20.0476	0	0	0	0
ENSMUSG00000031523	Dlc1	protein_coding	deleted in liver cancer 1 [Source:MGI Symbol;Acc:MGI:1354949]	chr8	36567751	36953143	-	5618.75	0.654951	1.05827e-06	3.99588e-05	0.612202	2.12569e-05	69.9794	79.1277	62.4144	74.7848	131.596	94.9375	102.994	116.858	4366.66	4840.96	3865.75	4394.44	8272.83	5958.71	6236.86	7013.75
ENSMUSG00000062591	Tubb4a	protein_coding	tubulin, beta 4A class IVA [Source:MGI Symbol;Acc:MGI:107848]	chr17	57080066	57087782	-	173.614	0.903516	6.03064e-07	2.4142e-05	0.836186	2.12569e-05	4.03024	4.2244	4.23815	3.12363	7.46689	7.80046	6.00004	7.73793	127.35	130.875	132.928	92.9481	237.707	247.928	183.992	235.184
ENSMUSG00000007594	Hapln4	protein_coding	hyaluronan and proteoglycan link protein 4 [Source:MGI Symbol;Acc:MGI:2679531]	chr8	70083457	70090862	+	110.299	-1.31855	6.08469e-07	2.43061e-05	-1.21133	2.14015e-05	4.22381	6.18987	1.65748	2.10987	2.48729	2.66388	0.615897	0.511961	184.507	265.102	71.8664	86.791	109.463	117.046	26.109	21.5108
ENSMUSG00000030272	Camk1	protein_coding	calcium/calmodulin-dependent protein kinase I [Source:MGI Symbol;Acc:MGI:1098535]	chr6	113334124	113343984	-	1109.52	0.372099	5.84166e-07	2.34865e-05	0.355805	2.23511e-05	50.5941	50.8267	45.6961	48.8866	64.8863	62.6033	60.4844	63.5293	1020.72	1005.36	915.07	928.768	1318.84	1270.4	1184.2	1232.8
ENSMUSG00000063236	1110038F14Rik	protein_coding	RIKEN cDNA 1110038F14 gene [Source:MGI Symbol;Acc:MGI:2152337]	chr15	76948506	76950979	+	364.933	0.561902	4.34158e-07	1.80802e-05	0.534533	2.26308e-05	19.3969	19.2864	22.5238	23.9373	31.1995	27.7349	33.1145	32.5553	274.916	268.006	316.869	319.489	445.501	395.395	455.473	443.816
ENSMUSG00000032368	Zic1	protein_coding	zinc finger protein of the cerebellum 1 [Source:MGI Symbol;Acc:MGI:106683]	chr9	91358058	91365810	-	1283.18	-0.44528	5.96555e-07	2.39329e-05	-0.424081	2.27278e-05	62.633	62.1733	83.3191	76.133	45.1037	43.2119	60.5359	59.2413	1332.22	1296.58	1759.08	1524.95	966.531	924.508	1249.57	1212.02
ENSMUSG00000001918	Slc1a5	protein_coding	solute carrier family 1 (neutral amino acid transporter), member 5 [Source:MGI Symbol;Acc:MGI:105305]	chr7	16781340	16798274	+	1786.85	0.658284	8.76571e-07	3.35749e-05	0.616266	2.29539e-05	60.8571	58.9299	56.3444	63.855	83.5108	96.5055	81.7665	114.192	1437.71	1364.96	1321.24	1420.59	1987.63	2293.24	1874.62	2594.84
ENSMUSG00000028883	Sema3a	protein_coding	sema domain, immunoglobulin domain (Ig), short basic domain, secreted, (semaphorin) 3A [Source:MGI Symbol;Acc:MGI:107558]	chr5	13125414	13602565	+	668.098	-1.13922	5.26089e-07	2.14762e-05	-1.05196	2.38745e-05	19.809	23.0558	9.08232	9.07579	6.1138	13.0664	4.04168	4.19949	1213.75	1384.52	552.643	523.706	377.09	805.248	240.327	247.499
ENSMUSG00000039126	Prune2	protein_coding	prune homolog 2 [Source:MGI Symbol;Acc:MGI:1925004]	chr19	16956118	17223932	+	116.859	-1.63162	4.06659e-07	1.71266e-05	-1.49924	2.45353e-05	2.41648	3.37414	2.48395	1.45291	1.08346	1.3695	0.340968	0.562962	175.126	239.747	178.681	99.1554	79.1063	99.8306	23.9805	39.2427
ENSMUSG00000015968	Cacna1d	protein_coding	calcium channel, voltage-dependent, L type, alpha 1D subunit [Source:MGI Symbol;Acc:MGI:88293]	chr14	30039939	30491455	-	78.4793	-1.13804	7.50803e-07	2.93617e-05	-1.04816	2.60169e-05	1.89272	1.80297	1.39862	1.65814	0.899898	0.635124	0.665977	0.826569	123.822	115.645	90.8199	102.151	59.3111	41.7931	42.281	52.0119
ENSMUSG00000054342	Kcnn4	protein_coding	potassium intermediate/small conductance calcium-activated channel, subfamily N, member 4 [Source:MGI Symbol;Acc:MGI:1277957]	chr7	24370263	24386690	+	1705.2	-1.70599	6.11122e-07	2.43598e-05	-1.55867	2.66634e-05	124.993	133.948	60.0651	64.1075	57.8404	51.4238	6.13322	21.0143	3327.19	3495.86	1587.03	1606.99	1551.16	1376.87	158.437	538.048
ENSMUSG00000030223	Ptpro	protein_coding	protein tyrosine phosphatase, receptor type, O [Source:MGI Symbol;Acc:MGI:1097152]	chr6	137252319	137463233	+	21.2151	-2.59764	6.93982e-07	2.71968e-05	-2.37085	2.68815e-05	1.99623	3.09186	0.482509	0.958247	0.50927	0.277283	0.209117	0.119945	45.0581	68.4235	10.8103	20.3681	11.5809	6.29537	4.58065	2.60408
ENSMUSG00000034220	Gpc1	protein_coding	glypican 1 [Source:MGI Symbol;Acc:MGI:1194891]	chr1	92831645	92860779	+	11380.7	-1.01666	1.05116e-06	3.97711e-05	-0.942676	2.71788e-05	281.736	363.803	207.159	174.739	164.369	201.258	59.7498	102.754	16727.5	21177.7	12208.5	9769.87	9831.93	12019.2	3442.7	5868.13
ENSMUSG00000048616	Nog	protein_coding	noggin [Source:MGI Symbol;Acc:MGI:104327]	chr11	89300638	89302332	-	64.706	-1.86033	9.34043e-07	3.55567e-05	-1.69729	2.83994e-05	6.04111	3.79928	5.47357	2.55662	0.804289	1.42343	1.33786	1.32377	139.479	86.0039	125.439	55.5866	18.7084	33.0571	29.9763	29.398
ENSMUSG00000029155	Spata18	protein_coding	spermatogenesis associated 18 [Source:MGI Symbol;Acc:MGI:1920722]	chr5	73651379	73679512	+	88.4233	3.53597	8.42657e-07	3.24092e-05	3.23285	2.88944e-05	0.951884	0.505701	0.20497	0.594127	13.4237	2.14942	1.03623	8.86765	24.5465	12.7856	5.24644	14.4277	348.745	55.7521	25.9321	219.951
ENSMUSG00000031304	Il2rg	protein_coding	interleukin 2 receptor, gamma chain [Source:MGI Symbol;Acc:MGI:96551]	chrX	101264378	101268255	-	200.394	-0.90686	1.12156e-06	4.20923e-05	-0.836758	2.99678e-05	16.0313	13.3789	12.8275	11.0425	6.27111	7.07688	6.5856	8.22395	321.462	262.989	254.894	208.59	126.359	142.503	127.944	158.41
ENSMUSG00000048521	Cxcr6	protein_coding	chemokine (C-X-C motif) receptor 6 [Source:MGI Symbol;Acc:MGI:1934582]	chr9	123806475	123811760	+	14.9557	-4.46687	7.89357e-07	3.07403e-05	-4.07618	3.02574e-05	1.71804	1.96888	0.143363	0.588393	0.124536	0.034693	0	0.035197	45.2862	50.8834	3.75093	14.6053	3.30719	0.919841	0	0.892388
ENSMUSG00000040569	Slc26a7	protein_coding	solute carrier family 26, member 7 [Source:MGI Symbol;Acc:MGI:2384791]	chr4	14502430	14621805	-	113.132	-2.4601	8.21393e-07	3.19211e-05	-2.21927	3.14199e-05	2.76195	3.40595	7.03941	4.22145	1.0055	1.0776	0.217114	0.8865	123.6	149.44	312.686	177.9	45.3333	48.5059	9.42902	38.1587
ENSMUSG00000042662	Dusp15	protein_coding	dual specificity phosphatase-like 15 [Source:MGI Symbol;Acc:MGI:1934928]	chr2	152940997	152951698	-	101.855	-1.56669	8.32253e-07	3.22059e-05	-1.4385	3.17693e-05	9.66051	9.42229	4.08111	5.52774	4.95671	2.74108	0.829993	1.78908	204.823	195.866	85.8869	110.367	105.878	58.4571	17.0777	36.4855
ENSMUSG00000066687	Zbtb16	protein_coding	zinc finger and BTB domain containing 16 [Source:MGI Symbol;Acc:MGI:103222]	chr9	48654297	48836222	-	162.639	1.86651	1.23079e-06	4.56398e-05	1.69989	3.20855e-05	0.822189	0.278219	1.90547	1.51202	3.39763	1.4016	4.63348	5.92554	55.0296	18.2573	126.589	95.3378	229.104	94.3593	300.96	381.475
ENSMUSG00000041420	Meis3	protein_coding	Meis homeobox 3 [Source:MGI Symbol;Acc:MGI:108519]	chr7	16175090	16186504	+	633.27	-0.938824	6.40039e-07	2.52958e-05	-0.870015	3.2243e-05	47.4337	42.9867	50.2777	49.1809	25.3579	21.5365	32.6607	18.9221	849.426	754.738	893.685	829.367	457.492	387.927	567.597	325.927
ENSMUSG00000063727	Tnfrsf11b	protein_coding	tumor necrosis factor receptor superfamily, member 11b (osteoprotegerin) [Source:MGI Symbol;Acc:MGI:109587]	chr15	54250619	54278484	-	1288.25	-1.29324	8.75183e-07	3.35749e-05	-1.18699	3.2243e-05	46.5204	35.5174	66.5608	33.1685	13.4214	22.0997	17.943	20.2081	1908.23	1428.41	2710.04	1281.23	554.649	911.824	714.263	797.308
ENSMUSG00000041797	Abca9	protein_coding	ATP-binding cassette, sub-family A (ABC1), member 9 [Source:MGI Symbol;Acc:MGI:2386796]	chr11	110100749	110168196	-	7104.18	0.849504	1.71558e-06	6.13555e-05	0.784392	3.29576e-05	46.1722	42.3288	51.1984	74.3118	100.361	63.4994	111.245	104.502	4509.36	4053.16	4963.19	6834.46	9874.9	6237.93	10543.6	9816.83
ENSMUSG00000034898	Filip1	protein_coding	filamin A interacting protein 1 [Source:MGI Symbol;Acc:MGI:1917848]	chr9	79805094	80012851	-	395.143	1.2995	5.41323e-07	2.20016e-05	1.20044	3.3028e-05	3.45529	3.36771	3.51117	5.49289	12.2897	8.34833	6.52971	11.183	204.978	195.876	206.749	306.856	734.509	498.147	375.917	638.108
ENSMUSG00000108106	Gm5886	transcribed_unprocessed_pseudogene	predicted gene 5886 [Source:MGI Symbol;Acc:MGI:3648674]	chr6	133763999	133767404	-	53.315	2.45737	1.71185e-06	6.13555e-05	2.2254	3.30972e-05	6.26752	2.6911	1.3561	2.66393	26.3475	12.1137	7.36454	20.9333	33.9288	14.2832	7.28673	13.5802	143.696	65.9608	38.6896	109.095
ENSMUSG00000020181	Nav3	protein_coding	neuron navigator 3 [Source:MGI Symbol;Acc:MGI:2183703]	chr10	109681259	110456204	-	1912.26	-0.689402	8.32778e-07	3.22059e-05	-0.651655	3.35247e-05	17.3571	23.6264	16.6604	19.8757	13.2315	13.8085	9.4268	11.447	2156.09	2877.47	2054.21	2325	1655.89	1725.32	1136.39	1367.71
ENSMUSG00000020387	Jade2	protein_coding	jade family PHD finger 2 [Source:MGI Symbol;Acc:MGI:1924151]	chr11	51813455	51857653	-	816.136	-0.423586	9.28745e-07	3.54275e-05	-0.403642	3.35247e-05	9.83029	9.59093	9.80613	11.0172	6.93093	7.29459	8.01508	7.5292	934.487	893.906	925.283	986.258	663.789	697.5	739.42	688.444
ENSMUSG00000032502	Stac	protein_coding	src homology three (SH3) and cysteine rich domain [Source:MGI Symbol;Acc:MGI:1201400]	chr9	111561437	111690348	-	28.8407	-1.89594	8.34228e-07	3.22059e-05	-1.73174	3.35247e-05	1.50652	1.36051	1.46531	0.88566	0.285645	0.453576	0.301393	0.33907	53.5456	47.4104	51.6949	29.6434	10.2284	16.2157	10.3958	11.5918
ENSMUSG00000071230	Npw	protein_coding	neuropeptide W [Source:MGI Symbol;Acc:MGI:2685781]	chr17	24657330	24658457	-	13.1172	-3.58136	1.07709e-06	4.05872e-05	-3.25747	3.54495e-05	3.57997	6.5497	2.88495	2.96012	0.351732	0.146978	0.171487	0.596454	22.2358	39.8859	17.7861	17.3139	2.20099	0.918252	1.03367	3.56339
ENSMUSG00000026473	Glul	protein_coding	glutamate-ammonia ligase (glutamine synthetase) [Source:MGI Symbol;Acc:MGI:95739]	chr1	153899944	153909723	+	4353.16	0.452658	1.39032e-06	5.11479e-05	0.429286	3.8934e-05	127.704	121.095	105.854	130.677	162.706	173.143	151.604	170.88	3956.36	3678.31	3254.75	3812.43	5078.7	5395.03	4557.6	5092.1
ENSMUSG00000059456	Ptk2b	protein_coding	PTK2 protein tyrosine kinase 2 beta [Source:MGI Symbol;Acc:MGI:104908]	chr14	66153257	66281052	-	660.796	-0.762703	1.11222e-06	4.18261e-05	-0.711852	3.97769e-05	17.7415	19.0269	9.71519	13.5544	11.4806	11.5108	5.29182	7.33511	996.272	1047.56	541.513	716.77	649.507	650.173	288.382	396.193
ENSMUSG00000060275	Nrg2	protein_coding	neuregulin 2 [Source:MGI Symbol;Acc:MGI:1098246]	chr18	36017652	36197380	-	104.594	-2.99993	1.2261e-06	4.56398e-05	-2.70888	4.05987e-05	3.42061	8.07549	14.4636	1.6944	0.59603	0.346265	1.89534	1.13188	91.834	212.565	385.431	42.8378	16.1213	9.3507	49.3814	29.2289
ENSMUSG00000035095	Fam167a	protein_coding	family with sequence similarity 167, member A [Source:MGI Symbol;Acc:MGI:3606565]	chr14	63436394	63465498	+	143.52	-1.28669	1.22974e-06	4.56398e-05	-1.17767	4.06371e-05	3.59263	3.1592	3.63412	2.66343	1.40878	1.43582	0.787366	1.68975	228.422	196.936	229.347	159.47	90.2405	91.8252	48.5823	103.338
ENSMUSG00000023064	Sncg	protein_coding	synuclein, gamma [Source:MGI Symbol;Acc:MGI:1298397]	chr14	34370274	34374789	-	242.446	-1.05003	1.60591e-06	5.79341e-05	-0.963003	4.06852e-05	48.1838	46.3458	21.9414	19.7995	24.9596	24.7472	5.97388	12.0243	463.919	437.498	209.689	179.517	242.109	239.664	55.8179	111.356
ENSMUSG00000040723	Rcsd1	protein_coding	RCSD domain containing 1 [Source:MGI Symbol;Acc:MGI:2676394]	chr1	165646516	165709757	-	660.243	1.50177	9.52202e-07	3.61739e-05	1.37529	4.08692e-05	14.1838	11.2283	5.29398	13.6707	46.4548	23.8502	24.0077	29.6657	451.424	350.373	167.242	409.729	1489.56	763.522	741.936	908.158
ENSMUSG00000050711	Scg2	protein_coding	secretogranin II [Source:MGI Symbol;Acc:MGI:103033]	chr1	79434669	79440120	-	640.376	-2.23097	1.17859e-06	4.40237e-05	-2.02089	4.17283e-05	47.8352	49.2023	12.7195	8.914	10.064	17.6338	0.40771	2.94378	1653.59	1667.6	436.437	290.179	350.498	613.144	13.6776	97.8811
ENSMUSG00000078862	Gm14326	protein_coding	predicted gene 14326 [Source:MGI Symbol;Acc:MGI:3709298]	chr2	177935993	177957297	-	131.03	-1.05765	1.15516e-06	4.32661e-05	-0.97257	4.2508e-05	10.7895	13.9473	12.1034	12.4886	4.75176	6.64651	7.22102	4.86834	157.873	201.094	176.401	172.959	70.1721	98.37	102.596	68.7725
ENSMUSG00000041957	Pkp2	protein_coding	plakophilin 2 [Source:MGI Symbol;Acc:MGI:1914701]	chr16	16213318	16272712	+	103.07	-1.88128	1.18012e-06	4.40237e-05	-1.70973	4.33397e-05	4.24318	5.54802	3.02717	2.4291	1.86211	1.64823	0.19995	0.862993	179.121	229.624	126.842	96.5637	79.1941	69.9858	8.19131	35.0409
ENSMUSG00000053797	Krt16	protein_coding	keratin 16 [Source:MGI Symbol;Acc:MGI:96690]	chr11	100246091	100248902	-	82.3181	-2.2672	7.64162e-07	2.98215e-05	-2.06888	4.33495e-05	6.0518	10.0611	4.08012	6.46383	1.82462	1.18611	0.376227	2.01234	127.35	206.908	85.1862	127.576	38.5173	24.7928	7.23566	40.979
ENSMUSG00000075273	Ttc30b	protein_coding	tetratricopeptide repeat domain 30B [Source:MGI Symbol;Acc:MGI:1919671]	chr2	75935849	75938585	-	207.007	0.828754	1.33398e-06	4.93678e-05	0.766543	4.34682e-05	3.79982	3.34234	3.80921	4.44415	7.4719	5.65898	7.62781	6.32085	150.597	129.629	149.778	165.849	299.334	225.89	293.561	241.42
ENSMUSG00000038400	Pmepa1	protein_coding	prostate transmembrane protein, androgen induced 1 [Source:MGI Symbol;Acc:MGI:1929600]	chr2	173224458	173276533	-	4880.31	-0.868355	1.59269e-06	5.76806e-05	-0.799367	4.36275e-05	192.281	185.519	189.785	159.283	68.239	99.0131	120.821	112.606	6784.86	6418.25	6647.18	5292.82	2425.88	3514.25	4137.37	3821.91
ENSMUSG00000032839	Trpc1	protein_coding	transient receptor potential cation channel, subfamily C, member 1 [Source:MGI Symbol;Acc:MGI:109528]	chr9	95705082	95750375	-	349.448	0.597788	5.80658e-07	2.3396e-05	0.562633	4.38008e-05	4.5756	5.12119	5.28853	5.31205	7.65177	6.47384	8.00835	8.38922	256.29	281.242	294.029	280.194	431.796	364.739	435.315	451.98
ENSMUSG00000059900	Tmem40	protein_coding	transmembrane protein 40 [Source:MGI Symbol;Acc:MGI:2137870]	chr6	115729131	115762410	-	38.0594	-2.57369	1.60212e-06	5.79097e-05	-2.31573	4.59203e-05	5.45832	6.85869	3.14079	3.65158	0.988375	2.35354	0.103024	0.539583	73.1442	90.1128	41.7763	46.0801	13.3436	31.7233	1.33979	6.95491
ENSMUSG00000058587	Tmod3	protein_coding	tropomodulin 3 [Source:MGI Symbol;Acc:MGI:1355315]	chr9	75497707	75559657	-	3715.18	0.443981	2.99304e-06	0.000100388	0.416933	4.61304e-05	108.268	108.663	96.3594	106.748	127.97	133.525	152.617	153.827	3316.45	3263.48	2929.8	3079.25	3949.23	4114.07	4536.83	4532.31
ENSMUSG00000026817	Ak1	protein_coding	adenylate kinase 1 [Source:MGI Symbol;Acc:MGI:87977]	chr2	32621758	32635058	+	1710.08	-0.518308	1.34627e-06	4.9724e-05	-0.488725	4.64578e-05	84.4903	85.7753	59.243	59.9435	60.7608	67.5117	35.0649	40.6819	2377.75	2366.72	1654.88	1588.6	1722.72	1911.06	957.652	1101.22
ENSMUSG00000027661	Slc2a10	protein_coding	solute carrier family 2 (facilitated glucose transporter), member 10 [Source:MGI Symbol;Acc:MGI:2156687]	chr2	165503787	165519917	+	575.18	0.582015	8.35642e-07	3.22059e-05	0.547397	4.64578e-05	10.0666	8.62648	7.63639	9.8034	13.9731	14.1418	12.8741	12.6925	524.344	440.548	394.814	480.865	733.261	740.927	650.773	635.908
ENSMUSG00000030123	Plxnd1	protein_coding	plexin D1 [Source:MGI Symbol;Acc:MGI:2154244]	chr6	115954811	115995005	-	5230.64	0.637249	1.71723e-06	6.13555e-05	0.59377	4.64857e-05	57.0136	53.1843	51.3178	62.7131	105.043	78.4865	79.1953	83.5692	4251.42	3888.32	3798.34	4403.77	7891.4	5886.89	5731	5993.96
ENSMUSG00000029436	Mmp17	protein_coding	matrix metallopeptidase 17 [Source:MGI Symbol;Acc:MGI:1346076]	chr5	129584169	129611099	+	613.164	-0.659411	1.37542e-06	5.06999e-05	-0.611876	4.75536e-05	7.91638	8.6409	8.11343	7.20143	5.1755	4.14921	5.36001	5.38358	761.554	814.999	774.726	652.385	501.601	401.507	500.397	498.147
ENSMUSG00000041836	Ptpre	protein_coding	protein tyrosine phosphatase, receptor type, E [Source:MGI Symbol;Acc:MGI:97813]	chr7	135537481	135686293	+	270.605	-0.867059	6.4634e-07	2.54907e-05	-0.804021	4.80888e-05	5.36113	5.36565	4.77106	4.80933	3.53468	3.64194	1.94009	2.25145	372.474	365.499	329.022	314.656	247.413	254.512	130.809	150.458
ENSMUSG00000026676	Ccdc3	protein_coding	coiled-coil domain containing 3 [Source:MGI Symbol;Acc:MGI:1921436]	chr2	5137776	5230878	+	1277.33	-1.27546	1.43509e-06	5.23808e-05	-1.16479	4.882e-05	48.9983	53.6718	38.4987	50.291	12.5464	23.6161	27.6091	14.5193	1894.08	2034.18	1477.18	1830.71	488.619	918.252	1035.73	539.853
ENSMUSG00000027074	Slc43a3	protein_coding	solute carrier family 43, member 3 [Source:MGI Symbol;Acc:MGI:1931054]	chr2	84936579	84958509	+	1562.58	-0.503157	1.40611e-06	5.14238e-05	-0.474854	4.882e-05	57.6477	65.1916	60.7618	53.2637	40.3378	44.917	39.1434	41.4169	1821.26	2019.32	1905.42	1584.65	1283.91	1427.37	1200.12	1258.58
ENSMUSG00000047904	Sstr2	protein_coding	somatostatin receptor 2 [Source:MGI Symbol;Acc:MGI:98328]	chr11	113619342	113626028	+	69.8626	-2.77133	1.73654e-06	6.16902e-05	-2.5072	4.89032e-05	8.26764	4.10368	2.29106	2.12534	1.01782	0.486074	0.035445	0.739705	245.436	119.441	67.5094	59.4153	30.441	14.5143	1.02116	21.1217
ENSMUSG00000022265	Ank	protein_coding	progressive ankylosis [Source:MGI Symbol;Acc:MGI:3045421]	chr15	27466677	27594909	+	6491.55	-0.976458	2.064e-06	7.195e-05	-0.895408	4.92297e-05	214.92	269.986	112.428	138.113	123.523	112.319	44.3597	86.328	10288.9	12672.4	5342.42	6226.44	5957.6	5408.55	2060.9	3975.18
ENSMUSG00000035493	Tgfbi	protein_coding	transforming growth factor, beta induced [Source:MGI Symbol;Acc:MGI:99959]	chr13	56609523	56639562	+	31684.9	1.59447	2.13453e-06	7.42697e-05	1.45193	5.08135e-05	519.155	391.597	269.767	411.445	2034.11	1106.18	443.182	1327.1	20475.8	15142.8	10560.9	15281.5	80825.7	43883.9	16963	50345.6
ENSMUSG00000033174	Mgll	protein_coding	monoglyceride lipase [Source:MGI Symbol;Acc:MGI:1346042]	chr6	88724412	88828360	+	1465.56	-0.667972	1.54705e-06	5.63568e-05	-0.62158	5.32618e-05	33.5141	32.4898	32.701	38.223	24.3799	17.2718	20.1518	23.6297	1802.11	1712.87	1745.36	1935.48	1320.74	934.174	1051.58	1222.15
ENSMUSG00000033633	Clec18a	protein_coding	C-type lectin domain family 18, member A [Source:MGI Symbol;Acc:MGI:2672935]	chr8	111058920	111092426	-	51.9427	-2.49193	1.61414e-06	5.81184e-05	-2.25978	5.32618e-05	3.91894	6.73535	1.25049	1.38909	1.19209	0.66686	0	0.451904	105.842	178.469	33.5452	35.3526	32.4579	18.1279	0	11.7473
ENSMUSG00000028776	Tinagl1	protein_coding	tubulointerstitial nephritis antigen-like 1 [Source:MGI Symbol;Acc:MGI:2137617]	chr4	130164454	130175122	-	2804.62	-1.48968	1.58747e-06	5.76037e-05	-1.35527	5.35789e-05	170.468	201.166	119.852	117.43	106.652	83.2322	16.5182	41.4012	4530.29	5241.58	3161.53	2938.81	2855.52	2224.9	426.011	1058.3
ENSMUSG00000029185	Fam114a1	protein_coding	family with sequence similarity 114, member A1 [Source:MGI Symbol;Acc:MGI:1915553]	chr5	64970071	65041886	+	3329.47	0.351409	3.04259e-06	0.000101866	0.337228	5.45237e-05	65.2777	63.7195	74.7815	85.3441	86.17	79.8189	97.913	101.36	2708.45	2592.1	3079.78	3334.58	3602	3331.17	3942.5	4045.15
ENSMUSG00000030688	Stard10	protein_coding	START domain containing 10 [Source:MGI Symbol;Acc:MGI:1860093]	chr7	101317086	101346626	+	171.435	-1.05239	2.33455e-06	8.01802e-05	-0.969051	5.53803e-05	19.0231	17.4822	6.43003	9.09287	7.54849	7.73166	3.14287	5.40567	349.075	314.527	117.117	157.126	139.55	142.707	55.9679	95.4111
ENSMUSG00000036594	H2-Aa	protein_coding	histocompatibility 2, class II antigen A, alpha [Source:MGI Symbol;Acc:MGI:95895]	chr17	34282744	34287823	-	59.7801	-1.46294	2.02388e-06	7.08168e-05	-1.3296	5.61233e-05	8.3655	11.7231	2.68162	4.27472	3.20712	2.53675	1.51782	1.78173	112.645	154.771	35.8418	54.2052	43.508	34.3586	19.8344	23.0768
ENSMUSG00000041559	Fmod	protein_coding	fibromodulin [Source:MGI Symbol;Acc:MGI:1328364]	chr1	134037254	134048277	+	1563.77	-1.48282	1.72778e-06	6.14965e-05	-1.34006	5.75119e-05	69.3415	37.0228	49.4784	46.6302	15.8222	10.1166	30.9028	18.8502	3178.71	1663.99	2251.35	2012.96	730.728	466.472	1374.77	831.161
ENSMUSG00000059149	Mfsd4a	protein_coding	major facilitator superfamily domain containing 4A [Source:MGI Symbol;Acc:MGI:2442786]	chr1	132022806	132068062	-	21.8073	-2.46946	1.97396e-06	6.94616e-05	-2.23226	5.75119e-05	0.597946	0.394502	1.17072	2.6997	0.127422	0.076156	0.22449	0.375498	19.0599	12.3291	37.041	81.0375	4.09198	2.44176	6.94436	11.5128
ENSMUSG00000010051	Hyal1	protein_coding	hyaluronoglucosaminidase 1 [Source:MGI Symbol;Acc:MGI:96298]	chr9	107576927	107581710	+	376.462	-0.564857	1.72174e-06	6.1399e-05	-0.529749	5.7678e-05	13.8134	14.0737	7.58887	9.63862	9.78104	9.30527	5.619	5.62791	559.408	559.309	305.583	367.717	399.288	379.573	221.366	219.449
ENSMUSG00000113424	Gm48161	sense_intronic	predicted gene, 48161 [Source:MGI Symbol;Acc:MGI:6097531]	chr13	30370359	30377183	+	1651.75	-1.02817	2.51413e-06	8.58725e-05	-0.935755	5.87143e-05	99.6513	87.4456	66.3923	104.899	56.9401	33.26	48.0725	35.5726	2523.76	2171.29	1669.09	2501.4	1452.65	847.547	1181.48	866.794
ENSMUSG00000109244	Gm44751	lincRNA	predicted gene 44751 [Source:MGI Symbol;Acc:MGI:5753327]	chr7	88311478	88315864	+	62.206	-1.56347	3.40813e-06	0.000112929	-1.41012	6.09015e-05	1.31557	2.11652	0.856436	1.33277	0.793565	0.732297	0.209572	0.308389	86.9217	137.108	56.1667	82.9243	52.8237	48.6674	13.4376	19.5986
ENSMUSG00000052914	Cyp2j6	protein_coding	cytochrome P450, family 2, subfamily j, polypeptide 6 [Source:MGI Symbol;Acc:MGI:1270148]	chr4	96516138	96553661	-	1423.55	-0.665664	1.85425e-06	6.57463e-05	-0.619197	6.15184e-05	34.0267	42.0163	28.0896	27.6115	28.3759	24.4985	14.0334	17.2322	1823.33	2207.43	1494.03	1393.31	1531.89	1320.45	729.768	888.175
ENSMUSG00000039081	Zfp503	protein_coding	zinc finger protein 503 [Source:MGI Symbol;Acc:MGI:1353644]	chr14	21983959	21989601	-	1189.95	-0.466817	1.87932e-06	6.65088e-05	-0.440556	6.15846e-05	19.9778	20.2913	23.793	25.2226	15.0551	14.4269	18.8505	15.6747	1265.42	1260.14	1495.91	1504.48	960.732	919.17	1158.74	954.988
ENSMUSG00000050335	Lgals3	protein_coding	lectin, galactose binding, soluble 3 [Source:MGI Symbol;Acc:MGI:96778]	chr14	47367751	47386160	+	2198.87	-1.38178	2.4142e-06	8.27631e-05	-1.25711	6.27683e-05	312.149	285.113	370.097	184.672	102.089	169.556	65.3164	113.309	3478.13	3114.76	4093.26	1937.74	1146.02	1900.34	706.287	1214.4
ENSMUSG00000001751	Naglu	protein_coding	alpha-N-acetylglucosaminidase (Sanfilippo disease IIIB) [Source:MGI Symbol;Acc:MGI:1351641]	chr11	101070012	101077672	+	950.858	0.545736	1.55237e-06	5.64403e-05	0.509141	6.38771e-05	22.8643	22.1874	19.6498	23.261	36.1675	28.7914	30.4717	31.9016	821.639	781.726	700.894	787.161	1309.41	1040.69	1062.66	1102.68
ENSMUSG00000059816	Shisal2a	protein_coding	shisa like 2A [Source:MGI Symbol;Acc:MGI:3651644]	chr4	108367777	108383349	-	24.9676	-2.16864	2.3081e-06	7.97143e-05	-1.96285	6.62378e-05	14.905	9.48957	2.06042	3.69969	2.38646	2.99169	0.581759	0.674479	81.8681	51.1038	11.2333	19.1364	13.2059	16.5285	3.101	3.56339
ENSMUSG00000048988	Elfn1	protein_coding	leucine rich repeat and fibronectin type III, extracellular 1 [Source:MGI Symbol;Acc:MGI:2442479]	chr5	139907943	139974722	+	55.9673	-1.77383	1.95901e-06	6.90662e-05	-1.60598	6.74985e-05	2.53864	2.5487	1.69795	1.46898	0.305496	0.827339	0.741882	0.518048	108.62	106.918	72.1113	59.1884	13.1688	35.6065	30.8049	21.3202
ENSMUSG00000026827	Gpd2	protein_coding	glycerol phosphate dehydrogenase 2, mitochondrial [Source:MGI Symbol;Acc:MGI:99778]	chr2	57237635	57370719	+	819.07	-0.919492	1.68048e-06	6.03904e-05	-0.846123	6.82264e-05	18.538	20.6367	13.8121	9.46521	10.617	9.82343	4.84028	7.49621	1293.91	1412.23	956.912	622.133	746.581	689.669	327.859	503.264
ENSMUSG00000117873	Gm45928	protein_coding	predicted gene, 45928 [Source:MGI Symbol;Acc:MGI:5825565]	chr19	4214357	4233297	+	78.6587	-1.15025	1.98573e-06	6.97439e-05	-1.05113	6.82264e-05	93.8727	81.4487	37.106	42.4776	32.8661	44.4814	22.068	13.7475	162.421	137.707	63.9337	69.558	57.4757	77.4701	37.3745	23.3301
ENSMUSG00000007827	Ankrd26	protein_coding	ankyrin repeat domain 26 [Source:MGI Symbol;Acc:MGI:1917887]	chr6	118501308	118562226	-	387.98	0.73811	9.91923e-07	3.76062e-05	0.689185	7.02342e-05	3.08874	2.25238	3.26226	3.4289	3.76824	4.49782	5.81533	6.04698	303.918	217.29	318.613	317.718	373.546	445.156	555.297	572.302
ENSMUSG00000018102	H2bc4	protein_coding	H2B clustered histone 4 [Source:MGI Symbol;Acc:MGI:1915274]	chr13	23684199	23692908	+	599.456	-0.449746	2.052e-06	7.16661e-05	-0.427029	7.02342e-05	52.2217	53.7443	43.352	45.3237	40.0274	41.1718	30.2112	30.6612	756.017	762.817	623.451	617.831	584.363	599.619	424.836	426.716
ENSMUSG00000004446	Bid	protein_coding	BH3 interacting domain death agonist [Source:MGI Symbol;Acc:MGI:108093]	chr6	120891930	120916853	-	145.998	-1.1283	2.31923e-06	7.98011e-05	-1.02807	7.05253e-05	9.25229	11.8483	6.46788	7.09617	3.74793	3.46302	3.31074	4.83638	220.112	276.361	152.731	158.976	89.8294	82.8679	76.4356	110.67
ENSMUSG00000023067	Cdkn1a	protein_coding	cyclin-dependent kinase inhibitor 1A (P21) [Source:MGI Symbol;Acc:MGI:104556]	chr17	29090976	29100727	+	5878.65	-0.793942	2.79779e-06	9.46925e-05	-0.725043	7.15291e-05	409.121	451.163	208.506	210.841	235.52	248.616	89.5039	154.646	9717.83	10506.9	4915.93	4716.12	5636.08	5939.94	2063.17	3533.2
ENSMUSG00000021359	Tfap2a	protein_coding	transcription factor AP-2, alpha [Source:MGI Symbol;Acc:MGI:104671]	chr13	40715302	40738376	-	483.525	-1.49068	1.40385e-06	5.14238e-05	-1.35307	7.33401e-05	27.1464	28.7072	17.1176	14.7529	13.1135	16.9195	2.40551	4.90052	850.582	881.899	532.374	435.305	413.958	533.246	73.1454	147.693
ENSMUSG00000078898	Zfp968	protein_coding	zinc finger protein 968 [Source:MGI Symbol;Acc:MGI:3782903]	chr2	175372436	175384201	+	13.7137	-3.47538	2.18932e-06	7.6034e-05	-3.12503	7.43206e-05	1.22304	1.41012	1.76934	2.21683	0.208374	0.254656	0	0.141645	19.3582	21.0079	27.7904	32.2884	3.16165	4.3968	0	1.70623
ENSMUSG00000032679	Cd59a	protein_coding	CD59a antigen [Source:MGI Symbol;Acc:MGI:109177]	chr2	104095801	104115354	+	449.496	0.831066	2.28644e-06	7.92592e-05	0.765777	7.43925e-05	20.4867	25.7882	17.5331	23.557	52.9871	40.9068	30.962	31.7529	306.288	378.337	260.491	331.187	798.315	615.389	449.589	456.371
ENSMUSG00000050587	Lrrc4c	protein_coding	leucine rich repeat containing 4C [Source:MGI Symbol;Acc:MGI:2442636]	chr2	96318169	97631666	+	26.5373	-1.83874	3.21327e-06	0.000107388	-1.65997	8.19101e-05	0.702686	0.785641	0.801382	0.990452	0.189857	0.229192	0.349689	0.14309	36.3858	39.8859	41.1889	48.2966	9.90445	11.9373	17.5723	7.12678
ENSMUSG00000068154	Insm1	protein_coding	insulinoma-associated 1 [Source:MGI Symbol;Acc:MGI:1859980]	chr2	146221921	146225020	+	8.89454	-4.86664	1.89965e-06	6.71007e-05	-4.60823	8.19101e-05	0.666085	0.64232	0.103587	0.127544	0.023996	0.020054	0	0	30.3215	28.668	4.68056	5.46754	1.10049	0.918252	0	0
ENSMUSG00000038280	Ostm1	protein_coding	osteopetrosis associated transmembrane protein 1 [Source:MGI Symbol;Acc:MGI:2655574]	chr10	42583822	42702459	+	768.558	-0.476118	2.54948e-06	8.69204e-05	-0.449225	8.24949e-05	19.3975	22.6464	19.0332	22.1057	14.4863	15.6844	14.8944	14.1765	853.287	976.723	831.058	915.725	642.004	693.99	635.841	599.833
ENSMUSG00000050578	Mmp13	protein_coding	matrix metallopeptidase 13 [Source:MGI Symbol;Acc:MGI:1340026]	chr9	7272514	7283331	+	2286.29	-1.81887	3.77773e-06	0.00012359	-1.62884	8.49985e-05	105.918	112.696	86.0641	67.08	17.1312	53.8016	28.1804	9.18894	4099.47	4276.51	3306.35	2444.9	668	2094.53	1058.47	342.085
ENSMUSG00000021589	Rhobtb3	protein_coding	Rho-related BTB domain containing 3 [Source:MGI Symbol;Acc:MGI:1920546]	chr13	75869537	75943925	-	1287.06	-0.491987	2.69528e-06	9.15559e-05	-0.463256	8.58673e-05	20.8639	21.2116	29.467	27.1163	15.5094	14.3936	21.5024	18.1705	1302.81	1298.63	1826.39	1594.52	975.692	904.046	1303.02	1091.36
ENSMUSG00000032053	Pou2af1	protein_coding	POU domain, class 2, associating factor 1 [Source:MGI Symbol;Acc:MGI:105086]	chr9	51213708	51240080	+	31.764	-3.11158	4.99637e-06	0.000157373	-2.75036	8.58673e-05	1.89983	1.87015	1.23321	1.10717	0.148786	0.67147	0	0.100922	69.7395	67.3074	44.9334	38.2727	5.50247	24.7928	0	3.56339
ENSMUSG00000027996	Sfrp2	protein_coding	secreted frizzled-related protein 2 [Source:MGI Symbol;Acc:MGI:108078]	chr3	83766321	83774316	+	1465.54	-1.86252	2.72611e-06	9.24343e-05	-1.68041	8.69907e-05	53.2055	89.3694	115.22	80.7492	10.2579	35.8896	31.2244	13.8895	1480.54	2438.24	3182.45	2115.99	287.577	1004.54	843.206	371.76
ENSMUSG00000074637	Sox2	protein_coding	SRY (sex determining region Y)-box 2 [Source:MGI Symbol;Acc:MGI:98364]	chr3	34650405	34652461	+	215.515	-1.55684	3.83274e-06	0.00012495	-1.40478	8.90282e-05	15.3699	17.615	3.7896	8.04484	6.92444	5.31267	0.922405	2.63076	443.705	498.573	108.589	218.701	201.39	154.266	25.8416	73.0495
ENSMUSG00000049804	Armcx4	protein_coding	armadillo repeat containing, X-linked 4 [Source:MGI Symbol;Acc:MGI:2147887]	chrX	134686519	134696757	+	1342.28	0.555397	2.82715e-06	9.55126e-05	0.519785	8.98882e-05	8.2118	9.03392	8.61547	10.0525	14.1292	13.6681	11.2544	13.3276	1015.77	1095.61	1057.81	1170.96	1760.79	1700.6	1351	1585.71
ENSMUSG00000020733	Slc9a3r1	protein_coding	solute carrier family 9 (sodium/hydrogen exchanger), member 3 regulator 1 [Source:MGI Symbol;Acc:MGI:1349482]	chr11	115163341	115181181	+	238.929	-0.587967	4.0259e-06	0.000130334	-0.547306	9.01043e-05	11.7083	10.8788	10.8898	10.2695	7.51062	7.70968	6.96537	6.74881	313.322	285.433	289.259	258.797	202.491	207.525	180.891	173.715
ENSMUSG00000055653	Gpc3	protein_coding	glypican 3 [Source:MGI Symbol;Acc:MGI:104903]	chrX	52272426	52613950	-	16435.9	0.946428	4.14194e-06	0.000133626	0.858736	9.01043e-05	346.478	252.208	470.21	416.921	824.259	485.825	755.838	731.11	10824	7724.94	14580.6	12265.3	25942.3	15266.1	22914.8	21968.8
ENSMUSG00000029380	Cxcl1	protein_coding	chemokine (C-X-C motif) ligand 1 [Source:MGI Symbol;Acc:MGI:108068]	chr5	90891241	90893115	+	27338.6	0.957132	5.45701e-06	0.000170155	0.889245	9.17998e-05	1578.99	2152.64	891.852	1666.6	2744.21	3469.38	2890.72	2757.85	19339.6	25850.1	10842.5	19222.6	33862.3	42742	34359.7	32490
ENSMUSG00000002083	Bbc3	protein_coding	BCL2 binding component 3 [Source:MGI Symbol;Acc:MGI:2181667]	chr7	16308393	16318205	+	217.642	-0.757604	4.19395e-06	0.000134604	-0.696848	9.34052e-05	16.5497	17.5744	15.6688	16.318	8.34168	9.58763	8.87939	12.0938	279.768	291.281	262.914	259.769	142.067	163.025	145.669	196.646
ENSMUSG00000032936	Camkv	protein_coding	CaM kinase-like vesicle-associated [Source:MGI Symbol;Acc:MGI:2384296]	chr9	107935674	107949691	+	18.4778	-2.81034	3.40941e-06	0.000112929	-2.52745	9.36276e-05	1.04856	1.18325	0.429142	0.200147	0.112966	0.113292	0.025876	0.1125	48.678	53.8569	19.7747	8.74985	5.28345	5.29022	1.16577	5.0235
ENSMUSG00000109916	Gm45551	unprocessed_pseudogene	predicted gene 45551 [Source:MGI Symbol;Acc:MGI:5791387]	chr7	11478208	11479567	+	243.284	1.17871	2.8648e-06	9.66093e-05	1.07385	9.44626e-05	14.101	20.7551	7.91599	13.9994	27.4051	45.8051	26.186	25.8522	152.618	220.619	85.1862	143.067	299.334	499.529	275.989	269.927
ENSMUSG00000036882	Arhgap33	protein_coding	Rho GTPase activating protein 33 [Source:MGI Symbol;Acc:MGI:2673998]	chr7	30522226	30535060	-	402.394	0.696082	1.39799e-06	5.13285e-05	0.648107	9.50973e-05	7.38389	7.55596	6.82036	7.9591	12.3488	11.5211	9.9461	13.908	312.283	313.312	286.312	316.985	526.162	490.109	408.217	565.771
ENSMUSG00000045349	Sh2d5	protein_coding	SH2 domain containing 5 [Source:MGI Symbol;Acc:MGI:2446215]	chr4	138250403	138261332	+	188.229	-1.46119	3.24636e-06	0.000108299	-1.31711	9.50973e-05	8.50727	7.1176	4.89536	3.32429	3.10774	5.1259	0.974124	0.980609	380.69	312.277	217.438	140.085	140.106	230.721	42.3031	42.2075
ENSMUSG00000040310	Alx4	protein_coding	aristaless-like homeobox 4 [Source:MGI Symbol;Acc:MGI:108359]	chr2	93642384	93681339	+	676.538	-1.34102	2.90726e-06	9.78639e-05	-1.21395	9.535e-05	14.4135	9.64855	16.0464	8.5925	4.22958	2.86054	6.16475	6.76336	1155.38	758.303	1276.74	648.615	341.575	230.643	479.565	521.473
ENSMUSG00000037656	Slc20a2	protein_coding	solute carrier family 20, member 2 [Source:MGI Symbol;Acc:MGI:97851]	chr8	22476788	22569612	+	2025.76	-0.958887	2.67497e-06	9.10321e-05	-0.877454	9.84346e-05	93.4541	112.035	55.1033	49.1767	60.9528	59.246	16.4906	30.0165	3221.16	3786.08	1885.22	1596.19	2116.61	2054.04	551.603	995.146
ENSMUSG00000042529	Kcnj12	protein_coding	potassium inwardly-rectifying channel, subfamily J, member 12 [Source:MGI Symbol;Acc:MGI:108495]	chr11	61022564	61071131	+	326.974	-2.40358	2.31703e-06	7.98011e-05	-2.16574	0.000100397	24.0146	27.4338	5.43102	8.80501	6.31432	6.05358	0.130673	1.90321	795.131	890.578	178.49	274.539	210.63	201.61	4.19878	60.6123
ENSMUSG00000030243	Recql	protein_coding	RecQ protein-like [Source:MGI Symbol;Acc:MGI:103021]	chr6	142350342	142387087	-	435.884	-1.24899	2.00774e-06	7.03845e-05	-1.14015	0.000100736	18.5755	21.9332	35.3464	25.4272	13.3856	8.00955	7.97228	12.2346	462.159	535.028	872.901	595.744	335.52	200.445	192.49	292.788
ENSMUSG00000003849	Nqo1	protein_coding	NAD(P)H dehydrogenase, quinone 1 [Source:MGI Symbol;Acc:MGI:103187]	chr8	107388225	107403206	-	228.308	-1.04734	4.60537e-06	0.000146545	-0.951828	0.000100934	15.3882	20.3934	14.5399	9.15574	10.0729	9.47062	4.34832	5.60479	320.397	416.309	300.492	179.517	211.295	198.342	87.8615	112.247
ENSMUSG00000031517	Gpm6a	protein_coding	glycoprotein m6a [Source:MGI Symbol;Acc:MGI:107671]	chr8	54954843	55060871	+	40.7043	-1.57671	3.95986e-06	0.000128419	-1.42167	0.000101467	0.810995	0.939546	2.13082	1.43032	0.392111	0.327703	0.404838	0.586701	38.4073	43.6252	100.164	63.7879	18.7084	15.6103	18.606	26.7254
ENSMUSG00000035181	Heatr5a	protein_coding	HEAT repeat containing 5A [Source:MGI Symbol;Acc:MGI:2444133]	chr12	51875871	51971321	-	2560.89	0.555215	4.87063e-06	0.000154446	0.517101	0.000105723	19.7432	20.5823	16.6881	18.6035	30.1696	24.3034	24.994	30.4897	2217.19	2266.23	1860.22	1967.39	3413.4	2745.29	2723.94	3293.45
ENSMUSG00000025746	Il6	protein_coding	interleukin 6 [Source:MGI Symbol;Acc:MGI:96559]	chr5	30013114	30019981	+	8114.43	0.999795	4.9923e-06	0.000157373	0.909916	0.000105787	318.639	445.148	176.537	324.431	547.019	777.177	583.837	543.312	5654.87	7745.54	3109.78	5421.98	9780.43	13873.3	10055.2	9274.38
ENSMUSG00000075318	Scn2a	protein_coding	sodium channel, voltage-gated, type II, alpha [Source:MGI Symbol;Acc:MGI:98248]	chr2	65620771	65767447	+	153.426	1.25023	3.27149e-06	0.000108942	1.13289	0.000105787	0.639567	0.595647	1.31215	1.87959	1.80114	2.37697	2.86534	2.48612	57.7347	52.4169	116.774	158.274	163.249	214.818	249.337	214.804
ENSMUSG00000005994	Tyrp1	protein_coding	tyrosinase-related protein 1 [Source:MGI Symbol;Acc:MGI:98881]	chr4	80834123	80851719	+	1509.4	-1.55452	3.47523e-06	0.000114701	-1.3942	0.000108805	44.3584	72.9308	67.3726	64.8989	36.3182	25.2749	9.12481	19.5605	1605.95	2588.75	2421.08	2212.61	1324.68	920.41	320.594	681.157
ENSMUSG00000067818	Myl9	protein_coding	myosin, light polypeptide 9, regulatory [Source:MGI Symbol;Acc:MGI:2138915]	chr2	156775420	156781658	+	1075.31	0.77853	3.56408e-06	0.000117426	0.716681	0.000109548	135.01	86.7832	109.505	131.712	171.343	172.556	235.489	214.557	941.245	593.196	757.777	864.717	1203.47	1210.05	1593.26	1438.78
ENSMUSG00000034460	Six4	protein_coding	sine oculis-related homeobox 4 [Source:MGI Symbol;Acc:MGI:106034]	chr12	73099609	73113456	-	78.74	-1.43368	4.36749e-06	0.000139214	-1.29124	0.000110545	1.19694	1.57616	0.65763	1.34251	0.400265	0.609437	0.432426	0.299619	118.115	152.496	64.415	124.757	39.7938	60.4923	41.4117	28.4392
ENSMUSG00000115220	Gm49768	lincRNA	predicted gene, 49768 [Source:MGI Symbol;Acc:MGI:6215279]	chr14	118982994	118983760	-	38.8796	-1.38361	4.36017e-06	0.000139214	-1.24829	0.000110545	8.36042	9.20134	7.38319	9.00491	3.22698	2.29237	3.61861	3.83053	56.6002	61.0752	49.6139	57.4091	22.0099	15.6103	23.7743	24.9437
ENSMUSG00000031654	Cbln1	protein_coding	cerebellin 1 precursor protein [Source:MGI Symbol;Acc:MGI:88281]	chr8	87468405	87472609	-	27.2441	-4.4839	4.17947e-06	0.000134371	-3.99706	0.000111375	2.97738	0.339195	4.32424	0.572784	0	0.078861	0.184023	0.160014	75.8681	8.47418	109.372	13.7445	0	2.02128	4.55065	3.9219
ENSMUSG00000019868	Vta1	protein_coding	vesicle (multivesicular body) trafficking 1 [Source:MGI Symbol;Acc:MGI:1913451]	chr10	14654755	14705560	-	414.081	-0.57464	2.30814e-06	7.97143e-05	-0.537157	0.000119275	40.6265	41.9662	35.5357	42.0629	28.47	24.165	28.5187	25.5332	513.905	520.472	446.179	501.054	362.821	307.466	350.089	310.664
ENSMUSG00000000794	Kcnn3	protein_coding	potassium intermediate/small conductance calcium-activated channel, subfamily N, member 3 [Source:MGI Symbol;Acc:MGI:2153183]	chr3	89520164	89675132	+	55.4838	-1.24395	7.33915e-06	0.000220352	-1.12019	0.000120009	0.624439	0.406891	1.20897	1.52927	0.213607	0.216223	0.493516	0.669978	53.1022	33.9254	102.049	122.467	18.3008	18.4953	40.7287	54.8019
ENSMUSG00000046179	E2f8	protein_coding	E2F transcription factor 8 [Source:MGI Symbol;Acc:MGI:1922038]	chr7	48866429	48881596	-	183.219	-1.0748	5.40844e-06	0.000168923	-0.97419	0.000120009	5.58518	5.89632	4.14562	4.23333	2.17614	2.57799	1.49007	2.98471	286.542	296.589	211.111	204.524	112.479	133.036	74.1881	147.287
ENSMUSG00000002279	Lmf1	protein_coding	lipase maturation factor 1 [Source:MGI Symbol;Acc:MGI:1923733]	chr17	25579085	25662826	+	511.279	0.646087	3.82417e-06	0.000124889	0.597067	0.000121733	15.6899	16.1817	15.858	16.9211	28.9069	22.0347	22.153	27.303	395.467	399.888	396.744	401.635	734.049	558.644	541.875	661.933
ENSMUSG00000058914	C1qtnf3	protein_coding	C1q and tumor necrosis factor related protein 3 [Source:MGI Symbol;Acc:MGI:1932136]	chr15	10952332	10980150	+	565.82	-1.93911	2.50441e-06	8.56979e-05	-1.74444	0.000122401	9.36728	25.1694	27.8403	49.6954	2.39381	3.77728	20.4029	7.94997	298.32	785.896	880.06	1490.38	76.8053	120.999	630.576	243.527
ENSMUSG00000028214	Gem	protein_coding	GTP binding protein (gene overexpressed in skeletal muscle) [Source:MGI Symbol;Acc:MGI:99844]	chr4	11704457	11714752	+	7370.51	0.747356	7.72471e-06	0.000230811	0.683401	0.000124347	221.632	257.74	126.993	204.251	372.177	334.54	282.757	336.688	6215.8	7087.14	3535.22	5394.38	10515.9	9437.33	7695.8	9082.5
ENSMUSG00000042447	Mios	protein_coding	meiosis regulator for oocyte development [Source:MGI Symbol;Acc:MGI:2182066]	chr6	8209222	8236274	+	663.746	-0.55006	3.39564e-06	0.000112875	-0.513923	0.000124923	15.3192	16.8725	13.7948	12.6288	12.1254	9.89144	8.54571	9.21473	840.608	907.736	751.351	652.577	670.322	545.948	455.072	486.353
ENSMUSG00000038072	Galnt11	protein_coding	polypeptide N-acetylgalactosaminyltransferase 11 [Source:MGI Symbol;Acc:MGI:2444392]	chr5	25221904	25265918	+	881.831	-0.462368	4.15137e-06	0.000133699	-0.433639	0.000126019	28.5002	27.8688	27.1999	27.1601	21.7421	18.1411	19.2872	20.6084	1074.66	1030.31	1018.03	964.419	825.954	688.054	705.78	747.446
ENSMUSG00000030397	Mark4	protein_coding	MAP/microtubule affinity regulating kinase 4 [Source:MGI Symbol;Acc:MGI:1920955]	chr7	19424775	19458821	-	1412.58	-0.354517	4.13762e-06	0.000133626	-0.338469	0.000126655	31.6112	31.9311	29.3556	31.8907	23.4978	23.1908	24.3812	25.7491	1642.3	1626.49	1513.82	1560.23	1229.9	1211.89	1229.26	1286.73
ENSMUSG00000044786	Zfp36	protein_coding	zinc finger protein 36 [Source:MGI Symbol;Acc:MGI:99180]	chr7	28376784	28380253	-	44935.2	0.696181	6.18711e-06	0.000191636	0.641203	0.000130389	1171.88	1101.5	722.603	970.803	1886.17	1356.68	1573.57	1483.43	41701.1	38430.3	25523.2	32531.8	67620.4	48559.8	54341	50774.5
ENSMUSG00000022144	Gdnf	protein_coding	glial cell line derived neurotrophic factor [Source:MGI Symbol;Acc:MGI:107430]	chr15	7810846	7837575	+	852.111	-1.42102	3.59863e-06	0.000118354	-1.28227	0.000131386	21.5498	38.0083	13.4514	16.3499	8.74874	20.082	3.85642	4.50493	1178.5	2037.92	730.167	842	482.017	1104.66	204.666	236.965
ENSMUSG00000024063	Lbh	protein_coding	limb-bud and heart [Source:MGI Symbol;Acc:MGI:1925139]	chr17	72918305	72941947	+	3656.8	-0.455569	9.85286e-06	0.000284751	-0.425833	0.000131386	104.962	111.355	84.1788	81.7564	85.0962	87.1744	57.0332	51.9661	4699.16	4887.9	3740.78	3446.85	3838.24	3925.67	2477.95	2237.81
ENSMUSG00000097101	1810034E14Rik	antisense	RIKEN cDNA 1810034E14 gene [Source:MGI Symbol;Acc:MGI:1913753]	chr13	64248700	64271852	+	27.6735	-1.95071	5.16987e-06	0.000161953	-1.7485	0.000142615	2.09821	3.67616	1.98949	1.68558	0.483632	1.13364	0.409184	0.474324	39.549	67.9368	37.222	29.919	9.18405	21.4931	7.48482	8.59953
ENSMUSG00000019850	Tnfaip3	protein_coding	tumor necrosis factor, alpha-induced protein 3 [Source:MGI Symbol;Acc:MGI:1196377]	chr10	19000910	19015657	-	10577	0.708315	1.08336e-05	0.000308831	0.654517	0.000143534	197.334	229.01	87.1782	126.891	371.745	276.916	165.422	202.525	10204.5	11611	4474.76	6179.22	19367.3	14403.7	8301.6	10073.6
ENSMUSG00000032737	Inppl1	protein_coding	inositol polyphosphate phosphatase-like 1 [Source:MGI Symbol;Acc:MGI:1333787]	chr7	101822632	101838229	-	2928.07	-0.396831	4.29001e-06	0.000137258	-0.376816	0.000143534	62.8284	69.7715	59.2009	63.798	45.8901	51.9884	49.2124	45.2582	3345.65	3642.72	3129.12	3199.21	2461.93	2784.62	2543.16	2318.12
ENSMUSG00000038916	Soga3	protein_coding	SOGA family member 3 [Source:MGI Symbol;Acc:MGI:1914662]	chr10	29143839	29199630	+	172.803	-1.47214	6.82613e-06	0.000207318	-1.31293	0.000143534	6.71545	9.36981	4.28039	5.0474	4.84448	4.22368	0.882195	1.08043	258.433	353.807	163.333	182.916	187.824	163.072	32.9467	40.091
ENSMUSG00000027253	Lrp4	protein_coding	low density lipoprotein receptor-related protein 4 [Source:MGI Symbol;Acc:MGI:2442252]	chr2	91457511	91513779	+	3587.5	1.23125	6.92612e-06	0.000209983	1.11082	0.000144235	22.1899	21.3048	12.4564	17.2108	60.2018	39.4552	20.0428	50.0678	2658.02	2502.09	1481.04	1941.4	7265.14	4753.82	2329.89	5768.63
ENSMUSG00000032355	Mlip	protein_coding	muscular LMNA-interacting protein [Source:MGI Symbol;Acc:MGI:1916892]	chr9	77102081	77352969	-	33.8404	-2.22933	6.00476e-06	0.000186298	-1.98671	0.000147107	1.8285	5.26348	3.78053	2.53707	0.513821	0.492793	0.693275	1.2688	30.8238	86.9941	63.2581	40.2751	8.72644	8.3559	11.7167	20.573
ENSMUSG00000045114	Prrt2	protein_coding	proline-rich transmembrane protein 2 [Source:MGI Symbol;Acc:MGI:1916267]	chr7	127017531	127021211	-	638.072	0.704325	4.97903e-06	0.000157359	0.649233	0.00014834	10.9494	10.8364	17.1148	17.273	20.8988	20.9083	26.2887	20.8462	392.113	381.289	608.225	583.05	754.073	753.519	913.639	718.67
ENSMUSG00000071656	Lrrn4cl	protein_coding	LRRN4 C-terminal like [Source:MGI Symbol;Acc:MGI:1916102]	chr19	8850768	8853909	+	1663.36	0.581605	7.24037e-06	0.000217836	0.538213	0.000150017	32.7861	38.2364	38.2548	44.531	46.4124	62.398	57.373	61.5092	1164.97	1332.24	1349.27	1490.17	1660.67	2229.61	1978.31	2101.64
ENSMUSG00000037736	Limch1	protein_coding	LIM and calponin homology domains 1 [Source:MGI Symbol;Acc:MGI:1924819]	chr5	66745827	67057158	+	449.655	-0.734057	5.04768e-06	0.000158721	-0.675799	0.00015609	10.7413	14.7286	10.5633	10.5809	6.6658	7.49927	5.76468	7.70202	530.084	712.643	517.436	491.724	331.415	372.257	276.082	365.599
ENSMUSG00000021678	F2rl1	protein_coding	coagulation factor II (thrombin) receptor-like 1 [Source:MGI Symbol;Acc:MGI:101910]	chr13	95511732	95525227	-	560.975	-1.58147	3.46022e-06	0.000114408	-1.42544	0.000164088	14.0724	22.1734	31.6659	17.1453	4.39242	5.07045	5.7821	14.8272	559.938	865.025	1250.65	642.435	176.079	202.934	223.272	567.47
ENSMUSG00000048874	Phf3	protein_coding	PHD finger protein 3 [Source:MGI Symbol;Acc:MGI:2446126]	chr1	30802339	30873921	-	2234.11	0.703181	4.87855e-06	0.000154446	0.648847	0.000168998	41.588	44.924	36.2942	55.5386	81.7268	73.9498	69.1322	63.2544	1620.73	1716.5	1403.94	2038.21	3208.77	2898.78	2614.87	2371.06
ENSMUSG00000043415	Otud1	protein_coding	OTU domain containing 1 [Source:MGI Symbol;Acc:MGI:1918448]	chr2	19657752	19660583	+	576.522	0.629897	3.77326e-06	0.00012359	0.584974	0.000178555	10.1457	9.86385	10.6103	14.2889	16.315	13.2588	20.6091	18.9758	418.437	398.859	434.356	554.955	677.905	550.033	824.865	752.766
ENSMUSG00000053166	Cdh22	protein_coding	cadherin 22 [Source:MGI Symbol;Acc:MGI:1341843]	chr2	165111507	165234853	-	29.9488	-2.09331	5.82703e-06	0.000181085	-1.87354	0.000178986	1.36141	1.22208	0.940806	0.333474	0.316997	0.248369	0.176166	0.151186	69.5034	61.1702	47.6744	16.032	16.3043	12.7541	8.72799	7.42405
ENSMUSG00000095959	Gm10845	lincRNA	predicted gene 10845 [Source:MGI Symbol;Acc:MGI:3641716]	chr14	79860521	79869176	-	105.506	0.828018	6.60912e-06	0.000202683	0.756512	0.000180544	1.51892	1.41587	1.58659	1.6764	2.82697	2.59547	3.01248	2.48116	75.8038	69.8003	78.6334	79.2793	143.064	131.31	146.78	119.374
ENSMUSG00000109143	Gm10046	transcribed_unprocessed_pseudogene	predicted gene 10046 [Source:MGI Symbol;Acc:MGI:3797981]	chr7	27765673	27770972	+	24.6568	-3.912	7.16556e-06	0.000216186	-3.40387	0.000182371	24.9881	32.9074	22.5053	1.04375	0.927469	0.808234	1.7079	1.45047	58.1268	75.0352	50.6708	2.39694	2.06765	1.72525	3.88417	3.34751
ENSMUSG00000075270	Pde11a	protein_coding	phosphodiesterase 11A [Source:MGI Symbol;Acc:MGI:3036251]	chr2	75989141	76338774	-	314.111	1.10564	2.91413e-06	9.79181e-05	1.0099	0.000184402	3.72497	2.5032	4.51088	5.25347	6.49489	6.79307	13.5805	7.30425	190.311	125.389	228.756	252.755	334.306	349.094	673.335	358.946
ENSMUSG00000030693	Klk10	protein_coding	kallikrein related-peptidase 10 [Source:MGI Symbol;Acc:MGI:1916790]	chr7	43781035	43785410	+	134.446	-1.56874	3.90633e-06	0.000126905	-1.41516	0.000184482	15.093	16.009	8.04006	5.93104	5.96474	5.49363	0.890236	3.30279	270.872	281.694	143.225	100.238	107.848	99.1712	15.505	57.0142
ENSMUSG00000039529	Atp8b1	protein_coding	ATPase, class I, type 8B, member 1 [Source:MGI Symbol;Acc:MGI:1859665]	chr18	64528967	64661267	-	4200.09	0.627186	9.54586e-06	0.00027765	0.586759	0.000190471	44.2367	47.8882	48.2085	48.7669	84.815	67.1699	58.6691	79.4226	3153.77	3347.34	3411.46	3274.04	6091.88	4816.79	4059.12	5446.33
ENSMUSG00000020334	Slc22a4	protein_coding	solute carrier family 22 (organic cation transporter), member 4 [Source:MGI Symbol;Acc:MGI:1353479]	chr11	53983123	54028090	-	188.806	-1.25987	9.0098e-06	0.000263707	-1.12787	0.000190603	10.4168	14.4145	6.31766	5.68889	5.36677	8.4267	1.42426	2.18267	293.863	398.691	176.902	151.13	152.531	239.115	38.9921	59.2258
ENSMUSG00000018819	Lsp1	protein_coding	lymphocyte specific 1 [Source:MGI Symbol;Acc:MGI:96832]	chr7	142460809	142494867	+	3733.29	-0.626097	1.2407e-05	0.00034678	-0.571789	0.000191149	248.936	302.917	477.393	462.173	150.961	214.486	309.635	276.316	3111.95	3712.72	5923.68	5440.79	1901.27	2697	3756.39	3322.49
ENSMUSG00000000706	Btn1a1	protein_coding	butyrophilin, subfamily 1, member A1 [Source:MGI Symbol;Acc:MGI:103118]	chr13	23456992	23465901	-	10.8194	-4.46043	4.85995e-06	0.000154382	-3.94667	0.000191316	0.737905	0.727465	0.297747	0.248223	0.193443	0.018013	0	0	29.1183	28.145	11.6622	9.22396	7.69039	0.714983	0	0
ENSMUSG00000029334	Prkg2	protein_coding	protein kinase, cGMP-dependent, type II [Source:MGI Symbol;Acc:MGI:108173]	chr5	98929773	99037351	-	882.939	-1.73356	6.32467e-06	0.000194395	-1.54953	0.000191396	39.916	53.0189	14.7256	14.7268	12.2228	13.1408	1.58902	8.08758	1816.25	2365.28	665.077	631.028	560.312	601.432	70.1671	353.964
ENSMUSG00000040703	Cyp2s1	protein_coding	cytochrome P450, family 2, subfamily s, polypeptide 1 [Source:MGI Symbol;Acc:MGI:1921384]	chr7	25802475	25816913	-	384.079	1.71709	6.64766e-06	0.00020353	1.53728	0.000192344	4.56538	4.0194	3.38293	6.5078	24.8187	10.7679	7.05633	18.2307	179.358	154.82	131.919	240.762	982.325	425.512	269.028	688.905
ENSMUSG00000060470	Adgrg3	protein_coding	adhesion G protein-coupled receptor G3 [Source:MGI Symbol;Acc:MGI:1859670]	chr8	95017692	95045250	+	68.9428	-1.04022	7.24365e-06	0.000217836	-0.940907	0.000194634	1.90657	1.96444	3.97763	3.89956	0.835066	0.705899	2.09424	2.34433	60.8131	61.4336	125.933	117.131	26.8347	22.6476	64.8255	71.9242
ENSMUSG00000020363	Gfpt2	protein_coding	glutamine fructose-6-phosphate transaminase 2 [Source:MGI Symbol;Acc:MGI:1338883]	chr11	49794178	49838613	+	5897.9	0.643494	8.75758e-06	0.000257133	0.588623	0.000197881	112.206	127.335	100.705	96.9301	158.296	210.634	130.958	177.504	4824.08	5367.5	4297.56	3924.37	6856.48	9108.85	5463.95	7340.41
ENSMUSG00000026004	Kansl1l	protein_coding	KAT8 regulatory NSL complex subunit 1-like [Source:MGI Symbol;Acc:MGI:1915941]	chr1	66719248	66817562	-	662.335	0.534024	6.68503e-06	0.000204338	0.494891	0.000200979	8.5273	8.79973	9.60059	12.2455	13.7937	12.2847	15.6859	14.2556	483.744	489.437	540.594	654.171	788.345	700.975	863.555	777.861
ENSMUSG00000024201	Kdm4b	protein_coding	lysine (K)-specific demethylase 4B [Source:MGI Symbol;Acc:MGI:2442355]	chr17	56326062	56402870	+	1155	0.604029	7.10754e-06	0.000214784	0.556056	0.000201047	22.2451	20.6928	19.6027	23.5442	33.1514	32.8292	36.9158	26.9154	968.193	883.021	846.864	964.99	1453.66	1437.22	1559.25	1126.79
ENSMUSG00000064358	mt-Co3	protein_coding	mitochondrially encoded cytochrome c oxidase III [Source:MGI Symbol;Acc:MGI:102502]	chrM	8607	9390	+	7809.75	-0.779368	8.9384e-06	0.000262029	-0.711574	0.000201047	989.132	1195.48	1291.96	1250.35	776.366	472.441	817.223	667.835	8449.6	10012.6	10954.4	10058.4	6681.1	4059.59	6774.64	5487.62
ENSMUSG00000094910	D430019H16Rik	protein_coding	RIKEN cDNA D430019H16 gene [Source:MGI Symbol;Acc:MGI:2443127]	chr12	105453856	105493095	+	157.844	-0.90601	7.60858e-06	0.000227707	-0.822572	0.000202777	2.01207	2.01314	3.07222	2.33136	0.815457	0.960308	1.57825	1.80186	177.886	174.501	269.6	194.097	72.6326	85.3975	135.41	153.226
ENSMUSG00000092060	Bend4	protein_coding	BEN domain containing 4 [Source:MGI Symbol;Acc:MGI:3648414]	chr5	67392147	67428310	-	361.203	1.36363	6.80153e-06	0.000207219	1.22696	0.000203154	1.74394	2.18986	1.19047	1.72297	5.02789	4.97278	1.93554	5.49949	210.582	259.256	142.685	195.919	611.654	603.98	226.812	638.738
ENSMUSG00000071178	Serpina1b	protein_coding	serine (or cysteine) preptidase inhibitor, clade A, member 1B [Source:MGI Symbol;Acc:MGI:891970]	chr12	103728156	103830373	-	516.54	1.42192	6.99661e-06	0.000211776	1.2783	0.000208642	21.0163	17.0214	6.6652	16.6803	41.6265	65.2908	19.8377	38.3065	388.177	308.437	121.961	290.153	774.514	1212.45	355.927	680.701
ENSMUSG00000066705	Fxyd6	protein_coding	FXYD domain-containing ion transport regulator 6 [Source:MGI Symbol;Acc:MGI:1890226]	chr9	45370185	45396159	+	1479.36	0.969243	7.39854e-06	0.000221778	0.87704	0.000209087	36.5597	27.1235	58.6884	46.7135	89.8965	56.345	79.1432	95.2874	899.36	654.185	1433.02	1082.14	2227.95	1394.19	1889.38	2254.65
ENSMUSG00000056632	Dsg3	protein_coding	desmoglein 3 [Source:MGI Symbol;Acc:MGI:99499]	chr18	20510274	20547459	+	32.0018	-2.06091	7.81168e-06	0.000233036	-1.831	0.000215959	0.477698	0.427274	0.495267	0.782583	0.091782	0.038353	0.156619	0.291825	45.4823	39.8859	46.8056	70.1667	8.80395	3.67301	14.4713	26.7254
ENSMUSG00000006403	Adamts4	protein_coding	a disintegrin-like and metallopeptidase (reprolysin type) with thrombospondin type 1 motif, 4 [Source:MGI Symbol;Acc:MGI:1339949]	chr1	171250421	171260637	+	8880.56	0.736883	1.10938e-05	0.000314802	0.673122	0.000220219	130.591	111.699	70.6082	106.339	185.155	158.237	157.571	182.456	8555.29	7174.56	4591.42	6560.33	12220.5	10427.3	10017.8	11497.3
ENSMUSG00000021647	Cartpt	protein_coding	CART prepropeptide [Source:MGI Symbol;Acc:MGI:1351330]	chr13	99898489	99901091	-	33.5974	4.99221	8.15697e-06	0.00024167	4.4121	0.000224778	0	0.080505	0.863012	0	4.93016	0.791342	15.7788	2.019	0	0.885692	9.61216	0	55.7349	8.9317	171.824	21.7913
ENSMUSG00000001507	Itga3	protein_coding	integrin alpha 3 [Source:MGI Symbol;Acc:MGI:96602]	chr11	95044474	95076801	-	518.958	-1.07728	7.99274e-06	0.000237676	-0.976898	0.000227025	12.8879	12.1018	5.76311	8.74317	7.28323	4.71963	2.32872	4.31391	935.405	861.175	415.188	597.582	532.566	344.557	164.025	301.163
ENSMUSG00000027340	Slc23a2	protein_coding	solute carrier family 23 (nucleobase transporters), member 2 [Source:MGI Symbol;Acc:MGI:1859682]	chr2	132052496	132145108	-	1488.72	-0.677765	7.91602e-06	0.000235771	-0.623629	0.000227038	22.8668	33.7491	28.7923	29.8583	15.6106	15.2352	19.4383	21.798	1483.84	2147.19	1854.51	1824.57	1020.55	994.414	1224.1	1360.54
ENSMUSG00000034912	Mdga2	protein_coding	MAM domain containing glycosylphosphatidylinositol anchor 2 [Source:MGI Symbol;Acc:MGI:2444706]	chr12	66466060	67222549	-	81.3879	-1.90752	5.11246e-06	0.000160486	-1.69798	0.000232945	1.41736	3.26661	2.83645	2.44544	0.988781	1.0437	0.320684	0.486715	73.424	165.9	145.772	119.269	52.1832	54.3041	15.9826	24.2693
ENSMUSG00000056055	Sag	protein_coding	S-antigen, retina and pineal gland (arrestin) [Source:MGI Symbol;Acc:MGI:98227]	chr1	87803680	87845158	+	24.4326	-1.8691	8.49691e-06	0.000249874	-1.66661	0.000232945	1.63215	0.903478	1.94281	1.43391	0.439604	0.321791	0.489114	0.402698	43.1144	23.0764	50.9173	35.6591	11.6687	8.45276	12.343	10.229
ENSMUSG00000024610	Cd74	protein_coding	CD74 antigen (invariant polypeptide of major histocompatibility complex, class II antigen-associated) [Source:MGI Symbol;Acc:MGI:96534]	chr18	60803848	60812652	+	157.682	-1.21402	1.18308e-05	0.000332673	-1.08379	0.000237963	16.5646	21.1559	5.61432	12.3688	9.58822	6.79153	3.31651	4.17227	267.035	334.382	89.8367	187.771	155.725	110.126	51.8852	64.6952
ENSMUSG00000050390	C77080	protein_coding	expressed sequence C77080 [Source:MGI Symbol;Acc:MGI:2140651]	chr4	129219578	129261404	-	618.93	-1.08301	8.45782e-06	0.000249118	-0.98368	0.000238319	10.8449	18.8232	10.1636	9.37147	8.3853	9.06136	2.87745	4.36977	737.897	1255.71	686.42	600.468	574.806	620.154	190.001	285.984
ENSMUSG00000031504	Rab20	protein_coding	RAB20, member RAS oncogene family [Source:MGI Symbol;Acc:MGI:102789]	chr8	11453518	11478710	-	418.985	0.513801	6.22494e-06	0.000192168	0.4838	0.00024181	21.3216	21.9425	17.3631	16.755	30.944	26.8615	25.6714	25.6786	389.126	392.626	314.534	287.957	568.956	493.101	454.813	450.769
ENSMUSG00000021866	Anxa11	protein_coding	annexin A11 [Source:MGI Symbol;Acc:MGI:108481]	chr14	25842156	25886804	+	1770.34	-0.430346	1.10772e-05	0.000314802	-0.405265	0.000243132	62.4546	65.1757	60.1006	53.5902	43.0794	45.4384	42.5672	46.3608	2149.22	2199.34	2053.02	1736.79	1494.16	1573.3	1421.99	1534.88
ENSMUSG00000024598	Fbn2	protein_coding	fibrillin 2 [Source:MGI Symbol;Acc:MGI:95490]	chr18	58008623	58210487	-	22161.7	1.29083	1.11518e-05	0.000315967	1.15879	0.00024438	101.118	78.1849	73.4345	94.6614	322.287	152.146	117.812	256.397	15212.4	11532.3	10965.8	13410.8	48847.6	23023.2	17200.3	37101.8
ENSMUSG00000029096	Htra3	protein_coding	HtrA serine peptidase 3 [Source:MGI Symbol;Acc:MGI:1925808]	chr5	35652023	35679782	-	7630.5	-0.753339	1.12805e-05	0.000318644	-0.686182	0.000246809	304.315	244.577	274.646	246.313	134.672	132.382	212.542	159.146	11078.3	8729.5	9924.13	8444.01	4939.22	4847.47	7508.79	5572.6
ENSMUSG00000032294	Pkm	protein_coding	pyruvate kinase, muscle [Source:MGI Symbol;Acc:MGI:97591]	chr9	59656368	59679375	+	12737.4	-0.776856	1.67723e-05	0.000448587	-0.705021	0.000247774	654.126	754.562	596.992	454.575	345.64	531.718	261.305	306.824	17329.1	19599.3	15698.9	11340.9	9225.05	14169.3	6718.17	7818.24
ENSMUSG00000005949	Ctns	protein_coding	cystinosis, nephropathic [Source:MGI Symbol;Acc:MGI:1932872]	chr11	73183596	73199042	-	630.234	-0.485395	5.59101e-06	0.000174041	-0.455299	0.000249944	22.3215	24.3585	19.9985	18.8037	17.4091	16.1025	12.5714	14.5641	783.141	837.898	696.439	621.258	615.353	568.259	428.032	491.489
ENSMUSG00000015843	Rxrg	protein_coding	retinoid X receptor gamma [Source:MGI Symbol;Acc:MGI:98216]	chr1	167598384	167639623	+	154.992	-1.0935	1.28793e-05	0.000356237	-0.982483	0.00025155	10.0118	6.02015	7.69313	6.71833	4.08045	2.98008	2.87939	4.24826	282.998	166.841	215.847	178.832	116.202	84.7297	78.9857	115.504
ENSMUSG00000002459	Rgs20	protein_coding	regulator of G-protein signaling 20 [Source:MGI Symbol;Acc:MGI:1929866]	chr1	4909576	5070285	-	30.7032	-2.29418	8.166e-06	0.00024167	-2.03433	0.000253346	5.06434	4.62386	1.26479	1.62061	0.968281	1.83547	0.043629	0.310655	80.0355	71.6456	19.8403	24.1185	15.4168	29.1772	0.669127	4.72227
ENSMUSG00000026616	Cr2	protein_coding	complement receptor 2 [Source:MGI Symbol;Acc:MGI:88489]	chr1	195136811	195176716	-	67.4848	7.85491	9.26468e-06	0.000270317	6.86161	0.000253346	0	0.013364	0	0.010163	12.6451	0.137936	0.089813	0.811219	0	0.513757	0	0.375288	499.535	5.44035	3.41764	30.596
ENSMUSG00000035557	Krt17	protein_coding	keratin 17 [Source:MGI Symbol;Acc:MGI:96691]	chr11	100256217	100261029	-	144.303	-1.43123	9.86647e-06	0.000284751	-1.27999	0.000253871	7.82724	9.11163	11.7632	12.6144	4.36113	1.33476	4.76488	5.07886	162.726	185.719	242.453	246.95	91.341	27.5476	96.1309	101.557
ENSMUSG00000024600	Slc27a6	protein_coding	solute carrier family 27 (fatty acid transporter), member 6 [Source:MGI Symbol;Acc:MGI:3036230]	chr18	58556257	58612773	+	275.962	1.01582	4.29139e-06	0.000137258	0.924685	0.00025623	4.27475	3.66764	4.91332	8.53775	10.2495	9.10291	10.2927	12.0368	152.618	128.383	174.117	287.046	368.666	326.898	356.614	413.353
ENSMUSG00000020661	Dnmt3a	protein_coding	DNA methyltransferase 3A [Source:MGI Symbol;Acc:MGI:1261827]	chr12	3806007	3914443	+	3695.84	0.576865	1.19235e-05	0.000334774	0.535718	0.00025761	26.118	24.4953	27.1467	38.0556	41.1906	40.5493	41.185	46.9736	2754.48	2532.83	2841.76	3779.46	4376.53	4301.49	4215.17	4765.04
ENSMUSG00000020541	Tom1l1	protein_coding	target of myb1-like 1 (chicken) [Source:MGI Symbol;Acc:MGI:1919193]	chr11	90643465	90688366	-	180.508	-0.75535	1.02043e-05	0.000293592	-0.689438	0.000261334	8.37047	11.032	7.47132	7.71979	6.50789	5.21635	3.96449	4.68199	223.732	289.107	198.22	194.31	175.247	140.243	102.835	120.371
ENSMUSG00000053192	Mllt11	protein_coding	myeloid/lymphoid or mixed-lineage leukemia; translocated to, 11 [Source:MGI Symbol;Acc:MGI:1929671]	chr3	95219135	95232171	-	326.01	-0.582413	9.8462e-06	0.000284751	-0.538891	0.000270669	29.2263	32.2465	18.6715	20.0645	17.2775	20.3617	12.8424	14.9857	467.536	505.763	296.476	302.259	278.453	327.634	199.372	230.585
ENSMUSG00000029321	Slc10a6	protein_coding	solute carrier family 10 (sodium/bile acid cotransporter family), member 6 [Source:MGI Symbol;Acc:MGI:1923000]	chr5	103605711	103629403	-	471.26	0.861686	6.21876e-06	0.000192168	0.786509	0.00027411	11.7485	9.46945	12.7266	11.7007	22.5486	16.0698	25.9006	17.912	351.73	277.955	378.189	329.875	680.106	483.919	752.508	515.801
ENSMUSG00000020087	Tysnd1	protein_coding	trypsin domain containing 1 [Source:MGI Symbol;Acc:MGI:1919017]	chr10	61695514	61702773	+	534.33	-0.752436	6.26141e-06	0.000192974	-0.689785	0.00027522	30.7437	23.2019	23.2197	26.6584	19.2385	14.876	12.2151	15.1679	809.063	598.65	606.53	660.651	510.068	393.775	311.96	383.942
ENSMUSG00000029309	Sparcl1	protein_coding	SPARC-like 1 [Source:MGI Symbol;Acc:MGI:108110]	chr5	104079111	104113733	-	22652.9	0.758041	1.44635e-05	0.000397693	0.699033	0.000275982	392.738	498.23	345.67	561.974	874.504	652.121	729.899	750.778	15075.9	18751.4	13170.8	20314.6	33820	25179.3	27190.6	27720.7
ENSMUSG00000061576	Dpp6	protein_coding	dipeptidylpeptidase 6 [Source:MGI Symbol;Acc:MGI:94921]	chr5	26817203	27727505	+	26.2092	-2.88551	1.28033e-05	0.000354662	-2.52433	0.000275982	0.736374	1.76973	0.27848	0.465947	0.496373	0.094347	0.015726	0.054696	40.1082	94.5072	15.0556	23.8992	27.238	5.16892	0.831228	2.86552
ENSMUSG00000036356	Csgalnact1	protein_coding	chondroitin sulfate N-acetylgalactosaminyltransferase 1 [Source:MGI Symbol;Acc:MGI:2442354]	chr8	68356781	68735146	-	1675.39	-0.773669	1.03195e-05	0.000296448	-0.703123	0.000280363	43.5241	40.7119	37.6922	33.2561	23.0784	28.7939	23.7099	15.1411	2411.01	2211.13	2072.48	1734.81	1287.97	1604.37	1274.6	806.752
ENSMUSG00000031762	Mt2	protein_coding	metallothionein 2 [Source:MGI Symbol;Acc:MGI:97172]	chr8	94172664	94173568	+	3978.12	0.572779	1.48169e-05	0.000405016	0.528646	0.000281851	1453	1596.08	964.321	1192.56	1889.12	2119.86	1976.02	1585.06	3677.02	3960.14	2422.28	2841.99	4816.42	5396.03	4852.87	3858.24
ENSMUSG00000022329	Stk3	protein_coding	serine/threonine kinase 3 [Source:MGI Symbol;Acc:MGI:1928487]	chr15	34875496	35178921	-	1086.02	0.613335	1.04677e-05	0.000299779	0.566336	0.000282128	22.3878	21.6744	17.4936	24.2464	29.3894	33.6112	36.8262	30.1709	917.451	870.849	711.576	935.69	1213.38	1385.45	1464.55	1189.25
ENSMUSG00000050075	Gpr171	protein_coding	G protein-coupled receptor 171 [Source:MGI Symbol;Acc:MGI:2442043]	chr3	59096448	59101821	-	37.9651	-1.71814	1.00704e-05	0.000290188	-1.52863	0.000285498	2.05021	2.09526	1.31522	2.08558	0.623185	0.347213	0.877741	0.440323	64.6859	64.8145	41.1889	61.9654	19.8089	11.019	26.8753	13.3627
ENSMUSG00000027015	Cybrd1	protein_coding	cytochrome b reductase 1 [Source:MGI Symbol;Acc:MGI:2654575]	chr2	71117923	71142926	+	240.454	1.2383	1.13933e-05	0.000321344	1.10753	0.000287295	2.01467	2.01787	1.55497	1.6312	5.02673	2.58352	3.43371	5.82331	163.736	160.79	125.439	124.842	411.585	211.198	270.82	455.223
ENSMUSG00000018821	Avpi1	protein_coding	arginine vasopressin-induced 1 [Source:MGI Symbol;Acc:MGI:1916784]	chr19	42123273	42129059	-	264.771	-0.768977	6.3284e-06	0.000194395	-0.705477	0.000288847	30.9284	34.2165	25.5595	19.6013	17.985	19.3459	11.3604	15.3978	381.506	413.813	312.944	227.688	223.505	240.032	135.992	182.691
ENSMUSG00000064325	Hhip	protein_coding	Hedgehog-interacting protein [Source:MGI Symbol;Acc:MGI:1341847]	chr8	79965851	80058006	-	606.796	-1.47563	6.75566e-06	0.000206158	-1.32542	0.000292846	2.35737	6.2213	15.2448	7.45324	1.47289	1.56136	4.654	3.53975	275.196	712.065	1766.47	819.353	173.228	183.339	527.25	397.466
ENSMUSG00000045930	Clec14a	protein_coding	C-type lectin domain family 14, member a [Source:MGI Symbol;Acc:MGI:1914114]	chr12	58264720	58269290	-	496.558	-0.698098	6.82706e-06	0.000207318	-0.641029	0.000295488	7.11799	7.33195	9.08805	13.195	4.27377	5.07982	5.89602	6.93861	491.209	496.08	622.515	857.492	297.133	352.609	394.86	460.568
ENSMUSG00000097073	9430037G07Rik	lincRNA	RIKEN cDNA 9430037G07 gene [Source:MGI Symbol;Acc:MGI:2444544]	chr9	88595325	88599516	-	11.0473	-3.09482	8.13092e-06	0.000241399	-2.75401	0.000297445	0.524094	0.475149	0.289239	0.511095	0.105746	0.048204	0.028563	0.047664	23.1182	21.2183	12.5794	21.7156	5.28157	1.76278	0.992168	1.71017
ENSMUSG00000008845	Cd163	protein_coding	CD163 antigen [Source:MGI Symbol;Acc:MGI:2135946]	chr6	124304656	124330527	+	11.0077	-3.08205	8.40065e-06	0.000247826	-2.74822	0.000300074	0.600477	0.722781	0.220381	0.297489	0.10595	0.067796	0	0.045854	26.0866	30.7859	9.50309	12.1704	4.63716	2.96251	0	1.91606
ENSMUSG00000024304	Cdh2	protein_coding	cadherin 2 [Source:MGI Symbol;Acc:MGI:88355]	chr18	16588877	16809246	-	609.22	-1.20529	1.07335e-05	0.000306448	-1.08085	0.000300074	12.152	19.1837	13.7811	10.0996	7.36339	9.25883	2.84532	5.47952	750.515	1161.63	844.82	587.394	458.165	575.18	170.537	325.512
ENSMUSG00000027199	Gatm	protein_coding	glycine amidinotransferase (L-arginine:glycine amidinotransferase) [Source:MGI Symbol;Acc:MGI:1914342]	chr2	122594467	122611303	-	341.179	-1.41779	5.17659e-06	0.000161953	-1.27317	0.000300074	13.5195	23.1593	12.0022	11.6111	8.17213	10.5214	2.02323	4.27003	439.501	738.157	387.284	355.455	267.649	344.039	63.8292	133.519
ENSMUSG00000028771	Ptpn12	protein_coding	protein tyrosine phosphatase, non-receptor type 12 [Source:MGI Symbol;Acc:MGI:104673]	chr5	20986645	21055911	-	2862.87	0.351763	1.60674e-05	0.000434732	0.334365	0.000300074	87.8293	86.8552	81.1262	93.1494	108.787	101.081	112.464	119.751	2589.44	2510.65	2374.09	2586.18	3231.29	2997.59	3217.78	3395.93
ENSMUSG00000028909	Ptpru	protein_coding	protein tyrosine phosphatase, receptor type, U [Source:MGI Symbol;Acc:MGI:1321151]	chr4	131768457	131838288	-	142.192	-1.2599	1.06839e-05	0.000305502	-1.1282	0.000300074	2.74145	1.72726	3.77983	3.21151	0.875568	1.07706	1.85711	0.915567	196.634	121.468	269.104	216.92	63.2703	77.7055	129.268	63.1656
ENSMUSG00000116891	Gm32679	lincRNA	predicted gene, 32679 [Source:MGI Symbol;Acc:MGI:5591838]	chr16	29829456	29834728	-	7.85811	-4.84026	8.31221e-06	0.000245606	-4.41742	0.000301313	5.73192	5.95581	2.32541	1.193	0.269338	0.225096	0	0	23.2465	23.6822	9.36112	4.55628	1.10049	0.918252	0	0
ENSMUSG00000029804	Herc3	protein_coding	hect domain and RLD 3 [Source:MGI Symbol;Acc:MGI:1921248]	chr6	58831465	58920398	+	368.392	-1.21024	1.09011e-05	0.00031028	-1.0845	0.000303435	30.2433	40.4046	13.1657	23.3306	17.8305	9.86963	6.64818	10.491	596.873	781.822	257.909	433.601	354.527	195.925	127.33	199.152
ENSMUSG00000030551	Nr2f2	protein_coding	nuclear receptor subfamily 2, group F, member 2 [Source:MGI Symbol;Acc:MGI:1352452]	chr7	70351944	70366735	-	4341.53	0.797813	1.6718e-05	0.000448423	0.718592	0.000304353	114.246	114.455	75.9083	142.738	215.642	189.815	167.634	196.58	3317.27	3258.35	2187.76	3902.94	6308.22	5543.79	4723.66	5490.26
ENSMUSG00000024899	Papss2	protein_coding	3'-phosphoadenosine 5'-phosphosulfate synthase 2 [Source:MGI Symbol;Acc:MGI:1330223]	chr19	32595790	32667187	+	725.306	0.444414	9.63743e-06	0.000279876	0.417953	0.000310084	13.9809	12.8975	13.7052	15.045	18.2318	17.6724	18.0726	21.1646	631.617	571.277	614.572	640.064	829.813	803.064	792.348	919.691
ENSMUSG00000031557	Plekha2	protein_coding	pleckstrin homology domain-containing, family A (phosphoinositide binding specific) member 2 [Source:MGI Symbol;Acc:MGI:1928144]	chr8	25039144	25102376	-	955.4	0.606768	9.4847e-06	0.000276303	0.559907	0.000310084	12.5606	12.3984	13.9165	17.5629	22.9961	18.5025	20.2536	22.9656	692.703	670.387	761.789	912.102	1277.68	1026.37	1083.96	1218.22
ENSMUSG00000097493	9930014A18Rik	processed_transcript	RIKEN cDNA 9930014A18 gene [Source:MGI Symbol;Acc:MGI:2444091]	chr15	60822271	60831793	+	81.036	-1.02993	1.1237e-05	0.000317897	-0.927585	0.000310084	3.01163	2.90761	1.27601	1.53506	1.51246	1.66539	0.443144	0.751054	151.046	142.978	63.523	72.5013	76.4231	84.0158	21.5689	36.232
ENSMUSG00000102917	Gm37724	lincRNA	predicted gene, 37724 [Source:MGI Symbol;Acc:MGI:5610952]	chr1	33065130	33066350	+	256.6	1.07015	1.67025e-05	0.000448423	0.957768	0.000310084	13.2425	13.178	5.75563	12.0701	24.9898	19.7235	22.1131	23.4707	205.176	200.676	88.9307	176.784	390.675	307.614	332.84	350.103
ENSMUSG00000112120	Gm32255	lincRNA	predicted gene, 32255 [Source:MGI Symbol;Acc:MGI:5591414]	chr10	67496359	67497707	-	59.8628	-1.59655	2.18598e-05	0.000564889	-1.40868	0.000310084	7.30831	8.6858	2.09414	2.53437	2.73648	2.9107	0.181932	1.1601	128.361	149.572	36.5084	41.9178	48.4218	51.4221	3.101	19.5986
ENSMUSG00000029135	Fosl2	protein_coding	fos-like antigen 2 [Source:MGI Symbol;Acc:MGI:102858]	chr5	32135801	32157842	+	20888.1	0.8059	1.54132e-05	0.00041947	0.732278	0.000318551	204.923	206.089	120.513	200.036	329.533	271.334	294.097	361.71	17531.9	17286.9	10233.9	16116	28403.3	23349.5	24417.7	29765.4
ENSMUSG00000001131	Timp1	protein_coding	tissue inhibitor of metalloproteinase 1 [Source:MGI Symbol;Acc:MGI:98752]	chrX	20870166	20874735	+	8937.85	-1.29225	1.77429e-05	0.000471161	-1.1455	0.000319543	1668.02	1805.02	1007.3	740.38	552.64	1306.43	211.331	326.98	15849.1	16815.5	9500.13	6624.75	5290.26	12486.1	1948.68	2988.39
ENSMUSG00000031805	Jak3	protein_coding	Janus kinase 3 [Source:MGI Symbol;Acc:MGI:99928]	chr8	71676296	71690575	+	750.96	-0.657669	9.83833e-06	0.000284751	-0.604917	0.000319543	14.0067	17.4315	15.8083	17.9257	10.2116	12.2707	9.87324	8.72125	807.237	984.708	904.079	972.443	592.758	710.677	552.42	483.361
ENSMUSG00000031502	Col4a1	protein_coding	collagen, type IV, alpha 1 [Source:MGI Symbol;Acc:MGI:88454]	chr8	11198423	11312826	-	188540	0.559015	2.74426e-05	0.000682947	0.514152	0.000319585	2605.9	2303.84	2815.9	3169.63	3277.09	3847.22	5077.12	3725.1	149303	129415	160139	171013	189160	221713	282295	205286
ENSMUSG00000019590	Cyb561	protein_coding	cytochrome b-561 [Source:MGI Symbol;Acc:MGI:103253]	chr11	105933702	105953336	-	149.739	-0.870975	1.74611e-05	0.000465005	-0.781308	0.000327171	6.20268	6.92479	6.51932	7.73721	4.78389	3.70381	2.81071	3.68162	178.771	195.68	186.504	209.997	138.909	107.374	78.6156	102.063
ENSMUSG00000024922	Ovol1	protein_coding	ovo like zinc finger 1 [Source:MGI Symbol;Acc:MGI:1330290]	chr19	5549136	5560646	-	18.8673	-3.01914	1.45118e-05	0.000398433	-2.60858	0.000329651	0.594331	1.34391	0.676629	1.20319	0.050247	0.020997	0.195985	0.319529	20.9309	46.4036	23.6526	39.9029	1.78281	0.743788	6.69818	10.8238
ENSMUSG00000029344	Tpst2	protein_coding	protein-tyrosine sulfotransferase 2 [Source:MGI Symbol;Acc:MGI:1309516]	chr5	112276691	112315361	+	1072.6	-0.447676	1.27929e-05	0.000354662	-0.419176	0.000329651	83.3694	79.2332	64.4439	60.7474	62.0274	61.9243	40.1133	46.7003	1457.42	1358.03	1118.23	1000.04	1092.43	1088.87	680.524	785.256
ENSMUSG00000035356	Nfkbiz	protein_coding	nuclear factor of kappa light polypeptide gene enhancer in B cells inhibitor, zeta [Source:MGI Symbol;Acc:MGI:1931595]	chr16	55811375	55838899	-	12518.9	0.608441	2.38657e-05	0.000611086	0.552093	0.000330103	206.2	216.781	130.585	201.794	290.363	287.379	286.384	267.24	11133	11475.4	6998.21	10259.9	15794.2	15606.8	15005.4	13878.4
ENSMUSG00000020101	Vsir	protein_coding	V-set immunoregulatory receptor [Source:MGI Symbol;Acc:MGI:1921298]	chr10	60346851	60372684	+	614.766	-1.10418	1.26704e-05	0.000352556	-0.988379	0.000331053	17.067	13.6661	18.8586	18.9756	3.62806	7.28917	11.8189	10.8488	839.832	659.331	921.117	879.31	179.863	360.785	564.4	513.488
ENSMUSG00000033857	Engase	protein_coding	endo-beta-N-acetylglucosaminidase [Source:MGI Symbol;Acc:MGI:2443788]	chr11	118476829	118489209	+	170.755	1.02946	1.81205e-05	0.000479137	0.922611	0.000331053	3.27293	2.65105	3.99095	3.77153	6.26997	5.32793	5.59591	10.8377	109.271	86.7784	132.256	118.576	210.895	178.922	181.307	348.033
ENSMUSG00000071862	Lrrtm2	protein_coding	leucine rich repeat transmembrane neuronal 2 [Source:MGI Symbol;Acc:MGI:2389174]	chr18	35209003	35215024	-	135.701	1.22594	1.21991e-05	0.000341997	1.09786	0.000331053	1.37956	1.72237	1.03342	1.43501	4.31966	2.52287	2.16321	3.84162	82.6097	101.121	61.424	80.9203	260.599	151.957	125.709	221.268
ENSMUSG00000041417	Pik3r1	protein_coding	phosphoinositide-3-kinase regulatory subunit 1 [Source:MGI Symbol;Acc:MGI:97583]	chr13	101680563	101768217	-	3354.73	0.392779	2.95092e-05	0.000723734	0.368789	0.000339603	34.4887	36.1548	38.006	45.5427	49.2472	47.4697	54.3613	48.9657	2661.58	2735.6	2911.29	3309.73	3828.92	3684.8	4071.25	3634.69
ENSMUSG00000027006	Dnajc10	protein_coding	DnaJ heat shock protein family (Hsp40) member C10 [Source:MGI Symbol;Acc:MGI:1914111]	chr2	80315466	80354043	+	3723.3	0.356157	2.48189e-05	0.000630492	0.335783	0.000340763	58.4992	59.169	56.0624	69.7759	76.4553	75.0972	78.8483	78.3114	3213.29	3186.54	3056.62	3609.26	4230.97	4149.16	4203.09	4137.5
ENSMUSG00000078945	Naip2	protein_coding	NLR family, apoptosis inhibitory protein 2 [Source:MGI Symbol;Acc:MGI:1298226]	chr13	100144063	100202092	-	15.8844	-3.08171	1.27749e-05	0.000354662	-2.72136	0.000345152	0.364959	0.230497	0.356639	0.681662	0.08974	0	0.043753	0.056494	26.4434	15.8988	25.7181	45.5998	6.47875	0	3.04266	3.89392
ENSMUSG00000078490	Cfap74	protein_coding	cilia and flagella associated protein 74 [Source:MGI Symbol;Acc:MGI:1917130]	chr4	155409190	155466823	+	92.397	1.07486	1.45994e-05	0.000399807	0.963306	0.000350865	1.03033	1.22118	2.0174	2.59577	2.57846	3.29657	4.30995	3.50862	37.7865	43.6471	73.4385	89.6478	95.2694	122.051	153.44	123.895
ENSMUSG00000033863	Klf9	protein_coding	Kruppel-like factor 9 [Source:MGI Symbol;Acc:MGI:1333856]	chr19	23141226	23168134	+	6223	0.652206	2.00812e-05	0.000525016	0.59598	0.000354341	80.779	73.7469	63.6033	81.0439	120.217	88.294	131.971	127.976	5336.18	4776.39	4170.44	5041.55	8000.76	5866.77	8460.34	8131.55
ENSMUSG00000040964	Arhgef10l	protein_coding	Rho guanine nucleotide exchange factor (GEF) 10-like [Source:MGI Symbol;Acc:MGI:1920004]	chr4	140514485	140666012	-	1484.32	0.42585	1.38887e-05	0.000383019	0.398705	0.000362814	21.4477	23.8066	21.2313	23.095	29.5303	26.0445	31.862	32.1563	1239.87	1349.33	1218.27	1257.26	1719.88	1514.43	1787.5	1788.03
ENSMUSG00000029552	Tes	protein_coding	testis derived transcript [Source:MGI Symbol;Acc:MGI:105081]	chr6	17065149	17105828	+	683.355	-1.10693	1.44002e-05	0.000396537	-0.989617	0.000371403	46.8453	53.6277	18.3909	26.687	27.1767	32.1062	5.37885	10.5637	1175.48	1319.36	458.061	630.61	687.035	810.352	130.983	254.963
ENSMUSG00000072662	Mansc4	protein_coding	MANSC domain containing 4 [Source:MGI Symbol;Acc:MGI:3645619]	chr6	147075060	147087032	-	39.8839	2.31245	1.29267e-05	0.000357019	2.04761	0.000371815	1.08391	0.818012	0.337132	1.6604	7.34101	3.26338	2.89374	5.76079	15.1608	11.2179	4.68056	21.8701	103.446	45.9126	39.2793	77.5037
ENSMUSG00000022103	Gfra2	protein_coding	glial cell line derived neurotrophic factor family receptor alpha 2 [Source:MGI Symbol;Acc:MGI:1195462]	chr14	70890120	70979838	+	5167.35	0.495959	3.33077e-05	0.000805225	0.458201	0.000378854	113.582	125.046	92.7823	113.687	159.947	138.729	169.789	152.137	4484.03	4840.09	3635.74	4226.49	6361.58	5508.86	6504.93	5777.06
ENSMUSG00000004266	Ptpn6	protein_coding	protein tyrosine phosphatase, non-receptor type 6 [Source:MGI Symbol;Acc:MGI:96055]	chr6	124720707	124738714	-	128.684	1.14866	9.17375e-06	0.000268084	1.03298	0.000379206	2.78885	2.77958	2.03224	3.34655	8.07853	4.42497	5.51364	6.12893	83.1742	81.2768	60.1602	93.9881	242.733	132.743	159.58	175.817
ENSMUSG00000015647	Lama5	protein_coding	laminin, alpha 5 [Source:MGI Symbol;Acc:MGI:105382]	chr2	180176373	180225859	-	1773.95	-0.842956	1.2652e-05	0.000352556	-0.763498	0.000379206	18.1042	19.3992	7.79044	12.0513	11.0361	8.79355	4.41967	7.00915	2946.41	3095.44	1258.48	1846.96	1809.51	1439.51	698.04	1097.22
ENSMUSG00000056267	Cep70	protein_coding	centrosomal protein 70 [Source:MGI Symbol;Acc:MGI:1915371]	chr9	99243367	99300404	+	41.6542	-1.58874	1.5274e-05	0.00041629	-1.40763	0.000379206	1.95023	3.38675	2.297	2.57642	0.676103	0.824106	0.566044	1.30443	48.8961	83.2525	57.1637	60.8302	17.0779	20.783	13.7726	31.4573
ENSMUSG00000030096	Slc6a6	protein_coding	solute carrier family 6 (neurotransmitter transporter, taurine), member 6 [Source:MGI Symbol;Acc:MGI:98488]	chr6	91684053	91759066	+	5842.61	-0.786666	2.18794e-05	0.000564889	-0.708928	0.000381601	99.7769	112.779	82.9972	79.1565	60.658	78.2924	31.4394	50.6896	7952.99	8813.61	6566.49	5941.53	4871.03	6277.05	2431.92	3886.26
ENSMUSG00000050896	Rtn4rl2	protein_coding	reticulon 4 receptor-like 2 [Source:MGI Symbol;Acc:MGI:2669796]	chr2	84871924	84886710	-	195.39	-2.08002	2.10889e-05	0.000547517	-1.80919	0.000383724	24.4173	25.4914	31.6556	22.7667	2.9045	16.2707	4.43075	3.33304	295.712	302.684	380.532	259.647	35.4385	198.205	52.0744	38.8262
ENSMUSG00000102091	Olfr1034	protein_coding	olfactory receptor 1034 [Source:MGI Symbol;Acc:MGI:3030868]	chr2	86045861	86050742	+	7.64295	-6.4038	1.15939e-05	0.000326505	-0.228437	0.000399763	0.254566	0.135287	0.038247	0.423565	0	0	0	0	19.2036	9.97147	2.80834	29.1602	0	0	0	0
ENSMUSG00000078886	Gm2026	protein_coding	predicted gene 2026 [Source:MGI Symbol;Acc:MGI:3780195]	chr2	175965331	175980303	+	46.7722	-2.40774	1.46048e-05	0.000399807	-2.1252	0.000415239	3.08979	3.22035	1.62112	6.92669	0.380398	0.722884	0.358629	1.30308	67.7181	68.5538	35.5723	143.067	8.80395	15.6103	7.23566	27.6163
ENSMUSG00000022747	St3gal6	protein_coding	ST3 beta-galactoside alpha-2,3-sialyltransferase 6 [Source:MGI Symbol;Acc:MGI:1888707]	chr16	58468125	58524243	-	131.854	-0.848528	1.69625e-05	0.000453023	-0.765763	0.000423909	8.46934	9.90705	10.7507	11.0728	5.63926	6.49189	4.51943	5.54405	145.941	167.371	183.901	179.684	97.9089	112.538	75.5876	91.9007
ENSMUSG00000030930	Chst15	protein_coding	carbohydrate sulfotransferase 15 [Source:MGI Symbol;Acc:MGI:1924840]	chr7	132235780	132317228	-	644.321	-0.767117	1.63286e-05	0.000440518	-0.695636	0.000431657	15.1062	13.3075	9.60016	10.47	6.38837	7.66348	8.15877	5.62374	1038.02	896.548	654.788	677.501	442.257	529.681	544.068	371.698
ENSMUSG00000117234	Gm7818	processed_pseudogene	predicted gene 7818 [Source:MGI Symbol;Acc:MGI:3643608]	chr17	22067264	22069888	-	16.0503	3.27226	2.16747e-05	0.00056116	2.85451	0.000431922	0.042004	0.444475	0.083146	0.040403	0.823224	1.8356	1.35876	0.825928	1.01072	9.97147	1.87222	0.911256	19.8089	44.0761	32.0436	18.7078
ENSMUSG00000028370	Pappa	protein_coding	pregnancy-associated plasma protein A [Source:MGI Symbol;Acc:MGI:97479]	chr4	65124174	65357509	+	368.384	-1.47883	1.71317e-05	0.000456886	-1.30467	0.000432486	2.30226	4.0556	4.63076	1.80498	0.93941	1.63386	0.953153	1.07636	396.201	684.292	791.015	292.513	162.873	282.822	159.184	178.169
ENSMUSG00000055639	Dach1	protein_coding	dachshund family transcription factor 1 [Source:MGI Symbol;Acc:MGI:1277991]	chr14	97786853	98169765	-	141.445	1.52109	1.66229e-05	0.000447161	1.34695	0.000437551	0.631162	1.20625	0.601451	1.45421	4.14781	2.56556	2.20843	2.29076	47.9772	89.8993	45.38	104.096	317.647	196.161	162.913	167.489
ENSMUSG00000028626	Col9a2	protein_coding	collagen, type IX, alpha 2 [Source:MGI Symbol;Acc:MGI:88466]	chr4	121039385	121055322	+	276.744	3.19503	1.67487e-05	0.000448587	2.80758	0.000440232	2.31904	1.07152	0.816981	1.13279	31.0987	4.8665	2.77821	12.4033	91.52	41.4602	32.0029	42.0989	1236.46	193.179	106.402	470.825
ENSMUSG00000028788	Ptp4a2	protein_coding	protein tyrosine phosphatase 4a2 [Source:MGI Symbol;Acc:MGI:1277117]	chr4	129811219	129850003	+	6797.76	-0.606458	2.54485e-05	0.000642772	-0.553929	0.000446797	297.587	267.267	222.169	209.149	166.085	148.034	145.492	184.548	10039.1	8839.95	7439.35	6644.27	5644.72	5023.17	4763.18	5988.32
ENSMUSG00000037966	Ninj1	protein_coding	ninjurin 1 [Source:MGI Symbol;Acc:MGI:1196617]	chr13	49187485	49196244	+	542.397	-0.68705	1.8105e-05	0.000479137	-0.62683	0.000455649	46.225	68.608	42.1658	43.1236	33.6952	39.4094	23.1202	27.4493	629.995	916.768	570.414	553.461	462.659	540.252	305.793	359.835
ENSMUSG00000040260	Daam2	protein_coding	dishevelled associated activator of morphogenesis 2 [Source:MGI Symbol;Acc:MGI:1923691]	chr17	49456022	49564343	-	1405.72	0.68565	1.8029e-05	0.000478077	0.623948	0.000457676	9.60979	12.0762	10.5603	12.6584	15.1777	12.999	22.5459	22.7011	932.167	1148.51	1016.78	1156.3	1483.26	1268.31	2122.38	2118.06
ENSMUSG00000042992	Borcs5	protein_coding	BLOC-1 related complex subunit 5 [Source:MGI Symbol;Acc:MGI:1915024]	chr6	134639510	134711187	+	175.168	-0.789716	2.52747e-05	0.000640121	-0.712147	0.000459498	10.1113	12.7624	8.94727	8.76065	5.50908	7.00604	4.40319	6.25877	226.185	279.904	198.662	184.545	124.155	157.639	95.5867	134.665
ENSMUSG00000054520	Sh3bp2	protein_coding	SH3-domain binding protein 2 [Source:MGI Symbol;Acc:MGI:1346349]	chr5	34525838	34563641	+	242.932	-0.619466	2.56594e-05	0.000647221	-0.565984	0.00046583	6.9016	6.90802	7.85288	6.80387	4.90607	4.78241	4.6663	4.07053	291.122	285.696	328.795	270.267	208.493	202.913	191.018	165.154
ENSMUSG00000023000	Dhh	protein_coding	desert hedgehog [Source:MGI Symbol;Acc:MGI:94891]	chr15	98891152	98898540	-	2462.31	-1.52995	1.59817e-05	0.00043304	-1.35407	0.000468147	76.6799	93.5047	26.5557	36.0568	33.8544	27.7782	3.87587	16.4733	4867.52	5819.03	1673.22	2155.38	2165.09	1773.64	238.764	1005.81
ENSMUSG00000028803	Nipal3	protein_coding	NIPA-like domain containing 3 [Source:MGI Symbol;Acc:MGI:1921802]	chr4	135445420	135495038	-	256.738	-1.46134	1.82256e-05	0.00048055	-1.29516	0.000472852	6.60327	8.9163	4.55868	5.67028	2.92955	2.14648	0.924993	3.15297	395.978	524.228	271.344	320.205	176.988	129.472	53.8302	181.863
ENSMUSG00000038264	Sema7a	protein_coding	sema domain, immunoglobulin domain (Ig), and GPI membrane anchor, (semaphorin) 7A [Source:MGI Symbol;Acc:MGI:1306826]	chr9	57940112	57962865	+	5567.28	-0.629907	2.72382e-05	0.000679677	-0.574615	0.000472852	217.002	182.253	100.545	146.103	121.581	132.904	69.2327	89.327	9272.15	7635.12	4264.29	5878.8	5233.79	5712.02	2870.8	3671.24
ENSMUSG00000042918	Mamstr	protein_coding	MEF2 activating motif and SAP domain containing transcriptional regulator [Source:MGI Symbol;Acc:MGI:1921740]	chr7	45639977	45646521	+	242.981	0.771976	2.61769e-05	0.000658491	0.698933	0.000472852	5.63812	7.28575	5.77294	8.07801	9.43591	12.875	11.8542	10.9448	155.221	196.659	157.755	209.427	261.717	356.532	316.712	289.827
ENSMUSG00000045573	Penk	protein_coding	preproenkephalin [Source:MGI Symbol;Acc:MGI:104629]	chr4	4133531	4138819	-	3910.35	-1.0861	2.72782e-05	0.000679765	-0.964294	0.000472852	412.123	359.318	432.964	297.4	110.567	227.608	221.142	144.623	5945.89	5082.68	6200.29	4040.57	1607.12	3303.04	3096.26	2006.97
ENSMUSG00000022235	Cmbl	protein_coding	carboxymethylenebutenolidase-like (Pseudomonas) [Source:MGI Symbol;Acc:MGI:1916824]	chr15	31565389	31590119	+	62.9575	-1.08946	1.98434e-05	0.00052026	-0.972224	0.0004776	9.64446	8.61229	2.99891	4.08043	3.39794	3.8495	2.20888	1.79265	134.666	117.903	41.5638	53.6537	47.8002	54.0656	29.9316	24.0763
ENSMUSG00000064339	mt-Rnr2	Mt_rRNA	mitochondrially encoded 16S rRNA [Source:MGI Symbol;Acc:MGI:102492]	chrM	1094	2675	+	7447.8	-0.616375	2.48268e-05	0.000630492	-0.566696	0.000481395	347.558	386.87	407.432	601.044	273.956	214.758	300.112	331.495	7397.44	8073.15	8607.55	12046.8	5874.44	4597.69	6198.89	6786.47
ENSMUSG00000028165	Cisd2	protein_coding	CDGSH iron sulfur domain 2 [Source:MGI Symbol;Acc:MGI:1914256]	chr3	135406412	135423925	-	790.193	0.37088	1.58189e-05	0.000429255	0.350583	0.000482803	14.943	16.0329	14.5545	16.2464	20.5282	20.0456	18.7707	19.8674	681.653	717.072	659.015	697.906	943.431	919.775	830.966	871.728
ENSMUSG00000025764	Jade1	protein_coding	jade family PHD finger 1 [Source:MGI Symbol;Acc:MGI:1925835]	chr3	41555731	41616864	+	900.241	0.476412	1.89618e-05	0.000499257	0.442382	0.000488632	7.60539	9.49833	12.8246	12.5538	12.5111	12.0199	17.635	16.0812	554.69	679.204	928.413	862.215	919.298	881.794	1248.19	1128.13
ENSMUSG00000063564	Col23a1	protein_coding	collagen, type XXIII, alpha 1 [Source:MGI Symbol;Acc:MGI:2653243]	chr11	51289920	51583918	+	3003.82	-1.28476	2.84695e-05	0.000703799	-1.13345	0.000490051	44.3423	26.2621	75.7292	56.9574	10.1056	17.5043	39.5144	17.0294	3786.54	2198.76	6418.86	4580.22	869.397	1503.51	3274.58	1398.74
ENSMUSG00000002771	Grin2d	protein_coding	glutamate receptor, ionotropic, NMDA2D (epsilon 4) [Source:MGI Symbol;Acc:MGI:95823]	chr7	45831883	45878378	-	542.835	0.452569	1.25533e-05	0.000350344	0.423992	0.000495007	5.39921	5.45819	5.50533	6.29201	6.77254	7.01717	8.07142	8.97726	446.699	442.748	452.104	490.214	564.505	583.959	648.053	714.399
ENSMUSG00000040690	Col16a1	protein_coding	collagen, type XVI, alpha 1 [Source:MGI Symbol;Acc:MGI:1095396]	chr4	130047840	130099283	+	21778.1	0.352385	4.542e-05	0.00103869	0.340584	0.000495007	589.023	566.9	558.152	543.595	799.846	771.642	637.425	664.047	20321.1	19175.4	19113.3	17660.4	27800.5	26777.2	21341.2	22035.6
ENSMUSG00000040138	Ndp	protein_coding	Norrie disease (pseudoglioma) (human) [Source:MGI Symbol;Acc:MGI:102570]	chrX	16885521	16911774	-	99.9051	-1.31458	1.95194e-05	0.000512487	-1.16509	0.000500197	7.64098	7.16107	3.39015	3.40676	3.40036	2.16519	0.789448	2.09368	206.186	189.458	90.8029	86.5693	92.4415	58.7681	20.6733	54.3417
ENSMUSG00000028073	Pear1	protein_coding	platelet endothelial aggregation receptor 1 [Source:MGI Symbol;Acc:MGI:1920432]	chr3	87747890	87824306	-	6350.71	0.488218	3.88376e-05	0.000915141	0.452989	0.000504316	134.079	114.822	123.907	150.587	155.493	151.894	219.015	210.788	5511.01	4627.33	5054.45	5828.33	6437.91	6278.95	8735.31	8332.38
ENSMUSG00000030218	Mgp	protein_coding	matrix Gla protein [Source:MGI Symbol;Acc:MGI:96976]	chr6	136872435	136875823	-	20473.7	1.09027	3.90473e-05	0.000918919	0.970713	0.000506335	2128.84	3790.85	1319.66	2115.78	5508.07	3992.87	5531.79	3930.27	12514.6	21849.1	7700.25	11712.7	32621.6	23609.9	31558.4	22223.3
ENSMUSG00000054702	Ap1s3	protein_coding	adaptor-related protein complex AP-1, sigma 3 [Source:MGI Symbol;Acc:MGI:1891304]	chr1	79606876	79671972	-	19.3781	-2.73361	2.02759e-05	0.000529363	-2.3985	0.000517421	1.61754	2.97484	1.75295	0.716589	0.494795	0.195878	0.102157	0.281238	31.2895	56.4196	33.6575	13.0534	9.64272	3.81121	1.91772	5.23279
ENSMUSG00000016150	Tenm1	protein_coding	teneurin transmembrane protein 1 [Source:MGI Symbol;Acc:MGI:1345185]	chrX	42527866	43429126	-	14.0792	-2.74265	2.32649e-05	0.000599829	-2.39711	0.000521057	0.120687	0.3042	0.131541	0.079202	0.048912	0.02271	0.010599	0.014294	18.8733	46.6415	20.4184	11.6636	7.70615	3.57223	1.60849	2.15008
ENSMUSG00000035235	Trim13	protein_coding	tripartite motif-containing 13 [Source:MGI Symbol;Acc:MGI:1913847]	chr14	61598247	61605946	+	92.5618	-1.00105	2.04685e-05	0.000533643	-0.894512	0.000521057	5.26732	5.52058	5.82032	6.41434	2.89627	3.63079	2.87284	2.07464	115.222	118.411	126.375	132.132	63.8287	79.8879	60.9862	43.6515
ENSMUSG00000025268	Maged2	protein_coding	melanoma antigen, family D, 2 [Source:MGI Symbol;Acc:MGI:1933391]	chrX	150806370	150814345	-	5156.96	0.29369	4.88889e-05	0.00110178	0.280378	0.000526933	180.154	201.84	220.246	232.984	232.798	231.859	262.688	287.817	4093.67	4496.75	4967.58	4985.46	5329.4	5299.42	5792.75	6290.68
ENSMUSG00000092097	Gm5819	processed_pseudogene	predicted gene 5819 [Source:MGI Symbol;Acc:MGI:3643122]	chr18	8694099	8694537	+	8.07814	-5.01094	1.6244e-05	0.000438871	-4.45087	0.000526933	3.09653	5.72203	5.76051	6.2634	0	0	0.730963	0	9.09646	17.4501	17.7861	18.2251	0	0	2.06733	0
ENSMUSG00000073409	H2-Q6	protein_coding	histocompatibility 2, Q region locus 6 [Source:MGI Symbol;Acc:MGI:95935]	chr17	35424850	35430055	+	375.586	-1.34945	1.57605e-05	0.000428295	-1.19971	0.000529581	17.0512	25.4558	8.254	25.0286	7.79473	7.05764	6.666	7.57816	500.305	731.656	240.581	690.732	230.003	208.443	189.161	213.803
ENSMUSG00000031239	Itm2a	protein_coding	integral membrane protein 2A [Source:MGI Symbol;Acc:MGI:107706]	chrX	107397099	107403376	-	7119.43	1.05409	3.2069e-05	0.000779327	0.935658	0.000531622	181.771	163.394	174.51	280.24	558.278	269.733	352.059	448.599	4339.01	3824.06	4134.81	6299.51	13426	6476.43	8155.62	10300
ENSMUSG00000022156	Gzme	protein_coding	granzyme E [Source:MGI Symbol;Acc:MGI:109265]	chr14	56117626	56120625	-	30.1294	-4.66764	2.68839e-05	0.000672639	-0.328051	0.000535575	2.94188	13.4145	2.52736	2.60625	0	1.51992	0	0	31.3322	139.601	27.1473	26.4264	0	16.5285	0	0
ENSMUSG00000031119	Gpc4	protein_coding	glypican 4 [Source:MGI Symbol;Acc:MGI:104902]	chrX	52053021	52165252	-	2715	0.625292	1.90159e-05	0.000499974	0.574423	0.000539456	62.7205	60.8584	39.9836	63.0771	102.048	98.639	70.7908	77.0585	2405.51	2288.45	1522.12	2278.14	3943.07	3805.24	2634.81	2842.69
ENSMUSG00000033436	Armcx2	protein_coding	armadillo repeat containing, X-linked 2 [Source:MGI Symbol;Acc:MGI:1914666]	chrX	134804145	134809221	-	1975.88	0.389815	2.88322e-05	0.000708997	0.365819	0.000545261	34.1803	33.2851	35.3751	42.3426	48.1576	44.037	48.0604	47.9631	1650.31	1575.66	1695.34	1925.21	2342.53	2138.66	2251.91	2227.45
ENSMUSG00000112000	Gm47956	processed_transcript	predicted gene, 47956 [Source:MGI Symbol;Acc:MGI:6097228]	chr10	100577426	100583711	+	31.1733	1.5872	4.22452e-05	0.000978102	1.38386	0.000545261	0.462676	0.878893	0.549679	0.553046	1.79129	1.16763	2.37827	2.09564	12.1286	22.4358	14.0417	13.6688	46.2208	30.3023	58.9189	51.6691
ENSMUSG00000040570	Rundc3b	protein_coding	RUN domain containing 3B [Source:MGI Symbol;Acc:MGI:2685286]	chr5	8490334	8622952	-	23.7877	2.59882	2.34863e-05	0.000603667	2.27434	0.000549063	0.147725	0.301942	0.068921	0.176793	0.708254	1.53791	1.42192	0.358125	6.02819	12.0803	2.79161	6.79371	29.1174	63.1245	56.3096	14.0566
ENSMUSG00000097604	Gm17322	lincRNA	predicted gene, 17322 [Source:MGI Symbol;Acc:MGI:4936956]	chr9	57998041	58007451	+	22.8538	-1.80263	2.36132e-05	0.000605455	-1.585	0.000551276	1.64844	2.03196	0.369159	0.662862	0.534468	0.506232	0.17372	0.120844	50.5359	61.0752	11.2333	19.1364	16.5074	15.6103	5.16833	3.56339
ENSMUSG00000037129	Tmprss13	protein_coding	transmembrane protease, serine 13 [Source:MGI Symbol;Acc:MGI:2682935]	chr9	45319100	45347581	+	39.6289	4.37248	2.11533e-05	0.000548425	3.82804	0.000568649	0.190154	0.053151	0.059144	0	4.79523	0.305338	0.111329	1.12293	9.09646	2.49287	2.80834	0	231.104	14.692	5.16833	51.6691
ENSMUSG00000085705	Gm16046	lincRNA	predicted gene 16046 [Source:MGI Symbol;Acc:MGI:3802093]	chr17	13675662	13683516	-	6.59161	5.19236	1.76624e-05	0.000469695	4.56774	0.000574211	0	0.406223	0	0	2.30226	2.3253	2.65579	2.81784	0	2.03033	0	0	11.824	11.9232	13.1386	13.8168
ENSMUSG00000048834	Vstm2a	protein_coding	V-set and transmembrane domain containing 2A [Source:MGI Symbol;Acc:MGI:2384826]	chr11	16257724	16427310	+	99.9256	3.06189	2.43954e-05	0.000622937	2.64163	0.000575703	0.697631	0.396118	1.32607	0.707738	15.4748	1.93213	1.30385	7.70784	19.0456	10.6027	35.934	18.1951	425.624	53.057	34.5441	202.402
ENSMUSG00000020333	Acsl6	protein_coding	acyl-CoA synthetase long-chain family member 6 [Source:MGI Symbol;Acc:MGI:894291]	chr11	54303798	54364756	+	96.2676	-1.34651	2.44979e-05	0.000623842	-1.18872	0.000577337	4.54539	6.50086	0.842688	1.94759	2.38085	1.90448	0.41504	0.67343	184.685	258.973	33.9857	74.5195	97.4594	77.8346	16.3653	26.3187
ENSMUSG00000025026	Add3	protein_coding	adducin 3 (gamma) [Source:MGI Symbol;Acc:MGI:1351615]	chr19	53140443	53247399	+	5546.98	0.538983	4.58233e-05	0.00104663	0.494168	0.000579708	95.0483	84.3578	83.2724	91.8157	142.413	103.997	123.563	141.311	4957.56	4313.93	4311.16	4509.75	7483.51	5456.08	6254.43	7089.44
ENSMUSG00000027834	Serpini1	protein_coding	serine (or cysteine) peptidase inhibitor, clade I, member 1 [Source:MGI Symbol;Acc:MGI:1194506]	chr3	75557547	75643495	+	649.747	-1.61439	1.5242e-05	0.000416026	-1.42865	0.000581777	47.7125	62.8575	16.615	18.4846	25.5364	19.5219	1.66603	7.31436	1257.3	1624	434.586	458.698	677.95	517.445	42.6053	185.394
ENSMUSG00000028354	Fmn2	protein_coding	formin 2 [Source:MGI Symbol;Acc:MGI:1859252]	chr1	174501825	174822729	+	203.106	-1.11287	3.3684e-05	0.000812213	-0.983944	0.000581777	2.74952	6.06127	2.58234	2.89172	1.8006	2.38189	1.28359	1.12395	217.768	470.679	203.011	215.678	143.677	189.755	98.6598	85.6241
ENSMUSG00000034634	Ly6d	protein_coding	lymphocyte antigen 6 complex, locus D [Source:MGI Symbol;Acc:MGI:96881]	chr15	74762056	74763620	-	21.389	-1.82113	3.10796e-05	0.00075627	-1.59472	0.000581777	4.47578	4.18205	5.36959	3.18327	0.967441	1.27054	0.94335	1.64055	35.3751	32.4073	42.125	23.6927	7.70346	10.1008	7.23566	12.4719
ENSMUSG00000047606	Ankrd34c	protein_coding	ankyrin repeat domain 34C [Source:MGI Symbol;Acc:MGI:2685617]	chr9	89725245	89738475	-	9.15762	-4.63397	1.64315e-05	0.000442651	-4.22397	0.000581777	0.43188	0.615702	0.068048	0.116368	0	0.05137	0	0	25.0249	34.9787	3.91375	6.34971	0	2.994	0	0
ENSMUSG00000067860	Zic3	protein_coding	zinc finger protein of the cerebellum 3 [Source:MGI Symbol;Acc:MGI:106676]	chrX	58022700	58041736	+	35.2206	-1.60252	3.03801e-05	0.00074216	-1.40347	0.000593008	0.769869	0.762975	1.82041	1.49663	0.431885	0.139073	0.585428	0.451011	34.3711	33.3973	80.6708	62.922	19.4258	6.24534	25.3645	19.3676
ENSMUSG00000106128	Gm43520	TEC	predicted gene 43520 [Source:MGI Symbol;Acc:MGI:5663657]	chr3	116818815	116818978	+	73.6436	-0.92415	2.41671e-05	0.000617955	-0.828489	0.000597657	1007.27	955.971	734.815	876.699	475.027	438.353	530.748	420.893	111.179	103.454	80.5056	91.1256	52.8237	48.6674	56.8516	44.5424
ENSMUSG00000105867	Gm42517	protein_coding	predicted gene 42517 [Source:MGI Symbol;Acc:MGI:5662654]	chr5	108366073	108367922	-	61.7463	-0.969731	3.07256e-05	0.000748634	-0.863059	0.000598141	3.63749	3.53092	2.69318	3.14189	2.222	1.71416	1.41667	1.3043	92.986	88.4968	68.3362	75.6342	57.2257	44.0761	35.1446	32.0705
ENSMUSG00000032946	Rasgrp2	protein_coding	RAS, guanyl releasing protein 2 [Source:MGI Symbol;Acc:MGI:1333849]	chr19	6399340	6415216	+	998.266	0.983996	2.08956e-05	0.000544016	0.882509	0.000598705	73.1423	44.452	43.6976	79.0903	118.126	103.263	107.93	142.357	835.51	497.849	495.462	850.78	1359.44	1186.49	1196.46	1564.14
ENSMUSG00000045027	Prss22	protein_coding	protease, serine 22 [Source:MGI Symbol;Acc:MGI:1918085]	chr17	23993534	23998100	-	34.1619	-1.38242	2.44757e-05	0.000623842	-1.22149	0.000602855	4.063	3.40699	2.19779	1.91679	1.65461	1.59557	0.496434	0.809374	69.7395	57.3359	37.4445	30.9827	28.6129	27.5476	8.26932	13.3627
ENSMUSG00000026979	Psd4	protein_coding	pleckstrin and Sec7 domain containing 4 [Source:MGI Symbol;Acc:MGI:2674093]	chr2	24367580	24414954	+	77.6898	-2.70325	2.59963e-05	0.000654833	-2.35181	0.00060364	8.30327	1.55503	1.15119	0.308835	0.928985	0.636616	0.033378	0.168553	395.992	72.7107	54.4949	13.87	44.6353	30.5387	1.54484	7.73189
ENSMUSG00000033510	Otud7a	protein_coding	OTU domain containing 7A [Source:MGI Symbol;Acc:MGI:2158505]	chr7	63444751	63759028	+	32.165	-2.05465	2.33465e-05	0.0006011	-1.79471	0.000615038	1.37308	1.94207	1.58562	1.84451	0.839863	0.176792	0.26778	0.454647	42.5217	58.9666	48.74	53.791	26.2033	5.50699	8.04768	13.5426
ENSMUSG00000034435	Tmem30b	protein_coding	transmembrane protein 30B [Source:MGI Symbol;Acc:MGI:2442082]	chr12	73543402	73546392	-	31.043	-1.38878	2.71221e-05	0.000677689	-1.22528	0.000618842	1.1081	1.27763	0.818559	0.994603	0.349295	0.521284	0.413582	0.296161	48.5144	54.8431	35.5723	41.0065	15.4069	22.9563	17.5723	12.4719
ENSMUSG00000026688	Mgst3	protein_coding	microsomal glutathione S-transferase 3 [Source:MGI Symbol;Acc:MGI:1913697]	chr1	167371966	167393841	-	810.27	-0.818922	2.53796e-05	0.000641905	-0.736897	0.000621792	88.083	63.7522	87.5535	70.3955	30.737	40.2514	52.0765	55.0639	1192.65	846.328	1176.69	897.587	419.288	548.197	684.286	717.132
ENSMUSG00000025427	Rnf165	protein_coding	ring finger protein 165 [Source:MGI Symbol;Acc:MGI:2444521]	chr18	77456110	77565161	-	572.182	0.715274	2.68538e-05	0.000672639	0.647737	0.000630894	7.7986	7.74171	8.23038	7.46325	12.5941	11.5901	16.4207	10.4628	441.084	429.304	462.055	397.506	717.637	659.367	901.304	569.202
ENSMUSG00000024164	C3	protein_coding	complement component 3 [Source:MGI Symbol;Acc:MGI:88227]	chr17	57203970	57228136	-	8144.35	1.14667	3.94917e-05	0.000924701	1.01077	0.000645473	75.9483	61.5446	95.6255	70.6244	128.854	272.113	121.365	155.449	5109.15	4059.24	6385.2	4474.01	8732.96	18412.7	7923.16	10058.4
ENSMUSG00000020303	Stc2	protein_coding	stanniocalcin 2 [Source:MGI Symbol;Acc:MGI:1316731]	chr11	31357307	31370074	-	374.201	-0.847673	2.00163e-05	0.000524055	-0.763639	0.000647605	8.82229	5.28888	9.96004	11.365	3.19918	4.26554	6.13454	6.14347	489.332	287.614	548.344	593.614	178.77	237.975	330.202	327.755
ENSMUSG00000038843	Gcnt1	protein_coding	glucosaminyl (N-acetyl) transferase 1, core 2 [Source:MGI Symbol;Acc:MGI:95676]	chr19	17326141	17372844	-	164.941	-1.1792	3.8376e-05	0.000907712	-1.03539	0.000650553	4.70721	5.89218	2.95104	3.19066	2.96677	3.32153	0.587224	1.28324	252.984	310.477	157.425	161.481	160.637	179.557	30.6273	66.336
ENSMUSG00000022055	Nefl	protein_coding	neurofilament, light polypeptide [Source:MGI Symbol;Acc:MGI:97313]	chr14	68083863	68089095	+	1699.15	-3.00962	2.51058e-05	0.000636709	-2.60966	0.000655542	87.8643	107.135	13.9976	30.1377	16.6714	16.033	0.319586	3.63111	4392.58	5251.22	694.595	1418.83	839.677	806.225	15.505	174.606
ENSMUSG00000019966	Kitl	protein_coding	kit ligand [Source:MGI Symbol;Acc:MGI:96974]	chr10	100015630	100100416	+	1975.85	0.929961	2.84332e-05	0.000703799	0.830922	0.000659208	24.4813	32.6827	18.8561	32.2717	37.3507	50.6435	51.9804	65.7026	1257.04	1645.35	961.031	1560.45	1932.18	2615.62	2590.19	3244.97
ENSMUSG00000025469	Msx3	protein_coding	msh homeobox 3 [Source:MGI Symbol;Acc:MGI:106587]	chr7	140046157	140049089	-	17.9639	-2.32143	2.96063e-05	0.000725159	-2.02437	0.000668394	1.59652	1.53134	0.324358	0.499393	0.525957	0.34537	0	0.063707	47.5153	44.6844	9.58193	13.9963	15.7703	10.339	0	1.82372
ENSMUSG00000042303	Sgsm3	protein_coding	small G protein signaling modulator 3 [Source:MGI Symbol;Acc:MGI:1916329]	chr15	80977765	81012290	+	626.541	-0.421983	2.10221e-05	0.000546547	-0.39306	0.000675668	42.9597	43.6898	32.4517	39.2089	29.9885	32.682	27.1731	27.0603	796.292	793.99	597.06	684.395	560.013	609.334	488.794	482.454
ENSMUSG00000067931	Zfp948	protein_coding	zinc finger protein 948 [Source:MGI Symbol;Acc:MGI:3040683]	chr17	21567008	21588699	+	574.422	0.573754	1.81649e-05	0.00047963	0.52852	0.000676355	13.2158	11.1108	11.1243	13.6122	16.3414	15.6082	21.0424	19.9627	507.38	417.555	424.059	492.078	631.684	602.373	783.518	736.731
ENSMUSG00000022514	Il1rap	protein_coding	interleukin 1 receptor accessory protein [Source:MGI Symbol;Acc:MGI:104975]	chr16	26581704	26730117	+	2152.88	-0.94991	3.76422e-05	0.000897196	-0.847993	0.000682278	38.516	50.4164	47.8638	35.5677	27.7001	34.3683	14.3692	17.2175	2532.58	3250.26	3123.91	2202.37	1835	2273.09	916.916	1088.94
ENSMUSG00000032221	Mns1	protein_coding	meiosis-specific nuclear structural protein 1 [Source:MGI Symbol;Acc:MGI:107933]	chr9	72438011	72462025	+	71.798	1.45561	2.82564e-05	0.000701986	1.28042	0.000682278	1.17935	1.18141	0.555105	1.5622	2.81009	2.34053	3.38302	3.52737	41.7607	41.0157	19.5106	52.0923	100.248	83.3634	116.253	120.14
ENSMUSG00000015176	Nolc1	protein_coding	nucleolar and coiled-body phosphoprotein 1 [Source:MGI Symbol;Acc:MGI:1918019]	chr19	46075863	46085530	+	1194.79	0.474283	2.944e-05	0.00072299	0.439434	0.000689434	28.4082	28.022	28.4834	33.2379	32.8828	39.4069	42.6117	48.661	982.477	950.172	977.777	1082.49	1145.72	1370.84	1430.15	1618.72
ENSMUSG00000052981	Ube2ql1	protein_coding	ubiquitin-conjugating enzyme E2Q family-like 1 [Source:MGI Symbol;Acc:MGI:1924230]	chr13	69702832	69739889	-	49.9231	-1.27951	3.77621e-05	0.000897401	-1.12381	0.000716841	2.00995	2.6923	1.65627	1.14961	0.648855	0.872353	0.715223	0.741509	77.8253	102.208	63.6556	41.9178	25.3114	33.9753	26.8753	27.6163
ENSMUSG00000049115	Agtr1a	protein_coding	angiotensin II receptor, type 1a [Source:MGI Symbol;Acc:MGI:87964]	chr13	30336441	30382867	+	828.592	0.845294	3.01878e-05	0.00073843	0.758471	0.000726053	19.6768	22.9415	22.001	24.4904	31.1187	50.9876	45.2003	31.3648	535.127	611.713	593.901	627.205	852.618	1394.77	1192.94	820.459
ENSMUSG00000028860	Sytl1	protein_coding	synaptotagmin-like 1 [Source:MGI Symbol;Acc:MGI:1933365]	chr4	133253090	133263113	-	60.4642	1.63687	2.83656e-05	0.000703097	1.43616	0.000729724	0.974751	0.820235	0.951391	1.19861	4.57116	2.56137	1.52683	3.68208	29.364	24.2261	28.4479	34.0026	138.733	77.6123	44.6365	106.691
ENSMUSG00000100706	Gm19744	processed_transcript	predicted gene, 19744 [Source:MGI Symbol;Acc:MGI:5011929]	chr8	48843665	48869901	+	27.0243	-2.81465	3.26759e-05	0.000793041	-2.40166	0.000729724	3.9979	5.98609	1.04416	0.784927	0.710155	0.120114	0.188863	0.344618	66.5192	97.6526	17.2447	12.2987	11.9043	2.01023	3.04957	5.51528
ENSMUSG00000062157	Ifnlr1	protein_coding	interferon lambda receptor 1 [Source:MGI Symbol;Acc:MGI:2429859]	chr4	135686287	135708181	+	21.1146	-2.18285	3.27784e-05	0.000794493	-1.89258	0.000730373	0.547218	0.830005	0.405484	0.385231	0.208732	0.276205	0.033922	0.044245	34.3644	51.1038	25.275	22.7814	13.2059	17.4468	2.06733	2.67254
ENSMUSG00000045996	Polr2k	protein_coding	polymerase (RNA) II (DNA directed) polypeptide K [Source:MGI Symbol;Acc:MGI:102725]	chr15	36174010	36177010	+	77.5488	-0.821211	3.44431e-05	0.000827301	-0.736169	0.000734119	18.7024	17.4168	18.1224	17.6574	10.4203	9.42079	9.87656	10.6913	105.115	95.9754	101.1	93.8594	59.4267	53.2586	53.7506	57.9051
ENSMUSG00000024232	Bambi	protein_coding	BMP and activin membrane-bound inhibitor [Source:MGI Symbol;Acc:MGI:1915260]	chr18	3507923	3516404	+	778.525	1.27256	2.65164e-05	0.000666131	1.12428	0.000736073	5.95613	6.02305	4.713	7.05901	23.6925	11.743	7.53493	15.2436	458.866	454.948	360.403	512.126	1838.93	909.988	563.347	1129.59
ENSMUSG00000059325	Hopx	protein_coding	HOP homeobox [Source:MGI Symbol;Acc:MGI:1916782]	chr5	77086988	77115121	-	135.243	1.53839	3.97645e-05	0.000929919	1.34508	0.000747999	6.33741	3.70133	3.2987	5.23534	24.5476	8.49958	9.34602	12.2009	94.8943	54.3388	49.0277	73.8217	370.313	128.015	135.81	175.724
ENSMUSG00000068663	Clec16a	protein_coding	C-type lectin domain family 16, member A [Source:MGI Symbol;Acc:MGI:1921624]	chr16	10545339	10744878	+	1277.7	-0.534353	3.30351e-05	0.000799672	-0.492435	0.000751019	24.2318	24.4815	21.6205	17.9907	14.39	15.8694	13.8381	16.1578	1695.69	1679.67	1501.88	1185.55	1014.5	1117.01	939.751	1087.57
ENSMUSG00000033389	Arhgap44	protein_coding	Rho GTPase activating protein 44 [Source:MGI Symbol;Acc:MGI:2144423]	chr11	65002039	65162961	-	200.573	0.615425	4.70724e-05	0.0010686	0.559034	0.000754067	2.17431	2.49117	2.85855	3.23961	4.16731	3.72292	4.2617	4.11193	131.462	147.675	171.552	184.452	253.845	226.412	250.056	239.132
ENSMUSG00000071547	Nt5dc2	protein_coding	5'-nucleotidase domain containing 2 [Source:MGI Symbol;Acc:MGI:1917271]	chr14	31131053	31139124	+	1104.48	-0.58373	3.3673e-05	0.000812213	-0.536967	0.000755592	82.2642	64.3659	38.9566	49.282	49.5922	43.0787	28.1473	32.9907	1898.88	1456.69	892.559	1071.24	1153.27	1000.19	630.52	732.472
ENSMUSG00000079710	Gm3448	protein_coding	predicted gene 3448 [Source:MGI Symbol;Acc:MGI:3809205]	chr17	14995787	15041537	-	19.368	-2.09232	4.28906e-05	0.000991738	-1.81239	0.00076868	1.5532	2.63753	1.45485	0.756044	0.361293	0.400361	0.399451	0.231558	31.6379	51.4946	29.6491	14.3393	7.33098	8.19849	7.80746	4.48582
ENSMUSG00000020042	Btbd11	protein_coding	BTB (POZ) domain containing 11 [Source:MGI Symbol;Acc:MGI:1921257]	chr10	85386814	85660292	+	215.467	-0.858138	4.80869e-05	0.00108633	-0.762696	0.000780256	3.89685	3.89283	4.63183	3.22857	2.16354	1.52862	2.49869	2.48682	281.222	275.439	331.786	219.41	157.301	110.961	174.994	172.62
ENSMUSG00000103880	Gm37009	processed_pseudogene	predicted gene, 37009 [Source:MGI Symbol;Acc:MGI:5610237]	chr3	65506277	65506637	-	15.8779	-3.3538	3.7701e-05	0.000897401	-2.8902	0.000785696	22.4229	9.0111	19.97	13.736	0.611334	4.36693	0	1.44528	40.4287	16.2036	35.5723	22.7814	1.10049	8.26427	0	2.67254
ENSMUSG00000024247	Pkdcc	protein_coding	protein kinase domain containing, cytoplasmic [Source:MGI Symbol;Acc:MGI:2147077]	chr17	83215292	83225070	+	1784.64	0.526028	3.50435e-05	0.000840638	0.486069	0.000790534	53.5404	57.8352	55.7152	68.611	67.3874	90.6126	86.0954	92.2827	1361.34	1441.79	1406.14	1642.83	1726.22	2317.45	2124.43	2256.94
ENSMUSG00000024730	Ms4a8a	protein_coding	membrane-spanning 4-domains, subfamily A, member 8A [Source:MGI Symbol;Acc:MGI:1927657]	chr19	11067471	11081102	-	12.526	3.87956	2.66584e-05	0.000668795	3.39264	0.000803154	0.076082	0.287091	0	0.145684	3.59675	1.15277	1.75375	0.557742	1.01433	3.75267	0	1.82903	48.3103	15.4587	22.6903	7.15226
ENSMUSG00000029175	Slc35f6	protein_coding	solute carrier family 35, member F6 [Source:MGI Symbol;Acc:MGI:1922169]	chr5	30647933	30659729	+	774.934	-0.561266	3.40134e-05	0.000819094	-0.514538	0.000803154	32.9568	40.3479	27.8342	28.9799	23.6569	30.0121	17.5351	17.4332	949.237	1139.4	795.754	786.028	686.466	869.485	490.134	482.968
ENSMUSG00000020520	Galnt10	protein_coding	polypeptide N-acetylgalactosaminyltransferase 10 [Source:MGI Symbol;Acc:MGI:1890480]	chr11	57645442	57787514	+	2660.48	0.482874	3.59765e-05	0.000861908	0.447357	0.000808464	31.8707	28.8862	31.5659	37.693	47.007	37.0025	49.7911	46.3989	2227.35	1979.3	2189.7	2480.67	3309.72	2601.14	3376.94	3119.01
ENSMUSG00000024245	Tmem178	protein_coding	transmembrane protein 178 [Source:MGI Symbol;Acc:MGI:1915277]	chr17	80944632	81001816	+	27.3096	-2.49169	4.29407e-05	0.000991738	-2.15834	0.000839927	2.05606	2.9713	1.34704	1.84285	0.047278	0.829761	0.230506	0.320692	47.5037	67.3074	30.8917	40.0953	1.10049	19.2833	5.16833	7.12678
ENSMUSG00000028488	Sh3gl2	protein_coding	SH3-domain GRB2-like 2 [Source:MGI Symbol;Acc:MGI:700009]	chr4	85205126	85639195	+	64.4106	2.23025	3.87346e-05	0.000913871	1.92189	0.000845474	0.861061	0.587942	0.160691	0.800837	2.92911	1.11105	3.45628	3.98606	32.6054	21.828	6.03974	28.5569	111.744	42.3179	127.011	145.182
ENSMUSG00000041624	Gucy1a2	protein_coding	guanylate cyclase 1, soluble, alpha 2 [Source:MGI Symbol;Acc:MGI:2660877]	chr9	3532778	3894736	+	126.508	1.35574	4.04223e-05	0.000942933	1.18663	0.000845474	1.97017	2.1989	1.19348	3.2394	3.56081	4.20749	8.14049	6.85959	64.9941	71.1213	39.0801	100.634	118.345	139.614	260.613	217.661
ENSMUSG00000025888	Casp1	protein_coding	caspase 1 [Source:MGI Symbol;Acc:MGI:96544]	chr9	5298508	5307290	+	686.581	-0.63868	3.05501e-05	0.000745335	-0.57981	0.000846889	51.5838	45.4927	39.7341	42.1108	39.5728	30.9382	24.5682	21.1153	975.584	843.561	745.907	749.991	754.016	588.549	450.922	384.115
ENSMUSG00000037703	Lzts3	protein_coding	leucine zipper, putative tumor suppressor family member 3 [Source:MGI Symbol;Acc:MGI:2656976]	chr2	130632839	130642803	-	469.843	0.495938	3.63334e-05	0.000868223	0.458724	0.000849435	5.91956	6.82973	5.89349	6.86463	8.89873	8.33312	8.35542	10.0489	370.519	419.13	366.154	404.622	561.152	524.644	507.534	604.992
ENSMUSG00000058230	Arhgap35	protein_coding	Rho GTPase activating protein 35 [Source:MGI Symbol;Acc:MGI:1929494]	chr7	16493719	16614993	-	3924.16	0.34657	7.15511e-05	0.00152394	0.326681	0.000849435	32.1086	30.4439	25.1427	30.7268	38.5255	36.8783	36.4438	37.1845	3834.28	3564.41	2980.19	3455.35	4634.93	4429.66	4223.4	4271.07
ENSMUSG00000021662	Arhgef28	protein_coding	Rho guanine nucleotide exchange factor (GEF) 28 [Source:MGI Symbol;Acc:MGI:1346016]	chr13	97899469	98206439	-	678.692	1.13472	3.9245e-05	0.000922407	1.00187	0.000879887	6.07544	4.89352	4.58674	6.56573	14.7913	7.35585	9.32376	16.8455	476.958	376.658	357.418	485.397	1169.87	580.859	710.344	1272.03
ENSMUSG00000025855	Prkar1b	protein_coding	protein kinase, cAMP dependent regulatory, type I beta [Source:MGI Symbol;Acc:MGI:97759]	chr5	139017306	139150001	-	285.76	-0.919442	2.85296e-05	0.000704349	-0.821405	0.000882098	12.5056	23.0618	6.96984	5.94099	9.95982	9.76723	3.01657	3.32777	388.442	702.326	214.889	173.777	311.677	305.161	90.3864	99.423
ENSMUSG00000028435	Aqp3	protein_coding	aquaporin 3 [Source:MGI Symbol;Acc:MGI:1333777]	chr4	41092722	41098183	-	23.4852	-2.10629	5.02993e-05	0.0011281	-1.82212	0.000882109	1.08563	1.41803	2.49353	1.82274	0.180506	0.301712	0.220014	0.918288	24.7248	31.6638	56.3687	39.0921	4.14169	6.91165	4.86273	20.1161
ENSMUSG00000030990	Pgap2	protein_coding	post-GPI attachment to proteins 2 [Source:MGI Symbol;Acc:MGI:2385286]	chr7	102210208	102238567	+	510.179	0.773508	2.8572e-05	0.00070446	0.697511	0.000882109	23.4278	32.432	20.6229	27.59	50.2826	43.1337	48.5793	33.6794	347.376	471.483	303.52	385.24	751.135	643.311	699.03	480.337
ENSMUSG00000031618	Nr3c2	protein_coding	nuclear receptor subfamily 3, group C, member 2 [Source:MGI Symbol;Acc:MGI:99459]	chr8	76899442	77245012	+	401.154	0.927076	2.35111e-05	0.000603667	0.830398	0.000882109	3.6529	3.74427	2.62423	4.95916	5.59482	5.69117	8.78188	8.68595	273.665	275.026	195.143	349.866	422.28	428.864	638.477	625.911
ENSMUSG00000091055	Siglec15	protein_coding	sialic acid binding Ig-like lectin 15 [Source:MGI Symbol;Acc:MGI:3646642]	chr18	78043614	78057395	-	50.9794	-2.1673	3.80409e-05	0.000902079	-1.83945	0.000882627	6.97909	7.37383	4.29804	2.67274	3.24334	3.34096	0.367742	0.191858	101.072	104.7	61.7834	36.4502	47.3213	48.6674	5.16833	2.67254
ENSMUSG00000002274	Metrn	protein_coding	meteorin, glial cell differentiation regulator [Source:MGI Symbol;Acc:MGI:1917333]	chr17	25793221	25797136	-	1050.94	-0.685384	4.05434e-05	0.000944574	-0.61812	0.000891405	96.7396	132.997	71.7228	67.7191	69.6022	77.8468	33.4531	49.0452	1378.2	1857.69	1013.97	908.513	998.995	1115.54	462.51	672.074
ENSMUSG00000072720	Myo18b	protein_coding	myosin XVIIIb [Source:MGI Symbol;Acc:MGI:1921626]	chr5	112688876	112896362	-	26.6752	-1.85247	4.14119e-05	0.000962399	-1.60929	0.000891405	0.357722	0.620008	0.593004	0.259205	0.148458	0.098494	0.130058	0.123618	33.3055	56.5969	54.8023	22.7262	13.9254	9.22393	11.7512	11.0705
ENSMUSG00000036693	Nop14	protein_coding	NOP14 nucleolar protein [Source:MGI Symbol;Acc:MGI:1922666]	chr5	34638536	34660148	-	490.59	0.498627	3.86044e-05	0.000911955	0.460309	0.000892325	12.7467	11.9333	11.759	12.6874	16.0241	17.7887	19.413	15.722	431.028	395.634	394.683	404.009	545.903	605.046	637.055	511.363
ENSMUSG00000024114	Prss41	protein_coding	protease, serine 41 [Source:MGI Symbol;Acc:MGI:1918253]	chr17	23836785	23844172	-	5.89475	-6.03356	3.63298e-06	0.000119273	-6.59079	0.000901308	0.831518	0.419953	0.518312	0.799746	0	0	0	0	15.6173	7.73319	9.66262	14.1448	0	0	0	0
ENSMUSG00000040998	Npnt	protein_coding	nephronectin [Source:MGI Symbol;Acc:MGI:2148811]	chr3	132881745	132950291	-	260.865	-0.96175	4.07895e-05	0.00094912	-0.851934	0.000901308	5.44567	6.26866	5.77119	5.71831	4.05811	3.46898	1.67447	2.93556	327.216	369.303	344.206	323.566	245.663	209.663	97.6422	169.663
ENSMUSG00000027832	Ptx3	protein_coding	pentraxin related gene [Source:MGI Symbol;Acc:MGI:104641]	chr3	66219910	66225805	+	5488.4	1.18008	9.28413e-05	0.00188467	1.01237	0.000907984	102.395	128.515	172.945	120.647	360.111	498.53	206.709	193.854	2547.26	3134.52	4270.45	2826.32	9025.32	12474.5	4990.34	4638.54
ENSMUSG00000040364	Sec1	protein_coding	secretory blood group 1 [Source:MGI Symbol;Acc:MGI:1928893]	chr7	45677686	45694402	-	26.0729	-1.51048	5.24919e-05	0.00117163	-1.31495	0.000911356	1.51002	1.54109	0.769306	0.627602	0.369628	0.608008	0.240282	0.280029	53.568	53.5966	27.1473	20.9589	13.2059	22.0381	8.26932	9.79932
ENSMUSG00000021025	Nfkbia	protein_coding	nuclear factor of kappa light polypeptide gene enhancer in B cells inhibitor, alpha [Source:MGI Symbol;Acc:MGI:104741]	chr12	55489410	55492647	-	9736.08	0.355097	5.94127e-05	0.00130575	0.335619	0.00091288	584.23	629.704	399.821	492.746	758.19	708.455	598.29	588.201	9712.18	10263.5	6597.35	7713.79	12698.2	11846.3	9652.08	9405.28
ENSMUSG00000000901	Mmp11	protein_coding	matrix metallopeptidase 11 [Source:MGI Symbol;Acc:MGI:97008]	chr10	75923222	75936496	-	1103.57	-1.25462	4.2102e-05	0.000976	-1.1011	0.000921342	68.5851	30.5654	83.1607	47.7607	19.947	21.5828	34.6387	19.9786	1888.01	824.953	2272.29	1238.11	553.204	597.612	925.364	528.998
ENSMUSG00000052854	Nrk	protein_coding	Nik related kinase [Source:MGI Symbol;Acc:MGI:1351326]	chrX	138914430	139010532	+	691.345	0.757389	3.41882e-05	0.000822238	0.682457	0.000926495	2.70762	2.10562	4.9585	7.688	4.0298	3.65965	12.5288	9.62124	324.929	247.745	590.639	868.812	487.211	441.751	1459.11	1110.57
ENSMUSG00000028519	Dab1	protein_coding	disabled 1 [Source:MGI Symbol;Acc:MGI:108554]	chr4	103619359	104744844	+	23.4176	-2.72459	4.62809e-05	0.00105449	-2.34022	0.000932111	0.609098	1.60836	0.832618	0.228969	0.283348	0.102321	0.106118	0.034602	30.407	78.7214	41.2574	10.764	14.2508	5.13789	5.14103	1.66152
ENSMUSG00000010175	Prox1	protein_coding	prospero homeobox 1 [Source:MGI Symbol;Acc:MGI:97772]	chr1	190118035	190170714	-	203.049	-1.06813	5.99999e-05	0.00131245	-0.935468	0.000938482	2.40392	1.8012	3.5577	2.51464	1.4612	0.917597	0.974861	1.47369	263.348	193.463	386.857	259.417	161.27	101.111	103.64	155.285
ENSMUSG00000032786	Alas1	protein_coding	aminolevulinic acid synthase 1 [Source:MGI Symbol;Acc:MGI:87989]	chr9	106233455	106248654	-	1278.97	0.446426	4.39253e-05	0.00101072	0.414786	0.000946511	102.962	111.39	77.5543	73.2356	122.267	144.727	107.504	113.798	1253.16	1329.23	936.925	839.388	1499.24	1771.8	1269.78	1332.22
ENSMUSG00000076609	Igkc	IG_C_gene	immunoglobulin kappa constant [Source:MGI Symbol;Acc:MGI:96495]	chr6	70726435	70726966	+	15.8364	-4.04583	5.05882e-05	0.00113289	-3.47681	0.000958859	5.5919	3.93879	1.46098	16.4896	0.483476	0.20203	0.942874	0	25.2679	17.4501	6.55278	70.1667	2.20099	0.918252	4.13466	0
ENSMUSG00000038954	Supt3	protein_coding	SPT3, SAGA and STAGA complex component [Source:MGI Symbol;Acc:MGI:1923723]	chr17	44777152	45119290	+	122.271	0.741138	4.46813e-05	0.00102431	0.667461	0.000960466	3.63768	4.74304	5.07702	5.60676	8.09641	6.572	8.31618	8.4922	71.7197	91.6841	99.3557	104.097	160.819	130.331	159.116	161.045
ENSMUSG00000018907	Alox12e	protein_coding	arachidonate lipoxygenase, epidermal [Source:MGI Symbol;Acc:MGI:1274790]	chr11	70315610	70322628	-	35.8928	-1.80787	5.44502e-05	0.00120809	-1.55669	0.000976106	1.77695	1.46562	1.19599	2.51794	0.440758	0.184179	0.87813	0.613952	57.6918	46.6534	38.542	76.983	14.4168	6.0147	27.6677	19.1728
ENSMUSG00000103865	Gm37416	TEC	predicted gene, 37416 [Source:MGI Symbol;Acc:MGI:5610644]	chr2	16023108	16023425	-	5.77053	5.88552	3.87438e-06	0.000126087	6.40392	0.000976106	0	0	0	0	11.5458	14.5237	9.08853	6.47323	0	0	0	0	13.2059	16.5285	9.30299	7.12678
ENSMUSG00000000560	Gabra2	protein_coding	gamma-aminobutyric acid (GABA) A receptor, subunit alpha 2 [Source:MGI Symbol;Acc:MGI:95614]	chr5	70957597	71095849	-	42.0338	-1.81341	4.32954e-05	0.000998691	-1.57482	0.000982245	0.964275	2.59126	0.470436	0.705362	0.496481	0.647734	0.092189	0.176356	53.624	141.284	25.9674	36.9387	27.8159	36.2319	4.97526	9.43325
ENSMUSG00000058354	Krt6a	protein_coding	keratin 6A [Source:MGI Symbol;Acc:MGI:1100845]	chr15	101689910	101694307	-	129.197	-1.99849	2.82831e-05	0.000701986	-1.74086	0.000991912	5.57878	6.12731	7.26914	6.79743	1.6058	0.52934	0.854651	3.84082	180.954	194.177	234.074	207.807	52.8341	17.4502	26.8806	119.397
ENSMUSG00000000811	Txnrd3	protein_coding	thioredoxin reductase 3 [Source:MGI Symbol;Acc:MGI:2386711]	chr6	89643988	89675529	+	226.957	0.519457	6.45725e-05	0.00139769	0.475483	0.00100007	4.6001	4.80119	4.58916	4.42762	7.29868	6.5418	6.26599	6.14357	190.015	194.444	188.159	172.227	303.736	271.803	251.181	244.092
ENSMUSG00000024816	Frmd8	protein_coding	FERM domain containing 8 [Source:MGI Symbol;Acc:MGI:1914707]	chr19	5849702	5875274	-	1870.64	-0.398754	4.64991e-05	0.00105817	-0.373033	0.0010016	54.9381	59.7174	40.3969	40.5717	47.7816	39.1969	29.8706	30.568	2434.23	2594.26	1776.67	1692.87	2132.95	1746.93	1284.43	1302.77
ENSMUSG00000028691	Prdx1	protein_coding	peroxiredoxin 1 [Source:MGI Symbol;Acc:MGI:99523]	chr4	116685544	116700822	+	5928.72	-0.494038	6.77327e-05	0.00145931	-0.453624	0.0010016	695.494	835.362	599.495	554.89	449.847	558.866	406.247	463.726	7350.56	8655.98	6289	5522.67	4789.44	5941.03	4166.9	4714.17
ENSMUSG00000049241	Hcar1	protein_coding	hydrocarboxylic acid receptor 1 [Source:MGI Symbol;Acc:MGI:2441671]	chr5	123876736	123880020	-	26.0462	2.43127	5.36061e-05	0.00119221	2.04559	0.00100485	0.02085	0.078676	0.311281	0.439163	0.856276	0.86628	0.944815	0.85976	1.01072	3.7393	14.9778	20.0476	41.8188	42.2396	44.4476	40.0881
ENSMUSG00000036904	Fzd8	protein_coding	frizzled class receptor 8 [Source:MGI Symbol;Acc:MGI:108460]	chr18	9212163	9218136	+	1710.44	0.571033	3.99488e-05	0.000933057	0.52255	0.00101122	17.326	15.9101	11.8441	16.5987	21.4497	25.6162	19.7736	23.7188	1583.79	1425.92	1074.66	1428.85	1975.39	2355.32	1754.13	2085.47
ENSMUSG00000063450	Syne2	protein_coding	spectrin repeat containing, nuclear envelope 2 [Source:MGI Symbol;Acc:MGI:2449316]	chr12	75818134	76110926	+	2297.84	0.49899	5.99357e-05	0.00131245	0.458496	0.00101157	14.6992	16.8143	18.0179	18.2646	17.9595	24.3252	25.6734	27.4368	1687.39	1892.45	2053.03	1974.44	2077.06	2808.76	2860.1	3029.49
ENSMUSG00000085517	Gm12963	antisense	predicted gene 12963 [Source:MGI Symbol;Acc:MGI:3651569]	chr4	130024256	130047774	-	70.816	0.931373	4.51295e-05	0.00103332	0.827106	0.00101386	9.5295	6.63482	8.88647	10.934	16.6497	16.7575	16.5151	18.1919	52.77	36.0222	48.8446	57.0177	92.887	93.3391	88.7511	96.8963
ENSMUSG00000003545	Fosb	protein_coding	FBJ osteosarcoma oncogene B [Source:MGI Symbol;Acc:MGI:95575]	chr7	19302696	19310051	-	147334	0.5079	8.93824e-05	0.00183042	0.464205	0.00101646	2945.97	2765.73	2039.9	2806.3	3806.03	3418.12	3960.56	3637.16	139229	128155	95693.3	124896	181220	162490	181650	165340
ENSMUSG00000045215	Asxl3	protein_coding	additional sex combs like 3, transcriptional regulator [Source:MGI Symbol;Acc:MGI:2685175]	chr18	22344246	22530227	+	234.642	1.00088	5.08781e-05	0.00113697	0.883822	0.00101646	0.968252	0.780007	0.846683	1.00845	2.35699	1.19956	1.55042	2.05336	171.727	135.635	149.053	168.429	421.152	213.996	266.855	350.29
ENSMUSG00000066037	Hnrnpr	protein_coding	heterogeneous nuclear ribonucleoprotein R [Source:MGI Symbol;Acc:MGI:1891692]	chr4	136310942	136359447	+	1737.87	0.67888	6.80762e-05	0.00146332	0.610659	0.00101927	75.4413	51.9544	82.3886	73.948	124.758	107.04	105.571	112.054	1454.05	981.675	1576.17	1342.32	2422.26	2075.09	1974.44	2076.94
ENSMUSG00000031503	Col4a2	protein_coding	collagen, type IV, alpha 2 [Source:MGI Symbol;Acc:MGI:88455]	chr8	11312805	11449287	+	143431	0.494533	9.02965e-05	0.00184104	0.452941	0.00102436	1266.94	1095.96	1247.64	1402.22	1533.37	1653.03	2193.53	1641.6	123036	104351	120265	128235	150023	161471	206728	153341
ENSMUSG00000078899	Gm4631	protein_coding	predicted gene 4631 [Source:MGI Symbol;Acc:MGI:3782813]	chr2	175321955	175338197	-	355.324	-0.651083	4.70212e-05	0.0010686	-0.588672	0.00104994	5.72823	5.52293	7.06626	8.58636	3.79591	3.72875	5.52066	3.8474	380.03	358.973	465.248	535.818	253.114	248.846	355.581	244.983
ENSMUSG00000030905	Crym	protein_coding	crystallin, mu [Source:MGI Symbol;Acc:MGI:102675]	chr7	120186380	120202111	-	121.475	-1.33406	4.71398e-05	0.00106883	-1.1635	0.0010506	6.79726	11.5019	13.3561	6.97005	4.14886	5.08137	2.70598	3.51894	124.172	206.008	242.18	119.905	76.3573	93.3699	47.9723	61.8322
ENSMUSG00000103349	Gm36888	lincRNA	predicted gene, 36888 [Source:MGI Symbol;Acc:MGI:5596047]	chr3	147620811	147635647	-	8.14602	4.9511	3.6272e-05	0.000867869	4.35171	0.0010506	0.023479	0	0	0.022479	0.583633	0.233279	0.347499	0.325934	1.01072	0	0	0.911256	25.3114	10.1008	14.4713	13.3627
ENSMUSG00000031765	Mt1	protein_coding	metallothionein 1 [Source:MGI Symbol;Acc:MGI:97171]	chr8	94179082	94180327	+	4012.49	0.452218	9.37067e-05	0.00189603	0.416903	0.00105695	747.095	736.139	544.306	556.944	996.274	915.081	891.828	682.433	4010.56	3874.48	2900.3	2815.48	5388.16	4941.11	4646.08	3523.73
ENSMUSG00000031997	Trpc6	protein_coding	transient receptor potential cation channel, subfamily C, member 6 [Source:MGI Symbol;Acc:MGI:109523]	chr9	8544142	8680741	+	131.533	2.42398	6.03755e-05	0.00131912	2.08335	0.00105695	1.00245	1.87931	0.137362	0.626027	10.403	3.6967	0.602175	3.74942	47.6459	88.3546	6.53874	28.2592	502.727	177.998	27.9609	172.779
ENSMUSG00000038894	Irs2	protein_coding	insulin receptor substrate 2 [Source:MGI Symbol;Acc:MGI:109334]	chr8	10984681	11008458	-	14870.8	0.535899	6.34668e-05	0.00137778	0.489751	0.00105695	145.547	133.534	97.2821	137.193	174.69	185.266	196.885	177.807	14115.7	12697.4	9364.87	12529.8	17068.7	18073	18530.5	16586.7
ENSMUSG00000102504	Gm21955	TEC	predicted gene, 21955 [Source:MGI Symbol;Acc:MGI:5439424]	chr4	42714926	42719893	+	248.211	-1.21955	7.1002e-05	0.00151539	-1.06081	0.00105929	4.25574	3.08761	7.1552	4.43072	1.21776	2.49586	2.48796	1.70856	320.397	228.097	535.456	314.383	92.4415	189.16	181.925	123.828
ENSMUSG00000021242	Npc2	protein_coding	NPC intracellular cholesterol transporter 2 [Source:MGI Symbol;Acc:MGI:1915213]	chr12	84754562	84773152	-	7214.3	-0.369796	0.000113547	0.00222026	-0.342864	0.00106773	214.026	213.984	138.136	150.822	147.522	144.148	123.849	126.018	9977.8	9780.81	6392.11	6621.34	6928.8	6759.47	5603.19	5650.87
ENSMUSG00000037876	Jmjd1c	protein_coding	jumonji domain containing 1C [Source:MGI Symbol;Acc:MGI:1918614]	chr10	67096125	67256326	+	6275.2	0.553716	9.58689e-05	0.0019293	0.502344	0.00107581	62.8378	67.0536	51.6948	65.3413	104.146	73.5589	85.7194	95.1935	5301.01	5546.04	4328.66	5190.83	8851.39	6241.78	7017.66	7724.26
ENSMUSG00000027221	Chst1	protein_coding	carbohydrate sulfotransferase 1 [Source:MGI Symbol;Acc:MGI:1924219]	chr2	92599707	92615250	+	377.387	-0.586874	4.97748e-05	0.00111768	-0.533395	0.00109942	13.2017	9.49804	12.3671	12.6145	7.2605	7.50253	8.39685	8.4228	512.434	361.466	476.481	461.095	283.928	292.922	316.302	314.469
ENSMUSG00000020954	Strn3	protein_coding	striatin, calmodulin binding protein 3 [Source:MGI Symbol;Acc:MGI:2151064]	chr12	51609632	51691897	-	2213.87	0.302491	4.43378e-05	0.0010182	0.28814	0.00109944	48.091	53.1963	44.8811	51.0941	61.4641	60.5474	58.5167	60.5027	1977.48	2144.62	1831.84	1978.51	2546.2	2504.25	2335.13	2392.94
ENSMUSG00000022129	Dct	protein_coding	dopachrome tautomerase [Source:MGI Symbol;Acc:MGI:102563]	chr14	118012790	118052244	-	4100	-1.14061	0.00011813	0.00230501	-0.978468	0.00110549	176.299	255.182	186.791	169.607	155.233	114.314	35.9664	79.6288	5008.74	7108.09	5267.52	4538.06	4443.2	3266.74	991.635	2176.02
ENSMUSG00000030340	Scnn1a	protein_coding	sodium channel, nonvoltage-gated 1 alpha [Source:MGI Symbol;Acc:MGI:101782]	chr6	125320659	125344943	+	39.4835	1.12211	9.84186e-05	0.00196988	0.973909	0.00111065	0.555336	0.530764	0.47143	0.4807	1.05767	0.8927	1.27898	1.18547	27.662	25.9211	23.3085	22.5483	53.0776	44.727	61.8257	56.7979
ENSMUSG00000098404	Mrip-ps	unprocessed_pseudogene	Mom radiation induced polyposis, pseudogene [Source:MGI Symbol;Acc:MGI:3645947]	chr7	15288251	15289190	-	325.961	0.579769	3.8107e-05	0.000902496	0.529833	0.00111065	27.2002	22.2383	21.7805	25.4853	31.7739	34.199	38.1488	39.7912	300.183	240.562	238.709	265.175	353.259	379.238	408.298	422.262
ENSMUSG00000090485	Gm17416	protein_coding	predicted gene, 17416 [Source:MGI Symbol;Acc:MGI:4937050]	chr2	152562977	152569538	+	7.36301	-4.923	3.9345e-05	0.000922427	-4.30951	0.00112329	17.6191	18.6623	12.2223	11.5418	0	0	0	1.6995	17.1397	17.7995	11.8017	10.5731	0	0	0	1.5902
ENSMUSG00000034330	Plcg2	protein_coding	phospholipase C, gamma 2 [Source:MGI Symbol;Acc:MGI:97616]	chr8	117498291	117635142	+	41.4977	-1.32376	0.000100793	0.00200931	-1.13852	0.00113348	0.906747	0.62925	1.09408	1.13755	0.270336	0.494222	0.378931	0.329493	58.6216	39.8859	70.2084	69.2554	17.6079	32.1388	23.7743	20.4895
ENSMUSG00000019256	Ahr	protein_coding	aryl-hydrocarbon receptor [Source:MGI Symbol;Acc:MGI:105043]	chr12	35497974	35535038	-	3158.38	0.529007	7.85094e-05	0.00164208	0.482151	0.0011503	31.0798	36.5806	28.2185	36.6867	52.249	57.5264	40.5069	41.1413	2462.61	2841.79	2219.33	2737.39	4170.87	4584.8	3114.74	3135.51
ENSMUSG00000054555	Adam12	protein_coding	a disintegrin and metallopeptidase domain 12 (meltrin alpha) [Source:MGI Symbol;Acc:MGI:105378]	chr7	133883199	134232146	-	6761.3	-0.626906	7.93183e-05	0.00165528	-0.563406	0.00116077	67.6989	55.3095	118.506	105.685	44.5569	35.1716	83.0901	60.0392	6565.65	5259.2	11407.9	9652.05	4353.55	3431.03	7820.27	5600.72
ENSMUSG00000037405	Icam1	protein_coding	intercellular adhesion molecule 1 [Source:MGI Symbol;Acc:MGI:96392]	chr9	21015985	21028817	+	12442.8	0.703742	7.33801e-05	0.00155224	0.624245	0.00120317	259.619	264.949	205.667	344.306	331.325	431.696	521.924	458.807	9351.22	9356.69	7353.04	11678.5	12023.1	15640.3	18243.8	15895.5
ENSMUSG00000091712	Sec14l5	protein_coding	SEC14-like lipid binding 5 [Source:MGI Symbol;Acc:MGI:3616084]	chr16	5147109	5187271	+	608.719	-1.41146	4.1613e-05	0.000965867	-1.23002	0.0012042	10.7894	15.0196	6.33575	7.42794	7.42551	5.81012	0.886852	2.80994	943.511	1287.75	549.941	611.686	654.195	511.057	75.262	236.351
ENSMUSG00000021390	Ogn	protein_coding	osteoglycin [Source:MGI Symbol;Acc:MGI:109278]	chr13	49608046	49624501	+	2399.29	0.772844	8.48019e-05	0.0017501	0.685184	0.00123514	30.0246	38.7274	65.0307	66.2281	46.4445	82.6402	101.027	99.7629	1110.78	1404.73	2388.02	2307.3	1731.08	3075.23	3627.13	3550.03
ENSMUSG00000046818	Ddit4l	protein_coding	DNA-damage-inducible transcript 4-like [Source:MGI Symbol;Acc:MGI:1920534]	chr3	137621612	137628333	+	116.717	-1.59679	6.36694e-05	0.00137975	-1.36794	0.00123514	6.55587	8.46063	6.2071	4.53369	2.83879	4.76615	1.61848	0.633295	174.324	220.574	163.827	113.525	76.049	127.477	41.7648	16.1974
ENSMUSG00000048807	Slc35e4	protein_coding	solute carrier family 35, member E4 [Source:MGI Symbol;Acc:MGI:2144150]	chr11	3907021	3914664	-	809.541	-0.545818	5.69631e-05	0.00125487	-0.497165	0.00123886	25.658	27.1161	17.1731	18.0735	15.8248	15.5043	11.9173	15.5231	1151.21	1192.84	764.804	763.632	715.321	699.708	518.9	669.917
ENSMUSG00000025790	Slco3a1	protein_coding	solute carrier organic anion transporter family, member 3a1 [Source:MGI Symbol;Acc:MGI:1351867]	chr7	74275419	74554780	-	1805.93	0.399313	7.68205e-05	0.00161401	0.371855	0.00125081	36.2488	33.6959	31.848	28.8293	44.0104	45.9441	37.4324	43.5292	1764.53	1608.19	1538.82	1321.54	2158.36	2249.58	1768.31	2038.12
ENSMUSG00000066278	Vps37b	protein_coding	vacuolar protein sorting 37B [Source:MGI Symbol;Acc:MGI:1916724]	chr5	124004641	124032270	-	943.089	-0.660916	4.84538e-05	0.00109329	-0.595957	0.00125081	42.7917	44.3461	21.6201	24.8086	21.9107	20.9279	18.1249	19.1139	1535.98	1560.65	770.289	838.571	792.359	755.593	631.359	659.914
ENSMUSG00000043441	Gpr149	protein_coding	G protein-coupled receptor 149 [Source:MGI Symbol;Acc:MGI:2443628]	chr3	62529077	62605140	-	64.3405	-1.88	5.78181e-05	0.0012722	-1.61551	0.00125301	5.18374	4.7568	0.870047	1.77011	0.602672	1.12364	0.264628	0.854492	175.607	157.993	29.2557	56.4691	20.5689	38.2879	8.69982	27.8432
ENSMUSG00000090942	F830016B08Rik	protein_coding	RIKEN cDNA F830016B08 gene [Source:MGI Symbol;Acc:MGI:3588218]	chr18	60293380	60303016	+	82.7691	-3.00457	6.53548e-05	0.00141135	-2.39939	0.00126023	5.27503	3.29137	2.7905	0.755565	0.179559	0.150064	1.15995	0.171275	256.722	157.051	134.8	34.6277	8.80395	7.34602	54.7843	8.01763
ENSMUSG00000026068	Il18rap	protein_coding	interleukin 18 receptor accessory protein [Source:MGI Symbol;Acc:MGI:1338888]	chr1	40515362	40551705	+	78.8118	-2.60279	3.77954e-05	0.000897401	-2.17012	0.00126477	2.10092	4.30486	2.0009	0.642706	0.84899	1.70199	0.071884	0.075007	113.974	228.97	107.744	32.8337	46.4014	92.8732	3.78446	3.91389
ENSMUSG00000030216	Wbp11	protein_coding	WW domain binding protein 11 [Source:MGI Symbol;Acc:MGI:1891823]	chr6	136813654	136828233	-	1031.33	0.604204	6.1867e-05	0.00134854	0.549658	0.00127442	31.7661	30.1368	25.1194	32.9375	38.4126	50.9254	40.2175	51.0713	887.419	825.441	696.538	866.498	1081.11	1430.98	1090.32	1372.32
ENSMUSG00000028035	Dnajb4	protein_coding	DnaJ heat shock protein family (Hsp40) member B4 [Source:MGI Symbol;Acc:MGI:1914285]	chr3	152178511	152210302	-	1966.98	0.43056	6.19536e-05	0.00134885	0.398686	0.00127471	57.5721	67.3427	52.4189	68.4347	79.1647	81.1598	82.2667	85.3156	1608.11	1844.24	1453.32	1800.07	2227.75	2280.23	2229.99	2292.15
ENSMUSG00000031772	Cntnap4	protein_coding	contactin associated protein-like 4 [Source:MGI Symbol;Acc:MGI:2183572]	chr8	112570043	112882717	+	35.9662	-3.54695	5.5328e-05	0.00122174	-3.01311	0.00127835	0.523029	4.5128	0.089902	1.50551	0.357009	0.174047	0.036927	0.05045	21.2748	179.974	3.62976	57.6679	14.6302	7.12101	1.45766	1.97385
ENSMUSG00000031284	Pak3	protein_coding	p21 (RAC1) activated kinase 3 [Source:MGI Symbol;Acc:MGI:1339656]	chrX	143518591	143797796	+	299.177	1.03672	2.87201e-05	0.000707176	0.921085	0.0012796	2.38913	3.6376	3.44428	5.15871	7.17043	7.11248	5.51568	9.40081	132.964	198.488	190.267	270.364	402.043	398.155	297.9	503.238
ENSMUSG00000021719	Rgs7bp	protein_coding	regulator of G-protein signalling 7 binding protein [Source:MGI Symbol;Acc:MGI:106334]	chr13	104945904	105054930	-	254.564	-1.16252	5.97404e-05	0.00130986	-1.01333	0.00128304	3.97713	5.03746	1.54844	1.89056	2.81543	2.53718	0.332174	0.764567	433.598	538.459	167.564	194.097	309.239	278.23	35.1446	80.1763
ENSMUSG00000027175	Tcp11l1	protein_coding	t-complex 11 like 1 [Source:MGI Symbol;Acc:MGI:2444263]	chr2	104657288	104712169	-	180.003	-0.884849	8.59116e-05	0.00176908	-0.778669	0.00128304	6.41784	6.81897	7.27386	9.23973	4.10028	5.28797	3.4512	3.26473	205.462	214.035	231.245	279.017	132.248	170.281	107.205	100.531
ENSMUSG00000018659	Pnpo	protein_coding	pyridoxine 5'-phosphate oxidase [Source:MGI Symbol;Acc:MGI:2144151]	chr11	96937825	96943986	-	86.4121	-0.898641	7.6278e-05	0.00160442	-0.791888	0.00128935	4.19433	4.22635	4.17109	3.37658	2.1057	2.68242	1.54627	2.19005	120.389	118.936	118.835	91.2671	60.8911	77.4439	43.0712	60.4632
ENSMUSG00000004221	Ikbkg	protein_coding	inhibitor of kappaB kinase gamma [Source:MGI Symbol;Acc:MGI:1338074]	chrX	74393290	74453854	+	639.322	-0.638538	3.93137e-05	0.000922427	-0.579129	0.00129511	24.6058	20.8058	22.9967	20.1282	15.9421	13.6857	11.3594	15.6287	882.097	731.287	818.315	679.507	575.778	493.492	395.192	538.906
ENSMUSG00000102224	4930447F24Rik	processed_transcript	RIKEN cDNA 4930447F24 gene [Source:MGI Symbol;Acc:MGI:1924123]	chr9	108133718	108138567	+	13.0762	-2.95072	7.32689e-05	0.00155165	-2.49317	0.00130317	4.97598	4.4425	2.47195	4.13361	0.37589	1.99166	0	0.31871	28.3416	24.8083	13.9751	22.1711	2.15694	11.4103	0	1.74604
ENSMUSG00000029771	Irf5	protein_coding	interferon regulatory factor 5 [Source:MGI Symbol;Acc:MGI:1350924]	chr6	29526625	29541871	+	72.536	-1.25099	6.88349e-05	0.00147622	-1.08681	0.00131038	3.45868	3.6937	5.12524	4.10662	1.69947	2.49875	1.10511	1.58468	87.8086	91.9418	129.155	98.18	43.4681	63.8095	27.2275	38.6973
ENSMUSG00000030560	Ctsc	protein_coding	cathepsin C [Source:MGI Symbol;Acc:MGI:109553]	chr7	88278085	88310888	+	1795.06	-0.523217	9.19576e-05	0.00186877	-0.476007	0.00131295	83.6719	82.8048	55.412	63.0625	58.0174	67.9333	32.1797	42.2833	2514.14	2439.43	1652.66	1784.4	1756.3	2053.18	938.355	1222.05
ENSMUSG00000031340	Gabre	protein_coding	gamma-aminobutyric acid (GABA) A receptor, subunit epsilon [Source:MGI Symbol;Acc:MGI:1330235]	chrX	72255999	72274803	-	94.4122	-1.32882	6.59027e-05	0.00142153	-1.15129	0.00132557	2.52113	4.11746	2.86532	2.89637	1.01078	2.29338	0.883943	0.904447	110.5	177.541	125.08	119.953	44.7852	101.452	37.7264	38.2597
ENSMUSG00000045658	Pid1	protein_coding	phosphotyrosine interaction domain containing 1 [Source:MGI Symbol;Acc:MGI:2138391]	chr1	84036296	84364180	-	989.504	0.912056	5.3582e-05	0.00119221	0.810559	0.00132557	18.5857	22.4566	18.8205	21.0341	55.0714	34.9846	23.8348	39.3379	637.643	755.383	640.915	679.569	1903.52	1207.29	793.57	1298.14
ENSMUSG00000029337	Fgf5	protein_coding	fibroblast growth factor 5 [Source:MGI Symbol;Acc:MGI:95519]	chr5	98254184	98277030	+	10.8426	-4.21456	4.38889e-05	0.00101072	-3.63547	0.00132899	1.35161	0.318196	0.859068	0.134557	0.030378	0.025388	0.029622	0.051514	42.2114	9.74313	26.6304	3.95728	0.955817	0.797533	0.897773	1.54746
ENSMUSG00000110250	Gm9077	unprocessed_pseudogene	predicted gene 9077 [Source:MGI Symbol;Acc:MGI:3644458]	chr12	3171874	3201049	+	7.35158	-4.8587	4.43598e-05	0.0010182	-4.24784	0.00133003	0.557538	0.309103	0.519208	0.389651	0	0.030255	0.035177	0	18.1929	9.97147	16.85	11.8463	0	0.918252	1.03367	0
ENSMUSG00000026781	Acbd5	protein_coding	acyl-Coenzyme A binding domain containing 5 [Source:MGI Symbol;Acc:MGI:1921409]	chr2	23068167	23115558	+	945.857	-0.386384	5.31562e-05	0.00118503	-0.361861	0.00133904	24.8325	22.8655	27.8594	26.5943	18.8059	16.871	20.5923	21.4159	1064.93	961.407	1185.89	1073.99	812.507	727.743	857.002	883.385
ENSMUSG00000041308	Sntb2	protein_coding	syntrophin, basic 2 [Source:MGI Symbol;Acc:MGI:101771]	chr8	106935750	107019714	+	5103.23	0.32028	0.000148895	0.00281961	0.301525	0.00133904	32.1662	35.3921	33.0647	37.2282	39.1116	38.9842	48.3099	44.7968	4329.31	4670.34	4417.27	4718.48	5303.42	5277.67	6310.01	5799.34
ENSMUSG00000047992	Dipk1c	protein_coding	divergent protein kinase domain 1C [Source:MGI Symbol;Acc:MGI:3041188]	chr18	84719236	84740436	+	383.38	1.626	4.76678e-05	0.00107817	1.41581	0.00133904	8.99789	9.05662	4.24187	5.57991	39.2899	21.3157	5.08072	22.2939	240.515	237.352	112.546	140.456	1058.07	573.109	131.796	573.193
ENSMUSG00000060284	Sp7	protein_coding	Sp7 transcription factor 7 [Source:MGI Symbol;Acc:MGI:2153568]	chr15	102356606	102367182	-	196.158	-0.923165	6.35046e-05	0.00137778	-0.815218	0.00134303	8.73067	6.85794	4.66332	4.16259	4.55895	3.03234	1.91489	3.08386	375.663	289.313	199.166	168.665	197.628	131.239	79.9594	127.631
ENSMUSG00000025813	Homer2	protein_coding	homer scaffolding protein 2 [Source:MGI Symbol;Acc:MGI:1347354]	chr7	81600481	81707527	-	190.517	1.72191	9.36285e-05	0.00189603	1.47539	0.00135196	1.73179	1.67707	1.70676	1.67522	7.84155	3.62886	1.88138	8.92571	92.2609	87.5983	90.2534	84.0434	420.877	194.459	97.2689	457.379
ENSMUSG00000028019	Pdgfc	protein_coding	platelet-derived growth factor, C polypeptide [Source:MGI Symbol;Acc:MGI:1859631]	chr3	81036416	81214040	+	203.512	-1.00476	9.51543e-05	0.00191907	-0.876777	0.00135196	6.40895	4.87501	7.19368	4.57281	2.01707	3.07648	2.60982	3.79303	307.41	229.261	342.493	206.55	97.4725	148.43	121.483	174.996
ENSMUSG00000026956	Uap1l1	protein_coding	UDP-N-acteylglucosamine pyrophosphorylase 1-like 1 [Source:MGI Symbol;Acc:MGI:2443318]	chr2	25359889	25365682	-	818.489	-0.618822	5.52943e-05	0.00122174	-0.558339	0.00137832	60.0314	54.0269	63.3836	67.9007	39.6498	32.5127	51.201	35.566	991.613	874.979	1039.23	1056.21	659.837	540.198	820.764	565.083
ENSMUSG00000067006	Serpinb5	protein_coding	serine (or cysteine) peptidase inhibitor, clade B, member 5 [Source:MGI Symbol;Acc:MGI:109579]	chr1	106861173	106883348	+	16.6456	-2.34173	7.45237e-05	0.00157107	-1.98358	0.00138072	1.03154	1.52171	0.658179	0.600292	0.084703	0.125273	0.233859	0.263333	30.9823	44.8107	19.6219	16.9786	2.56306	3.78459	6.81643	7.60756
ENSMUSG00000036225	Kctd1	protein_coding	potassium channel tetramerisation domain containing 1 [Source:MGI Symbol;Acc:MGI:1918269]	chr18	14968685	15151446	-	486.114	-0.852968	4.9603e-05	0.00111517	-0.758603	0.00138292	38.0977	36.5822	32.3964	30.3923	24.9556	20.2757	10.9866	20.3857	703.68	662.477	593.941	528.63	464.383	376.694	196.931	362.172
ENSMUSG00000064023	Klk8	protein_coding	kallikrein related-peptidase 8 [Source:MGI Symbol;Acc:MGI:1343327]	chr7	43797577	43803826	+	155.129	-0.936801	7.42411e-05	0.00156689	-0.823822	0.00138909	27.797	30.6543	11.1128	16.2974	18.7464	13.2812	4.88865	8.3695	266.861	288.538	105.896	147.339	181.316	128.25	45.5461	77.2857
ENSMUSG00000067916	Zfp991	protein_coding	zinc finger protein 991 [Source:MGI Symbol;Acc:MGI:3701604]	chr4	147132038	147180579	+	420.005	1.2799	6.94102e-05	0.00148685	1.1061	0.0013946	10.4237	7.04538	7.47684	8.81971	9.94146	17.4669	37.0091	22.9756	295.159	195.703	210.433	235.1	283.923	497.842	1016.27	625.612
ENSMUSG00000040852	Plekhh2	protein_coding	pleckstrin homology domain containing, family H (with MyTH4 domain) member 2 [Source:MGI Symbol;Acc:MGI:2146813]	chr17	84511895	84622138	+	1847.33	0.489399	0.000100816	0.00200931	0.448411	0.00141192	14.7764	14.7706	15.2286	17.453	22.6511	16.6829	22.6634	24.9047	1492.05	1462.3	1526.32	1659.57	2304.28	1694.43	2220.82	2418.84
ENSMUSG00000068699	Flnc	protein_coding	filamin C, gamma [Source:MGI Symbol;Acc:MGI:95557]	chr6	29433256	29461883	+	4840.94	0.424805	8.98957e-05	0.00183689	0.394106	0.00141192	29.4666	35.5397	34.3282	40.4053	39.3772	47.006	47.6296	51.8394	3572.05	4224.01	4130.55	4612.5	4809.1	5731.6	5603.25	6044.5
ENSMUSG00000085208	Brip1os	antisense	BRCA1 interacting protein C-terminal helicase 1, opposite strand [Source:MGI Symbol;Acc:MGI:1921288]	chr11	86201370	86304443	+	1423.33	0.31771	7.22516e-05	0.00153535	0.301429	0.00143395	17.5902	17.9828	21.1673	21.1074	23.3654	21.53	26.1518	25.1599	1172.15	1175.11	1400.04	1324.55	1568.93	1443.15	1690.67	1612.05
ENSMUSG00000031659	Adcy7	protein_coding	adenylate cyclase 7 [Source:MGI Symbol;Acc:MGI:102891]	chr8	88272403	88329962	+	5216.37	0.583891	0.000103223	0.00205288	0.516348	0.00144145	52.4983	62.0819	33.6393	50.1471	77.0524	73.9439	65.1116	74.7389	4554.11	5280.17	2896.52	4096.53	6734.05	6452.03	5481.42	6236.17
ENSMUSG00000037447	Arid5a	protein_coding	AT rich interactive domain 5A (MRF1-like) [Source:MGI Symbol;Acc:MGI:2443039]	chr1	36307733	36324029	+	3202.87	0.521764	0.000105491	0.00208906	0.475417	0.00144145	97.4546	107.836	68.2156	96.995	133.382	137.286	114.49	138.624	2840.35	3081.45	1973.43	2662.13	3916.5	4024.66	3238.26	3886.15
ENSMUSG00000029811	Aoc1	protein_coding	amine oxidase, copper-containing 1 [Source:MGI Symbol;Acc:MGI:1923757]	chr6	48872896	48909188	+	14.5074	-2.80966	7.05641e-05	0.00150809	-2.3738	0.00146869	0.547942	1.07215	1.14061	0.9174	0.352065	0.09427	0.027497	0.119549	15.1906	29.1419	31.3869	23.9503	9.83319	2.62874	0.739784	3.18785
ENSMUSG00000047658	Gal3st3	protein_coding	galactose-3-O-sulfotransferase 3 [Source:MGI Symbol;Acc:MGI:3617843]	chr19	5298331	5308738	+	16.5078	-2.19026	9.34276e-05	0.0018945	-1.87043	0.00146869	0.874314	1.57627	0.271941	0.474344	0.22048	0.289558	0.030713	0.133529	30.3215	53.5966	9.36112	15.4913	7.70346	10.1008	1.03367	4.45424
ENSMUSG00000026365	Cfh	protein_coding	complement component factor h [Source:MGI Symbol;Acc:MGI:88385]	chr1	140084708	140183764	-	12746.2	0.920153	0.000139932	0.00267988	0.801264	0.00147488	137.582	211.492	74.6808	126.715	232.261	420.592	204.589	171.682	8998.1	13561.6	4848.37	7804.43	15303.2	27668.7	12984.8	10800.2
ENSMUSG00000055322	Tns1	protein_coding	tensin 1 [Source:MGI Symbol;Acc:MGI:104552]	chr1	73910231	74124449	-	9200.35	0.557445	0.000106219	0.00209678	0.50422	0.00147488	87.378	77.6931	70.1106	91.9687	123.05	95.7748	119.335	140.703	8128.48	7086.2	6473.82	8056.73	11532.4	8961.78	10773.4	12590
ENSMUSG00000086480	Gm15287	antisense	predicted gene 15287 [Source:MGI Symbol;Acc:MGI:3705156]	chr13	111725517	111735124	+	137.998	-1.73076	4.59385e-05	0.00104797	-1.49424	0.00147488	20.3425	36.8399	16.5578	33.9853	3.5038	7.8597	15.0142	7.07702	162.726	289.173	131.992	256.974	28.6129	63.3594	116.804	54.3417
ENSMUSG00000030787	Lyve1	protein_coding	lymphatic vessel endothelial hyaluronan receptor 1 [Source:MGI Symbol;Acc:MGI:2136348]	chr7	110850607	110863239	-	241.685	-1.42112	0.000104048	0.00206487	-1.21337	0.00147533	7.99461	6.0548	18.6445	7.17443	2.92381	4.25791	2.75008	4.32187	290.292	215.556	671.983	245.322	106.959	155.514	96.9076	150.946
ENSMUSG00000053835	H2-T24	protein_coding	histocompatibility 2, T region locus 24 [Source:MGI Symbol;Acc:MGI:95958]	chr17	36005695	36020560	-	81.4267	-1.72929	8.01475e-05	0.00166801	-1.45575	0.00147767	3.51594	3.62564	3.67838	5.6263	0.672591	0.354998	3.10173	2.18113	103.169	104.637	107.163	155.607	19.9469	10.5118	88.6103	61.7687
ENSMUSG00000024897	Apba1	protein_coding	amyloid beta (A4) precursor protein binding, family A, member 1 [Source:MGI Symbol;Acc:MGI:1860297]	chr19	23758887	23949596	+	691.506	0.478102	6.17559e-05	0.0013477	0.440782	0.00148315	5.51431	5.26399	5.61822	6.93465	8.37566	6.93704	8.06238	8.81322	559.739	523.881	566.061	662.873	856.534	708.278	794.206	860.48
ENSMUSG00000027777	Schip1	protein_coding	schwannomin interacting protein 1 [Source:MGI Symbol;Acc:MGI:1353557]	chr3	68064802	68626481	+	493.758	-0.832247	4.74387e-05	0.0010743	-0.742824	0.00150478	25.8136	35.2818	13.9612	17.437	17.3796	14.8389	6.72483	11.6622	723.864	970.027	388.6	460.462	490.998	418.549	183.006	314.56
ENSMUSG00000025323	Sp4	protein_coding	trans-acting transcription factor 4 [Source:MGI Symbol;Acc:MGI:107595]	chr12	118234933	118301440	-	286.681	0.732631	7.3157e-05	0.00155129	0.654053	0.00150731	5.43365	4.65404	4.55858	4.3434	7.18688	7.90751	9.78051	6.43373	251.825	211.476	209.704	189.561	335.567	368.623	439.89	286.802
ENSMUSG00000033308	Dpyd	protein_coding	dihydropyrimidine dehydrogenase [Source:MGI Symbol;Acc:MGI:2139667]	chr3	118562129	119432924	+	119.619	0.710546	7.74108e-05	0.00162458	0.635241	0.00150731	1.16366	1.03207	1.55825	1.93514	1.97022	1.75436	2.94333	2.53664	76.322	66.3677	101.445	119.522	130.187	115.738	187.343	160.027
ENSMUSG00000000359	Rem1	protein_coding	rad and gem related GTP binding protein 1 [Source:MGI Symbol;Acc:MGI:1097696]	chr2	152626951	152635198	+	512.559	0.957821	5.52751e-05	0.00122174	0.84717	0.00150831	19.9036	15.2023	25.8252	28.7833	49.8122	31.039	53.5791	34.741	320.855	240.275	413.229	436.946	808.993	503.293	838.201	538.68
ENSMUSG00000025907	Rb1cc1	protein_coding	RB1-inducible coiled-coil 1 [Source:MGI Symbol;Acc:MGI:1341850]	chr1	6206197	6276648	+	1390.25	0.345853	7.77045e-05	0.00162802	0.325727	0.00152376	29.8819	32.7575	34.9219	32.8998	39.3849	36.6177	44.1733	44.5791	1146.38	1232.12	1329.81	1188.57	1522.47	1413.02	1644.58	1645.04
ENSMUSG00000036602	Alx1	protein_coding	ALX homeobox 1 [Source:MGI Symbol;Acc:MGI:104621]	chr10	102998707	103030215	-	51.8838	-1.66221	9.41518e-05	0.00190297	-1.41038	0.00152399	3.28275	5.33301	2.69091	1.66068	2.00015	2.19955	0.257959	0.49347	76.9867	122.624	62.6392	36.6754	47.2576	51.8857	5.87091	11.1314
ENSMUSG00000089774	Slc5a3	protein_coding	solute carrier family 5 (inositol transporters), member 3 [Source:MGI Symbol;Acc:MGI:1858226]	chr16	92058322	92087473	+	2127.11	-0.598815	9.96218e-05	0.00198976	-0.53918	0.00153329	15.6826	20.6964	9.97533	15.1966	11.3678	12.2831	7.86938	8.63768	2670.32	3455.11	1685.94	2436.7	1950.08	2103.72	1300.35	1414.67
ENSMUSG00000030638	Sh3gl3	protein_coding	SH3-domain GRB2-like 3 [Source:MGI Symbol;Acc:MGI:700011]	chr7	82173840	82307419	+	32.4754	-1.38093	0.000146534	0.00278866	-1.17645	0.00153959	1.92793	3.50717	1.56325	2.12033	1.27232	0.950979	0.686314	0.580881	40.4654	72.1727	32.568	41.9091	26.9044	20.077	13.9795	11.7272
ENSMUSG00000091605	Gm8256	transcribed_unprocessed_pseudogene	predicted gene 8256 [Source:MGI Symbol;Acc:MGI:3779791]	chr14	44613533	44618904	+	55.6316	-1.84	9.56571e-05	0.00192712	-1.56606	0.00154318	18.1699	20.1964	2.70517	5.46826	6.12595	6.33804	0.115213	1.71263	134.147	146.914	20.1024	37.8574	45.5974	46.9757	0.828482	12.6304
ENSMUSG00000086513	9130208D14Rik	unprocessed_pseudogene	RIKEN cDNA 9130208D14 gene [Source:MGI Symbol;Acc:MGI:1924950]	chr7	105824223	105831515	-	29.7864	-2.31132	7.04172e-05	0.00150669	-1.95517	0.00154383	0.459738	0.401719	0.286988	0.615177	0.012461	0.071741	0.196173	0.123394	51.5466	44.8716	31.8278	65.6104	1.10049	8.26427	21.707	13.3627
ENSMUSG00000028972	Car6	protein_coding	carbonic anhydrase 6 [Source:MGI Symbol;Acc:MGI:1333786]	chr4	150187015	150201332	-	176.305	-1.89334	8.65361e-05	0.00177997	-1.56186	0.00157421	7.3534	11.7797	25.0876	11.9217	5.94676	5.6183	2.38586	1.93644	146.384	229.912	495.718	223.489	119.266	112.498	46.0919	37.0784
ENSMUSG00000005621	Zfp592	protein_coding	zinc finger protein 592 [Source:MGI Symbol;Acc:MGI:2443541]	chr7	80993681	81045164	+	2170	0.530173	0.000103359	0.00205339	0.482572	0.00158199	30.686	36.8125	33.3193	31.0654	45.5483	39.6142	57.003	47.6461	1685.85	1982.89	1816.96	1607.19	2521.06	2189.1	3039.15	2517.79
ENSMUSG00000004651	Tyr	protein_coding	tyrosinase [Source:MGI Symbol;Acc:MGI:98880]	chr7	87424771	87493512	-	1068.35	-1.65903	8.20904e-05	0.00170358	-1.3863	0.00158596	23.1821	43.6969	50.9287	39.1329	26.0805	17.7597	5.14204	8.39192	940.67	1738.44	2051.24	1495.33	1066.21	724.863	202.486	327.535
ENSMUSG00000050373	Snx21	protein_coding	sorting nexin family member 21 [Source:MGI Symbol;Acc:MGI:1917729]	chr2	164785823	164793816	+	533.817	-0.530711	5.06348e-05	0.00113289	-0.486326	0.00158596	30.6751	30.9565	29.6426	26.9943	22.3709	18.0779	22.0005	18.8149	668.229	661.173	640.951	553.761	490.97	396.117	465.102	394.233
ENSMUSG00000035208	Slfn8	protein_coding	schlafen 8 [Source:MGI Symbol;Acc:MGI:2672859]	chr11	83002158	83020810	-	55.0186	2.0948	7.35146e-05	0.00155332	1.79369	0.00160283	0.274908	0.292524	0.350332	0.535646	0.700727	0.959918	4.15721	0.832643	14.9595	15.3057	19.2951	27.8177	39.7026	53.9119	224.656	44.5003
ENSMUSG00000042109	Csdc2	protein_coding	cold shock domain containing C2, RNA binding [Source:MGI Symbol;Acc:MGI:2146027]	chr15	81936759	81950941	+	391.198	-0.742421	5.95714e-05	0.00130769	-0.663247	0.00160401	18.6344	21.0679	7.34284	9.56611	11.0506	8.25179	6.08494	6.22361	671	743.793	262.446	324.38	400.891	298.876	212.637	215.557
ENSMUSG00000053565	Eif3k	protein_coding	eukaryotic translation initiation factor 3, subunit K [Source:MGI Symbol;Acc:MGI:1921080]	chr7	28971372	28981864	-	1101.42	0.349242	8.41589e-05	0.00173973	0.329588	0.00161153	111.498	110.035	132.826	123.392	138.103	142.421	167.438	156.372	924.473	894.509	1093.15	963.448	1153.62	1187.79	1347.28	1247.1
ENSMUSG00000030606	Hapln3	protein_coding	hyaluronan and proteoglycan link protein 3 [Source:MGI Symbol;Acc:MGI:1914916]	chr7	79115102	79131018	-	91.7407	-1.493	8.96057e-05	0.00183298	-1.2804	0.00161749	4.79413	8.57808	9.79871	3.64014	2.0664	2.93398	2.28175	2.16529	98.59	172.957	200.015	70.4942	42.8125	60.6898	45.5373	42.8303
ENSMUSG00000000296	Tpd52l1	protein_coding	tumor protein D52-like 1 [Source:MGI Symbol;Acc:MGI:1298386]	chr10	31332376	31445958	-	121.44	-1.1508	0.00010432	0.00206808	-0.993952	0.00166107	13.4366	17.3061	8.3148	6.89872	8.59656	8.04865	1.56954	3.88694	194.334	245.406	119.366	93.9596	125.261	117.09	22.0297	54.073
ENSMUSG00000044881	Coa4	protein_coding	cytochrome c oxidase assembly factor 4 [Source:MGI Symbol;Acc:MGI:1915435]	chr7	100537071	100540369	+	33.5773	-1.80007	8.84279e-05	0.00181446	-1.53609	0.00166107	5.59992	5.30303	3.70776	6.11296	1.71339	2.10622	0.467309	1.88784	57.0866	53.0029	37.5174	58.6833	17.597	21.5968	4.62308	18.511
ENSMUSG00000053964	Lgals4	protein_coding	lectin, galactose binding, soluble 4 [Source:MGI Symbol;Acc:MGI:107536]	chr7	28833854	28841708	+	187.299	-0.53853	0.000122106	0.00237513	-0.487458	0.00166107	17.8298	15.2626	21.1433	21.6072	11.0924	10.9248	14.924	15.071	213.266	178.99	251.025	243.38	133.669	131.439	173.235	173.392
ENSMUSG00000022146	Osmr	protein_coding	oncostatin M receptor [Source:MGI Symbol;Acc:MGI:1330819]	chr15	6813577	6874969	-	4878.56	0.495981	0.000110065	0.00216338	0.450995	0.00166616	65.5567	71.8675	66.4698	79.3186	106.347	116.876	85.9911	89.3045	3814.55	4099.99	3839.02	4346.23	6234.24	6840.52	4855.74	4998.18
ENSMUSG00000040918	Slc19a2	protein_coding	solute carrier family 19 (thiamine transporter), member 2 [Source:MGI Symbol;Acc:MGI:1928761]	chr1	164249046	164265385	+	465.977	-0.730789	5.38871e-05	0.00119703	-0.657358	0.00166814	13.8534	20.9676	9.84968	10.4291	9.19642	9.91864	5.49378	7.69854	600.59	891.24	423.851	425.775	401.673	432.523	231.136	321.027
ENSMUSG00000031111	Igsf1	protein_coding	immunoglobulin superfamily, member 1 [Source:MGI Symbol;Acc:MGI:2147913]	chrX	49782536	49797749	-	15.0382	2.16513	8.332e-05	0.00172717	1.86555	0.00167727	0.178419	0.070273	0.127418	0.050045	0.668241	0.681813	0.279892	0.456434	8.61827	3.32808	6.10916	2.27641	32.5195	33.1268	13.1204	21.2065
ENSMUSG00000042631	Xkr7	protein_coding	X-linked Kx blood group related 7 [Source:MGI Symbol;Acc:MGI:3526711]	chr2	153031852	153055775	+	530.348	2.77115	5.47558e-05	0.00121343	2.38327	0.00169133	3.90806	3.81606	3.02285	2.80622	49.739	12.2384	4.4978	28.9555	153.629	147.079	117.95	103.883	1969.88	483.919	171.588	1094.85
ENSMUSG00000044678	Ly6k	protein_coding	lymphocyte antigen 6 complex, locus K [Source:MGI Symbol;Acc:MGI:1923736]	chr15	74796874	74799986	-	12.8458	3.07728	9.63742e-05	0.00193737	2.61671	0.00170368	0	0.7345	0.162715	0.667818	1.38843	3.1888	3.95376	5.13315	0	4.9698	1.1146	4.34004	9.65341	22.1353	26.4795	34.0738
ENSMUSG00000097277	2900076A07Rik	lincRNA	RIKEN cDNA 2900076A07 gene [Source:MGI Symbol;Acc:MGI:1920242]	chr7	81523550	81531498	+	32.0066	-1.40388	0.000167338	0.00311499	-1.18476	0.00172175	6.62624	5.97202	9.04755	11.5408	4.4231	2.37727	3.09979	2.63876	37.9367	33.5226	51.4154	62.2215	25.5124	13.6901	17.2226	14.5313
ENSMUSG00000034021	Pds5b	protein_coding	PDS5 cohesin associated factor B [Source:MGI Symbol;Acc:MGI:2140945]	chr5	150673739	150810690	+	2374.69	0.584236	8.01972e-05	0.00166801	0.529128	0.00172372	19.6479	18.9779	17.8655	25.2421	31.3615	23.0244	33.755	33.7163	1869.09	1770.06	1686.94	2261.27	3005.69	2203.12	3116.23	3085.09
ENSMUSG00000059336	Slc14a1	protein_coding	solute carrier family 14 (urea transporter), member 1 [Source:MGI Symbol;Acc:MGI:1351654]	chr18	78100091	78142119	-	617.371	-1.71188	5.5979e-05	0.00123466	-1.45848	0.00172372	20.8401	23.3396	22.2462	14.1102	9.52994	13.9931	1.4382	4.81876	946.042	1038.79	1002.39	603.194	435.846	638.943	63.3587	210.406
ENSMUSG00000043259	Fam13c	protein_coding	family with sequence similarity 13, member C [Source:MGI Symbol;Acc:MGI:1918971]	chr10	70440481	70558736	+	1105.45	0.895249	9.16114e-05	0.00186377	0.788399	0.00177926	13.7609	13.3998	15.5431	20.6536	41.0312	25.5592	24.0639	26.1207	686.38	655.299	769.531	970.125	2061.89	1282.33	1164.82	1253.19
ENSMUSG00000022323	Rida	protein_coding	reactive intermediate imine deaminase A homolog [Source:MGI Symbol;Acc:MGI:1095401]	chr15	34484021	34495255	-	269.022	0.987673	6.78999e-05	0.00146122	0.867339	0.00179849	16.4329	18.5604	10.832	14.812	52.1596	27.5778	19.1977	24.124	194.907	215.836	127.524	165.439	623.274	329.01	220.973	275.217
ENSMUSG00000041362	Shtn1	protein_coding	shootin 1 [Source:MGI Symbol;Acc:MGI:1918903]	chr19	58973356	59076100	-	39.8774	-1.2437	9.08585e-05	0.00185047	-1.07584	0.00181315	0.565717	1.04735	1.14962	1.10634	0.29385	0.322326	0.483523	0.529443	33.5813	60.9555	67.7364	61.8439	17.5734	19.2455	27.8542	30.2294
ENSMUSG00000052560	Cpne8	protein_coding	copine VIII [Source:MGI Symbol;Acc:MGI:1914121]	chr15	90487482	90679432	-	1422.09	0.685544	9.46245e-05	0.00191045	0.612556	0.00182955	40.9602	45.1654	34.1887	41.2981	82.5385	55.9303	48.8535	70.3672	1129.2	1221.35	935.423	1072.75	2293.08	1551.44	1307.05	1866.43
ENSMUSG00000033991	Ttc37	protein_coding	tetratricopeptide repeat domain 37 [Source:MGI Symbol;Acc:MGI:2679923]	chr13	76098734	76190316	+	972.935	0.451081	7.77496e-05	0.00162802	0.414991	0.00183109	9.27333	11.3059	9.0301	9.46765	14.9875	13.3264	13.2664	11.4146	796.722	952.357	770.076	765.994	1297.28	1151.65	1106.11	943.285
ENSMUSG00000024981	Acsl5	protein_coding	acyl-CoA synthetase long-chain family member 5 [Source:MGI Symbol;Acc:MGI:1919129]	chr19	55251938	55297720	+	1134.16	-0.576279	9.85204e-05	0.00196988	-0.51387	0.00184982	58.7189	65.854	52.5062	61.5355	37.1571	48.4444	31.1723	42.2102	1364.8	1500.72	1211.36	1346.88	870.094	1132.59	703.133	943.675
ENSMUSG00000003948	Mmd	protein_coding	monocyte to macrophage differentiation-associated [Source:MGI Symbol;Acc:MGI:1914718]	chr11	90249456	90278589	+	3791.24	-0.834416	0.000219923	0.00390637	-0.723194	0.00185585	146.479	195.895	62.0162	98.9761	115.836	95.4089	29.0656	51.1539	5670.73	7436.16	2383.5	3608.37	4518.24	3715.64	1092.35	1904.91
ENSMUSG00000015112	Slc25a13	protein_coding	solute carrier family 25 (mitochondrial carrier, adenine nucleotide translocator), member 13 [Source:MGI Symbol;Acc:MGI:1354721]	chr6	6041218	6217173	-	71.5753	-1.41829	0.000105878	0.00209227	-1.21687	0.00187003	2.88812	4.57856	1.25452	1.35129	1.2863	1.3139	0.21305	0.807871	122.534	190.456	52.8312	53.9886	54.9813	56.0711	8.77201	32.9683
ENSMUSG00000051652	Lrrc3	protein_coding	leucine rich repeat containing 3 [Source:MGI Symbol;Acc:MGI:2447899]	chr10	77897575	77902536	-	65.4478	1.57038	8.79466e-05	0.00180698	1.34646	0.00187003	0.531804	0.452497	0.554606	0.479205	2.85684	1.03132	0.956037	1.33296	34.3644	28.668	35.5723	29.1602	185.984	67.0324	59.9526	82.8488
ENSMUSG00000009470	Tnpo1	protein_coding	transportin 1 [Source:MGI Symbol;Acc:MGI:2681523]	chr13	98839019	98926384	-	4531.11	0.223405	0.000142885	0.00272521	0.215193	0.00189295	42.0638	41.459	40.8678	44.3545	48.8812	47.3821	49.1481	50.0279	4262.02	4118.35	4109.94	4232.27	4989.51	4828.75	4832.44	4875.57
ENSMUSG00000049303	Syt12	protein_coding	synaptotagmin XII [Source:MGI Symbol;Acc:MGI:2159601]	chr19	4445908	4477447	-	241.457	-1.71392	0.000140819	0.00269409	-1.43979	0.00190656	23.3299	19.0692	5.39725	8.38007	14.0988	4.38601	0.696673	2.15474	588.019	471.231	135.027	198.901	358.008	111.195	17.0405	52.238
ENSMUSG00000042182	Bend6	protein_coding	BEN domain containing 6 [Source:MGI Symbol;Acc:MGI:2444572]	chr1	33852052	33907816	-	261.569	-0.531452	7.31686e-05	0.00155129	-0.484802	0.00191722	9.02867	10.1187	8.37006	9.23506	6.70495	5.80821	5.81239	6.84315	310.871	341.59	286.058	299.438	232.586	201.157	194.217	226.634
ENSMUSG00000074622	Mafb	protein_coding	v-maf musculoaponeurotic fibrosarcoma oncogene family, protein B (avian) [Source:MGI Symbol;Acc:MGI:104555]	chr2	160363703	160367065	-	3817.92	-0.686909	0.00019167	0.00349113	-0.60513	0.00192007	92.8161	87.2392	98.8029	106.301	49.5844	46.3418	91.6436	54.3356	4614.94	4252.83	4876.21	4977.28	2483.82	2317.67	4422.02	2598.6
ENSMUSG00000021461	Fancc	protein_coding	Fanconi anemia, complementation group C [Source:MGI Symbol;Acc:MGI:95480]	chr13	63285043	63497278	-	771.852	-1.11948	8.42063e-05	0.00173973	-0.970433	0.00192912	42.3214	25.8494	36.9781	39.6688	13.8182	11.0277	29.9923	13.9048	1249.05	747.989	1083.27	1102.51	410.87	327.371	859.026	394.73
ENSMUSG00000104022	Gm37214	sense_intronic	predicted gene, 37214 [Source:MGI Symbol;Acc:MGI:5610442]	chr1	183420655	183422213	+	8.24305	-3.61773	7.56379e-05	0.00159276	-3.08249	0.00193748	1.0027	1.35383	2.04415	1.40338	0	0	0.392706	0.135238	11.1179	13.7108	21.5306	13.6688	0	0	4.13466	1.78169
ENSMUSG00000115149	9330188P03Rik	processed_transcript	RIKEN cDNA 9330188P03 gene [Source:MGI Symbol;Acc:MGI:2686435]	chr14	105589476	105632054	+	141.417	-1.3629	0.000141862	0.00271125	-1.15998	0.00194189	11.1306	19.5443	7.00434	6.33962	6.87136	7.10817	0.93916	3.32656	205.148	353.281	128.158	109.928	127.471	131.653	16.7823	58.9174
ENSMUSG00000052316	Lrrc15	protein_coding	leucine rich repeat containing 15 [Source:MGI Symbol;Acc:MGI:1921738]	chr16	30269302	30283256	-	8192.07	-1.08552	0.000198432	0.00358275	-0.919326	0.00197932	158.957	83.0022	173.882	125.843	37.8084	38.1276	117.217	92.916	12845.2	6576.18	13947.1	9576.39	3078.08	3099.1	9192.38	7222.1
ENSMUSG00000038608	Dock10	protein_coding	dedicator of cytokinesis 10 [Source:MGI Symbol;Acc:MGI:2146320]	chr1	80501073	80758527	-	2802.93	0.987876	9.0208e-05	0.00184104	0.857837	0.001991	25.3686	28.1817	14.1906	32.4834	56.6905	36.4496	53.3692	49.4176	1956.31	2130.75	1086.21	2358.93	4404.38	2827.29	3994.01	3665.53
ENSMUSG00000027236	Eif3j1	protein_coding	eukaryotic translation initiation factor 3, subunit J1 [Source:MGI Symbol;Acc:MGI:1925905]	chr2	122028546	122056598	+	295.872	0.619767	4.92106e-05	0.00110768	0.563832	0.00199852	6.16661	4.37387	5.65285	6.0628	7.47149	8.06708	8.86002	9.64713	263.642	183.786	240.663	244.476	321.772	347.22	367.689	397.731
ENSMUSG00000079227	Ccr5	protein_coding	chemokine (C-C motif) receptor 5 [Source:MGI Symbol;Acc:MGI:107182]	chr9	124121543	124147699	+	11.465	-3.55309	7.87439e-05	0.00164514	-3.07534	0.00200382	0.540944	0.775122	0.023783	0.022789	0.060025	0.015803	0.008362	0	34.7589	48.8323	1.41659	1.37898	3.88581	0.926377	0.521405	0
ENSMUSG00000039347	Atp6v0e2	protein_coding	ATPase, H+ transporting, lysosomal V0 subunit E2 [Source:MGI Symbol;Acc:MGI:1923502]	chr6	48537615	48541801	+	195.147	-0.91552	0.000149354	0.00282544	-0.795609	0.00203357	11.2052	16.7463	7.52587	8.57887	8.16052	6.45997	2.93398	5.52805	264.669	388.088	176.569	190.954	194.329	153.587	67.3009	125.682
ENSMUSG00000041986	Elmod1	protein_coding	ELMO/CED-12 domain containing 1 [Source:MGI Symbol;Acc:MGI:3583900]	chr9	53911457	53975301	-	15.158	-2.45163	0.000125212	0.00243301	-2.06839	0.00203533	0.94037	1.28419	0.298545	0.617363	0.232299	0.056636	0.066909	0.174539	31.6673	42.3999	9.97909	19.5778	7.88116	1.91842	2.18662	5.6535
ENSMUSG00000031639	Tlr3	protein_coding	toll-like receptor 3 [Source:MGI Symbol;Acc:MGI:2156367]	chr8	45395665	45411080	-	435.595	0.560772	7.97384e-05	0.00166218	0.509159	0.00206278	8.58303	9.45992	8.7134	10.6075	15.7597	14.6609	11.8735	12.6355	329.416	355.972	331.942	383.38	609.375	565.981	442.241	466.455
ENSMUSG00000035868	Zfp983	protein_coding	zinc finger protein 983 [Source:MGI Symbol;Acc:MGI:1920479]	chr17	21650624	21664966	+	104.637	-1.14079	6.82931e-05	0.00146629	-0.995562	0.00206278	3.28812	3.41812	2.69311	4.39999	2.13462	0.964871	1.58735	1.49643	141.124	143.105	114.255	177.586	91.8013	41.8675	65.6758	61.6808
ENSMUSG00000034872	Gipc3	protein_coding	GIPC PDZ domain containing family, member 3 [Source:MGI Symbol;Acc:MGI:2387006]	chr10	81335265	81343266	-	32.9979	-1.44874	0.000206963	0.00372594	-1.21545	0.00206855	1.50899	1.11935	0.523502	0.666797	0.459982	0.244634	0.326202	0.283644	78.836	57.3359	27.1473	32.8052	24.2109	12.8555	16.5386	14.2536
ENSMUSG00000038034	Igsf8	protein_coding	immunoglobulin superfamily, member 8 [Source:MGI Symbol;Acc:MGI:2154090]	chr1	172261641	172319841	+	2291.98	-0.495404	9.66946e-05	0.00194171	-0.450091	0.0021161	98.0372	114.988	88.0811	89.0583	62.9631	84.6129	66.7741	59.7436	2753.34	3166.24	2455.39	2355.34	1781.5	2390.24	1819.92	1613.88
ENSMUSG00000022887	Masp1	protein_coding	mannan-binding lectin serine peptidase 1 [Source:MGI Symbol;Acc:MGI:88492]	chr16	23449417	23520815	-	1311.25	-1.25895	0.000113364	0.002219	-1.07307	0.00213712	27.8712	18.8566	59.5271	27.6754	13.1652	16.2426	11.1503	12.9668	1585.5	1051.71	3361.2	1482.57	754.518	929.397	615.563	709.506
ENSMUSG00000066366	Serpina1a	protein_coding	serine (or cysteine) peptidase inhibitor, clade A, member 1A [Source:MGI Symbol;Acc:MGI:891971]	chr12	103853589	103863562	-	118.987	1.26022	7.10684e-05	0.00151539	1.09664	0.00213712	20.3463	13.1525	6.58284	11.6752	31.2343	51.6506	14.8368	26.4486	111.3	70.0713	36.1223	59.8725	172.157	284.423	78.4583	139.496
ENSMUSG00000031932	Gpr83	protein_coding	G protein-coupled receptor 83 [Source:MGI Symbol;Acc:MGI:95712]	chr9	14860210	14870789	+	26.2505	2.31406	0.000133684	0.00257612	1.94894	0.002157	0.194336	0.143587	0.159302	0.150494	1.64868	0.508079	0.259877	0.92867	10.3256	7.47999	8.40138	7.52992	88.2528	27.1536	13.4	47.4607
ENSMUSG00000111163	Gm46136	transcribed_unprocessed_pseudogene	predicted gene, 46136 [Source:MGI Symbol;Acc:MGI:5825773]	chr9	122935812	122942819	+	24.9254	-1.42213	0.000147865	0.00280815	-1.2099	0.00216414	0.39608	0.341032	0.430111	0.35964	0.147082	0.103887	0.197862	0.125203	38.4073	32.4073	41.1889	32.8052	14.3064	10.1008	18.606	11.581
ENSMUSG00000086392	Mccc1os	antisense	methylcrotonoyl-Coenzyme A carboxylase 1 (alpha), opposite strand [Source:MGI Symbol;Acc:MGI:3590669]	chr3	35999833	36025106	+	5.65797	5.79706	1.04095e-05	0.000298571	6.41396	0.00218833	0	0	0	0	0.183071	0.134519	0.525472	0.269355	0	0	0	0	7.66765	5.62512	21.2001	10.7709
ENSMUSG00000005107	Slc2a9	protein_coding	solute carrier family 2 (facilitated glucose transporter), member 9 [Source:MGI Symbol;Acc:MGI:2152844]	chr5	38349273	38503143	-	184.596	-0.637483	0.000113187	0.00221787	-0.57033	0.00218986	6.46368	6.49029	3.96368	4.98119	4.53203	4.09742	2.28835	3.13429	269.834	265.647	164.243	195.823	190.608	172.054	92.7078	125.855
ENSMUSG00000064181	Rab3ip	protein_coding	RAB3A interacting protein [Source:MGI Symbol;Acc:MGI:105933]	chr10	116905784	116950769	-	264.843	-0.64111	0.000114198	0.00223064	-0.573253	0.0022071	18.2654	21.1843	12.3959	14.7878	11.3741	11.763	7.66496	11.0821	362.852	412.61	244.426	276.641	227.64	235.047	147.77	211.756
ENSMUSG00000019929	Dcn	protein_coding	decorin [Source:MGI Symbol;Acc:MGI:94872]	chr10	97479609	97518143	+	93737	0.589179	0.000152755	0.00287226	0.52814	0.00221291	2942.9	2676.85	3207.87	3953.12	5560.98	4163.26	4287.58	4915.88	70838.4	63174.3	76644.3	89607.5	134858	100800	100157	113817
ENSMUSG00000020484	Xbp1	protein_coding	X-box binding protein 1 [Source:MGI Symbol;Acc:MGI:98970]	chr11	5520659	5525893	+	3106.32	0.379238	0.000153302	0.00287964	0.352433	0.00221851	115.554	118.946	113.324	110.281	153.465	160.919	124.665	153.277	2778.77	2804.42	2704.97	2497.36	3718.01	3892.36	2909.3	3545.34
ENSMUSG00000027533	Fabp5	protein_coding	fatty acid binding protein 5, epidermal [Source:MGI Symbol;Acc:MGI:101790]	chr3	10012548	10016607	+	373.409	-0.770891	7.20774e-05	0.0015334	-0.686076	0.0022426	29.4944	35.9659	45.9747	41.1619	22.5543	25.1817	22.3218	18.1357	372.383	446.346	576.593	490.248	287.22	320.173	273.816	220.496
ENSMUSG00000067219	Nipal1	protein_coding	NIPA-like domain containing 1 [Source:MGI Symbol;Acc:MGI:1917951]	chr5	72647795	72671078	+	471.208	1.55303	8.85053e-05	0.00181446	1.33553	0.00225844	5.34848	5.99951	4.2187	2.54242	24.2802	11.0525	4.04804	14.4757	283.002	311.242	221.568	126.683	1294.33	588.241	207.864	736.734
ENSMUSG00000038560	Sp6	protein_coding	trans-acting transcription factor 6 [Source:MGI Symbol;Acc:MGI:1932575]	chr11	97013394	97024734	+	32.9686	-1.65675	0.000120161	0.0023422	-1.40656	0.00231021	1.20143	1.69044	0.304554	0.736887	0.311246	0.339113	0.263029	0.21112	63.7829	87.9894	16.0487	36.8399	16.6472	18.1087	13.5515	10.7807
ENSMUSG00000063193	Cd300lb	protein_coding	CD300 molecule like family member B [Source:MGI Symbol;Acc:MGI:2685099]	chr11	114922781	114934386	-	22.0391	-1.9971	0.000159844	0.00299046	-1.68035	0.00231749	1.46762	1.1197	0.516346	0.345522	0.371804	0.369428	0	0.169748	59.9988	44.8801	20.9526	13.3019	15.3135	15.1913	0	6.67489
ENSMUSG00000023982	Guca1a	protein_coding	guanylate cyclase activator 1a (retina) [Source:MGI Symbol;Acc:MGI:102770]	chr17	47394558	47400584	-	10.9869	2.45907	8.5075e-05	0.00175379	2.1035	0.00232363	0.304328	0.127596	0.378625	0.582735	2.08305	1.55764	2.3519	1.61732	3.03215	1.24643	3.74445	5.46754	20.9094	15.6103	22.7406	15.1444
ENSMUSG00000029708	Gcc1	protein_coding	golgi coiled coil 1 [Source:MGI Symbol;Acc:MGI:1921625]	chr6	28416091	28428390	-	2233.63	0.790448	0.000127874	0.0024744	0.697021	0.00233778	30.1136	24.5892	21.7867	37.4555	40.3067	35.817	67.3562	57.2017	1746.29	1398.04	1254.05	2045.41	2354.84	2089.19	3790.59	3190.62
ENSMUSG00000032609	Klhdc8b	protein_coding	kelch domain containing 8B [Source:MGI Symbol;Acc:MGI:1925517]	chr9	108447636	108461581	-	460.686	0.821999	0.000127182	0.00246358	0.7193	0.00233814	21.1591	16.568	21.2315	28.3576	41.2496	23.5307	48.3493	40.4844	330.054	253.386	328.729	416.552	648.246	369.198	731.903	607.419
ENSMUSG00000037206	Islr	protein_coding	immunoglobulin superfamily containing leucine-rich repeat [Source:MGI Symbol;Acc:MGI:1349645]	chr9	58156268	58204306	-	9927.56	0.886128	0.000288734	0.0048906	0.757814	0.00234534	234.079	203.101	205.574	316.398	623.357	314.868	357.757	456.639	6972.33	5931.32	6077.91	8874.86	18706.2	9433.66	10341.4	13082.8
ENSMUSG00000042757	Tmem108	protein_coding	transmembrane protein 108 [Source:MGI Symbol;Acc:MGI:1932411]	chr9	103482947	103761837	-	55.255	-1.90022	0.000135705	0.00260967	-1.57386	0.00241151	2.57348	2.18127	3.5807	2.02512	1.27518	1.11575	0.175919	0.55809	85.6108	71.1444	118.235	63.4409	42.7376	37.3343	5.6793	17.8576
ENSMUSG00000044217	Aqp5	protein_coding	aquaporin 5 [Source:MGI Symbol;Acc:MGI:106215]	chr15	99590782	99594829	+	47.8854	-1.85392	0.000137134	0.00263441	-1.54877	0.00243436	2.03809	2.67457	7.01344	3.39902	0.662906	1.55019	0.689492	1.02364	41.7438	53.7091	142.584	65.5594	13.679	31.9368	13.7049	20.1664
ENSMUSG00000005501	Usp40	protein_coding	ubiquitin specific peptidase 40 [Source:MGI Symbol;Acc:MGI:2443184]	chr1	87945119	88008551	-	479.487	0.482285	0.000133114	0.00256945	0.441462	0.0024361	5.8871	5.05321	6.5247	6.26413	8.3544	6.91803	9.18642	8.49428	405.591	341.333	446.188	406.406	579.876	479.409	614.199	562.893
ENSMUSG00000071757	Zhx2	protein_coding	zinc fingers and homeoboxes 2 [Source:MGI Symbol;Acc:MGI:2683087]	chr15	57694665	57839832	+	681.629	0.408027	0.0001332	0.00256945	0.377645	0.0024361	8.75805	9.20248	8.45838	9.95635	11.9352	10.4596	12.1714	13.3523	577.12	594.549	553.242	617.831	792.356	693.28	778.35	846.305
ENSMUSG00000028820	Sfpq	protein_coding	splicing factor proline/glutamine rich (polypyrimidine tract binding protein associated) [Source:MGI Symbol;Acc:MGI:1918764]	chr4	127021324	127037013	+	8058.61	0.301451	0.000196991	0.00356308	0.284976	0.00245512	229.309	232.846	215.36	258.402	263.148	278.682	291.252	311.575	7238.16	7205.34	6747.12	7681.1	8368.52	8847.97	8921.62	9459.1
ENSMUSG00000026051	Ecrg4	protein_coding	ECRG4 augurin precursor [Source:MGI Symbol;Acc:MGI:1926146]	chr1	43730602	43742578	+	80.723	-0.951816	8.35778e-05	0.00173059	-0.834651	0.00245877	9.98458	10.364	10.402	10.9515	5.23828	5.42851	6.94665	3.81964	104.104	105.947	107.653	107.528	55.0247	56.9316	70.2892	38.3064
ENSMUSG00000039195	1110008P14Rik	protein_coding	RIKEN cDNA 1110008P14 gene [Source:MGI Symbol;Acc:MGI:1920987]	chr2	32377097	32381938	-	409.718	-0.607889	6.30544e-05	0.00137121	-0.549979	0.00247882	88.9935	86.9224	55.2189	55.4824	53.2388	46.4037	36.1249	47.0393	631.536	604.777	388.953	370.772	380.627	331.229	248.774	321.08
ENSMUSG00000056966	Gjc3	protein_coding	gap junction protein, gamma 3 [Source:MGI Symbol;Acc:MGI:2153041]	chr5	137953461	137963098	-	569.733	-1.15113	0.000130709	0.00252663	-0.987924	0.00247932	11.3437	18.3022	12.8353	10.6833	8.56744	8.0285	2.41735	5.95044	672.644	1064.04	755.455	596.556	511.818	478.853	139.107	339.386
ENSMUSG00000000078	Klf6	protein_coding	Kruppel-like factor 6 [Source:MGI Symbol;Acc:MGI:1346318]	chr13	5861482	5870394	+	17264.9	0.386735	0.000197151	0.00356308	0.357119	0.00249889	287.93	336.46	261.406	318.518	377.448	363.239	418.963	400.986	14647	16781	13199.2	15258.3	19344.2	18586.1	20683	19620.2
ENSMUSG00000028656	Cap1	protein_coding	CAP, adenylate cyclase-associated protein 1 (yeast) [Source:MGI Symbol;Acc:MGI:88262]	chr4	122859047	122886056	-	5551.99	-0.444058	0.000176319	0.00325613	-0.403469	0.00250435	208.149	230.898	154.571	163.495	136.094	140.26	124.657	143.93	7225.42	7858.39	5325.84	5344.48	4759.5	4897.31	4199.34	4805.66
ENSMUSG00000038781	Stap2	protein_coding	signal transducing adaptor family member 2 [Source:MGI Symbol;Acc:MGI:2147039]	chr17	55997077	56005584	-	54.8188	-0.878249	0.000258514	0.0044765	-0.755113	0.00250678	3.2093	3.48408	3.63646	4.44787	1.90114	1.47665	2.28251	2.35522	63.1014	67.1646	70.9704	82.3555	37.6595	29.2041	43.5529	44.5422
ENSMUSG00000025375	Aatk	protein_coding	apoptosis-associated tyrosine kinase [Source:MGI Symbol;Acc:MGI:1197518]	chr11	120007313	120047167	-	421.802	-0.806096	6.47273e-05	0.00139942	-0.715616	0.00253152	11.1402	14.7909	6.55081	7.02323	9.48807	7.74809	2.56162	3.93215	602.638	784.482	351.746	357.777	517.1	421.594	134.479	204.601
ENSMUSG00000104917	Gm43289	TEC	predicted gene 43289 [Source:MGI Symbol;Acc:MGI:5663426]	chr5	65430106	65431580	-	88.4608	0.957495	0.000151183	0.00285091	0.830899	0.0025415	3.20116	3.70174	2.02345	3.70745	5.18949	7.41496	5.65878	5.86675	62.6645	71.0467	39.3167	68.3442	102.346	146.002	107.501	110.465
ENSMUSG00000000881	Dlg3	protein_coding	discs large MAGUK scaffold protein 3 [Source:MGI Symbol;Acc:MGI:1888986]	chrX	100767722	100818410	+	1127.71	-0.718792	0.000139211	0.0026688	-0.63472	0.0025486	38.7202	51.6317	24.311	21.0951	28.4259	18.5739	15.9555	15.8237	1652.7	2160.71	1029.98	847.911	1222.37	797.436	660.913	649.645
ENSMUSG00000026475	Rgs16	protein_coding	regulator of G-protein signaling 16 [Source:MGI Symbol;Acc:MGI:108407]	chr1	153740349	153745468	+	5550.34	0.796828	0.000272166	0.00468053	0.691031	0.00260087	121.452	207.735	58.9242	106.623	283.009	289.018	126.267	154.061	4052.98	6796.8	1951.79	3350.69	9514.87	9701.33	4089.18	4945.09
ENSMUSG00000048251	Bcl11b	protein_coding	B cell leukemia/lymphoma 11B [Source:MGI Symbol;Acc:MGI:1929913]	chr12	107910403	108003602	-	410.301	-1.07893	0.000138319	0.00265444	-0.926104	0.00260137	9.70722	4.59424	8.95387	7.37727	2.43282	2.50635	5.09283	5.33032	706.69	327.923	647.016	505.756	178.434	183.532	359.807	373.25
ENSMUSG00000048458	Inka2	protein_coding	inka box actin regulator 2 [Source:MGI Symbol;Acc:MGI:1923497]	chr3	105704599	105720842	+	429.806	-1.26516	0.000144151	0.00274653	-1.07943	0.00260137	13.6099	17.0028	6.47856	7.98832	8.68979	6.27982	1.13247	3.86008	729.873	893.998	344.858	403.421	469.497	338.747	58.938	199.113
ENSMUSG00000057836	Xlr3a	protein_coding	X-linked lymphocyte-regulated 3A [Source:MGI Symbol;Acc:MGI:109506]	chrX	73086293	73097095	-	11.7012	-3.05727	9.7732e-05	0.00196043	-2.51419	0.00261213	1.88465	3.68163	1.4711	1.4638	0.652	0.082333	0.567116	0.117655	18.0656	34.1607	13.9403	13.1383	6.75744	0.823901	5.57722	1.14658
ENSMUSG00000000394	Gcg	protein_coding	glucagon [Source:MGI Symbol;Acc:MGI:95674]	chr2	62474530	62483650	-	214.712	1.84868	0.000157286	0.0029515	1.55407	0.00262525	10.628	5.63134	6.5841	13.8743	57.7803	18.2366	12.7958	43.0637	109.879	57.0817	67.5658	135.078	601.829	189.645	128.382	428.237
ENSMUSG00000028784	Spocd1	protein_coding	SPOC domain containing 1 [Source:MGI Symbol;Acc:MGI:3652045]	chr4	129929249	129957115	+	9.04288	2.88218	0.000107789	0.00212327	2.45	0.00262525	0.022234	0.083899	0.041493	0.063861	0.45656	0.200824	0.387825	0.468605	0.949018	3.51103	1.75793	2.56688	19.633	8.62197	16.0645	19.2387
ENSMUSG00000079037	Prnp	protein_coding	prion protein [Source:MGI Symbol;Acc:MGI:97769]	chr2	131909928	131938429	+	5116.95	-0.233165	0.00021084	0.00378475	-0.222726	0.00263977	206.366	216.316	188.723	196.431	167.712	177.825	164.841	170.654	5775.45	5935.38	5242.77	5177.02	4728.72	5005.55	4476.96	4593.72
ENSMUSG00000029580	Actb	protein_coding	actin, beta [Source:MGI Symbol;Acc:MGI:87904]	chr5	142903115	142906754	-	20305	-0.345128	0.000211263	0.00378869	-0.321457	0.00264238	2737.05	3130.32	2404.65	2593.11	2178.16	2245.64	1833.11	2206.55	23413.1	26253.9	20417.5	20888.5	18771.9	19322.6	15217.2	18155.1
ENSMUSG00000025092	Hspa12a	protein_coding	heat shock protein 12A [Source:MGI Symbol;Acc:MGI:1920692]	chr19	58795750	58943654	-	2122.23	0.997535	0.000150192	0.00283839	0.863292	0.0026761	27.6074	31.3714	13.5727	22.7048	67.9311	36.5784	29.1948	50.6642	1701.24	1895.38	830.189	1317.56	4217.36	2267.26	1745.91	3002.98
ENSMUSG00000018417	Myo1b	protein_coding	myosin IB [Source:MGI Symbol;Acc:MGI:107752]	chr1	51749765	51916071	-	3813.87	0.457459	0.000284284	0.00482841	0.414147	0.00269144	77.0917	72.0722	57.3797	72.4592	112.813	94.464	76.8507	96.2432	3625.54	3323.2	2678.51	3209	5345.11	4468.56	3507.43	4353.59
ENSMUSG00000039697	Ncoa7	protein_coding	nuclear receptor coactivator 7 [Source:MGI Symbol;Acc:MGI:2444847]	chr10	30628999	30803326	-	817.363	0.429417	0.00012135	0.0023629	0.394793	0.00269144	12.0463	14.0327	15.9479	16.2687	18.5774	17.058	22.8376	19.2456	590.021	673.874	775.33	750.374	916.709	840.383	1085.53	906.688
ENSMUSG00000087627	A230059L01Rik	processed_transcript	RIKEN cDNA A230059L01 gene [Source:MGI Symbol;Acc:MGI:2443688]	chr1	146802965	146807340	-	10.3154	3.07237	0.000112045	0.00219781	2.60706	0.00270984	0.081948	0	0.118738	0.031599	0.33025	0.6172	0.548783	0.376797	3.03522	0	4.68529	0.912177	13.1881	24.7367	21.6978	14.268
ENSMUSG00000056870	Gulp1	protein_coding	GULP, engulfment adaptor PTB domain containing 1 [Source:MGI Symbol;Acc:MGI:1920407]	chr1	44551511	44796838	+	986.117	0.451699	0.000152278	0.00286618	0.413796	0.0027167	33.083	33.3869	36.0321	42.2379	42.5224	45.4379	61.2067	47.5778	778.928	770.712	842.076	936.495	1008.65	1076.08	1398.51	1077.48
ENSMUSG00000057143	Trim12c	protein_coding	tripartite motif-containing 12C [Source:MGI Symbol;Acc:MGI:4821183]	chr7	104338754	104353362	-	341.593	-0.772949	0.000110174	0.00216338	-0.682077	0.0027167	6.92823	6.70238	8.80734	11.0632	3.06429	4.18201	7.66865	4.86181	363.236	344.919	459.196	546.79	161.66	220.845	390.314	245.788
ENSMUSG00000105353	Gm42428	lincRNA	predicted gene 42428 [Source:MGI Symbol;Acc:MGI:5662565]	chr5	44136620	44136921	+	17.2022	-4.23017	0.000193834	0.00352022	-0.245467	0.0027167	72.9236	41.9152	37.6474	2.74676	3.20545	0	3.1194	0	62.6645	34.9001	31.8278	1.82251	3.30148	0	3.101	0
ENSMUSG00000032487	Ptgs2	protein_coding	prostaglandin-endoperoxide synthase 2 [Source:MGI Symbol;Acc:MGI:97798]	chr1	150100031	150108227	+	6781.04	1.03467	0.000220889	0.00391977	0.891245	0.0027405	106.983	188.039	63.8461	73.2684	180.651	432.724	115.747	155.798	4453.53	7674.71	2638.12	2872.22	7576.41	18119.1	4675.99	6238.26
ENSMUSG00000037979	Ccdc92	protein_coding	coiled-coil domain containing 92 [Source:MGI Symbol;Acc:MGI:106485]	chr5	124834418	124862424	-	34.771	-1.31947	0.000148512	0.00281522	-1.12481	0.00275176	2.22383	1.52888	0.929538	1.78082	0.707497	0.771238	0.509911	0.547711	70.0353	47.2077	29.0571	52.8137	22.4477	24.4309	15.5842	16.5912
ENSMUSG00000007655	Cav1	protein_coding	caveolin 1, caveolae protein [Source:MGI Symbol;Acc:MGI:102709]	chr6	17306335	17341452	+	5452.79	0.670573	0.000223911	0.00395734	0.590103	0.0027724	257.518	306.481	281.558	256.615	393.818	461.682	325.678	560.577	4018.39	4688.91	4360.95	3770.84	6191.15	7246.41	4931.84	8413.79
ENSMUSG00000022283	Pabpc1	protein_coding	poly(A) binding protein, cytoplasmic 1 [Source:MGI Symbol;Acc:MGI:1349722]	chr15	36595661	36609668	-	18575.2	0.384978	0.000298928	0.00502216	0.355242	0.00280494	658.117	554.363	618.517	594.747	835.468	726.28	748.774	835.314	17852.9	14744.6	16653.9	15193	22833.4	19816.7	19711.5	21795.4
ENSMUSG00000084824	Gm16344	antisense	predicted gene 16344 [Source:MGI Symbol;Acc:MGI:3840129]	chr18	32021740	32026610	+	47.9073	1.07951	0.000195295	0.00353985	0.923831	0.00284376	1.45335	1.58504	1.1003	1.85035	2.99717	3.80141	3.21876	2.48132	30.3215	32.4073	23.4028	36.4502	63.8287	80.8062	66.1546	49.8874
ENSMUSG00000022237	Ankrd33b	protein_coding	ankyrin repeat domain 33B [Source:MGI Symbol;Acc:MGI:1917904]	chr15	31291478	31367726	-	36.9369	-1.62929	0.000147988	0.00280815	-1.37426	0.00292882	0.719643	0.72115	0.972931	0.857869	0.170627	0.169447	0.186475	0.604412	49.3971	48.5326	66.2883	55.4519	11.7995	11.6991	12.4217	39.9052
ENSMUSG00000027447	Cst3	protein_coding	cystatin C [Source:MGI Symbol;Acc:MGI:102519]	chr2	148871722	148875692	-	8373.53	0.623391	0.000375047	0.00604459	0.554139	0.00293656	1260.43	1097.78	825.955	1173.77	2146.65	1379.9	1641.76	1469.84	7803.76	6663.84	5075.9	6843.52	13390	8593.53	9864.46	8753.24
ENSMUSG00000034463	Scara3	protein_coding	scavenger receptor class A, member 3 [Source:MGI Symbol;Acc:MGI:2444418]	chr14	65919394	65953935	-	5397.97	0.531203	0.000213292	0.00381773	0.478052	0.00294762	90.6208	65.7077	91.9502	89.5129	128.078	101.029	125.267	129.94	4844.37	3443.9	4879.02	4506.16	6897.9	5432.38	6498.65	6681.35
ENSMUSG00000030660	Pik3c2a	protein_coding	phosphatidylinositol-4-phosphate 3-kinase catalytic subunit type 2 alpha [Source:MGI Symbol;Acc:MGI:1203729]	chr7	116337265	116443449	-	1443.75	0.473981	0.000168061	0.00312221	0.432784	0.00294958	13.2908	14.199	11.7459	14.9068	21.8436	17.3218	16.6069	18.8267	1212.89	1270.44	1063.97	1281.05	2008.3	1590.02	1470.75	1652.57
ENSMUSG00000029648	Flt1	protein_coding	FMS-like tyrosine kinase 1 [Source:MGI Symbol;Acc:MGI:95558]	chr5	147561604	147726011	-	1810.09	-1.1682	0.000151313	0.00285091	-0.983986	0.00298395	40.968	50.8472	15.2286	23.3197	13.1572	10.2729	13.5483	15.7304	3300.14	4015.86	1217.63	1768.97	1067.78	832.372	1059.12	1218.82
ENSMUSG00000021388	Aspn	protein_coding	asporin [Source:MGI Symbol;Acc:MGI:1913945]	chr13	49544443	49567565	+	4712.37	-0.495537	0.000248326	0.00432422	-0.44697	0.0029868	123.665	154.249	173.215	233.767	103.493	85.994	155.165	138.945	4082.5	4992.58	5675.9	7267.31	3442.08	2855.51	4971.07	4411.99
ENSMUSG00000036446	Lum	protein_coding	lumican [Source:MGI Symbol;Acc:MGI:109347]	chr10	97565128	97572703	+	43814.7	0.704338	0.000243634	0.00425047	0.616848	0.00298954	873.135	775.56	987.568	1281.76	1938.12	1203.21	1459.45	1645.75	30657.1	26698.6	34418	42380.7	68558.6	42494	49729.6	55580.9
ENSMUSG00000043067	Dpy19l1	protein_coding	dpy-19-like 1 (C. elegans) [Source:MGI Symbol;Acc:MGI:1915685]	chr9	24411776	24503140	-	2717.03	-0.329272	0.000171372	0.00317106	-0.309047	0.0029957	51.3747	61.4342	52.209	53.4751	43.9816	46.6899	41.2679	40.6142	2906.74	3407.93	2932.05	2849.18	2507.03	2657.15	2265.92	2210.28
ENSMUSG00000030878	Cdr2	protein_coding	cerebellar degeneration-related 2 [Source:MGI Symbol;Acc:MGI:1100885]	chr7	120957036	120982312	-	1410	0.613646	0.00017514	0.00323757	0.548527	0.00302636	35.0013	33.5672	27.169	28.944	52.5913	47.3583	33.7489	55.0189	1280.09	1203.63	986.276	996.84	1937.76	1742.16	1197.82	1935.44
ENSMUSG00000042331	Specc1	protein_coding	sperm antigen with calponin homology and coiled-coil domains 1 [Source:MGI Symbol;Acc:MGI:2442356]	chr11	61956763	62223013	+	3588.13	-0.82622	0.000389614	0.00622546	-0.704555	0.00302636	83.7454	115.35	38.433	55.4103	55.3062	53.1196	17.5212	36.1936	5364.27	7244.19	2443.57	3342.35	3569.07	3422.48	1089.15	2229.94
ENSMUSG00000030087	Klf15	protein_coding	Kruppel-like factor 15 [Source:MGI Symbol;Acc:MGI:1929988]	chr6	90462576	90475238	+	97.4487	1.51665	0.000166136	0.00309571	1.27905	0.00303552	1.2473	1.64937	1.45481	1.34106	8.47515	2.53483	2.983	2.93533	43.453	56.337	50.307	43.9957	297.461	88.8249	100.851	98.3601
ENSMUSG00000032526	Ss18l2	protein_coding	SS18, nBAF chromatin remodeling complex subunit like 2 [Source:MGI Symbol;Acc:MGI:1349474]	chr9	121710329	121713388	+	255.925	-0.74871	0.000240702	0.00420721	-0.655394	0.00305626	60.7583	80.991	55.4223	51.4657	42.8989	49.3741	21.6333	35.0975	317.924	415.506	287.853	253.598	226.149	259.868	109.854	176.647
ENSMUSG00000023191	P3h3	protein_coding	prolyl 3-hydroxylase 3 [Source:MGI Symbol;Acc:MGI:1315208]	chr6	124841089	124857752	-	6437.12	0.265088	0.000224069	0.00395734	0.252309	0.00306585	152.376	159.359	149.914	174.994	185.663	183.785	200.341	188.58	5727.92	5873.31	5593.64	6194.63	7031.37	6949.1	7308.48	6818.5
ENSMUSG00000003863	Ppfia3	protein_coding	protein tyrosine phosphatase, receptor type, f polypeptide (PTPRF), interacting protein (liprin), alpha 3 [Source:MGI Symbol;Acc:MGI:1924037]	chr7	45339122	45367019	-	37.0503	-1.53352	0.000181393	0.0033382	-1.28719	0.00307338	1.10882	1.43093	1.51463	0.893613	0.402114	0.320098	0.301653	0.776078	49.6237	62.7868	67.2827	37.6607	18.1304	14.4094	13.1012	33.4076
ENSMUSG00000028539	Artn	protein_coding	artemin [Source:MGI Symbol;Acc:MGI:1333791]	chr4	117926162	117929763	-	76.485	-1.1922	0.000109965	0.00216338	-1.0276	0.00309747	4.66283	4.92898	5.73741	3.64888	1.45482	2.97913	1.96984	1.8736	106.449	110.325	130.01	78.4443	33.4604	68.4095	43.6412	41.1415
ENSMUSG00000026574	Dpt	protein_coding	dermatopontin [Source:MGI Symbol;Acc:MGI:1928392]	chr1	164796644	164824266	+	6556.16	-0.72833	0.000337479	0.00558913	-0.630142	0.00311041	187.669	280.1	541.841	424.971	114.468	183.501	287.23	257.897	4419.87	6467.74	12666.5	9425.12	2716.02	4347.01	6564.81	5842.18
ENSMUSG00000071112	Spx	protein_coding	spexin hormone [Source:MGI Symbol;Acc:MGI:2442262]	chr6	142413441	142419730	+	20.9874	-1.87386	0.000205896	0.00371032	-1.55736	0.00311041	2.92359	3.44734	2.27985	1.40318	1.16536	1.53477	0.195626	0.382732	37.2897	43.1102	28.8635	16.8538	14.9749	19.6903	2.42144	4.69548
ENSMUSG00000031737	Irx5	protein_coding	Iroquois homeobox 5 [Source:MGI Symbol;Acc:MGI:1859086]	chr8	92357625	92376286	+	275.043	-0.570707	0.000106471	0.00209953	-0.515412	0.00311995	9.17029	10.2502	9.9024	8.91766	5.34614	6.96173	6.81448	6.39509	322.395	352.871	345.553	295.235	189.355	246.183	232.495	216.254
ENSMUSG00000030519	Apba2	protein_coding	amyloid beta (A4) precursor protein-binding, family A, member 2 [Source:MGI Symbol;Acc:MGI:1261791]	chr7	64501706	64753878	+	37.7292	-2.05238	0.00018575	0.00340329	-1.69714	0.00313171	2.54139	0.777537	1.15362	1.78302	0.640284	0.596854	0.096052	0.320992	98.6563	29.5936	44.4515	65.1808	25.0414	23.3054	3.61857	11.9856
ENSMUSG00000030798	Cd37	protein_coding	CD37 antigen [Source:MGI Symbol;Acc:MGI:88330]	chr7	45233632	45239115	-	21.2205	1.95925	0.000187531	0.00343254	1.62081	0.00315862	0.995169	1.87963	0.206162	0.525991	2.85598	3.35031	2.123	2.55868	11.8088	21.8678	2.42822	5.87758	34.1426	39.9881	24.4476	29.2037
ENSMUSG00000030607	Acan	protein_coding	aggrecan [Source:MGI Symbol;Acc:MGI:99602]	chr7	79053483	79115099	+	49.2249	-1.5325	0.000221521	0.00392725	-1.28082	0.00315903	0.623561	0.854292	1.04493	0.483483	0.115528	0.265516	0.366117	0.317365	61.4254	82.5087	102.171	44.85	11.4654	26.3085	34.9997	30.0706
ENSMUSG00000042961	Egflam	protein_coding	EGF-like, fibronectin type III and laminin G domains [Source:MGI Symbol;Acc:MGI:2146149]	chr15	7206120	7398395	-	7612.56	0.67155	0.00041482	0.00656064	0.583924	0.00318416	127.749	99.1463	87.5255	103.252	199.601	119.328	161.624	177.152	7357.45	5598.48	5003.5	5599.87	11581.5	6912.72	9033.39	9813.61
ENSMUSG00000026427	Eif2d	protein_coding	eukaryotic translation initiation factor 2D [Source:MGI Symbol;Acc:MGI:109342]	chr1	131153181	131187658	+	642.359	-0.34022	0.000184044	0.00338201	-0.322621	0.00319091	25.9709	25.9411	22.717	24.9905	20.9782	19.598	17.8715	19.602	764.677	748.865	663.913	692.912	622.288	580.416	510.657	555.144
ENSMUSG00000028581	Laptm5	protein_coding	lysosomal-associated protein transmembrane 5 [Source:MGI Symbol;Acc:MGI:108046]	chr4	130913125	130936141	+	36.7198	-1.48373	0.000350401	0.00576211	-1.22438	0.0032384	1.37317	3.37095	1.00494	1.10471	1.04757	0.535023	0.397242	0.370088	44.5672	107.268	32.3745	33.7639	34.2536	17.4663	12.5119	11.5534
ENSMUSG00000034867	Ankrd27	protein_coding	ankyrin repeat domain 27 (VPS9 domain) [Source:MGI Symbol;Acc:MGI:2444103]	chr7	35586244	35639226	+	1191.14	0.366953	0.000188393	0.00344492	0.340745	0.0032384	26.8771	28.9345	27.1515	33.3163	36.0589	36.4301	35.5708	40.4249	985.267	1039.95	987.952	1150.11	1331.73	1343.29	1265.44	1425.39
ENSMUSG00000064354	mt-Co2	protein_coding	mitochondrially encoded cytochrome c oxidase II [Source:MGI Symbol;Acc:MGI:102503]	chrM	7013	7696	+	12272.5	-0.726651	0.000272308	0.00468053	-0.631755	0.00327927	2611.58	1927.25	2690.38	1689.22	1495.88	1631.59	1169.65	1132.92	18139.3	13123.7	18548.1	11049	10467.9	11399.2	7883.76	7568.64
ENSMUSG00000022141	Nipbl	protein_coding	NIPBL cohesin loading factor [Source:MGI Symbol;Acc:MGI:1913976]	chr15	8290617	8444463	-	2793.8	0.369699	0.000170466	0.00316059	0.343987	0.00328936	16.691	16.1947	15.6259	19.5409	20.7458	18.9397	24.1921	23.5713	2444.93	2325.84	2271.94	2695.49	3061.58	2790.57	3439	3321.08
ENSMUSG00000020015	Cdk17	protein_coding	cyclin-dependent kinase 17 [Source:MGI Symbol;Acc:MGI:97517]	chr10	93160875	93267071	+	826.275	1.52672	0.000191246	0.00348683	1.28705	0.0032996	14.6019	16.7153	11.567	13.3746	29.5243	70.0074	11.9728	52.4899	444.113	498.449	349.199	383.069	904.678	2141.72	353.392	1535.58
ENSMUSG00000034612	Chst11	protein_coding	carbohydrate sulfotransferase 11 [Source:MGI Symbol;Acc:MGI:1927166]	chr10	82985498	83195900	+	1606.15	-0.716122	0.000195828	0.00354606	-0.629236	0.00331817	23.3275	36.1894	17.6064	19.2963	14.5994	22.9697	10.1956	11.046	1961.8	2983.96	1469.7	1528.18	1236.96	1943.02	832.1	893.52
ENSMUSG00000061411	Nol4l	protein_coding	nucleolar protein 4-like [Source:MGI Symbol;Acc:MGI:1918765]	chr2	153407462	153529971	-	601.723	-0.418773	0.000185437	0.0034009	-0.387997	0.00332544	12.1083	12.4559	7.71515	9.71841	9.78192	9.59484	5.99573	6.0858	805.915	813.277	509.693	609.319	656.317	642.542	387.26	389.464
ENSMUSG00000087006	Gm13889	protein_coding	predicted gene 13889 [Source:MGI Symbol;Acc:MGI:3652053]	chr2	93955810	93957201	-	739.57	1.03591	0.000157645	0.00295525	0.892564	0.00336025	29.965	48.6513	12.5718	22.8489	100.108	85.494	21.5887	39.7517	495.702	788.852	206.43	355.946	1668.43	1422.58	346.092	632.521
ENSMUSG00000020620	Abca8b	protein_coding	ATP-binding cassette, sub-family A (ABC1), member 8b [Source:MGI Symbol;Acc:MGI:1351668]	chr11	109932190	109995845	-	4283.82	0.935596	0.00028396	0.00482732	0.799039	0.00339632	28.4548	25.1515	25.4784	42.7806	74.4703	35.6679	49.7647	69.2738	2830.9	2453.09	2515.57	4006.97	7462.91	3569.14	4804.22	6627.79
ENSMUSG00000102839	Gm37385	TEC	predicted gene, 37385 [Source:MGI Symbol;Acc:MGI:5610613]	chr1	34350775	34351161	+	42.1944	1.06307	0.000189761	0.00346653	0.911592	0.00339632	13.2017	11.3749	10.5736	14.7865	25.8292	31.98	22.0719	25.3875	29.3108	24.9287	23.4028	30.9827	57.2257	70.7054	47.5486	53.4508
ENSMUSG00000034573	Ptpn13	protein_coding	protein tyrosine phosphatase, non-receptor type 13 [Source:MGI Symbol;Acc:MGI:103293]	chr5	103425192	103598303	+	4740.75	0.598902	0.000448579	0.00702296	0.524742	0.00340232	38.1043	40.4923	28.3815	37.1102	62.1254	47.3622	42.3083	63.5574	4089.92	4261.25	3023.75	3750.98	6718.02	5113.38	4406.99	6561.74
ENSMUSG00000053347	Zfp943	protein_coding	zinc finger prtoein 943 [Source:MGI Symbol;Acc:MGI:1921920]	chr17	21962552	22071168	+	172.149	0.559864	0.000278588	0.00476079	0.499205	0.00340232	3.27144	3.34322	3.94155	4.74095	5.58119	4.94939	5.62887	6.10549	122.221	122.46	146.166	166.799	210.07	185.992	204.081	219.401
ENSMUSG00000074358	Ccdc61	protein_coding	coiled-coil domain containing 61 [Source:MGI Symbol;Acc:MGI:2685005]	chr7	18890883	18910415	-	205.626	-0.648184	0.000215144	0.00384348	-0.572411	0.00341696	8.3229	7.87918	12.0228	15.452	6.33906	5.80528	6.91882	7.83989	198.384	184.135	284.451	346.838	152.226	139.184	160.044	179.744
ENSMUSG00000046337	Fam178b	protein_coding	family with sequence similarity 178, member B [Source:MGI Symbol;Acc:MGI:3026913]	chr1	36562692	36683183	-	99.2026	-1.27777	0.000203739	0.00367501	-1.08086	0.00342564	5.06448	8.55716	12.3578	7.75139	2.99887	2.39288	2.5069	6.05947	86.0486	142.549	208.41	124.022	51.3333	40.8947	41.3354	99.0275
ENSMUSG00000031289	Il13ra2	protein_coding	interleukin 13 receptor, alpha 2 [Source:MGI Symbol;Acc:MGI:1277954]	chrX	147383476	147429192	-	205.093	-1.52864	0.000281767	0.00479441	-1.23819	0.00343116	11.6287	9.27104	18.2019	8.10691	5.41664	8.02476	2.53704	2.26937	295.381	230.889	458.922	193.918	138.616	205.031	62.5396	55.4458
ENSMUSG00000033006	Sox10	protein_coding	SRY (sex determining region Y)-box 10 [Source:MGI Symbol;Acc:MGI:98358]	chr15	79154908	79165240	-	1918.48	-1.09933	0.00018148	0.0033382	-0.947191	0.00346129	68.6101	92.9248	49.5672	49.11	55.286	47.2683	9.80092	23.4641	2696.65	3580.91	1933.75	1817.69	2189.2	1868.71	373.835	887.062
ENSMUSG00000039611	Tmem246	protein_coding	transmembrane protein 246 [Source:MGI Symbol;Acc:MGI:1914313]	chr4	49584506	49597876	-	104.493	-2.16782	0.000126326	0.00244954	-1.75763	0.00347245	11.4739	30.4074	3.75272	1.39658	1.9031	1.79159	1.60416	1.16434	181.923	472.693	59.06	20.8524	30.3998	28.5728	24.6832	17.7569
ENSMUSG00000041112	Elmo1	protein_coding	engulfment and cell motility 1 [Source:MGI Symbol;Acc:MGI:2153044]	chr13	20090596	20608353	+	225.686	-0.777777	0.000219754	0.00390637	-0.677001	0.00347334	4.9015	4.19391	5.1723	7.65917	2.06089	2.9652	3.28068	4.50023	260.81	218.796	273.18	383.786	110.48	158.703	169.409	230.326
ENSMUSG00000038932	Tcfl5	protein_coding	transcription factor-like 5 (basic helix-loop-helix) [Source:MGI Symbol;Acc:MGI:2672878]	chr2	180621956	180642708	-	50.5052	-1.09205	0.000185104	0.00339813	-0.933722	0.00351868	2.06511	2.55361	2.81103	1.82261	1.15228	1.23368	1.0803	0.856543	62.5041	75.7779	84.4502	51.9482	35.1362	37.5582	31.731	24.936
ENSMUSG00000027931	Npr1	protein_coding	natriuretic peptide receptor 1 [Source:MGI Symbol;Acc:MGI:97371]	chr3	90450591	90465866	-	677.289	-0.782681	0.000167934	0.00312221	-0.684334	0.00353822	17.6333	29.413	14.8397	18.7352	10.013	13.1365	12.1616	10.4016	770.803	1260.59	643.881	771.223	440.967	577.597	515.914	437.342
ENSMUSG00000109523	Gdf1	protein_coding	growth differentiation factor 1 [Source:MGI Symbol;Acc:MGI:95683]	chr8	70329817	70331587	+	8.28739	-6.40326	0.000142368	0.00271813	-0.115311	0.0035544	1.07407	0	1.34365	1.42444	0	0	0	0	19.2036	0	23.4028	23.6927	0	0	0	0
ENSMUSG00000033906	Zdhhc15	protein_coding	zinc finger, DHHC domain containing 15 [Source:MGI Symbol;Acc:MGI:1915336]	chrX	104536969	104671064	-	313.974	0.676446	9.78616e-05	0.00196092	0.60501	0.00357764	2.77992	2.7549	2.67255	3.58327	5.24144	3.60873	4.55291	5.27119	233.476	226.851	222.795	283.401	443.499	304.86	371.086	425.825
ENSMUSG00000049091	Sephs2	protein_coding	selenophosphate synthetase 2 [Source:MGI Symbol;Acc:MGI:108388]	chr7	127271879	127274055	-	164.545	-0.647949	0.000296002	0.00498199	-0.569041	0.00357764	7.02607	5.988	7.53637	6.0353	4.32897	4.71511	3.77137	4.09165	216.294	180.733	230.284	174.961	134.26	146.002	112.669	121.155
ENSMUSG00000019732	Calr3	protein_coding	calreticulin 3 [Source:MGI Symbol;Acc:MGI:1920566]	chr8	72424176	72443870	-	34.2082	-1.15705	0.000260983	0.00451316	-0.976771	0.003629	2.60729	2.92777	1.70754	2.3286	1.53027	1.38395	0.666277	0.780209	52.096	57.3557	33.8655	43.815	30.8046	27.8145	12.9195	14.9948
ENSMUSG00000024661	Fth1	protein_coding	ferritin heavy polypeptide 1 [Source:MGI Symbol;Acc:MGI:95588]	chr19	9980598	9985098	+	33940.8	-0.445374	0.000308464	0.00514983	-0.408019	0.0036364	5114.06	5597.02	4175.38	4147.26	3584.96	4681.26	2632.58	3094.69	42721.1	45842	34621.4	32625.6	30171.7	39335.3	21342.3	24866.6
ENSMUSG00000037343	Taf2	protein_coding	TATA-box binding protein associated factor 2 [Source:MGI Symbol;Acc:MGI:2443028]	chr15	55015131	55072152	-	1047.36	0.332025	0.000218123	0.00388923	0.310758	0.00364547	21.2046	19.2312	22.6311	22.9922	25.9252	24.2315	27.476	29.9471	934.44	830.906	989.914	954.146	1151	1074.08	1175.04	1269.37
ENSMUSG00000045538	Ddx28	protein_coding	DEAD (Asp-Glu-Ala-Asp) box polypeptide 28 [Source:MGI Symbol;Acc:MGI:1919236]	chr8	106009621	106011882	-	68.5089	-0.795144	0.000234385	0.00411302	-0.69044	0.00367273	2.92446	2.80825	2.75815	2.52895	1.63128	1.84617	1.52438	1.3255	93.9967	88.4968	87.9945	76.5455	52.8237	59.6864	47.5486	40.979
ENSMUSG00000019851	Perp	protein_coding	PERP, TP53 apoptosis effector [Source:MGI Symbol;Acc:MGI:1929938]	chr10	18845020	18857073	+	276.225	-1.01857	0.000101212	0.00201504	-0.886266	0.00367959	20.778	14.6336	9.15637	9.89316	9.5608	10.2061	2.50695	5.62	564.991	390.134	247.134	253.329	261.918	279.149	66.1546	146.99
ENSMUSG00000039787	Cercam	protein_coding	cerebral endothelial cell adhesion molecule [Source:MGI Symbol;Acc:MGI:2139134]	chr2	29869164	29882840	+	1280.93	-0.475198	0.000219719	0.00390637	-0.434403	0.00367959	37.955	44.664	50.8435	56.1627	23.8892	27.6809	45.9472	40.8953	1211.89	1398.22	1611.38	1688.7	768.524	889.017	1423.73	1255.97
ENSMUSG00000031070	Mrgprf	protein_coding	MAS-related GPR, member F [Source:MGI Symbol;Acc:MGI:2384823]	chr7	145300828	145309557	+	925.357	-0.740433	0.000209878	0.00377263	-0.64765	0.00368121	33.1717	36.0484	57.2755	35.852	19.372	25.5699	23.0104	27.898	968.589	1032	1660.01	985.817	569.874	750.993	652.036	783.534
ENSMUSG00000074359	Psg23	protein_coding	pregnancy-specific glycoprotein 23 [Source:MGI Symbol;Acc:MGI:1891355]	chr7	18606343	18616501	-	7.93595	3.52009	0.000162083	0.00302625	2.96104	0.00368855	0	0.082508	0	0.094204	0.417604	0.343897	0.692769	0.439264	0	2.49287	0	2.73377	13.2059	11.019	20.6733	13.3627
ENSMUSG00000020021	Fgd6	protein_coding	FYVE, RhoGEF and PH domain containing 6 [Source:MGI Symbol;Acc:MGI:1261419]	chr10	94036001	94145339	+	666.379	-0.839488	0.000178048	0.0032848	-0.727181	0.00370847	11.2191	13.4798	6.45269	8.99635	5.04263	4.78226	6.53059	5.37227	985.203	1160.58	562.443	743.954	446.125	422.413	556.54	453.772
ENSMUSG00000073437	D330041H03Rik	processed_transcript	RIKEN cDNA D330041H03 gene [Source:MGI Symbol;Acc:MGI:3603827]	chr17	24404649	24414542	-	49.2721	-1.32705	0.000228204	0.00402656	-1.1163	0.00371215	3.54207	1.91539	4.68616	2.64158	1.2813	0.861573	1.56261	1.40803	79.3871	42.0895	104.251	55.7529	28.9317	19.4232	33.9875	30.354
ENSMUSG00000075555	Gm10863	processed_transcript	predicted gene 10863 [Source:MGI Symbol;Acc:MGI:3641623]	chr15	79166041	79227524	+	62.467	-1.17982	0.000415785	0.00656475	-0.979275	0.00372551	16.6288	18.9195	8.76718	7.82708	9.73606	7.53645	1.61518	4.88301	110.941	123.756	58.0577	49.1747	65.4403	50.5746	10.4574	31.335
ENSMUSG00000038665	Dgki	protein_coding	diacylglycerol kinase, iota [Source:MGI Symbol;Acc:MGI:2443430]	chr6	36846022	37300184	-	63.5547	-0.902624	0.000272759	0.00468395	-0.772306	0.00375317	1.57573	1.62531	1.22691	1.22053	1.09111	0.99051	0.54832	0.481119	92.8678	93.9166	71.7735	67.7398	64.7862	58.7188	31.3612	27.2739
ENSMUSG00000056486	Chn1	protein_coding	chimerin 1 [Source:MGI Symbol;Acc:MGI:1915674]	chr2	73610660	73775346	-	232.027	1.65503	0.000309833	0.00516804	1.36823	0.00375876	7.89194	7.12418	4.73631	6.21883	44.8826	8.44028	9.56075	20.4757	135.496	119.923	80.7147	100.546	776.341	145.759	159.298	338.139
ENSMUSG00000032184	Lysmd2	protein_coding	LysM, putative peptidoglycan-binding, domain containing 2 [Source:MGI Symbol;Acc:MGI:1917332]	chr9	75625741	75637771	+	531.256	-0.580085	0.000164588	0.00306994	-0.521114	0.00380217	38.8257	42.716	53.916	38.4148	26.2428	25.3963	33.3054	31.1215	579.723	625.339	799.077	540.146	394.769	381.424	482.605	446.965
ENSMUSG00000002365	Snx9	protein_coding	sorting nexin 9 [Source:MGI Symbol;Acc:MGI:1913866]	chr17	5841329	5931954	+	3718.88	-0.398871	0.000331906	0.00550662	-0.360226	0.00386462	96.1241	101.462	82.1147	84.3707	62.4461	72.3029	74.4841	63.6584	4570.45	4729.92	3875.41	3777.72	2991.33	3457.95	3436.9	2911.35
ENSMUSG00000022415	Syngr1	protein_coding	synaptogyrin 1 [Source:MGI Symbol;Acc:MGI:1328323]	chr15	80091334	80119501	+	205.405	-1.49934	0.000223913	0.00395734	-1.25116	0.00389307	24.7465	38.1145	16.7901	16.8215	19.2309	10.744	1.75688	6.79726	305.64	461.54	205.836	195.647	239.291	133.475	21.0578	80.75
ENSMUSG00000116637	Gm8130	processed_pseudogene	predicted gene 8130 [Source:MGI Symbol;Acc:MGI:3647919]	chr16	23050282	23050851	+	6.70871	-4.08711	0.000158781	0.00297355	-3.42459	0.00389307	2.01596	0.761311	2.62354	5.00134	0.213132	0	0.208093	0.180989	10.1072	3.7393	13.1056	23.6927	1.10049	0	1.03367	0.890847
ENSMUSG00000022206	Npr3	protein_coding	natriuretic peptide receptor 3 [Source:MGI Symbol;Acc:MGI:97373]	chr15	11839896	11907287	-	189.155	1.09673	0.000251782	0.00437622	0.930024	0.00389323	2.19693	1.17442	1.97512	1.71096	2.15515	4.67602	3.89325	4.34315	152.846	80.1097	136.396	112.096	151.06	327.228	262.861	290.641
ENSMUSG00000026213	Stk11ip	protein_coding	serine/threonine kinase 11 interacting protein [Source:MGI Symbol;Acc:MGI:1918978]	chr1	75521529	75537335	+	524.452	0.454183	0.000146661	0.00278866	0.417316	0.00391162	8.99949	10.4505	10.716	11.2125	12.7077	13.6323	16.4704	13.4307	393.899	448.467	465.555	462.148	560.36	600.165	699.594	565.429
ENSMUSG00000000031	H19	lincRNA	H19, imprinted maternally expressed transcript [Source:MGI Symbol;Acc:MGI:95891]	chr7	142575529	142578143	-	1213.5	-1.27448	0.000239782	0.004199	-1.07438	0.00392137	18.0222	19.1859	137.364	91.1187	3.72931	11.7673	61.4826	30.992	480.584	501.613	3635.85	2288.13	100.19	315.628	1591.07	794.923
ENSMUSG00000034275	Igsf9b	protein_coding	immunoglobulin superfamily, member 9B [Source:MGI Symbol;Acc:MGI:2685354]	chr9	27299204	27357546	+	246.754	-0.796983	0.00023037	0.00405708	-0.69138	0.00398742	1.54545	2.19316	0.794703	1.17227	1.32766	1.0707	0.419458	0.56208	340.842	474.232	173.969	243.465	294.996	237.52	89.7762	119.236
ENSMUSG00000062995	Ica1	protein_coding	islet cell autoantigen 1 [Source:MGI Symbol;Acc:MGI:96391]	chr6	8630527	8778488	-	54.5869	-1.02179	0.000295234	0.00497806	-0.86604	0.00402425	2.33437	3.71918	2.92333	3.31518	1.51372	1.17166	1.40633	1.94788	56.8031	88.7307	70.6075	75.9664	37.1092	28.6775	33.2099	45.5907
ENSMUSG00000027750	Postn	protein_coding	periostin, osteoblast specific factor [Source:MGI Symbol;Acc:MGI:1926321]	chr3	54361109	54391037	+	113313	-0.534247	0.00035289	0.00579792	-0.47553	0.00407809	2492.62	2308.29	4140.33	4193.64	1517.14	1390.92	3810.11	2645.35	102782	93319.8	169459	162841	63025.7	57689.8	152466	104920
ENSMUSG00000034063	4930590J08Rik	protein_coding	RIKEN cDNA 4930590J08 gene [Source:MGI Symbol;Acc:MGI:2685917]	chr6	91902809	91950725	+	38.4721	1.79437	0.000256134	0.00443941	1.48437	0.00411175	0.696438	0.422717	0.595383	1.08885	1.25733	3.41766	3.49834	1.483	17.4934	10.4104	14.8442	25.7556	31.8181	86.3489	85.2766	35.8298
ENSMUSG00000040841	Six5	protein_coding	sine oculis-related homeobox 5 [Source:MGI Symbol;Acc:MGI:106220]	chr7	19094594	19098549	+	804.889	0.524688	0.000250799	0.0043632	0.472732	0.00415269	16.2726	11.7495	15.698	17.6012	21.357	18.9683	25.324	21.936	716.599	507.298	686.17	729.916	947.526	840.201	1082.25	929.154
ENSMUSG00000029408	Abcb9	protein_coding	ATP-binding cassette, sub-family B (MDR/TAP), member 9 [Source:MGI Symbol;Acc:MGI:1861729]	chr5	124061530	124095798	-	158.195	-0.624516	0.000359368	0.00587325	-0.547682	0.00423681	3.93528	4.7089	4.01846	3.65108	3.19932	2.8368	2.00425	2.52287	188.454	221.092	191.012	164.65	154.354	136.645	93.1447	116.208
ENSMUSG00000040188	Scamp2	protein_coding	secretory carrier membrane protein 2 [Source:MGI Symbol;Acc:MGI:1346518]	chr9	57560943	57588795	+	2007.24	0.559198	0.000261116	0.00451316	0.497412	0.00428695	54.3967	54.332	54.0256	54.7416	86.7383	64.6124	97.2449	69.8732	1658.12	1623.77	1634.61	1571.35	2663.71	1981.05	2876.65	2048.65
ENSMUSG00000047884	Klk9	protein_coding	kallikrein related-peptidase 9 [Source:MGI Symbol;Acc:MGI:1921082]	chr7	43791891	43796757	+	123.049	-1.13224	0.00016132	0.00301503	-0.96886	0.00428945	10.4727	11.7451	6.73934	5.48256	5.07374	6.84975	1.30481	3.2619	205.176	225.604	131.056	101.149	100.145	134.983	24.808	61.4685
ENSMUSG00000104498	Gm37110	TEC	predicted gene, 37110 [Source:MGI Symbol;Acc:MGI:5610338]	chr1	32485315	32486942	+	177.287	-0.572207	0.000364555	0.00591646	-0.505979	0.00428945	10.0536	10.8625	9.88504	8.56936	5.83698	6.67071	6.54729	7.16365	221.347	234.329	216.242	177.695	129.858	147.839	139.545	151.444
ENSMUSG00000001493	Meox1	protein_coding	mesenchyme homeobox 1 [Source:MGI Symbol;Acc:MGI:103220]	chr11	101877510	101894374	-	749.397	1.64948	0.000217638	0.00388431	1.37946	0.00433948	13.0503	11.3857	9.04338	11.7902	76.2245	18.2588	12.472	39.6862	412.373	352.741	283.642	350.834	2426.59	580.335	382.456	1206.21
ENSMUSG00000052085	Dock8	protein_coding	dedicator of cytokinesis 8 [Source:MGI Symbol;Acc:MGI:1921396]	chr19	24999534	25202432	+	144.923	-1.36089	0.000377302	0.00607043	-1.11284	0.00435424	1.72576	2.81346	0.977129	1.92032	0.715265	0.393472	0.697453	1.04403	198.891	317.906	111.778	208.41	83.0488	45.6125	78.0055	115.734
ENSMUSG00000075478	Slitrk1	protein_coding	SLIT and NTRK-like family, member 1 [Source:MGI Symbol;Acc:MGI:2679446]	chr14	108908800	108914158	-	32.2911	1.27681	0.000495846	0.00764087	1.04879	0.004356	0.111488	0.186974	0.346764	0.332079	0.37486	0.525871	0.796322	0.556214	9.09646	14.9572	28.0834	25.5152	30.8138	43.1579	63.0536	43.6515
ENSMUSG00000025185	Loxl4	protein_coding	lysyl oxidase-like 4 [Source:MGI Symbol;Acc:MGI:1914823]	chr19	42593982	42612813	-	751.8	-0.804795	0.000219476	0.00390637	-0.699965	0.00436391	17.8695	22.3432	30.069	17.3656	10.9278	13.9296	11.3236	13.5764	795.85	975.638	1329.26	728.317	490.323	624.012	489.419	581.589
ENSMUSG00000024172	St6gal2	protein_coding	beta galactoside alpha 2,6 sialyltransferase 2 [Source:MGI Symbol;Acc:MGI:2445190]	chr17	55445382	55514581	+	26.7604	-2.43937	0.000275082	0.00471949	-1.98268	0.00437083	0.696054	0.260061	1.41712	0.291718	0.047043	0.063572	0.29235	0.165347	46.7646	17.1306	94.5042	18.4565	3.18419	4.29616	19.0613	10.6853
ENSMUSG00000030659	Nucb2	protein_coding	nucleobindin 2 [Source:MGI Symbol;Acc:MGI:1858179]	chr7	116504369	116540584	+	1435.75	0.412711	0.00026362	0.00454379	0.380067	0.00437083	64.8555	68.6266	79.6375	70.319	94.2155	92.8426	100.682	86.4208	1152.17	1195.33	1404.29	1176.4	1686.26	1659.03	1735.79	1476.73
ENSMUSG00000001052	Sec24b	protein_coding	Sec24 related gene family, member B (S. cerevisiae) [Source:MGI Symbol;Acc:MGI:2139764]	chr3	129982759	130061553	-	2376.01	0.480074	0.000240218	0.00420268	0.436325	0.0043988	95.6166	104.369	81.2857	107.45	139.135	123.264	152.506	121.885	1998.98	2139.3	1686.78	2115.4	2930.51	2592.07	3094.11	2450.96
ENSMUSG00000036533	Cdc42ep3	protein_coding	CDC42 effector protein (Rho GTPase binding) 3 [Source:MGI Symbol;Acc:MGI:2384718]	chr17	79333727	79355091	-	325.416	-0.547909	0.000194824	0.00353475	-0.495155	0.00440066	16.481	20.6727	16.103	20.0765	13.3331	11.5662	11.2097	13.4885	355.889	437.676	345.151	408.254	290.065	251.223	234.909	280.161
ENSMUSG00000116617	Gm49767	lincRNA	predicted gene, 49767 [Source:MGI Symbol;Acc:MGI:6215277]	chr16	31284424	31291896	-	193.203	0.745062	0.000377114	0.00607043	0.642644	0.00440066	2.84561	2.4592	2.5288	3.39163	6.12988	4.6334	3.75362	4.32821	148.575	125.89	131.056	166.76	322.445	243.337	190.194	217.367
ENSMUSG00000042700	Sipa1l1	protein_coding	signal-induced proliferation-associated 1 like 1 [Source:MGI Symbol;Acc:MGI:2443679]	chr12	82169320	82451786	+	3024.15	0.747431	0.000346156	0.00571249	0.646811	0.00442087	30.1141	32.5258	22.1103	28.9976	60.9196	43.0219	30.2795	54.9465	2443.66	2587.76	1780.89	2215.87	4980.35	3511.53	2384.49	4288.68
ENSMUSG00000055026	Gabrg3	protein_coding	gamma-aminobutyric acid (GABA) A receptor, subunit gamma 3 [Source:MGI Symbol;Acc:MGI:95624]	chr7	56716465	57387188	-	597.982	-2.41167	0.000170164	0.00315814	-1.96888	0.00445039	17.2515	20.0669	6.80477	9.19266	5.58751	6.67753	0.219728	1.4563	1244.83	1419.68	487.381	624.651	406.196	484.659	15.3867	101.076
ENSMUSG00000053877	Srcap	protein_coding	Snf2-related CREBBP activator protein [Source:MGI Symbol;Acc:MGI:2444036]	chr7	127511983	127561219	+	3802.17	0.287757	0.000394874	0.00629869	0.271097	0.00448742	27.9896	28.99	30.8231	33.4343	36.2234	36.162	38.9169	35.2278	3237.22	3286.92	3537.91	3641.47	4220.82	4206.88	4367.68	3918.46
ENSMUSG00000012889	Podnl1	protein_coding	podocan-like 1 [Source:MGI Symbol;Acc:MGI:2685352]	chr8	84125989	84132527	+	137.455	-1.80208	0.000171046	0.00316818	-1.501	0.00448937	8.77976	4.92186	5.80381	5.49696	1.23369	1.40236	3.98876	0.747893	303.733	166.941	199.293	179.078	42.998	48.7983	133.913	24.8863
ENSMUSG00000023169	Slc38a1	protein_coding	solute carrier family 38, member 1 [Source:MGI Symbol;Acc:MGI:2145895]	chr15	96571418	96642913	-	328.135	-1.69817	0.00027627	0.00473116	-1.35459	0.00448937	5.39894	7.06845	4.35511	5.39346	3.65303	4.27354	0.314078	1.08641	456.244	585.825	364.979	429.375	311.22	363.256	25.7574	88.4226
ENSMUSG00000038712	Mindy1	protein_coding	MINDY lysine 48 deubiquitinase 1 [Source:MGI Symbol;Acc:MGI:1922257]	chr3	95281345	95296166	+	1425.64	-0.477464	0.000280315	0.00478283	-0.431167	0.00450765	52.2371	57.5651	44.9934	43.5629	34.6211	35.5026	30.253	40.2315	1789.07	1933	1529.56	1405	1194.6	1223.05	1005.53	1325.34
ENSMUSG00000043017	Ptgir	protein_coding	prostaglandin I receptor (IP) [Source:MGI Symbol;Acc:MGI:99535]	chr7	16906490	16910905	+	1009.35	0.443164	0.00022383	0.00395734	0.406507	0.00450765	19.9912	17.8006	19.3807	19.4922	21.609	28.0385	27.0288	26.8443	911.692	795.918	877.3	837.11	992.832	1286.18	1196.22	1177.54
ENSMUSG00000027176	Cstf3	protein_coding	cleavage stimulation factor, 3' pre-RNA, subunit 3 [Source:MGI Symbol;Acc:MGI:1351825]	chr2	104590523	104665429	+	504.386	0.527516	0.000266769	0.00459381	0.473562	0.00451135	13.6698	15.8471	14.4339	20.4205	21.8531	20.9308	22.0608	26.8109	360.443	409.682	377.771	507.05	580.521	555.129	564.509	679.982
ENSMUSG00000022307	Oxr1	protein_coding	oxidation resistance 1 [Source:MGI Symbol;Acc:MGI:2179326]	chr15	41447482	41861048	+	1652	-0.33808	0.00028134	0.00479153	-0.315331	0.00453416	53.3922	54.2875	37.5982	47.4624	41.8934	39.8986	34.1616	34.6686	2090.94	2084.43	1461.51	1750.35	1652.88	1571.66	1298.31	1305.91
ENSMUSG00000034647	Ankrd12	protein_coding	ankyrin repeat domain 12 [Source:MGI Symbol;Acc:MGI:1914357]	chr17	65965698	66077089	-	1286	0.490141	0.000278593	0.00476079	0.442402	0.00455898	13.7918	10.4633	12.2071	14.9042	16.1865	18.8384	17.8373	18.5842	1176.1	874.813	1033.25	1196.86	1390.61	1615.85	1476.14	1524.33
ENSMUSG00000094685	Gm5900	processed_pseudogene	predicted pseudogene 5900 [Source:MGI Symbol;Acc:MGI:3643907]	chr7	104949915	104950289	-	37.8672	-1.26102	0.000290653	0.00491418	-1.05642	0.00455898	35.7559	25.564	28.9736	18.0587	10.3362	10.0245	11.0904	13.2687	71.7609	49.8573	58.039	34.6277	20.9094	20.2015	21.707	25.8346
ENSMUSG00000041096	Tspyl2	protein_coding	TSPY-like 2 [Source:MGI Symbol;Acc:MGI:106244]	chrX	152336852	152342425	-	1133.31	0.319731	0.000280645	0.00478408	0.298919	0.00458645	44.3624	46.6441	45.1724	46.712	59.8814	52.6357	58.7718	55.2474	999.608	1030.47	1010.32	991.183	1359.37	1192.97	1285.17	1197.4
ENSMUSG00000025283	Sat1	protein_coding	spermidine/spermine N1-acetyl transferase 1 [Source:MGI Symbol;Acc:MGI:98233]	chrX	155213132	155216449	-	5170.81	0.475274	0.000540644	0.00817554	0.425394	0.00461541	337.614	395.585	286.574	325.374	602.004	482.296	343.051	442.62	4410.38	5066.63	3715.88	4002.67	7922.99	6337.31	4349.01	5561.62
ENSMUSG00000032852	Rspo4	protein_coding	R-spondin 4 [Source:MGI Symbol;Acc:MGI:1924467]	chr2	151842927	151874668	+	189.253	-1.23752	0.000401011	0.00637474	-1.02334	0.00461541	4.17627	6.15346	16.172	5.96906	2.48243	2.88297	3.23796	4.42829	141.5	204.415	543.881	190.452	84.7381	98.253	106.468	144.317
ENSMUSG00000027078	Ube2l6	protein_coding	ubiquitin-conjugating enzyme E2L 6 [Source:MGI Symbol;Acc:MGI:1914500]	chr2	84798828	84810335	+	587.95	0.572493	0.000179959	0.00331677	0.513367	0.00464292	28.6648	22.8353	29.2001	32.0905	30.2054	42.4342	47.546	46.9016	491.027	383.436	496.383	517.744	521.169	730.996	790.228	772.615
ENSMUSG00000029675	Eln	protein_coding	elastin [Source:MGI Symbol;Acc:MGI:95317]	chr5	134702593	134747323	-	10022.1	-0.815896	0.00054535	0.00823332	-0.691487	0.00464292	240.79	126.918	315.064	223.176	80.2065	104.067	183.686	160.059	13732.8	7096.87	17835.7	11986.2	4608.53	5969.93	10166.5	8780.38
ENSMUSG00000061143	Maml3	protein_coding	mastermind like transcriptional coactivator 3 [Source:MGI Symbol;Acc:MGI:2389461]	chr3	51685907	52105076	-	1348.04	0.456629	0.000290205	0.00491106	0.41625	0.00464292	9.91552	10.9639	7.07552	8.48304	13.2682	12.9654	9.92658	12.9806	1269.92	1376.74	899.474	1023.11	1712	1670.26	1233.77	1599.07
ENSMUSG00000047446	Arl4a	protein_coding	ADP-ribosylation factor-like 4A [Source:MGI Symbol;Acc:MGI:99437]	chr12	40005447	40038025	-	751.87	0.47007	0.000239197	0.0041927	0.426832	0.00465639	31.6471	30.0702	25.1763	28.1576	40.538	36.4262	35.6968	45.0436	710.063	661.491	560.693	594.935	916.343	822.077	777.263	972.095
ENSMUSG00000038415	Foxq1	protein_coding	forkhead box Q1 [Source:MGI Symbol;Acc:MGI:1298228]	chr13	31556134	31560976	+	27.7251	-1.32313	0.000278767	0.00476079	-1.10874	0.00466706	0.592493	0.866563	0.321427	0.422147	0.238265	0.348473	0.145207	0.138889	43.4609	62.3217	23.4028	29.1602	17.6079	25.7111	10.3367	9.79932
ENSMUSG00000003534	Ddr1	protein_coding	discoidin domain receptor family, member 1 [Source:MGI Symbol;Acc:MGI:99216]	chr17	35681567	35704621	-	1566.51	-0.505776	0.000288074	0.00488387	-0.459288	0.00467361	36.236	41.5681	37.0924	31.472	32.2457	29.2246	19.7816	22.6242	1843.84	2073.8	1873.43	1508.06	1653.05	1495.78	976.828	1107.3
ENSMUSG00000027508	Pag1	protein_coding	phosphoprotein associated with glycosphingolipid microdomains 1 [Source:MGI Symbol;Acc:MGI:2443160]	chr3	9687479	9833679	-	461.453	0.938681	0.000291318	0.00492095	0.800969	0.00467464	3.54941	2.75818	2.48761	3.42692	8.19992	3.78131	4.90248	6.34495	375.714	286.251	261.369	341.599	874.466	402.605	503.608	646.015
ENSMUSG00000020455	Trim11	protein_coding	tripartite motif-containing 11 [Source:MGI Symbol;Acc:MGI:2137355]	chr11	58978093	58991458	+	540.918	-0.40235	0.000211616	0.00379137	-0.370709	0.00468452	18.2179	16.5672	15.8854	15.3076	13.4301	12.2059	12.5443	11.3921	694.075	618.845	600.725	549.196	515.488	467.749	463.799	417.468
ENSMUSG00000049422	Chchd10	protein_coding	coiled-coil-helix-coiled-coil-helix domain containing 10 [Source:MGI Symbol;Acc:MGI:2143558]	chr10	75933130	75937747	+	74.5572	-0.956363	0.0003611	0.00589465	-0.808249	0.00474801	16.5397	16.8158	13.9546	10.9162	10.9666	10.1881	3.91364	6.14188	111.902	111.545	93.7128	69.5495	74.7503	69.3326	25.6961	39.9691
ENSMUSG00000038587	Akap12	protein_coding	A kinase (PRKA) anchor protein (gravin) 12 [Source:MGI Symbol;Acc:MGI:1932576]	chr10	4266380	4359470	+	5812.18	0.544612	0.000562648	0.00843293	0.480807	0.00475826	44.4227	62.2487	42.2974	60.1588	83.9536	68.8727	70.1305	78.7661	4116.54	5655.64	3890.54	5249.74	7837.88	6419.63	6306.81	7020.68
ENSMUSG00000040867	Begain	protein_coding	brain-enriched guanylate kinase-associated [Source:MGI Symbol;Acc:MGI:3044626]	chr12	109032187	109068217	-	1136.53	0.311855	0.000302049	0.00505634	0.29226	0.00487817	33.2344	32.2395	42.4992	44.172	40.2912	42.8296	54.0273	49.665	908.797	864.355	1153.53	1137.46	1110	1178.04	1433.73	1306.3
ENSMUSG00000020099	Unc5b	protein_coding	unc-5 netrin receptor B [Source:MGI Symbol;Acc:MGI:894703]	chr10	60762593	60831581	-	4577.73	0.725311	0.000396795	0.00632393	0.625498	0.00495267	51.5122	46.6437	23.4478	40.8591	98.5809	61.1724	52.9572	52.668	4471.43	3969.66	2020.27	3339.93	8621.07	5341.07	4461.06	4397.4
ENSMUSG00000031715	Smarca5	protein_coding	SWI/SNF related, matrix associated, actin dependent regulator of chromatin, subfamily a, member 5 [Source:MGI Symbol;Acc:MGI:1935129]	chr8	80698507	80739497	-	2743.96	0.328129	0.000445472	0.00699086	0.306321	0.00495267	46.1599	52.6007	48.6185	47.4529	64.0749	56.0592	63.3032	59.1866	2356.45	2633.2	2463.3	2281.08	3296.03	2879.11	3136.3	2906.25
ENSMUSG00000033595	Lgi3	protein_coding	leucine-rich repeat LGI family, member 3 [Source:MGI Symbol;Acc:MGI:2182619]	chr14	70530685	70538324	+	97.1033	-1.26358	0.000317264	0.00528726	-1.05541	0.00496893	3.1089	3.94581	3.63299	2.49952	0.82137	2.27533	0.935057	1.43151	131.698	163.883	152.759	99.7108	35.0546	96.9513	38.4404	58.3284
ENSMUSG00000033676	Gabrb3	protein_coding	gamma-aminobutyric acid (GABA) A receptor, subunit beta 3 [Source:MGI Symbol;Acc:MGI:95621]	chr7	57419692	57828802	+	76.7375	-1.50411	0.000193566	0.00351878	-1.25506	0.00496893	1.81886	2.88304	0.554085	1.13429	1.13261	1.3713	0.211566	0.141476	122.361	190.159	36.9989	71.8587	76.7634	92.7923	13.8122	9.15457
ENSMUSG00000054293	P2ry10b	protein_coding	purinergic receptor P2Y, G-protein coupled 10B [Source:MGI Symbol;Acc:MGI:2441814]	chrX	107148927	107173661	+	72.7923	-1.25335	0.000380299	0.00609936	-1.03789	0.00496893	4.53181	2.79022	3.38221	4.4917	1.58924	0.70584	2.30412	1.98137	123.813	74.7406	91.7285	115.6	43.7438	19.4399	61.1291	52.1438
ENSMUSG00000042997	Nhlrc3	protein_coding	NHL repeat containing 3 [Source:MGI Symbol;Acc:MGI:2444520]	chr3	53448583	53463332	-	445.083	-0.375618	0.000301622	0.00505373	-0.346792	0.00499514	6.6794	7.22771	7.19718	7.59714	5.62614	5.07672	5.35384	5.90336	478.414	507.565	511.681	512.423	405.984	365.752	372.141	406.704
ENSMUSG00000032363	Adamts7	protein_coding	a disintegrin-like and metallopeptidase (reprolysin type) with thrombospondin type 1 motif, 7 [Source:MGI Symbol;Acc:MGI:1347346]	chr9	90163069	90208071	+	3060.56	-0.524763	0.00040597	0.00643707	-0.46691	0.00504022	50.3238	43.1485	54.7438	53.4678	28.5586	30.7637	47.7342	33.392	3672.85	3087.59	3965.84	3674.8	2099.9	2258.42	3380.92	2344.14
ENSMUSG00000051515	Fam181b	protein_coding	family with sequence similarity 181, member B [Source:MGI Symbol;Acc:MGI:1930951]	chr7	93079865	93081867	+	64.6636	-1.14781	0.000387529	0.00619746	-0.957059	0.00504974	3.89762	4.53933	2.08783	2.52231	2.41821	1.04309	0.912771	1.35588	109.157	124.643	58.039	66.5217	68.2307	29.3841	24.808	36.5247
ENSMUSG00000056144	Trim34a	protein_coding	tripartite motif-containing 34A [Source:MGI Symbol;Acc:MGI:2137359]	chr7	104244457	104262234	+	88.8099	1.07912	0.000348208	0.00573527	0.905753	0.00512323	1.33832	1.79535	1.47192	2.42607	2.59931	2.22067	6.45989	4.20216	43.5116	56.1538	47.3225	73.6395	84.7424	72.2898	202.418	130.401
ENSMUSG00000021504	B4galt7	protein_coding	xylosylprotein beta1,4-galactosyltransferase, polypeptide 7 (galactosyltransferase I) [Source:MGI Symbol;Acc:MGI:2384987]	chr13	55599896	55610443	+	489.807	-0.458756	0.00023443	0.00411302	-0.416805	0.00512904	21.092	21.6022	21.5426	20.7883	15.7687	16.4203	16.4082	12.9148	574.025	576.416	581.945	532.776	432.356	449.502	433.361	338.076
ENSMUSG00000028530	Jak1	protein_coding	Janus kinase 1 [Source:MGI Symbol;Acc:MGI:96628]	chr4	101152367	101265282	-	8095.64	0.324465	0.000468519	0.00728612	0.302284	0.0051669	121.389	118.407	132.439	138.04	136.605	162.294	176.705	158.141	6998.21	6692.82	7578.68	7494.21	7934.27	9411.26	9886.31	8769.32
ENSMUSG00000067578	Cbln4	protein_coding	cerebellin 4 precursor protein [Source:MGI Symbol;Acc:MGI:2154433]	chr2	172036233	172043466	-	6.80201	-3.7017	0.000242972	0.00424289	-3.14497	0.00519769	0.453338	0.600225	0.044527	0.114219	0.025787	0.064653	0	0	19.2036	24.9287	1.87222	4.55628	1.10049	2.75476	0	0
ENSMUSG00000042082	Arsb	protein_coding	arylsulfatase B [Source:MGI Symbol;Acc:MGI:88075]	chr13	93771630	93943016	+	2808.01	-0.374562	0.000295787	0.00498199	-0.345706	0.00522259	51.3279	49.2722	51.9103	61.5058	34.4676	36.2089	50.2256	44.0796	3104.83	2922.19	3116.78	3503.57	2100.53	2203.1	2948.39	2564.69
ENSMUSG00000036617	Etl4	protein_coding	enhancer trap locus 4 [Source:MGI Symbol;Acc:MGI:95454]	chr2	19909780	20810713	+	2758.53	0.850092	0.000335918	0.00556822	0.72545	0.00526861	40.396	29.8557	20.4949	29.5786	63.1333	41.5433	41.0829	66.2076	2727.81	1976.63	1373.69	1880.89	4295.02	2821.7	2692.23	4300.26
ENSMUSG00000032232	Cgnl1	protein_coding	cingulin-like 1 [Source:MGI Symbol;Acc:MGI:1915428]	chr9	71626509	71771602	-	7576.1	0.845596	0.000481673	0.00747195	0.719565	0.005293	87.5765	75.3172	50.1453	110.42	155.994	104.86	147.37	168.551	6011.56	5068.95	3416.65	7137.73	10787.9	7240.15	9817.14	11128.7
ENSMUSG00000031438	Rnf128	protein_coding	ring finger protein 128 [Source:MGI Symbol;Acc:MGI:1914139]	chrX	139563316	139673145	+	135.025	-1.02611	0.000209962	0.00377263	-0.876599	0.00533382	4.78359	7.25842	3.87315	3.53789	3.66541	3.63484	0.899188	1.83223	177.813	264.53	142.904	123.841	137.266	135.903	32.4366	65.5091
ENSMUSG00000071176	Arhgef10	protein_coding	Rho guanine nucleotide exchange factor (GEF) 10 [Source:MGI Symbol;Acc:MGI:2444453]	chr8	14911663	15001085	+	1717.35	0.45606	0.000490525	0.00758399	0.41333	0.00538066	16.4504	19.3157	17.197	22.0447	22.1895	20.3151	29.6622	31.1676	1293.17	1488.72	1341.83	1631.9	1757.35	1606.32	2262.85	2356.64
ENSMUSG00000041958	Pigs	protein_coding	phosphatidylinositol glycan anchor biosynthesis, class S [Source:MGI Symbol;Acc:MGI:2687325]	chr11	78328415	78342782	+	1310.59	-0.340228	0.000338347	0.00559851	-0.316688	0.00538345	41.6006	42.2848	42.0697	40.4478	31.4112	33.0302	35.5758	30.445	1495.86	1490.73	1501.52	1369.62	1137.91	1194.65	1241.43	1052.98
ENSMUSG00000032827	Ppp1r9a	protein_coding	protein phosphatase 1, regulatory subunit 9A [Source:MGI Symbol;Acc:MGI:2442401]	chr6	4902917	5165661	+	635.635	0.76006	0.000214119	0.00382884	0.662806	0.00538402	3.464	3.87716	3.96054	5.8649	6.43117	5.33813	10.7736	6.44927	389.476	427.405	442.005	620.976	728.491	603.709	1175.55	697.47
ENSMUSG00000001583	Tnk1	protein_coding	tyrosine kinase, non-receptor, 1 [Source:MGI Symbol;Acc:MGI:1930958]	chr11	69851005	69858730	-	41.9214	-1.30694	0.000308329	0.00514983	-1.09054	0.00540371	1.30698	2.28638	2.18952	1.94274	0.405765	0.881694	1.05192	0.742799	41.4202	71.0418	68.8749	57.9788	12.9553	28.1058	32.3519	22.6425
ENSMUSG00000090659	Zfp493	protein_coding	zinc finger protein 493 [Source:MGI Symbol;Acc:MGI:1920208]	chr13	67779693	67792512	+	16.7121	-2.22645	0.00035556	0.00583203	-1.78438	0.00540371	0.264746	0.185224	0.950846	1.70091	0.113679	0.105653	0.155187	0.115663	10.5717	7.02	36.1232	61.2428	4.42719	4.18997	5.82168	4.30056
ENSMUSG00000020893	Per1	protein_coding	period circadian clock 1 [Source:MGI Symbol;Acc:MGI:1098283]	chr11	69095217	69109960	+	3694.74	0.527865	0.00078098	0.0110136	0.463637	0.00541501	57.0014	54.806	54.4834	52.8415	92.8168	58.5991	78.4504	83.89	3216.26	3031.92	3051.41	2807.71	5276.24	3325.77	4295.73	4552.91
ENSMUSG00000034903	Cobll1	protein_coding	Cobl-like 1 [Source:MGI Symbol;Acc:MGI:2442894]	chr2	65088339	65239403	-	647.023	-0.798303	0.000346512	0.0057133	-0.685086	0.00542722	13.8356	18.5357	8.66533	8.16103	12.0711	9.65137	2.92754	5.20396	918.02	1205.83	570.701	509.93	806.927	644.138	188.509	332.124
ENSMUSG00000034324	Tmem132c	protein_coding	transmembrane protein 132C [Source:MGI Symbol;Acc:MGI:2443061]	chr5	127241808	127565793	+	275.404	-0.986454	0.00034846	0.00573527	-0.83382	0.0054386	3.69769	3.63464	8.53789	4.60337	2.55536	1.6895	2.29417	3.47912	272.285	262.409	624.042	319.424	189.574	125.137	163.943	246.42
ENSMUSG00000001506	Col1a1	protein_coding	collagen, type I, alpha 1 [Source:MGI Symbol;Acc:MGI:88467]	chr11	94936224	94953042	+	778898	0.295256	0.000515619	0.00788034	0.276919	0.00549924	8938.7	8912.22	9205.29	10973.8	11593.4	10412.1	12533.6	11676.9	673539	658412	688487	778676	880098	789154	916513	846305
ENSMUSG00000027702	Lrrc34	protein_coding	leucine rich repeat containing 34 [Source:MGI Symbol;Acc:MGI:1919077]	chr3	30624267	30647869	-	13.2464	-2.38548	0.000447815	0.0070169	-1.91075	0.00549948	0.655362	1.50317	0.719434	0.516725	0.416638	0.13928	0.121879	0.035326	17.1822	38.6394	18.7222	12.7576	11.0049	3.67301	3.101	0.890847
ENSMUSG00000029502	Golga3	protein_coding	golgi autoantigen, golgin subfamily a, 3 [Source:MGI Symbol;Acc:MGI:96958]	chr5	110176701	110226470	+	2841.58	0.254743	0.00030126	0.00505221	0.241565	0.00550377	27.2304	29.5445	28.589	31.9612	34.6027	32.8126	35.851	35.4971	2461.57	2618.54	2565.23	2720.78	3151.38	2983.56	3145.11	3086.48
ENSMUSG00000016356	Col20a1	protein_coding	collagen, type XX, alpha 1 [Source:MGI Symbol;Acc:MGI:1920618]	chr2	180986535	181018363	+	1380.26	1.23096	0.000363192	0.00590465	1.0244	0.00558868	12.7008	20.5862	4.50793	9.33478	66.2385	28.6149	9.32747	16.7029	840.877	1336.29	296.243	581.991	4418.17	1905.59	599.294	1063.66
ENSMUSG00000023908	Pkmyt1	protein_coding	protein kinase, membrane associated tyrosine/threonine 1 [Source:MGI Symbol;Acc:MGI:2137630]	chr17	23726336	23736735	+	223.46	0.71601	0.000502949	0.00773752	0.618329	0.00558868	5.87747	5.75595	7.17019	4.76826	7.18322	9.89269	10.3862	11.2676	171.595	164.761	207.785	131.095	211.283	290.512	294.239	316.414
ENSMUSG00000031700	Gpt2	protein_coding	glutamic pyruvate transaminase (alanine aminotransferase) 2 [Source:MGI Symbol;Acc:MGI:1915391]	chr8	85492576	85527560	+	971.929	0.977333	0.000358966	0.00587184	0.829769	0.00558868	18.6114	19.1942	12.7486	18.643	53.3987	27.2139	19.203	36.7756	713.498	721.452	485.117	673.041	2062.42	1049.4	714.427	1356.08
ENSMUSG00000072849	Serpina1e	protein_coding	serine (or cysteine) peptidase inhibitor, clade A, member 1E [Source:MGI Symbol;Acc:MGI:891967]	chr12	103946931	103958975	-	46.0111	1.55226	0.000346118	0.00571249	1.28381	0.0056059	2.11311	1.70945	0.581199	1.26981	3.37799	8.13878	1.77273	3.29006	35.4583	27.486	9.38314	20.0948	56.5577	137.414	29.0107	52.6836
ENSMUSG00000028453	Fancg	protein_coding	Fanconi anemia, complementation group G [Source:MGI Symbol;Acc:MGI:1926471]	chr4	43002343	43010506	-	131.675	0.679996	0.000370587	0.00598826	0.594937	0.00566105	2.55744	3.66889	3.9585	4.60931	5.53804	5.4935	6.27993	5.8852	72.2556	101.63	111.011	122.635	157.635	156.117	172.185	159.933
ENSMUSG00000056457	Prl2c3	protein_coding	prolactin family 2, subfamily c, member 3 [Source:MGI Symbol;Acc:MGI:1341833]	chr13	12790816	12800079	-	2136.15	-2.36232	0.000368697	0.00596808	-1.74658	0.00568617	416.346	562.988	525.878	373.225	170.992	332.155	24.4487	40.8054	2951.11	3912.07	3699.79	2491.13	1220.88	2368.33	168.028	277.879
ENSMUSG00000019122	Ccl9	protein_coding	chemokine (C-C motif) ligand 9 [Source:MGI Symbol;Acc:MGI:104533]	chr11	83572919	83578636	-	549.568	1.77047	0.000228954	0.00403596	1.45735	0.00568827	28.6384	17.9982	17.7854	15.7832	152.641	101.6	10.4437	60.3123	312.49	192.549	192.629	162.179	1678	1115.11	110.591	633.003
ENSMUSG00000020111	Micu1	protein_coding	mitochondrial calcium uptake 1 [Source:MGI Symbol;Acc:MGI:2384909]	chr10	59702477	59864132	+	968.382	0.35133	0.000298777	0.00502216	0.326382	0.00570328	26.7346	28.657	27.2379	27.1483	35.2002	31.1178	34.74	37.9949	847.247	890.413	856.802	810.199	1123.87	991.93	1068.42	1158.18
ENSMUSG00000000861	Bcl11a	protein_coding	B cell CLL/lymphoma 11A (zinc finger protein) [Source:MGI Symbol;Acc:MGI:106190]	chr11	24078056	24174123	+	23.9141	-1.81439	0.000403098	0.00640245	-1.46483	0.00572068	0.578293	0.662803	0.645963	1.13084	0.214434	0.263642	0.303229	0.080843	29.2107	32.8248	32.3871	53.7908	10.9124	13.395	14.8642	3.92782
ENSMUSG00000028393	Alad	protein_coding	aminolevulinate, delta-, dehydratase [Source:MGI Symbol;Acc:MGI:96853]	chr4	62509169	62519918	-	596.73	0.601914	0.000231557	0.00407413	0.534799	0.00573783	35.5924	32.7379	24.7706	26.4439	66.3156	45.6929	32.1561	38.6353	569.567	513.644	393.454	398.497	1069.14	735.482	499.374	594.682
ENSMUSG00000037960	Card19	protein_coding	caspase recruitment domain family, member 19 [Source:MGI Symbol;Acc:MGI:1915730]	chr13	49202950	49216037	-	637.929	-0.44648	0.000356816	0.00584181	-0.40143	0.00573876	100.037	101.403	74.9554	63.9568	69.4276	69.0854	48.2969	59.1142	884.418	878.964	657.765	532.472	618.39	614.356	414.375	502.692
ENSMUSG00000053465	Hs6st3	protein_coding	heparan sulfate 6-O-sulfotransferase 3 [Source:MGI Symbol;Acc:MGI:1354960]	chr14	119138341	119869815	+	14.471	-2.40068	0.000356676	0.00584181	-1.95229	0.00573876	1.30158	1.69172	0.485803	0.830767	0.04689	0.352687	0.274332	0.079514	30.3215	38.6394	11.2333	18.2251	1.10049	8.26427	6.20199	1.78169
ENSMUSG00000022843	Clcn2	protein_coding	chloride channel, voltage-sensitive 2 [Source:MGI Symbol;Acc:MGI:105061]	chr16	20702964	20717746	-	652.778	0.932732	0.00023242	0.00408545	0.800508	0.00574136	11.9312	12.7433	10.9418	14.358	33.7877	18.0249	15.768	27.3523	436.974	457.588	397.768	495.194	1246.7	664.019	560.432	963.556
ENSMUSG00000051166	Eml5	protein_coding	echinoderm microtubule associated protein like 5 [Source:MGI Symbol;Acc:MGI:2442513]	chr12	98786805	98901484	-	75.302	-1.57013	0.000453669	0.00707291	-1.23761	0.00574136	1.74552	1.65064	1.74288	1.64489	0.971884	1.37425	0.293404	0.225201	110.597	102.577	109.651	98.1795	62.0613	87.5837	18.0375	13.7292
ENSMUSG00000041488	Stx3	protein_coding	syntaxin 3 [Source:MGI Symbol;Acc:MGI:103077]	chr19	11775118	11819403	-	248.311	-0.600754	0.000404971	0.00642671	-0.527737	0.00578697	7.583	8.87811	7.68115	8.85708	4.49508	6.59024	5.48035	4.96087	281.561	323.204	283.092	309.695	168.152	246.133	197.477	177.175
ENSMUSG00000021598	Med10	protein_coding	mediator complex subunit 10 [Source:MGI Symbol;Acc:MGI:106331]	chr13	69802395	69816104	+	487.255	-0.364375	0.000363128	0.00590465	-0.336487	0.00581486	42.3865	43.7939	49.4291	52.817	35.8748	34.5677	38.2413	36.2226	505.289	511.859	584.877	592.921	430.858	414.494	442.406	415.34
ENSMUSG00000022510	Trp63	protein_coding	transformation related protein 63 [Source:MGI Symbol;Acc:MGI:1330810]	chr16	25683763	25892102	+	49.2827	-0.985498	0.000460555	0.00717425	-0.826728	0.00581486	0.717833	0.949988	1.23948	1.20923	0.377506	0.276415	0.69851	0.78909	46.2933	60.0672	79.3421	73.437	24.5273	17.9305	43.7163	48.9479
ENSMUSG00000025481	Urah	protein_coding	urate (5-hydroxyiso-) hydrolase [Source:MGI Symbol;Acc:MGI:1916142]	chr7	140835018	140837966	+	11.3606	-2.28658	0.000255832	0.00443831	-1.89232	0.00582693	2.09709	1.99648	3.40499	1.94759	0.311672	0.390714	0.312207	0.904917	17.0955	15.9571	27.5519	14.9512	2.55973	3.20376	2.46993	7.09556
ENSMUSG00000003528	Slc25a1	protein_coding	solute carrier family 25 (mitochondrial carrier, citrate transporter), member 1 [Source:MGI Symbol;Acc:MGI:1345283]	chr16	17925223	17928219	-	1227.06	-0.295884	0.000384471	0.00615384	-0.276262	0.00586247	73.6382	80.3757	65.7365	63.1797	59.3986	63.7975	52.2983	52.9209	1437.52	1538.36	1273.76	1161.45	1168.2	1252.71	990.773	993.688
ENSMUSG00000061462	Obscn	protein_coding	obscurin, cytoskeletal calmodulin and titin-interacting RhoGEF [Source:MGI Symbol;Acc:MGI:2681862]	chr11	58994256	59139170	-	92.954	-1.90831	0.000369534	0.00597643	-1.5437	0.00590202	0.7461	1.89288	0.891224	0.356427	0.085573	0.383806	0.29327	0.189301	116.531	289.86	138.165	52.4234	13.4651	60.2964	44.4514	28.4386
ENSMUSG00000030847	Bag3	protein_coding	BCL2-associated athanogene 3 [Source:MGI Symbol;Acc:MGI:1352493]	chr7	128523616	128546981	+	9440.68	0.413501	0.000732143	0.0104276	0.373553	0.00592852	252.216	264.091	167.442	217.657	298.226	316.375	255.787	307.505	9314.77	9562.64	6138.09	7569.8	11096.3	11752.7	9167.58	10923.6
ENSMUSG00000095649	Gm8979	unprocessed_pseudogene	predicted gene 8979 [Source:MGI Symbol;Acc:MGI:3703149]	chr7	106076751	106084046	-	9.93919	6.2337	0.000261624	0.00451775	6.74862	0.00593821	0	0	0	0	0.091412	0	0.535016	0.096638	0	0	0	0	9.90445	0	58.9189	10.6902
ENSMUSG00000100303	2600014E21Rik	lincRNA	RIKEN cDNA 2600014E21 gene [Source:MGI Symbol;Acc:MGI:1919384]	chr2	75138843	75317820	+	18.3561	-1.83971	0.000372868	0.00601989	-1.49951	0.0059398	0.498952	0.383027	1.92005	0.920064	0.209238	0.122084	0.293642	0.329448	15.9903	12.0352	61.0772	27.7669	6.75572	3.93541	9.13258	10.1554
ENSMUSG00000040714	Klc3	protein_coding	kinesin light chain 3 [Source:MGI Symbol;Acc:MGI:1277971]	chr7	19394437	19404104	-	34.0123	-1.3934	0.000374159	0.00603551	-1.14641	0.00595522	2.34017	1.34048	1.89442	2.34871	1.11811	0.883427	0.605705	0.491569	58.8375	33.0438	47.2773	55.6094	28.322	22.3415	14.7789	11.8879
ENSMUSG00000031622	Sin3b	protein_coding	transcriptional regulator, SIN3B (yeast) [Source:MGI Symbol;Acc:MGI:107158]	chr8	72723285	72758201	+	1901.93	-0.295235	0.00039334	0.0062796	-0.277755	0.0059666	142.593	146.296	112.108	112.187	105.66	110.468	96.6294	99.36	2384.56	2398.64	1860.86	1766.7	1780.13	1858.16	1568.17	1598.21
ENSMUSG00000026207	Speg	protein_coding	SPEG complex locus [Source:MGI Symbol;Acc:MGI:109282]	chr1	75375297	75432320	+	515.438	0.837235	0.00037767	0.00607109	0.718289	0.00599715	9.65146	11.8547	8.87498	16.1857	27.0521	19.9311	16.5461	19.0663	313.31	377.308	285.968	494.792	884.736	650.801	521.259	595.332
ENSMUSG00000103280	Gm37277	TEC	predicted gene, 37277 [Source:MGI Symbol;Acc:MGI:5610505]	chr1	4905751	4906861	-	5.10837	-5.69795	1.22546e-05	0.000343036	-6.25678	0.00599715	1.10151	1.01603	0.411129	0.492148	0	0	0	0	15.1608	13.7108	5.61667	6.37879	0	0	0	0
ENSMUSG00000029086	Prom1	protein_coding	prominin 1 [Source:MGI Symbol;Acc:MGI:1100886]	chr5	43993620	44102032	-	139.852	0.835474	0.000380122	0.00609936	0.713507	0.00602927	7.11013	6.46319	3.72346	6.10599	13.6783	8.95242	8.34338	10.0388	125.42	111.779	65.1069	101.428	243.083	158.843	142.826	170.328
ENSMUSG00000037552	Plekhg2	protein_coding	pleckstrin homology domain containing, family G (with RhoGef domain) member 2 [Source:MGI Symbol;Acc:MGI:2141874]	chr7	28359604	28372599	-	5527.51	0.484063	0.00050863	0.00779913	0.432861	0.00604306	94.5234	90.2011	77.5577	103.915	112.762	108.356	156.476	134.364	4851.87	4539.48	3951.52	5022.98	5831.28	5594.48	7794.62	6633.85
ENSMUSG00000106062	Gm43820	TEC	predicted gene 43820 [Source:MGI Symbol;Acc:MGI:5663957]	chr3	37644607	37647952	+	110.267	-0.935258	0.000483884	0.0075	-0.783427	0.00604306	3.45423	2.77654	2.21233	3.34626	1.98808	2.15997	1.31392	0.899014	170.811	134.615	108.589	155.825	99.0445	107.436	63.0536	42.7607
ENSMUSG00000036002	Fam214b	protein_coding	family with sequence similarity 214, member B [Source:MGI Symbol;Acc:MGI:2441854]	chr4	43032414	43046220	-	904.935	-0.378858	0.000322242	0.00536441	-0.349102	0.00606544	32.9045	33.4721	21.1602	22.4922	25.6009	21.8503	16.7323	18.8668	1253.34	1250.03	800.023	806.781	982.424	837.153	618.507	691.229
ENSMUSG00000001249	Hpn	protein_coding	hepsin [Source:MGI Symbol;Acc:MGI:1196620]	chr7	31098725	31115290	-	116.759	1.17775	0.000433623	0.00682323	0.974144	0.0061059	7.40382	10.1676	3.93272	10.4318	12.5729	17.4951	20.2073	20.7747	68.5014	92.2329	36.1166	90.89	117.196	162.815	181.438	184.881
ENSMUSG00000018500	Adora2b	protein_coding	adenosine A2b receptor [Source:MGI Symbol;Acc:MGI:99403]	chr11	62248984	62266453	+	122.512	0.693475	0.000410317	0.00649494	0.600818	0.00611732	3.09362	3.39232	3.95991	4.63267	6.08678	6.44825	5.30824	6.21484	78.836	84.7575	100.164	111.173	156.27	165.285	131.275	152.335
ENSMUSG00000024176	Sox8	protein_coding	SRY (sex determining region Y)-box 8 [Source:MGI Symbol;Acc:MGI:98370]	chr17	25565892	25570686	-	564.771	1.72429	0.000292582	0.00493783	1.40961	0.00612136	5.40733	5.70611	6.44247	8.68227	45.967	10.7194	7.99885	23.8479	215.507	222.968	254.86	325.854	1845.68	429.719	309.373	914.202
ENSMUSG00000047786	Lix1	protein_coding	limb and CNS expressed 1 [Source:MGI Symbol;Acc:MGI:1913893]	chr17	17402672	17459387	+	68.9955	1.08194	0.000255199	0.00443146	0.917747	0.00622745	0.819068	0.85225	0.977126	1.83594	2.40277	2.1008	2.55929	2.11571	33.7343	34.3905	39.736	71.1569	99.9321	86.9695	102.221	83.8232
ENSMUSG00000036155	Mgat5	protein_coding	mannoside acetylglucosaminyltransferase 5 [Source:MGI Symbol;Acc:MGI:894701]	chr1	127205015	127488336	+	1873.55	-0.386751	0.000415449	0.00656475	-0.359399	0.00624263	16.5609	17.9624	14.4293	19.3081	13.5484	13.8032	12.0981	12.3245	2107.04	2240.66	1822.24	2313.35	1736.63	1766.46	1493.76	1508.24
ENSMUSG00000104814	Gm42979	TEC	predicted gene 42979 [Source:MGI Symbol;Acc:MGI:5663116]	chr5	129556147	129558374	+	79.1343	0.96465	0.000503579	0.00774081	0.807269	0.0062476	0.927594	1.77022	2.29815	2.05179	2.97293	3.09129	4.24722	3.04827	29.3108	54.8431	72.0806	61.0541	94.6425	98.253	130.242	92.6481
ENSMUSG00000028763	Hspg2	protein_coding	perlecan (heparan sulfate proteoglycan 2) [Source:MGI Symbol;Acc:MGI:96257]	chr4	137468769	137570630	+	94848.1	0.30741	0.000784267	0.0110432	0.27059	0.00625771	480.29	499.908	550.589	572.954	677.962	562.657	644.656	693.067	79265	80889.4	90193.5	89044.8	112724	93402.3	103248	110018
ENSMUSG00000069601	Ank3	protein_coding	ankyrin 3, epithelial [Source:MGI Symbol;Acc:MGI:88026]	chr10	69398773	70027438	+	270.592	-1.30305	0.000192362	0.00350031	-1.09305	0.00625771	3.72304	6.09014	5.81645	3.57143	3.15785	2.87554	0.849214	1.61286	295.433	473.82	458.131	266.88	252.456	229.518	65.3965	123.103
ENSMUSG00000083595	Gm9200	processed_pseudogene	predicted gene 9200 [Source:MGI Symbol;Acc:MGI:3779839]	chrX	106641381	106642734	-	5.52554	5.13228	3.70589e-05	0.000884425	4.49231	0.00626004	0.059822	0	0	0	0.589421	0.631898	0.652151	0.579384	1.01072	0	0	0	11.0049	11.019	11.3703	9.79932
ENSMUSG00000030319	Cand2	protein_coding	cullin-associated and neddylation-dissociated 2 (putative) [Source:MGI Symbol;Acc:MGI:1914338]	chr6	115774538	115805557	+	332.294	0.451462	0.000247842	0.00431984	0.411072	0.00627817	3.18622	3.26098	3.39132	3.94364	4.70045	4.31134	4.4302	5.22879	265.819	266.737	280.834	309.827	395.077	361.791	358.682	419.589
ENSMUSG00000067586	S1pr3	protein_coding	sphingosine-1-phosphate receptor 3 [Source:MGI Symbol;Acc:MGI:1339365]	chr13	51408639	51422797	+	8657.51	0.536591	0.000535793	0.00812197	0.47435	0.00630072	121.839	123.681	75.9133	110.451	182.459	136.79	153.822	141.599	8197.93	8159.15	5069.98	6998.45	12368.5	9257.82	10044.1	9164.15
ENSMUSG00000116838	Gm6475	processed_pseudogene	predicted gene 6475 [Source:MGI Symbol;Acc:MGI:3648186]	chr17	3312250	3314185	-	11.5234	-2.42775	0.000287225	0.00487393	-1.99614	0.00634708	0.685908	0.560191	0.654478	1.05387	0.042733	0.149039	0.309269	0.075369	18.1929	14.9572	17.7861	26.4264	1.10049	3.67301	8.26932	1.78169
ENSMUSG00000026582	Sele	protein_coding	selectin, endothelial cell [Source:MGI Symbol;Acc:MGI:98278]	chr1	164048234	164057677	+	1144.64	1.31191	0.000425793	0.0067057	1.08222	0.00635454	15.0941	25.5034	5.25667	19.0712	32.8059	50.025	26.528	44.6746	641.806	1063.21	221.859	763.632	1405.33	2139.53	1094.65	1827.13
ENSMUSG00000030306	Tmtc1	protein_coding	transmembrane and tetratricopeptide repeat containing 1 [Source:MGI Symbol;Acc:MGI:3039590]	chr6	148232430	148444389	-	1333.33	-0.543044	0.000441906	0.00694184	-0.480486	0.00652078	13.1908	9.7358	13.1054	14.0975	6.50981	6.82487	11.4119	10.2566	1687.41	1221.08	1664.06	1698.25	838.975	878.17	1416.71	1262.02
ENSMUSG00000035407	Kank4	protein_coding	KN motif and ankyrin repeat domains 4 [Source:MGI Symbol;Acc:MGI:3043381]	chr4	98754898	98817537	-	2691.83	1.37633	0.00043825	0.00689023	1.13389	0.00652935	27.4966	27.3744	16.2357	30.8421	106.316	30.9517	35.2251	88.8752	1656.73	1617.12	970.991	1749.96	6453.61	1875.83	2059.69	5150.7
ENSMUSG00000103276	Gm37917	TEC	predicted gene, 37917 [Source:MGI Symbol;Acc:MGI:5611145]	chr9	98767930	98768321	+	144.284	-0.830643	0.00061245	0.00901958	-0.698677	0.00654076	97.5865	88.0703	53.4204	93.302	56.0572	36.8121	43.8864	47.0861	222.358	196.936	120.758	200.476	128.758	84.4792	97.1645	103.338
ENSMUSG00000037003	Tns2	protein_coding	tensin 2 [Source:MGI Symbol;Acc:MGI:2387586]	chr15	102100413	102116401	+	5553.15	0.420204	0.000627504	0.00919151	0.38212	0.00654488	129.277	118.077	121.453	170.197	178.204	156.245	185.066	193.775	4674.75	4186.26	4359.25	5795.61	6492.1	5683.01	6494.39	6739.8
ENSMUSG00000032376	Usp3	protein_coding	ubiquitin specific peptidase 3 [Source:MGI Symbol;Acc:MGI:2152450]	chr9	66514637	66593142	-	704.716	-0.385359	0.000355593	0.00583203	-0.35412	0.00654687	26.4371	24.7836	19.5495	23.8094	18.8807	19.3489	17.8711	15.5988	912.188	838.415	669.539	773.627	656.326	671.526	598.409	517.697
ENSMUSG00000059256	Gzmd	protein_coding	granzyme D [Source:MGI Symbol;Acc:MGI:109255]	chr14	56129556	56132608	-	10.5877	-3.53593	0.000323449	0.0053759	-2.88439	0.00654687	1.41661	3.52133	0.781457	1.21346	0	0.58122	0.093298	0	16.1715	39.8859	8.42501	12.7576	0	6.42777	1.03367	0
ENSMUSG00000017697	Ada	protein_coding	adenosine deaminase [Source:MGI Symbol;Acc:MGI:87916]	chr2	163726584	163750239	-	228.284	-0.98812	0.000422183	0.00665581	-0.83145	0.00656621	11.3105	10.388	19.4969	19.4118	4.30082	7.77563	11.7366	5.76661	234.148	210.844	400.629	378.429	89.6994	161.912	235.789	114.826
ENSMUSG00000091421	Gm4202	processed_pseudogene	predicted gene 4202 [Source:MGI Symbol;Acc:MGI:3782379]	chr3	92689426	92690158	+	328.868	1.0652	0.00032247	0.00536441	0.8927	0.00664409	36.6821	43.7805	22.6434	14.3449	44.0311	68.0386	63.7606	52.0638	283.001	331.551	174.117	104.794	343.354	528.913	478.587	386.628
ENSMUSG00000015759	Cnih1	protein_coding	cornichon family AMPA receptor auxiliary protein 1 [Source:MGI Symbol;Acc:MGI:1277202]	chr14	46775567	46788411	-	1380.87	-0.278483	0.000452324	0.00705784	-0.262436	0.00669921	76.9852	82.0277	78.9001	77.8424	64.6094	65.7049	60.9121	67.0407	1508.41	1575.79	1534.48	1436.29	1275.38	1294.93	1158.22	1263.47
ENSMUSG00000024041	Cryaa	protein_coding	crystallin, alpha A [Source:MGI Symbol;Acc:MGI:88515]	chr17	31677807	31681733	+	17.3407	1.89232	0.000586771	0.00871934	1.52026	0.00687179	0.755825	0.396118	0.587716	0.301515	2.17794	2.1974	0.794102	2.4111	11.0304	5.66785	8.51348	4.14371	32.022	32.2563	11.2466	33.8452
ENSMUSG00000110195	Pde2a	protein_coding	phosphodiesterase 2A, cGMP-stimulated [Source:MGI Symbol;Acc:MGI:2446107]	chr7	101421691	101512827	+	296.928	-1.08901	0.000275676	0.00472533	-0.920894	0.00690087	9.7092	7.14597	5.39198	9.89357	3.89481	3.08517	5.47368	2.46519	500.092	361.031	275.848	480.234	201.816	159.522	274.116	122.763
ENSMUSG00000031253	Srpx2	protein_coding	sushi-repeat-containing protein, X-linked 2 [Source:MGI Symbol;Acc:MGI:1916042]	chrX	133908426	133932446	+	1709.07	-0.716227	0.000399188	0.00635118	-0.618777	0.00693669	58.2472	52.0449	83.314	66.9855	29.6394	38.0522	56.7601	32.8142	1943.2	1702.33	2758.86	2104.43	996.193	1276.9	1837.64	1052.97
ENSMUSG00000033227	Wnt6	protein_coding	wingless-type MMTV integration site family, member 6 [Source:MGI Symbol;Acc:MGI:98960]	chr1	74771892	74785322	+	225.201	1.12506	0.000644324	0.0093777	0.912623	0.00693669	9.11363	5.75573	4.82432	6.3679	11.4234	9.69883	12.8344	24.0844	199.196	123.343	104.663	131.068	251.544	213.228	272.233	506.334
ENSMUSG00000038068	Rnf144b	protein_coding	ring finger protein 144B [Source:MGI Symbol;Acc:MGI:2384986]	chr13	47122656	47247991	+	73.1419	-1.15065	0.000449019	0.00702394	-0.947719	0.00693669	1.51903	1.59472	1.43955	1.69951	0.524319	0.377604	1.26094	0.824247	98.3618	101.244	92.5243	103.632	34.2048	24.5942	79.2374	51.3369
ENSMUSG00000070287	Slc35g2	protein_coding	solute carrier family 35, member G2 [Source:MGI Symbol;Acc:MGI:2685365]	chr9	100552188	100571090	-	20.8635	-1.99898	0.000594731	0.00882145	-1.56235	0.00693669	2.25076	1.84058	2.02611	1.89813	0.357109	0.937985	0.804493	0.129765	37.3329	29.9323	33.3576	29.6483	5.96754	15.6493	12.9497	2.0703
ENSMUSG00000045382	Cxcr4	protein_coding	chemokine (C-X-C motif) receptor 4 [Source:MGI Symbol;Acc:MGI:109563]	chr1	128588199	128592293	-	256.132	-0.808513	0.00064725	0.00940559	-0.679984	0.0069497	20.4101	15.2496	16.9339	17.0669	8.90166	6.63317	10.2528	14.7097	387.305	283.72	318.959	304.981	170.181	126.609	188.81	268.487
ENSMUSG00000052302	Tbc1d30	protein_coding	TBC1 domain family, member 30 [Source:MGI Symbol;Acc:MGI:1921944]	chr10	121263820	121351278	-	41.3978	-1.87391	0.000451885	0.00705691	-1.50975	0.00696926	1.45581	0.657894	1.10526	2.33988	0.317811	0.257612	0.171487	0.800436	69.7034	30.8836	52.5273	105.5	15.3302	12.4065	7.9681	36.8627
ENSMUSG00000090362	Vmn2r79	protein_coding	vomeronasal 2, receptor 79 [Source:MGI Symbol;Acc:MGI:3646882]	chr7	86996115	87044941	+	19.8967	-1.72112	0.000517004	0.00788855	-1.39025	0.00700565	0.268301	0.384278	0.052503	0.121597	0.068907	0.082984	0.047975	0.025546	41.4394	57.3359	8.42501	17.3139	11.0049	12.8555	7.23566	3.56339
ENSMUSG00000094410	Gm38394	protein_coding	predicted gene, 38394 [Source:MGI Symbol;Acc:MGI:5614057]	chr1	133619940	133661318	-	7977.95	0.267769	0.000694636	0.00999277	0.252434	0.00700565	43.7146	43.9584	45.0752	54.6294	50.1259	52.4299	62.0041	59.3288	6915.33	6817.99	7077.01	8137.51	7988.49	8342.32	9517.99	9026.96
ENSMUSG00000036854	Hspb6	protein_coding	heat shock protein, alpha-crystallin-related, B6 [Source:MGI Symbol;Acc:MGI:2685325]	chr7	30552178	30555443	+	72.0197	-0.81436	0.00057893	0.00862142	-0.687983	0.00702028	4.67933	5.04113	5.82521	4.41543	2.94662	3.22742	2.32961	2.81474	87.69	92.6228	108.355	77.9204	55.6317	60.8355	42.3668	50.7362
ENSMUSG00000060550	H2-Q7	protein_coding	histocompatibility 2, Q region locus 7 [Source:MGI Symbol;Acc:MGI:95936]	chr17	35439155	35443773	+	460.261	-0.942967	0.000344645	0.00569766	-0.799792	0.00702386	25.0766	26.4435	13.6964	33.517	15.689	11.7397	10.3217	13.0504	630.5	652.564	341.693	794.18	398.153	296.922	251.894	316.18
ENSMUSG00000058740	Kcnt1	protein_coding	potassium channel, subfamily T, member 1 [Source:MGI Symbol;Acc:MGI:1924627]	chr2	25863734	25918273	+	47.4621	-1.96902	0.000493917	0.00761745	-1.57306	0.00705529	1.28773	4.62967	0.445095	0.74037	0.467277	0.619747	0.074701	0.356096	57.6928	203.362	19.7933	31.236	21.0912	27.9283	3.24788	15.3453
ENSMUSG00000008855	Hdac5	protein_coding	histone deacetylase 5 [Source:MGI Symbol;Acc:MGI:1333784]	chr11	102194432	102230166	-	2802.33	0.411942	0.000410099	0.00649494	0.375761	0.00707124	81.782	85.3008	64.7925	69.0969	101.637	102.931	81.8734	108.638	2677.83	2738.43	2105.81	2130.57	3352.82	3390.06	2601.62	3421.52
ENSMUSG00000031101	Sash3	protein_coding	SAM and SH3 domain containing 3 [Source:MGI Symbol;Acc:MGI:1921381]	chrX	48146436	48161565	+	9.3031	2.36456	0.000323961	0.00537961	1.94616	0.00707124	0.104284	0.065585	0.048654	0.099843	0.422644	0.306124	0.35717	0.549472	4.04287	2.49287	1.87222	3.64502	16.5074	11.9373	13.4376	20.4895
ENSMUSG00000029718	Pcolce	protein_coding	procollagen C-endopeptidase enhancer protein [Source:MGI Symbol;Acc:MGI:105099]	chr5	137605103	137613784	-	18113	0.318957	0.000910363	0.0124514	0.294969	0.00707704	924.243	914.566	1036.83	985.971	1282.41	1152.16	1116.41	1226.76	15769.4	15299.1	17559.2	15841.7	22043.9	19773.2	18485.3	20132.5
ENSMUSG00000028487	Bnc2	protein_coding	basonuclin 2 [Source:MGI Symbol;Acc:MGI:2443805]	chr4	84275095	84675275	-	1865.24	0.488786	0.000691205	0.00996183	0.43637	0.00707733	32.8436	33.4279	32.4289	47.8489	40.3862	50.0824	60.153	53.302	1426.45	1423.43	1398	1956.99	1767.14	2187.89	2535.35	2226.69
ENSMUSG00000063296	Tmem117	protein_coding	transmembrane protein 117 [Source:MGI Symbol;Acc:MGI:2444580]	chr15	94629232	95096098	+	218.342	-1.0769	0.000677776	0.00978805	-0.883569	0.00709401	8.7055	11.6914	4.07047	5.84658	5.40532	5.14292	1.02916	3.15745	342.723	451.272	159.061	216.752	214.389	203.655	39.3194	119.563
ENSMUSG00000032013	Trim29	protein_coding	tripartite motif-containing 29 [Source:MGI Symbol;Acc:MGI:1919419]	chr9	43310848	43336115	+	87.564	-0.934678	0.00030111	0.00505221	-0.791856	0.007122	2.52081	3.6282	2.99149	3.17572	1.5268	1.01194	2.10752	1.86662	95.7899	135.175	112.833	113.64	58.4512	38.6785	77.7189	68.2257
ENSMUSG00000074221	Zfp568	protein_coding	zinc finger protein 568 [Source:MGI Symbol;Acc:MGI:2142347]	chr7	29983955	30028282	+	373.812	0.703976	0.000489202	0.00756982	0.606656	0.00715366	4.03507	3.27848	5.39937	5.0669	5.85338	7.08387	9.6297	5.93973	265.433	211.446	352.546	313.875	387.92	468.716	614.741	375.822
ENSMUSG00000024366	Gfra3	protein_coding	glial cell line derived neurotrophic factor family receptor alpha 3 [Source:MGI Symbol;Acc:MGI:1201403]	chr18	34689898	34720387	-	113.666	0.942481	0.000469415	0.00729396	0.793028	0.00716158	3.87479	4.64601	0.844758	1.76821	10.0191	7.03233	1.98446	2.6547	108.147	127.136	23.4028	46.474	281.727	197.424	53.7506	71.2678
ENSMUSG00000023885	Thbs2	protein_coding	thrombospondin 2 [Source:MGI Symbol;Acc:MGI:98738]	chr17	14665500	14694235	-	25418.8	-0.686214	0.000705374	0.0100926	-0.58289	0.00719249	342.245	396.877	343.777	366.308	172.496	277.241	274.619	168.123	30280	34426.9	30190.1	30519.4	15375.5	24672.4	23579	14307.3
ENSMUSG00000042105	Inpp5f	protein_coding	inositol polyphosphate-5-phosphatase F [Source:MGI Symbol;Acc:MGI:2141867]	chr7	128611328	128696425	+	1427.18	-0.543495	0.000488176	0.00756023	-0.48327	0.00722085	29.7552	36.8834	19.5375	24.9598	24.9351	22.1385	11.961	17.1033	1843.74	2240.74	1201.52	1456.42	1556.61	1379.81	719.249	1019.39
ENSMUSG00000015474	Ppt2	protein_coding	palmitoyl-protein thioesterase 2 [Source:MGI Symbol;Acc:MGI:1860075]	chr17	34616662	34628510	-	524.181	-0.66173	0.00036131	0.00589465	-0.576459	0.00729041	46.4089	38.1354	38.8185	26.0454	22.4713	27.7266	20.2392	22.9166	814.116	655.554	675.918	430.257	397.141	489.236	344.551	386.677
ENSMUSG00000030554	Synm	protein_coding	synemin, intermediate filament protein [Source:MGI Symbol;Acc:MGI:2661187]	chr7	67730160	67759742	-	453.508	-0.795364	0.000363827	0.0059098	-0.679549	0.00733512	5.02109	6.24115	5.89544	3.90394	3.33579	2.30498	2.74884	3.67417	559.672	682.062	652.261	409.779	374.599	258.427	297.345	393.92
ENSMUSG00000004267	Eno2	protein_coding	enolase 2, gamma neuronal [Source:MGI Symbol;Acc:MGI:95394]	chr6	124760053	124769673	-	1004.68	0.506818	0.000505408	0.00776252	0.450414	0.00737338	34.9554	51.4628	34.7986	39.848	61.577	60.1359	47.545	57.3584	736.8	1063.54	728.059	790.957	1307.63	1274.99	972.56	1162.91
ENSMUSG00000023992	Trem2	protein_coding	triggering receptor expressed on myeloid cells 2 [Source:MGI Symbol;Acc:MGI:1913150]	chr17	48346401	48354147	+	39.4331	-2.00739	0.000531614	0.00807837	-1.55951	0.00750605	2.79712	6.56404	4.44915	2.17544	1.40764	2.96383	0.397547	0.350298	42.3827	97.5152	66.9151	31.041	21.4883	45.1717	5.84576	5.10536
ENSMUSG00000032492	Pth1r	protein_coding	parathyroid hormone 1 receptor [Source:MGI Symbol;Acc:MGI:97801]	chr9	110722085	110747145	-	765.044	-0.622341	0.000422268	0.00665581	-0.544344	0.00757028	34.731	24.2156	42.6579	34.3594	17.659	21.9118	25.5988	22.3674	969.033	662.431	1181.38	902.771	496.386	614.944	693.134	600.274
ENSMUSG00000064147	Rab44	protein_coding	RAB44, member RAS oncogene family [Source:MGI Symbol;Acc:MGI:3045302]	chr17	29114145	29148980	+	12.0485	-2.20584	0.000384136	0.00615379	-1.79537	0.00757028	0.654523	0.897862	0.118776	0.168213	0.117918	0.206773	0.038327	0.033327	28.5833	38.4433	5.14855	6.91765	5.18798	9.08273	1.62431	1.39989
ENSMUSG00000037643	Prkci	protein_coding	protein kinase C, iota [Source:MGI Symbol;Acc:MGI:99260]	chr3	30995747	31052959	+	1254.54	0.470041	0.000519048	0.00791325	0.423311	0.00763326	23.8432	17.1947	21.4417	22.3645	25.5934	28.9129	32.0625	30.2618	1207.75	853.949	1078.06	1066.8	1306.09	1473.13	1576.11	1474.41
ENSMUSG00000031604	Msmo1	protein_coding	methylsterol monoxygenase 1 [Source:MGI Symbol;Acc:MGI:1913484]	chr8	64718139	64733792	-	1103.94	-0.63524	0.000520568	0.00792992	-0.552113	0.00764932	108.033	105.135	38.0706	45.0236	60.8683	68.9193	20.0981	35.7772	2004.99	1913.06	701.318	786.877	1138.09	1286.57	361.982	638.666
ENSMUSG00000042367	Gjb3	protein_coding	gap junction protein, beta 3 [Source:MGI Symbol;Acc:MGI:95721]	chr4	127325235	127330844	-	26.4991	-1.60376	0.000609623	0.00899219	-1.28496	0.00766214	1.02396	1.20875	3.0493	1.46186	0.335558	0.630987	0.679706	0.462334	24.981	28.9126	73.8408	33.5848	8.24757	15.484	16.0925	10.8491
ENSMUSG00000021266	Wars	protein_coding	tryptophanyl-tRNA synthetase [Source:MGI Symbol;Acc:MGI:104630]	chr12	108860030	108894174	-	887.965	-0.376344	0.000528642	0.00803976	-0.345358	0.007668	28.1497	26.1064	24.7834	22.1596	21.0924	21.1945	16.3247	18.9338	1137.24	1034.07	993.823	843.047	858.494	861.268	640.03	735.749
ENSMUSG00000057969	Sema3b	protein_coding	sema domain, immunoglobulin domain (Ig), short basic domain, secreted, (semaphorin) 3B [Source:MGI Symbol;Acc:MGI:107561]	chr9	107597674	107609229	-	7045.7	-1.06003	0.000777935	0.0109956	-0.869667	0.00769115	324.495	378.434	120.65	154.627	174.461	120.118	35.1412	113.393	13058.4	14931.3	4819.25	5859.77	7073.17	4862.15	1372.38	4389.18
ENSMUSG00000075408	Smim41	protein_coding	small integral membrane protein 41 [Source:MGI Symbol;Acc:MGI:1924967]	chr15	101293212	101297426	+	975.273	0.798171	0.000510703	0.00782448	0.680694	0.00770208	45.6369	39.1968	50.2915	44.1718	106.427	85.3196	48.1176	76.7776	727.904	612.96	796.2	663.46	1710.17	1368.81	744.797	1177.89
ENSMUSG00000054409	Tmem74	protein_coding	transmembrane protein 74 [Source:MGI Symbol;Acc:MGI:2443417]	chr15	43864646	43870036	-	29.5623	-1.59945	0.000513972	0.00786801	-1.29035	0.00774503	1.04246	1.31121	0.432318	0.517513	0.688501	0.401041	0.040688	0.141519	54.5787	67.3074	22.4667	25.5152	36.3163	21.1198	2.06733	7.12678
ENSMUSG00000018008	Cyth4	protein_coding	cytohesin 4 [Source:MGI Symbol;Acc:MGI:2441702]	chr15	78597047	78622019	+	33.1661	-1.24625	0.000555793	0.0083571	-1.01986	0.00777686	1.03153	1.72996	1.62266	1.12526	0.615688	0.724241	0.432904	0.547649	35.5743	58.4945	55.5459	36.5443	21.3918	25.1231	14.4885	18.1664
ENSMUSG00000041782	Lad1	protein_coding	ladinin [Source:MGI Symbol;Acc:MGI:109343]	chr1	135818598	135833342	+	20.3622	-1.5264	0.000516612	0.00788855	-1.23809	0.00777686	0.438304	0.868646	0.947114	0.868647	0.17452	0.145853	0.340349	0.443917	17.2967	33.609	37.0989	32.2807	6.93851	5.78949	13.0343	16.8501
ENSMUSG00000058064	Gm10036	processed_pseudogene	predicted gene 10036 [Source:MGI Symbol;Acc:MGI:3642334]	chr18	15832794	15833327	+	72.4593	0.715294	0.000657193	0.00952035	0.610293	0.00778703	9.73475	12.0043	12.2923	15.5552	18.1961	18.4959	22.2311	21.3374	44.4716	53.5966	55.2306	66.5217	83.6376	84.4792	98.1982	93.539
ENSMUSG00000032501	Trib1	protein_coding	tribbles pseudokinase 1 [Source:MGI Symbol;Acc:MGI:2443397]	chr15	59648350	59657099	+	5460.96	0.378252	0.00069674	0.0100076	0.345755	0.00785228	83.2156	95.2545	63.2746	61.2212	129.084	119.424	67.8043	80.8514	5262.68	5906.25	3971.93	3645.99	8224.47	7596.81	4161.36	4918.16
ENSMUSG00000017144	Rnd3	protein_coding	Rho family GTPase 3 [Source:MGI Symbol;Acc:MGI:1921444]	chr2	51130438	51149111	-	4608.72	0.346093	0.000803746	0.011241	0.314764	0.00789126	103.717	100.707	94.4053	110.694	128.885	122.141	146.25	118.896	4205.02	4003.16	3799.13	4226.23	5264.43	4980.96	5754.26	4636.57
ENSMUSG00000052713	Zfp608	protein_coding	zinc finger protein 608 [Source:MGI Symbol;Acc:MGI:2442338]	chr18	54888048	54992555	-	2159.59	0.424138	0.000786585	0.0110675	0.381458	0.00789126	22.0611	22.2536	20.3931	27.528	27.6289	28.1239	37.1082	30.1072	1805.18	1785.33	1656.32	2121.19	2277.66	2314.75	2946.72	2369.61
ENSMUSG00000074743	Thbd	protein_coding	thrombomodulin [Source:MGI Symbol;Acc:MGI:98736]	chr2	148404466	148408188	-	10195.9	0.549532	0.00124011	0.0159039	0.47972	0.00789126	176.727	181.471	98.6125	155.995	270.615	222.576	164.294	223.639	9802.95	9869.26	5429.45	8148.45	15123	12418.4	8844.04	11932
ENSMUSG00000045094	Arhgef37	protein_coding	Rho guanine nucleotide exchange factor (GEF) 37 [Source:MGI Symbol;Acc:MGI:3045339]	chr18	61491657	61536594	-	52.9669	-1.60405	0.000491702	0.00758957	-1.27722	0.00789427	0.843189	0.99909	1.8535	0.830143	0.64714	0.405398	0.201745	0.26875	59.8849	69.5698	130.898	55.5568	46.3044	28.9607	14.2016	18.3592
ENSMUSG00000055235	Wdr86	protein_coding	WD repeat domain 86 [Source:MGI Symbol;Acc:MGI:1915466]	chr5	24711738	24730727	-	439.222	1.06179	0.000398436	0.00634464	0.89144	0.00790226	11.6559	5.07731	8.53774	9.16812	12.7948	13.6689	29.4532	18.5322	383.523	163.795	278.841	284.077	424.14	452.391	940.486	586.52
[truncated: 20,308 more rows]

## Sheet: B. Significant genes
dKO up genes	dKO down genes
Rpl35a-ps2	Gm13456
Gm10282	Eef1a1-ps1
AI506816	Dynlt1b
Zfp949	Rps2-ps10
Apoe	Gm21596
Trim12a	Gm7143
Zfp14	Atp6v0c-ps2
Xpnpep2	Hmga1b
Rpl34	Grem1
Srpk2	Rpl34-ps1
Gm4316	Igfbp3
[truncated: 873 more rows]

## Sheet: C. GSEA Hallmarks
pathway	pval	padj	NES	size	leadingEdge
[truncated: 12 more rows]
[truncated: 57 more columns]

[truncated: 5 more sheets: D. GSEA Reactome, E. GSEA GO Terms, F. HOMER dKO up, G. HOMER dKO down, H. Inflammatory genes dKO up]
