# Supplementary material for: MacroH2A restricts inflammatory gene expression in melanoma cancer-associated fibroblasts by coordinating chromatin looping
Source: Nat Cell Biol. 2023 Aug 21;25(9):1332–45. doi: 10.1038/s41556-023-01208-7 (PMC10495263; doi:10.1038/s41556-023-01208-7)
Supplement: Supplementary file 8 — iDF RNA-seq. [file 41556_2023_1208_MOESM8_ESM.xlsx]

## Sheet: A. DESEq2 output 30min
ensembl_gene_id	external_gene_name	gene_biotype	description	chromosome_name	start_position	end_position	strand	baseMean	log2FoldChange	pvalue	padj	log2FoldChange_shrink	padj_IHW	TPM_iDF-WT-unstim-1	TPM_iDF-WT-unstim-2	TPM_iDF-WT-serum-1	TPM_iDF-WT-serum-2	TPM_iDF-dKO-unstim-1	TPM_iDF-dKO-unstim-2	TPM_iDF-dKO-serum-1	TPM_iDF-dKO-serum-2	counts_iDF-WT-unstim-1	counts_iDF-WT-unstim-2	counts_iDF-WT-serum-1	counts_iDF-WT-serum-2	counts_iDF-dKO-unstim-1	counts_iDF-dKO-unstim-2	counts_iDF-dKO-serum-1	counts_iDF-dKO-serum-2
ENSMUSG00000027966	Col11a1	protein_coding	collagen, type XI, alpha 1 [Source:MGI Symbol;Acc:MGI:88446]	chr3	114030540	114220718	+	15008.9	-2.49835	0	0	-2.49391	0	238.678	236.581	234.025	218.064	36.9692	36.0839	36.9669	37.273	25845.4	25501.8	26421	24946.3	4164.82	4100.01	4470.16	4621.45
ENSMUSG00000022464	Slc38a4	protein_coding	solute carrier family 38, member 4 [Source:MGI Symbol;Acc:MGI:1916604]	chr15	96994820	97055956	-	1542.88	-3.45608	1.3919e-161	1.063e-157	-3.44673	7.72683e-158	56.0049	59.6901	51.4526	58.0725	5.1581	4.92259	4.89433	4.37004	2749.47	2917.06	2633.57	3011.91	263.448	253.581	268.321	245.652
ENSMUSG00000052854	Nrk	protein_coding	Nik related kinase [Source:MGI Symbol;Acc:MGI:1351326]	chrX	138914430	139010532	+	1301.45	-3.16975	7.71414e-139	3.92753e-135	-3.16018	2.68268e-135	19.3229	20.3172	19.0357	20.3573	1.92797	2.01674	1.93465	2.12962	2244.8	2349.57	2305.62	2498.47	233.018	245.841	250.984	283.282
ENSMUSG00000027750	Postn	protein_coding	periostin, osteoblast specific factor [Source:MGI Symbol;Acc:MGI:1926321]	chr3	54361109	54391037	+	117416	-1.43935	5.8341e-120	2.22775e-116	-1.435	1.60382e-116	3968.97	4060.71	3876.7	3829.85	1422.55	1353.28	1380.79	1257.89	169606	172737	172719	172900	63243.3	60680.7	65891.7	61548.5
ENSMUSG00000031502	Col4a1	protein_coding	collagen, type IV, alpha 1 [Source:MGI Symbol;Acc:MGI:88454]	chr8	11198423	11312826	-	11410.1	-1.65554	1.33559e-113	4.07995e-110	-1.64937	3.0353e-110	334.873	315.587	297.924	279.132	95.9935	101.152	85.2624	84.7039	18495.2	17350.7	17155.3	16286.9	5515.73	5862.11	5258.65	5356.64
ENSMUSG00000021071	Trim9	protein_coding	tripartite motif-containing 9 [Source:MGI Symbol;Acc:MGI:2137354]	chr12	70244533	70347614	-	805.127	4.08193	3.09938e-102	7.88999e-99	4.06444	9.4493e-99	1.84921	1.90794	1.80247	1.12029	26.0433	25.3249	23.6641	22.2093	106.029	108.899	107.751	67.8612	1553.53	1523.66	1515.19	1458.09
ENSMUSG00000046532	Ar	protein_coding	androgen receptor [Source:MGI Symbol;Acc:MGI:88064]	chrX	98148769	98323215	+	751.633	3.57953	9.59542e-93	2.09372e-89	3.56266	2.48088e-89	0.810835	0.782742	0.732491	0.696846	8.05732	9.02953	7.43928	8.40803	125.395	120.5	118.104	113.85	1296.35	1465.26	1284.75	1488.86
ENSMUSG00000041482	Piezo2	protein_coding	piezo-type mechanosensitive ion channel component 2 [Source:MGI Symbol;Acc:MGI:1918781]	chr18	63010213	63387183	-	1332.19	2.92331	1.08724e-91	2.07582e-88	2.90834	1.11581e-88	3.00941	2.75105	2.91207	2.86594	22.5053	20.5314	22.5464	18.1868	312.082	283.991	314.85	313.981	2428.04	2234.12	2610.97	2159.5
ENSMUSG00000021025	Nfkbia	protein_coding	nuclear factor of kappa light polypeptide gene enhancer in B cells inhibitor, alpha [Source:MGI Symbol;Acc:MGI:104741]	chr12	55489410	55492647	-	2835.42	1.65192	1.54785e-88	2.62688e-85	1.64385	1.41202e-85	24.3069	26.1583	139.649	134.779	24.6474	25.4806	413.086	387.489	425.537	455.866	2548.95	2492.75	448.913	468.077	8075.83	7767.45
ENSMUSG00000021253	Tgfb3	protein_coding	transforming growth factor, beta 3 [Source:MGI Symbol;Acc:MGI:98727]	chr12	86056745	86079041	-	4356.89	2.18626	1.77918e-81	2.71752e-78	2.17489	1.73141e-78	30.4034	28.5819	39.4646	42.1097	86.9019	76.2808	160.235	184.121	1503.79	1407.27	2035.11	2200.38	4471.76	3958.95	8850.37	10427.5
ENSMUSG00000087247	Alkal1	protein_coding	ALK and LTK ligand 1 [Source:MGI Symbol;Acc:MGI:3645495]	chr1	6359218	6394731	+	482.065	4.04674	7.83893e-77	1.08847e-73	4.0236	1.61592e-73	3.75159	2.84555	5.24684	6.3657	59.7902	53.2587	83.6508	94.468	42.7484	32.2768	62.3328	76.63	708.79	636.787	1064.42	1232.54
ENSMUSG00000029093	Sorcs2	protein_coding	sortilin-related VPS10 domain containing receptor 2 [Source:MGI Symbol;Acc:MGI:1932289]	chr5	36017180	36398139	-	6765.01	2.11357	1.93933e-71	2.46844e-68	2.09977	1.83641e-68	30.0289	32.4087	27.6224	29.3296	116.587	132.928	105.107	123.461	2533.05	2721.35	2429.29	2613.72	10231.4	11765.7	9900.9	11924.6
ENSMUSG00000033763	Mtss2	protein_coding	MTSS I-BAR domain containing 2 [Source:MGI Symbol;Acc:MGI:3039591]	chr8	110721476	110741400	+	6952.55	1.61105	1.72385e-70	2.02539e-67	1.60301	1.45813e-67	50.706	50.7022	53.6535	61.0841	149.139	150.804	158.662	166.644	3123.13	3108.68	3445.43	3974.73	9556.66	9746.35	10912.9	11752.5
ENSMUSG00000031253	Srpx2	protein_coding	sushi-repeat-containing protein, X-linked 2 [Source:MGI Symbol;Acc:MGI:1916042]	chrX	133908426	133932446	+	859.357	2.39197	2.59502e-69	2.83116e-66	2.37729	2.23758e-66	8.14108	7.98841	8.35308	7.32402	41.3553	44.1227	37.7623	38.5682	268.832	262.59	287.581	255.504	1420.74	1528.84	1392.5	1458.28
ENSMUSG00000004098	Col5a3	protein_coding	collagen, type V, alpha 3 [Source:MGI Symbol;Acc:MGI:1858212]	chr9	20770050	20815067	-	2688.56	-2.71725	5.10183e-65	5.19502e-62	-2.69737	2.63894e-62	54.0819	49.4748	48.2194	45.4685	8.74693	6.80507	7.65347	5.58228	4996.25	4549.84	4644.39	4437.64	840.68	659.666	789.567	590.493
ENSMUSG00000074785	Plxnc1	protein_coding	plexin C1 [Source:MGI Symbol;Acc:MGI:1890127]	chr10	94790866	94944835	-	1064.08	2.43889	1.09141e-63	1.04188e-60	2.42127	7.88891e-61	3.20017	2.87409	3.03419	3.03695	14.4254	16.4587	14.4839	16.0461	343.709	307.283	339.762	344.592	1611.89	1854.91	1737.19	1973.33
ENSMUSG00000022484	Hoxc10	protein_coding	homeobox C10 [Source:MGI Symbol;Acc:MGI:96192]	chr15	102966796	102971893	+	752.788	-2.38068	2.02807e-63	1.82217e-60	-2.36446	2.13465e-60	51.5985	49.2582	43.6394	45.011	8.80674	8.74947	8.56273	7.23582	1351.8	1284.62	1191.98	1245.79	240.035	240.523	250.511	217.057
ENSMUSG00000027832	Ptx3	protein_coding	pentraxin related gene [Source:MGI Symbol;Acc:MGI:104641]	chr3	66219910	66225805	+	7573.31	1.56533	6.47168e-63	5.49158e-60	1.55504	3.49886e-60	142.331	132.295	138.933	152.453	425.668	393.634	423.024	378.06	3683.46	3408.16	3748.65	4168.12	11460.7	10689.3	12225.3	11202.8
ENSMUSG00000057751	Megf6	protein_coding	multiple EGF-like-domains 6 [Source:MGI Symbol;Acc:MGI:1919351]	chr4	154170730	154275713	+	1407.72	3.15646	5.71659e-62	4.36576e-59	3.13399	2.44283e-59	8.03643	6.21502	6.33408	5.07813	53.3866	70.4336	46.9105	47.3291	345.151	265.71	283.625	230.409	2385.4	3174.14	2249.85	2327.48
ENSMUSG00000021835	Bmp4	protein_coding	bone morphogenetic protein 4 [Source:MGI Symbol;Acc:MGI:88180]	chr14	46383520	46390669	-	563.905	7.54274	3.83207e-62	3.08058e-59	7.5012	3.55833e-59	0.43968	0.301853	0.582557	0.143881	60.8096	38.2174	61.6926	63.5444	8.04611	5.49876	11.1148	2.78164	1157.72	733.855	1260.73	1331.49
ENSMUSG00000002985	Apoe	protein_coding	apolipoprotein E [Source:MGI Symbol;Acc:MGI:88057]	chr7	19696109	19699188	-	533.061	-3.90534	1.36585e-59	9.93432e-57	-3.87737	1.16379e-56	68.7371	89.482	77.2484	88.2816	4.40619	5.91913	4.51866	5.73706	827.987	1072.97	970.144	1123.44	55.2177	74.8152	60.7828	79.1285
ENSMUSG00000032291	Crabp1	protein_coding	cellular retinoic acid binding protein I [Source:MGI Symbol;Acc:MGI:88490]	chr9	54764748	54773110	+	7412.51	-1.13004	3.5105e-58	2.43725e-55	-1.12219	1.75464e-55	1167.49	1251.39	1077.42	1113.69	493.387	493.084	466.28	463.008	10189.3	10871.9	9803.74	10268.4	4479.84	4515.57	4544.4	4626.92
ENSMUSG00000022860	Chodl	protein_coding	chondrolectin [Source:MGI Symbol;Acc:MGI:2179069]	chr16	78930948	78951733	+	310.508	4.92385	4.17615e-57	2.77332e-54	4.88496	3.68596e-54	1.14578	0.838811	0.596422	0.488267	17.3026	14.9578	15.6852	14.8336	39.9102	29.0848	21.6596	17.9675	627.012	546.701	610.111	591.616
ENSMUSG00000051855	Mest	protein_coding	mesoderm specific transcript [Source:MGI Symbol;Acc:MGI:96968]	chr6	30723547	30748465	+	5376.36	-1.75377	3.66448e-56	2.33214e-53	-1.74212	1.48587e-53	220.366	273.662	202.681	212.596	65.3465	64.543	57.8593	56.4581	7940.39	9815.9	7614.18	8092.82	2449.63	2440.37	2328.13	2329.42
ENSMUSG00000038872	Zfhx3	protein_coding	zinc finger homeobox 3 [Source:MGI Symbol;Acc:MGI:99948]	chr8	107942644	108961630	+	2264.53	1.39761	5.59349e-56	3.4174e-53	1.38739	1.67317e-53	4.89786	5.07326	4.83246	4.80251	12.5702	11.6567	12.1691	11.3979	1232.22	1270.54	1267.55	1276.44	3290.09	3077.2	3418.83	3283.36
ENSMUSG00000029778	Adcyap1r1	protein_coding	adenylate cyclase activating polypeptide 1 receptor 1 [Source:MGI Symbol;Acc:MGI:108449]	chr6	55451978	55501451	+	678.042	3.11041	2.0044e-52	1.17751e-49	3.08355	1.43171e-49	2.14569	2.02477	2.28235	1.41131	18.6343	17.7525	15.2234	13.8921	147.417	138.476	163.485	102.436	1331.92	1279.79	1167.97	1092.85
ENSMUSG00000051920	Rspo2	protein_coding	R-spondin 2 [Source:MGI Symbol;Acc:MGI:1922667]	chr15	43020794	43170826	-	1053.85	2.0631	2.2434e-51	1.2691e-48	2.04581	9.22499e-49	9.01545	9.60907	8.9252	8.45396	32.5531	38.3816	33.5878	33.8036	406.086	430.856	419.144	402.291	1525.48	1814.07	1689.47	1743.43
ENSMUSG00000032332	Col12a1	protein_coding	collagen, type XII, alpha 1 [Source:MGI Symbol;Acc:MGI:88448]	chr9	79598991	79718831	-	71605.4	0.831817	8.64737e-49	4.71714e-46	0.82654	3.6218e-46	325.022	340.141	306.071	314.462	553.804	550.527	513.645	511.539	51318.4	53461.1	50384.4	52453.8	90970.2	91209.2	90565.3	92480.5
ENSMUSG00000045216	Hs6st1	protein_coding	heparan sulfate 6-O-sulfotransferase 1 [Source:MGI Symbol;Acc:MGI:1354958]	chr1	36068400	36106446	+	4760.74	1.12821	3.69753e-47	1.94745e-44	1.11919	1.40202e-44	59.937	59.8361	51.4176	49.7883	120.559	111.148	107.001	98.3834	3261.55	3241.25	2917.13	2862.24	6825.15	6346.43	6502.11	6130.03
ENSMUSG00000031503	Col4a2	protein_coding	collagen, type IV, alpha 2 [Source:MGI Symbol;Acc:MGI:88455]	chr8	11312805	11449287	+	6813.46	-1.31697	5.872e-46	2.98963e-43	-1.30646	2.15232e-43	103.029	100.124	97.5304	88.8035	36.6255	40.2037	33.3801	35.9858	10082.9	9754.04	9951.37	9181.37	3729.03	4128.52	3648	4032.46
ENSMUSG00000019899	Lama2	protein_coding	laminin, alpha 2 [Source:MGI Symbol;Acc:MGI:99912]	chr10	26980036	27619758	-	2235.29	-1.69578	1.17891e-45	5.80858e-43	-1.67942	2.84391e-43	23.4872	26.2387	24.6475	24.164	6.83573	7.68447	6.54486	7.43607	3185.96	3543	3485.76	3462.81	964.669	1093.76	991.399	1154.95
ENSMUSG00000028583	Pdpn	protein_coding	podoplanin [Source:MGI Symbol;Acc:MGI:103098]	chr4	143267431	143299564	-	660.016	-2.87574	1.87996e-45	8.97329e-43	-2.84727	1.03704e-42	44.7775	47.4751	45.0608	47.2581	4.98006	7.09796	5.16968	6.50555	1100.74	1161.74	1154.88	1227.3	127.362	183.087	141.914	183.113
ENSMUSG00000029648	Flt1	protein_coding	FMS-like tyrosine kinase 1 [Source:MGI Symbol;Acc:MGI:95558]	chr5	147561604	147726011	-	859.972	2.77325	1.11772e-43	5.17335e-41	2.74385	3.76047e-41	2.75628	2.39085	2.3218	2.69912	13.1789	14.4308	13.4455	18.358	251.84	217.456	221.177	260.538	1252.75	1383.53	1371.88	1920.6
ENSMUSG00000103897	Pcdhga8	protein_coding	protocadherin gamma subfamily A, 8 [Source:MGI Symbol;Acc:MGI:1935221]	chr18	37725706	37841873	+	357.863	4.00175	1.39959e-43	6.28745e-41	3.96124	8.3565e-41	0.484093	0.641698	0.417275	0.686481	10.4372	8.34323	9.02514	7.44129	34.1987	45.1875	30.6196	51.4516	767.788	619.278	712.295	602.088
ENSMUSG00000048126	Col6a3	protein_coding	collagen, type VI, alpha 3 [Source:MGI Symbol;Acc:MGI:88461]	chr1	90765923	90843971	-	33529.1	-0.884975	3.67438e-43	1.6035e-40	-0.87218	9.57834e-41	415.294	431.157	387.361	387.689	225.603	207.168	198.611	190.98	43676.3	45138.3	42473.7	43074.8	24684.1	22861.9	23325.6	22997.9
ENSMUSG00000029380	Cxcl1	protein_coding	chemokine (C-X-C motif) ligand 1 [Source:MGI Symbol;Acc:MGI:108068]	chr5	90891241	90893115	+	1878.67	1.41837	2.36182e-41	1.00207e-38	1.40408	6.84458e-39	2.16894	1.55763	153.536	163.651	2.42205	2.42982	403.639	383.516	26.4672	18.9209	1953.37	2109.73	30.7487	31.1124	5500.36	5358.64
ENSMUSG00000028369	Svep1	protein_coding	sushi, von Willebrand factor type A, EGF and pentraxin domain containing 1 [Source:MGI Symbol;Acc:MGI:1928849]	chr4	58042442	58206859	-	8363.69	1.14321	2.68453e-40	1.07904e-37	1.13177	6.61974e-38	29.9582	32.1903	28.2836	27.6838	59.0506	64.5934	55.6646	59.0158	5279.37	5646.91	5196.56	5153.97	10826.2	11944.1	10954.3	11908.2
ENSMUSG00000102428	Pcdhga12	protein_coding	protocadherin gamma subfamily A, 12 [Source:MGI Symbol;Acc:MGI:1935229]	chr18	37765580	37841873	+	647.74	-3.08509	1.40044e-40	5.78116e-38	-3.04975	6.84419e-38	15.3585	15.6043	15.5439	14.8841	2.60751	1.48625	1.66806	1.66845	1123.15	1135.62	1185.24	1150.41	198.196	114.031	135.997	139.266
ENSMUSG00000024548	Setbp1	protein_coding	SET binding protein 1 [Source:MGI Symbol;Acc:MGI:1933199]	chr18	78750380	79109391	-	4558.94	1.16158	3.11249e-40	1.21898e-37	1.1507	7.76649e-38	18.8628	20.0283	17.9231	17.9977	35.1875	38.7827	36.7429	37.824	2888.84	3053.38	2861.84	2911.94	5606.47	6232.4	6283.89	6632.79
ENSMUSG00000033022	Cdo1	protein_coding	cysteine dioxygenase 1, cytosolic [Source:MGI Symbol;Acc:MGI:105925]	chr18	46713193	46728395	-	2808.37	1.56576	7.45304e-40	2.84594e-37	1.54867	1.58141e-37	105.75	95.3413	89.6249	95.2283	205.043	234.174	241.708	265.846	1663.73	1493.14	1470.09	1582.76	3356.04	3865.79	4246.49	4788.96
ENSMUSG00000021186	Fbln5	protein_coding	fibulin 5 [Source:MGI Symbol;Acc:MGI:1346091]	chr12	101746565	101819055	-	15448.1	0.951046	1.17963e-39	4.39456e-37	0.941869	3.37412e-37	333.087	323.493	303.816	290.841	586.036	538.95	556.427	510.909	11245	10871.4	10693.6	10373	20583	19091.9	20977.2	19749.5
ENSMUSG00000031561	Tenm3	protein_coding	teneurin transmembrane protein 3 [Source:MGI Symbol;Acc:MGI:1345183]	chr8	48227682	48843951	-	4020.08	1.61519	4.26477e-39	1.55095e-36	1.59744	1.11658e-36	14.1537	16.6396	17.94	15.2124	47.7956	52.788	45.2143	48.9149	1642.65	1922.38	2170.77	1865.19	5770.96	6428.53	5859.92	6500.24
ENSMUSG00000024053	Emilin2	protein_coding	elastin microfibril interfacer 2 [Source:MGI Symbol;Acc:MGI:2389136]	chr17	71252172	71311978	-	1724.84	-1.56821	6.91222e-39	2.45528e-36	-1.55049	1.30471e-36	50.3418	48.9728	44.6641	40.372	14.5016	15.7292	12.3761	14.2165	2778.61	2690.75	2570.23	2354.12	832.72	910.974	762.82	898.469
ENSMUSG00000073591	Pcdhb22	protein_coding	protocadherin beta 22 [Source:MGI Symbol;Acc:MGI:2136760]	chr18	37517871	37524479	+	1388.1	1.63339	3.65548e-38	1.24075e-35	1.6155	6.74303e-36	9.85023	9.99674	8.87332	9.47875	26.3217	31.1543	26.4714	26.3682	688.466	695.222	647.042	699.382	1913.98	2284.6	2066.16	2109.93
ENSMUSG00000007888	Crlf1	protein_coding	cytokine receptor-like factor 1 [Source:MGI Symbol;Acc:MGI:1340030]	chr8	70493158	70504081	+	336.516	-4.40768	2.51436e-38	8.72826e-36	-4.35423	1.26698e-35	28.6786	36.7311	28.1283	36.1217	4.51726	2.35357	1.555	1.25478	539.634	688.01	551.822	718.057	88.43	46.4696	32.6747	27.0346
ENSMUSG00000090084	Srpx	protein_coding	sushi-repeat-containing protein [Source:MGI Symbol;Acc:MGI:1858306]	chrX	10037977	10117709	-	595.738	-2.12819	1.69981e-37	5.6441e-35	-2.1017	6.86252e-35	43.0603	43.914	38.6109	38.6829	8.90583	10.014	7.3587	9.05455	994.991	1010.1	930.179	944.3	214.092	242.8	189.881	239.563
ENSMUSG00000038236	Hoxa7	protein_coding	homeobox A7 [Source:MGI Symbol;Acc:MGI:96179]	chr6	52214491	52221854	-	264.015	3.21622	1.19886e-36	3.89604e-34	3.17609	7.1553e-34	2.86619	2.3524	1.92256	1.68306	16.9886	19.2829	15.3047	15.8036	73.7504	60.2544	51.5767	45.7518	454.778	520.631	439.765	465.615
ENSMUSG00000064080	Fbln2	protein_coding	fibulin 2 [Source:MGI Symbol;Acc:MGI:95488]	chr6	91212455	91272540	+	25933.3	-0.956895	8.92451e-36	2.7819e-33	-0.946309	1.69636e-33	852.009	809.239	749.608	740.809	353.973	383.733	347.517	364.867	36837.2	34828.9	33790.3	33837.5	15921.9	17408.9	16778.7	18062.9
ENSMUSG00000067786	Nnat	protein_coding	neuronatin [Source:MGI Symbol;Acc:MGI:104716]	chr2	157560078	157562522	+	325.015	-4.49125	5.39993e-36	1.7183e-33	-4.43173	2.01589e-33	39.8034	49.1963	38.4418	48.5228	1.43218	3.10031	1.46372	2.13085	547.776	673.96	551.569	705.467	20.5052	44.77	22.4946	33.5773
ENSMUSG00000056758	Hmga2	protein_coding	high mobility group AT-hook 2 [Source:MGI Symbol;Acc:MGI:101761]	chr10	120361275	120476469	-	3200.57	0.99002	4.23814e-35	1.26928e-32	0.981704	6.5766e-33	36.0249	36.9354	40.6284	39.4359	69.2627	69.9305	71.9153	75.6289	1966.09	2006.61	2311.78	2273.77	3932.64	4004.68	4382.9	4726.07
ENSMUSG00000097451	Rian	processed_transcript	RNA imprinted and accumulated in nucleus [Source:MGI Symbol;Acc:MGI:1922995]	chr12	109603808	109661716	+	3265.43	-1.44504	4.836e-35	1.42048e-32	-1.42709	7.0911e-33	166.373	188.56	159.739	166.176	58.1548	58.9008	50.9098	60.1488	4603.07	5193.19	4607.77	4857.15	1673.92	1709.96	1572.91	1905.47
ENSMUSG00000047139	Cd24a	protein_coding	CD24a antigen [Source:MGI Symbol;Acc:MGI:88323]	chr10	43578284	43584265	+	605.777	2.13904	2.04261e-35	6.23978e-33	2.11203	7.18553e-33	13.4438	14.4052	9.20346	10.8393	40.034	36.7759	37.8771	43.9405	293.9	313.486	209.771	250.339	910.523	843.611	924.686	1099.9
ENSMUSG00000078503	Zfp990	protein_coding	zinc finger protein 990 [Source:MGI Symbol;Acc:MGI:3652161]	chr4	145510759	145539188	+	193.084	-4.23192	5.02226e-35	1.44736e-32	-4.17533	2.14871e-32	8.38234	8.40511	8.73657	9.53592	0.433104	0.294736	0.400847	0.544109	343.387	342.611	372.587	411.828	18.3066	12.8222	18.0409	25.0883
ENSMUSG00000018263	Tbx5	protein_coding	T-box 5 [Source:MGI Symbol;Acc:MGI:102541]	chr5	119832668	119885219	+	310.423	5.0352	1.91622e-34	5.42007e-32	4.96643	7.69964e-32	0.578909	0.37088	0.624348	0.213347	16.0486	10.5988	12.8662	10.9148	25.4418	16.2252	28.6074	9.90544	733.768	488.757	631.431	549.244
ENSMUSG00000060126	Tpt1	protein_coding	tumor protein, translationally-controlled 1 [Source:MGI Symbol;Acc:MGI:104890]	chr14	75845093	75848525	+	34321.1	0.726314	7.99733e-34	2.18127e-31	0.715334	1.30296e-31	3713.28	3779.94	3678.42	3719.55	5624.32	5809.28	5611.42	5746.23	25467.3	25806.9	26302.5	26950.6	40131	41807	42977.6	45125.9
ENSMUSG00000096768	Gm47283	lincRNA	predicted gene, 47283 [Source:MGI Symbol;Acc:MGI:6096131]	chrY	90784738	90816465	+	1505.88	1.42998	6.93806e-34	1.92676e-31	1.41359	1.30296e-31	73.525	79.7499	63.0955	69.3954	188.034	165.617	169.072	162.335	854.991	923.442	764.448	852.636	2274.53	2020.64	2195.05	2161.34
ENSMUSG00000027996	Sfrp2	protein_coding	secreted frizzled-related protein 2 [Source:MGI Symbol;Acc:MGI:108078]	chr3	83766321	83774316	+	601.586	1.8605	2.45476e-33	6.57788e-31	1.83549	7.70592e-31	10.3572	10.2685	8.22225	8.75934	34.6862	35.0881	26.9477	30.2842	283.089	279.39	234.308	252.932	986.331	1006.33	822.515	947.787
ENSMUSG00000025907	Rb1cc1	protein_coding	RB1-inducible coiled-coil 1 [Source:MGI Symbol;Acc:MGI:1341850]	chr1	6206197	6276648	+	4756.31	0.909162	6.65474e-33	1.72279e-30	0.89896	1.04683e-30	78.4379	77.9527	86.6188	87.6421	136.169	127.08	149.116	154.569	3117.23	3083.91	3588.96	3679.63	5629.95	5299.36	6617.84	7033.58
ENSMUSG00000028364	Tnc	protein_coding	tenascin C [Source:MGI Symbol;Acc:MGI:101922]	chr4	63959785	64047015	-	15777.7	1.38491	5.87892e-33	1.54818e-30	1.363	1.13226e-30	76.164	71.8896	76.6355	92.5104	182.827	182.052	191.218	218.663	8213.21	7716.99	8616.03	10539.1	20511	20599.5	23026.6	26999
ENSMUSG00000024598	Fbn2	protein_coding	fibrillin 2 [Source:MGI Symbol;Acc:MGI:95490]	chr18	58008623	58210487	-	31438.8	0.640693	1.85303e-32	4.71719e-30	0.629629	3.50939e-30	166.688	165.73	150.626	152.332	237.899	231.936	218.573	219.792	25621.8	25358.5	24139	24736.9	38043.5	37408.7	37518	38683.7
ENSMUSG00000037206	Islr	protein_coding	immunoglobulin superfamily containing leucine-rich repeat [Source:MGI Symbol;Acc:MGI:1349645]	chr9	58156268	58204306	-	352.899	-2.53685	2.20156e-32	5.51257e-30	-2.5014	7.36924e-30	19.5122	22.4931	16.9773	20.1357	3.05895	2.98819	2.84299	3.09477	586.577	673.114	532.111	639.492	95.6699	94.26	95.4405	106.527
ENSMUSG00000028339	Col15a1	protein_coding	collagen, type XV, alpha 1 [Source:MGI Symbol;Acc:MGI:88449]	chr4	47208161	47313167	+	705.71	-3.36462	2.68585e-32	6.61671e-30	-3.31606	7.64692e-30	34.3413	20.0465	15.9415	13.1912	1.32981	1.04257	1.19434	1.46091	2146.19	1247.12	1038.71	870.936	86.4617	68.3682	83.3525	104.54
ENSMUSG00000028005	Gucy1b1	protein_coding	guanylate cyclase 1, soluble, beta 1 [Source:MGI Symbol;Acc:MGI:1860604]	chr3	82032006	82074689	-	291.447	-2.50037	2.94938e-32	7.1506e-30	-2.46475	1.0158e-29	10.7333	11.0598	10.8849	9.89059	1.73786	1.60919	1.84704	1.56276	491.771	504.423	519.956	478.74	82.8376	77.3633	94.5024	81.9846
ENSMUSG00000021994	Wnt5a	protein_coding	wingless-type MMTV integration site family, member 5A [Source:MGI Symbol;Acc:MGI:98958]	chr14	28504750	28527448	+	3719.67	1.84833	6.67962e-32	1.59413e-29	1.82216	1.18597e-29	29.0401	34.6058	24.58	31.4303	101.711	109.102	105.049	82.386	1559.12	1849.48	1375.88	1782.71	5681.09	6146.32	6298.14	5064.62
ENSMUSG00000029675	Eln	protein_coding	elastin [Source:MGI Symbol;Acc:MGI:95317]	chr5	134702593	134747323	-	477.989	-2.30308	1.5729e-31	3.69606e-29	-2.27014	5.48708e-29	14.7874	15.9055	13.2967	12.6687	2.21037	3.05976	2.48264	2.40039	820.712	878.749	769.405	742.813	127.628	178.191	153.869	152.543
ENSMUSG00000052920	Prkg1	protein_coding	protein kinase, cGMP-dependent, type I [Source:MGI Symbol;Acc:MGI:108174]	chr19	30564489	31765033	-	1099.18	1.5093	8.36211e-31	1.90631e-28	1.4889	1.49179e-28	6.06712	5.84743	6.8866	5.55467	16.9908	17.5925	16.8019	16.0442	543.257	521.203	642.898	525.448	1582.78	1652.91	1680.04	1644.94
ENSMUSG00000016918	Sulf1	protein_coding	sulfatase 1 [Source:MGI Symbol;Acc:MGI:2138563]	chr1	12692277	12861192	+	816.212	2.71249	6.72761e-31	1.55693e-28	2.67076	1.86478e-28	3.90879	2.72725	4.31584	3.49767	20.2848	27.5706	26.5268	20.9695	215.413	149.615	247.976	203.638	1163.01	1594.32	1632.5	1323.21
ENSMUSG00000047747	Rnf150	protein_coding	ring finger protein 150 [Source:MGI Symbol;Acc:MGI:2443860]	chr8	82863356	83091268	+	5569.89	0.975312	1.08485e-30	2.43676e-28	0.963676	1.87093e-28	25.1274	26.1947	23.7839	25.1871	44.7265	47.9698	43.709	45.6432	3725.39	3865.95	3676.38	3945.03	6898.78	7462.62	7236.57	7748.38
ENSMUSG00000037664	Cdkn1c	protein_coding	cyclin-dependent kinase inhibitor 1C (P57) [Source:MGI Symbol;Acc:MGI:104564]	chr7	143458339	143461050	-	2135.22	-1.55002	1.84736e-30	4.08936e-28	-1.52582	2.27235e-28	141.668	179.968	132.782	139.382	47.9446	50.3714	41.5219	44.7251	2999.36	3792.91	2930.98	3117.57	1056.04	1119.03	981.687	1084.23
ENSMUSG00000070469	Adamtsl3	protein_coding	ADAMTS-like 3 [Source:MGI Symbol;Acc:MGI:3028499]	chr7	82335694	82614450	+	1272.53	2.04058	6.80635e-30	1.46423e-27	2.01153	7.98308e-28	9.46423	11.7299	11.7035	8.24667	39.4381	36.3206	36.2623	39.5348	465.544	574.366	600.215	428.552	2018.25	1874.68	1991.91	2226.72
ENSMUSG00000052353	Cemip	protein_coding	cell migration inducing protein, hyaluronan binding [Source:MGI Symbol;Acc:MGI:2443629]	chr7	83932857	84086502	-	345.868	4.12105	2.84344e-30	6.20438e-28	4.05782	8.12995e-28	0.412275	0.570712	0.242131	0.401868	4.77218	7.47544	4.32751	6.06988	43.4589	59.8863	26.6107	44.7532	523.35	826.852	509.41	732.626
ENSMUSG00000066705	Fxyd6	protein_coding	FXYD domain-containing ion transport regulator 6 [Source:MGI Symbol;Acc:MGI:1890226]	chr9	45370185	45396159	+	598.811	1.70567	7.61072e-30	1.61453e-27	1.68036	1.91308e-27	11.4626	12.7532	11.6362	10.4586	36.9342	33.6882	34.4317	32.4489	279.139	309.156	295.436	269.067	935.729	860.825	936.344	904.793
ENSMUSG00000051359	Ncald	protein_coding	neurocalcin delta [Source:MGI Symbol;Acc:MGI:1196326]	chr15	37366175	37792570	-	968.302	2.3255	2.17929e-29	4.55979e-27	2.28748	3.31447e-27	6.63963	8.46961	10.0725	6.43099	37.1501	40.3464	38.1541	38.1388	257.65	327.166	407.508	263.641	1500.08	1642.34	1653.44	1694.58
ENSMUSG00000028173	Wls	protein_coding	wntless WNT ligand secretion mediator [Source:MGI Symbol;Acc:MGI:1915401]	chr3	159839672	159938664	+	11601.5	0.71325	4.80643e-29	9.65966e-27	0.707206	7.14221e-27	237.63	226.7	235.4	229.813	356.754	358.045	350.35	357.381	8826.22	8381.94	9115.77	9017.73	13785.6	13954.4	14531.6	15199
ENSMUSG00000008540	Mgst1	protein_coding	microsomal glutathione S-transferase 1 [Source:MGI Symbol;Acc:MGI:1913850]	chr6	138140316	138156755	+	286.584	-2.76267	3.11199e-29	6.42332e-27	-2.71845	7.5902e-27	68.1685	52.2555	71.0379	82.454	12.231	13.7438	10.3182	10.6536	470.427	358.971	511.108	601.131	87.8122	99.5214	79.5152	84.1816
ENSMUSG00000028073	Pear1	protein_coding	platelet endothelial aggregation receptor 1 [Source:MGI Symbol;Acc:MGI:1920432]	chr3	87747890	87824306	-	512.518	-2.16503	3.97581e-29	8.09688e-27	-2.13047	9.3606e-27	20.9881	22.8635	17.6768	17.6713	4.13735	4.7805	4.30186	3.07615	873.703	947.699	767.063	777.286	179.132	208.757	199.923	146.584
ENSMUSG00000056427	Slit3	protein_coding	slit guidance ligand 3 [Source:MGI Symbol;Acc:MGI:1315202]	chr11	35121224	35708507	+	14606.8	0.710514	1.10282e-28	2.15955e-26	0.7018	1.39378e-26	148.4	145.125	138.756	128.913	223.285	216.251	208.757	197.779	11618.8	11310.7	11326.5	10662.8	18187.4	17765.8	18251.9	17730.4
ENSMUSG00000050541	Adra1b	protein_coding	adrenergic receptor, alpha 1b [Source:MGI Symbol;Acc:MGI:104774]	chr11	43774606	43901210	-	349.726	2.05718	5.48648e-29	1.08832e-26	2.02519	1.42791e-26	5.79514	6.17006	3.90848	4.00858	18.1746	18.8224	15.1852	15.3914	173.434	183.815	121.953	126.739	565.872	591.08	507.491	527.423
ENSMUSG00000024766	Lipo3	protein_coding	lipase, member O3 [Source:MGI Symbol;Acc:MGI:2147592]	chr19	33555160	33761951	-	505.392	-1.82151	1.1314e-28	2.18747e-26	-1.79355	2.61978e-26	20.8991	18.8216	18.9618	17.5327	5.25298	5.83658	4.94958	4.64675	841.597	755.044	796.647	746.191	220.409	246.876	222.539	213.834
ENSMUSG00000026109	Tmeff2	protein_coding	transmembrane protein with EGF-like and two follistatin-like domains 2 [Source:MGI Symbol;Acc:MGI:1861735]	chr1	50900647	51187270	+	909.785	1.39831	2.95375e-28	5.56983e-26	1.37967	4.45708e-26	10.0064	10.1007	9.59648	10.3415	24.1938	26.5533	24.1245	24.6612	488.127	490.488	488.069	532.954	1227.84	1359.17	1314.17	1377.46
ENSMUSG00000028864	Hgf	protein_coding	hepatocyte growth factor [Source:MGI Symbol;Acc:MGI:96079]	chr5	16553495	16620152	+	208.942	-4.24231	1.44994e-28	2.7683e-26	-4.17072	5.02137e-26	10.7464	7.1599	10.3128	8.43604	0.673456	0.578966	0.621365	0.308705	450.301	298.446	450.456	373.677	29.3587	25.4386	29.0553	14.8011
ENSMUSG00000024521	Pmaip1	protein_coding	phorbol-12-myristate-13-acetate-induced protein 1 [Source:MGI Symbol;Acc:MGI:1930146]	chr18	66458533	66465565	+	1418.66	1.14424	1.17435e-27	2.18744e-25	1.12745	1.16238e-25	8.79321	8.40146	35.2415	34.3391	19.566	17.4265	74.063	68.714	343.887	327.071	1436.93	1418.75	796.075	715.118	3234.5	3076.98
ENSMUSG00000058914	C1qtnf3	protein_coding	C1q and tumor necrosis factor related protein 3 [Source:MGI Symbol;Acc:MGI:1932136]	chr15	10952332	10980150	+	1092.19	-2.80345	1.20257e-27	2.21301e-25	-2.75554	1.67564e-25	73.2536	49.4964	65.8098	48.0651	9.7647	6.90956	8.8447	6.29952	2315.57	1557.48	2168.87	1605.12	321.122	229.181	312.212	228.006
ENSMUSG00000048706	Lurap1l	protein_coding	leucine rich adaptor protein 1-like [Source:MGI Symbol;Acc:MGI:106510]	chr4	80910646	80955628	+	5761.05	1.20399	2.1024e-27	3.82286e-25	1.1876	2.75218e-25	43.5256	42.738	92.223	110.292	125.111	112.284	211.135	221.981	1935.08	1891.42	4274.72	5180.19	5786.7	5238.06	10482.2	11300.1
ENSMUSG00000017493	Igfbp4	protein_coding	insulin-like growth factor binding protein 4 [Source:MGI Symbol;Acc:MGI:96439]	chr11	99041244	99054392	+	895.175	1.42962	3.09278e-27	5.55755e-25	1.40817	4.20805e-25	18.1188	19.9983	18.661	17.768	51.3676	57.5805	45.7021	45.3557	442.731	486.432	475.398	458.665	1305.82	1476.33	1247.05	1268.97
ENSMUSG00000026768	Itga8	protein_coding	integrin alpha 8 [Source:MGI Symbol;Acc:MGI:109442]	chr2	12106632	12301922	-	2527.79	1.1738	6.49986e-27	1.15441e-24	1.15563	5.65202e-25	22.8503	21.737	19.067	19.6855	38.0166	43.9599	39.5186	41.6024	1759.6	1666.26	1530.8	1601.47	3045.65	3552.05	3398.3	3668.19
ENSMUSG00000027833	Shox2	protein_coding	short stature homeobox 2 [Source:MGI Symbol;Acc:MGI:1201673]	chr3	66971727	66981771	-	3476.97	1.2267	1.07251e-26	1.86154e-24	1.20698	9.21893e-25	52.7187	54.1785	48.4425	51.5032	114.759	138.348	106.356	110.723	2031.96	2078.72	1946.66	2097.17	4601.71	5595.28	4577.75	4886.5
ENSMUSG00000046561	Arsj	protein_coding	arylsulfatase J [Source:MGI Symbol;Acc:MGI:2443513]	chr3	126363684	126440375	+	693.623	-1.63152	8.83896e-27	1.5518e-24	-1.60404	1.79726e-24	16.8572	18.0218	19.7907	17.8421	4.49961	5.42607	5.80337	5.46744	960.413	1022.1	1175.57	1073.92	266.705	324.384	369.226	356.672
ENSMUSG00000063063	Ctnna2	protein_coding	catenin (cadherin associated protein), alpha 2 [Source:MGI Symbol;Acc:MGI:88275]	chr6	76881637	77979699	-	122.922	-5.04429	1.14755e-26	1.96941e-24	-4.9537	3.21819e-24	4.746	4.29018	4.65619	4.55577	0.192755	0.10646	0.175851	0.08248	241.979	217.743	247.511	245.392	10.2244	5.69555	10.0123	4.81518
ENSMUSG00000067818	Myl9	protein_coding	myosin, light polypeptide 9, regulatory [Source:MGI Symbol;Acc:MGI:2138915]	chr2	156775420	156781658	+	5651.94	1.0334	4.78036e-26	8.1128e-24	1.01779	6.22897e-24	417.434	422.267	494.113	546.383	877.218	808.27	941.371	1034.96	3184.39	3206.61	3929.88	4403.37	6961.93	6469.87	8019.33	9040.12
ENSMUSG00000030498	Gas2	protein_coding	growth arrest specific 2 [Source:MGI Symbol;Acc:MGI:95657]	chr7	51862015	51994975	+	2567.35	1.43494	7.61083e-26	1.27745e-23	1.41106	7.09843e-24	51.8565	60.0677	57.5536	48.1842	130.252	156.715	135.342	129.823	1295.24	1493.51	1498.77	1271.46	3384.65	4107.31	3775	3712.87
ENSMUSG00000026814	Eng	protein_coding	endoglin [Source:MGI Symbol;Acc:MGI:95392]	chr2	32646595	32682669	+	836.564	-1.34883	1.13982e-25	1.89234e-23	-1.32606	1.39147e-23	27.3489	26.7613	26.3111	24.5029	10.9716	9.59827	9.43292	9.0826	1222.46	1190.75	1226.16	1157.07	510.206	450.18	470.845	464.851
ENSMUSG00000060572	Mfap2	protein_coding	microfibrillar-associated protein 2 [Source:MGI Symbol;Acc:MGI:99559]	chr4	141010418	141015984	+	1692.94	-1.47476	1.87892e-25	3.08588e-23	-1.44821	1.65875e-23	209.65	248.736	188.368	216.443	71.3284	75.3783	63.2779	71.8958	2388.87	2821.34	2237.79	2605.49	845.559	901.247	805.172	938.021
ENSMUSG00000001657	Hoxc8	protein_coding	homeobox C8 [Source:MGI Symbol;Acc:MGI:96198]	chr15	102990607	102994111	+	1542.26	1.16544	2.42576e-25	3.9416e-23	1.14664	2.69229e-23	36.4611	38.16	30.8736	30.9839	73.3589	82.3771	62.9457	65.8048	1004.68	1046.7	886.95	901.949	2102.97	2381.79	1936.87	2076.18
ENSMUSG00000039058	Ak5	protein_coding	adenylate kinase 5 [Source:MGI Symbol;Acc:MGI:2677491]	chr3	152462815	152668360	-	1125.73	1.15558	4.28616e-25	6.89125e-23	1.13659	5.2179e-23	16.6098	15.1714	14.7693	14.8866	30.4139	31.1702	30.2761	31.0324	761.137	692.061	705.623	720.681	1449.95	1498.78	1549.31	1628.26
ENSMUSG00000022150	Dab2	protein_coding	disabled 2, mitogen-responsive phosphoprotein [Source:MGI Symbol;Acc:MGI:109175]	chr15	6299788	6440712	+	4931.13	1.07606	5.68443e-25	9.04417e-23	1.05814	5.40245e-23	70.9822	79.0475	70.7807	70.6179	133.802	156.743	138.19	138.47	3061.61	3393.97	3182.94	3217.84	6004.08	7093.93	6656.04	6838.59
ENSMUSG00000028399	Ptprd	protein_coding	protein tyrosine phosphatase, receptor type, D [Source:MGI Symbol;Acc:MGI:97812]	chr4	75941238	78211961	-	1452.66	1.25565	6.39141e-25	9.96147e-23	1.23447	6.87427e-23	7.0213	7.80048	7.66408	6.53603	15.3322	16.6306	15.7677	15.6788	827.184	914.799	941.368	813.483	1879.2	2055.85	2074.39	2114.99
ENSMUSG00000048583	Igf2	protein_coding	insulin-like growth factor 2 [Source:MGI Symbol;Acc:MGI:96434]	chr7	142650766	142666816	-	1391	-1.46261	6.3506e-25	9.96147e-23	-1.43702	7.19467e-23	44.7281	50.2238	42.0858	50.4631	15.7389	13.9813	15.1444	16.009	1927.71	2154.72	1891.09	2297.65	705.7	632.281	728.875	790.017
ENSMUSG00000029994	Anxa4	protein_coding	annexin A4 [Source:MGI Symbol;Acc:MGI:88030]	chr6	86736840	86793584	-	2633.49	-0.800266	1.18588e-24	1.81131e-22	-0.786885	9.78825e-23	138.074	139.312	136.194	134.313	73.9015	76.1035	74.34	69.8583	3304.17	3318.62	3397.97	3395.61	1839.86	1910.97	1986.6	1914.16
ENSMUSG00000025555	Farp1	protein_coding	FERM, RhoGEF (Arhgef) and pleckstrin domain protein 1 (chondrocyte-derived) [Source:MGI Symbol;Acc:MGI:2446173]	chr14	121035200	121283744	+	6429.66	0.761752	1.08128e-24	1.66823e-22	0.750607	1.22868e-22	82.7304	88.8332	72.3987	73.1888	124.674	119.784	119.315	109.907	5075.39	5424.99	4630.73	4743.5	7957.29	7710.86	8174.06	7720.42
ENSMUSG00000024087	Cyp1b1	protein_coding	cytochrome P450, family 1, subfamily b, polypeptide 1 [Source:MGI Symbol;Acc:MGI:88590]	chr17	79701537	79715061	-	1605.45	1.5686	1.55504e-24	2.3286e-22	1.54017	1.26408e-22	13.3018	10.9778	9.28875	7.75638	39.8049	36.5166	25.8498	21.0975	977.031	802.661	711.326	601.874	3041.7	2814.41	2120.28	1774.35
ENSMUSG00000043556	Fbxl7	protein_coding	F-box and leucine-rich repeat protein 7 [Source:MGI Symbol;Acc:MGI:3052506]	chr15	26540459	26895580	-	1740.56	1.24526	1.29341e-24	1.956e-22	1.22389	1.32294e-22	14.3268	17.2032	14.7234	13.9248	32.1368	34.0181	30.5404	32.4604	988.008	1180.98	1058.61	1014.5	2305.68	2461.63	2351.94	2563.17
ENSMUSG00000029705	Cux1	protein_coding	cut-like homeobox 1 [Source:MGI Symbol;Acc:MGI:88568]	chr5	136248135	136567490	-	1989.82	1.00545	1.68701e-24	2.50169e-22	0.989064	1.34473e-22	20.3821	21.3025	19.5847	17.9958	38.234	34.7778	36.2254	33.789	1372.3	1427.74	1374.78	1280.04	2678.15	2456.99	2723.66	2604.88
ENSMUSG00000062991	Nrg1	protein_coding	neuregulin 1 [Source:MGI Symbol;Acc:MGI:96083]	chr8	31814551	32884797	-	1866.43	1.08397	2.22206e-24	3.23236e-22	1.06571	1.75419e-22	23.9251	21.1868	24.3241	23.3898	40.1519	37.5424	49.2793	44.6278	1265.38	1115.19	1340.95	1306.59	2208.78	2082.98	2909.82	2701.77
ENSMUSG00000055044	Pdlim1	protein_coding	PDZ and LIM domain 1 (elfin) [Source:MGI Symbol;Acc:MGI:1860611]	chr19	40221173	40271842	-	2613.98	0.860945	3.99117e-24	5.64455e-22	0.847195	2.94922e-22	205.783	197.06	205.863	214.571	353.348	335.93	352.011	356.803	1819.6	1734.54	1897.85	2004.82	3250.15	3116.53	3475.85	3612.49
ENSMUSG00000074934	Grem1	protein_coding	gremlin 1, DAN family BMP antagonist [Source:MGI Symbol;Acc:MGI:1344337]	chr2	113746164	113758646	-	320.699	2.18329	2.79245e-24	4.02376e-22	2.14084	5.37898e-22	1.57466	1.54565	1.73863	2.20599	7.53683	7.40737	7.74505	8.88591	96.8963	94.6785	111.543	143.408	482.494	478.281	532.209	626.084
ENSMUSG00000023927	Satb1	protein_coding	special AT-rich sequence binding protein 1 [Source:MGI Symbol;Acc:MGI:105084]	chr17	51736187	51833290	-	193.779	3.23034	2.11523e-24	3.10654e-22	3.16886	5.54537e-22	0.484357	0.741301	0.582546	0.529625	4.70118	5.8753	4.57206	5.10743	30.7893	46.8848	38.589	35.5497	310.748	391.717	324.391	371.562
ENSMUSG00000021268	Meg3	lincRNA	maternally expressed 3 [Source:MGI Symbol;Acc:MGI:1202886]	chr12	109541001	109571726	+	3064.49	-1.40296	1.01684e-23	1.41192e-21	-1.37633	7.99095e-22	194.938	228.942	185.552	237.42	89.9012	84.5696	75.0697	73.5316	3925.82	4589.84	3895.69	5051.19	1883.25	1786.89	1687.98	1695.24
ENSMUSG00000029298	Gbp9	protein_coding	guanylate-binding protein 9 [Source:MGI Symbol;Acc:MGI:3605620]	chr5	105077630	105139539	-	264.687	-2.57202	3.66682e-24	5.2343e-22	-2.52145	8.3964e-22	5.97653	8.04176	6.57619	6.33165	1.10888	1.31876	0.976473	1.02693	391.686	523.802	448.751	438.067	75.716	90.2455	71.6954	77.5323
ENSMUSG00000042436	Mfap4	protein_coding	microfibrillar-associated protein 4 [Source:MGI Symbol;Acc:MGI:1342276]	chr11	61485431	61488900	+	5545.38	-0.798994	1.23742e-23	1.68754e-21	-0.78558	1.23699e-21	335.93	327.767	297.497	269.722	164.424	173.347	151.07	151.397	7633.4	7414.02	7048	6474.92	3887.04	4133.18	3833.41	3939.12
ENSMUSG00000034762	Glis1	protein_coding	GLIS family zinc finger 1 [Source:MGI Symbol;Acc:MGI:2386723]	chr4	107434591	107635061	+	362.926	1.86168	7.37101e-24	1.03289e-21	1.82623	1.35589e-21	4.4313	4.56209	3.24653	3.81188	13.5032	14.0075	12.0142	11.8135	178.51	182.943	136.353	162.226	565.917	592.097	540.461	544.904
ENSMUSG00000021109	Hif1a	protein_coding	hypoxia inducible factor 1, alpha subunit [Source:MGI Symbol;Acc:MGI:106918]	chr12	73901375	73947530	+	5357.96	0.712388	1.60301e-23	2.16676e-21	0.701557	1.67849e-21	60.4492	57.2	59.1457	56.132	92.7363	89.9225	89.6276	85.6847	4129.95	3890.18	4213	4051.48	6591.54	6446.47	6838.08	6702.99
ENSMUSG00000029096	Htra3	protein_coding	HtrA serine peptidase 3 [Source:MGI Symbol;Acc:MGI:1925808]	chr5	35652023	35679782	-	178.397	-3.16662	1.21203e-23	1.6678e-21	-3.10395	2.6771e-21	9.56307	10.531	8.05069	9.85189	0.842985	1.10665	0.828915	1.01725	317.574	348.126	278.737	345.634	29.124	38.562	30.7395	38.6799
ENSMUSG00000025290	Rps24	protein_coding	ribosomal protein S24 [Source:MGI Symbol;Acc:MGI:98147]	chr14	24487125	24496959	+	8612.93	0.626614	2.92332e-23	3.8492e-21	0.617614	3.00725e-21	1403.91	1353.49	1352.38	1282.36	1937.89	1918.62	1897.17	1877.58	7002.27	6720.42	7033.07	6757.54	10056.5	10042.1	10567.7	10723.9
ENSMUSG00000028517	Plpp3	protein_coding	phospholipid phosphatase 3 [Source:MGI Symbol;Acc:MGI:1915166]	chr4	105157347	105232764	+	1207.35	-1.61975	3.65309e-23	4.769e-21	-1.58757	3.67378e-21	36.7772	43.9609	37.2724	37.2962	10.758	14.151	11.005	11.5118	1689.04	2009.77	1784.69	1809.56	514.014	681.943	564.403	605.36
ENSMUSG00000015568	Lpl	protein_coding	lipoprotein lipase [Source:MGI Symbol;Acc:MGI:96820]	chr8	68880491	68907448	+	3119.13	1.00372	5.30589e-23	6.75352e-21	0.985911	3.88215e-21	37.9647	36.5229	34.243	34.1761	61.4485	68.4442	60.8371	66.441	2224.5	2130.06	2091.73	2115.63	3745.6	4207.78	3980.45	4457.28
ENSMUSG00000021559	Dapk1	protein_coding	death associated protein kinase 1 [Source:MGI Symbol;Acc:MGI:1916885]	chr13	60601947	60763191	+	129.653	-3.83066	1.94924e-23	2.61164e-21	-3.75228	3.96256e-21	3.15041	3.68536	2.97419	2.51317	0.163266	0.217316	0.178776	0.179107	244.267	284.445	240.426	205.859	13.1697	17.6804	15.4791	15.9009
ENSMUSG00000022371	Col14a1	protein_coding	collagen, type XIV, alpha 1 [Source:MGI Symbol;Acc:MGI:1341272]	chr15	55307750	55520803	+	2451.35	-1.67775	8.09152e-23	1.01303e-20	-1.64348	5.08615e-21	46.7609	54.2789	42.36	44.2668	10.4478	13.1088	10.7407	14.3547	3746.33	4328.86	3538.29	3746.71	870.829	1102.01	960.934	1316.82
ENSMUSG00000047686	Rtl3	protein_coding	retrotransposon Gag like 3 [Source:MGI Symbol;Acc:MGI:2685221]	chrX	106837082	106840644	-	120.813	-4.41704	2.42497e-23	3.22079e-21	-4.32618	5.08615e-21	5.44161	5.68365	5.39264	4.57341	0.273562	0.350506	0.296106	0.134181	231.791	241	239.489	205.806	12.123	15.6663	14.0849	6.54444
ENSMUSG00000000392	Fap	protein_coding	fibroblast activation protein [Source:MGI Symbol;Acc:MGI:109608]	chr2	62500943	62574075	-	568.439	-1.9068	4.08002e-23	5.2812e-21	-1.86853	6.21951e-21	24.5622	26.6848	29.2105	24.0864	7.18356	7.79635	7.63308	5.57118	811.848	877.991	1006.61	841.064	247.019	270.395	281.738	210.846
ENSMUSG00000038679	Trps1	protein_coding	transcriptional repressor GATA binding 1 [Source:MGI Symbol;Acc:MGI:1927616]	chr15	50654752	50890463	-	1743.26	1.06738	8.73347e-23	1.08451e-20	1.04832	7.53015e-21	9.0855	9.50361	9.326	9.15351	15.8825	18.2426	18.1323	17.811	1109.07	1154.83	1186.91	1180.44	2017.02	2336.65	2471.72	2489.48
ENSMUSG00000057604	Lmcd1	protein_coding	LIM and cysteine-rich domains 1 [Source:MGI Symbol;Acc:MGI:1353635]	chr6	112273758	112330425	+	205.218	4.11842	4.19615e-23	5.38588e-21	4.03379	8.18065e-21	1.01607	1.38723	1.077	0.797999	11.4998	18.8249	11.9104	18.2178	23.7491	32.2768	26.2454	19.7049	279.636	461.694	310.875	487.561
ENSMUSG00000022602	Arc	protein_coding	activity regulated cytoskeletal-associated protein [Source:MGI Symbol;Acc:MGI:88067]	chr15	74669083	74672570	-	8514.87	1.11333	1.19504e-22	1.46024e-20	1.09125	1.06836e-20	2.98279	3.44123	250.124	208.633	5.24559	4.186	469.581	451.206	132.069	151.675	11546.5	9759.17	241.634	194.482	23218.2	22875.2
ENSMUSG00000031596	Slc7a2	protein_coding	solute carrier family 7 (cationic amino acid transporter, y+ system), member 2 [Source:MGI Symbol;Acc:MGI:99828]	chr8	40862396	40922308	+	337.794	-1.80173	6.85236e-23	8.64983e-21	-1.76541	1.19905e-20	5.28488	5.15985	5.9449	5.95054	1.43664	1.37667	1.70257	1.46239	485.426	471.786	569.308	577.422	137.284	132.684	174.635	153.803
ENSMUSG00000034810	Scn7a	protein_coding	sodium channel, voltage-gated, type VII, alpha [Source:MGI Symbol;Acc:MGI:102965]	chr2	66673425	66784914	-	148.978	-3.29063	9.25009e-23	1.1394e-20	-3.22204	1.76008e-20	2.4369	2.27021	2.64378	2.08393	0.256912	0.211948	0.193263	0.255435	272.64	252.835	308.383	246.311	29.9033	24.8817	24.1456	32.7222
ENSMUSG00000024085	Man2a1	protein_coding	mannosidase 2, alpha 1 [Source:MGI Symbol;Acc:MGI:104669]	chr17	64600736	64755110	+	10406.1	0.615547	2.14441e-22	2.59951e-20	0.606175	1.93392e-20	77.7713	78.3968	72.6309	76.1262	112.65	111.18	108.518	103.099	8247.07	8275.58	8030.01	8528.32	12427.8	12371.1	12850.5	12518.4
ENSMUSG00000037362	Ccn3	protein_coding	cellular communication network factor 3 [Source:MGI Symbol;Acc:MGI:109185]	chr15	54745702	54754039	+	1604.92	-1.50825	4.63402e-22	5.48682e-20	-1.47332	2.96154e-20	64.1208	53.7408	61.5389	47.1381	18.3553	18.8396	17.1255	18.2921	2651.35	2212.03	2652.97	2059.16	789.609	817.41	790.768	866.047
ENSMUSG00000030022	Adamts9	protein_coding	a disintegrin-like and metallopeptidase (reprolysin type) with thrombospondin type 1 motif, 9 [Source:MGI Symbol;Acc:MGI:1916320]	chr6	92772699	92943492	-	3470.81	1.3308	5.10134e-22	5.94793e-20	1.30377	3.09222e-20	15.7079	16.4691	15.4238	19.7388	36.1107	40.5541	39.175	42.9165	1801.97	1880.69	1844.72	2392.19	4309.68	4881.58	5018.49	5637.18
ENSMUSG00000017485	Top2b	protein_coding	topoisomerase (DNA) II beta [Source:MGI Symbol;Acc:MGI:98791]	chr14	16365179	16435462	+	6219.83	0.834756	4.14241e-22	4.94306e-20	0.821737	3.53106e-20	91.7035	90.2922	80.7281	78.8201	146.031	133.392	141.132	123.159	4856.7	4760.2	4457.53	4410.03	8046.05	7412.86	8346.78	7468.46
ENSMUSG00000041731	Pgm5	protein_coding	phosphoglucomutase 5 [Source:MGI Symbol;Acc:MGI:1925668]	chr19	24683016	24861855	-	588.423	-2.54826	3.52562e-22	4.24018e-20	-2.49271	4.9083e-20	28.0404	32.008	31.8975	33.7503	5.49448	6.38282	7.00702	3.63366	861.522	978.952	1021.77	1095.49	175.628	205.776	240.411	127.832
ENSMUSG00000029761	Cald1	protein_coding	caldesmon 1 [Source:MGI Symbol;Acc:MGI:88250]	chr6	34598500	34775473	+	35229	0.901431	6.58164e-22	7.50209e-20	0.885347	5.89198e-20	648.518	586.748	580.962	568.567	1059.58	941.251	1066.55	927.82	26948.3	24270.6	25169.4	24959.8	45806.5	41040.8	49491.5	44145.4
ENSMUSG00000015222	Map2	protein_coding	microtubule-associated protein 2 [Source:MGI Symbol;Acc:MGI:97175]	chr1	66175273	66442583	+	2779.99	-1.09472	1.13261e-21	1.28144e-19	-1.07024	7.04465e-20	78.0212	68.0197	70.3771	77.2833	29.9045	32.6043	31.3658	32.8045	3955.62	3432.86	3720.04	4139.39	1577.32	1734.51	1775.81	1904.35
ENSMUSG00000037035	Inhbb	protein_coding	inhibin beta-B [Source:MGI Symbol;Acc:MGI:96571]	chr1	119415465	119422248	-	249.779	2.27155	5.42296e-22	6.27502e-20	2.22273	9.75808e-20	1.17199	0.923135	1.3438	1.52425	6.13137	5.32032	6.25569	6.59943	74.0972	58.0982	88.5782	101.808	403.291	352.951	441.663	477.744
ENSMUSG00000031841	Cdh13	protein_coding	cadherin 13 [Source:MGI Symbol;Acc:MGI:99551]	chr8	118283733	119324921	+	1414.05	2.48878	1.63746e-21	1.82559e-19	2.43589	9.92149e-20	11.5574	19.2633	11.3847	8.82049	46.2379	55.7799	42.1852	62.6548	471.304	781.971	484.036	380	1961.66	2386.81	1921.06	2925.54
ENSMUSG00000038932	Tcfl5	protein_coding	transcription factor-like 5 (basic helix-loop-helix) [Source:MGI Symbol;Acc:MGI:2672878]	chr2	180621956	180642708	-	104.868	-5.24061	4.90253e-22	5.7601e-20	-5.1266	1.01869e-19	6.04204	6.42919	7.03243	6.28666	0.249104	0.084486	0.144446	0.183277	186.808	197.874	226.69	205.344	8.01266	2.74092	4.98719	6.4883
ENSMUSG00000022032	Scara5	protein_coding	scavenger receptor class A, member 5 [Source:MGI Symbol;Acc:MGI:1918395]	chr14	65666403	65764826	+	188.17	-3.08291	6.54717e-22	7.50209e-20	-3.01522	1.35043e-19	6.51163	6.14793	6.49657	4.70922	0.444326	0.6593	0.579706	0.64701	364.1	342.2	378.73	278.182	25.8474	38.6824	36.1974	41.4241
ENSMUSG00000035133	Arhgap5	protein_coding	Rho GTPase activating protein 5 [Source:MGI Symbol;Acc:MGI:1332637]	chr12	52503972	52571975	+	5506.83	0.614386	1.86458e-21	2.06374e-19	0.605087	1.59609e-19	63.4902	61.7113	65.7295	65.6438	95.2882	92.1562	94.4923	92.1897	4176.48	4041	4507.95	4561.91	6521.18	6361.04	6941.27	6943.8
ENSMUSG00000053007	Creb5	protein_coding	cAMP responsive element binding protein 5 [Source:MGI Symbol;Acc:MGI:2443973]	chr6	53287270	53700376	+	346.434	2.40543	1.2768e-21	1.43396e-19	2.35437	1.69246e-19	0.965339	1.21044	1.39607	1.18774	3.95053	5.56462	6.03531	6.62188	91.7766	114.556	138.38	119.295	390.743	555.12	640.752	720.849
ENSMUSG00000045672	Col27a1	protein_coding	collagen, type XXVII, alpha 1 [Source:MGI Symbol;Acc:MGI:2672118]	chr4	63214004	63334991	+	1288.9	1.61407	2.43574e-21	2.67651e-19	1.57984	1.82818e-19	6.36391	8.20146	6.86098	6.45112	22.6766	18.7156	20.9693	16.8853	573.21	735.361	644.303	613.867	2124.96	1768.86	2109.17	1741.45
ENSMUSG00000023022	Lima1	protein_coding	LIM domain and actin binding 1 [Source:MGI Symbol;Acc:MGI:1920992]	chr15	99778470	99875456	-	15585.2	0.738394	3.23687e-21	3.53143e-19	0.725727	2.54237e-19	118.417	125.693	288.417	309.965	188.412	188.286	450.457	475.967	6382.37	6743.72	16207.1	17649.5	10564.8	10648.4	27112	29373.6
ENSMUSG00000020186	Csrp2	protein_coding	cysteine and glycine-rich protein 2 [Source:MGI Symbol;Acc:MGI:1202907]	chr10	110919789	110939622	+	1989.26	1.0553	5.5171e-21	5.93438e-19	1.03417	3.15345e-19	231.924	232.81	205.952	199.879	397.84	444.302	370.367	411.987	1390.16	1389.12	1287.06	1265.71	2480.9	2794.45	2479.07	2827.57
ENSMUSG00000034761	Map4k5	protein_coding	mitogen-activated protein kinase kinase kinase kinase 5 [Source:MGI Symbol;Acc:MGI:1925503]	chr12	69803750	69893200	-	2838.57	0.689878	5.97119e-21	6.33361e-19	0.678601	3.15345e-19	33.3635	33.0158	33.2016	33.1913	50.3076	49.322	50.4882	48.9273	2149.91	2117.82	2230.6	2259.55	3372.6	3334.94	3633.09	3610.03
ENSMUSG00000019230	Lhx9	protein_coding	LIM homeobox protein 9 [Source:MGI Symbol;Acc:MGI:1316721]	chr1	138825186	138848577	-	1946.48	0.862043	4.6346e-21	5.02049e-19	0.845941	3.59831e-19	30.0733	29.8188	25.9066	28.0213	52.3201	52.6289	45.7894	45.2031	1423.76	1405.29	1278.73	1401.5	2576.95	2614.44	2420.8	2450.38
ENSMUSG00000078452	Raet1d	protein_coding	retinoic acid early transcript delta [Source:MGI Symbol;Acc:MGI:1861032]	chr10	22360552	22374139	+	152.414	-2.89628	5.8913e-21	6.29256e-19	-2.82887	9.79102e-19	15.1452	12.841	14.8571	15.6556	1.64522	1.34435	1.66441	2.14741	274.195	231.686	280.244	298.674	30.7129	25.8316	33.3307	44.6384
ENSMUSG00000055301	Adh7	protein_coding	alcohol dehydrogenase 7 (class IV), mu or sigma polypeptide [Source:MGI Symbol;Acc:MGI:87926]	chr3	138217760	138233382	+	3354.88	1.33175	1.87528e-20	1.92236e-18	1.30399	1.05682e-18	63.4264	65.9054	52.5694	45.2901	104.083	127.664	103.856	124.424	2324.37	2404.23	2008.55	1753.43	3968.25	4909.12	4250.16	5220.94
ENSMUSG00000029061	Mmp23	protein_coding	matrix metallopeptidase 23 [Source:MGI Symbol;Acc:MGI:1347361]	chr4	155650655	155653384	-	276.926	-2.47681	7.24251e-21	7.62911e-19	-2.42089	1.12484e-18	42.5424	37.991	34.8885	34.9691	3.94502	6.54159	5.89208	5.75645	530.031	471.172	453.185	460.271	51.1342	85.5189	81.9759	82.1192
ENSMUSG00000030657	Xylt1	protein_coding	xylosyltransferase 1 [Source:MGI Symbol;Acc:MGI:2451073]	chr7	117380979	117673580	+	495.333	-1.46924	7.98926e-21	8.35808e-19	-1.4383	1.17926e-18	5.27051	5.46552	5.56811	5.18763	1.93456	2.07675	1.9395	1.66537	690.161	712.441	760.187	717.657	263.55	285.352	283.613	249.7
ENSMUSG00000023092	Fhl1	protein_coding	four and a half LIM domains 1 [Source:MGI Symbol;Acc:MGI:1298387]	chrX	56731787	56793346	+	3944.39	1.10521	1.8376e-20	1.89646e-18	1.08434	1.41088e-18	54.4257	54.3525	97.5781	118.626	106.525	95.242	209.056	222.694	1659.67	1649.89	3102.3	3821.61	3379.5	3047.51	7119.01	7775.65
ENSMUSG00000002997	Prkar2b	protein_coding	protein kinase, cAMP dependent regulatory, type II beta [Source:MGI Symbol;Acc:MGI:97760]	chr12	31958476	32061296	-	1641.5	0.928091	2.05176e-20	2.08924e-18	0.90964	1.52884e-18	26.0349	24.3738	25.539	22.9529	41.1992	40.0888	42.8886	42.6858	1208.65	1126.38	1236.12	1125.72	1989.82	1952.83	2223.43	2269.01
ENSMUSG00000040260	Daam2	protein_coding	dishevelled associated activator of morphogenesis 2 [Source:MGI Symbol;Acc:MGI:1923691]	chr17	49456022	49564343	-	282.42	2.19343	1.53657e-20	1.59657e-18	2.14347	2.32282e-18	1.00349	1.36575	1.02658	0.799146	4.70581	4.50727	3.99137	3.75028	100.081	135.59	106.744	84.2004	488.266	471.685	444.527	428.265
ENSMUSG00000033585	Ndn	protein_coding	necdin [Source:MGI Symbol;Acc:MGI:97290]	chr7	62346569	62350262	+	845.013	-1.12426	3.98433e-20	3.95174e-18	-1.1001	3.1068e-18	22.8363	22.4234	19.9862	19.0588	9.1016	9.46582	8.03663	8.5852	1241.6	1213.61	1132.93	1094.71	514.822	540.025	487.942	534.462
ENSMUSG00000021745	Ptprg	protein_coding	protein tyrosine phosphatase, receptor type, G [Source:MGI Symbol;Acc:MGI:97814]	chr14	11553532	12242041	+	3277.85	0.829176	7.56031e-20	7.45007e-18	0.813859	4.08367e-18	35.7371	40.1884	36.7103	38.3857	61.7855	59.7929	61.3989	62.4312	2222.58	2488.05	2380.35	2522.07	3997.68	3902.01	4264.21	4445.82
ENSMUSG00000046714	Foxc2	protein_coding	forkhead box C2 [Source:MGI Symbol;Acc:MGI:1347481]	chr8	121116171	121118895	+	123.491	4.06009	2.84569e-20	2.87848e-18	3.96463	4.42378e-18	0.486205	0.580833	0.348942	0.238658	6.56041	6.20309	5.39494	3.70541	18.9993	22.5937	14.2162	9.85243	266.705	254.346	235.42	165.792
ENSMUSG00000022788	Fgd4	protein_coding	FYVE, RhoGEF and PH domain containing 4 [Source:MGI Symbol;Acc:MGI:2183747]	chr16	16416917	16600549	-	318.282	-2.02477	3.48215e-20	3.47623e-18	-1.97729	4.59018e-18	4.85557	4.57935	6.08266	5.45591	1.44833	1.28061	1.54101	1.09533	452.35	424.363	590.366	536.575	140.27	125.092	160.484	116.753
ENSMUSG00000118012	Gm46620	lincRNA	predicted gene, 46620 [Source:MGI Symbol;Acc:MGI:5826257]	chr18	82694287	82701336	+	149.284	2.68952	3.15173e-20	3.16707e-18	2.62463	4.83631e-18	2.00335	1.93275	1.67014	1.45165	8.80102	8.55953	8.85293	9.88933	51.298	49.491	44.8359	39.4097	235.186	230.386	253.529	290.137
ENSMUSG00000024803	Ankrd1	protein_coding	ankyrin repeat domain 1 (cardiac muscle) [Source:MGI Symbol;Acc:MGI:1097717]	chr19	36111961	36120099	-	3717.45	1.32461	8.96642e-20	8.72313e-18	1.29212	5.5934e-18	18.298	16.0636	125.435	151.548	36.207	35.5412	286.883	356.529	482.115	421.318	3445.71	4218.37	992.483	982.604	8440.94	10756.1
ENSMUSG00000034612	Chst11	protein_coding	carbohydrate sulfotransferase 11 [Source:MGI Symbol;Acc:MGI:1927166]	chr10	82985498	83195900	+	997.182	-1.45209	1.49476e-19	1.43591e-17	-1.41824	1.09412e-17	14.9938	17.6571	17.88	19.1475	4.60735	5.26157	5.67923	6.87593	1246.35	1461.06	1549.57	1681.48	398.442	458.929	527.179	654.444
ENSMUSG00000047793	Sned1	protein_coding	sushi, nidogen and EGF-like domains 1 [Source:MGI Symbol;Acc:MGI:3045960]	chr1	93235841	93301065	+	418.547	2.47747	7.92636e-20	7.76072e-18	2.41811	1.09412e-17	1.29282	1.22692	0.776786	1.45801	8.03622	7.59237	5.35088	5.92132	127.519	120.467	79.8821	151.93	824.648	785.798	589.383	668.749
ENSMUSG00000022336	Eif3e	protein_coding	eukaryotic translation initiation factor 3, subunit E [Source:MGI Symbol;Acc:MGI:99257]	chr15	43250058	43282719	-	5175.36	0.657813	2.39946e-19	2.29059e-17	0.645894	1.46858e-17	200.95	190.031	202.154	193.53	291.422	298.557	287.855	291.37	4006.2	3771.1	4201.03	4076.15	6043.95	6244.87	6408.35	6651.23
ENSMUSG00000047907	Tshz2	protein_coding	teashirt zinc finger family member 2 [Source:MGI Symbol;Acc:MGI:2153084]	chr2	169633013	170071816	+	103.915	-3.86213	1.25469e-19	1.21292e-17	-3.76557	1.85438e-17	2.76424	3.0431	2.40183	2.28308	0.246385	0.156981	0.136593	0.162323	200.363	219.572	181.509	174.829	18.5797	11.9396	11.0562	13.472
ENSMUSG00000055013	Agap1	protein_coding	ArfGAP with GTPase domain, ankyrin repeat and PH domain 1 [Source:MGI Symbol;Acc:MGI:2653690]	chr1	89454806	89897617	+	3502.97	0.713876	4.08293e-19	3.82593e-17	0.702414	2.07227e-17	30.6767	32.5948	29.578	28.3443	41.1311	40.0398	46.0251	42.1709	2787.6	2948.42	2802.24	2721.05	3888.44	3817.8	4670.41	4387.79
ENSMUSG00000090877	Hspa1b	protein_coding	heat shock protein 1B [Source:MGI Symbol;Acc:MGI:99517]	chr17	34956436	34959238	-	3450.33	0.929971	4.50244e-19	4.16789e-17	0.910074	2.1564e-17	28.9946	33.769	84.4094	89.8082	43.0463	43.9329	148.126	159.861	1168.46	1354.55	3547.5	3823.84	1805.51	1857.83	6667.2	7377.76
ENSMUSG00000026640	Plxna2	protein_coding	plexin A2 [Source:MGI Symbol;Acc:MGI:107684]	chr1	194618218	194816869	+	1424.53	1.15519	3.56529e-19	3.36149e-17	1.12928	2.42845e-17	5.51573	5.38923	5.71797	5.10277	9.72621	11.3918	10.7851	11.5513	903.961	879.217	976.007	882.623	1657.5	1957.76	1972.31	2166.84
ENSMUSG00000021806	Nid2	protein_coding	nidogen 2 [Source:MGI Symbol;Acc:MGI:1298229]	chr14	19751265	19811787	+	5383.58	0.828204	4.48511e-19	4.16789e-17	0.811832	2.49519e-17	62.0159	69.9072	52.1834	53.4	90.2041	98.3384	86.0141	87.9569	4198.14	4710.81	3683.17	3818.96	6352.46	6985.18	6502.23	6817.66
ENSMUSG00000052726	Kcnt2	protein_coding	potassium channel, subfamily T, member 2 [Source:MGI Symbol;Acc:MGI:3036273]	chr1	140246158	140612067	+	98.9766	-4.62337	2.59033e-19	2.45743e-17	-4.50408	4.40381e-17	3.02068	3.26103	2.69265	2.81778	0.16043	0.050215	0.072116	0.142659	191.123	205.391	177.624	188.349	10.5603	3.3338	5.0954	10.3352
ENSMUSG00000024501	Dpysl3	protein_coding	dihydropyrimidinase-like 3 [Source:MGI Symbol;Acc:MGI:1349762]	chr18	43320984	43438286	-	15034.7	0.731985	6.65566e-19	6.08734e-17	0.717768	4.556e-17	170.637	182.838	169.039	168.342	278.709	252.517	275.256	245.175	11095.4	11834.7	11459.7	11564.1	18854.1	17229	19986.9	18254
ENSMUSG00000001870	Ltbp1	protein_coding	latent transforming growth factor beta binding protein 1 [Source:MGI Symbol;Acc:MGI:109151]	chr17	75005568	75392512	+	7873.14	0.575566	7.93537e-19	7.21457e-17	0.565764	5.39849e-17	80.3352	79.518	71.6141	72.5153	107.212	107.037	98.134	101.19	6657.19	6559.49	6187.26	6348.4	9242.99	9307.18	9081.2	9601.38
ENSMUSG00000034488	Edil3	protein_coding	EGF-like repeats and discoidin I-like domains 3 [Source:MGI Symbol;Acc:MGI:1329025]	chr13	88821472	89323223	+	697.639	1.20081	4.88359e-19	4.49349e-17	1.17343	5.39849e-17	5.08735	4.89891	5.63295	5.09113	11.7692	11.8677	11.0841	11.7858	395.53	379.146	456.603	418.169	951.955	968.174	962.338	1049.2
ENSMUSG00000019850	Tnfaip3	protein_coding	tumor necrosis factor, alpha-induced protein 3 [Source:MGI Symbol;Acc:MGI:1196377]	chr10	19000910	19015657	-	1546.59	1.90126	1.51288e-18	1.35133e-16	1.85412	9.93895e-17	3.94105	3.42779	17.9176	26.9972	1.72824	1.59363	66.5654	89.0805	208.064	180.144	986.234	1505.75	94.9234	88.2821	3924.39	5384.91
ENSMUSG00000052727	Map1b	protein_coding	microtubule-associated protein 1B [Source:MGI Symbol;Acc:MGI:1306778]	chr13	99421446	99516540	-	6709.19	-0.682562	1.51193e-18	1.35133e-16	-0.66714	1.01061e-16	45.9197	45.1537	46.3402	47.256	26.6515	24.3173	28.2953	25.8561	8119.44	7947.67	8542.78	8827.41	4902.66	4511.72	5587.02	5234.82
ENSMUSG00000044674	Fzd1	protein_coding	frizzled class receptor 1 [Source:MGI Symbol;Acc:MGI:1196625]	chr5	4753839	4758035	-	3199.85	-0.806064	2.4217e-18	2.12581e-16	-0.788884	1.0988e-16	73.3714	77.7112	55.9052	51.3885	38.9744	40.6225	30.1366	26.835	4571.22	4820	3631.7	3382.67	2526.43	2655.89	2096.64	1914.25
ENSMUSG00000021367	Edn1	protein_coding	endothelin 1 [Source:MGI Symbol;Acc:MGI:95283]	chr13	42301476	42307990	+	1033.55	2.14237	1.85559e-18	1.64781e-16	2.0889	1.30233e-16	1.56054	0.688453	26.584	19.732	6.4068	5.09371	110.243	79.7124	46.5482	20.4419	826.729	621.798	198.817	159.427	3672.14	2722.49
ENSMUSG00000022010	Tsc22d1	protein_coding	TSC22 domain family, member 1 [Source:MGI Symbol;Acc:MGI:109127]	chr14	76414961	76507765	+	3635.59	0.839025	2.29541e-18	2.02659e-16	0.822359	1.459e-16	88.1097	93.6017	97.3919	108.537	154.857	152.754	165.541	176.32	2317.81	2451.08	2671.11	3016.36	4238.08	4216.46	4862.94	5310.9
ENSMUSG00000038203	Hoxa13	protein_coding	homeobox A13 [Source:MGI Symbol;Acc:MGI:96173]	chr6	52257694	52260880	-	105.765	4.48635	1.10541e-18	9.99056e-17	4.36988	1.52263e-16	0.535828	0.287207	0.123877	0.489525	7.01491	6.29644	6.51715	6.29341	15.1851	8.10226	3.66013	14.656	206.822	187.235	206.247	204.215
ENSMUSG00000038894	Irs2	protein_coding	insulin receptor substrate 2 [Source:MGI Symbol;Acc:MGI:109334]	chr8	10984681	11008458	-	2344.63	0.863101	3.35958e-18	2.91558e-16	0.844483	1.56872e-16	14.5278	14.7925	17.8241	20.1167	25.6083	26.1841	31.5311	32.5347	1392.65	1411.57	1781.41	2037.26	2553.91	2633.77	3375.35	3571.08
ENSMUSG00000028019	Pdgfc	protein_coding	platelet-derived growth factor, C polypeptide [Source:MGI Symbol;Acc:MGI:1859631]	chr3	81036416	81214040	+	1491.95	0.929082	3.52229e-18	3.03952e-16	0.908416	1.62433e-16	22.5065	23.203	20.9879	22.5444	39.7287	37.6114	40.6918	36.2848	1036.82	1064.05	1008.05	1097.2	1904.08	1818.1	2093.36	1913.97
ENSMUSG00000060992	Copz1	protein_coding	coatomer protein complex, subunit zeta 1 [Source:MGI Symbol;Acc:MGI:1929063]	chr15	103272714	103299868	+	2381.81	0.687445	7.61001e-18	6.42184e-16	0.673656	3.64908e-16	80.1165	83.0077	80.1249	80.8327	127.466	126.248	119.948	120.634	1757.04	1812.16	1832.07	1872.82	2908.27	2905.26	2937.59	3029.27
ENSMUSG00000050334	C130071C03Rik	lincRNA	RIKEN cDNA C130071C03 gene [Source:MGI Symbol;Acc:MGI:2443574]	chr13	83721381	83884194	+	86.4918	-4.46003	3.02363e-18	2.63902e-16	-4.33894	4.00789e-16	3.44988	3.33053	3.07604	2.74913	0.220995	0.133249	0.13669	0.108397	176.519	169.637	164.095	148.605	11.764	7.15403	7.81019	6.35063
ENSMUSG00000026249	Serpine2	protein_coding	serine (or cysteine) peptidase inhibitor, clade E, member 2 [Source:MGI Symbol;Acc:MGI:101780]	chr1	79794197	79861180	-	122.619	4.35137	6.13316e-18	5.26281e-16	4.23202	7.76937e-16	0.613893	0.314302	0.406691	0.605228	8.76644	7.19717	10.251	7.32465	15.6429	7.97243	10.8044	16.2927	232.397	192.436	291.696	213.709
ENSMUSG00000005397	Nid1	protein_coding	nidogen 1 [Source:MGI Symbol;Acc:MGI:97342]	chr13	13437551	13512269	+	14954.3	-0.774299	1.30443e-17	1.09472e-15	-0.757338	8.18922e-16	206.384	217.283	196.346	202.399	113.596	122.055	101.918	114.33	18533.9	19423.9	18383.5	19202.1	10613	11501.3	10220.7	11756.1
ENSMUSG00000044288	Cnr1	protein_coding	cannabinoid receptor 1 (brain) [Source:MGI Symbol;Acc:MGI:104615]	chr4	33924593	33948831	+	134.004	3.76015	6.19304e-18	5.2845e-16	3.65796	8.18922e-16	0.283925	0.354274	0.286981	0.153571	3.61485	2.40053	3.27171	2.26971	22.3313	27.7375	23.533	12.7605	295.789	198.114	287.357	204.405
ENSMUSG00000060550	H2-Q7	protein_coding	histocompatibility 2, Q region locus 7 [Source:MGI Symbol;Acc:MGI:95936]	chr17	35439155	35443773	+	150.324	-2.68048	6.30446e-18	5.34969e-16	-2.60713	8.23898e-16	8.91467	8.8549	10.3477	8.2171	0.733025	1.05061	1.34407	1.36143	254.653	251.658	308.002	247.77	22.004	31.88	42.4025	44.2199
ENSMUSG00000025278	Flnb	protein_coding	filamin, beta [Source:MGI Symbol;Acc:MGI:2446089]	chr14	7817957	7951588	+	13297	0.55536	1.43226e-17	1.19543e-15	0.547234	8.89347e-16	77.1053	79.4003	73.338	77.2818	105.175	100.558	103.896	101.59	10770.7	11040.8	10680.8	11404.7	15284.6	14739.2	16206.7	16248.7
ENSMUSG00000050310	Rictor	protein_coding	RPTOR independent companion of MTOR, complex 2 [Source:MGI Symbol;Acc:MGI:1926007]	chr15	6708379	6800401	+	4104.26	0.755618	2.35684e-17	1.94586e-15	0.739273	1.16866e-15	21.3162	21.7045	22.61	21.2053	35.5864	35.0663	36.9324	31.7653	2912.25	2951.8	3220.56	3060.64	5058.08	5026.98	5634.61	4969.14
ENSMUSG00000005533	Igf1r	protein_coding	insulin-like growth factor I receptor [Source:MGI Symbol;Acc:MGI:96433]	chr7	67952827	68233668	+	7123.51	0.61612	2.50614e-17	2.058e-15	0.604192	1.3183e-15	33.0469	34.6241	31.6437	32.3039	46.7949	48.9827	44.8293	46.131	5578.52	5818.16	5569.15	5760.92	8218.06	8676.21	8450.62	8916.44
ENSMUSG00000018474	Chd3	protein_coding	chromodomain helicase DNA binding protein 3 [Source:MGI Symbol;Acc:MGI:1344395]	chr11	69343273	69369406	-	14887.3	0.53081	2.72024e-17	2.22187e-15	0.523219	1.60819e-15	249.166	261.872	225.46	230.843	345.154	328.859	308.368	303.567	12443	13018.1	11738.7	12178.8	17932.3	17232.5	17196.7	17358.2
ENSMUSG00000058655	Eif4b	protein_coding	eukaryotic translation initiation factor 4B [Source:MGI Symbol;Acc:MGI:95304]	chr15	102073773	102097173	+	14345	0.559776	4.32235e-17	3.4931e-15	0.549422	2.24936e-15	218.611	218.49	201.327	191.375	284.975	304.878	271.446	265.764	12108	12046.2	11625.6	11197.8	16420.6	17718.4	16788.9	16854.1
ENSMUSG00000036030	Prtg	protein_coding	protogenin [Source:MGI Symbol;Acc:MGI:2444710]	chr9	72806874	72917291	+	168.481	-2.57325	1.85358e-17	1.53868e-15	-2.50109	2.34504e-15	2.14417	2.05472	2.17326	1.5494	0.38719	0.425224	0.295079	0.284873	301.138	287.263	318.225	229.89	56.5739	62.665	46.2791	45.8111
ENSMUSG00000062184	Hs6st2	protein_coding	heparan sulfate 6-O-sulfotransferase 2 [Source:MGI Symbol;Acc:MGI:1354959]	chrX	51387212	51681856	-	3307.29	0.84487	6.22064e-17	4.92301e-15	0.825265	2.5537e-15	43.2499	37.7695	38.2757	41.4562	65.7326	62.1076	67.9259	65.0032	2552.08	2218.55	2354.76	2584.33	4035.27	3845.51	4475.92	4391.92
ENSMUSG00000070605	Zfp992	protein_coding	zinc finger protein 992 [Source:MGI Symbol;Acc:MGI:3700963]	chr4	146449023	146470292	+	450.362	-1.52761	3.63308e-17	2.95169e-15	-1.48721	3.9043e-15	9.43989	9.16249	9.96974	9.10352	4.08546	3.17432	3.12057	3.02174	641.225	618.638	705.345	652.45	288.527	225.778	236.426	234.509
ENSMUSG00000061232	H2-K1	protein_coding	histocompatibility 2, K1, K region [Source:MGI Symbol;Acc:MGI:95904]	chr17	33996017	34000347	-	3488.46	-0.720242	9.39469e-17	7.35869e-15	-0.704658	4.03835e-15	454.838	475.362	502.55	477.463	267.721	276.646	265.403	286.462	4030.09	4192.92	4642.52	4469.83	2467.9	2571.98	2626.6	2905.87
ENSMUSG00000049538	Adamts16	protein_coding	a disintegrin-like and metallopeptidase (reprolysin type) with thrombospondin type 1 motif, 16 [Source:MGI Symbol;Acc:MGI:2429637]	chr13	70727802	70841811	-	331.868	2.17352	5.07276e-17	4.05661e-15	2.11054	4.83302e-15	1.98931	1.24637	1.6774	1.61908	7.49967	6.07175	7.47284	6.33889	144.835	90.3304	127.327	124.534	568.06	463.856	607.565	528.437
ENSMUSG00000053219	Raet1e	protein_coding	retinoic acid early transcript 1E [Source:MGI Symbol;Acc:MGI:2675273]	chr10	22158569	22374139	+	156.125	-3.10814	4.34933e-17	3.4964e-15	-3.01767	5.62463e-15	18.0523	15.7023	18.1143	13.6515	2.09729	1.05361	1.75234	1.65833	303.958	262.889	318.17	243.499	37.0432	18.3731	33.2534	31.8181
ENSMUSG00000038530	Rgs4	protein_coding	regulator of G-protein signaling 4 [Source:MGI Symbol;Acc:MGI:108409]	chr1	169741477	169747642	-	570.395	1.56091	5.95595e-17	4.73808e-15	1.51797	5.70153e-15	4.60609	4.3247	7.03607	9.78035	13.8965	13.7053	22.9096	23.184	195.434	182.66	311.252	438.401	613.419	610.176	1085.49	1126.33
ENSMUSG00000038539	Atf5	protein_coding	activating transcription factor 5 [Source:MGI Symbol;Acc:MGI:2141857]	chr7	44812256	44816658	-	11128.1	0.47613	1.81436e-16	1.39259e-14	0.468221	9.05461e-15	393.214	398.127	351.343	360.674	494.121	486.767	464.001	455.377	9720.46	9797.11	9055.31	9419.37	12707.9	12626.4	12809	12889.6
ENSMUSG00000026185	Igfbp5	protein_coding	insulin-like growth factor binding protein 5 [Source:MGI Symbol;Acc:MGI:96440]	chr1	72857932	72874884	-	38192.9	2.29421	1.91279e-16	1.4608e-14	2.22758	9.49713e-15	136.287	180.857	119.686	145.298	575.636	771.667	519.245	685.671	12363.4	16332	11319.9	13924.9	54326.9	73453.7	52601.1	71221.4
ENSMUSG00000034591	Slc41a2	protein_coding	solute carrier family 41, member 2 [Source:MGI Symbol;Acc:MGI:2442940]	chr10	83230848	83337882	-	564.131	-1.18301	1.10783e-16	8.63316e-15	-1.15123	1.00623e-14	12.0741	11.6005	13.2998	13.6755	6.54801	6.2416	5.86958	5.16516	700.704	670.155	804.712	838.44	395.342	380.082	380.388	343.223
ENSMUSG00000001656	Hoxc11	protein_coding	homeobox C11 [Source:MGI Symbol;Acc:MGI:96193]	chr15	102954427	102957708	+	188.317	-2.16198	9.01012e-17	7.09385e-15	-2.10039	1.08234e-14	9.71499	10.5894	11.4017	11.0417	2.05559	2.54373	2.60941	2.04377	271.69	294.794	332.441	326.225	59.8066	74.6451	81.4914	65.4444
ENSMUSG00000044254	Pcsk9	protein_coding	proprotein convertase subtilisin/kexin type 9 [Source:MGI Symbol;Acc:MGI:2140260]	chr4	106442329	106464329	-	528.227	-1.54741	1.79659e-16	1.38592e-14	-1.50195	1.60735e-14	17.3108	13.8347	15.051	13.7857	5.15999	4.55797	5.00715	4.15062	893.916	711.165	810.326	752.069	277.212	246.974	288.741	245.416
ENSMUSG00000095597	Rps7-ps3	transcribed_processed_pseudogene	ribosomal protein S7, pseudogene 3 [Source:MGI Symbol;Acc:MGI:3648396]	chrX	152909505	152910155	-	7484.3	0.548272	3.52177e-16	2.64983e-14	0.544184	1.60735e-14	1035.53	1026.5	1022.11	942.442	1422.77	1440.85	1358	1307.9	6123.73	6043.19	6301.86	5887.71	8753.04	8940.36	8968.08	8856.42
ENSMUSG00000063727	Tnfrsf11b	protein_coding	tumor necrosis factor receptor superfamily, member 11b (osteoprotegerin) [Source:MGI Symbol;Acc:MGI:109587]	chr15	54250619	54278484	-	297.417	1.72657	1.97876e-16	1.50366e-14	1.67666	2.13607e-14	3.35052	2.63909	3.90637	3.45028	8.96705	9.6393	10.9992	11.5831	135.845	106.513	165.127	147.787	378.237	410.087	498.003	537.735
ENSMUSG00000004105	Angptl2	protein_coding	angiopoietin-like 2 [Source:MGI Symbol;Acc:MGI:1347002]	chr2	33216069	33247717	+	3008.19	0.682216	6.26714e-16	4.58011e-14	0.666208	2.32015e-14	49.059	45.7628	46.0676	45.2213	73.5359	73.9368	66.5459	69.3722	2369.57	2200.3	2319.85	2307.5	3695.16	3747.23	3589.3	3836.6
ENSMUSG00000054256	Msi1	protein_coding	musashi RNA-binding protein 1 [Source:MGI Symbol;Acc:MGI:107376]	chr5	115429599	115455698	+	166.486	-2.42967	2.1568e-16	1.63084e-14	-2.35692	2.40917e-14	7.4893	6.85306	7.67114	6.87113	2.28928	1.8905	1.5211	0.983662	271.364	247.181	289.791	263.02	86.2965	71.8764	61.5469	40.8101
ENSMUSG00000025780	Itih5	protein_coding	inter-alpha (globulin) inhibitor H5 [Source:MGI Symbol;Acc:MGI:1925751]	chr2	10153571	10256529	+	131.211	-2.98622	1.79072e-16	1.38592e-14	-2.89649	2.46238e-14	1.99828	2.0945	1.86759	1.69057	0.167272	0.218199	0.149222	0.268228	241.291	251.759	235.115	215.659	21.0131	27.6463	20.1213	37.0851
ENSMUSG00000022139	Mbnl2	protein_coding	muscleblind like splicing factor 2 [Source:MGI Symbol;Acc:MGI:2145597]	chr14	120275669	120431697	+	4933.29	0.621185	5.30353e-16	3.89453e-14	0.609001	2.84481e-14	88.9766	86.727	93.9415	85.9379	126.117	118.948	131.076	125.666	3857.51	3742.87	4246.23	3936.09	5688.37	5411.12	6345.89	6238.23
ENSMUSG00000036103	Colec12	protein_coding	collectin sub-family member 12 [Source:MGI Symbol;Acc:MGI:2152907]	chr18	9707595	9882644	+	10654.9	0.796546	7.82157e-16	5.63522e-14	0.776884	3.46419e-14	142.007	153.601	137.722	143.573	219.682	247.509	216.018	237.251	7606.41	8190.23	7691.6	8124.54	12242.3	13911.1	12921.6	14551.2
ENSMUSG00000050069	Grem2	protein_coding	gremlin 2, DAN family BMP antagonist [Source:MGI Symbol;Acc:MGI:1344367]	chr1	174833785	174921819	-	1038.86	-0.961354	7.33272e-16	5.30806e-14	-0.934021	3.93294e-14	25.9295	25.4656	25.1506	21.9547	11.5736	11.9223	11.1525	11.2914	1430.65	1398.66	1446.78	1279.72	664.339	690.237	687.144	713.344
ENSMUSG00000022887	Masp1	protein_coding	mannan-binding lectin serine peptidase 1 [Source:MGI Symbol;Acc:MGI:88492]	chr16	23449417	23520815	-	507.012	1.37746	5.02554e-16	3.76275e-14	1.33705	4.26497e-14	5.17578	5.69706	4.40574	5.1957	12.0903	13.511	11.5157	11.6569	284.111	311.303	252.142	301.305	690.451	778.218	705.898	732.666
ENSMUSG00000030077	Chl1	protein_coding	cell adhesion molecule L1-like [Source:MGI Symbol;Acc:MGI:1098266]	chr6	103510586	103750211	+	299.817	-11.8027	5.18496e-16	3.86318e-14	-12.4668	5.06548e-14	6.90685	6.64399	8.77606	8.58562	0	0	0	0	521.927	499.779	691.423	685.411	0	0	0	0
ENSMUSG00000038210	Hoxa11	protein_coding	homeobox A11 [Source:MGI Symbol;Acc:MGI:96172]	chr6	52242106	52245810	-	342.55	1.57067	5.23856e-16	3.88416e-14	1.52333	5.09347e-14	5.55257	5.74612	4.36979	5.28354	16.3513	15.8908	14.1732	12.4687	178.593	183.978	146.537	179.533	547.15	536.339	509.07	459.201
ENSMUSG00000020122	Egfr	protein_coding	epidermal growth factor receptor [Source:MGI Symbol;Acc:MGI:95294]	chr11	16752203	16918158	+	3605.59	-0.630314	1.18496e-15	8.45752e-14	-0.615222	5.12385e-14	43.3688	43.1747	41.1906	39.1125	24.6303	22.8637	24.8879	23.2611	4554.67	4513.65	4510.16	4339.54	2691.12	2519.57	2918.82	2797.18
ENSMUSG00000021822	Plau	protein_coding	plasminogen activator, urokinase [Source:MGI Symbol;Acc:MGI:97611]	chr14	20836660	20843385	+	860.482	1.08343	1.02537e-15	7.35281e-14	1.05407	5.59365e-14	9.46165	9.816	23.7834	23.3707	18.344	14.9955	47.5663	45.1901	312.538	322.768	819.075	815.563	630.394	519.751	1754.58	1709.19
ENSMUSG00000037736	Limch1	protein_coding	LIM and calponin homology domains 1 [Source:MGI Symbol;Acc:MGI:1924819]	chr5	66745827	67057158	+	442.488	2.24573	5.28959e-16	3.89453e-14	2.17649	5.63115e-14	2.17302	2.67378	3.54316	1.93312	11.4817	9.71155	13.0751	10.6998	129.154	158.194	219.558	121.381	709.964	605.667	867.815	728.17
ENSMUSG00000028035	Dnajb4	protein_coding	DnaJ heat shock protein family (Hsp40) member B4 [Source:MGI Symbol;Acc:MGI:1914285]	chr3	152178511	152210302	-	2630.78	0.713276	1.68906e-15	1.18342e-13	0.696253	6.12387e-14	28.1772	28.5813	90.002	94.2478	36.4984	36.973	135.418	144.892	920.951	929.909	3066.94	3254.31	1241.07	1268.01	4942.58	5422.43
ENSMUSG00000041559	Fmod	protein_coding	fibromodulin [Source:MGI Symbol;Acc:MGI:1328364]	chr1	134037254	134048277	+	569.111	-1.9355	7.12375e-16	5.18134e-14	-1.87638	6.15336e-14	23.7959	18.0331	20.4172	16.4201	5.76068	3.81841	4.45386	4.47806	1078.21	813.374	964.518	786.005	271.555	181.544	225.359	232.328
ENSMUSG00000084349	Rpl3-ps1	processed_pseudogene	ribosomal protein L3, pseudogene 1 [Source:MGI Symbol;Acc:MGI:3644217]	chrX	13202571	13203780	+	9030.93	0.498791	1.21728e-15	8.6478e-14	0.490658	6.19697e-14	513.331	497.57	482.741	460.02	666.122	643.097	627.54	608.811	7785.9	7511.88	7633.03	7370.72	10510.6	10234.7	10628.1	10572.5
ENSMUSG00000026421	Csrp1	protein_coding	cysteine and glycine-rich protein 1 [Source:MGI Symbol;Acc:MGI:88549]	chr1	135720061	135752232	+	8365.61	0.732437	1.29706e-15	9.1719e-14	0.717297	6.57268e-14	166.121	167.509	311.273	345.099	263.753	240.897	489.683	522.372	4126.66	4142.2	8061.74	9056.62	6816.37	6279.21	13584	14858.1
ENSMUSG00000019817	Plagl1	protein_coding	pleiomorphic adenoma gene-like 1 [Source:MGI Symbol;Acc:MGI:1100874]	chr10	13060504	13131694	+	4399.97	-1.21881	1.45836e-15	1.0265e-13	-1.18405	7.35617e-14	112.14	123.913	102.963	106.297	39.3964	44.8808	35.2445	48.0853	6190.56	6809.39	5926.08	6199.27	2262.61	2599.74	2172.7	3039.44
ENSMUSG00000033031	Cip2a	protein_coding	cell proliferation regulating inhibitor of protein phosphatase 2A [Source:MGI Symbol;Acc:MGI:2146335]	chr16	48994185	49019709	+	2040.04	-0.840729	2.53179e-15	1.71335e-13	-0.818006	9.44678e-14	69.9125	76.8211	65.6844	70.6781	49.0913	44.206	34.9994	35.6896	2443.56	2672.81	2393.56	2609.77	1785.07	1621.24	1366.05	1428.3
ENSMUSG00000048612	Myof	protein_coding	myoferlin [Source:MGI Symbol;Acc:MGI:1919192]	chr19	37899036	38043577	-	12569.7	0.858039	2.53513e-15	1.71335e-13	0.835618	1.05136e-13	122.198	108.762	114.877	94.5158	198.235	182.463	174.086	177.837	9863.39	8738.93	9667.42	8059.65	16646.6	15453.9	15691.5	16436
ENSMUSG00000053754	Chd8	protein_coding	chromodomain helicase DNA binding protein 8 [Source:MGI Symbol;Acc:MGI:1915022]	chr14	52198151	52257780	-	4800.13	0.584204	2.07067e-15	1.42466e-13	0.566437	1.06468e-13	97.0355	93.6894	72.7619	76.8195	113.46	114.762	104.472	103.673	4537.88	4361.47	3547.65	3795.28	5520.1	5631.44	5455.84	5551.38
ENSMUSG00000030074	Gxylt2	protein_coding	glucoside xylosyltransferase 2 [Source:MGI Symbol;Acc:MGI:2682940]	chr6	100704734	100810913	+	11407.1	0.548196	2.47538e-15	1.6879e-13	0.536933	1.0851e-13	83.4442	84.8077	84.9155	88.7439	111.871	109.366	115.195	120.456	8981.24	9086.45	9528.86	10090.9	12526.9	12351.6	13845.6	14845
ENSMUSG00000022462	Slc38a2	protein_coding	solute carrier family 38, member 2 [Source:MGI Symbol;Acc:MGI:1915010]	chr15	96687392	96699730	-	20028.9	0.606175	2.57485e-15	1.73252e-13	0.593923	1.12364e-13	222.756	237.961	219.558	208.291	315.671	327	320.226	284.532	15768.5	16768.2	16204.1	15576.9	23247.7	24289	25313.8	23062.4
ENSMUSG00000072568	Lratd2	protein_coding	LRAT domain containing 1 [Source:MGI Symbol;Acc:MGI:3026924]	chr15	60818994	60853778	-	1898.64	0.791747	3.2518e-15	2.17842e-13	0.771746	1.17825e-13	19.079	17.0692	18.9133	18.1188	19.1392	18.0259	29.423	30.066	1600.69	1425.56	1654.55	1605.95	1670.55	1586.9	2756.62	2888.28
ENSMUSG00000039114	Nrn1	protein_coding	neuritin 1 [Source:MGI Symbol;Acc:MGI:1915654]	chr13	36725361	36735131	-	644.747	-1.33176	1.7232e-15	1.20183e-13	-1.2913	1.42231e-13	38.5652	39.3902	52.6189	53.2409	13.0431	14.8666	17.3	21.7938	758.291	770.989	1078.69	1105.95	266.811	306.726	379.862	490.663
ENSMUSG00000022146	Osmr	protein_coding	oncostatin M receptor [Source:MGI Symbol;Acc:MGI:1330819]	chr15	6813577	6874969	-	3336.19	0.80109	4.00329e-15	2.6243e-13	0.780258	1.45433e-13	33.1662	35.3711	33.3655	33.1263	56.5829	65.4184	52.9537	54.5535	2285.73	2426.6	2397.4	2411.86	4056.94	4730.74	4075.34	4304.9
ENSMUSG00000030284	Creld1	protein_coding	cysteine-rich with EGF-like domains 1 [Source:MGI Symbol;Acc:MGI:2152539]	chr6	113483297	113493343	+	806.533	-1.05017	2.03381e-15	1.40563e-13	-1.02074	1.58155e-13	37.4305	37.6604	32.3229	33.7417	18.15	19.1346	16.0502	13.589	1114.45	1116.19	1003.37	1061.33	562.205	597.797	533.648	463.268
ENSMUSG00000028007	Snx7	protein_coding	sorting nexin 7 [Source:MGI Symbol;Acc:MGI:1923811]	chr3	117781647	117868936	-	1423.4	0.832024	3.50028e-15	2.33464e-13	0.810333	1.60166e-13	46.0988	45.0746	46.7783	43.9514	75.7549	75.2506	79.9353	70.0185	1022.51	995.244	1081.78	1029.91	1748.12	1751.41	1979.95	1778.29
ENSMUSG00000022636	Alcam	protein_coding	activated leukocyte cell adhesion molecule [Source:MGI Symbol;Acc:MGI:1313266]	chr16	52248996	52454074	-	299.153	1.85276	2.08183e-15	1.42591e-13	1.79482	2.04356e-13	3.07526	2.66955	2.25388	2.85037	10.485	8.41419	9.02919	8.01122	146.94	126.975	112.281	143.883	521.206	421.863	481.778	438.297
ENSMUSG00000038217	Tlcd2	protein_coding	TLC domain containing 2 [Source:MGI Symbol;Acc:MGI:1917141]	chr11	75461715	75470899	+	230.216	-1.79846	1.97911e-15	1.37404e-13	-1.74267	2.04356e-13	31.6931	29.9123	27.5014	26.4236	7.35444	8.13994	7.93097	6.44547	387.876	364.416	350.912	341.641	93.64	104.531	108.391	90.3197
ENSMUSG00000068270	Shroom4	protein_coding	shroom family member 4 [Source:MGI Symbol;Acc:MGI:2685570]	chrX	6399854	6637448	+	1227.91	0.852677	3.8843e-15	2.56835e-13	0.830015	2.04356e-13	8.72649	8.47567	8.39116	8.24534	17.6142	16.3228	14.6643	13.233	843.699	815.721	845.832	842.182	1771.71	1655.93	1583.24	1464.93
ENSMUSG00000024985	Tcf7l2	protein_coding	transcription factor 7 like 2, T cell specific, HMG box [Source:MGI Symbol;Acc:MGI:1202879]	chr19	55741820	55933654	+	1595.03	0.762551	4.90904e-15	3.19067e-13	0.743053	2.20755e-13	30.5292	31.7155	27.3057	29.2897	42.6549	40.4804	45.3443	43.7581	1260.29	1303.3	1175.23	1277.37	1831.92	1753.47	2090.33	2068.35
ENSMUSG00000026674	Ddr2	protein_coding	discoidin domain receptor family, member 2 [Source:MGI Symbol;Acc:MGI:1345277]	chr1	169972307	170110762	-	17319.7	0.516086	5.79014e-15	3.7474e-13	0.503439	2.26729e-13	140.33	135.154	123.128	121.764	169.608	170.497	170.662	154.55	15495.8	14856.3	14175.3	14204.7	19484.6	19755.1	21044.5	19540.9
ENSMUSG00000041408	Wapl	protein_coding	WAPL cohesin release factor [Source:MGI Symbol;Acc:MGI:2675859]	chr14	34673928	34747983	+	2926.58	0.691402	6.84834e-15	4.41357e-13	0.674304	2.48394e-13	44.3792	45.8474	40.7618	38.8052	57.2457	51.7401	62.0565	57.2138	2461.18	2531.04	2356.85	2273.55	3302.87	3010.87	3843.18	3633.09
ENSMUSG00000027656	Ccn5	protein_coding	cellular communication network factor 5 [Source:MGI Symbol;Acc:MGI:1328326]	chr2	163820861	163833146	+	406.424	1.98891	3.99854e-15	2.6243e-13	1.92569	3.1125e-13	9.61866	5.82338	7.77627	6.02904	29.0984	27.4528	25.8195	25.0626	213.473	128.654	179.934	141.36	671.862	639.316	639.904	636.892
ENSMUSG00000020363	Gfpt2	protein_coding	glutamine fructose-6-phosphate transaminase 2 [Source:MGI Symbol;Acc:MGI:1338883]	chr11	49794178	49838613	+	212.527	-2.04484	3.67896e-15	2.44315e-13	-1.97857	3.53482e-13	7.72069	7.13339	8.0566	8.59511	1.93389	1.32072	1.77729	1.96942	328.671	302.288	357.579	386.55	85.6486	58.9952	84.4895	95.9964
ENSMUSG00000023224	Serping1	protein_coding	serine (or cysteine) peptidase inhibitor, clade G, member 1 [Source:MGI Symbol;Acc:MGI:894696]	chr2	84765387	84775444	-	344.184	-1.97036	4.23316e-15	2.76313e-13	-1.90624	3.62593e-13	21.1091	24.8496	20.9137	23.2785	4.89313	6.66751	4.41896	6.03989	500.287	586.257	516.767	582.846	120.648	165.811	116.952	163.904
ENSMUSG00000026880	Stom	protein_coding	stomatin [Source:MGI Symbol;Acc:MGI:95403]	chr2	35313986	35336976	-	1197.97	-0.886987	8.45129e-15	5.40105e-13	-0.861989	4.10673e-13	42.3244	42.2356	42.7644	44.6767	21.8847	24.6468	22.5497	21.3564	1478.14	1468.33	1557.12	1648.37	795.147	903.202	879.433	854.011
ENSMUSG00000019055	Plod1	protein_coding	procollagen-lysine, 2-oxoglutarate 5-dioxygenase 1 [Source:MGI Symbol;Acc:MGI:99907]	chr4	147909753	147936767	-	2918.8	-0.596457	1.26123e-14	7.92759e-13	-0.582653	4.33262e-13	75.6105	78.8423	71.1724	69.3259	47.997	48.5292	42.7327	43.5058	3531.51	3665.71	3466.25	3420.77	2332.25	2378.4	2228.83	2326.68
ENSMUSG00000022475	Hdac7	protein_coding	histone deacetylase 7 [Source:MGI Symbol;Acc:MGI:1891835]	chr15	97792664	97844502	-	3915.34	0.569715	1.23076e-14	7.76802e-13	0.556903	4.67882e-13	63.6859	67.9243	56.4957	57.3543	90.2605	88.1699	80.0763	76.7896	3245.91	3446.18	3002.09	3088.23	4786.02	4715.35	4557.6	4481.33
ENSMUSG00000022982	Sod1	protein_coding	superoxide dismutase 1, soluble [Source:MGI Symbol;Acc:MGI:98351]	chr16	90220754	90226329	+	2776.43	-0.629581	1.48292e-14	9.24493e-13	-0.613829	4.77415e-13	502.179	521.402	487.313	488.927	323.339	308.34	287.214	298.386	3311.62	3422.75	3350.62	3406.27	2218.33	2133.56	2115.1	2253.19
ENSMUSG00000068122	Agtr2	protein_coding	angiotensin II receptor, type 2 [Source:MGI Symbol;Acc:MGI:87966]	chrX	21484544	21489164	+	832.589	-2.28489	1.14186e-14	7.23683e-13	-2.20706	5.69592e-13	24.7593	43.3809	21.7298	35.5842	5.41875	6.69464	5.60689	5.31177	1076.49	1877.54	985.014	1634.47	245.106	305.42	272.228	264.437
ENSMUSG00000047205	Dusp18	protein_coding	dual specificity phosphatase 18 [Source:MGI Symbol;Acc:MGI:1922469]	chr11	3895240	3901296	+	587.497	-1.09532	8.56645e-15	5.45183e-13	-1.06238	6.44868e-13	8.76172	8.6717	13.7396	12.58	5.49168	5.00235	5.99112	5.43963	597.763	588.929	977.303	906.715	389.787	358.108	456.442	424.932
ENSMUSG00000021978	Extl3	protein_coding	exostosin-like glycosyltransferase 3 [Source:MGI Symbol;Acc:MGI:1860765]	chr14	65052060	65149855	-	2470.33	0.603982	1.95704e-14	1.2102e-12	0.589206	6.55405e-13	21.9347	22.3676	20.064	20.1667	31.8757	32.8037	28.8664	27.8941	1986.82	2016.81	1894.77	1929.79	3003.78	3117.8	2919.82	2893.01
ENSMUSG00000031453	Rasa3	protein_coding	RAS p21 protein activator 3 [Source:MGI Symbol;Acc:MGI:1197013]	chr8	13566948	13677603	-	2510.18	0.739736	2.19131e-14	1.3496e-12	0.723705	6.68859e-13	31.3934	32.1343	29.648	27.4813	49.328	55.0908	44.409	44.1165	1895.69	1931.6	1866.55	1753.14	3098.89	3490.66	2994.6	3050.29
ENSMUSG00000025784	Clec3b	protein_coding	C-type lectin domain family 3, member b [Source:MGI Symbol;Acc:MGI:104540]	chr9	123150946	123157432	+	70.9049	-4.08006	8.08355e-15	5.18774e-13	-3.94072	7.7531e-13	12.1519	12.4431	10.7338	9.4554	0.662489	0.674068	0.460982	0.649897	142.495	145.245	131.227	117.134	8.08198	8.2939	6.0364	8.72592
ENSMUSG00000055435	Maf	protein_coding	avian musculoaponeurotic fibrosarcoma oncogene homolog [Source:MGI Symbol;Acc:MGI:96909]	chr8	115682942	115707794	-	836.001	1.37668	2.66213e-14	1.63299e-12	1.33139	1.24647e-12	6.16227	6.69917	5.50871	4.64987	12.255	16.2634	11.8139	12.6417	509.001	550.831	474.397	405.759	1053.11	1409.58	1089.71	1195.62
ENSMUSG00000053907	Mat2a	protein_coding	methionine adenosyltransferase II, alpha [Source:MGI Symbol;Acc:MGI:2443731]	chr6	72432799	72439558	-	6809.65	0.547328	2.76101e-14	1.68687e-12	0.535315	1.30561e-12	125.544	128.433	148.977	151.372	148.627	147.16	197.789	209.472	5110.06	5203.85	6322.14	6509.17	6293.77	6285.23	8990.32	9762.65
ENSMUSG00000102252	Snrpn	protein_coding	small nuclear ribonucleoprotein N [Source:MGI Symbol;Acc:MGI:98347]	chr7	59982495	60140219	-	121.842	-2.62147	1.30608e-14	8.17583e-13	-2.5315	1.47139e-12	7.4941	8.73527	7.46333	6.39686	0.996853	0.793555	1.18567	0.893343	208.946	242.443	217.207	188.421	28.9153	23.2161	36.9674	28.6236
ENSMUSG00000029810	Tmem176b	protein_coding	transmembrane protein 176B [Source:MGI Symbol;Acc:MGI:1916348]	chr6	48833818	48841496	-	1419.82	0.810883	4.93865e-14	2.96731e-12	0.788459	1.60336e-12	67.2653	76.4048	65.2567	66.5717	112.693	114.858	106.543	108.11	1002.39	1133.41	1013.88	1048.06	1747.13	1796	1773	1844.69
ENSMUSG00000078877	Gm14295	protein_coding	predicted gene 14295 [Source:MGI Symbol;Acc:MGI:3709624]	chr2	176798612	176811223	+	223.685	-1.97877	1.82528e-14	1.13331e-12	-1.91127	1.72963e-12	30.8175	37.1476	10.5647	9.67439	3.45827	3.32143	2.69353	2.04781	543.974	651.25	193.947	180.564	63.7419	61.2626	53.2333	41.5108
ENSMUSG00000010461	Eya4	protein_coding	EYA transcriptional coactivator and phosphatase 4 [Source:MGI Symbol;Acc:MGI:1337104]	chr10	23102963	23350786	-	2278.99	0.624639	6.07542e-14	3.56908e-12	0.608791	1.87056e-12	26.2816	26.4333	26.1369	26.273	39.4637	37.3889	38.7648	36.2534	1757.18	1759.28	1821.93	1855.76	2745.02	2623.05	2894.27	2775.39
ENSMUSG00000020841	Cpd	protein_coding	carboxypeptidase D [Source:MGI Symbol;Acc:MGI:107265]	chr11	76778424	76847018	-	8740.77	-0.431605	5.82695e-14	3.43633e-12	-0.423559	2.10134e-12	82.8516	82.7418	80.9919	78.5136	57.4407	57.7013	55.2679	54.4901	10040.4	9981.46	10233.1	10051.8	7241.89	7337.28	7479.3	7560.98
ENSMUSG00000012405	Rpl15	protein_coding	ribosomal protein L15 [Source:MGI Symbol;Acc:MGI:1913730]	chr14	18267823	18271391	-	4622.85	0.559226	5.16089e-14	3.06721e-12	0.546334	2.38281e-12	403.099	374.363	383.535	388.604	559.21	546.983	535.259	520.914	3787.48	3501.48	3756.74	3857.88	5466.3	5392.69	5616.19	5604.07
ENSMUSG00000023411	Nfatc4	protein_coding	nuclear factor of activated T cells, cytoplasmic, calcineurin dependent 4 [Source:MGI Symbol;Acc:MGI:1920431]	chr14	55823144	55833943	+	2639.79	0.879834	8.55025e-14	4.94684e-12	0.853722	2.50747e-12	44.8606	54.9195	49.567	53.3422	92.8612	97.3275	91.1589	84.6954	1565.73	1908.09	1803.68	1966.86	3371.86	3564.41	3552.96	3384.72
ENSMUSG00000035783	Acta2	protein_coding	actin, alpha 2, smooth muscle, aorta [Source:MGI Symbol;Acc:MGI:87909]	chr19	34241090	34255590	-	40199.5	1.03474	7.01076e-14	4.08711e-12	1.00848	2.66506e-12	956.749	810.266	1685.27	1719.86	2220.91	1637.23	3411.06	3068.11	18437.6	15543.7	33860.2	35014.7	44526.7	33106.7	73406.5	67700.1
ENSMUSG00000103749	Pcdhgb5	protein_coding	protocadherin gamma subfamily B, 5 [Source:MGI Symbol;Acc:MGI:1935196]	chr18	37731009	37841873	+	637.794	-1.11243	4.72472e-14	2.85239e-12	-1.0767	3.41417e-12	12.518	12.6465	11.8254	11.3072	6.55797	5.67755	4.71834	5.21135	870.667	874.804	857.017	830.02	474.675	414.426	365.995	414.75
ENSMUSG00000031119	Gpc4	protein_coding	glypican 4 [Source:MGI Symbol;Acc:MGI:104902]	chrX	52053021	52165252	-	12091	0.491828	8.45799e-14	4.91206e-12	0.482165	3.72518e-12	269.637	267.061	260.002	246.421	363.065	342.831	342.296	318.783	10221.6	10077.9	10276.2	9868.85	14318.8	13637	14490.4	13837.1
ENSMUSG00000022353	Mtss1	protein_coding	MTSS I-BAR domain containing 1 [Source:MGI Symbol;Acc:MGI:2384818]	chr15	58941234	59082005	-	119.066	2.76996	4.07711e-14	2.47118e-12	2.67198	3.91956e-12	0.838483	1.41978	0.55277	0.611106	3.32902	4.08579	3.95681	3.41107	40.8562	68.8657	28.0816	31.4578	168.757	208.9	215.301	190.311
ENSMUSG00000040146	Rgl3	protein_coding	ral guanine nucleotide dissociation stimulator-like 3 [Source:MGI Symbol;Acc:MGI:1918996]	chr9	21968711	21989446	-	77.4227	-3.44443	3.6329e-14	2.21071e-12	-3.32051	3.91956e-12	4.38806	3.86285	3.61978	3.24493	0.371078	0.339613	0.248845	0.337057	161.379	141.417	138.794	126.075	14.1979	13.1056	10.2198	14.1935
ENSMUSG00000081534	Slc48a1	protein_coding	solute carrier family 48 (heme transporter), member 1 [Source:MGI Symbol;Acc:MGI:1914989]	chr15	97778520	97792692	+	2610.2	0.654532	1.28588e-13	7.32855e-12	0.63806	4.04496e-12	84.1366	82.6305	82.0653	73.6428	128.542	121.871	113.95	113.363	2070.82	2024.5	2105.87	1914.86	3291.44	3147.44	3131.92	3194.78
ENSMUSG00000054640	Slc8a1	protein_coding	solute carrier family 8 (sodium/calcium exchanger), member 1 [Source:MGI Symbol;Acc:MGI:107956]	chr17	81373105	81738377	-	435.512	1.47638	5.11226e-14	3.05018e-12	1.42761	4.2338e-12	2.50367	2.48045	2.80014	2.32997	6.85667	5.4354	7.04348	6.18147	228.748	225.595	266.731	224.895	651.742	521.088	718.629	646.67
ENSMUSG00000048332	Lhfp	protein_coding	lipoma HMGIC fusion partner [Source:MGI Symbol;Acc:MGI:1920048]	chr3	53041528	53261679	+	2863.76	0.552701	1.45204e-13	8.18392e-12	0.53916	4.26746e-12	81.9531	81.5091	76.3132	74.6624	108.924	111.281	103.008	102.521	2394.72	2370.93	2324.91	2304.85	3311.3	3412	3361.18	3430.19
ENSMUSG00000086427	Hoxa11os	processed_transcript	homeobox A11, opposite strand [Source:MGI Symbol;Acc:MGI:107208]	chr6	52244393	52249799	+	177.196	2.08266	4.95393e-14	2.96731e-12	2.01056	4.26746e-12	5.52177	7.89533	4.91535	5.00804	21.3744	21.6409	19.0122	20.0116	69.3215	98.962	64.3367	66.4212	279.434	284.896	266.538	287.662
ENSMUSG00000020019	Ntn4	protein_coding	netrin 4 [Source:MGI Symbol;Acc:MGI:1888978]	chr10	93640681	93747207	+	364.663	2.06354	6.34823e-14	3.71505e-12	1.98978	4.38211e-12	3.29577	3.04413	3.18899	2.64795	8.9549	9.27194	8.51989	14.1178	168.17	154.623	169.652	142.742	475.374	496.434	485.472	824.841
ENSMUSG00000022565	Plec	protein_coding	plectin [Source:MGI Symbol;Acc:MGI:1277961]	chr15	76170974	76232574	-	25369.2	0.517836	1.06426e-13	6.13416e-12	0.506709	4.39955e-12	91.6411	92.1418	85.9675	89.2663	123.263	113.687	114.756	118.089	21178.8	21197.4	20713.6	21794.4	29636.3	27569	29615.9	31248.5
ENSMUSG00000036856	Wnt4	protein_coding	wingless-type MMTV integration site family, member 4 [Source:MGI Symbol;Acc:MGI:98957]	chr4	137277489	137299726	+	219.637	1.79158	5.24516e-14	3.10522e-12	1.72992	4.7014e-12	1.1475	1.4254	1.36745	1.63267	5.43436	5.67891	4.91594	4.71614	71.2473	88.2231	88.5782	107.282	352.374	371.382	342.063	335.948
ENSMUSG00000024937	Ehbp1l1	protein_coding	EH domain binding protein 1-like 1 [Source:MGI Symbol;Acc:MGI:3612340]	chr19	5707376	5726317	-	4052.15	0.570337	1.14663e-13	6.58404e-12	0.555882	4.86169e-12	55.7761	58.3965	92.3226	94.9649	86.1295	84.5582	126.43	131.658	2315.84	2413.61	3996.53	4165.56	3720.46	3683.97	5862.05	6259.21
ENSMUSG00000037852	Cpe	protein_coding	carboxypeptidase E [Source:MGI Symbol;Acc:MGI:101932]	chr8	64592542	64693054	-	7189.9	0.596208	1.35806e-13	7.71118e-12	0.582352	5.55149e-12	256.955	230.886	224.712	223.918	335.79	351.622	319.626	309.911	6189.96	5536.66	5643.8	5698.61	8415.53	8888.05	8598.26	8548.29
ENSMUSG00000050370	Ch25h	protein_coding	cholesterol 25-hydroxylase [Source:MGI Symbol;Acc:MGI:1333869]	chr19	34473778	34475164	-	1357.66	1.10675	1.93435e-13	1.07048e-11	1.07121	5.81676e-12	4.81326	5.53641	74.6361	89.3128	26.5579	22.6895	153.899	173.758	86.4467	98.9821	1397.57	1694.62	496.234	427.597	3086.61	3573.26
ENSMUSG00000019966	Kitl	protein_coding	kit ligand [Source:MGI Symbol;Acc:MGI:96974]	chr10	100015630	100100416	+	1225.47	-1.15738	1.44922e-13	8.18392e-12	-1.11739	5.93727e-12	25.2444	23.3862	23.8974	19.8507	9.46422	11.2982	8.43708	9.74857	1810.51	1669.61	1786.91	1504.05	706.162	850.251	675.72	800.549
ENSMUSG00000039706	Ldb2	protein_coding	LIM domain binding 2 [Source:MGI Symbol;Acc:MGI:894670]	chr5	44472132	44799680	-	1604.35	-0.854813	2.15924e-13	1.18634e-11	-0.828231	6.44529e-12	63.7842	67.8353	59.6818	56.5637	27.4446	30.6095	32.1592	27.5502	2146.34	2272.27	2093.83	2010.82	960.782	1080.79	1208.45	1061.5
ENSMUSG00000029580	Actb	protein_coding	actin, beta [Source:MGI Symbol;Acc:MGI:87904]	chr5	142903115	142906754	-	75249.2	0.556469	2.10581e-13	1.16116e-11	0.544034	8.48201e-12	4372.72	4475.31	6909.03	7603.41	5905.56	5553.26	9811.94	9999.7	45043	45889.5	74199.7	82742.6	63287.1	60023.4	112867	117942
ENSMUSG00000045005	Fzd5	protein_coding	frizzled class receptor 5 [Source:MGI Symbol;Acc:MGI:108571]	chr1	64730558	64737751	-	1984.45	0.711291	2.87043e-13	1.56025e-11	0.691127	8.50276e-12	13.2105	13.1675	14.8689	14.621	24.6975	22.5627	23.6693	21.1616	1333.3	1322.9	1564.59	1558.95	2593.24	2389.45	2667.66	2445.49
ENSMUSG00000029335	Bmp3	protein_coding	bone morphogenetic protein 3 [Source:MGI Symbol;Acc:MGI:88179]	chr5	98854415	98884396	+	159.029	-2.72082	1.17287e-13	6.70954e-12	-2.62139	9.67104e-12	3.07076	3.58264	2.62717	2.59576	0.296948	0.282702	0.235626	0.511824	287.826	334.277	256.736	257.038	28.9566	27.8043	24.663	54.9308
ENSMUSG00000022283	Pabpc1	protein_coding	poly(A) binding protein, cytoplasmic 1 [Source:MGI Symbol;Acc:MGI:1349722]	chr15	36595661	36609668	-	37970.3	0.499978	2.54176e-13	1.38653e-11	0.488409	1.01003e-11	929.904	860.225	888.124	851.297	1141.41	1191.36	1153.29	1129.64	32729.4	30139.5	32590.6	31654.1	41795.4	43999.2	45329	45525.5
ENSMUSG00000051339	2900026A02Rik	protein_coding	RIKEN cDNA 2900026A02 gene [Source:MGI Symbol;Acc:MGI:1920194]	chr5	113086323	113221236	-	1057.98	0.854086	2.51994e-13	1.37956e-11	0.829159	1.01003e-11	7.55575	7.08255	6.54867	6.22028	12.1812	11.6572	10.3281	11.0852	829.061	773.603	749.164	721.055	1390.54	1342.15	1265.51	1392.72
ENSMUSG00000031558	Slit2	protein_coding	slit guidance ligand 2 [Source:MGI Symbol;Acc:MGI:1315205]	chr5	47983138	48307733	+	15059.3	0.745995	3.18613e-13	1.71356e-11	0.724664	1.11132e-11	124.624	109.086	125.399	109.223	190.874	184.462	175.06	189.761	11690.9	10186.8	12264.6	10824.5	18628.4	18157.4	18338.8	20382.9
ENSMUSG00000051331	Cacna1c	protein_coding	calcium channel, voltage-dependent, L type, alpha 1C subunit [Source:MGI Symbol;Acc:MGI:103013]	chr6	118587240	119196890	-	2653.93	0.826869	3.78286e-13	2.01322e-11	0.801056	1.11132e-11	16.9814	20.058	16.8313	18.2722	31.3237	29.1687	30.3664	27.4636	1781.76	2094.99	1841.22	2025.42	3419.24	3211.37	3558.01	3299.47
ENSMUSG00000045114	Prrt2	protein_coding	proline-rich transmembrane protein 2 [Source:MGI Symbol;Acc:MGI:1916267]	chr7	127017531	127021211	-	297.121	-2.1491	1.71533e-13	9.52726e-12	-2.06981	1.12064e-11	12.6876	14.5528	11.3978	10.8927	4.37602	4.01504	1.6321	3.03627	466.992	532.674	437.709	422.945	167.173	154.679	66.7701	128.023
ENSMUSG00000037487	Ubr5	protein_coding	ubiquitin protein ligase E3 component n-recognin 5 [Source:MGI Symbol;Acc:MGI:1918040]	chr15	37967328	38078854	-	10641.5	0.48761	3.27035e-13	1.75268e-11	0.476495	1.13258e-11	96.5942	96.7482	93.4749	93.3976	129.498	134.431	119.125	124.007	8749.74	8723.81	8827.82	8937.76	12203.7	12777.4	12050	12861.8
ENSMUSG00000028906	Epb41	protein_coding	erythrocyte membrane protein band 4.1 [Source:MGI Symbol;Acc:MGI:95401]	chr4	131923413	132075321	-	2520.74	0.559939	4.17435e-13	2.21385e-11	0.54614	1.14851e-11	44.3565	43.5814	34.3305	33.7904	44.2695	43.8421	46.4364	46.7691	2507.71	2452.67	2023.55	2018.19	2603.8	2600.82	2931.68	3027.54
ENSMUSG00000036206	Sh3bp4	protein_coding	SH3-domain binding protein 4 [Source:MGI Symbol;Acc:MGI:2138297]	chr1	89070415	89155068	+	1658.04	0.691742	4.33183e-13	2.28942e-11	0.671719	1.25672e-11	16.8427	18.1986	16.2719	15.9094	26.3283	27.4897	24.6574	23.5917	1244.5	1338.57	1253.54	1241.9	2023.9	2131.35	2034.56	1995.97
ENSMUSG00000044788	Fads6	protein_coding	fatty acid desaturase domain family, member 6 [Source:MGI Symbol;Acc:MGI:3039592]	chr11	115279622	115297663	-	74.4406	-3.35448	1.52827e-13	8.58194e-12	-3.22981	1.28975e-11	1.93155	1.64542	1.99295	1.57641	0.188433	0.18936	0.182109	0.141206	142.494	120.834	153.286	122.86	14.4621	14.6581	15.0024	11.9277
ENSMUSG00000028358	Zfp618	protein_coding	zinc finger protein 618 [Source:MGI Symbol;Acc:MGI:1919950]	chr4	62965573	63139708	+	1427.77	1.23662	3.55525e-13	1.8987e-11	1.19286	1.30145e-11	30.3865	22.1168	9.09557	10.4156	19.158	21.5744	20.993	21.6868	2119.78	1535.86	661.538	767.616	1390.41	1579.24	1635.4	1732.28
ENSMUSG00000053414	Hunk	protein_coding	hormonally upregulated Neu-associated kinase [Source:MGI Symbol;Acc:MGI:1347352]	chr16	90386013	90499553	+	194.943	-1.75538	1.55049e-13	8.6748e-12	-1.69185	1.35311e-11	3.67425	4.20252	3.51422	3.44208	0.943887	0.908716	0.954375	0.958143	297.574	338.81	296.735	294.507	79.5297	77.2243	86.3145	88.852
ENSMUSG00000020520	Galnt10	protein_coding	polypeptide N-acetylgalactosaminyltransferase 10 [Source:MGI Symbol;Acc:MGI:1890480]	chr11	57645442	57787514	+	2954.24	0.588866	4.85837e-13	2.54133e-11	0.573486	1.38983e-11	36.818	35.0577	32.5432	31.5127	48.9298	47.467	46.6004	42.8409	2553.7	2420.55	2353.35	2309.12	3530.75	3454.64	3609.43	3402.37
ENSMUSG00000032186	Tmod2	protein_coding	tropomodulin 2 [Source:MGI Symbol;Acc:MGI:1355335]	chr9	75565621	75611325	-	232.181	-1.71657	1.61767e-13	9.0176e-12	-1.65441	1.57563e-11	3.68433	3.72321	3.04181	3.09603	0.760009	0.639562	0.980693	0.759322	396.511	398.873	341.306	352.007	85.0941	72.2238	117.861	93.5696
ENSMUSG00000056708	Ier5	protein_coding	immediate early response 5 [Source:MGI Symbol;Acc:MGI:1337072]	chr1	155096361	155099636	-	4897.55	0.648017	5.00814e-13	2.60185e-11	0.630039	1.58108e-11	31.5577	29.5017	120.164	124.179	51.4508	45.0957	176.705	178.665	1507.59	1402.96	5985.04	6267.24	2557.14	2260.55	9426.85	9773.03
ENSMUSG00000020917	Acly	protein_coding	ATP citrate lyase [Source:MGI Symbol;Acc:MGI:103251]	chr11	100476353	100528000	-	11758.5	-0.534359	5.96461e-13	3.06745e-11	-0.521111	1.87654e-11	244.23	255.307	245.772	231.169	159.054	144.21	156.381	149.26	13830.2	14391.7	14510.3	13829.6	9370.36	8568.87	9888.99	9677.94
ENSMUSG00000089945	Pakap	protein_coding	paralemmin A kinase anchor protein [Source:MGI Symbol;Acc:MGI:5141924]	chr4	57568179	57896982	+	1336.22	1.33507	5.03986e-13	2.60945e-11	1.28806	1.92286e-11	17.224	11.6413	17.2206	14.7287	39.793	34.3821	38.1086	36.6925	820.618	551.723	855.2	741.776	1972.53	1718.61	2027.57	2001.73
ENSMUSG00000032366	Tpm1	protein_coding	tropomyosin 1, alpha [Source:MGI Symbol;Acc:MGI:98809]	chr9	67022590	67049406	-	28784.9	0.56591	4.79856e-13	2.51866e-11	0.55058	1.9272e-11	574.302	550.392	1335.74	1336.73	950.798	831.775	1875.17	1797.37	13303.5	12691.6	32259.7	32712.9	22913.8	20217.6	48507	47673
ENSMUSG00000068015	Lrch1	protein_coding	leucine-rich repeats and calponin homology (CH) domain containing 1 [Source:MGI Symbol;Acc:MGI:2443390]	chr14	74754675	74947876	-	874.878	1.51025	5.39541e-13	2.7841e-11	1.45507	2.12964e-11	9.29707	9.62455	10.5695	11.0447	22.6915	35.7926	30.0128	27.1688	388.818	400.683	460.859	487.982	987.295	1570.7	1401.67	1301.02
ENSMUSG00000015133	Lrrk1	protein_coding	leucine-rich repeat kinase 1 [Source:MGI Symbol;Acc:MGI:2142227]	chr7	66226912	66388350	-	3073.86	0.535576	9.34064e-13	4.72414e-11	0.523111	2.37589e-11	24.013	24.6636	22.6779	21.5108	33.2617	33.8216	30.1872	29.2585	2542.65	2599.66	2503.56	2406.28	3664.11	3757.8	3569.45	3547.35
ENSMUSG00000027254	Map1a	protein_coding	microtubule-associated protein 1 A [Source:MGI Symbol;Acc:MGI:1306776]	chr2	121289600	121310832	+	3165.13	-0.524661	8.41216e-13	4.26868e-11	-0.511557	2.42023e-11	24.6995	25.7319	21.8112	21.2522	15.2903	15.1725	14.1961	13.589	3939.73	4085.72	3627.2	3581.22	2537.33	2539.42	2528.62	2481.84
ENSMUSG00000073599	Ecscr	protein_coding	endothelial cell surface expressed chemotaxis and apoptosis regulator [Source:MGI Symbol;Acc:MGI:1915795]	chr18	35713086	35722356	-	197.368	1.77207	2.99935e-13	1.62454e-11	1.70764	2.42502e-11	6.80186	5.94853	6.8439	7.35861	22.9588	20.4149	23.9747	21.0653	86.7281	75.5025	90.9809	99.1237	304.554	273.136	341.369	307.546
ENSMUSG00000033910	Gucy1a1	protein_coding	guanylate cyclase 1, soluble, alpha 1 [Source:MGI Symbol;Acc:MGI:1926562]	chr3	82092427	82145789	-	153.017	-2.87408	3.15958e-13	1.70528e-11	-2.76331	2.53028e-11	3.97087	4.83168	3.48904	3.31183	0.343017	0.633392	0.304984	0.554747	271.342	328.661	248.572	239.083	24.3854	45.4154	23.2726	43.4047
ENSMUSG00000004891	Nes	protein_coding	nestin [Source:MGI Symbol;Acc:MGI:101784]	chr3	87971078	87980451	+	1410.1	-1.06879	9.82171e-13	4.95105e-11	-1.0311	2.70598e-11	16.0287	17.5205	20.7681	27.072	10.3375	10.204	11.0577	10.1304	1400.25	1523.6	1891.55	2498.48	939.521	935.358	1078.72	1013.32
ENSMUSG00000032625	Thsd7a	protein_coding	thrombospondin, type I, domain containing 7A [Source:MGI Symbol;Acc:MGI:2685683]	chr6	12311610	12749410	-	610.583	1.41847	4.50082e-13	2.37054e-11	1.36715	2.75357e-11	3.20736	2.95222	3.66393	2.59494	7.9723	8.29477	7.11832	8.3141	332.108	304.298	395.542	283.862	858.811	901.229	823.089	985.728
ENSMUSG00000003746	Man1a	protein_coding	mannosidase 1, alpha [Source:MGI Symbol;Acc:MGI:104677]	chr10	53904785	54076609	-	1518.92	-0.898203	1.08538e-12	5.43545e-11	-0.868709	2.93745e-11	28.2953	29.5682	26.1102	28.9112	13.0764	13.3553	12.6214	14.7738	1974.61	2054.06	1899.73	2131.49	949.378	977.958	983.589	1180.51
ENSMUSG00000030084	Plxna1	protein_coding	plexin A1 [Source:MGI Symbol;Acc:MGI:107685]	chr6	89316314	89362620	-	7709.86	0.779236	7.90042e-13	4.02237e-11	0.755143	2.98252e-11	72.7207	68.5298	44.7574	53.5053	83.1086	87.5662	82.7789	73.8874	7481.58	7018.34	4800.81	5815.42	8895.39	9453.05	9510.29	8703.96
ENSMUSG00000027684	Mecom	protein_coding	MDS1 and EVI1 complex locus [Source:MGI Symbol;Acc:MGI:95457]	chr3	29951296	30548008	-	734.285	1.17693	6.11021e-13	3.13179e-11	1.13526	3.75743e-11	11.775	9.36421	8.10101	7.43514	15.7213	14.8908	15.376	17.2216	650.903	515.281	466.883	434.203	904.117	863.717	949.15	1090.03
ENSMUSG00000078684	5830417I10Rik	unprocessed_pseudogene	RIKEN cDNA 5830417I10 gene [Source:MGI Symbol;Acc:MGI:1923272]	chr3	88775216	88825587	+	1659.36	-0.632908	1.45592e-12	7.17345e-11	-0.614662	3.94502e-11	22.3021	22.3128	19.9837	20.272	12.9943	13.4023	12.152	11.9346	2090.87	2082.93	1953.09	2007.71	1267.25	1318.73	1272.67	1281.62
ENSMUSG00000015932	Dstn	protein_coding	destrin [Source:MGI Symbol;Acc:MGI:1929270]	chr2	143915320	143943324	+	9186.29	0.478017	1.32696e-12	6.58049e-11	0.466435	3.98252e-11	226.825	222.384	340.498	351.478	304.193	285.071	446.788	447.791	5949.62	5806.59	9311.64	9739.68	8301	7846.03	13086.9	13448.8
ENSMUSG00000017390	Aldoc	protein_coding	aldolase C, fructose-bisphosphate [Source:MGI Symbol;Acc:MGI:101863]	chr11	78322968	78327781	+	241.147	-2.10463	4.95934e-13	2.58529e-11	-2.02021	4.05838e-11	20.7058	15.1014	15.2052	18.0198	3.53639	4.95445	3.28805	3.87894	455.893	330.984	349.041	419.151	81.0055	114.463	80.8441	97.7901
ENSMUSG00000042700	Sipa1l1	protein_coding	signal-induced proliferation-associated 1 like 1 [Source:MGI Symbol;Acc:MGI:2443679]	chr12	82169320	82451786	+	3946.01	0.662382	1.19166e-12	5.94819e-11	0.643388	4.42519e-11	36.2528	34.1939	31.5084	33.7146	49.4047	50.0996	45.8699	49.9231	3259.44	3060.33	2953.53	3202.34	4621.17	4726.45	4605.4	5139.42
ENSMUSG00000025967	Eef1b2	protein_coding	eukaryotic translation elongation factor 1 beta 2 [Source:MGI Symbol;Acc:MGI:1929520]	chr1	63176825	63180486	+	6052.23	0.512884	1.22502e-12	6.09477e-11	0.50044	4.67954e-11	788.715	745.982	766.414	717.969	1017.99	991.582	1010.22	955.533	5153.23	4852.02	5220.36	4955.69	6919.74	6797.45	7370.76	7148.56
ENSMUSG00000102742	Pcdhga11	protein_coding	protocadherin gamma subfamily A, 11 [Source:MGI Symbol;Acc:MGI:1935228]	chr18	37755731	37841873	+	379.377	-1.48961	6.65507e-13	3.39965e-11	-1.43332	4.89955e-11	7.8003	8.48729	6.4671	7.6478	3.40648	2.63506	2.40003	2.27636	554.779	601.424	480.072	574.725	252.158	196.289	190.147	185.426
ENSMUSG00000045636	Mtus1	protein_coding	mitochondrial tumor suppressor 1 [Source:MGI Symbol;Acc:MGI:2142572]	chr8	40990914	41133726	-	2870.28	1.02144	2.48682e-12	1.19446e-10	0.986487	6.01844e-11	35.3658	30.4441	35.3077	27.4594	66.3081	77.3722	57.8643	60.2044	1955.8	1675.96	2035.75	1604.28	3814.97	4489.78	3573.47	3812.24
ENSMUSG00000020601	Trib2	protein_coding	tribbles pseudokinase 2 [Source:MGI Symbol;Acc:MGI:2145021]	chr12	15791727	15816922	-	656.325	1.6892	1.01109e-12	5.08007e-11	1.62506	6.05719e-11	9.36192	7.58825	5.70523	6.93175	11.687	11.5148	14.9214	22.7982	505.742	408.062	321.33	395.6	656.828	652.711	900.145	1410.18
ENSMUSG00000055980	Irs1	protein_coding	insulin receptor substrate 1 [Source:MGI Symbol;Acc:MGI:99454]	chr1	82233101	82291416	-	7952.92	1.08065	1.9993e-12	9.72524e-11	1.04131	6.25602e-11	40.3311	41.9598	31.067	25.2813	90.1453	88.8679	65.4022	45.3695	5661.78	5863.61	4547.01	3749.4	13165.5	13090.5	10252.8	7292.68
ENSMUSG00000022407	Adsl	protein_coding	adenylosuccinate lyase [Source:MGI Symbol;Acc:MGI:103202]	chr15	80948490	80970946	+	1040.08	0.833661	1.83431e-12	8.97988e-11	0.804904	6.5274e-11	70.5999	71.4192	63.8208	56.1137	90.7743	83.2911	100.603	97.6783	872.166	878.272	821.999	732.34	1166.65	1079.68	1387.86	1381.67
ENSMUSG00000043099	Hic1	protein_coding	hypermethylated in cancer 1 [Source:MGI Symbol;Acc:MGI:1338010]	chr11	75164565	75169519	-	1451.97	-1.01378	2.65377e-12	1.27065e-10	-0.976952	6.88382e-11	49.7795	52.7795	34.4255	41.5697	26.3355	21.9883	17.0112	17.9341	2124.83	2242.63	1532.03	1874.56	1169.49	984.833	810.86	876.521
ENSMUSG00000028780	Sema3c	protein_coding	sema domain, immunoglobulin domain (Ig), short basic domain, secreted, (semaphorin) 3C [Source:MGI Symbol;Acc:MGI:107557]	chr5	17574281	17730268	+	5885.72	-0.545981	2.07044e-12	1.00393e-10	-0.533115	7.7327e-11	91.3899	101.408	89.0398	88.9443	53.0668	51.8475	56.3586	56.778	6977.8	7707.47	7087.92	7174.43	4215.28	4153.82	4805.28	4963.77
ENSMUSG00000022750	Klhl22	protein_coding	kelch-like 22 [Source:MGI Symbol;Acc:MGI:1337995]	chr16	17759618	17793382	+	1486.42	-0.809891	3.57717e-12	1.69682e-10	-0.781156	9.32358e-11	62.7768	63.2659	77.4227	68.3298	48.1481	54.5558	39.5823	37.5532	1577.56	1582.62	2028.47	1814.04	1258.78	1438.56	1110.77	1080.55
ENSMUSG00000036446	Lum	protein_coding	lumican [Source:MGI Symbol;Acc:MGI:109347]	chr10	97565128	97572703	+	300.876	-1.749	1.4036e-12	6.93804e-11	-1.67999	9.63772e-11	13.741	15.2911	13.1469	10.6593	3.51433	4.12489	2.75171	3.81534	476.882	528.263	475.698	390.813	126.887	150.212	106.643	151.613
ENSMUSG00000024242	Map4k3	protein_coding	mitogen-activated protein kinase kinase kinase kinase 3 [Source:MGI Symbol;Acc:MGI:2154405]	chr17	80580512	80728485	-	2672.98	0.599395	3.89835e-12	1.8321e-10	0.582266	1.00966e-10	35.3458	34.4445	35.1319	32.2015	49.9187	51.1589	49.1988	45.4907	2141.62	2077.51	2219.33	2061.25	3146.67	3252.56	3328.88	3156.01
ENSMUSG00000022367	Has2	protein_coding	hyaluronan synthase 2 [Source:MGI Symbol;Acc:MGI:107821]	chr15	56665627	56694539	-	508.843	-0.99591	2.3478e-12	1.13124e-10	-0.95995	1.33621e-10	8.43717	8.00227	12.1821	12.3808	4.69025	4.46524	5.71136	5.72111	531.03	501.366	799.391	823.226	307.115	294.894	401.421	412.3
ENSMUSG00000052751	Repin1	protein_coding	replication initiator 1 [Source:MGI Symbol;Acc:MGI:1889817]	chr6	48593883	48599082	+	265.134	-1.45654	1.59112e-12	7.81441e-11	-1.40152	1.39917e-10	11.7789	11.6252	7.74961	7.19532	4.98588	5.46672	2.57147	2.48329	448.727	440.895	308.01	289.586	197.607	218.527	109.395	108.322
ENSMUSG00000044447	Dock5	protein_coding	dedicator of cytokinesis 5 [Source:MGI Symbol;Acc:MGI:2652871]	chr14	67752135	67933442	-	1762.65	0.667065	5.607e-12	2.56411e-10	0.646159	1.42263e-10	9.22147	10.2414	8.92853	9.17061	12.7822	12.5751	13.7096	12.9735	1367.76	1512.13	1380.72	1437	1972.41	1957.14	2270.76	2203.32
ENSMUSG00000022443	Myh9	protein_coding	myosin, heavy polypeptide 9, non-muscle [Source:MGI Symbol;Acc:MGI:107717]	chr15	77760587	77842175	-	55150.7	0.733873	4.18285e-12	1.95978e-10	0.712203	1.4807e-10	348.549	367.16	350.151	414.415	574.198	527.667	562.024	618.025	38414.6	40281.6	40234.8	48251.5	65837.6	61022.3	69170.9	77992
ENSMUSG00000029223	Uchl1	protein_coding	ubiquitin carboxy-terminal hydrolase L1 [Source:MGI Symbol;Acc:MGI:103149]	chr5	66676091	66687234	+	255.101	-1.69184	1.91882e-12	9.36361e-11	-1.62455	1.48733e-10	29.9	30.6487	30.7686	29.2861	11.8128	8.98967	9.9151	7.36471	370.593	378.144	397.602	383.476	152.323	116.915	137.234	104.518
ENSMUSG00000067377	Tspan6	protein_coding	tetraspanin 6 [Source:MGI Symbol;Acc:MGI:1926264]	chrX	133891068	133898429	-	679.195	1.07891	2.70491e-12	1.29109e-10	1.03905	1.53188e-10	28.4133	28.0029	21.3058	23.4791	45.1998	51.6998	41.5437	46.152	508.155	498.535	397.27	443.613	840.996	970.203	829.692	945.095
ENSMUSG00000027642	Rpn2	protein_coding	ribophorin II [Source:MGI Symbol;Acc:MGI:98085]	chr2	157279017	157326319	+	9355.62	-1.02382	5.52471e-12	2.53407e-10	-0.986918	1.55096e-10	472.149	582.786	548.907	432.617	332.295	411.118	228.832	218.886	10502.1	12904	12729.4	10166	7689.57	9595.35	5683.94	5574.63
ENSMUSG00000074622	Mafb	protein_coding	v-maf musculoaponeurotic fibrosarcoma oncogene family, protein B (avian) [Source:MGI Symbol;Acc:MGI:104555]	chr2	160363703	160367065	-	225.853	1.9367	2.11282e-12	1.02124e-10	1.85915	1.55096e-10	2.0296	1.97928	1.98484	1.47593	6.60732	7.97014	5.37119	6.90041	99.7462	96.8303	101.701	76.63	337.827	411.009	294.778	388.303
ENSMUSG00000026797	Stxbp1	protein_coding	syntaxin binding protein 1 [Source:MGI Symbol;Acc:MGI:107363]	chr2	32787602	32847245	-	3006.35	-0.587688	6.13256e-12	2.77949e-10	-0.56954	1.5966e-10	68.0138	73.9167	68.8793	71.3897	42.6975	43.7721	43.002	43.6349	3428.16	3708.74	3619.66	3801.45	2238.98	2315.06	2420.42	2518.31
ENSMUSG00000011179	Odc1	protein_coding	ornithine decarboxylase, structural 1 [Source:MGI Symbol;Acc:MGI:97402]	chr12	17544794	17551505	+	1968.91	0.764372	7.14207e-12	3.19906e-10	0.73864	1.77272e-10	63.482	65.7004	67.3141	73.7739	93.3728	85.4461	119.509	103.172	1397.79	1439.87	1544.89	1716.55	2139.03	1973.77	2938.27	2601.1
ENSMUSG00000022178	Ajuba	protein_coding	ajuba LIM protein [Source:MGI Symbol;Acc:MGI:1341886]	chr14	54567472	54577558	-	1173.9	0.807979	5.5163e-12	2.53407e-10	0.780287	1.88886e-10	17.7716	17.2426	15.9898	18.2145	33.3903	34.5088	27.7375	27.8548	815.44	787.815	764.933	882.943	1593.93	1661.48	1421.25	1463.45
ENSMUSG00000020154	Ptprb	protein_coding	protein tyrosine phosphatase, receptor type, B [Source:MGI Symbol;Acc:MGI:97809]	chr10	116275523	116389535	+	63.3693	5.85283	2.88863e-12	1.37448e-10	5.60793	2.07624e-10	0.01779	0.01012	0.011398	0.019405	0.912384	0.620326	0.788088	0.766006	2.63896	1.49439	1.76275	3.04107	140.806	96.5559	130.548	130.107
ENSMUSG00000061731	Ext1	protein_coding	exostosin glycosyltransferase 1 [Source:MGI Symbol;Acc:MGI:894663]	chr15	53064038	53346159	-	6072.5	0.654704	6.57998e-12	2.96468e-10	0.634422	2.19257e-10	106.063	95.7691	106.315	97.1593	157.111	138.994	149.83	147.393	4859.67	4368.05	5078.7	4703.01	7489.15	6682.51	7666.2	7732.7
ENSMUSG00000029781	Fkbp9	protein_coding	FK506 binding protein 9 [Source:MGI Symbol;Acc:MGI:1350921]	chr6	56832059	56879358	+	9141.48	-0.451309	6.43953e-12	2.90998e-10	-0.435061	2.21068e-10	242.884	253.685	229.311	228.35	164.465	172.872	156.187	154.485	10575.9	10995.9	10410.2	10504.3	7450.33	7898.45	7594.52	7702.18
ENSMUSG00000057777	Mab21l2	protein_coding	mab-21-like 2 [Source:MGI Symbol;Acc:MGI:1346022]	chr3	86545581	86548629	-	410.035	1.41024	3.61208e-12	1.70808e-10	1.35183	2.36069e-10	5.67522	6.28715	4.59033	4.39407	18.2659	22.6108	11.9754	10.1975	208.844	230.31	176.115	170.826	699.3	873.091	492.113	429.677
ENSMUSG00000042323	Pbrm1	protein_coding	polybromo 1 [Source:MGI Symbol;Acc:MGI:1923998]	chr14	31019138	31121592	+	5896.91	0.487342	8.2645e-12	3.66953e-10	0.475048	2.4152e-10	48.6775	51.0209	48.427	47.2857	61.2336	64.895	62.6388	61.8881	4859.82	5070.6	5040.74	4987.37	6360.12	6798.34	6983.52	7074.74
ENSMUSG00000027208	Fgf7	protein_coding	fibroblast growth factor 7 [Source:MGI Symbol;Acc:MGI:95521]	chr2	126034658	126091185	+	1305.8	0.847547	1.00125e-11	4.38195e-10	0.817245	2.43309e-10	33.3072	32.7087	34.7294	37.2207	52.9895	53.025	55.58	64.4667	896.648	876.528	974.754	1058.56	1484.08	1497.84	1670.86	1987.15
ENSMUSG00000057614	Gnai1	protein_coding	guanine nucleotide binding protein (G protein), alpha inhibiting 1 [Source:MGI Symbol;Acc:MGI:95771]	chr5	18265135	18360355	-	382.596	1.21927	3.64764e-12	1.71957e-10	1.17413	2.469e-10	4.94302	4.95944	5.22745	4.66383	10.2505	11.55	10.9977	10.3736	225.141	224.861	248.238	224.417	485.727	552.005	559.373	541.007
ENSMUSG00000027204	Fbn1	protein_coding	fibrillin 1 [Source:MGI Symbol;Acc:MGI:95489]	chr2	125300594	125507993	-	46674	0.34371	8.52528e-12	3.76344e-10	0.3365	2.88317e-10	298.755	294.322	272.471	263.559	338.641	338.614	319.434	311.896	43309.6	42472.8	41181.6	40364.2	51073	51507.9	51711.6	51771.4
ENSMUSG00000073418	C4b	protein_coding	complement component 4B (Chido blood group) [Source:MGI Symbol;Acc:MGI:88228]	chr17	34728380	34743882	-	70.0121	-3.84785	4.23469e-12	1.978e-10	-3.68026	2.97149e-10	1.39915	1.99273	1.57372	1.81324	0.157145	0.203903	0.059789	0.162845	103.294	146.223	121.942	142.274	11.8157	15.9989	4.59639	13.9531
ENSMUSG00000045215	Asxl3	protein_coding	additional sex combs like 3, transcriptional regulator [Source:MGI Symbol;Acc:MGI:2685175]	chr18	22344246	22530227	+	368.48	-1.35741	5.76882e-12	2.63024e-10	-1.30255	3.1221e-10	2.60672	3.24748	2.79409	3.08363	1.08907	1.1525	1.11912	1.01106	458.485	568.587	512.372	572.983	199.283	212.701	219.808	203.619
ENSMUSG00000041841	Rpl37	protein_coding	ribosomal protein L37 [Source:MGI Symbol;Acc:MGI:1914531]	chr15	5116645	5119140	+	3427.63	0.650923	1.44988e-11	6.16866e-10	0.630285	3.19838e-10	948.954	973.907	915.384	957.194	1332.96	1420.45	1296.86	1431.43	2642.02	2698.79	2657.75	2815.93	3860.81	4149.77	4032.04	4563.95
ENSMUSG00000016386	Mpped2	protein_coding	metallophosphoesterase domain containing 2 [Source:MGI Symbol;Acc:MGI:1924265]	chr2	106693269	106868356	+	66.2442	-3.94563	4.59196e-12	2.13616e-10	-3.77774	3.22456e-10	4.16979	4.13699	3.12684	3.95443	0.208331	0.107057	0.143044	0.255464	133.871	132.213	104.662	134.123	6.95839	3.60649	5.12834	9.39101
ENSMUSG00000050315	Synpo2	protein_coding	synaptopodin 2 [Source:MGI Symbol;Acc:MGI:2153070]	chr3	123076519	123236149	-	277.932	-1.77284	6.02026e-12	2.73671e-10	-1.69812	3.22456e-10	3.72569	3.02825	3.07056	4.14087	1.15983	0.927248	1.01776	0.938859	442.818	358.286	380.497	519.947	143.415	115.642	135.083	127.77
ENSMUSG00000056004	9330182L06Rik	protein_coding	RIKEN cDNA 9330182L06 gene [Source:MGI Symbol;Acc:MGI:2443264]	chr5	9266118	9481825	+	75.1118	-4.08384	4.60126e-12	2.13616e-10	-3.90239	3.22456e-10	2.78091	2.0862	2.49705	2.42216	0.378918	0.176389	0.064299	0.217876	153.018	114.27	143.251	140.802	21.6913	10.1842	3.95094	13.727
ENSMUSG00000035247	Hectd1	protein_coding	HECT domain E3 ubiquitin protein ligase 1 [Source:MGI Symbol;Acc:MGI:2384768]	chr12	51743722	51829536	-	7796.14	0.416277	1.17332e-11	5.09129e-10	0.407386	3.32893e-10	49.2371	47.7992	48.5939	46.8976	60.4767	61.2079	59.7793	58.4895	6706.47	6480.99	6900.77	6748.41	8569.84	8748	9092.65	9122.01
ENSMUSG00000054453	Sytl5	protein_coding	synaptotagmin-like 5 [Source:MGI Symbol;Acc:MGI:2668451]	chrX	9885622	9994543	+	254.804	1.63328	5.0665e-12	2.34502e-10	1.56673	3.33968e-10	3.47417	4.57473	3.51375	4.07142	10.6488	12.2865	10.997	10.8556	109.502	143.534	115.466	135.57	349.182	406.346	387.062	391.772
ENSMUSG00000054364	Rhob	protein_coding	ras homolog family member B [Source:MGI Symbol;Acc:MGI:107949]	chr12	8497661	8500009	-	2723.42	0.811144	1.56149e-11	6.58845e-10	0.782395	3.51169e-10	44.5996	41.8398	76.6506	71.8794	72.475	63.3328	133.361	108.733	1478.14	1380.37	2648.6	2516.75	2498.95	2202.49	4935.76	4126.27
ENSMUSG00000054871	Tmem158	protein_coding	transmembrane protein 158 [Source:MGI Symbol;Acc:MGI:1919559]	chr9	123259053	123260764	-	352.203	1.68324	5.44744e-12	2.51372e-10	1.61481	3.57002e-10	5.67773	7.63002	6.54152	7.27036	20.1198	25.4847	18.5341	22.6089	131.095	175.37	157.472	177.344	483.302	617.435	477.882	597.725
ENSMUSG00000039116	Adgrg6	protein_coding	adhesion G protein-coupled receptor G6 [Source:MGI Symbol;Acc:MGI:1916151]	chr10	14402583	14545659	-	1741.09	0.665416	1.20175e-11	5.19987e-10	0.644137	3.8451e-10	15.3808	15.9256	16.6008	15.1361	23.8222	22.1732	24.1543	22.5531	1295.41	1335.2	1457.73	1346.77	2087.35	1959.56	2271.77	2174.94
ENSMUSG00000022440	C1qtnf6	protein_coding	C1q and tumor necrosis factor related protein 6 [Source:MGI Symbol;Acc:MGI:1919959]	chr15	78523346	78531416	-	1689.2	0.680906	1.66591e-11	6.9904e-10	0.665773	3.8867e-10	40.7708	44.6395	38.1239	37.4371	61.3675	65.1715	58.38	54.0878	1299.87	1416.73	1267.25	1260.96	2035.5	2180.26	2078.51	1974.51
ENSMUSG00000020032	Nuak1	protein_coding	NUAK family, SNF1-like kinase, 1 [Source:MGI Symbol;Acc:MGI:1925226]	chr10	84370905	84440597	-	3699.25	1.19549	1.63367e-11	6.874e-10	1.14635	4.26953e-10	33.2264	26.3922	27.5529	29.6482	69.2057	56.4599	71.731	50.1408	2532.31	2002.29	2189.35	2387.16	5487.29	4515.16	6104.9	4375.58
ENSMUSG00000052316	Lrrc15	protein_coding	leucine rich repeat containing 15 [Source:MGI Symbol;Acc:MGI:1921738]	chr16	30269302	30283256	-	2577	0.834733	1.82872e-11	7.61087e-10	0.804303	4.26953e-10	23.751	21.0144	24.4514	23.754	38.0868	31.458	42.5007	37.3414	1897.08	1670.86	2036.2	2004.42	3164.9	2636.54	3790.86	3415.11
ENSMUSG00000032011	Thy1	protein_coding	thymus cell antigen 1, theta [Source:MGI Symbol;Acc:MGI:98747]	chr9	44043384	44048579	+	11291.8	0.638476	1.48097e-11	6.28341e-10	0.619133	4.79445e-10	858.178	824.628	982.551	951.978	1385.3	1184.29	1482.83	1313.76	8114.89	7762.16	9686.68	9510.03	13628	11750.7	15658	14224.3
ENSMUSG00000027009	Itga4	protein_coding	integrin alpha 4 [Source:MGI Symbol;Acc:MGI:96603]	chr2	79255426	79333123	+	678.923	0.976097	9.43628e-12	4.15359e-10	0.939347	4.79677e-10	3.22596	3.06511	2.94988	2.9437	6.28832	5.76264	5.8099	4.9564	470.824	445.312	448.867	453.88	954.81	882.511	946.904	828.278
ENSMUSG00000044017	Adgrd1	protein_coding	adhesion G protein-coupled receptor D1 [Source:MGI Symbol;Acc:MGI:3041203]	chr5	129096750	129204599	+	135.55	-2.2304	7.11313e-12	3.19547e-10	-2.13399	4.82243e-10	3.03897	2.54222	2.65118	2.8189	0.881486	0.64549	0.627307	0.454475	233.274	194.255	212.175	228.596	70.3946	51.9912	53.7724	39.9449
ENSMUSG00000004665	Cnn2	protein_coding	calponin 2 [Source:MGI Symbol;Acc:MGI:105093]	chr10	79988584	79996062	+	11002.7	0.581483	1.7621e-11	7.35362e-10	0.564054	4.84404e-10	284.139	266.352	355.167	378.669	423.701	375.382	509.963	509.394	7562.76	7057.08	9855.89	10647.8	11732.5	10483.9	15157.4	15524.4
ENSMUSG00000055489	Ano5	protein_coding	anoctamin 5 [Source:MGI Symbol;Acc:MGI:3576659]	chr7	51511029	51598709	+	182.202	1.98494	7.67255e-12	3.42662e-10	1.90278	4.90079e-10	0.989473	0.613642	0.996383	0.826118	3.21007	3.10634	3.26207	3.43575	81.5409	50.3391	85.6075	71.9222	275.213	268.608	300.194	324.193
ENSMUSG00000030256	Bhlhe41	protein_coding	basic helix-loop-helix family, member e41 [Source:MGI Symbol;Acc:MGI:1930704]	chr6	145858243	145865558	-	381.326	-1.44558	8.06161e-12	3.58988e-10	-1.38511	4.91349e-10	8.84677	7.40735	7.66064	5.76407	4.20109	4.45832	2.38662	2.18499	606.299	505.341	547.371	417.33	299.535	320.625	182.652	171.46
ENSMUSG00000052459	Atp6v1a	protein_coding	ATPase, H+ transporting, lysosomal V1 subunit A [Source:MGI Symbol;Acc:MGI:1201780]	chr16	44085402	44139705	-	4981.19	-0.54177	1.68226e-11	7.03967e-10	-0.532336	5.18163e-10	92.9973	92.8039	105.891	108.58	65.1202	71.3977	70.4375	66.3522	5235.89	5201.22	6215.74	6458.32	3814.34	4217.97	4428.56	4277.46
ENSMUSG00000033209	Ttc28	protein_coding	tetratricopeptide repeat domain 28 [Source:MGI Symbol;Acc:MGI:2140873]	chr5	110879803	111289780	+	7528.54	0.550071	1.91742e-11	7.93677e-10	0.534311	5.21214e-10	46.2865	51.6766	39.4289	40.5991	59.0115	62.2043	54.5372	54.2208	6462.47	7182.19	5739.49	5988.38	8571.62	9113.05	8503.05	8668.03
ENSMUSG00000041073	Nacad	protein_coding	NAC alpha domain containing [Source:MGI Symbol;Acc:MGI:3603030]	chr11	6597823	6606053	-	221.515	1.92634	8.3745e-12	3.7076e-10	1.84453	5.28955e-10	1.72422	1.68147	1.57454	1.41412	5.34051	3.5237	4.82313	5.7141	110.245	107.022	104.962	95.5214	355.248	236.409	344.376	418.335
ENSMUSG00000035107	Dcbld2	protein_coding	discoidin, CUB and LCCL domain containing 2 [Source:MGI Symbol;Acc:MGI:1920629]	chr16	58408443	58469727	+	5078.27	-0.568681	2.12344e-11	8.76578e-10	-0.552565	5.3816e-10	63.6111	64.3173	64.5826	72.1997	44.4858	42.8499	42.9317	42.6853	5626.47	5663.06	5955.71	6746.65	4093.63	3976.98	4240.53	4323.08
ENSMUSG00000005836	Gata6	protein_coding	GATA binding protein 6 [Source:MGI Symbol;Acc:MGI:107516]	chr18	11052064	11085635	+	52.2798	-4.95824	9.56479e-12	4.19806e-10	-4.73916	6.11452e-10	2.21814	1.74362	2.34034	2.08961	0.01649	0.093213	0.09562	0.037296	104.639	81.8793	115.105	104.14	0.8093	4.61401	5.03719	2.01452
ENSMUSG00000036918	Ttc7	protein_coding	tetratricopeptide repeat domain 7 [Source:MGI Symbol;Acc:MGI:1920999]	chr17	87282886	87381769	+	519.548	-2.71482	1.25294e-11	5.3908e-10	-2.59166	6.11452e-10	21.0462	7.20476	34.7443	30.8275	5.8385	3.84972	4.54813	4.71873	743.809	253.47	1280.22	1151	214.67	142.763	179.498	190.952
ENSMUSG00000026335	Pam	protein_coding	peptidylglycine alpha-amidating monooxygenase [Source:MGI Symbol;Acc:MGI:97475]	chr1	97795114	98095646	-	1411.26	0.718028	2.76377e-11	1.12871e-09	0.69311	6.18167e-10	24.7678	25.023	24.7435	21.5456	37.2876	35.5127	35.0461	35.5283	1100.44	1106.72	1146.18	1011.31	1723.56	1655.63	1738.83	1807.44
ENSMUSG00000041846	Ppp4r3a	protein_coding	protein phosphatase 4 regulatory subunit 3A [Source:MGI Symbol;Acc:MGI:1915984]	chr12	101039409	101083702	-	2989.89	0.490354	2.65301e-11	1.08638e-09	0.477741	6.186e-10	41.5827	42.8132	39.89	39.2019	53.5375	51.5775	52.2359	50.8817	2526.93	2589.87	2526.88	2516.73	3384.71	3288.83	3544.77	3540.41
ENSMUSG00000045103	Dmd	protein_coding	dystrophin, muscular dystrophy [Source:MGI Symbol;Acc:MGI:94909]	chrX	82948870	85206141	+	343.224	-1.48143	1.04119e-11	4.54373e-10	-1.41895	6.18948e-10	12.0238	11.2822	11.0359	9.43226	3.18799	2.31831	3.29954	3.49743	567.621	530.188	543.17	470.414	156.572	114.838	173.943	189.049
ENSMUSG00000008682	Rpl10	protein_coding	ribosomal protein L10 [Source:MGI Symbol;Acc:MGI:105943]	chrX	74270812	74273135	+	14249.4	0.453708	2.21439e-11	9.1166e-10	0.442964	6.65296e-10	1458.57	1471.13	1334.4	1437.39	1778.73	1803.58	1775.97	1748.27	12261	12310.2	11694.9	12764.8	15556	15908.7	16671.8	16827.6
ENSMUSG00000070691	Runx3	protein_coding	runt related transcription factor 3 [Source:MGI Symbol;Acc:MGI:102672]	chr4	135120652	135177990	+	465.119	1.45672	1.24147e-11	5.35657e-10	1.39479	6.86711e-10	6.33499	6.64782	5.70631	4.98214	16.9257	14.3696	16.0414	11.2391	268.983	280.981	252.609	223.483	747.666	640.21	760.605	546.414
ENSMUSG00000022797	Tfrc	protein_coding	transferrin receptor [Source:MGI Symbol;Acc:MGI:98822]	chr16	32608920	32632794	+	1971.78	-1.14615	3.50912e-11	1.4217e-09	-1.0964	7.74212e-10	32.4149	40.8954	57.4404	56.1981	18.8398	17.2206	28.1891	19.6179	1800.47	2261.18	3326.39	3297.71	1088.68	1003.67	1748.48	1247.68
ENSMUSG00000061143	Maml3	protein_coding	mastermind like transcriptional coactivator 3 [Source:MGI Symbol;Acc:MGI:2389461]	chr3	51685907	52105076	-	249.332	1.53667	1.1514e-11	5.0104e-10	1.47238	7.78807e-10	0.943428	1.04782	1.0334	0.939249	2.49819	2.97743	2.52796	2.78088	119.204	131.791	136.133	125.375	328.39	394.751	356.689	402.322
ENSMUSG00000039683	Sdk1	protein_coding	sidekick cell adhesion molecule 1 [Source:MGI Symbol;Acc:MGI:2444413]	chr5	141241490	142215586	+	846.293	1.35182	2.58143e-11	1.05991e-09	1.2942	7.83581e-10	6.13213	7.468	4.202	4.52122	10.0403	14.0282	9.5428	11.1135	582.521	706.194	416.17	453.739	992.272	1398.31	1012.31	1208.82
ENSMUSG00000035208	Slfn8	protein_coding	schlafen 8 [Source:MGI Symbol;Acc:MGI:2672859]	chr11	83002158	83020810	-	94.8849	2.70094	1.29491e-11	5.5402e-10	2.58078	8.07723e-10	0.49372	0.702552	0.500076	0.337624	2.58818	3.01634	2.57376	2.34596	27.7055	39.7909	28.8146	19.7245	151.952	178.216	162.136	150.739
ENSMUSG00000038523	1700003F12Rik	protein_coding	RIKEN cDNA 1700003F12 gene [Source:MGI Symbol;Acc:MGI:1922730]	chr2	154547085	154550003	+	65.1907	-3.4067	1.27877e-11	5.48648e-10	-3.25291	8.11067e-10	17.7628	15.7744	15.8974	15.6144	1.40637	2.41795	1.12915	1.63925	125.74	111.156	117.329	116.771	10.3573	17.9601	8.92593	13.2867
ENSMUSG00000055538	Zcchc24	protein_coding	zinc finger, CCHC domain containing 24 [Source:MGI Symbol;Acc:MGI:1919168]	chr14	25711642	25769039	-	6461.34	0.452789	3.28944e-11	1.33625e-09	0.441399	8.58212e-10	82.7486	86.5935	76.5363	72.3804	104.926	106.942	97.165	92.0173	5624.73	5859.31	5424.05	5197.71	7420.07	7627.62	7375.48	7161.8
ENSMUSG00000079018	Ly6c1	protein_coding	lymphocyte antigen 6 complex, locus C1 [Source:MGI Symbol;Acc:MGI:96882]	chr15	75044018	75048830	-	115.04	2.40927	1.4137e-11	6.03154e-10	2.29207	8.99049e-10	5.52292	4.96484	5.70624	4.86732	24.2193	29.0999	21.8268	30.251	37.302	33.3801	40.1816	34.7298	169.844	206.312	164.623	233.945
ENSMUSG00000049100	Pcdh10	protein_coding	protocadherin 10 [Source:MGI Symbol;Acc:MGI:1338042]	chr3	45378398	45435623	+	164.683	-4.01995	1.4862e-11	6.28815e-10	-3.81941	9.48474e-10	4.06994	5.21808	4.20955	3.54553	0.098442	0.074764	0.070155	0.445031	295.141	376.68	318.268	271.627	7.42684	5.68895	5.68122	36.9523
ENSMUSG00000032243	Itga11	protein_coding	integrin alpha 11 [Source:MGI Symbol;Acc:MGI:2442114]	chr9	62677826	62783982	+	1979.84	1.40047	4.89427e-11	1.93666e-09	1.34173	1.0687e-09	18.1495	13.5225	15.7449	12.1021	42.0081	31.9494	39.7931	28.5044	1336.34	991.123	1208.67	941.376	3217.86	2468.39	3271.88	2403.11
ENSMUSG00000039209	Rpl39l	protein_coding	ribosomal protein L39-like [Source:MGI Symbol;Acc:MGI:1915422]	chr16	10170226	10174911	+	140.18	-1.88324	1.85343e-11	7.69274e-10	-1.80007	1.11478e-09	41.9678	43.3923	43.4595	38.1706	9.59203	8.95229	11.0518	9.47296	220.587	227.037	238.157	211.954	52.4515	49.374	64.8685	57.0112
ENSMUSG00000045095	Magi1	protein_coding	membrane associated guanylate kinase, WW and PDZ domain containing 1 [Source:MGI Symbol;Acc:MGI:1203522]	chr6	93675455	94283917	-	1444.44	0.875692	5.20814e-11	2.05553e-09	0.84154	1.11867e-09	15.4752	12.8271	11.3822	12.9944	21.76	20.7718	20.6078	20.9022	1231.41	1016.05	944.295	1092.37	1801.39	1734.37	1831.2	1904.45
ENSMUSG00000021838	Samd4	protein_coding	sterile alpha motif domain containing 4 [Source:MGI Symbol;Acc:MGI:1921730]	chr14	46882854	47105815	+	1944.84	0.947353	5.29689e-11	2.08517e-09	0.909103	1.13435e-09	15.9472	19.1623	17.821	13.7558	29.6478	27.4114	28.5561	27.8535	1295.49	1549.59	1509.38	1180.61	2505.69	2336.59	2590.53	2590.87
ENSMUSG00000044548	Dact1	protein_coding	dishevelled-binding antagonist of beta-catenin 1 [Source:MGI Symbol;Acc:MGI:1891740]	chr12	71309884	71320107	+	1458.65	1.03282	5.82323e-11	2.28062e-09	0.989992	1.2442e-09	18.7949	19.3506	14.1114	14.6502	48.6171	51.3155	31.9505	22.7723	935.569	958.85	732.357	770.425	2517.73	2680.31	1776.04	1297.94
ENSMUSG00000020900	Myh10	protein_coding	myosin, heavy polypeptide 10, non-muscle [Source:MGI Symbol;Acc:MGI:1930780]	chr11	68691559	68816632	+	16533	0.610505	4.47691e-11	1.78539e-09	0.595209	1.37801e-09	129.275	120.955	108.696	123.719	177.658	164.911	162.015	167.375	13967.4	13009.1	12244.2	14122.4	19970.1	18696.5	19547.9	20706.1
ENSMUSG00000015143	Actn1	protein_coding	actinin, alpha 1 [Source:MGI Symbol;Acc:MGI:2137706]	chr12	80167547	80260371	-	12637.5	0.653639	4.67477e-11	1.85944e-09	0.632817	1.39058e-09	199.326	194.576	208.548	238.962	322.506	285.196	319.627	333.813	9009.1	8754.38	9827.38	11410.3	15164.9	13525.7	16132.4	17275.8
ENSMUSG00000021281	Tnfaip2	protein_coding	tumor necrosis factor, alpha-induced protein 2 [Source:MGI Symbol;Acc:MGI:104960]	chr12	111442469	111455018	+	1457.77	1.26141	4.89252e-11	1.93666e-09	1.20355	1.41821e-09	49.2001	32.1476	33.6596	28.3148	71.6736	77.979	70.5245	67.309	1251.64	814.107	892.764	760.985	1896.95	2081.57	2003.51	1960.64
ENSMUSG00000022100	Xpo7	protein_coding	exportin 7 [Source:MGI Symbol;Acc:MGI:1929705]	chr14	70654246	70766628	-	2516.68	0.501204	6.41651e-11	2.48746e-09	0.486353	1.41821e-09	28.968	28.606	26.9146	26.0648	37.3345	37.6528	35.334	34.2642	2159.44	2122.75	2091.82	2052.7	2895.45	2945.22	2941.39	2924.64
ENSMUSG00000115388	Eppk1	protein_coding	epiplakin 1 [Source:MGI Symbol;Acc:MGI:2386306]	chr15	76101481	76120195	-	472.847	-1.11374	3.10604e-11	1.26511e-09	-1.06541	1.64728e-09	2.54558	2.47679	3.45968	4.15692	1.53173	1.46454	1.62519	1.64348	485.431	470.165	687.848	837.457	303.882	293.051	346.087	358.853
ENSMUSG00000035673	Sbno2	protein_coding	strawberry notch 2 [Source:MGI Symbol;Acc:MGI:2448490]	chr10	80056992	80105571	-	2508.15	0.616837	8.12093e-11	3.10278e-09	0.594959	1.72732e-09	29.7521	32.0775	33.8998	34.037	44.8232	46.8373	46.5536	50.1093	1765.56	1894.89	2097.37	2133.85	2767.26	2916.46	3085	3404.81
ENSMUSG00000030096	Slc6a6	protein_coding	solute carrier family 6 (neurotransmitter transporter, taurine), member 6 [Source:MGI Symbol;Acc:MGI:98488]	chr6	91684053	91759066	+	4029.89	0.921005	6.18389e-11	2.40951e-09	0.879471	1.87391e-09	42.4827	31.4508	35.1045	33.7571	73.7074	65.7789	63.12	57.932	3195.71	2355.09	2753.17	2682.69	5768.33	5192.09	5302.26	4989.82
ENSMUSG00000037742	Eef1a1	protein_coding	eukaryotic translation elongation factor 1 alpha 1 [Source:MGI Symbol;Acc:MGI:1096881]	chr9	78478449	78489151	-	155692	0.358756	6.76066e-11	2.60763e-09	0.351436	1.91602e-09	6690.38	6496.62	6590.52	6457.27	8031.85	8135.57	7707.78	7817.88	135935	131398	139611	138605	169778	173449	174884	181879
ENSMUSG00000033306	Lpp	protein_coding	LIM domain containing preferred translocation partner in lipoma [Source:MGI Symbol;Acc:MGI:2441849]	chr16	24393507	24992578	+	11258.3	0.560513	6.74751e-11	2.60763e-09	0.543334	1.97103e-09	36.8433	37.1119	36.1836	36.6808	58.1399	51.4134	52.9122	46.8949	8790.75	8814.55	9001.06	9246.05	14431.9	12871.9	14098.1	12811.6
ENSMUSG00000022016	Akap11	protein_coding	A kinase (PRKA) anchor protein 11 [Source:MGI Symbol;Acc:MGI:2684060]	chr14	78492246	78536808	-	4632.48	0.433755	8.12565e-11	3.10278e-09	0.423018	2.02757e-09	36.6247	35.3298	35.6275	35.1428	46.0083	45.0664	44.7553	43.9687	3974.05	3816.11	4030.51	4028.52	5194.08	5130.76	5423.04	5462.79
ENSMUSG00000052504	Epha3	protein_coding	Eph receptor A3 [Source:MGI Symbol;Acc:MGI:99612]	chr16	63543534	63864175	-	5208.17	0.533185	7.43963e-11	2.86229e-09	0.517139	2.09226e-09	55.9377	55.525	56.9934	51.4196	72.8435	67.6207	75.2833	70.3236	4345.97	4294.27	4616.59	4220.46	5887.84	5512.66	6531.59	6255.96
ENSMUSG00000021696	Elovl7	protein_coding	ELOVL family member 7, elongation of long chain fatty acids (yeast) [Source:MGI Symbol;Acc:MGI:1921809]	chr13	108214404	108285683	+	145.916	1.85904	3.55167e-11	1.43514e-09	1.77503	2.2614e-09	1.43051	1.32839	1.19131	1.20957	4.00734	4.72092	3.94337	4.13519	70.9559	65.5909	61.6081	63.384	206.794	245.711	218.426	234.858
ENSMUSG00000020357	Flt4	protein_coding	FMS-like tyrosine kinase 4 [Source:MGI Symbol;Acc:MGI:95561]	chr11	49609263	49652739	+	130.96	-1.88923	3.78664e-11	1.52203e-09	-1.802	2.2917e-09	2.0645	2.16646	2.03515	2.2872	0.540912	0.509597	0.560775	0.52259	195.188	203.896	200.608	228.451	53.2044	50.5551	59.2059	56.5732
ENSMUSG00000022234	Cct5	protein_coding	chaperonin containing Tcp1, subunit 5 (epsilon) [Source:MGI Symbol;Acc:MGI:107185]	chr15	31590800	31601804	-	5392.83	0.425569	8.52044e-11	3.24542e-09	0.415149	2.53609e-09	198.011	193.293	187.381	189.605	247.165	250.763	240.005	230.024	4648.46	4517.05	4586.26	4702.38	6036.55	6177.06	6291.84	6183.07
ENSMUSG00000032356	Rasgrf1	protein_coding	RAS protein-specific guanine nucleotide-releasing factor 1 [Source:MGI Symbol;Acc:MGI:99694]	chr9	89909908	90026977	+	64.6458	-5.86683	3.59549e-11	1.44901e-09	-5.59606	2.55339e-09	2.3231	2.20019	1.23955	2.57548	0.072394	0.136118	0.044563	0.015706	136.334	128.533	75.8432	159.678	4.42	8.38201	2.92043	1.05541
ENSMUSG00000039316	Rftn1	protein_coding	raftlin lipid raft linker 1 [Source:MGI Symbol;Acc:MGI:1923688]	chr17	49992257	50190674	-	684.737	0.900066	5.65864e-11	2.22185e-09	0.864507	2.55687e-09	14.3747	13.1012	14.0863	14.9005	25.7393	27.4654	26.07	24.1573	462.61	419.708	472.638	506.603	861.78	927.475	936.906	890.176
ENSMUSG00000020848	Doc2b	protein_coding	double C2, beta [Source:MGI Symbol;Acc:MGI:1100497]	chr11	75768966	75796049	-	102.035	-2.26117	4.31957e-11	1.73168e-09	-2.15432	2.60778e-09	2.54704	2.19838	2.90924	2.47493	0.43094	0.541323	0.513654	0.528436	165.294	142.018	196.84	169.681	29.0951	36.8618	37.2245	39.2666
ENSMUSG00000045128	Rpl18a	protein_coding	ribosomal protein L18A [Source:MGI Symbol;Acc:MGI:1924058]	chr8	70894722	70897412	-	12867.4	0.391989	1.01738e-10	3.84641e-09	0.381755	2.99778e-09	1682.42	1606.67	1590.19	1527.46	1984.84	1999.98	1921.96	1874.76	11538.2	10969	11370	11066.7	14161.7	14392.4	14719.1	14722.1
ENSMUSG00000001288	Rarg	protein_coding	retinoic acid receptor, gamma [Source:MGI Symbol;Acc:MGI:97858]	chr15	102234938	102257517	-	3911.05	0.529085	1.24358e-10	4.65551e-09	0.513103	3.02549e-09	88.9984	90.9577	79.9304	85.6344	122.859	115.722	109.667	112.058	3263.1	3319.77	3055.45	3317.01	4686.4	4452.1	4490.18	4704.38
ENSMUSG00000021796	Bmpr1a	protein_coding	bone morphogenetic protein receptor, type 1A [Source:MGI Symbol;Acc:MGI:1338938]	chr14	34410734	34503341	-	5591.5	0.508816	1.0304e-10	3.88599e-09	0.494542	3.02549e-09	58.0865	60.4639	63.5581	60.8396	81.7339	87.3726	80.549	83.6763	4250.58	4404.42	4849.07	4703.37	6222.41	6708.85	6582.21	7011.11
ENSMUSG00000021185	Dglucy	protein_coding	D-glutamate cyclase [Source:MGI Symbol;Acc:MGI:2444813]	chr12	100779057	100896981	+	394.92	1.72432	6.07902e-11	2.3747e-09	1.64225	3.08766e-09	5.50416	5.79792	6.60968	4.24434	17.6888	14.2528	19.2695	13.8263	186.267	195.315	233.206	151.741	622.767	506.11	728.204	535.749
ENSMUSG00000027859	Ngf	protein_coding	nerve growth factor [Source:MGI Symbol;Acc:MGI:97321]	chr3	102469919	102521013	+	265.225	1.48563	4.42082e-11	1.76763e-09	1.41983	3.08766e-09	9.13089	9.2172	11.9635	13.344	31.8758	24.8733	34.6949	31.0534	108.574	109.102	148.316	167.63	394.33	310.348	460.701	422.799
ENSMUSG00000074971	Fibin	protein_coding	fin bud initiation factor homolog (zebrafish) [Source:MGI Symbol;Acc:MGI:1914856]	chr2	110360917	110363183	-	2089.93	-0.623338	1.49148e-10	5.52934e-09	-0.60164	3.14112e-09	79.3416	84.8741	74.891	69.8222	52.272	53.7177	46.1093	41.0969	2526.9	2690.81	2486.75	2349.26	1731.97	1795.17	1639.89	1498.68
ENSMUSG00000038274	Fau	protein_coding	Finkel-Biskis-Reilly murine sarcoma virus (FBR-MuSV) ubiquitously expressed (fox derived) [Source:MGI Symbol;Acc:MGI:102547]	chr19	6057844	6059524	+	5001.41	0.423632	1.41419e-10	5.28125e-09	0.413053	3.40649e-09	999.969	1027.7	967.597	980.759	1292.33	1258.41	1215.27	1210.36	4222.32	4319.69	4259.65	4374.99	5677.04	5575.55	5730.27	5851.79
ENSMUSG00000073125	Xlr3b	protein_coding	X-linked lymphocyte-regulated 3B [Source:MGI Symbol;Acc:MGI:109505]	chrX	73192207	73202930	+	74.7326	7.17839	6.24475e-11	2.42703e-09	6.84372	3.56826e-09	0	0.032076	0.062258	0	4.34388	5.28384	4.94592	3.8675	0	0.949203	1.92958	0	134.343	164.772	164.187	131.679
ENSMUSG00000026604	Ptpn14	protein_coding	protein tyrosine phosphatase, non-receptor type 14 [Source:MGI Symbol;Acc:MGI:102467]	chr1	189728268	189876695	+	5897.41	0.616321	1.61407e-10	5.95492e-09	0.594982	3.6272e-09	32.7632	29.0193	31.3565	29.5526	45.0003	42.6635	46.2203	40.4913	4905.19	4324.91	4894.54	4674.28	7009.19	6702.33	7727.53	6941.33
ENSMUSG00000041852	Tcf20	protein_coding	transcription factor 20 [Source:MGI Symbol;Acc:MGI:108399]	chr15	82808436	82987872	-	4729.03	0.446936	1.67309e-10	6.15778e-09	0.435222	3.75059e-09	47.3241	49.1865	50.1729	47.1667	60.883	61.8532	62.4645	60.6715	3842.89	3975.95	4247.75	4046.32	5143.46	5270.33	5664.31	5641.2
ENSMUSG00000030557	Mef2a	protein_coding	myocyte enhancer factor 2A [Source:MGI Symbol;Acc:MGI:99532]	chr7	67231163	67372858	-	2939.65	0.606938	2.1062e-10	7.66796e-09	0.586013	3.86044e-09	31.3895	30.1169	33.1343	34.6513	42.0079	41.7706	45.4811	50.2998	2247.59	2146.65	2473.57	2621.21	3129.28	3138.35	3636.65	4123.92
ENSMUSG00000053332	Gas5	processed_transcript	growth arrest specific 5 [Source:MGI Symbol;Acc:MGI:95659]	chr1	161034422	161038539	+	1226.7	0.694484	1.43324e-10	5.33373e-09	0.668555	3.8906e-09	154.916	146.311	141.427	126.49	237.103	233.861	204.915	197.456	994.432	935.334	946.368	858.179	1583.17	1575.75	1469.38	1450.96
ENSMUSG00000027805	Pfn2	protein_coding	profilin 2 [Source:MGI Symbol;Acc:MGI:97550]	chr3	57841895	57848079	-	554.189	-1.0376	8.76421e-11	3.32996e-09	-0.994411	3.96982e-09	28.9212	26.3837	25.5928	27.9865	12.6654	14.5853	12.5457	11.6898	766.376	695.956	707.065	783.473	349.164	405.548	371.243	354.686
ENSMUSG00000031700	Gpt2	protein_coding	glutamic pyruvate transaminase (alanine aminotransferase) 2 [Source:MGI Symbol;Acc:MGI:1915391]	chr8	85492576	85527560	+	3047.92	0.637115	2.21325e-10	8.02974e-09	0.614919	4.02705e-09	53.3122	48.7286	50.6672	47.838	85.0262	75.4021	74.2702	67.9548	2436.57	2216.95	2414.32	2309.81	4042.86	3616.06	3790.58	3556.18
ENSMUSG00000024014	Pim1	protein_coding	proviral integration site 1 [Source:MGI Symbol;Acc:MGI:97584]	chr17	29490753	29496112	+	1211.06	1.50266	1.43523e-10	5.33373e-09	1.4324	4.02878e-09	10.8702	13.9047	25.655	32.6457	14.3192	16.1238	59.4251	93.6528	361.464	460.266	889.435	1146.84	495.368	562.595	2206.66	3565.82
ENSMUSG00000033278	Ptprm	protein_coding	protein tyrosine phosphatase, receptor type, M [Source:MGI Symbol;Acc:MGI:102694]	chr17	66666947	67354457	-	2327.34	0.545757	2.27037e-10	8.19803e-09	0.528272	4.11098e-09	24.4381	26.5104	25.9417	25.982	34.791	35.1237	34.9692	35.3768	1764.33	1905.39	1952.26	1981.29	2612.61	2660.27	2818.7	2923.84
ENSMUSG00000022321	Cdh10	protein_coding	cadherin 10 [Source:MGI Symbol;Acc:MGI:107436]	chr15	18818947	19014236	+	179.057	2.0915	7.89251e-11	3.0289e-09	1.99246	4.31947e-09	1.46982	1.40382	1.62725	1.30104	6.84663	5.01588	6.93968	4.65691	67.0392	63.7375	77.3806	62.6909	324.881	240.056	353.462	243.206
ENSMUSG00000035726	Supt16	protein_coding	SPT16, facilitates chromatin remodeling subunit [Source:MGI Symbol;Acc:MGI:1890948]	chr14	52160414	52197416	-	5082.14	0.427745	1.96474e-10	7.17927e-09	0.418042	4.31947e-09	66.414	65.2178	61.085	60.3099	81.4519	80.7097	78.5457	73.0535	4503.92	4402.67	4318.97	4320.84	5746.65	5743.22	5948.28	5672.61
ENSMUSG00000040998	Npnt	protein_coding	nephronectin [Source:MGI Symbol;Acc:MGI:2148811]	chr3	132881745	132950291	-	617.748	1.04998	1.15804e-10	4.34591e-09	1.00475	5.03811e-09	6.13705	6.93017	6.05274	6.43914	11.9451	13.1613	11.122	12.8652	381.322	428.643	392.102	422.678	772.158	858.082	771.707	915.292
ENSMUSG00000030862	Cpxm2	protein_coding	carboxypeptidase X 2 (M14 family) [Source:MGI Symbol;Acc:MGI:1926006]	chr7	132032687	132154739	-	441.515	1.52121	9.97531e-11	3.78072e-09	1.45085	5.42432e-09	5.2645	7.04835	4.62306	4.47489	12.5275	16.6315	10.9752	13.2323	233.252	310.867	213.556	209.459	577.45	773.214	543.022	671.295
ENSMUSG00000003528	Slc25a1	protein_coding	solute carrier family 25 (mitochondrial carrier, citrate transporter), member 1 [Source:MGI Symbol;Acc:MGI:1345283]	chr16	17925223	17928219	-	1806.56	-0.606549	3.08132e-10	1.08693e-08	-0.585026	5.98307e-09	118.187	112.829	118.934	119.182	77.1208	83.8746	74.4452	70.7299	2101.55	1997.15	2204.91	2238.88	1426.68	1564.96	1478.25	1440.08
ENSMUSG00000004872	Pax3	protein_coding	paired box 3 [Source:MGI Symbol;Acc:MGI:97487]	chr1	78101267	78197134	-	80.6268	-2.9507	1.12622e-10	4.23691e-09	-2.80507	6.35611e-09	2.5249	2.95455	2.85	2.792	0.231541	0.35553	0.455034	0.213359	127.699	148.749	150.281	149.179	12.183	18.8677	25.6995	12.3556
ENSMUSG00000021959	Lats2	protein_coding	large tumor suppressor 2 [Source:MGI Symbol;Acc:MGI:1354386]	chr14	57689662	57758388	-	3830.49	0.928437	2.39494e-10	8.58767e-09	0.888109	6.47955e-09	30.4433	31.3364	38.5289	45.7316	45.1589	46.0948	64.5446	84.1381	2254.02	2309.58	2974.18	3577.1	3478.81	3580.71	5336.59	7132.95
ENSMUSG00000021112	Mpp5	protein_coding	membrane protein, palmitoylated 5 (MAGUK p55 subfamily member 5) [Source:MGI Symbol;Acc:MGI:1927339]	chr12	78748907	78840714	+	1133.41	0.727236	2.34981e-10	8.46486e-09	0.699191	6.73779e-09	13.8195	13.8851	15.6156	14.7721	16.2935	18.3179	23.9967	22.6959	843.896	844.041	994.187	952.99	1035.13	1173.74	1636.38	1586.91
ENSMUSG00000022708	Zbtb20	protein_coding	zinc finger and BTB domain containing 20 [Source:MGI Symbol;Acc:MGI:1929213]	chr16	42875881	43642602	+	1252.96	-1.17721	2.43268e-10	8.6815e-09	-1.11807	6.95889e-09	3.64133	5.25609	5.04184	5.33573	1.6548	1.91973	2.30724	1.9588	1288.72	1851.74	1860.38	1994.99	609.294	712.913	911.861	793.776
ENSMUSG00000034731	Dgkh	protein_coding	diacylglycerol kinase, eta [Source:MGI Symbol;Acc:MGI:2444188]	chr14	78558750	78732776	-	719.937	0.992997	1.7414e-10	6.39378e-09	0.950934	7.3663e-09	2.09118	2.18824	2.17608	2.59952	4.02039	3.42114	4.53134	4.29118	445.561	464.067	483.343	585.108	891.219	764.949	1078.45	1046.8
ENSMUSG00000025089	Gfra1	protein_coding	glial cell line derived neurotrophic factor family receptor alpha 1 [Source:MGI Symbol;Acc:MGI:1100842]	chr19	58235604	58455909	-	1732.7	-0.824789	2.84242e-10	1.00731e-08	-0.790421	7.44295e-09	44.301	38.434	31.7024	33.6522	18.813	18.0944	18.9192	15.3675	2688.08	2321.47	2005.56	2157.2	1187.6	1152.05	1281.95	1067.68
ENSMUSG00000117975	Itprip	protein_coding	inositol 1,4,5-triphosphate receptor interacting protein [Source:MGI Symbol;Acc:MGI:3042776]	chr19	47894602	47919299	-	3149.82	0.494063	4.42699e-10	1.53328e-08	0.479446	7.78964e-09	21.3784	21.4948	70.4969	71.628	30.1563	29.6363	90.6167	95.1221	1159.69	1160.7	3987.04	4104.86	1701.87	1686.9	5489.25	5908.25
ENSMUSG00000038264	Sema7a	protein_coding	sema domain, immunoglobulin domain (Ig), and GPI membrane anchor, (semaphorin) 7A [Source:MGI Symbol;Acc:MGI:1306826]	chr9	57940112	57962865	+	93.953	-2.67022	1.51224e-10	5.59273e-09	-2.5284	8.21499e-09	2.38952	4.11688	4.85399	3.87771	0.678269	0.547717	0.618046	0.653495	97.8021	167.736	207.134	167.673	28.8817	23.523	28.2486	30.626
ENSMUSG00000021111	Papola	protein_coding	poly (A) polymerase alpha [Source:MGI Symbol;Acc:MGI:109301]	chr12	105784694	105838944	+	6004.99	0.421012	3.2259e-10	1.1301e-08	0.410576	8.30739e-09	112.028	114.29	104.434	107.593	133.991	132.688	136.227	127.335	5251.05	5332.7	5103.6	5327.87	6534.02	6526.06	7130.53	6834.06
ENSMUSG00000003038	Hmgn2	protein_coding	high mobility group nucleosomal binding domain 2 [Source:MGI Symbol;Acc:MGI:96136]	chr4	133964738	133968650	-	4926.64	-0.449703	3.14728e-10	1.10764e-08	-0.436822	8.35587e-09	494.618	518.649	499.978	498.34	359.346	366.505	352.412	326.256	5439.45	5677.34	5732.34	5788.86	4110.88	4228.96	4327.73	4107.55
ENSMUSG00000048154	Kmt2d	protein_coding	lysine (K)-specific methyltransferase 2D [Source:MGI Symbol;Acc:MGI:2682319]	chr15	98831669	98871204	-	7672.51	0.405423	3.17208e-10	1.1138e-08	0.395081	8.40209e-09	38.6383	38.4209	42.6552	40.0359	50.4674	49.2347	50.6825	50.9376	6196.43	6133.53	7131.98	6783.01	8420.12	8285.04	9076.53	9353.48
ENSMUSG00000064267	Hvcn1	protein_coding	hydrogen voltage-gated channel 1 [Source:MGI Symbol;Acc:MGI:1921346]	chr5	122206804	122242297	+	959.627	-0.754946	3.37599e-10	1.17997e-08	-0.724448	9.07993e-09	31.4277	31.375	29.5814	27.4183	16.4038	16.9319	14.973	16.3641	1251.7	1243.79	1228.22	1153.69	679.628	707.735	666.073	746.186
ENSMUSG00000021556	Golm1	protein_coding	golgi membrane protein 1 [Source:MGI Symbol;Acc:MGI:1917329]	chr13	59634626	59675811	-	2758.34	-0.503899	5.44332e-10	1.85998e-08	-0.487888	9.44461e-09	59.4587	63.3456	56.2882	58.1176	39.0652	38.5358	38.3166	36.5857	3212.99	3407.45	3171.21	3317.99	2196.18	2185.03	2312.17	2263.69
ENSMUSG00000005360	Slc1a3	protein_coding	solute carrier family 1 (glial high affinity glutamate transporter), member 3 [Source:MGI Symbol;Acc:MGI:99917]	chr15	8634124	8710764	-	585.167	-1.2781	2.25204e-10	8.15112e-09	-1.21744	9.53606e-09	14.6384	19.3781	14.5075	12.5101	5.47211	6.23088	5.73031	4.62767	794.992	1047.61	821.435	717.757	309.176	355.072	347.524	287.767
ENSMUSG00000027605	Acss2	protein_coding	acyl-CoA synthetase short-chain family member 2 [Source:MGI Symbol;Acc:MGI:1890410]	chr2	155517948	155585724	+	639.983	-0.974814	2.41475e-10	8.63766e-09	-0.931836	9.97872e-09	21.47	20.4399	20.4795	20.1943	10.2974	9.29933	8.7692	10.4377	867.466	822.089	862.69	861.986	432.845	394.251	395.658	482.876
ENSMUSG00000032932	Hspa13	protein_coding	heat shock protein 70 family, member 13 [Source:MGI Symbol;Acc:MGI:1309463]	chr16	75745431	75767104	-	2058.25	-0.528542	5.8037e-10	1.97429e-08	-0.510601	1.03755e-08	42.9536	41.2461	40.8256	40.1011	26.7713	27.7796	26.3174	25.755	2483.23	2373.66	2460.73	2449.19	1610.16	1685.17	1699.02	1704.86
ENSMUSG00000035597	Prpf39	protein_coding	pre-mRNA processing factor 39 [Source:MGI Symbol;Acc:MGI:104602]	chr12	65036333	65063386	+	1959.18	0.709258	6.07412e-10	2.06169e-08	0.68106	1.13371e-08	36.8013	38.6826	29.4529	31.5859	49.0472	54.5442	44.0897	48.5352	1636.56	1712.39	1365.56	1483.92	2269.16	2545.17	2189.34	2471.36
ENSMUSG00000040147	Maob	protein_coding	monoamine oxidase B [Source:MGI Symbol;Acc:MGI:96916]	chrX	16709282	16817366	-	78.1101	-2.68359	2.10851e-10	7.66796e-09	-2.54578	1.1436e-08	4.25786	3.35763	3.81177	3.85685	0.637485	0.849392	0.660094	0.446691	144.194	113.19	134.585	137.987	22.4599	30.183	24.9631	17.321
ENSMUSG00000068923	Syt11	protein_coding	synaptotagmin XI [Source:MGI Symbol;Acc:MGI:1859547]	chr3	88744700	88775164	-	823.003	-0.96338	4.52188e-10	1.56261e-08	-0.91969	1.21835e-08	20.0536	22.9581	17.544	18.4091	9.4727	10.6232	9.44779	7.69603	1090.87	1243.32	995.033	1058.35	536.31	606.484	574.169	479.488
ENSMUSG00000024371	C2	protein_coding	complement component 2 (within H-2S) [Source:MGI Symbol;Acc:MGI:88226]	chr17	34862604	34898265	-	157.247	-1.73489	1.96111e-10	7.17927e-09	-1.64931	1.25599e-08	6.23161	6.22816	7.22571	9.29127	3.5624	3.25142	2.33265	2.27104	186.173	184.891	225.266	293.526	110.509	102.098	77.9163	77.6003
ENSMUSG00000040651	Tasor	protein_coding	transcription activation suppressor [Source:MGI Symbol;Acc:MGI:1921694]	chr14	27428834	27483555	+	1250.13	0.693953	5.29873e-10	1.82281e-08	0.667455	1.34008e-08	8.8324	8.15469	8.63489	8.27107	12.4797	11.9098	12.2452	13.1275	993.917	913.478	1012.95	983.292	1461.02	1406.12	1538.77	1691.48
ENSMUSG00000022312	Eif3h	protein_coding	eukaryotic translation initiation factor 3, subunit H [Source:MGI Symbol;Acc:MGI:1915385]	chr15	51786558	51865523	-	6215.63	0.413673	5.44278e-10	1.85998e-08	0.402313	1.36022e-08	362.07	359.951	376.591	356.738	501.119	476.251	455.267	451.266	5091.55	5038.71	5521.3	5299.76	7331.5	7027.56	7148.91	7265.72
ENSMUSG00000031465	Angpt2	protein_coding	angiopoietin 2 [Source:MGI Symbol;Acc:MGI:1202890]	chr8	18690263	18741562	-	172.8	-2.26635	2.64569e-10	9.39775e-09	-2.14995	1.36037e-08	4.98686	6.54446	7.17859	7.43094	1.24879	2.16629	1.12067	1.69538	205.166	268.023	307.916	322.977	53.4503	93.5179	51.4865	79.8651
ENSMUSG00000028184	Adgrl2	protein_coding	adhesion G protein-coupled receptor L2 [Source:MGI Symbol;Acc:MGI:2139714]	chr3	148815583	148990555	-	7471.67	0.703138	5.21652e-10	1.79858e-08	0.675684	1.38407e-08	102.867	110.245	96.5383	98.9143	144.327	170.086	138.195	156.927	5691.2	6071.64	5568.54	5781.43	8307.28	9874.06	8538.02	9941.14
ENSMUSG00000025867	Cplx2	protein_coding	complexin 2 [Source:MGI Symbol;Acc:MGI:104726]	chr13	54371349	54383917	+	952.231	0.849737	5.74362e-10	1.95822e-08	0.81309	1.49945e-08	9.198	8.98665	8.93425	8.50363	15.2329	17.0429	13.6277	15.5187	679.224	660.598	687.848	663.397	1170.27	1320.57	1123.78	1312.16
ENSMUSG00000112441	Gm48898	lincRNA	predicted gene, 48898 [Source:MGI Symbol;Acc:MGI:6098663]	chr12	8291024	8293694	-	155.114	2.19994	2.39515e-10	8.58767e-09	2.07753	1.51323e-08	1.19291	2.14893	1.15249	1.05724	7.05218	8.40924	4.76101	4.66027	45.5982	81.7678	45.9294	42.6939	280.445	337.285	203.225	203.968
ENSMUSG00000038233	Gask1a	protein_coding	golgi associated kinase 1A [Source:MGI Symbol;Acc:MGI:3041196]	chr9	121950988	121980209	+	56.129	-4.13749	2.87137e-10	1.01521e-08	-3.92198	1.52585e-08	2.6654	2.81901	2.60872	1.96535	0.133831	0.296877	0.112372	0.131287	108.944	114.583	111.057	84.7801	5.68518	12.7198	5.12391	6.13815
ENSMUSG00000033295	Ptprf	protein_coding	protein tyrosine phosphatase, receptor type, F [Source:MGI Symbol;Acc:MGI:102695]	chr4	118208213	118291405	-	4900.73	0.510241	7.47216e-10	2.49737e-08	0.493675	1.52857e-08	35.7855	39.5454	37.0772	34.8622	51.9845	52.0504	46.7568	48.2991	3824.43	4207.01	4131.24	3936.07	5779.84	5836.9	5580.09	5910.29
ENSMUSG00000024427	Spry4	protein_coding	sprouty RTK signaling antagonist 4 [Source:MGI Symbol;Acc:MGI:1345144]	chr18	38586247	38601415	-	1816.59	1.65156	8.641e-10	2.8506e-08	1.5683	1.58461e-08	6.6524	4.78742	16.1652	23.2847	12.5625	7.7927	47.2541	67.6596	473.082	338.906	1198.54	1749.35	929.428	581.494	3752.63	5509.33
ENSMUSG00000040289	Hey1	protein_coding	hairy/enhancer-of-split related with YRPW motif 1 [Source:MGI Symbol;Acc:MGI:1341800]	chr3	8663359	8667256	-	133.345	-2.75645	2.53072e-10	9.01029e-09	-2.61334	1.58461e-08	9.84893	7.37247	7.59236	4.37919	1.26793	0.8703	1.02054	0.629568	310.633	231.468	249.66	145.915	41.6042	28.8023	35.9439	22.7359
ENSMUSG00000058665	En1	protein_coding	engrailed 1 [Source:MGI Symbol;Acc:MGI:95389]	chr1	120602418	120607992	+	1600.62	0.955685	8.74179e-10	2.87763e-08	0.907529	1.59848e-08	28.1319	25.9514	26.8918	34.1696	46.7981	48.0565	50.0665	59.8255	1054.46	968.303	1050.91	1353.07	1824.91	1890.09	2095.64	2567.6
ENSMUSG00000025255	Zfhx4	protein_coding	zinc finger homeodomain 4 [Source:MGI Symbol;Acc:MGI:2137668]	chr3	5218526	5415857	+	8035.65	-0.589154	6.48413e-10	2.19253e-08	-0.567697	1.63566e-08	62.5882	64.1338	62.0919	65.4341	32.0141	35.881	37.5587	41.0889	9574.28	9766.09	9902.92	10574.7	5094.93	5759.41	6415.97	7196.96
ENSMUSG00000046434	Hnrnpa1	protein_coding	heterogeneous nuclear ribonucleoprotein A1 [Source:MGI Symbol;Acc:MGI:104820]	chr15	103240432	103246692	+	14872.2	0.417831	8.08526e-10	2.68802e-08	0.409036	1.63566e-08	521.545	558.355	486.45	504.783	646.333	658.213	611.703	617.348	12739.5	13576.1	12388.6	13025.9	16425	16870.6	16685.4	17266.8
ENSMUSG00000021144	Mta1	protein_coding	metastasis associated 1 [Source:MGI Symbol;Acc:MGI:2150037]	chr12	113098278	113137206	+	3114.59	0.496275	9.88759e-10	3.20644e-08	0.480112	1.63587e-08	67.2933	71.8608	64.6495	60.0721	92.5306	89.3572	82.365	80.8883	2602.34	2766.32	2606.58	2454.22	3722.72	3625.94	3556.91	3581.69
ENSMUSG00000042680	Garem1	protein_coding	GRB2 associated regulator of MAPK1 subtype 1 [Source:MGI Symbol;Acc:MGI:2685790]	chr18	21127201	21300138	-	1205.93	0.763934	6.60204e-10	2.22604e-08	0.732128	1.63684e-08	12.272	12.3806	12.3842	10.6478	19.9139	19.3343	19.4918	16.8129	905.289	909.145	952.476	829.815	1528.31	1496.59	1605.69	1420.13
ENSMUSG00000033960	Jcad	protein_coding	junctional cadherin 5 associated [Source:MGI Symbol;Acc:MGI:2685174]	chr18	4634878	4682869	+	3485.63	0.495689	9.22537e-10	3.00444e-08	0.479183	1.72464e-08	29.0319	27.6377	28.1833	26.5584	35.8288	37.0138	35.345	36.2696	2986.22	2829.87	3022.39	2886	3834.07	3994.92	4059.86	4271.68
ENSMUSG00000061104	Sap18b	protein_coding	Sin3-associated polypeptide 18B [Source:MGI Symbol;Acc:MGI:3704317]	chr8	95825346	95826134	+	1781.28	0.82679	7.4362e-10	2.4908e-08	0.7925	1.81452e-08	143.009	145.572	152.458	185.122	187.94	195.329	259.707	296.078	1218.8	1235.12	1354.92	1667.25	1666.5	1746.33	2471.91	2889.37
ENSMUSG00000039103	Nexn	protein_coding	nexilin [Source:MGI Symbol;Acc:MGI:1916060]	chr3	152236982	152266350	-	1767.57	0.702552	8.09539e-10	2.68802e-08	0.674361	1.85214e-08	70.1456	75.655	113.394	119.493	104.929	88.8311	174.611	177.042	1002.05	1075.23	1688.47	1802.57	1559.39	1331.5	2785.44	2895.9
ENSMUSG00000031297	Slc7a3	protein_coding	solute carrier family 7 (cationic amino acid transporter, y+ system), member 3 [Source:MGI Symbol;Acc:MGI:1100521]	chrX	101079210	101086020	-	850.583	0.90444	7.2253e-10	2.42548e-08	0.863459	1.90856e-08	16.6572	14.882	18.464	19.0499	34.0675	28.469	34.5384	30.6772	540.113	480.356	624.2	652.566	1149.23	968.623	1250.61	1138.96
ENSMUSG00000052430	Bmpr1b	protein_coding	bone morphogenetic protein receptor, type 1B [Source:MGI Symbol;Acc:MGI:107191]	chr3	141837136	142169425	-	429.98	-1.1476	4.31294e-10	1.49718e-08	-1.09266	1.91166e-08	6.91988	8.45076	7.63907	8.38632	2.97268	2.82549	3.60808	3.11264	519.643	631.716	598.083	665.315	232.241	222.638	302.567	267.637
ENSMUSG00000074782	4833422C13Rik	antisense	RIKEN cDNA 4833422C13 gene [Source:MGI Symbol;Acc:MGI:3603826]	chr13	91701665	91741872	-	84.882	-2.51857	3.76374e-10	1.3125e-08	-2.38623	1.93471e-08	5.70912	4.71341	4.63079	4.62074	1.24471	0.817117	0.816486	0.679834	161.849	133.014	136.871	138.389	36.7108	24.3066	25.8481	22.0676
ENSMUSG00000029050	Ski	protein_coding	ski sarcoma viral oncogene homolog (avian) [Source:MGI Symbol;Acc:MGI:98310]	chr4	155154075	155222592	-	9034.44	0.390217	9.16799e-10	2.99214e-08	0.380935	1.93954e-08	95.3328	97.3411	87.5212	90.8461	120.378	123.545	109.614	107.393	7832.48	7961.09	7496.95	7885.2	10289.3	10650.8	10056.8	10102.9
ENSMUSG00000044167	Foxo1	protein_coding	forkhead box O1 [Source:MGI Symbol;Acc:MGI:1890077]	chr3	52268336	52353221	+	741.063	0.90117	5.35155e-10	1.83684e-08	0.862568	2.04916e-08	3.95512	4.1744	3.90895	3.18302	7.03603	7.50481	6.24028	6.04596	525.33	551.933	541.311	446.644	972.262	1045.95	925.581	919.493
ENSMUSG00000021877	Arf4	protein_coding	ADP-ribosylation factor 4 [Source:MGI Symbol;Acc:MGI:99433]	chr14	26638074	26665084	+	7409.45	0.547576	1.03263e-09	3.34162e-08	0.529206	2.17097e-08	261.953	296.894	300.478	312.911	420.989	394.59	406.807	425.189	5185.31	5850.22	6201.24	6543.67	8669.72	8195.9	8992.45	9637.04
ENSMUSG00000029108	Pcdh7	protein_coding	protocadherin 7 [Source:MGI Symbol;Acc:MGI:1860487]	chr5	57717967	58133230	+	3502.37	0.548975	1.1843e-09	3.80596e-08	0.530276	2.17097e-08	30.5485	28.9528	31.9852	30.8517	44.1423	42.4929	40.7197	44.5565	2740.65	2585.66	2991.77	2924.09	4120.05	4000.18	4079.5	4577.05
ENSMUSG00000031673	Cdh11	protein_coding	cadherin 11 [Source:MGI Symbol;Acc:MGI:99217]	chr8	102632095	102785642	-	25741.4	0.495141	8.88594e-10	2.91253e-08	0.479426	2.17613e-08	394.912	352.106	353.771	329.632	478.527	449.171	452.787	441.101	23624.9	20968.3	22064.9	20833.1	29782.3	28195.1	30247.8	30214.8
ENSMUSG00000031026	Trim66	protein_coding	tripartite motif-containing 66 [Source:MGI Symbol;Acc:MGI:2152406]	chr7	109449006	109508134	-	1238.8	0.866656	9.61441e-10	3.12448e-08	0.827299	2.32218e-08	7.76406	7.42973	7.58373	5.81229	12.8274	11.8634	11.4075	11.2213	954.798	909.527	972.344	755.126	1641.14	1530.84	1566.58	1580.07
ENSMUSG00000022012	Enox1	protein_coding	ecto-NOX disulfide-thiol exchanger 1 [Source:MGI Symbol;Acc:MGI:2444896]	chr14	77156763	77721760	+	224.934	1.60047	4.15219e-10	1.44466e-08	1.52017	2.49412e-08	2.73845	2.51032	3.15924	2.26369	6.36532	7.5183	7.21638	7.96845	115.631	105.515	139.08	100.98	279.622	333.11	340.272	385.259
ENSMUSG00000024665	Fads2	protein_coding	fatty acid desaturase 2 [Source:MGI Symbol;Acc:MGI:1930079]	chr19	10062765	10101746	-	8343.04	-0.451125	1.19444e-09	3.82472e-08	-0.437161	2.49412e-08	284.398	275.684	258.488	245.084	185.248	169.463	176.369	165.529	10292.4	9931.62	9753.15	9370.3	6974.72	6435.24	7127.71	6859.23
ENSMUSG00000008035	Mid1ip1	protein_coding	Mid1 interacting protein 1 (gastrulation specific G12-like (zebrafish)) [Source:MGI Symbol;Acc:MGI:1915291]	chrX	10715013	10719690	+	2089.34	0.650852	1.46286e-09	4.63563e-08	0.626149	2.56633e-08	84.2057	76.4393	99.781	90.6988	101.33	99.1474	132.472	144.862	1593.24	1439.71	1968.35	1812.97	1994.63	1968.44	2799	3138.38
ENSMUSG00000074093	Svip	protein_coding	small VCP/p97-interacting protein [Source:MGI Symbol;Acc:MGI:1922994]	chr7	51997171	52006018	-	337.217	1.47668	7.00668e-10	2.35727e-08	1.40131	2.73285e-08	5.64114	4.2985	4.54083	4.00408	12.4688	13.1389	12.8982	9.2347	215.494	163.458	180.85	161.592	495.536	526.658	550.22	403.926
ENSMUSG00000070047	Fat1	protein_coding	FAT atypical cadherin 1 [Source:MGI Symbol;Acc:MGI:109168]	chr8	44935447	45052257	+	31818.3	0.472802	1.14869e-09	3.70933e-08	0.45965	2.86619e-08	121.018	127.232	116.979	124.407	157.02	159.135	149.718	161.107	26038.2	27250.7	26241.1	28278.3	35147.8	35927.3	35972.7	39690.5
ENSMUSG00000036334	Igsf10	protein_coding	immunoglobulin superfamily, member 10 [Source:MGI Symbol;Acc:MGI:1923481]	chr3	59316735	59344394	-	12245.8	0.373179	1.16376e-09	3.75005e-08	0.364971	2.89761e-08	93.5218	93.2689	95.8854	95.468	120.063	125.035	118.423	111.67	10141.6	10068.2	10840.8	10937.1	13545.2	14227.4	14340.7	13865.7
ENSMUSG00000004151	Etv1	protein_coding	ets variant 1 [Source:MGI Symbol;Acc:MGI:99254]	chr12	38779380	38870484	+	299.402	2.19028	6.4883e-10	2.19253e-08	2.07337	2.98269e-08	2.62634	1.8049	2.67446	1.17838	9.98484	8.21598	8.13589	7.91026	137.929	94.3575	146.439	65.3792	545.543	452.755	477.142	475.671
ENSMUSG00000023169	Slc38a1	protein_coding	solute carrier family 38, member 1 [Source:MGI Symbol;Acc:MGI:2145895]	chr15	96571418	96642913	-	5095.74	0.464543	1.29351e-09	4.11606e-08	0.450464	3.00712e-08	47.1916	43.0539	48.3293	47.5687	66.5541	64.7584	62.3532	60.4723	4121.64	3743.26	4400.79	4389.1	6047.45	5934.73	6081.38	6047.55
ENSMUSG00000041911	Dlx1	protein_coding	distal-less homeobox 1 [Source:MGI Symbol;Acc:MGI:94901]	chr2	71528113	71533981	+	279.592	1.57912	7.81026e-10	2.60467e-08	1.49646	3.01414e-08	6.43527	5.4962	5.38783	7.23203	12.3478	13.0197	15.0672	19.9454	157.596	133.986	137.564	187.106	314.594	334.562	412.049	559.282
ENSMUSG00000047910	Pcdhb16	protein_coding	protocadherin beta 16 [Source:MGI Symbol;Acc:MGI:2136752]	chr18	37477814	37483038	+	671.885	-0.872061	8.25674e-10	2.73565e-08	-0.832369	3.0684e-08	11.3345	11.6081	10.2334	10.7049	5.25678	5.82484	5.05635	5.55557	890.116	906.977	837.665	887.814	429.153	480.125	443.675	499.559
ENSMUSG00000025932	Eya1	protein_coding	EYA transcriptional coactivator and phosphatase 1 [Source:MGI Symbol;Acc:MGI:109344]	chr1	14168954	14310235	-	2287.97	0.640697	1.9711e-09	6.1694e-08	0.615091	3.38378e-08	41.2675	39.787	38.9952	37.2218	46.8267	52.1018	52.5549	57.6625	1942.02	1863.82	1913.24	1850.51	2292.56	2572.75	2761.82	3107.05
ENSMUSG00000021365	Nedd9	protein_coding	neural precursor cell expressed, developmentally down-regulated gene 9 [Source:MGI Symbol;Acc:MGI:97302]	chr13	41309581	41487362	-	4949.54	0.657056	1.40748e-09	4.46939e-08	0.635496	3.46036e-08	51.2466	55.3817	61.4263	61.6314	87.8659	82.1956	82.4353	97.5039	3289.37	3538.62	4110.71	4179.26	5867.48	5536	5908.8	7166.06
ENSMUSG00000026944	Abca2	protein_coding	ATP-binding cassette, sub-family A (ABC1), member 2 [Source:MGI Symbol;Acc:MGI:99606]	chr2	25428703	25448540	+	1769.47	-0.980612	2.41052e-09	7.43805e-08	-0.933782	4.09443e-08	30.61	33.2056	23.0341	26.0281	14.7321	14.6545	9.71458	13.356	2518.91	2720.07	1976.22	2262.77	1261.24	1265.38	892.713	1258.45
ENSMUSG00000050447	Lypd6	protein_coding	LY6/PLAUR domain containing 6 [Source:MGI Symbol;Acc:MGI:2443848]	chr2	50066429	50193569	+	157.915	-2.52382	8.81246e-10	2.89466e-08	-2.38437	4.17001e-08	4.61733	6.61758	5.20051	6.48968	2.25494	1.04447	0.808967	1.07718	200.719	286.362	235.698	298.036	101.98	47.6423	39.2704	53.6161
ENSMUSG00000078249	Hmga1b	protein_coding	high mobility group AT-hook 1B [Source:MGI Symbol;Acc:MGI:96161]	chr11	120762794	120764419	+	2778.65	0.770419	2.35834e-09	7.32141e-08	0.736125	4.17001e-08	90.5522	99.2278	91.6843	103.495	140.82	143.481	139.887	168.951	1933.18	2108.75	2041.67	2335.03	3128.53	3215.27	3336.12	4130.63
ENSMUSG00000041688	Amot	protein_coding	angiomotin [Source:MGI Symbol;Acc:MGI:108440]	chrX	145446425	145505181	-	2915	0.820123	2.4651e-09	7.59112e-08	0.782717	4.20769e-08	25.9119	29.4011	22.8349	28.0794	40.6649	46.2689	40.1376	43.2831	2056.11	2322.36	1889.12	2353.88	3356.98	3852.43	3556.61	3932.56
ENSMUSG00000000037	Scml2	protein_coding	Scm polycomb group protein like 2 [Source:MGI Symbol;Acc:MGI:1340042]	chrX	161082525	161258213	+	172.213	-1.45741	8.46924e-10	2.79998e-08	-1.38184	4.38558e-08	5.24709	5.28219	5.57791	5.20038	2.29937	2.59398	1.81489	1.82668	232.838	233.33	258.061	243.793	106.152	120.782	89.9341	92.813
ENSMUSG00000069793	Slfn9	protein_coding	schlafen 9 [Source:MGI Symbol;Acc:MGI:2445121]	chr11	82978390	82991830	-	2612.1	0.572246	2.51606e-09	7.73246e-08	0.550671	4.42125e-08	24.123	26.1707	23.845	22.6346	33.7593	37.2374	32.1507	31.9966	2052.14	2216.2	2114.83	2034.14	2987	3323.22	3053.29	3115.98
ENSMUSG00000035105	Egln3	protein_coding	egl-9 family hypoxia-inducible factor 3 [Source:MGI Symbol;Acc:MGI:1932288]	chr12	54178981	54203860	-	234.597	1.3355	9.15126e-10	2.99214e-08	1.26846	4.71916e-08	3.04329	3.63275	3.80086	3.8366	7.30287	6.45729	8.70587	9.1802	115.896	137.714	150.911	154.355	289.335	258.032	370.233	400.301
ENSMUSG00000001661	Hoxc6	protein_coding	homeobox C6 [Source:MGI Symbol;Acc:MGI:96197]	chr15	102998257	103011881	+	2707.85	0.618953	3.04457e-09	9.30056e-08	0.594192	5.11906e-08	133.603	136.918	125.592	120.533	193.307	207.18	190.936	160.172	2154.57	2197.97	2111.64	2053.52	3243.19	3505.82	3438.49	2957.6
ENSMUSG00000021733	Slc4a7	protein_coding	solute carrier family 4, sodium bicarbonate cotransporter, member 7 [Source:MGI Symbol;Acc:MGI:2443878]	chr14	14702279	14799940	+	1622.84	0.915402	2.38371e-09	7.38514e-08	0.877379	5.11906e-08	11.1901	12.5053	12.3112	15.2247	21.7086	19.0902	22.2865	25.9211	970.185	1079.28	1112.85	1394.5	1958.11	1736.73	2157.76	2573.28
ENSMUSG00000019880	Rspo3	protein_coding	R-spondin 3 [Source:MGI Symbol;Acc:MGI:1920030]	chr10	29452416	29535867	-	477.239	0.982595	1.25617e-09	4.01397e-08	0.936675	5.23628e-08	7.10123	8.23438	6.72568	6.94545	12.8657	13.6962	13.144	11.9399	316.161	364.943	312.194	326.681	595.922	639.843	653.494	608.675
ENSMUSG00000022221	Ripk3	protein_coding	receptor-interacting serine-threonine kinase 3 [Source:MGI Symbol;Acc:MGI:2154952]	chr14	55784995	55788865	-	1155.04	1.035	2.3444e-09	7.29293e-08	0.982275	5.65648e-08	39.4001	34.9697	31.8415	37.2669	81.6607	60.1463	68.2963	63.0996	821.152	725.499	691.884	820.537	1770.61	1315.33	1589.5	1505.79
ENSMUSG00000060240	Cend1	protein_coding	cell cycle exit and neuronal differentiation 1 [Source:MGI Symbol;Acc:MGI:1929898]	chr7	141426446	141429491	-	76.0415	-3.12759	1.18609e-09	3.80596e-08	-2.95098	5.72293e-08	7.6853	5.90405	5.50848	4.57971	1.03773	0.422741	0.561623	0.509002	173.949	133.024	129.989	109.508	24.4359	10.04	14.1953	13.1914
ENSMUSG00000037411	Serpine1	protein_coding	serine (or cysteine) peptidase inhibitor, clade E, member 1 [Source:MGI Symbol;Acc:MGI:97608]	chr5	137061504	137072268	-	8263.3	1.23811	2.53463e-09	7.77387e-08	1.17339	5.87785e-08	15.4151	12.8392	181.121	254.864	27.1319	21.5035	389.053	564.309	629.94	522.288	7716.78	11003	1153.5	922.063	17754.2	26404.7
ENSMUSG00000046449	Nexmif	protein_coding	neurite extension and migration factor [Source:MGI Symbol;Acc:MGI:2148050]	chrX	104077434	104201185	-	52.4791	-3.22273	1.28596e-09	4.10057e-08	-3.04008	6.06095e-08	0.873623	0.737693	0.884094	0.887673	0.100562	0.171483	0.098855	0.074952	92.8957	78.0846	98.013	99.7177	11.1247	19.1335	11.7384	9.12553
ENSMUSG00000031762	Mt2	protein_coding	metallothionein 2 [Source:MGI Symbol;Acc:MGI:97172]	chr8	94172664	94173568	+	724.002	-1.04487	1.69268e-09	5.34173e-08	-0.992555	6.15603e-08	375.747	388.115	408.761	497.344	123.632	139.733	185.361	222.187	888.179	913.24	1007.37	1241.97	304.032	346.579	489.283	601.36
ENSMUSG00000075590	Nrbp2	protein_coding	nuclear receptor binding protein 2 [Source:MGI Symbol;Acc:MGI:2385017]	chr15	76085518	76091627	-	1340.31	0.944103	3.90009e-09	1.17727e-07	0.89747	6.42299e-08	44.1079	47.5649	39.7851	52.0423	95.8972	106.921	77.4293	86.4358	808.026	867.39	759.877	1007.2	1827.67	2055.28	1583.99	1813.06
ENSMUSG00000045671	Spred2	protein_coding	sprouty-related EVH1 domain containing 2 [Source:MGI Symbol;Acc:MGI:2150019]	chr11	19924375	20024026	+	1884.11	0.55676	4.04199e-09	1.21054e-07	0.535601	6.64097e-08	27.3904	27.9763	24.9489	24.9071	34.7808	37.9816	34.8848	33.1931	1584.44	1610.98	1504.68	1522.13	2093.15	2305.43	2253.48	2198.56
ENSMUSG00000035722	Abca7	protein_coding	ATP-binding cassette, sub-family A (ABC1), member 7 [Source:MGI Symbol;Acc:MGI:1351646]	chr10	79996494	80015572	+	1380.31	-0.635817	3.2823e-09	9.98682e-08	-0.609432	6.91791e-08	16.8642	17.6884	14.5683	16.0947	10.4971	10.1395	9.16336	9.15893	1709.34	1784.72	1539.53	1723.43	1106.91	1078.4	1037.18	1062.96
ENSMUSG00000064061	Dzip3	protein_coding	DAZ interacting protein 3, zinc finger [Source:MGI Symbol;Acc:MGI:1917433]	chr16	48924232	48994165	-	1461.64	-0.734901	4.30742e-09	1.28751e-07	-0.701368	7.13e-08	30.497	30.5181	33.0916	27.9909	17.081	14.6902	17.146	16.8977	1813.6	1806.59	2051.71	1758.53	1056.77	916.666	1138.63	1150.59
ENSMUSG00000033066	Gas7	protein_coding	growth arrest specific 7 [Source:MGI Symbol;Acc:MGI:1202388]	chr11	67455091	67688990	+	2509.7	0.97036	4.64521e-09	1.38037e-07	0.920586	7.62212e-08	19.8847	24.4778	17.9902	21.9162	36.8032	46.3006	34.4088	38.1608	1564.7	1917.36	1475.92	1821.92	3012.88	3822.95	3023.58	3438.28
ENSMUSG00000046191	Pcdhb20	protein_coding	protocadherin beta 20 [Source:MGI Symbol;Acc:MGI:2136758]	chr18	37504264	37507822	+	396.901	1.05128	1.86767e-09	5.86972e-08	1.00024	7.62212e-08	5.80113	5.99883	4.22596	4.82429	9.14834	9.85489	8.45132	8.92866	303.038	312.009	229.647	266.016	497.042	540.025	492.973	534.462
ENSMUSG00000060036	Rpl3	protein_coding	ribosomal protein L3 [Source:MGI Symbol;Acc:MGI:1351605]	chr15	80077791	80091868	-	5636.94	0.469841	3.41798e-09	1.0379e-07	0.455997	7.78339e-08	269.875	272.036	256.375	257.355	351.312	374.42	320.444	339.705	4707.83	4724.21	4662.53	4743.39	6376.16	6853.56	6242.66	6785.21
ENSMUSG00000028654	Mycl	protein_coding	v-myc avian myelocytomatosis viral oncogene lung carcinoma derived [Source:MGI Symbol;Acc:MGI:96799]	chr4	122995652	123002485	+	299.599	1.48751	1.97957e-09	6.18321e-08	1.40742	8.08391e-08	2.06333	2.40709	3.95325	5.23825	4.26665	3.47405	10.6463	13.2727	100.341	116.526	200.438	269.121	215.865	177.275	578.16	739.063
ENSMUSG00000070348	Ccnd1	protein_coding	cyclin D1 [Source:MGI Symbol;Acc:MGI:88313]	chr7	144929931	144939925	-	1248.35	1.3786	3.70607e-09	1.12315e-07	1.30084	8.21294e-08	17.206	16.3637	13.3904	13.4625	37.159	23.8856	39.4459	25.5405	864.81	818.731	701.695	714.851	1943.06	1259.73	2214.02	1469.88
ENSMUSG00000049550	Clip1	protein_coding	CAP-GLY domain containing linker protein 1 [Source:MGI Symbol;Acc:MGI:1928401]	chr5	123577795	123684618	-	3021.21	0.603143	5.41022e-09	1.5861e-07	0.578659	8.80667e-08	35.6991	36.3417	33.4821	34.0454	49.7465	54.0862	44.715	50.4495	2403.73	2435.87	2350.48	2421.79	3484.78	3821.34	3362.18	3889.54
ENSMUSG00000021359	Tfap2a	protein_coding	transcription factor AP-2, alpha [Source:MGI Symbol;Acc:MGI:104671]	chr13	40715302	40738376	-	84.4106	2.43936	1.61116e-09	5.095e-08	2.30313	8.9852e-08	1.21626	1.2908	0.749705	0.524943	4.86489	3.75441	3.1817	3.17691	41.0072	43.3225	26.3535	18.698	170.643	132.823	119.793	122.645
ENSMUSG00000022306	Zfpm2	protein_coding	zinc finger protein, multitype 2 [Source:MGI Symbol;Acc:MGI:1334444]	chr15	40655035	41104592	+	1028.89	0.68157	3.949e-09	1.18969e-07	0.652602	9.22554e-08	9.39201	10.6148	11.2221	11.0423	14.2416	14.4891	16.3486	16.7891	697.563	784.792	868.987	866.43	1100.44	1129.19	1355.95	1427.78
ENSMUSG00000026564	Dusp27	protein_coding	dual specificity phosphatase 27 (putative) [Source:MGI Symbol;Acc:MGI:2685055]	chr1	166098148	166127922	-	41.3733	4.2335	1.95895e-09	6.14393e-08	3.99017	9.29719e-08	0.063881	0.05451	0.035267	0.104523	1.1754	1.23141	1.1429	1.30386	3.81004	3.23633	2.19298	6.58589	72.9328	77.0651	76.1207	89.0425
ENSMUSG00000048960	Prex2	protein_coding	phosphatidylinositol-3,4,5-trisphosphate-dependent Rac exchange factor 2 [Source:MGI Symbol;Acc:MGI:1923385]	chr1	10993465	11303681	+	225.38	-1.46217	1.74707e-09	5.50202e-08	-1.38177	9.6854e-08	1.5321	1.64024	3.1549	2.45759	1.08461	0.855014	0.945227	0.94237	209.108	222.849	448.934	354.357	154.007	122.449	144.065	147.27
ENSMUSG00000022119	Rbm26	protein_coding	RNA binding motif protein 26 [Source:MGI Symbol;Acc:MGI:1921463]	chr14	105106751	105177327	-	1952.7	0.512449	4.52609e-09	1.34759e-07	0.494674	9.91146e-08	29.1976	29.7107	29.6118	30.0914	39.9314	37.2192	39.8845	39.1524	1565.35	1585.77	1654.73	1704.02	2226.98	2093.48	2387.82	2403.42
ENSMUSG00000020140	Lgr5	protein_coding	leucine rich repeat containing G protein coupled receptor 5 [Source:MGI Symbol;Acc:MGI:1341817]	chr10	115450311	115587780	-	5290.39	0.717871	5.19687e-09	1.52942e-07	0.686086	9.95542e-08	72.4351	57.9668	65.9326	56.472	93.3273	96.7469	93.7806	92.9812	4587.15	3654.23	4353.28	3778.14	6148.22	6428.25	6631.57	6742.27
ENSMUSG00000045954	Cavin2	protein_coding	caveolae associated 2 [Source:MGI Symbol;Acc:MGI:99513]	chr1	51289126	51302960	+	2632.73	0.540761	6.7842e-09	1.94778e-07	0.519971	9.96732e-08	44.9189	40.5626	51.799	49.8867	63.4671	59.4161	71.2646	66.0595	1989.22	1788.13	2391.61	2333.93	2924.06	2760.95	3524.25	3349.66
ENSMUSG00000024481	Lvrn	protein_coding	laeverin [Source:MGI Symbol;Acc:MGI:1921824]	chr18	46850038	46907242	+	270.474	1.58122	2.23504e-09	6.96695e-08	1.49544	1.04235e-07	1.35107	1.70396	1.56147	1.87352	4.76018	6.25705	4.29971	5.23486	100.92	126.7	121.604	147.845	369.918	490.42	358.655	447.729
ENSMUSG00000018920	Cxcl16	protein_coding	chemokine (C-X-C motif) ligand 16 [Source:MGI Symbol;Acc:MGI:1932682]	chr11	70453983	70459984	-	76.374	-2.27132	2.39195e-09	7.39568e-08	-2.14019	1.12189e-07	3.8695	3.16515	4.21762	4.76119	1.0618	0.974612	0.811409	0.911547	115.19	93.7939	130.901	149.736	32.884	30.4433	26.9736	31.0706
ENSMUSG00000046318	Ccbe1	protein_coding	collagen and calcium binding EGF domains 1 [Source:MGI Symbol;Acc:MGI:2445053]	chr18	66045302	66302741	-	541.03	-1.12854	3.27375e-09	9.9807e-08	-1.06807	1.14411e-07	7.86149	8.75526	6.97455	8.14919	3.6428	4.65672	3.09065	3.33204	703.02	779.383	650.269	769.885	338.907	436.96	308.639	341.18
ENSMUSG00000029126	Nsg1	protein_coding	neuron specific gene family member 1 [Source:MGI Symbol;Acc:MGI:109149]	chr5	38137192	38159907	-	1378.92	0.580072	7.58206e-09	2.16464e-07	0.556565	1.19959e-07	91.7589	91.336	88.0969	90.5716	135.362	139.318	121.263	126.625	1079.55	1069.68	1080.61	1125.73	1656.82	1719.99	1593.17	1705.79
ENSMUSG00000020315	Sptbn1	protein_coding	spectrin beta, non-erythrocytic 1 [Source:MGI Symbol;Acc:MGI:98388]	chr11	30099395	30268175	-	41696.6	0.541976	5.68768e-09	1.66106e-07	0.521984	1.21679e-07	267.327	282.607	254.619	258.073	342.774	391.743	331.599	360.845	33804.6	35574.4	33569	34476.8	45094.7	51979.8	46825.8	52247.5
ENSMUSG00000035953	Pip4p1	protein_coding	phosphatidylinositol-4,5-bisphosphate 4-phosphatase 1 [Source:MGI Symbol;Acc:MGI:2448501]	chr14	50926068	50930856	-	1817.58	0.510975	5.72503e-09	1.66878e-07	0.4925	1.23422e-07	129.13	137.471	117.383	114.64	162.934	163.499	155.011	151.865	1567.89	1661.62	1486.01	1470.59	2058.26	2083.09	2101.87	2111.33
ENSMUSG00000048251	Bcl11b	protein_coding	B cell leukemia/lymphoma 11B [Source:MGI Symbol;Acc:MGI:1929913]	chr12	107910403	108003602	-	1955.36	0.987887	7.9285e-09	2.25381e-07	0.935361	1.24753e-07	14.5123	12.7479	14.8872	11.3279	24.9071	22.0904	27.5445	20.7444	1434.13	1254.04	1533.83	1182.63	2560.69	2290.63	3039.66	2347.27
ENSMUSG00000042354	Gnl3	protein_coding	guanine nucleotide binding protein-like 3 (nucleolar) [Source:MGI Symbol;Acc:MGI:1353651]	chr14	31012433	31019152	-	1517.04	0.571504	8.0439e-09	2.27945e-07	0.548734	1.27741e-07	63.3082	68.4047	65.3647	68.5502	83.952	85.6928	95.0723	89.6729	1167.55	1255.8	1256.82	1335.59	1610.75	1658.28	1957.97	1893.59
ENSMUSG00000000402	Egfl6	protein_coding	EGF-like-domain, multiple 6 [Source:MGI Symbol;Acc:MGI:1858599]	chrX	166523007	166585720	-	707.206	-1.03059	3.73575e-09	1.1299e-07	-0.976702	1.29045e-07	24.7879	27.6442	24.6349	21.7432	9.38344	10.9256	9.39402	11.6539	960.413	1066.21	995.137	890.003	378.237	444.184	406.451	517.011
ENSMUSG00000021133	Susd6	protein_coding	sushi domain containing 6 [Source:MGI Symbol;Acc:MGI:2444661]	chr12	80790510	80880835	+	2946.83	0.441517	8.51638e-09	2.40231e-07	0.428038	1.34087e-07	31.7341	33.4035	37.3907	37.4954	40.7125	41.1151	48.5938	45.8157	2227.86	2334.38	2736.77	2780.92	2973.53	3028.74	3809.61	3682.87
ENSMUSG00000068794	Col28a1	protein_coding	collagen, type XXVIII, alpha 1 [Source:MGI Symbol;Acc:MGI:2685312]	chr6	7997808	8192617	-	57.7783	4.85275	3.022e-09	9.2501e-08	4.5576	1.34489e-07	0.120959	0.120417	0.150249	0.082464	0.717139	0.922575	5.52027	1.031	5.85832	5.80555	7.58683	4.21937	36.1345	46.8853	298.562	57.175
ENSMUSG00000000957	Mmp14	protein_coding	matrix metallopeptidase 14 (membrane-inserted) [Source:MGI Symbol;Acc:MGI:101900]	chr14	54431612	54445364	+	18465.7	0.537938	6.42086e-09	1.85743e-07	0.520055	1.35439e-07	452.962	458.452	409.414	419.233	555.602	615.811	526.226	589.669	15685.1	15803	14781	15336.7	20015.8	22375.5	20348.7	23380
ENSMUSG00000028664	Ephb2	protein_coding	Eph receptor B2 [Source:MGI Symbol;Acc:MGI:99611]	chr4	136647539	136835988	-	2331.36	0.593902	9.11207e-09	2.54438e-07	0.569126	1.35439e-07	27.4707	30.6451	26.6088	23.6437	38.0308	35.1326	35.5975	34.7725	1921.12	2133.37	1940.1	1746.82	2766.97	2578.07	2779.99	2784.4
ENSMUSG00000021962	Dcp1a	protein_coding	decapping mRNA 1A [Source:MGI Symbol;Acc:MGI:1923151]	chr14	30479535	30527063	+	1074.92	0.765874	6.26954e-09	1.82055e-07	0.72969	1.38639e-07	14.1222	16.5914	13.8796	14.6046	16.8124	18.263	21.8733	23.0846	820.272	959.311	840.517	896.18	1015.94	1113.08	1418.76	1535.29
ENSMUSG00000033767	Tmem131l	protein_coding	transmembrane 131 like [Source:MGI Symbol;Acc:MGI:2443399]	chr3	83897655	84040175	-	1978.07	0.836185	9.03687e-09	2.53265e-07	0.793472	1.39975e-07	24.2895	29.7337	28.9753	23.424	52.1468	51.9194	40.821	45.8273	1217.78	1483.94	1514.58	1240.68	2719.95	2731.36	2285.45	2630.78
ENSMUSG00000022297	Fzd6	protein_coding	frizzled class receptor 6 [Source:MGI Symbol;Acc:MGI:108474]	chr15	39006034	39038188	+	528.044	1.1569	4.03753e-09	1.21054e-07	1.09613	1.42823e-07	5.95339	7.22552	6.00281	5.27089	14.3119	14.1783	13.4136	9.94482	310.079	374.625	325.97	290.029	775.516	774.875	780.174	593.085
ENSMUSG00000030662	Ipo5	protein_coding	importin 5 [Source:MGI Symbol;Acc:MGI:1917822]	chr14	120911224	120947999	+	6228.51	0.461425	6.68521e-09	1.92297e-07	0.446658	1.49049e-07	85.142	77.9438	79.2524	77.681	109.308	102.042	103.387	97.2106	5474.32	4988.68	5312.68	5276.53	7311.74	6884.35	7423.17	7156.64
ENSMUSG00000030930	Chst15	protein_coding	carbohydrate sulfotransferase 15 [Source:MGI Symbol;Acc:MGI:1924840]	chr7	132235780	132317228	-	499.59	1.4254	4.02129e-09	1.20908e-07	1.34555	1.65567e-07	3.26507	3.12759	3.06725	5.11855	10.0282	10.5563	9.49285	10.7634	219.622	209.417	215.103	363.73	701.76	745.062	713.046	828.98
ENSMUSG00000031838	Ifi30	processed_transcript	interferon gamma inducible protein 30 [Source:MGI Symbol;Acc:MGI:2137648]	chr8	70762774	70766663	-	2197.81	-0.594213	1.06137e-08	2.93153e-07	-0.569192	1.7061e-07	231.711	243.391	219.291	218.709	129.353	144.106	129.32	139.875	2673.2	2795.17	2637.66	2665.63	1552.55	1744.48	1666.05	1847.71
ENSMUSG00000024043	Arhgap28	protein_coding	Rho GTPase activating protein 28 [Source:MGI Symbol;Acc:MGI:2147003]	chr17	67842713	68004120	-	2009.41	0.607688	8.52463e-09	2.40231e-07	0.582177	1.78913e-07	25.943	26.1161	21.9477	20.463	26.5872	30.4235	30.8237	29.1574	1863.19	1867.09	1643.39	1552.58	1986.52	2292.69	2472.07	2397.71
ENSMUSG00000021792	Prxl2a	protein_coding	peroxiredoxin like 2A [Source:MGI Symbol;Acc:MGI:1917814]	chr14	40993740	41013788	-	468.915	0.972979	4.72564e-09	1.40154e-07	0.925026	1.82057e-07	23.4959	20.6568	20.1575	19.7249	33.076	37.7382	37.335	35.3433	364.092	318.641	325.665	322.911	533.232	613.621	646.061	627.101
ENSMUSG00000026574	Dpt	protein_coding	dermatopontin [Source:MGI Symbol;Acc:MGI:1928392]	chr1	164796644	164824266	+	3148	-0.98995	1.26311e-08	3.43898e-07	-0.935079	1.84562e-07	188.004	207.677	163.604	154.863	73.751	102.845	65.4832	83.1115	4376.48	4812.47	3970.71	3808.51	1786.12	2512.13	1702.26	2215.29
ENSMUSG00000023832	Acat2	protein_coding	acetyl-Coenzyme A acetyltransferase 2 [Source:MGI Symbol;Acc:MGI:87871]	chr17	12942890	12960747	-	4106.44	-0.56196	9.355e-09	2.60745e-07	-0.538677	1.93363e-07	175.546	165.392	169.306	168.931	122.996	106.277	111.921	100.858	4907.68	4602.99	4935.01	4989.04	3577.41	3117.82	3493.52	3228.09
ENSMUSG00000031799	Tpm4	protein_coding	tropomyosin 4 [Source:MGI Symbol;Acc:MGI:2449202]	chr8	72130174	72153142	+	18925.9	0.419223	9.0889e-09	2.54256e-07	0.406313	1.93769e-07	496.871	466.857	566.482	576.39	636.255	579.025	719.924	698.751	14942.3	13975.7	17761.4	18312.2	19906.1	18271.2	24176.8	24061.1
ENSMUSG00000104346	Pcdhga3	protein_coding	protocadherin gamma subfamily A, 3 [Source:MGI Symbol;Acc:MGI:1935215]	chr18	37674307	37841873	+	284.501	1.38036	4.93673e-09	1.46131e-07	1.3025	2.00593e-07	2.06075	2.84776	1.90821	2.2237	5.26571	5.99812	4.9966	4.96553	145.344	200.116	139.975	165.302	386.319	444.184	393.372	401.392
ENSMUSG00000032216	Nedd4	protein_coding	neural precursor cell expressed, developmentally down-regulated 4 [Source:MGI Symbol;Acc:MGI:97297]	chr9	72662346	72749852	+	66543.5	0.365076	1.11642e-08	3.07802e-07	0.355162	2.03075e-07	1050.22	1079.12	993.719	985.023	1173.69	1255.85	1175.37	1189.59	59385.3	60740.7	58583	58842.3	69044.7	74513.2	74218	77020.5
ENSMUSG00000022456	Septin3	protein_coding	septin 3 [Source:MGI Symbol;Acc:MGI:1345148]	chr15	82268802	82294574	+	207.833	-1.85355	4.37566e-09	1.30535e-07	-1.74374	2.03755e-07	4.47746	6.30324	4.19041	4.91845	2.51049	3.85167	1.08321	1.25677	251.342	352.222	245.247	291.683	146.614	226.873	67.902	80.7795
ENSMUSG00000025969	Nrp2	protein_coding	neuropilin 2 [Source:MGI Symbol;Acc:MGI:1100492]	chr1	62703285	62818695	+	8081.47	0.499337	1.13564e-08	3.11975e-07	0.48141	2.05802e-07	67.3903	72.2834	64.7776	66.407	86.0926	93.9268	83.2263	88.8297	6603.25	7050.47	6617.58	6874.22	8776.26	9657.16	9106.66	9966.19
ENSMUSG00000026725	Tnn	protein_coding	tenascin N [Source:MGI Symbol;Acc:MGI:2665790]	chr1	160085029	160153580	-	125.317	2.45635	4.98341e-09	1.47227e-07	2.30978	2.10039e-07	0.237828	0.541173	0.330567	0.495262	2.28422	2.80839	2.04021	2.18975	20.2864	45.9513	29.398	44.63	202.705	251.361	194.337	213.869
ENSMUSG00000045312	Lhfpl2	protein_coding	lipoma HMGIC fusion partner-like 2 [Source:MGI Symbol;Acc:MGI:2145236]	chr13	94057796	94195409	+	3155.18	-0.741673	1.61209e-08	4.28972e-07	-0.704425	2.23665e-07	71.1601	84.5942	59.5788	70.3697	47.5608	50.9731	38.565	33.636	3770.53	4461.97	3291.34	3939.14	2621.8	2834.05	2281.91	2040.72
ENSMUSG00000000938	Hoxa10	protein_coding	homeobox A10 [Source:MGI Symbol;Acc:MGI:96171]	chr6	52231197	52240854	-	615.696	0.874563	6.95533e-09	1.99316e-07	0.830644	2.33111e-07	18.3005	17.1743	15.2892	17.6193	33.6621	31.5495	29.5292	26.5117	447.55	418.098	389.831	455.216	856.452	809.601	806.434	742.381
ENSMUSG00000026981	Il1rn	protein_coding	interleukin 1 receptor antagonist [Source:MGI Symbol;Acc:MGI:96547]	chr2	24336853	24351494	+	47.7955	4.27485	5.3092e-09	1.55948e-07	4.01629	2.35208e-07	0	0	0.248254	0.141883	5.45327	4.15904	2.91136	3.52835	0	0	5.57955	3.23124	122.301	94.0768	70.0848	87.0907
ENSMUSG00000068748	Ptprz1	protein_coding	protein tyrosine phosphatase, receptor type Z, polypeptide 1 [Source:MGI Symbol;Acc:MGI:97816]	chr6	22875502	23052916	+	464.702	1.19638	5.67914e-09	1.66106e-07	1.13013	2.37596e-07	3.50015	3.37892	3.7716	3.24533	8.8512	6.78	8.30399	6.62679	274.473	263.761	308.357	268.857	722.101	557.882	727.173	595.013
ENSMUSG00000071657	Bscl2	protein_coding	Berardinelli-Seip congenital lipodystrophy 2 (seipin) [Source:MGI Symbol;Acc:MGI:1298392]	chr19	8837467	8848683	+	457.782	-0.914164	6.35163e-09	1.84089e-07	-0.867333	2.3884e-07	28.6112	27.6364	30.4344	27.2329	14.0053	13.7167	13.6659	14.7261	589.741	567.297	654.169	592.582	300.136	296.398	314.514	347.421
ENSMUSG00000027947	Il6ra	protein_coding	interleukin 6 receptor, alpha [Source:MGI Symbol;Acc:MGI:105304]	chr3	89864059	89913196	-	399.949	-0.953339	6.50437e-09	1.87535e-07	-0.903364	2.44134e-07	6.99927	6.83369	6.82808	7.47828	3.51939	3.72931	3.50657	3.353	507.234	492.981	515.904	572.541	265.342	283.585	283.776	278.227
ENSMUSG00000038463	Olfml2b	protein_coding	olfactomedin-like 2B [Source:MGI Symbol;Acc:MGI:2443310]	chr1	170644532	170682789	+	2876.99	-0.630396	1.78953e-08	4.73713e-07	-0.601604	2.4555e-07	80.1364	83.2576	72.9285	73.5245	42.8236	49.391	41.3796	46.3828	3599.41	3722.59	3415.18	3488.86	2001.1	2327.82	2075.52	2385.45
ENSMUSG00000030088	Aldh1l1	protein_coding	aldehyde dehydrogenase 1 family, member L1 [Source:MGI Symbol;Acc:MGI:1340024]	chr6	90486427	90600203	+	237.373	-1.70269	5.79949e-09	1.68727e-07	-1.60101	2.52635e-07	9.50707	10.6485	8.54467	8.81223	3.28883	4.66069	3.10408	1.92351	345.156	384.836	323.428	337.99	124.221	177.549	125.846	79.96
ENSMUSG00000047497	Adamts12	protein_coding	a disintegrin-like and metallopeptidase (reprolysin type) with thrombospondin type 1 motif, 12 [Source:MGI Symbol;Acc:MGI:2146046]	chr15	11064790	11349231	+	811.787	0.673863	7.64373e-09	2.17818e-07	0.643723	2.52905e-07	5.18101	5.13437	4.40492	4.45337	7.41341	7.24159	6.51714	6.60002	676.521	667.38	599.679	614.334	1007.09	992.203	950.303	986.786
ENSMUSG00000043969	Emx2	protein_coding	empty spiracles homeobox 2 [Source:MGI Symbol;Acc:MGI:95388]	chr19	59458372	59465357	+	598.204	-1.65218	7.93867e-09	2.25381e-07	-1.55223	2.5572e-07	35.7397	30.1652	41.4596	22.7592	12.0093	17.0775	10.0171	8.88007	925.502	777.593	1119.35	622.635	323.541	464.034	289.671	263.302
ENSMUSG00000103037	Pcdhgb1	protein_coding	protocadherin gamma subfamily B, 1 [Source:MGI Symbol;Acc:MGI:1935169]	chr18	37680233	37841870	+	161.978	-1.90081	5.09692e-09	1.5029e-07	-1.7871	2.60431e-07	3.94321	3.87927	3.00726	4.32892	1.08291	0.730211	0.849053	0.973118	262.788	256.91	208.343	304.02	75.2507	51.1887	63.4214	73.9028
ENSMUSG00000037235	Mxd4	protein_coding	Max dimerization protein 4 [Source:MGI Symbol;Acc:MGI:104991]	chr5	34173883	34187720	-	2716.99	0.505456	1.92625e-08	5.04659e-07	0.486244	2.61908e-07	51.4702	49.3271	43.06	44.2884	67.1994	64.9069	55.5226	59.5374	2429.71	2317.95	2119.27	2208.71	3300.25	3215.06	2926.89	3218.1
ENSMUSG00000027868	Tbx15	protein_coding	T-box 15 [Source:MGI Symbol;Acc:MGI:1277234]	chr3	99240381	99354259	+	4311.27	-0.491567	1.62378e-08	4.31332e-07	-0.473125	2.68874e-07	97.5379	107.609	93.5289	86.8423	64.559	68.0231	61.1637	57.9042	5043.18	5538.58	5041.87	4743.64	3472.73	3690.52	3531.54	3428.09
ENSMUSG00000036158	Prickle1	protein_coding	prickle planar cell polarity protein 1 [Source:MGI Symbol;Acc:MGI:1916034]	chr15	93499114	93595891	-	1338.97	0.795809	1.35001e-08	3.64956e-07	0.755531	2.71531e-07	16.365	16.2571	16.7478	13.3796	27.547	27.7968	26.4734	22.0764	991.445	980.427	1057.85	856.338	1736.24	1767.04	1791.03	1531.41
ENSMUSG00000047702	Olfr1388	protein_coding	olfactory receptor 1388 [Source:MGI Symbol;Acc:MGI:3031222]	chr11	49436624	49446103	+	72.5683	-2.38806	6.50736e-09	1.87535e-07	-2.24088	2.72317e-07	2.6827	2.79201	2.82047	2.74661	0.451305	0.27183	0.523536	0.456529	117.795	122.652	129.04	128.082	21.0131	12.9016	26.1577	22.9055
ENSMUSG00000001576	Ergic1	protein_coding	endoplasmic reticulum-golgi intermediate compartment (ERGIC) 1 [Source:MGI Symbol;Acc:MGI:1914708]	chr17	26561489	26656934	+	3090.08	-0.439093	1.86539e-08	4.9294e-07	-0.424132	2.75143e-07	133.083	140.652	125.575	126.533	85.7512	88.417	86.1999	86.39	3596.06	3783.3	3537.72	3612.09	2410.62	2506.93	2601.06	2672.89
ENSMUSG00000097789	Gm2115	protein_coding	predicted gene 2115 [Source:MGI Symbol;Acc:MGI:3780284]	chr7	84528954	84583531	+	663.349	0.863223	8.56848e-09	2.41022e-07	0.820194	2.7625e-07	5.50419	4.85158	4.01338	4.49285	8.83569	8.3213	7.58516	6.77555	546.824	479.796	415.699	471.547	913.224	867.45	841.506	770.743
ENSMUSG00000028378	Ptgr1	protein_coding	prostaglandin reductase 1 [Source:MGI Symbol;Acc:MGI:1914353]	chr4	58965439	58987119	-	778.855	-0.72787	8.70829e-09	2.44504e-07	-0.692772	2.86506e-07	30.6989	32.0167	28.4087	28.1619	16.1592	17.3985	15.3937	16.3061	991.762	1029.63	956.863	961.16	543.109	589.788	555.349	603.179
ENSMUSG00000043773	1700048O20Rik	lincRNA	RIKEN cDNA 1700048O20 gene [Source:MGI Symbol;Acc:MGI:1920637]	chr9	121937223	121947016	+	63.7896	-2.98081	7.15965e-09	2.04787e-07	-2.79038	2.97462e-07	7.39562	7.90874	5.97471	5.23676	1.26253	2.08875	0.93144	0.43871	117.327	125.351	99.1819	88.0873	20.9135	34.8969	16.5613	7.99815
ENSMUSG00000026727	Rsu1	protein_coding	Ras suppressor protein 1 [Source:MGI Symbol;Acc:MGI:103040]	chr2	13076821	13271415	-	2245.77	0.474552	2.19354e-08	5.66905e-07	0.457033	3.05005e-07	86.7645	86.7121	88.4557	86.6735	117.192	110.516	117.434	108.475	1833.69	1824.24	1949.05	1935.17	2576.71	2450.81	2771.51	2624.97
ENSMUSG00000026956	Uap1l1	protein_coding	UDP-N-acteylglucosamine pyrophosphorylase 1-like 1 [Source:MGI Symbol;Acc:MGI:2443318]	chr2	25359889	25365682	-	3862.52	-0.481668	1.87107e-08	4.93588e-07	-0.464949	3.05389e-07	295.715	315.305	271.969	288.608	200.178	200.649	181.455	191.088	4483.04	4758.28	4298.67	4622.3	3157.18	3191.81	3071.91	3316.99
ENSMUSG00000034994	Eef2	protein_coding	eukaryotic translation elongation factor 2 [Source:MGI Symbol;Acc:MGI:95288]	chr10	81176631	81182498	+	72097.7	0.3416	1.76314e-08	4.67538e-07	0.332773	3.06394e-07	1467.29	1452.94	1370.01	1368.59	1661.86	1708.49	1578.32	1641.55	65343.9	64410.9	63609.7	64389	76995.5	79836.2	78491.4	83705.1
ENSMUSG00000001349	Cnn1	protein_coding	calponin 1 [Source:MGI Symbol;Acc:MGI:104979]	chr9	22099216	22109630	+	2583.39	1.04893	2.02941e-08	5.28062e-07	0.987202	3.07029e-07	70.1953	53.6426	147.836	151.946	157.354	104.421	286.062	289.587	1064.72	809.944	2337.87	2434.81	2483.07	1661.94	4845.35	5029.4
ENSMUSG00000032399	Rpl4	protein_coding	ribosomal protein L4 [Source:MGI Symbol;Acc:MGI:1915141]	chr9	64173375	64178666	+	24287.3	0.335866	1.49948e-08	4.01104e-07	0.330557	3.12898e-07	1153.11	1092.87	1102.75	1083.19	1286.98	1304.15	1286.02	1274.48	22100.5	20850.6	22035.2	21931.9	25661	26226.6	27524.1	27968.8
ENSMUSG00000056749	Nfil3	protein_coding	nuclear factor, interleukin 3, regulated [Source:MGI Symbol;Acc:MGI:109495]	chr13	52967209	52981073	-	1079.41	0.682529	1.4597e-08	3.9115e-07	0.650882	3.12985e-07	14.5992	13.8739	44.5061	42.38	19.0853	21.0755	62.0642	67.2884	409.434	387.321	1301.33	1255.64	556.848	620.199	1943.72	2160.75
ENSMUSG00000026478	Lamc1	protein_coding	laminin, gamma 1 [Source:MGI Symbol;Acc:MGI:99914]	chr1	153218922	153332786	-	13577.9	-0.454308	1.94813e-08	5.09516e-07	-0.437597	3.15147e-07	138.682	141.814	132.83	132.49	93.4064	98.7535	85.5379	94.0794	15653.4	15934.1	15631.5	15798.7	10968.5	11696.1	10781.7	12158.9
ENSMUSG00000038366	Lasp1	protein_coding	LIM and SH3 protein 1 [Source:MGI Symbol;Acc:MGI:109656]	chr11	97799000	97838764	+	8631.27	0.760457	1.97516e-08	5.15702e-07	0.722679	3.18954e-07	341.464	267.781	324.873	318.308	348.282	342.019	457.33	552.7	7490.39	5847.35	7429.98	7376.59	7948.3	7872.45	11202.8	13882.3
ENSMUSG00000061048	Cdh3	protein_coding	cadherin 3 [Source:MGI Symbol;Acc:MGI:88356]	chr8	106510891	106557297	+	2739.83	-0.578932	2.33146e-08	5.99508e-07	-0.552434	3.19601e-07	50.8613	51.6893	48.2659	47.1433	34.1763	29.4053	31.5313	27.7784	3319.17	3357.86	3283.95	3250.21	2320.34	2013.57	2297.86	2075.68
ENSMUSG00000040957	Cables1	protein_coding	CDK5 and Abl enzyme substrate 1 [Source:MGI Symbol;Acc:MGI:1927065]	chr18	11839220	11945630	+	111.425	1.96036	8.17086e-09	2.31114e-07	1.84072	3.42753e-07	1.10936	0.826931	0.992571	0.730224	3.57383	3.49732	3.38379	2.83863	54.467	40.4157	50.8087	37.8763	182.549	180.176	185.525	159.581
ENSMUSG00000040681	Hmgn1	protein_coding	high mobility group nucleosomal binding domain 1 [Source:MGI Symbol;Acc:MGI:96120]	chr16	96120618	96127729	-	7820.6	-0.352385	2.01708e-08	5.25748e-07	-0.342539	3.45585e-07	306.55	305.398	293.263	303.847	226.599	229.413	219.74	214.446	8698.83	8627.14	8677.08	9109.03	6690.22	6831.18	6963.87	6967.45
ENSMUSG00000000555	Itga5	protein_coding	integrin alpha 5 (fibronectin receptor alpha) [Source:MGI Symbol;Acc:MGI:96604]	chr15	103344286	103366763	-	5934.96	0.596086	2.05454e-08	5.33691e-07	0.571837	3.51385e-07	61.1148	57.7994	107.514	127.079	88.6574	84.2186	159.327	169.832	3160.96	2975.88	5797.64	6943.79	4770.57	4570.67	9202.37	10057.8
ENSMUSG00000085133	B930095G15Rik	sense_intronic	RIKEN cDNA B930095G15 gene [Source:MGI Symbol;Acc:MGI:2443701]	chr14	121248706	121253971	+	525.563	0.8335	1.12103e-08	3.08515e-07	0.79107	3.59764e-07	5.28333	5.8117	4.74714	4.91035	9.66604	9.8437	8.20612	7.77128	372.386	407.763	348.845	365.635	708.79	728.02	645.895	627.175
ENSMUSG00000024978	Gpam	protein_coding	glycerol-3-phosphate acyltransferase, mitochondrial [Source:MGI Symbol;Acc:MGI:109162]	chr19	55067268	55127238	-	1276.95	-0.557457	1.8763e-08	4.94113e-07	-0.534008	3.64828e-07	16.3066	16.1914	15.3835	15.6912	13.1003	12.4964	10.0838	9.51721	1462.02	1445.09	1438.01	1486.27	1221.95	1175.65	1009.61	977.038
ENSMUSG00000015501	Hivep2	protein_coding	human immunodeficiency virus type I enhancer binding protein 2 [Source:MGI Symbol;Acc:MGI:1338076]	chr10	13966075	14151374	+	3105.9	0.497429	2.66217e-08	6.79967e-07	0.478478	3.82116e-07	16.8429	18.946	18.2916	18.1198	21.2765	21.9294	23.6471	24.0562	2418.88	2708.54	2738.82	2749.17	3178.94	3304.64	3792.4	3955.82
ENSMUSG00000039347	Atp6v0e2	protein_coding	ATPase, H+ transporting, lysosomal V0 subunit E2 [Source:MGI Symbol;Acc:MGI:1923502]	chr6	48537615	48541801	+	184.379	-1.38276	9.72619e-09	2.70105e-07	-1.30008	3.84896e-07	12.2847	13.7758	10.9291	10.8667	4.31592	3.91549	4.12676	3.63501	273.545	305.374	253.711	255.617	99.9764	91.5208	102.61	92.6738
ENSMUSG00000022285	Ywhaz	protein_coding	tyrosine 3-monooxygenase/tryptophan 5-monooxygenase activation protein, zeta polypeptide [Source:MGI Symbol;Acc:MGI:109484]	chr15	36770770	36796929	-	14126.6	0.34751	1.88435e-08	4.95381e-07	0.339017	3.8499e-07	394.503	377.961	393.182	398.758	404.502	386.19	475.401	460.027	12791	12198.7	13291.3	13658.9	13644.4	13138.2	17212.7	17077.7
ENSMUSG00000020340	Cyfip2	protein_coding	cytoplasmic FMR1 interacting protein 2 [Source:MGI Symbol;Acc:MGI:1924134]	chr11	46193850	46312859	-	113.577	1.83358	9.42219e-09	2.62139e-07	1.72176	3.89465e-07	0.368178	0.464176	0.491522	0.560391	1.69257	1.95235	1.77417	1.69632	34.6029	43.4267	48.1628	55.641	165.495	192.536	186.204	182.547
ENSMUSG00000042460	C1galt1	protein_coding	core 1 synthase, glycoprotein-N-acetylgalactosamine 3-beta-galactosyltransferase, 1 [Source:MGI Symbol;Acc:MGI:2151071]	chr6	7844842	7875687	+	1147.86	0.59295	1.90527e-08	5.00018e-07	0.566804	3.89465e-07	9.13751	8.97791	10.0776	9.54019	13.9169	14.6668	13.6777	13.7804	842.618	824.133	968.892	929.413	1335.14	1419.18	1408.49	1455.05
ENSMUSG00000043716	Rpl7	protein_coding	ribosomal protein L7 [Source:MGI Symbol;Acc:MGI:98073]	chr1	16101295	16104662	-	12175.8	0.371527	2.32208e-08	5.98102e-07	0.362892	3.91636e-07	1680.6	1602.98	1666.6	1545.3	2012.35	2031.29	1948.17	1907.94	10747.4	10204.2	11112.4	10440.6	13388.8	13630.1	13912.6	13970.6
ENSMUSG00000039680	Mrps6	protein_coding	mitochondrial ribosomal protein S6 [Source:MGI Symbol;Acc:MGI:2153111]	chr16	92058270	92112227	+	733.019	-0.704113	1.30162e-08	3.53753e-07	-0.670453	3.97515e-07	96.1455	95.7392	91.292	93.0234	58.9794	56.6994	55.0171	49.9989	902.947	895.086	894.013	922.425	576.289	558.742	576.991	537.657
ENSMUSG00000004270	Lpcat3	protein_coding	lysophosphatidylcholine acyltransferase 3 [Source:MGI Symbol;Acc:MGI:1315211]	chr6	124663027	124704418	+	1486.22	-0.533013	2.08455e-08	5.3965e-07	-0.511173	3.99279e-07	66.2336	69.226	70.9295	66.2387	45.5965	46.0333	44.456	43.51	1660.43	1727.55	1853.89	1754.3	1189.21	1210.92	1244.55	1248.94
ENSMUSG00000027199	Gatm	protein_coding	glycine amidinotransferase (L-arginine:glycine amidinotransferase) [Source:MGI Symbol;Acc:MGI:1914342]	chr2	122594467	122611303	-	54.1886	2.97064	9.79312e-09	2.7147e-07	2.7836	3.99279e-07	0.225018	0.448019	0.372673	0.337492	2.93206	2.7312	2.82862	2.34103	7.40589	14.6783	12.788	11.7347	100.396	94.322	103.962	88.2225
ENSMUSG00000094410	Gm38394	protein_coding	predicted gene, 38394 [Source:MGI Symbol;Acc:MGI:5614057]	chr1	133619940	133661318	-	6671.6	0.443199	2.06147e-08	5.34583e-07	0.428716	4.03183e-07	34.3514	35.92	35.0184	37.9405	42.9123	43.7198	45.4022	46.6774	5371.09	5590.34	5708.37	6267.24	6980.41	7172.38	7926.8	8356.16
ENSMUSG00000033906	Zdhhc15	protein_coding	zinc finger, DHHC domain containing 15 [Source:MGI Symbol;Acc:MGI:1915336]	chrX	104536969	104671064	-	563.207	-0.811038	1.32756e-08	3.60163e-07	-0.769396	4.23618e-07	8.76563	9.12672	8.84449	7.83897	4.35146	4.21063	4.42788	4.39497	727.672	754.2	765.49	687.481	375.812	366.775	410.475	417.753
ENSMUSG00000019577	Pdk4	protein_coding	pyruvate dehydrogenase kinase, isoenzyme 4 [Source:MGI Symbol;Acc:MGI:1351481]	chr6	5483351	5496309	-	178.291	1.48602	1.05639e-08	2.92306e-07	1.39744	4.33646e-07	2.06533	2.05343	1.68461	1.46131	5.41681	6.28877	4.42916	3.75029	101.988	100.94	86.7314	76.235	278.284	325.857	244.243	212.05
ENSMUSG00000037010	Apln	protein_coding	apelin [Source:MGI Symbol;Acc:MGI:1353624]	chrX	48025146	48034853	-	583.43	1.26938	1.41271e-08	3.79889e-07	1.19578	4.42502e-07	8.30237	9.11532	6.41683	6.86009	14.4104	21.0311	13.4051	16.2762	379.985	415.294	306.196	331.699	686.16	1010.01	685.131	852.958
ENSMUSG00000036412	Arsi	protein_coding	arylsulfatase i [Source:MGI Symbol;Acc:MGI:2670959]	chr18	60911780	60918561	+	146.911	-1.51573	1.16335e-08	3.18441e-07	-1.42328	4.5093e-07	5.29939	5.32589	4.85163	4.35951	1.67929	1.83724	1.54963	1.43923	227.991	228.089	217.618	198.143	75.1624	82.939	74.4489	70.8981
ENSMUSG00000021798	Ldb3	protein_coding	LIM domain binding 3 [Source:MGI Symbol;Acc:MGI:1344412]	chr14	34526603	34588682	-	60.6863	3.06333	1.18104e-08	3.22704e-07	2.86766	4.66403e-07	0.239567	0.112498	0.165526	0.369911	1.41732	1.26303	1.91451	2.24156	13.8144	6.45754	9.95145	22.5347	85.0266	76.4217	123.282	148.001
ENSMUSG00000105695	Gm43327	TEC	predicted gene 43327 [Source:MGI Symbol;Acc:MGI:5663464]	chr3	126441012	126445066	+	84.5436	-2.47459	1.18936e-08	3.24397e-07	-2.31845	4.79134e-07	2.38808	2.86095	1.90335	1.75961	0.698382	0.731057	0.419963	0.190307	143.444	171.067	119.198	111.661	43.6427	46.0772	28.1699	13.0889
ENSMUSG00000021188	Trip11	protein_coding	thyroid hormone receptor interactor 11 [Source:MGI Symbol;Acc:MGI:1924393]	chr12	101834043	101913267	-	2646.49	0.437048	3.69177e-08	9.33577e-07	0.421766	4.87139e-07	18.4087	18.1716	18.4379	18.4763	22.4608	20.9908	23.435	22.9525	2251.79	2212.67	2351.41	2387.63	2858.33	2694.21	3201.17	3214.73
ENSMUSG00000058600	Rpl30	protein_coding	ribosomal protein L30 [Source:MGI Symbol;Acc:MGI:98037]	chr15	34440505	34443640	-	3942.29	0.479953	2.71642e-08	6.92663e-07	0.461852	5.07134e-07	761.641	691.473	762.031	704.515	951.644	977.423	951.545	946.33	3359.51	3035.79	3504.41	3282.43	4366.75	4523.72	4686.47	4779.21
ENSMUSG00000020671	Rab10	protein_coding	RAB10, member RAS oncogene family [Source:MGI Symbol;Acc:MGI:105066]	chr12	3247428	3309969	-	4226.3	0.39202	2.55845e-08	6.55667e-07	0.381714	5.08538e-07	73.6359	70.2034	70.0233	68.4537	84.1194	85.0917	84.8404	83.8075	3793.2	3599.93	3760.74	3725.31	4508.13	4599.43	4880.43	4943.23
ENSMUSG00000022074	Tnfrsf10b	protein_coding	tumor necrosis factor receptor superfamily, member 10b [Source:MGI Symbol;Acc:MGI:1341090]	chr14	69767472	69784411	+	1797.92	0.646849	3.9124e-08	9.84482e-07	0.616013	5.37485e-07	30.1174	27.2002	37.5322	38.4487	42.8228	35.8395	56.0374	54.4152	1259.17	1132.48	1636.24	1698.77	1862.67	1572.34	2616.18	2605.5
ENSMUSG00000071047	Ces1a	protein_coding	carboxylesterase 1A [Source:MGI Symbol;Acc:MGI:3648919]	chr8	93020214	93048192	-	93.988	-2.18237	1.1398e-08	3.12556e-07	-2.04377	5.40089e-07	5.80881	6.01352	6.0646	4.93096	0.73934	1.06088	0.923385	1.32504	157.339	162.143	171.31	141.101	20.8342	30.1519	27.9299	41.0951
ENSMUSG00000042258	Isl1	protein_coding	ISL1 transcription factor, LIM/homeodomain [Source:MGI Symbol;Acc:MGI:101791]	chr13	116298281	116309689	-	52.362	-2.93533	1.3551e-08	3.65686e-07	-2.74129	5.4038e-07	3.15756	2.93939	3.15123	3.69412	0.420226	0.331634	0.555055	0.303625	88.0364	81.5808	91.6021	108.81	12.1892	9.70218	17.2816	9.69304
ENSMUSG00000039774	Galnt12	protein_coding	polypeptide N-acetylgalactosaminyltransferase 12 [Source:MGI Symbol;Acc:MGI:2444664]	chr4	47091909	47123070	+	106.165	-1.88071	1.34958e-08	3.64956e-07	-1.76164	5.44542e-07	5.01848	5.31599	4.56322	5.15214	1.32774	1.69209	1.14786	1.3025	161.201	169.981	152.821	174.837	44.3704	57.0323	41.1741	47.9057
ENSMUSG00000031661	Nkd1	protein_coding	naked cuticle 1 [Source:MGI Symbol;Acc:MGI:2135954]	chr8	88521354	88594884	+	82.6181	-2.23093	1.4179e-08	3.80616e-07	-2.08605	5.51474e-07	4.94982	4.30748	3.62631	4.1958	0.581798	0.729307	0.698306	0.866646	158.862	137.617	121.341	142.263	19.426	24.5606	25.0273	31.848
ENSMUSG00000045573	Penk	protein_coding	preproenkephalin [Source:MGI Symbol;Acc:MGI:104629]	chr4	4133531	4138819	-	93.8715	-1.96931	1.40394e-08	3.78198e-07	-1.84391	5.5579e-07	11.2083	10.247	8.33752	7.95808	4.45133	3.30138	1.9504	1.91137	165.138	150.288	128.073	123.869	68.2306	51.0389	32.0899	32.245
ENSMUSG00000026554	Dcaf8	protein_coding	DDB1 and CUL4 associated factor 8 [Source:MGI Symbol;Acc:MGI:91860]	chr1	172148084	172197005	+	3157.62	0.456761	4.46248e-08	1.1047e-06	0.439823	5.58984e-07	60.9292	64.6844	55.5717	53.7222	77.8133	83.3504	69.9205	69.2874	2720.07	2874.58	2586.57	2533.72	3614.03	3904.47	3485.76	3541.77
ENSMUSG00000052609	Plekhg3	protein_coding	pleckstrin homology domain containing, family G (with RhoGef domain) member 3 [Source:MGI Symbol;Acc:MGI:2388284]	chr12	76530891	76580488	+	1856.42	0.541915	4.26836e-08	1.06008e-06	0.518176	5.79326e-07	22.5747	21.7521	22.7216	21.1969	30.158	28.2035	31.3121	28.0584	1535.28	1472.61	1611.09	1522.96	2133.79	2012.65	2378.02	2184.95
ENSMUSG00000021832	Psmc6	protein_coding	proteasome (prosome, macropain) 26S subunit, ATPase, 6 [Source:MGI Symbol;Acc:MGI:1914339]	chr14	45329788	45349705	+	2999.85	0.417354	4.72672e-08	1.16445e-06	0.402997	6.1225e-07	208.973	198.878	201.87	194.57	242.95	238.517	250.705	240.701	2665.39	2525.08	2684.46	2621.77	3223.82	3192.19	3570.85	3515.28
ENSMUSG00000029032	Arhgef16	protein_coding	Rho guanine nucleotide exchange factor (GEF) 16 [Source:MGI Symbol;Acc:MGI:2446219]	chr4	154278486	154301676	-	47.1607	4.4989	1.58175e-08	4.21969e-07	4.20085	6.31841e-07	0.027053	0.078686	0.059739	0.205884	2.67664	2.64768	2.25283	2.33112	0.91679	2.65446	2.11074	7.37109	94.3697	94.151	85.2563	90.4554
ENSMUSG00000056870	Gulp1	protein_coding	GULP, engulfment adaptor PTB domain containing 1 [Source:MGI Symbol;Acc:MGI:1920407]	chr1	44551511	44796838	+	1082.55	0.584012	3.17242e-08	8.06248e-07	0.557477	6.3721e-07	27.8589	28.1006	27.2251	28.1439	35.6876	37.2309	39.1876	37.8637	870.194	873.749	886.618	928.721	1159.72	1220.27	1366.91	1354.21
ENSMUSG00000074656	Eif2s2	protein_coding	eukaryotic translation initiation factor 2, subunit 2 (beta) [Source:MGI Symbol;Acc:MGI:1914454]	chr2	154871410	154892935	-	7067.25	0.374996	4.00811e-08	1.00361e-06	0.363628	6.47925e-07	172.089	162.751	180.224	175.089	213.715	205.468	219.812	207.91	5975.27	5624.99	6523.73	6421.81	7719.38	7485.15	8522.68	8264.98
ENSMUSG00000026589	Sec16b	protein_coding	SEC16 homolog B (S. cerevisiae) [Source:MGI Symbol;Acc:MGI:2148802]	chr1	157506728	157568425	+	230.187	-1.54406	1.58301e-08	4.21969e-07	-1.44782	6.55232e-07	6.89161	4.97484	4.45934	4.53889	1.93009	1.52587	1.60438	1.25953	451.134	324.178	304.348	313.894	131.446	104.81	117.282	94.4069
ENSMUSG00000033237	Arid2	protein_coding	AT rich interactive domain 2 (ARID, RFX-like) [Source:MGI Symbol;Acc:MGI:1924294]	chr15	96287518	96404992	+	3928.79	0.412703	4.23861e-08	1.05531e-06	0.398912	6.82917e-07	35.0698	34.2014	31.4642	31.9777	39.3547	38.3662	38.4312	39.9452	3607.36	3502.02	3374.33	3474.98	4211.49	4140.99	4414.46	4704.69
ENSMUSG00000038127	Ccdc50	protein_coding	coiled-coil domain containing 50 [Source:MGI Symbol;Acc:MGI:1914751]	chr16	27388869	27452218	+	4402.83	-0.404128	3.79395e-08	9.57831e-07	-0.390763	6.89569e-07	68.6448	68.6676	70.365	68.3344	46.6169	48.6064	47.8723	49.3857	4913.7	4892.97	5251.37	5167.73	3471.59	3650.85	3826.7	4047.75
ENSMUSG00000075254	Heg1	protein_coding	heart development protein with EGF-like domains 1 [Source:MGI Symbol;Acc:MGI:1924696]	chr16	33684370	33771576	+	2188.03	-0.48329	5.1875e-08	1.26977e-06	-0.464097	6.99496e-07	25.7548	24.9841	25.0911	23.9807	17.1992	18.3707	16.7576	15.8266	2559.67	2471.77	2599.91	2517.88	1778.35	1915.8	1859.84	1801.04
ENSMUSG00000020086	Macroh2a2	protein_coding	macroH2A.2 histone [Source:MGI Symbol;Acc:MGI:3037658]	chr10	61738665	61784147	-	1012.37	-0.58861	3.89363e-08	9.81374e-07	-0.561457	7.2043e-07	42.8471	41.6018	38.0955	36.1696	25.046	25.137	23.2371	22.5955	1302.4	1258.79	1207.29	1161.49	792.034	801.743	788.756	786.423
ENSMUSG00000000693	Loxl3	protein_coding	lysyl oxidase-like 3 [Source:MGI Symbol;Acc:MGI:1337004]	chr6	83034173	83052562	+	1928.42	0.708893	5.42539e-08	1.31954e-06	0.671925	7.24498e-07	58.852	55.4167	50.1082	47.4232	105.73	99.0682	83.4465	64.6612	1519.51	1424.3	1348.86	1293.15	2840.02	2683.96	2405.96	1911.6
ENSMUSG00000071064	Zfp827	protein_coding	zinc finger protein 827 [Source:MGI Symbol;Acc:MGI:2444807]	chr8	79028437	79193766	+	1954.41	0.60484	5.48854e-08	1.33278e-06	0.576647	7.39936e-07	16.1872	16.5099	15.2741	15.869	22.5564	25.8202	21.283	22.6667	1528.4	1551.78	1503.61	1582.94	2215.74	2558.15	2244.07	2450.56
ENSMUSG00000048096	Lmod1	protein_coding	leiomodin 1 (smooth muscle) [Source:MGI Symbol;Acc:MGI:2135671]	chr1	135324807	135368065	+	1402.12	1.27117	4.22549e-08	1.05458e-06	1.19097	7.69076e-07	5.9883	5.29498	16.1703	25.1164	16.1814	15.1644	37.964	54.4522	349.587	307.705	984.202	1549.02	982.769	928.917	2474.92	3639.8
ENSMUSG00000004383	Large1	protein_coding	LARGE xylosyl- and glucuronyltransferase 1 [Source:MGI Symbol;Acc:MGI:1342270]	chr8	72814599	73353540	-	1264.34	0.543396	3.97909e-08	9.97975e-07	0.520506	7.86158e-07	16.5735	16.9175	15.5847	15.5837	23.402	23.7755	20.8493	21.3085	1027.8	1044.36	1007.65	1020.98	1509.84	1547.12	1443.87	1513.08
ENSMUSG00000067274	Rplp0	protein_coding	ribosomal protein, large, P0 [Source:MGI Symbol;Acc:MGI:1927636]	chr5	115559467	115563727	+	18465.5	0.279242	4.97557e-08	1.21985e-06	0.266533	7.91176e-07	1286.4	1296.34	1223.58	1219.29	1499.16	1484.13	1389.44	1362.23	16715.3	16767.4	16575.5	16737.8	20265.3	20235	20160.4	20267.3
ENSMUSG00000044349	Snhg11	protein_coding	small nucleolar RNA host gene 11 [Source:MGI Symbol;Acc:MGI:2441845]	chr2	158375638	158386151	+	47.6993	-3.27593	2.20122e-08	5.67929e-07	-3.04593	8.30995e-07	0.803536	0.926929	1.52452	1.57187	0.219158	0.165983	0.238225	0.096747	53.274	61.1801	105.388	110.105	15.1177	11.5451	17.6389	7.34499
ENSMUSG00000006740	Kif5b	protein_coding	kinesin family member 5B [Source:MGI Symbol;Acc:MGI:1098268]	chr18	6201002	6242174	-	8668.88	0.330497	4.7569e-08	1.17e-06	0.322127	8.51917e-07	136.107	138.168	157.877	160.814	153.774	150.876	185.375	186.554	7007.27	7081	8474.27	8746.66	8236.37	8150.58	10657.6	10997.3
ENSMUSG00000032594	Ip6k1	protein_coding	inositol hexaphosphate kinase 1 [Source:MGI Symbol;Acc:MGI:1351633]	chr9	108002501	108048782	+	3833.19	0.695224	4.6201e-08	1.14002e-06	0.659659	8.53643e-07	66.8302	68.6144	59.4093	55.9241	64.3496	82.8445	84.9279	88.2927	3382.17	3457.01	3134.39	2989.45	3387.97	4398.93	4798.87	5116.69
ENSMUSG00000025085	Ablim1	protein_coding	actin-binding LIM protein 1 [Source:MGI Symbol;Acc:MGI:1194500]	chr19	57032733	57314919	-	3942.84	0.612441	5.76739e-08	1.39431e-06	0.583727	8.54227e-07	41.5391	43.9915	44.3217	40.5535	60.2515	65.5913	55.4939	64.7988	2964	3124.71	3297.26	3057.03	4472.73	4910.97	4421.86	5294.19
ENSMUSG00000018001	Cyth3	protein_coding	cytohesin 3 [Source:MGI Symbol;Acc:MGI:1335107]	chr5	143622447	143710250	+	3140.22	0.910906	6.51657e-08	1.55038e-06	0.856772	8.65735e-07	56.021	59.9538	38.7855	55.6005	80.6235	92.4693	88.4341	76.4721	2417.7	2575.66	1745.16	2535.01	3619.9	4187.45	4261.97	3778.9
ENSMUSG00000027932	Slc27a3	protein_coding	solute carrier family 27 (fatty acid transporter), member 3 [Source:MGI Symbol;Acc:MGI:1347358]	chr3	90385239	90389938	-	458.609	-0.979688	2.46307e-08	6.32284e-07	-0.92334	8.65735e-07	19.8221	20.9359	18.8782	18.3385	10.4961	10.5342	9.97483	7.57107	598.557	629.315	594.335	585.02	329.739	333.777	336.357	261.773
ENSMUSG00000047407	Tgif1	protein_coding	TGFB-induced factor homeobox 1 [Source:MGI Symbol;Acc:MGI:1194497]	chr17	70844205	70853546	-	1519.94	0.592389	6.70572e-08	1.5929e-06	0.564344	8.79559e-07	37.953	40.1544	74.4708	81.9793	48.6919	46.3194	105.938	113.021	783.319	824.985	1602.48	1787.5	1045.52	1003.13	2441.66	2670.95
ENSMUSG00000001986	Gria3	protein_coding	glutamate receptor, ionotropic, AMPA3 (alpha 3) [Source:MGI Symbol;Acc:MGI:95810]	chrX	41400854	41678601	+	1406.53	0.949615	6.76537e-08	1.60208e-06	0.893209	8.85951e-07	13.841	10.7431	13.0605	11.7438	26.4793	20.352	24.0354	20.4469	1040.26	803.753	1023.41	932.469	2070.45	1605.03	2017.27	1759.59
ENSMUSG00000021037	Ahsa1	protein_coding	AHA1, activator of heat shock protein ATPase 1 [Source:MGI Symbol;Acc:MGI:2387603]	chr12	87266479	87273998	+	1770.16	0.576006	6.76364e-08	1.60208e-06	0.548955	8.94218e-07	97.0747	92.3489	84.263	78.4533	117.667	118.761	121.323	103.928	1596.17	1511.55	1444.52	1362.8	2012.84	2049.02	2227.69	1956.66
ENSMUSG00000034462	Pkd2	protein_coding	polycystin 2, transient receptor potential cation channel [Source:MGI Symbol;Acc:MGI:1099818]	chr5	104459450	104505819	+	10345.6	0.364192	4.92103e-08	1.20842e-06	0.353432	8.99013e-07	115.322	119.048	109.298	111.123	142.123	150.182	131.638	131.694	8933.41	9180.05	8827.36	9094.07	11453.9	12207.4	11387.2	11681.1
ENSMUSG00000023150	Ivns1abp	protein_coding	influenza virus NS1A binding protein [Source:MGI Symbol;Acc:MGI:2152389]	chr1	151344477	151364422	+	4784.82	0.430247	6.43539e-08	1.53585e-06	0.414719	9.42457e-07	79.9344	80.9301	85.1186	86.9165	97.4379	97.2504	103.471	111.605	3883.87	3914.36	4311.92	4461.52	4925.41	4958.18	5614.22	6209.09
ENSMUSG00000030029	Lrig1	protein_coding	leucine-rich repeats and immunoglobulin-like domains 1 [Source:MGI Symbol;Acc:MGI:107935]	chr6	94604529	94700158	-	6777.57	-0.499073	6.23152e-08	1.4942e-06	-0.478678	9.71831e-07	103.947	118.696	106.488	107.029	65.0294	71.3223	70.3106	69.9098	7542.38	8573.35	8055.81	8204.43	4908.95	5430.27	5697.11	5808.24
ENSMUSG00000003970	Rpl8	protein_coding	ribosomal protein L8 [Source:MGI Symbol;Acc:MGI:1350927]	chr15	76904078	76906314	+	11611	0.318	5.21003e-08	1.27325e-06	0.309708	9.77594e-07	1066.94	1037.36	1036.52	998.747	1251.73	1225.49	1181.51	1173.01	10447.4	10111.7	10582	10331.9	12751.4	12592.1	12919.6	13151.9
ENSMUSG00000020865	Abcc3	protein_coding	ATP-binding cassette, sub-family C (CFTR/MRP), member 3 [Source:MGI Symbol;Acc:MGI:1923658]	chr11	94343295	94392997	-	84.9397	-3.64826	2.59037e-08	6.62735e-07	-3.37603	9.91762e-07	4.04997	3.06878	2.3073	2.07078	0.031088	0.105438	0.339354	0.076243	223.61	168.665	132.818	120.788	1.78574	6.10853	20.9234	4.82004
ENSMUSG00000028234	Rps20	protein_coding	ribosomal protein S20 [Source:MGI Symbol;Acc:MGI:1914677]	chr4	3831334	3835665	-	9589.09	0.366012	5.32486e-08	1.29716e-06	0.354884	9.95953e-07	1529.56	1556.04	1464.57	1497.01	1861.49	1912.44	1738.77	1803.06	8300.72	8405.74	8285.69	8581.92	10508.9	10890	10536.7	11203.1
ENSMUSG00000024480	Ap3s1	protein_coding	adaptor-related protein complex 3, sigma 1 subunit [Source:MGI Symbol;Acc:MGI:1337062]	chr18	46741876	46790826	+	2827.83	0.66876	7.7937e-08	1.81189e-06	0.634268	1.01411e-06	135.963	131.848	129.538	134.395	186.624	200.24	174.605	214.369	2214.62	2137.83	2199.84	2312.25	3162.11	3421.97	3175.95	3998.08
ENSMUSG00000022261	Sdc2	protein_coding	syndecan 2 [Source:MGI Symbol;Acc:MGI:1349165]	chr15	32920723	33034935	+	6641.51	0.519447	5.59093e-08	1.35549e-06	0.497446	1.04239e-06	103.381	101.434	102.606	103.94	133.891	148.529	130.025	144.594	5348.29	5223.46	5534.49	5680.48	7205.89	8062.59	7511.29	8565.58
ENSMUSG00000025083	Afap1l2	protein_coding	actin filament associated protein 1-like 2 [Source:MGI Symbol;Acc:MGI:2147658]	chr19	56912361	57008228	-	85.6135	-2.18538	2.84577e-08	7.24439e-07	-2.03883	1.06817e-06	2.86058	2.51595	2.7864	2.3345	0.455768	0.610399	0.426262	0.618072	150.308	131.598	152.646	129.59	24.9146	33.6543	25.0116	37.1858
ENSMUSG00000022141	Nipbl	protein_coding	NIPBL cohesin loading factor [Source:MGI Symbol;Acc:MGI:1913976]	chr15	8290617	8444463	-	6027.95	0.364355	5.94018e-08	1.43334e-06	0.352847	1.06972e-06	35.6993	35.936	36.3596	34.8828	44.7482	41.9756	43.3084	41.8119	5168.75	5179.34	5488.56	5335.64	6740.37	6377.09	7002.22	6931.65
ENSMUSG00000074746	Pdzd8	protein_coding	PDZ domain containing 8 [Source:MGI Symbol;Acc:MGI:2677270]	chr19	59297178	59345780	-	4911.76	0.392146	6.15499e-08	1.47817e-06	0.379244	1.14211e-06	45.3883	44.5205	46.0803	46.3829	59.3629	55.6869	58.2699	54.3896	4106.69	4009.85	4346.89	4433.6	5587.88	5286.9	5887.5	5634.76
ENSMUSG00000033166	Dis3	protein_coding	DIS3 homolog, exosome endoribonuclease and 3'-5' exoribonuclease [Source:MGI Symbol;Acc:MGI:1919912]	chr14	99075206	99099770	-	1949.4	0.486485	8.96305e-08	2.06488e-06	0.466365	1.14964e-06	35.282	36.5612	46.9486	43.3627	58.7361	56.6448	60.843	56.5588	1311.06	1352.41	1818.89	1702.29	2270.69	2208.66	2524.74	2406.46
ENSMUSG00000021910	Nisch	protein_coding	nischarin [Source:MGI Symbol;Acc:MGI:1928323]	chr14	31170930	31216946	-	15800.4	0.430505	6.24422e-08	1.49489e-06	0.415451	1.15501e-06	276.985	308.872	243.8	241.219	358.383	385.585	304.057	302.592	13692.9	15199.8	12565.7	12598	18431.9	20001.3	16785.4	17128
ENSMUSG00000046447	Camk2n1	protein_coding	calcium/calmodulin-dependent protein kinase II inhibitor 1 [Source:MGI Symbol;Acc:MGI:1913509]	chr4	138454314	138460123	+	365.607	1.08432	3.62717e-08	9.18764e-07	1.02028	1.16632e-06	3.37191	2.59566	3.39033	3.72503	7.49785	6.77858	7.11691	6.89203	223.241	171.067	234.021	260.542	516.438	470.909	526.173	522.464
ENSMUSG00000026471	Mr1	protein_coding	major histocompatibility complex, class I-related [Source:MGI Symbol;Acc:MGI:1195463]	chr1	155127277	155146814	-	785.162	0.745637	4.27944e-08	1.06111e-06	0.706971	1.20306e-06	16.5094	16.9248	16.1689	13.5924	23.3707	25.0376	23.5511	22.7453	619.094	631.782	632.151	538.48	911.758	985.183	986.222	976.626
ENSMUSG00000074364	Ehd2	protein_coding	EH-domain containing 2 [Source:MGI Symbol;Acc:MGI:2154274]	chr7	15946958	15967567	-	8458.31	0.36673	6.96922e-08	1.63766e-06	0.356989	1.20306e-06	99.3357	101.501	88.5815	92.1364	115.78	119.386	107.195	109.08	7634.86	7765.79	7098.28	7481.28	9257.91	9628.29	9200.48	9599.6
ENSMUSG00000054091	1810037I17Rik	protein_coding	RIKEN cDNA 1810037I17 gene [Source:MGI Symbol;Acc:MGI:1914954]	chr3	122924203	122926184	+	1054.83	0.605741	6.83207e-08	1.61287e-06	0.576682	1.23846e-06	49.945	52.853	59.3646	63.8388	74.8358	76.4507	86.0347	88.0779	718.172	756.352	890.156	969.917	1119.35	1153.77	1381.33	1449.59
ENSMUSG00000052942	Glis3	protein_coding	GLIS family zinc finger 3 [Source:MGI Symbol;Acc:MGI:2444289]	chr19	28258851	28680077	-	678.88	1.60669	4.51045e-08	1.11477e-06	1.50024	1.27749e-06	4.21424	4.98992	5.6005	4.84623	14.7421	7.39165	16.8536	12.7128	298.754	352.134	413.94	362.952	1087.27	549.84	1334.22	1031.93
ENSMUSG00000029436	Mmp17	protein_coding	matrix metallopeptidase 17 [Source:MGI Symbol;Acc:MGI:1346076]	chr5	129584169	129611099	+	416.518	-0.919644	4.11179e-08	1.02788e-06	-0.866202	1.30423e-06	6.07534	6.19043	5.23212	5.03095	2.7829	2.48782	2.71877	2.31737	591.827	600.348	531.469	517.8	282.061	254.346	295.784	258.505
ENSMUSG00000029752	Asns	protein_coding	asparagine synthetase [Source:MGI Symbol;Acc:MGI:1350929]	chr6	7675169	7693254	-	4958.02	0.57212	9.17866e-08	2.10819e-06	0.545202	1.30646e-06	217.823	184.747	200.722	203.775	293.817	261.546	291.274	267.117	4240.35	3580.09	4073.86	4190.8	5950.55	5342.51	6331.95	5954.02
ENSMUSG00000021477	Ctsl	protein_coding	cathepsin L [Source:MGI Symbol;Acc:MGI:88564]	chr13	64359337	64370890	-	8973.63	-0.347992	7.64038e-08	1.77895e-06	-0.337644	1.30865e-06	604.323	621.686	627.847	624.541	451.912	464.774	450.38	462.709	9580.95	9811.12	10377.8	10460.4	7453.79	7731.79	7973.57	8399.61
ENSMUSG00000010097	Nxf1	protein_coding	nuclear RNA export factor 1 [Source:MGI Symbol;Acc:MGI:1858330]	chr19	8757073	8770922	+	3430.57	0.454301	1.14162e-07	2.57184e-06	0.436297	1.32772e-06	82.739	90.2867	75.4836	79.2667	95.0971	89.5128	100.154	96.6834	3025.79	3286.78	2878.03	3062.44	3618.08	3434.89	4090.09	4048.47
ENSMUSG00000027806	Tsc22d2	protein_coding	TSC22 domain family, member 2 [Source:MGI Symbol;Acc:MGI:1919283]	chr3	58414715	58466783	+	6258.86	0.48305	7.29981e-08	1.70487e-06	0.463851	1.3293e-06	62.9813	65.315	85.9534	93.6519	94.2156	94.9096	111.322	121.629	4054.74	4185.85	5769.38	6369.68	6310.41	6411.52	8003.32	8966
ENSMUSG00000103793	Pcdhga6	protein_coding	protocadherin gamma subfamily A, 6 [Source:MGI Symbol;Acc:MGI:1935218]	chr18	37707039	37841873	+	305.717	1.07738	4.24223e-08	1.05531e-06	1.01391	1.33517e-06	3.05306	2.9707	2.79749	2.23832	5.93062	5.65622	5.12405	4.74543	215.642	209.799	206.682	167.491	436.427	420.224	404.439	385.031
ENSMUSG00000006369	Fbln1	protein_coding	fibulin 1 [Source:MGI Symbol;Acc:MGI:95487]	chr15	85205949	85286535	+	6784.21	-0.634381	7.63654e-08	1.77895e-06	-0.603241	1.3412e-06	244.476	260.214	222.606	240.643	146.905	175.177	130.033	146.803	8091.76	8573.48	7681.71	8414.54	5058.55	6083.93	4806.17	5563.55
ENSMUSG00000082536	Gm13456	processed_pseudogene	predicted gene 13456 [Source:MGI Symbol;Acc:MGI:3651389]	chr2	40555752	40557116	+	5384.56	0.372066	8.91671e-08	2.05731e-06	0.360278	1.3412e-06	255.829	263.67	268.543	250.914	321.539	326.383	311.641	312.131	4505.68	4623.11	4930.85	4668.96	5891.76	6031.51	6129.96	6294.66
ENSMUSG00000022663	Atg3	protein_coding	autophagy related 3 [Source:MGI Symbol;Acc:MGI:1915091]	chr16	45158785	45188538	+	1129.33	-0.580581	7.20362e-08	1.68755e-06	-0.55313	1.34197e-06	44.4574	41.6451	48.0633	47.5678	31.2742	28.8983	30.0529	29.3029	1270.07	1184.31	1431.57	1435.64	929.509	866.276	958.757	958.528
ENSMUSG00000033730	Egr3	protein_coding	early growth response 3 [Source:MGI Symbol;Acc:MGI:1306780]	chr14	70077203	70082614	+	8212.34	0.488942	8.03279e-08	1.86463e-06	0.468924	1.36102e-06	4.04949	4.03261	294.071	309.27	4.0824	4.65169	377.493	408.105	172.831	171.327	13085.4	13944.6	181.267	208.319	17991.5	19943.5
ENSMUSG00000022680	Pdxdc1	protein_coding	pyridoxal-dependent decarboxylase domain containing 1 [Source:MGI Symbol;Acc:MGI:1920909]	chr16	13833148	13903131	-	4224.82	-0.405606	9.22462e-08	2.11496e-06	-0.391583	1.38107e-06	119.272	119.096	108.263	112.58	73.4045	74.967	75.9576	78.7729	5041.07	5010.95	4770.41	5027.01	3227.93	3324.43	3585.17	3811.61
ENSMUSG00000031284	Pak3	protein_coding	p21 (RAC1) activated kinase 3 [Source:MGI Symbol;Acc:MGI:1339656]	chrX	143518591	143797796	+	1541.5	0.708518	1.13446e-07	2.56328e-06	0.669898	1.41488e-06	14.0515	16.6126	16.9178	18.9096	20.8805	21.8919	25.6756	28.6425	993.782	1169.57	1247.46	1412.87	1536.36	1624.62	2027.82	2319.48
ENSMUSG00000038193	Hand2	protein_coding	heart and neural crest derivatives expressed 2 [Source:MGI Symbol;Acc:MGI:103580]	chr8	57320983	57324633	+	37.6158	8.4349	3.93845e-08	9.89406e-07	8.29162	1.42523e-06	0.028636	0.03258	0	0	2.06071	2.54149	1.84671	1.86648	0.949964	1.07589	0	0	71.1214	88.4682	68.4125	70.8981
ENSMUSG00000118181	CAAA01066123.1	processed_transcript	ribosomal protein S6 kinase, polypeptide 4 (Rps6ka4)	chr19	6829084	6829738	-	39.3847	8.49539	3.33877e-08	8.47115e-07	8.3027	1.43427e-06	6.52373	3.66733	0	0	7.72429	7.77014	8.54823	11.4209	41.7984	23.6696	0	0	51.7247	52.528	61.3701	83.9869
ENSMUSG00000006586	Runx1t1	protein_coding	RUNX1 translocation partner 1 [Source:MGI Symbol;Acc:MGI:104793]	chr4	13743436	13893649	+	2278.96	0.958937	1.23181e-07	2.75875e-06	0.899444	1.45915e-06	45.879	52.3881	24.2462	36.1228	49.4463	51.0373	59.0142	49.9847	2146.95	2440.39	1182.95	1785.82	2407.27	2506.08	3083.92	2678.28
ENSMUSG00000057133	Chd6	protein_coding	chromodomain helicase DNA binding protein 6 [Source:MGI Symbol;Acc:MGI:1918639]	chr2	160946978	161109075	-	3517.67	0.43993	1.1695e-07	2.63077e-06	0.423017	1.45915e-06	21.2501	20.0313	25.1197	22.9779	28.0185	28.9056	30.4219	30.1019	2723.49	2555.59	3356.54	3111.16	3735.86	3887.28	4353.99	4417.42
ENSMUSG00000022106	Rcbtb2	protein_coding	regulator of chromosome condensation (RCC1) and BTB (POZ) domain containing protein 2 [Source:MGI Symbol;Acc:MGI:1917200]	chr14	73123037	73207843	+	1208.07	0.631284	8.39718e-08	1.94626e-06	0.599742	1.47855e-06	34.5586	30.007	32.3987	32.0761	51.4526	50.339	48.5351	44.1665	973.492	840.977	951.054	954.1	1507.14	1487.08	1526.46	1424.29
ENSMUSG00000042834	Nrep	protein_coding	neuronal regeneration related protein [Source:MGI Symbol;Acc:MGI:99444]	chr18	33437019	33464029	-	3276.08	-0.415325	1.18317e-07	2.6576e-06	-0.40016	1.47855e-06	121.784	126.125	116.752	119.293	88.9073	93.94	83.6684	80.6441	3660.63	3773.87	3658.86	3788.17	2780.26	2962.89	2808.44	2775.55
ENSMUSG00000049511	Htr1b	protein_coding	5-hydroxytryptamine (serotonin) receptor 1B [Source:MGI Symbol;Acc:MGI:96274]	chr9	81628291	81633828	-	1638.28	0.899455	9.46078e-08	2.16323e-06	0.845744	1.49776e-06	6.75229	7.11928	24.6465	33.3905	14.9035	12.1481	48.5388	51.9857	408.212	428.44	1553.51	2132.62	937.357	770.623	3276.89	3598.56
ENSMUSG00000075470	Alg10b	protein_coding	asparagine-linked glycosylation 10B (alpha-1,2-glucosyltransferase) [Source:MGI Symbol;Acc:MGI:2146159]	chr15	90224311	90233471	+	5878.06	0.340444	8.68146e-08	2.0091e-06	0.330724	1.49776e-06	52.9014	53.7913	48.5892	48.0671	61.7647	63.6286	57.5839	56.0099	5322.94	5387.86	5097.29	5109.54	6465.59	6717.94	6470.29	6452.99
ENSMUSG00000015653	Steap2	protein_coding	six transmembrane epithelial antigen of prostate 2 [Source:MGI Symbol;Acc:MGI:1921301]	chr5	5664829	5694578	-	2168.94	0.503243	1.32946e-07	2.94719e-06	0.481519	1.50636e-06	28.6451	28.5924	27.7132	25.1491	40.0512	38.242	36.6542	32.8917	1820.93	1809.31	1836.72	1688.94	2648.75	2550.83	2601.98	2394.08
ENSMUSG00000023951	Vegfa	protein_coding	vascular endothelial growth factor A [Source:MGI Symbol;Acc:MGI:103178]	chr17	46016993	46032369	-	2284.27	0.496997	1.24208e-07	2.77361e-06	0.475796	1.53549e-06	53.9445	54.8456	68.538	73.1824	77.8508	71.2563	96.484	89.2817	1582.21	1601.32	2095.86	2267.63	2375.54	2193.01	3160.17	2998.41
ENSMUSG00000024754	Cemip2	protein_coding	cell migration inducing hyaluronidase 2 [Source:MGI Symbol;Acc:MGI:1890373]	chr19	21778342	21858360	+	2079.05	0.471222	1.34711e-07	2.97767e-06	0.451646	1.72709e-06	16.4277	16.307	17.2807	17.9407	20.943	22.1735	23.3642	21.9698	1646.65	1627.11	1805.93	1899.83	2183.97	2332.16	2615.25	2521.52
ENSMUSG00000038871	Bpgm	protein_coding	2,3-bisphosphoglycerate mutase [Source:MGI Symbol;Acc:MGI:1098242]	chr6	34476207	34505613	+	680.579	0.806102	6.28231e-08	1.50166e-06	0.761056	1.73333e-06	21.2325	18.4914	22.7543	21.0838	30.0034	32.9088	37.6902	33.4485	498.782	432.414	557.299	523.248	733.271	811.19	988.73	899.701
ENSMUSG00000038776	Ephx1	protein_coding	epoxide hydrolase 1, microsomal [Source:MGI Symbol;Acc:MGI:95405]	chr1	180976210	181020904	-	2450.19	0.751809	1.51122e-07	3.30221e-06	0.711511	1.76586e-06	85.1068	90.894	90.6363	74.9011	134.097	117.229	145.084	113.819	1845.23	1961.74	2048.82	1715.63	3024.74	2666.99	3512.72	2825.61
ENSMUSG00000021282	Eif5	protein_coding	eukaryotic translation initiation factor 5 [Source:MGI Symbol;Acc:MGI:95309]	chr12	111538016	111546752	+	7979.31	0.390413	1.01777e-07	2.3133e-06	0.377277	1.79484e-06	167.165	155.992	184.765	191.466	202.011	191.505	233.89	223.969	6482.52	6021.73	7470.22	7844.03	8149.99	7792.56	10128.6	9944.85
ENSMUSG00000031765	Mt1	protein_coding	metallothionein 1 [Source:MGI Symbol;Acc:MGI:97171]	chr8	94179082	94180327	+	2618.54	-0.659444	1.41976e-07	3.13079e-06	-0.623638	1.80931e-06	574.595	643.902	662.634	717.762	345.908	384.755	375.009	435.71	2769.65	3089.6	3330.05	3655.05	1734.63	1946.02	2018.57	2404.76
ENSMUSG00000027405	Nop56	protein_coding	NOP56 ribonucleoprotein [Source:MGI Symbol;Acc:MGI:1914384]	chr2	130274430	130279313	+	3112.5	0.405992	1.50226e-07	3.28731e-06	0.391671	1.84042e-06	139.197	136.244	140.35	133.362	148.421	151.368	166.693	169.826	2760.13	2688.83	2900.86	2793.34	3061.61	3149.21	3691	3855.05
ENSMUSG00000066107	Gm12666	protein_coding	predicted gene 12666 [Source:MGI Symbol;Acc:MGI:3650864]	chr4	92190744	92191749	-	31.5989	8.49479	5.24014e-08	1.27856e-06	8.44806	1.85086e-06	0	0	0	0	7.20828	5.53331	8.40657	7.33332	0	0	0	0	60.6148	46.9988	76.4611	68.7166
ENSMUSG00000033228	Scaf11	protein_coding	SR-related CTD-associated factor 11 [Source:MGI Symbol;Acc:MGI:1919443]	chr15	96411699	96460843	-	7829.99	0.333336	1.0561e-07	2.39331e-06	0.32416	1.85131e-06	96.6135	99.3162	92.3207	88.8664	109.696	113.028	107.917	103.966	7054.35	7218.7	7028.02	6854.98	8332.75	8659.75	8799.33	8692.01
ENSMUSG00000022043	Trim35	protein_coding	tripartite motif-containing 35 [Source:MGI Symbol;Acc:MGI:1914104]	chr14	66297031	66311424	+	4268.03	0.401363	1.13998e-07	2.57184e-06	0.387329	1.87096e-06	73.5713	72.9829	65.3673	66.5988	100.212	92.6919	83.0789	78.7357	3753.91	3706.94	3477.37	3589.97	5319.61	4962.68	4733.74	4600
ENSMUSG00000021047	Nova1	protein_coding	NOVA alternative splicing regulator 1 [Source:MGI Symbol;Acc:MGI:104297]	chr12	46694517	46818929	-	653.134	0.906482	6.95253e-08	1.63625e-06	0.8522	1.87525e-06	7.14156	5.95936	6.00699	7.447	13.8026	13.9526	11.8484	11.531	451.546	375.084	395.987	497.439	907.932	925.688	836.579	834.812
ENSMUSG00000058997	Vwa8	protein_coding	von Willebrand factor A domain containing 8 [Source:MGI Symbol;Acc:MGI:1919008]	chr14	78849052	79202310	+	996.601	0.594622	1.13073e-07	2.55863e-06	0.565848	1.8898e-06	8.11667	7.7799	7.70216	8.03651	11.2804	11.1722	10.8273	11.2318	800.982	764.254	792.449	837.841	1158.12	1156.87	1193.17	1269.13
ENSMUSG00000021103	Mnat1	protein_coding	menage a trois 1 [Source:MGI Symbol;Acc:MGI:106207]	chr12	73123717	73273988	+	585.667	0.760721	7.29988e-08	1.70487e-06	0.719075	1.96309e-06	25.4841	23.8095	22.1455	20.4917	34.9268	34.5338	35.3275	31.7237	492.846	458.365	446.52	418.667	702.723	700.786	762.945	702.484
ENSMUSG00000038253	Hoxa5	protein_coding	homeobox A5 [Source:MGI Symbol;Acc:MGI:96177]	chr6	52201754	52204587	-	141.495	1.6542	6.00973e-08	1.44783e-06	1.54154	2.01886e-06	2.58812	3.15493	2.28609	1.97618	9.61481	9.33164	7.11809	5.3389	66.4974	80.6919	61.2392	53.641	257.007	251.582	204.232	157.066
ENSMUSG00000040569	Slc26a7	protein_coding	solute carrier family 26, member 7 [Source:MGI Symbol;Acc:MGI:2384791]	chr4	14502430	14621805	-	43.1449	5.45486	5.7693e-08	1.39431e-06	5.07197	2.01886e-06	0.073465	0.055723	0.027038	0.013356	0.871114	1.77597	0.905742	0.736686	5.28714	3.99201	2.02878	1.01546	65.2228	134.114	72.7921	60.7065
ENSMUSG00000026888	Grb14	protein_coding	growth factor receptor bound protein 14 [Source:MGI Symbol;Acc:MGI:1355324]	chr2	64912476	65024987	-	291.213	1.08084	6.80023e-08	1.60784e-06	1.01355	2.04211e-06	7.63586	7.74637	7.39426	6.02071	14.0837	12.6244	13.0082	13.3106	204.28	206.294	206.242	170.163	391.984	354.389	388.618	407.733
ENSMUSG00000079316	Rab9	protein_coding	RAB9, member RAS oncogene family [Source:MGI Symbol;Acc:MGI:1890695]	chrX	166457253	166479867	-	1553.55	0.620224	1.69021e-07	3.65738e-06	0.588772	2.04977e-06	65.2342	72.477	64.81	56.4507	101.058	110.975	88.3417	84.6	1189.33	1315.36	1231.92	1087.29	1916.81	2123.01	1798.58	1766.07
ENSMUSG00000052684	Jun	protein_coding	jun proto-oncogene [Source:MGI Symbol;Acc:MGI:96646]	chr4	95049034	95052222	-	5263.65	0.508541	1.46304e-07	3.2107e-06	0.486152	2.09995e-06	36.0334	31.8888	158.306	144.223	35.4104	32.3667	209.253	190.275	1671.94	1472.9	7658.18	7069.67	1709.34	1575.84	10842.4	10109
ENSMUSG00000020427	Igfbp3	protein_coding	insulin-like growth factor binding protein 3 [Source:MGI Symbol;Acc:MGI:96438]	chr11	7206086	7213923	-	45.5478	-3.2559	6.04532e-08	1.45411e-06	-3.02107	2.10067e-06	2.32788	2.68004	2.63147	1.81375	0.158638	0.307448	0.23654	0.194528	79.7969	91.4508	94.0459	65.6829	5.65739	11.0585	9.0546	7.63518
ENSMUSG00000032085	Tagln	protein_coding	transgelin [Source:MGI Symbol;Acc:MGI:106012]	chr9	45929619	45936058	-	10561.2	0.788343	1.31269e-07	2.91425e-06	0.738722	2.12273e-06	329.443	282.467	706.793	808.986	750.609	543.087	1207.8	1222.65	4417.06	3769.97	9880.01	11458.8	10470	7640.47	18083.6	18770
ENSMUSG00000042082	Arsb	protein_coding	arylsulfatase B [Source:MGI Symbol;Acc:MGI:88075]	chr13	93771630	93943016	+	3275.66	-0.58241	1.75369e-07	3.77798e-06	-0.553324	2.18563e-06	63.3117	70.6098	61.4272	64.2193	38.4388	42.6942	36.8007	41.0486	3784.66	4201.73	3828.4	4055.63	2390.56	2678.01	2456.62	2809.65
ENSMUSG00000005124	Ccn4	protein_coding	cellular communication network factor 4 [Source:MGI Symbol;Acc:MGI:1197008]	chr15	66891320	66923201	+	16215.8	0.653776	1.54139e-07	3.36332e-06	0.617325	2.19943e-06	163.445	144.371	178.374	204.484	256.94	205.555	275.864	283.317	11620.6	10217.8	13222.1	15359.1	19005.1	15335	21902.3	23064.2
ENSMUSG00000020580	Rock2	protein_coding	Rho-associated coiled-coil containing protein kinase 2 [Source:MGI Symbol;Acc:MGI:107926]	chr12	16894895	16987823	+	6059.5	0.464378	1.68734e-07	3.65738e-06	0.445649	2.25401e-06	44.7803	45.4172	49.6635	54.7764	60.9869	58.5303	64.4953	69.2325	4562.39	4606.23	5275.43	5895.88	6464.35	6257.29	7337.91	8076.56
ENSMUSG00000063531	Sema3e	protein_coding	sema domain, immunoglobulin domain (Ig), short basic domain, secreted, (semaphorin) 3E [Source:MGI Symbol;Acc:MGI:1340034]	chr5	14025276	14256689	+	170.991	-1.62987	6.50472e-08	1.54997e-06	-1.51707	2.26188e-06	2.54924	2.83089	2.55985	2.9495	1.05095	0.813725	0.669238	0.98671	232.843	257.392	243.771	284.611	99.8661	77.9885	68.261	103.194
ENSMUSG00000035929	H2-Q4	protein_coding	histocompatibility 2, Q region locus 4 [Source:MGI Symbol;Acc:MGI:95933]	chr17	35379617	35385290	+	1581.38	-0.772381	1.43575e-07	3.15988e-06	-0.727079	2.32707e-06	75.1181	79.571	72.9809	75.2774	38.932	50.2961	38.2038	42.3401	1922.83	2026.85	1947.25	2035.21	1036.31	1350.57	1091.51	1240.5
ENSMUSG00000022329	Stk3	protein_coding	serine/threonine kinase 3 [Source:MGI Symbol;Acc:MGI:1928487]	chr15	34875496	35178921	-	3088.91	0.59593	2.15216e-07	4.55924e-06	0.559193	2.34611e-06	57.9272	57.6176	61.0138	60.6164	79.3087	92.6807	80.1658	90.3401	2325.09	2302.14	2553.29	2570.38	3311.78	3903.44	3593.23	4151.92
ENSMUSG00000106795	Gm43050	lincRNA	predicted gene 43050 [Source:MGI Symbol;Acc:MGI:5663187]	chr5	119826122	119832022	-	41.8274	8.28494	6.88955e-08	1.62393e-06	8.13027	2.37146e-06	0	0.033953	0	0	7.65127	5.75069	4.02509	3.42855	0	0.503799	0	0	118.653	89.9458	67.0001	58.517
ENSMUSG00000006205	Htra1	protein_coding	HtrA serine peptidase 1 [Source:MGI Symbol;Acc:MGI:1929076]	chr7	130936111	130985660	+	3376.45	0.765055	1.93312e-07	4.13535e-06	0.721234	2.38474e-06	114.921	135.981	105.341	109.454	174.269	199.126	149.475	188.941	2484.85	2926.85	2374.73	2500.24	3920.18	4517.84	3609.18	4677.77
ENSMUSG00000079491	H2-T10	polymorphic_pseudogene	histocompatibility 2, T region locus 10 [Source:MGI Symbol;Acc:MGI:95942]	chr17	36115876	36121465	-	220.75	-1.29686	7.0615e-08	1.6568e-06	-1.21013	2.45277e-06	12.2443	12.415	11.1742	10.838	4.88416	4.19565	3.58883	4.72811	324.416	327.698	309.105	303.645	134.388	116.526	106.676	143.546
ENSMUSG00000033454	Zbtb1	protein_coding	zinc finger and BTB domain containing 1 [Source:MGI Symbol;Acc:MGI:2442326]	chr12	76370266	76396950	+	2236.34	0.617909	2.11554e-07	4.49413e-06	0.585734	2.51725e-06	9.36077	9.06721	9.01643	9.66087	12.9478	12.7458	12.1379	14.4466	1764.08	1700.99	1771.56	1923.41	2538.55	2520.42	2554.4	3117.33
ENSMUSG00000031328	Flna	protein_coding	filamin, alpha [Source:MGI Symbol;Acc:MGI:95556]	chrX	74223461	74249820	-	62359.7	0.55697	1.96002e-07	4.18704e-06	0.529898	2.58796e-06	409.127	425.063	506.394	573.286	708.104	579.479	756.791	718.437	40998.5	42401.7	52907	60691.9	73822.8	60932.2	84688.4	82434.7
ENSMUSG00000019806	Aig1	protein_coding	androgen-induced 1 [Source:MGI Symbol;Acc:MGI:1913503]	chr10	13647054	13868980	-	775.73	-0.645938	1.02445e-07	2.32503e-06	-0.612616	2.61326e-06	44.6777	48.0499	50.2147	47.1312	29.5531	29.1676	29.3479	28.3764	863.02	923.937	1011.29	961.808	593.905	591.196	633.063	627.623
ENSMUSG00000032741	Tpcn1	protein_coding	two pore channel 1 [Source:MGI Symbol;Acc:MGI:2182472]	chr5	120534153	120588673	-	1991.56	-0.428261	1.74939e-07	3.77403e-06	-0.410541	2.63363e-06	34.7164	35.5229	35.1898	35.003	27.5292	26.8174	24.5323	23.8873	2166.78	2207.04	2289.88	2308	1787.55	1756.3	1709.85	1707.1
ENSMUSG00000020954	Strn3	protein_coding	striatin, calmodulin binding protein 3 [Source:MGI Symbol;Acc:MGI:2151064]	chr12	51609632	51691897	-	2477.93	0.436601	2.2279e-07	4.70664e-06	0.418221	2.63567e-06	49.4006	50.126	52.4754	52.9065	61.7173	58.8128	64.6762	67.6748	2016.92	2037.23	2233.72	2282	2621.49	2519.59	2948.77	3163.7
ENSMUSG00000062825	Actg1	protein_coding	actin, gamma, cytoplasmic 1 [Source:MGI Symbol;Acc:MGI:87906]	chr11	120345690	120348542	-	57740.6	0.394078	2.01609e-07	4.30079e-06	0.380698	2.64666e-06	1182.37	1142.44	2548.19	2653.42	1681.83	1495.74	3172.24	3172.46	29888.2	28747.4	67157.5	70860	44229	39673.3	89546.3	91823.3
ENSMUSG00000070576	Mn1	protein_coding	meningioma 1 [Source:MGI Symbol;Acc:MGI:1261813]	chr5	111417362	111457033	+	1210.85	0.985118	1.62039e-07	3.52562e-06	0.921264	2.74123e-06	14.7622	13.2426	8.65979	6.30059	25.6872	24.4131	15.8544	11.635	1126	1005.5	688.669	507.714	2038.39	1953.94	1350.44	1016.17
ENSMUSG00000042156	Dzip1	protein_coding	DAZ interacting protein 1 [Source:MGI Symbol;Acc:MGI:1914311]	chr14	118875520	118925460	-	2441.62	0.540166	2.33285e-07	4.91476e-06	0.514353	2.74795e-06	48.2675	45.9489	43.818	39.8721	61.8876	61.5373	61.1289	51.8882	2150.34	2037.73	2035.25	1876.59	2868.39	2876.67	3041.14	2646.86
ENSMUSG00000019889	Ptprk	protein_coding	protein tyrosine phosphatase, receptor type, K [Source:MGI Symbol;Acc:MGI:103310]	chr10	28074820	28597397	+	1372.93	0.824276	1.83412e-07	3.94013e-06	0.774099	2.91739e-06	12.4139	13.6105	11.9649	14.4426	22.3029	28.0043	21.26	22.1396	877.54	957.75	881.826	1078.58	1640.22	2077.22	1678.26	1792
ENSMUSG00000024048	Myl12a	protein_coding	myosin, light chain 12A, regulatory, non-sarcomeric [Source:MGI Symbol;Acc:MGI:1914518]	chr17	70993656	71002878	-	9915.13	0.385753	1.81809e-07	3.9112e-06	0.372625	2.95555e-06	658.296	638.9	797.563	827.097	831.664	776.542	965.105	1004.7	7558.95	7303.43	9547.79	10033.8	9935.52	9356.15	12375.4	13209.9
ENSMUSG00000024140	Epas1	protein_coding	endothelial PAS domain protein 1 [Source:MGI Symbol;Acc:MGI:109169]	chr17	86753700	86833410	+	84.4988	-1.96414	8.73617e-08	2.0187e-06	-1.82239	2.99119e-06	1.34852	1.7423	1.62775	1.69535	0.289712	0.348659	0.401015	0.389636	112.096	144.17	141.069	148.881	25.0541	30.411	37.2245	37.0851
ENSMUSG00000070802	Pnmal2	protein_coding	PNMA-like 2 [Source:MGI Symbol;Acc:MGI:3645856]	chr7	16944682	16948828	+	226.789	-1.51892	9.01144e-08	2.0729e-06	-1.41255	3.07649e-06	5.54361	7.18562	4.48409	4.51417	1.55321	2.327	1.55234	1.36265	341.037	440.04	287.606	293.384	99.4083	150.212	106.643	95.9851
ENSMUSG00000029471	Camkk2	protein_coding	calcium/calmodulin-dependent protein kinase kinase 2, beta [Source:MGI Symbol;Acc:MGI:2444812]	chr5	122731170	122779409	-	1665	-0.62234	2.69289e-07	5.64989e-06	-0.588596	3.11347e-06	60.3921	49.8954	58.0761	57.1457	39.7455	37.7044	34.4462	35.0207	2060.19	1694.36	2065.56	2059.49	1410.58	1349.64	1312.22	1367.93
ENSMUSG00000031438	Rnf128	protein_coding	ring finger protein 128 [Source:MGI Symbol;Acc:MGI:1914139]	chrX	139563316	139673145	+	621.48	1.0809	1.24544e-07	2.77706e-06	1.01005	3.12726e-06	8.35134	7.36582	9.91187	13.9401	16.7882	14.0399	22.4597	24.3995	329.637	289.415	407.897	581.294	689.393	581.494	989.97	1102.74
ENSMUSG00000022512	Cldn1	protein_coding	claudin 1 [Source:MGI Symbol;Acc:MGI:1276109]	chr16	26356642	26371841	-	198.226	1.31184	9.74055e-08	2.22387e-06	1.22326	3.13737e-06	2.68921	2.21576	2.19464	2.23385	5.86713	5.97687	4.70313	5.49635	127.439	104.525	108.431	111.835	289.258	297.201	248.887	298.237
ENSMUSG00000079547	H2-DMb1	protein_coding	histocompatibility 2, class II, locus Mb1 [Source:MGI Symbol;Acc:MGI:95922]	chr17	34153072	34160230	+	102.683	-2.63532	9.2358e-08	2.11496e-06	-2.43733	3.13983e-06	14.3545	11.2191	11.3592	13.4701	0.596642	1.49555	2.59353	1.25422	202.73	157.727	167.26	200.979	8.76651	22.2475	41.4732	20.2821
ENSMUSG00000023915	Tnfrsf21	protein_coding	tumor necrosis factor receptor superfamily, member 21 [Source:MGI Symbol;Acc:MGI:2151075]	chr17	43016555	43089189	+	353.614	1.28426	1.00449e-07	2.28653e-06	1.19784	3.22624e-06	3.48434	4.17066	3.28671	4.53538	8.84931	9.26882	7.77702	9.89149	179.88	214.333	176.905	247.359	475.288	502.097	448.348	584.704
ENSMUSG00000047033	Pcdhb15	protein_coding	protocadherin beta 15 [Source:MGI Symbol;Acc:MGI:2136750]	chr18	37473540	37476340	+	146.655	-1.3938	9.88187e-08	2.25277e-06	-1.29716	3.34502e-06	5.7553	5.92181	4.78231	4.92067	1.60991	1.66689	1.66079	1.77388	231.791	237.772	201.215	209.091	67.0804	70.0374	74.4489	81.8055
ENSMUSG00000044022	Pcdhb21	protein_coding	protocadherin beta 21 [Source:MGI Symbol;Acc:MGI:2136759]	chr18	37513621	37518325	+	405.134	1.07375	1.19881e-07	2.68878e-06	1.00375	3.43732e-06	4.08195	3.42034	3.91493	3.0693	7.13661	8.07326	6.50745	7.10347	286.889	239.924	286.512	227.701	522.096	595.318	511.082	571.548
ENSMUSG00000030654	Arl6ip1	protein_coding	ADP-ribosylation factor-like 6 interacting protein 1 [Source:MGI Symbol;Acc:MGI:1858943]	chr7	118118891	118129662	-	2933.75	-0.411308	3.62588e-07	7.44378e-06	-0.3949	3.82442e-06	126.559	130.837	128.577	118.396	100.779	96.8147	87.8383	84.4617	3238.59	3332.83	3430.38	3200.74	2683	2599.6	2510.08	2474.78
ENSMUSG00000062866	Phactr2	protein_coding	phosphatase and actin regulator 2 [Source:MGI Symbol;Acc:MGI:2446138]	chr10	13207717	13474412	-	338.298	-1.17235	1.23461e-07	2.76098e-06	-1.09329	3.943e-06	5.64202	5.06244	5.1118	5.39001	1.96379	2.73072	2.07049	2.25309	484.659	432.894	457.815	489.148	175.502	246.138	198.615	221.611
ENSMUSG00000059895	Ptp4a3	protein_coding	protein tyrosine phosphatase 4a3 [Source:MGI Symbol;Acc:MGI:1277098]	chr15	73723145	73758766	+	333.156	1.2171	1.42048e-07	3.13079e-06	1.13435	4.0793e-06	8.9348	9.27909	8.55978	7.8178	20.3931	14.3251	19.146	16.2099	213.49	220.708	213.241	197.346	506.944	359.161	510.87	443.492
ENSMUSG00000038991	Txndc5	protein_coding	thioredoxin domain containing 5 [Source:MGI Symbol;Acc:MGI:2145316]	chr13	38500079	38528824	-	9257.84	-0.35293	2.73402e-07	5.72047e-06	-0.3413	4.22244e-06	252.827	265.334	240.646	247.28	196.054	199.301	174.574	179.978	10159	10613	10081.4	10497	8195.67	8403	7833.27	8280.49
ENSMUSG00000036139	Hoxc9	protein_coding	homeobox C9 [Source:MGI Symbol;Acc:MGI:96199]	chr15	102976439	102985099	+	822.18	0.746623	2.81796e-07	5.88803e-06	0.702187	4.43886e-06	20.2529	20.6255	15.9191	15.9123	30.0665	32.996	27.4276	22.1838	679.224	688.571	556.621	563.778	1049.04	1161.15	1027.19	851.868
ENSMUSG00000027070	Lrp2	protein_coding	low density lipoprotein receptor-related protein 2 [Source:MGI Symbol;Acc:MGI:95794]	chr2	69424340	69586065	-	229.925	-1.16007	1.27255e-07	2.82924e-06	-1.08077	4.44842e-06	1.03282	1.24261	1.50503	1.3381	0.60837	0.609068	0.604213	0.575837	241.742	289.523	367.274	330.878	148.143	149.587	157.928	154.326
ENSMUSG00000004631	Sgce	protein_coding	sarcoglycan, epsilon [Source:MGI Symbol;Acc:MGI:1329042]	chr6	4674350	4747207	-	1694.06	0.530403	3.92717e-07	8.00849e-06	0.50498	4.45448e-06	61.4458	62.3489	60.0997	63.461	85.4238	89.5536	79.3723	86.2134	1335.8	1349.26	1362.18	1457.49	1932.01	2042.82	1926.88	2146.02
ENSMUSG00000102918	Pcdhgc3	protein_coding	protocadherin gamma subfamily C, 3 [Source:MGI Symbol;Acc:MGI:1935201]	chr18	37806364	37841873	+	9810.85	0.324793	3.49571e-07	7.2056e-06	0.319623	4.45448e-06	125.789	131.367	118.736	117.516	147.783	152.649	136.705	137.895	8744.88	9091.05	8605.68	8631.42	10688.8	11135	10613.2	10976.6
ENSMUSG00000014846	Tppp3	protein_coding	tubulin polymerization-promoting protein family member 3 [Source:MGI Symbol;Acc:MGI:1915221]	chr8	105467493	105471526	-	122.333	-1.64695	1.3356e-07	2.95652e-06	-1.52843	4.45798e-06	14.392	13.1574	10.815	11.8922	4.39025	3.72422	3.8928	2.84314	208.955	190.161	163.709	182.408	66.3139	56.7371	63.115	47.2652
ENSMUSG00000029212	Gabrb1	protein_coding	gamma-aminobutyric acid (GABA) A receptor, subunit beta 1 [Source:MGI Symbol;Acc:MGI:95619]	chr5	71658113	72149037	+	81.1751	-3.43273	1.44062e-07	3.16606e-06	-3.14545	4.64325e-06	1.76557	1.23748	1.18509	0.81669	0.040143	0.041257	0.171793	0.031325	211.991	147.907	148.354	103.595	5.01451	5.19798	23.0345	4.30663
ENSMUSG00000044337	Ackr3	protein_coding	atypical chemokine receptor 3 [Source:MGI Symbol;Acc:MGI:109562]	chr1	90203980	90216751	+	84.147	2.75694	1.26878e-07	2.82498e-06	2.54965	4.95011e-06	0.213751	0.559342	0.424815	0.606214	2.51708	3.35943	2.45287	4.01182	9.38608	24.4497	19.4487	28.1223	114.989	154.79	120.279	201.711
ENSMUSG00000037706	Cd81	protein_coding	CD81 antigen [Source:MGI Symbol;Acc:MGI:1096398]	chr7	143052739	143067934	+	6799.3	0.32319	4.01786e-07	8.15284e-06	0.313791	5.0914e-06	300.981	304.968	290.66	287.702	361.161	345.606	346.135	325.607	6042.82	6095.01	6084.14	6102.27	7543.69	7280.83	7760.39	7485.21
ENSMUSG00000038658	Ric1	protein_coding	RAB6A GEF complex partner 1 [Source:MGI Symbol;Acc:MGI:1924893]	chr19	29522282	29606829	+	2763.22	0.495099	4.91293e-07	9.822e-06	0.470928	5.09569e-06	30.24	33.4222	28.9484	29.6239	36.2137	39.231	37.3587	39.2497	2301.22	2531.82	2296.76	2381.6	2867.04	3132.61	3174.74	3419.99
ENSMUSG00000058690	Ccser2	protein_coding	coiled-coil serine rich 2 [Source:MGI Symbol;Acc:MGI:101859]	chr14	36874936	36968777	-	1571.16	0.670713	4.5517e-07	9.14771e-06	0.63143	5.11854e-06	15.2177	14.6863	15.6476	12.3964	20.7104	18.4412	21.3456	20.0437	1301.8	1250.63	1395.59	1120.31	1843.18	1655.33	2039.12	1963.29
ENSMUSG00000032010	Usp2	protein_coding	ubiquitin specific peptidase 2 [Source:MGI Symbol;Acc:MGI:1858178]	chr9	44067021	44095627	+	356.317	1.25883	1.63737e-07	3.55749e-06	1.17002	5.12817e-06	5.80827	7.75219	5.33395	5.52147	11.0674	7.70559	12.0275	12.0842	230.636	306.425	220.823	231.625	457.205	321.06	533.331	549.429
ENSMUSG00000040225	Prrc2c	protein_coding	proline-rich coiled-coil 2C [Source:MGI Symbol;Acc:MGI:1913754]	chr1	162670725	162740556	-	13905.7	0.296553	3.16247e-07	6.57192e-06	0.287028	5.12817e-06	119.068	122.338	116.959	116.123	130.878	131.936	131.855	133.812	12489.2	12774.2	12791.5	12868.6	14283	14521.9	15445.2	16072
ENSMUSG00000035916	Ptprq	protein_coding	protein tyrosine phosphatase, receptor type, Q [Source:MGI Symbol;Acc:MGI:1096349]	chr10	107517049	107720051	-	122.917	1.67065	1.5728e-07	3.42695e-06	1.54899	5.15979e-06	0.540778	0.621474	0.496891	0.533054	1.68071	2.09749	1.693	1.3574	55.1919	63.1391	52.8727	57.4747	178.457	224.624	192.953	158.627
ENSMUSG00000048368	Omd	protein_coding	osteomodulin [Source:MGI Symbol;Acc:MGI:1350918]	chr13	49582462	49592822	+	299.064	0.989245	1.83788e-07	3.94266e-06	0.92495	5.16893e-06	9.4804	8.66375	8.70344	8.22888	16.6943	18.2848	16.0741	15.1135	210.421	191.557	201.099	193.562	386.007	426.709	399.013	384.143
ENSMUSG00000039601	Rcan2	protein_coding	regulator of calcineurin 2 [Source:MGI Symbol;Acc:MGI:1858219]	chr17	43801351	44039516	+	329.871	1.15645	1.86997e-07	4.00587e-06	1.07675	5.22158e-06	7.20589	6.04659	6.17258	5.16064	11.5777	13.347	10.6313	12.7827	244.83	204.506	218.654	185.238	409.245	475.839	403.367	497.291
ENSMUSG00000008855	Hdac5	protein_coding	histone deacetylase 5 [Source:MGI Symbol;Acc:MGI:1333784]	chr11	102194432	102230166	-	3238.07	0.590343	5.16991e-07	1.03088e-05	0.558185	5.31067e-06	54.9569	58.8639	53.0175	61.3677	83.9047	90.2295	75.4212	84.3582	2386.87	2544.92	2400.71	2815.76	3791.19	4112.01	3657.96	4195.12
ENSMUSG00000004562	Arhgef40	protein_coding	Rho guanine nucleotide exchange factor (GEF) 40 [Source:MGI Symbol;Acc:MGI:2685515]	chr14	51984719	52006251	+	4071.57	0.734634	3.39209e-07	7.01094e-06	0.687953	5.45681e-06	103.343	77.9522	76.2263	70.6526	131.214	134.279	124.514	102.527	3874.35	2908.81	2979.12	2797.99	5117.06	5282	5212.23	4400.96
ENSMUSG00000027520	Zdbf2	protein_coding	zinc finger, DBF-type containing 2 [Source:MGI Symbol;Acc:MGI:1921134]	chr1	63273265	63314576	+	70.2907	-2.17223	1.72543e-07	3.72761e-06	-2.00492	5.46978e-06	0.512468	0.49069	0.870893	0.583387	0.178419	0.145418	0.153985	0.142612	90.0913	85.8702	159.623	108.348	32.6318	26.8246	30.2295	28.7066
ENSMUSG00000021134	Srsf5	protein_coding	serine and arginine-rich splicing factor 5 [Source:MGI Symbol;Acc:MGI:98287]	chr12	80945504	80950507	+	7320.3	0.550062	3.55906e-07	7.31643e-06	0.523872	5.52701e-06	221.642	233.012	252.574	281.047	272.563	309.053	344.166	380.735	5315.45	5562.48	6315.03	7120.32	6800.4	7776.85	9217.07	10454.8
ENSMUSG00000041827	Oasl1	protein_coding	2'-5' oligoadenylate synthetase-like 1 [Source:MGI Symbol;Acc:MGI:2180849]	chr5	114923240	114937915	+	155.022	-2.26536	1.69053e-07	3.65738e-06	-2.08959	5.52701e-06	8.19314	11.2086	9.03223	9.70263	1.24841	1.84708	2.68263	1.02326	218.881	298.078	251.575	273.84	34.6975	51.7776	80.0309	31.3007
ENSMUSG00000037887	Dusp8	protein_coding	dual specificity phosphatase 8 [Source:MGI Symbol;Acc:MGI:106626]	chr7	142079490	142095843	-	594.685	1.16351	2.19679e-07	4.64734e-06	1.08009	5.56579e-06	3.02613	1.87933	7.29528	8.27387	4.4198	3.5429	15.5777	16.7893	217.542	134.487	546.779	628.366	330.553	267.248	1250.54	1381.97
ENSMUSG00000025666	Tmem47	protein_coding	transmembrane protein 47 [Source:MGI Symbol;Acc:MGI:2177570]	chrX	81070698	81097872	+	1371.25	0.493916	5.05011e-07	1.00831e-05	0.470733	5.64116e-06	19.8203	21.0033	22.6515	23.2404	23.6627	23.2742	29.5841	30.3994	1056.6	1114.58	1258.97	1308.86	1312.35	1301.9	1761.16	1855.58
ENSMUSG00000041828	Abca8a	protein_coding	ATP-binding cassette, sub-family A (ABC1), member 8a [Source:MGI Symbol;Acc:MGI:2386846]	chr11	110025634	110095978	-	150.346	-3.55377	1.47643e-07	3.23544e-06	-3.27833	5.64116e-06	2.84867	3.07236	3.15074	5.87389	2.04442	0.290438	0.329789	0.382434	183.924	197.694	212.058	400.063	137.304	19.6735	23.7791	28.2753
ENSMUSG00000058070	Eml1	protein_coding	echinoderm microtubule associated protein like 1 [Source:MGI Symbol;Acc:MGI:1915769]	chr12	108370957	108539617	+	1289.85	0.550794	5.18829e-07	1.03319e-05	0.522175	5.72343e-06	18.9357	20.3379	18.3459	17.4389	25.8654	25.2871	23.3547	25.2859	1055	1127.96	1065.67	1026.45	1499.24	1478.31	1453.05	1613.09
ENSMUSG00000028630	Dyrk2	protein_coding	dual-specificity tyrosine-(Y)-phosphorylation regulated kinase 2 [Source:MGI Symbol;Acc:MGI:1330301]	chr10	118855603	118870209	-	2109.68	0.883137	5.20775e-07	1.03572e-05	0.825681	5.77408e-06	17.6108	20.4264	24.523	30.3384	24.4173	27.41	40.2772	53.5542	1160.93	1340.41	1685.44	2112.84	1674.58	1895.98	2964.98	4042.31
ENSMUSG00000036533	Cdc42ep3	protein_coding	CDC42 effector protein (Rho GTPase binding) 3 [Source:MGI Symbol;Acc:MGI:2384718]	chr17	79333727	79355091	-	4187.13	0.980749	4.69437e-07	9.40969e-06	0.91122	5.80358e-06	62.6708	68.4126	174.482	237.978	82.3858	98.8727	313.331	441.281	1304.94	1418.01	3787.83	5234.93	1784.68	2160.23	7285.6	10520.8
ENSMUSG00000042190	Cmklr1	protein_coding	chemokine-like receptor 1 [Source:MGI Symbol;Acc:MGI:109603]	chr5	113612354	113650426	-	597.647	1.03656	2.41811e-07	5.08036e-06	0.965796	6.07679e-06	16.3576	13.843	13.8513	10.201	28.8939	24.9847	25.0356	20.6768	479.028	403.546	422.91	315.599	880.3	767.744	818.726	693.324
ENSMUSG00000054309	Cpsf3	protein_coding	cleavage and polyadenylation specificity factor 3 [Source:MGI Symbol;Acc:MGI:1859328]	chr12	21285391	21315056	+	1183.18	0.576248	3.7454e-07	7.66853e-06	0.546284	6.10989e-06	37.7218	39.9403	30.1407	29.8719	49.4174	49.3656	39.4665	43.5534	1057.57	1114.68	881.02	884.769	1441.39	1452.25	1235.62	1398.14
ENSMUSG00000029672	Fam3c	protein_coding	family with sequence similarity 3, member C [Source:MGI Symbol;Acc:MGI:107892]	chr6	22306520	22356243	-	1748.6	0.477844	5.64464e-07	1.1139e-05	0.455921	6.25421e-06	54.5956	51.782	53.9528	55.1507	74.7826	76.0221	68.8298	72.1789	1420.26	1340.94	1463.32	1515.69	2023.93	2075.16	1999.52	2149.97
ENSMUSG00000022051	Bnip3l	protein_coding	BCL2/adenovirus E1B interacting protein 3-like [Source:MGI Symbol;Acc:MGI:1332659]	chr14	66985239	67008877	-	2874.43	0.474677	5.69891e-07	1.12316e-05	0.452808	6.27607e-06	117.998	131.874	113.92	119.768	154.102	156.832	147.461	153.876	2338.46	2601.55	2353.8	2507.73	3177.51	3261.29	3263.41	3491.7
ENSMUSG00000031229	Atrx	protein_coding	ATRX, chromatin remodeler [Source:MGI Symbol;Acc:MGI:103067]	chrX	105797615	105929403	-	9125.82	0.383367	3.9948e-07	8.1247e-06	0.368768	6.30528e-06	102.529	99.2988	102.288	106.096	122.782	112.369	130.732	121.662	7870.6	7587.94	8186.5	8604.13	9805.71	9051.24	11206.8	10693.7
ENSMUSG00000021870	Slmap	protein_coding	sarcolemma associated protein [Source:MGI Symbol;Acc:MGI:1933549]	chr14	26413168	26534931	-	3138.87	0.508337	6.61205e-07	1.28981e-05	0.483348	6.64601e-06	54.7542	50.4053	49.0599	42.4066	56.6204	53.7022	63.0964	57.6262	3038	2783.98	2837.99	2485.72	3268.33	3126.53	3909.42	3661.01
ENSMUSG00000023307	Marchf5	protein_coding	membrane associated ring-CH-type finger 5 [Source:MGI Symbol;Acc:MGI:1915207]	chr19	37207543	37222151	+	2660.84	0.376704	6.7287e-07	1.30756e-05	0.362781	6.75418e-06	97.5818	99.8704	98.4386	95.3732	119.587	118.059	119.861	113.722	2275.76	2318.54	2393.53	2349.83	2901.55	2889.11	3121.61	3036.79
ENSMUSG00000020250	Txnrd1	protein_coding	thioredoxin reductase 1 [Source:MGI Symbol;Acc:MGI:1354175]	chr10	82833951	82897712	+	5482.8	0.343349	4.58735e-07	9.20725e-06	0.332395	6.76184e-06	100.878	100.818	110.845	114.633	114.572	116.015	131.915	133.59	4519.16	4495.92	5177.16	5425.25	5339.76	5453.49	6599.24	6852.44
ENSMUSG00000014496	Ankrd28	protein_coding	ankyrin repeat domain 28 [Source:MGI Symbol;Acc:MGI:2145661]	chr14	31698768	31830651	-	2289.03	0.551127	6.53e-07	1.27544e-05	0.522059	6.78248e-06	22.7836	25.7401	27.3622	27.6744	32.6924	33.0288	35.1279	39.6882	1607.71	1808.07	2013.03	2063.07	2400.03	2445.56	2768.07	3206.69
ENSMUSG00000046711	Hmga1	protein_coding	high mobility group AT-hook 1 [Source:MGI Symbol;Acc:MGI:96160]	chr17	27556497	27563674	+	964.904	0.842018	4.40512e-07	8.88822e-06	0.785823	6.81094e-06	46.7393	63.1902	58.2868	53.1116	92.8607	89.8871	87.6073	97.3859	576.016	775.273	747.947	690.853	1189.7	1161.3	1204.49	1373.65
ENSMUSG00000058443	Rpl10-ps3	protein_coding	ribosomal protein L10, pseudogene 3 [Source:MGI Symbol;Acc:MGI:3704336]	chr9	50344201	50344968	-	144.623	-24.8584	2.04534e-07	4.35711e-06	-0.0113975	6.81574e-06	0	0	143.546	0	0	0	0	0	0	0	1156.98	0	0	0	0	0
ENSMUSG00000033114	Slc35d2	protein_coding	solute carrier family 35, member D2 [Source:MGI Symbol;Acc:MGI:1917734]	chr13	64096308	64129368	-	203.16	-1.42507	2.25843e-07	4.76454e-06	-1.31936	6.8281e-06	14.6301	11.409	16.506	18.0264	6.18815	7.88963	6.80561	5.15925	262.846	204.043	309.179	342.146	115.664	148.734	136.539	106.133
ENSMUSG00000036356	Csgalnact1	protein_coding	chondroitin sulfate N-acetylgalactosaminyltransferase 1 [Source:MGI Symbol;Acc:MGI:2442354]	chr8	68356781	68735146	-	512.234	0.781874	2.90389e-07	6.05103e-06	0.730354	6.91881e-06	6.87631	6.93506	7.23252	6.34536	10.496	10.3404	11.533	10.1373	379.351	380.852	415.997	369.821	602.412	598.584	710.505	640.354
ENSMUSG00000023764	Sfi1	protein_coding	Sfi1 homolog, spindle assembly associated (yeast) [Source:MGI Symbol;Acc:MGI:1926137]	chr11	3131850	3193463	-	577.042	0.751228	2.84342e-07	5.93312e-06	0.7057	7.02208e-06	12.617	11.3827	9.32646	9.78389	20.0279	18.7097	14.7486	15.1144	492.433	442.434	379.655	403.558	813.638	766.236	642.856	675.523
ENSMUSG00000032744	Heyl	protein_coding	hairy/enhancer-of-split related with YRPW motif-like [Source:MGI Symbol;Acc:MGI:1860511]	chr4	123233556	123249875	+	181.567	-2.31135	2.12348e-07	4.50472e-06	-2.12927	7.03853e-06	6.59078	3.84043	3.90577	4.83611	1.20532	0.674836	1.12446	0.520823	408.958	237.215	252.675	317.02	77.8086	43.938	77.9158	37.0035
ENSMUSG00000020044	Timp3	protein_coding	tissue inhibitor of metalloproteinase 3 [Source:MGI Symbol;Acc:MGI:98754]	chr10	86300372	86349506	+	20126.5	-0.39387	5.86436e-07	1.15428e-05	-0.377411	7.09617e-06	328.506	323.173	374.573	353.637	146.445	153.883	245.924	268.085	22900	22425.8	27223.5	26043.5	10620.6	11256	19144	21398.2
ENSMUSG00000074657	Kif5a	protein_coding	kinesin family member 5A [Source:MGI Symbol;Acc:MGI:109564]	chr10	127225696	127263348	-	312.835	-1.05985	2.39238e-07	5.03323e-06	-0.986645	7.18518e-06	5.27599	6.54692	5.14177	4.62978	2.65374	2.86677	2.22668	2.12421	403.392	498.287	409.874	373.967	211.089	229.994	190.116	185.965
ENSMUSG00000021816	Ppp3cb	protein_coding	protein phosphatase 3, catalytic subunit, beta isoform [Source:MGI Symbol;Acc:MGI:107163]	chr14	20499364	20546573	-	2863.64	0.372885	7.63521e-07	1.46326e-05	0.359411	7.55261e-06	64.9011	64.0429	64.1418	63.5695	81.6688	80.8764	76.0564	77.4181	2453.14	2409.69	2527.7	2538.45	3211.52	3207.69	3210.3	3350.62
ENSMUSG00000026166	Ccl20	protein_coding	chemokine (C-C motif) ligand 20 [Source:MGI Symbol;Acc:MGI:1329031]	chr1	83116766	83119167	+	47.4372	3.25791	2.05088e-07	4.36284e-06	3.00544	7.59981e-06	0.230181	0.125657	1.25399	2.43363	0.752933	0.212803	13.1604	19.4221	2.07119	1.12553	11.7642	23.1343	7.04841	2.00923	132.239	200.106
ENSMUSG00000022962	Gart	protein_coding	phosphoribosylglycinamide formyltransferase [Source:MGI Symbol;Acc:MGI:95654]	chr16	91621186	91646952	-	1694.68	-0.642704	7.17205e-07	1.38753e-05	-0.603852	7.68217e-06	68.8289	55.6071	66.3213	70.0827	49.3245	46.1319	40.2917	40.8002	2033.88	1635.7	2043.25	2187.83	1516.35	1430.39	1329.56	1380.47
ENSMUSG00000032419	Tbx18	protein_coding	T-box18 [Source:MGI Symbol;Acc:MGI:1923615]	chr9	87702800	87731260	-	1385.2	0.819311	7.70915e-07	1.47169e-05	0.763356	8.24659e-06	14.5521	13.8348	11.881	10.5971	32.1672	30.0469	21.674	15.192	1017.41	962.923	866.098	782.721	2339.73	2204.33	1692.2	1216.17
ENSMUSG00000107068	Gm42742	protein_coding	predicted gene 42742 [Source:MGI Symbol;Acc:MGI:5662879]	chr7	127015051	127021097	-	940.051	-0.749378	5.50116e-07	1.08981e-05	-0.702106	8.37127e-06	61.118	59.4939	47.477	50.0421	37.1741	28.9418	26.3742	27.4857	1303.38	1262.54	1055.74	1127.19	824.966	647.552	627.938	671.111
ENSMUSG00000031925	Maml2	protein_coding	mastermind like transcriptional coactivator 2 [Source:MGI Symbol;Acc:MGI:2389460]	chr9	13297957	13709388	+	1692.45	0.530645	5.88545e-07	1.15694e-05	0.503979	8.58653e-06	16.7101	18.6121	15.5363	14.7847	21.5862	22.9758	19.8915	20.7424	1417.77	1571.92	1374.28	1325.18	1905.34	2045.43	1884.6	2015.04
ENSMUSG00000021990	Spata13	protein_coding	spermatogenesis associated 13 [Source:MGI Symbol;Acc:MGI:104838]	chr14	60634001	60764556	+	527.457	1.48902	3.66885e-07	7.52187e-06	1.37498	8.61521e-06	6.27749	4.06686	3.51305	5.90301	10.3067	10.0077	14.1212	10.4114	383.125	247.078	223.539	380.607	654.421	640.895	962.422	727.572
ENSMUSG00000038930	Rccd1	protein_coding	RCC1 domain containing 1 [Source:MGI Symbol;Acc:MGI:2444156]	chr7	80293229	80324454	-	399.102	0.815908	3.2805e-07	6.7987e-06	0.763919	8.72808e-06	7.09722	6.42677	11.479	12.3864	8.57194	8.32783	19.8621	19.1533	225.888	203.619	380.911	416.486	283.836	278.123	705.942	698.008
ENSMUSG00000001435	Col18a1	protein_coding	collagen, type XVIII, alpha 1 [Source:MGI Symbol;Acc:MGI:88451]	chr10	77052178	77166548	-	1856.46	-1.03751	8.32299e-07	1.56731e-05	-0.963572	8.84496e-06	42.3402	36.1281	46.4854	32.1832	21.763	17.2687	20.8178	14.7708	2601.76	2209.93	2978.15	2089.26	1391.29	1113.46	1428.53	1039.27
ENSMUSG00000063632	Sox11	protein_coding	SRY (sex determining region Y)-box 11 [Source:MGI Symbol;Acc:MGI:98359]	chr12	27334264	27342574	-	1408.05	0.612443	8.52656e-07	1.6019e-05	0.576894	9.0464e-06	8.18291	8.00185	8.41673	10.115	11.4357	10.7403	13.0498	13.2593	1041.16	1013.49	1116.52	1359.64	1513.75	1433.92	1854.18	1931.7
ENSMUSG00000056429	Tgoln1	protein_coding	trans-golgi network protein [Source:MGI Symbol;Acc:MGI:105080]	chr6	72608432	72617000	-	3722.78	-0.373684	7.17997e-07	1.38753e-05	-0.360979	9.12168e-06	55.9722	53.7054	57.1551	54.9352	37.4752	37.4258	39.5664	40.7082	4208.34	4019.53	4480.3	4363.53	2931.33	2952.63	3322.03	3504.55
ENSMUSG00000026728	Vim	protein_coding	vimentin [Source:MGI Symbol;Acc:MGI:98932]	chr2	13573927	13582826	+	56735.2	0.448402	7.73434e-07	1.473e-05	0.428315	9.20031e-06	2385.06	2448	3149.95	3395.36	3043.2	3145.51	3880.3	4404.2	39313.9	40167.8	54133.4	59126.4	52186.8	54404.8	71425	83123.7
ENSMUSG00000035373	Ccl7	protein_coding	chemokine (C-C motif) ligand 7 [Source:MGI Symbol;Acc:MGI:99512]	chr11	82045712	82047525	+	2419.49	0.829322	9.11387e-07	1.70595e-05	0.771484	9.20741e-06	51.9049	45.035	307.257	384.549	57.4268	45.3652	515.109	625.242	452.183	390.549	2790.76	3539.21	520.479	414.695	5011.22	6236.85
ENSMUSG00000031320	Rps4x	protein_coding	ribosomal protein S4, X-linked [Source:MGI Symbol;Acc:MGI:98158]	chrX	102184941	102189394	-	13879.2	0.331415	7.76889e-07	1.47773e-05	0.32068	9.21737e-06	1133.18	1084.55	1079.89	994.412	1273	1289.93	1222.01	1199.91	12831.6	12224.6	12749	11895.9	14996.9	15326.1	15451.9	15557.7
ENSMUSG00000016528	Mapkapk2	protein_coding	MAP kinase-activated protein kinase 2 [Source:MGI Symbol;Acc:MGI:109298]	chr1	131053700	131097826	-	3005.73	0.552778	9.56929e-07	1.78184e-05	0.52283	9.29366e-06	64.6015	69.8093	78.395	88.3762	89.9668	93.6413	106.842	120.171	2049.45	2204.59	2592.97	2961.96	2969.34	3117.18	3785.09	4365.22
ENSMUSG00000048040	Arxes2	protein_coding	adipocyte-related X-chromosome expressed sequence 2 [Source:MGI Symbol;Acc:MGI:1924226]	chrX	135993824	135995355	+	625.075	0.871791	4.0193e-07	8.15284e-06	0.814602	9.43487e-06	23.3638	21.3407	22.4826	18.9401	41.7885	34.2771	37.5509	32.8039	473.082	430.357	474.604	405.045	880.128	728.02	849.12	760.245
ENSMUSG00000096210	H1f0	protein_coding	H1.0 linker histone [Source:MGI Symbol;Acc:MGI:95893]	chr15	79028450	79030504	+	9643.56	0.332765	7.98523e-07	1.51323e-05	0.319425	9.43723e-06	307.593	320.839	288.987	272.192	358.406	358.754	340.993	315.098	8767.21	9103.12	8587.71	8196.13	10627.8	10729.5	10853.4	10283.5
ENSMUSG00000034248	Slc25a37	protein_coding	solute carrier family 25, member 37 [Source:MGI Symbol;Acc:MGI:1914962]	chr14	69241848	69285112	-	947.765	0.558846	6.08038e-07	1.19219e-05	0.529628	9.4955e-06	11.138	11.1948	10.4217	10.4668	13.8157	13.2754	13.9674	14.5923	805.709	806.192	785.994	799.894	1039.73	1007.66	1128.31	1208.64
ENSMUSG00000021948	Prkcd	protein_coding	protein kinase C, delta [Source:MGI Symbol;Acc:MGI:97598]	chr14	30595354	30626210	-	1479.34	0.554707	7.18567e-07	1.38753e-05	0.539124	9.68564e-06	39.0576	39.9008	36.1637	41.0196	51.9794	49.6921	51.3946	53.8342	1200.4	1220.73	1158.8	1331.87	1662.01	1602.53	1763.91	1894.48
ENSMUSG00000021244	Ylpm1	protein_coding	YLP motif containing 1 [Source:MGI Symbol;Acc:MGI:1926195]	chr12	84996321	85070515	+	3137.73	0.399422	9.79237e-07	1.81515e-05	0.383942	9.80351e-06	32.5385	31.9984	30.9689	31.4192	42.498	41.7316	37.0627	39.2985	2684.47	2627.9	2663.79	2738.45	3647.64	3612.65	3414.57	3712.34
ENSMUSG00000027546	Atp9a	protein_coding	ATPase, class II, type 9A [Source:MGI Symbol;Acc:MGI:1330826]	chr2	168634438	168742409	-	192.34	1.17556	3.22619e-07	6.69523e-06	1.09083	9.94966e-06	2.62819	2.52479	2.26937	2.03398	4.71095	4.23585	4.51741	4.49998	138.498	132.444	124.683	113.236	258.274	234.222	265.837	271.525
ENSMUSG00000022911	Arl13b	protein_coding	ADP-ribosylation factor-like 13B [Source:MGI Symbol;Acc:MGI:1915396]	chr16	62793685	62847040	-	891.434	-0.603679	6.89797e-07	1.33875e-05	-0.568803	9.97072e-06	22.8151	23.7382	28.9423	26.7152	15.4563	15.7551	16.3085	17.6644	925.021	958.071	1223.43	1144.29	651.955	670.272	738.386	820.049
ENSMUSG00000019810	Fuca2	protein_coding	fucosidase, alpha-L- 2, plasma [Source:MGI Symbol;Acc:MGI:1914098]	chr10	13499540	13519035	+	1637	-0.543106	7.63534e-07	1.46326e-05	-0.514097	1.02388e-05	121.938	107.968	124.667	112.487	81.3297	80.0559	77.8723	73.194	1953.13	1721.5	2081.88	1903.46	1355.26	1345.5	1392.88	1342.39
ENSMUSG00000053965	Pde5a	protein_coding	phosphodiesterase 5A, cGMP-specific [Source:MGI Symbol;Acc:MGI:2651499]	chr3	122728947	122859374	+	467.972	0.857601	4.48123e-07	9.01796e-06	0.802786	1.05229e-05	2.83584	2.69027	2.99202	3.05911	5.72093	4.80907	5.43656	4.74558	308.915	291.724	339.809	352.048	648.346	549.69	661.332	591.912
ENSMUSG00000054555	Adam12	protein_coding	a disintegrin and metallopeptidase domain 12 (meltrin alpha) [Source:MGI Symbol;Acc:MGI:105378]	chr7	133883199	134232146	-	1252.28	-0.831937	7.3561e-07	1.41686e-05	-0.774463	1.0592e-05	15.8965	17.2789	15.2931	17.2756	10.1416	7.89339	9.54406	7.46791	1511.9	1635.9	1516.46	1735.81	1003.49	787.743	1013.66	813.264
ENSMUSG00000008489	Elavl2	protein_coding	ELAV like RNA binding protein 1 [Source:MGI Symbol;Acc:MGI:1100887]	chr4	91250763	91400785	-	157.19	-1.5476	2.97375e-07	6.18815e-06	-1.42902	1.06673e-05	4.51527	3.9041	4.91988	5.19222	1.58965	1.01028	1.48993	1.72788	223.787	192.616	254.225	271.864	81.9664	52.5402	82.4621	98.0564
ENSMUSG00000020571	Pdia6	protein_coding	protein disulfide isomerase associated 6 [Source:MGI Symbol;Acc:MGI:1919103]	chr12	17266545	17284770	+	5786.97	0.322878	7.58604e-07	1.45747e-05	0.314015	1.06673e-05	175.859	177.934	165.114	164.556	204.916	203.026	198.516	184.33	5225.81	5263.42	5115.51	5165.98	6335.03	6330.55	6587.55	6271.88
ENSMUSG00000114196	Gm47547	antisense	predicted gene, 47547 [Source:MGI Symbol;Acc:MGI:6096561]	chr14	41053653	41061614	+	119.05	1.73471	3.54468e-07	7.29669e-06	1.59881	1.07674e-05	1.34186	2.1529	1.35576	1.32658	4.35862	4.10532	4.55537	3.72435	52.248	82.8437	54.6779	54.7357	176.187	167.721	198.195	165.792
ENSMUSG00000037805	Rpl10a	protein_coding	ribosomal protein L10A [Source:MGI Symbol;Acc:MGI:1343877]	chr17	28328471	28331033	+	5511.5	0.406683	9.26214e-07	1.72946e-05	0.389722	1.07788e-05	594.501	636.861	613.483	548.041	779.763	750.815	735.017	693.642	4629.92	4937.4	4981.38	4509.42	6318.59	6135.97	6393.07	6186.26
ENSMUSG00000032702	Kank1	protein_coding	KN motif and ankyrin repeat domains 1 [Source:MGI Symbol;Acc:MGI:2147707]	chr19	25236975	25434496	+	503.615	0.826905	3.9536e-07	8.05164e-06	0.77336	1.0928e-05	4.38034	4.94462	6.05068	5.06444	7.54859	6.85076	9.14513	9.12645	311.444	349.964	448.529	380.41	558.368	511.105	726.106	742.992
ENSMUSG00000028759	Hp1bp3	protein_coding	heterochromatin protein 1, binding protein 3 [Source:MGI Symbol;Acc:MGI:109369]	chr4	138216296	138244683	+	5992.92	-0.558495	7.66418e-07	1.46695e-05	-0.529207	1.10801e-05	143.658	145.28	183.572	200.111	144.949	161.522	111.418	130.273	5360.11	5395.97	7141.08	7887.93	5626.56	6323.74	4642.36	5565.57
ENSMUSG00000020423	Btg2	protein_coding	BTG anti-proliferation factor 2 [Source:MGI Symbol;Acc:MGI:108384]	chr1	134075170	134079120	-	7410.41	0.778859	9.0069e-07	1.68799e-05	0.726648	1.11243e-05	23.459	19.3861	271.409	220.877	33.9666	24.6556	415.502	368.448	923.365	759.58	11137.9	9184.66	1390.91	1018.31	18263.1	16605.4
ENSMUSG00000031246	Sh3bgrl	protein_coding	SH3-binding domain glutamic acid-rich protein like [Source:MGI Symbol;Acc:MGI:1930849]	chrX	109095365	109197873	+	7338.24	0.444379	7.71783e-07	1.47169e-05	0.426777	1.11243e-05	352.227	322.764	313.102	336.726	391.649	426.668	410.054	410.751	6587.23	6008.74	6104.96	6652.82	7620.08	8372.78	8563.66	8795.68
ENSMUSG00000033170	Card10	protein_coding	caspase recruitment domain family, member 10 [Source:MGI Symbol;Acc:MGI:2146012]	chr15	78775138	78803042	-	457.537	1.05288	4.79816e-07	9.60512e-06	0.976902	1.11243e-05	5.32353	5.09057	4.48654	4.93014	9.84157	8.11078	10.5709	7.61904	327.189	311.447	287.491	320.116	629.283	523.071	725.52	536.179
ENSMUSG00000024529	Lox	protein_coding	lysyl oxidase [Source:MGI Symbol;Acc:MGI:96817]	chr18	52516067	52529867	-	36535	0.545936	9.23513e-07	1.72653e-05	0.516731	1.13762e-05	402.524	439.442	405.477	435.758	513.078	583.79	526.698	612.355	28289.7	30743.8	29711	32354.3	37514.9	43052	41336.8	49277.8
ENSMUSG00000028152	Tspan5	protein_coding	tetraspanin 5 [Source:MGI Symbol;Acc:MGI:1928096]	chr3	138742195	138907905	+	2596.62	0.722508	1.06213e-06	1.95694e-05	0.676025	1.13966e-05	53.7156	61.2043	50.5911	54.9306	78.4516	94.0317	72.7352	88.7322	1895.97	2150.47	1861.74	2048.3	2880.82	3482.61	2866.91	3586.11
ENSMUSG00000075318	Scn2a	protein_coding	sodium channel, voltage-gated, type II, alpha [Source:MGI Symbol;Acc:MGI:98248]	chr2	65620771	65767447	+	120.665	-1.76452	3.80091e-07	7.77176e-06	-1.6232	1.14853e-05	3.40379	3.14051	3.44578	2.37019	0.748454	0.677276	0.932265	0.655858	206.416	189.726	218.173	151.85	47.2101	43.114	63.2993	45.5311
ENSMUSG00000052534	Pbx1	protein_coding	pre B cell leukemia homeobox 1 [Source:MGI Symbol;Acc:MGI:97495]	chr1	168119364	168432270	-	4490.94	0.639254	8.05668e-07	1.52111e-05	0.601085	1.15447e-05	57.9728	47.08	55.3436	58.0153	78.3557	91.4179	79.1417	84.6804	3550.59	2870.34	3533.94	3753.78	4992.65	5875	5412.79	5938.41
ENSMUSG00000024968	Rcor2	protein_coding	REST corepressor 2 [Source:MGI Symbol;Acc:MGI:1859854]	chr19	7267325	7275225	+	715.28	-0.705075	5.23544e-07	1.03987e-05	-0.661436	1.16247e-05	30.1388	31.4828	28.2009	24.2445	28.1658	25.3912	14.9525	14.888	836.446	869.771	815.999	710.843	813.238	739.426	463.409	473.106
ENSMUSG00000028494	Plin2	protein_coding	perilipin 2 [Source:MGI Symbol;Acc:MGI:87920]	chr4	86648386	86670060	-	1924.03	-0.529041	1.13743e-06	2.08388e-05	-0.500428	1.16247e-05	89.534	92.1688	114.363	96.5392	85.0731	86.768	70.5265	65.0398	1874.27	1920.64	2495.99	2135.01	1852.76	1905.91	1648.67	1558.95
ENSMUSG00000022587	Ly6e	protein_coding	lymphocyte antigen 6 complex, locus E [Source:MGI Symbol;Acc:MGI:106651]	chr15	74955051	74959905	+	2347.03	0.677219	1.25951e-06	2.28595e-05	0.634286	1.18179e-05	155.427	190.638	150.408	164.147	261.997	275.363	214.046	252.555	1653.32	2018.64	1668.07	1844.64	2899.41	3073.51	2542.59	3076.07
ENSMUSG00000032548	Slco2a1	protein_coding	solute carrier organic anion transporter family, member 2a1 [Source:MGI Symbol;Acc:MGI:1346021]	chr9	102988712	103096002	+	42.4699	-3.23466	3.35379e-07	6.94116e-06	-2.96924	1.18179e-05	0.978182	0.823027	0.89233	0.755067	0.071618	0.164033	0.10765	0.05269	84.0816	70.4232	79.969	68.5672	6.40452	14.7949	10.3331	5.18587
ENSMUSG00000029309	Sparcl1	protein_coding	SPARC-like 1 [Source:MGI Symbol;Acc:MGI:108110]	chr5	104079111	104113733	-	36.4523	-3.04277	3.40662e-07	7.03145e-06	-2.79452	1.19751e-05	1.41488	1.50062	2.04272	1.49103	0.176497	0.221705	0.204687	0.19238	55.1705	58.2478	83.0448	61.422	7.15993	9.07119	8.91287	8.58933
ENSMUSG00000002319	Ipo4	protein_coding	importin 4 [Source:MGI Symbol;Acc:MGI:1923001]	chr14	55625400	55635957	-	2335.71	0.495559	1.23584e-06	2.25253e-05	0.473441	1.20008e-05	75.006	83.7562	60.2705	66.568	87.1433	84.2195	85.1833	80.8354	2129.2	2366.61	1783.5	1996.7	2573.63	2508.44	2700.5	2627.1
ENSMUSG00000029671	Wnt16	protein_coding	wingless-type MMTV integration site family, member 16 [Source:MGI Symbol;Acc:MGI:2136018]	chr6	22288227	22298522	+	277.244	-1.08756	5.24892e-07	1.04119e-05	-1.00665	1.20021e-05	17.5206	14.8129	18.4262	16.9835	6.76139	6.40716	6.96929	8.49171	385.965	324.832	423.203	395.253	154.959	148.103	171.445	214.192
ENSMUSG00000021614	Vcan	protein_coding	versican [Source:MGI Symbol;Acc:MGI:102889]	chr13	89655312	89742509	-	22124.5	-0.850149	9.90982e-07	1.8347e-05	-0.789126	1.20247e-05	219.172	270.333	227.559	266.287	131.62	109.939	152.184	102.84	25078.7	30792	27147.4	32189.8	15668.4	13199.9	19445.9	13473.9
ENSMUSG00000027831	Veph1	protein_coding	ventricular zone expressed PH domain-containing 1 [Source:MGI Symbol;Acc:MGI:1920039]	chr3	66053558	66296837	-	104.498	2.04873	4.07491e-07	8.25466e-06	1.88426	1.20247e-05	0.706395	0.858656	0.683135	0.43427	2.27656	2.38809	2.71138	1.60211	47.3616	57.3083	47.7529	30.7601	158.796	168.008	203.005	122.994
ENSMUSG00000067586	S1pr3	protein_coding	sphingosine-1-phosphate receptor 3 [Source:MGI Symbol;Acc:MGI:1339365]	chr13	51408639	51422797	+	3069.3	0.850269	1.257e-06	2.28565e-05	0.790118	1.21455e-05	25.311	30.0649	28.8771	38.5314	53.3113	57.1931	49.4041	63.3241	1683.34	1990.4	2002.3	2707.23	3688.62	3991.21	3669.13	4822.16
ENSMUSG00000062518	Zfp534	protein_coding	zinc finger protein 534 [Source:MGI Symbol;Acc:MGI:3650650]	chr4	147673502	147702553	-	28.8544	-5.36103	2.70592e-07	5.66945e-06	-4.94473	1.22097e-05	1.11393	1.24152	1.55439	1.38101	0.040665	0	0.070467	0	46.5482	51.6428	67.8006	60.2093	1.6164	0	3.0182	0
ENSMUSG00000073411	H2-D1	protein_coding	histocompatibility 2, D region locus 1 [Source:MGI Symbol;Acc:MGI:95896]	chr17	35262730	35267499	+	3388.82	-0.569688	1.26016e-06	2.28595e-05	-0.536085	1.28524e-05	145.592	156.229	149.34	156.164	90.0099	110.421	94.2579	96.7818	3768.52	4025.02	4030.41	4270.67	2423.68	2999.12	2724.34	2868.78
ENSMUSG00000043639	Rbm20	protein_coding	RNA binding motif protein 20 [Source:MGI Symbol;Acc:MGI:1920963]	chr19	53677306	53867080	+	37.8993	3.33565	4.36563e-07	8.82018e-06	3.05935	1.29817e-05	0.027273	0.077575	0.072733	0.117108	0.975213	0.896433	0.749411	1.02744	1.93541	5.47992	5.38127	8.77955	71.9975	66.7501	59.3873	83.4836
ENSMUSG00000031486	Adgra2	protein_coding	adhesion G protein-coupled receptor A2 [Source:MGI Symbol;Acc:MGI:1925810]	chr8	27085583	27123436	+	10083.3	0.311042	1.15481e-06	2.10987e-05	0.307778	1.3056e-05	117.159	123.395	103.311	106.093	131.103	127.163	121.013	120.125	9429.18	9885.84	8668.79	9020.58	10977.2	10738.8	10876	11069.9
ENSMUSG00000027661	Slc2a10	protein_coding	solute carrier family 2 (facilitated glucose transporter), member 10 [Source:MGI Symbol;Acc:MGI:2156687]	chr2	165503787	165519917	+	47.5863	-2.67491	3.86817e-07	7.89872e-06	-2.45393	1.34292e-05	1.40662	1.74585	1.6136	1.31515	0.328651	0.270218	0.259871	0.164866	73.1472	90.3749	87.4846	72.2512	17.7804	14.7447	15.091	9.81666
ENSMUSG00000022241	Tars	protein_coding	threonyl-tRNA synthetase [Source:MGI Symbol;Acc:MGI:106314]	chr15	11382301	11399665	-	4944.28	0.510073	1.14111e-06	2.08733e-05	0.483571	1.37095e-05	201.85	188.467	190.233	206.921	287.347	271.175	286.289	239.294	4025.05	3741.08	3954.97	4359.1	5961.19	5674.04	6375.09	5463.7
ENSMUSG00000023391	Dlx2	protein_coding	distal-less homeobox 2 [Source:MGI Symbol;Acc:MGI:94902]	chr2	71543408	71546754	-	413.744	1.42836	6.06765e-07	1.19122e-05	1.31548	1.37095e-05	3.30191	3.47958	8.09832	12.3091	5.03563	5.64978	19.804	31.1031	112.546	118.062	287.788	443.242	178.567	202.067	753.797	1213.89
ENSMUSG00000026628	Atf3	protein_coding	activating transcription factor 3 [Source:MGI Symbol;Acc:MGI:109384]	chr1	191170296	191218039	-	2116.1	0.929605	1.32289e-06	2.39123e-05	0.858165	1.38445e-05	4.3228	7.69927	132.13	113.685	9.81848	11.8869	233.749	201.007	93.3748	165.552	2975.64	2594.28	220.644	269.422	5638.37	4971.51
ENSMUSG00000056201	Cfl1	protein_coding	cofilin 1, non-muscle [Source:MGI Symbol;Acc:MGI:101757]	chr19	5490455	5495201	+	18474.8	0.316393	1.25145e-06	2.27826e-05	0.306205	1.40615e-05	1140.84	1126.73	1290.24	1284.01	1328.75	1213.8	1500.76	1474.46	15350.5	15091.3	18099.9	18252.5	18600.3	17137.6	22550.1	22716.4
ENSMUSG00000022752	Tomm70a	protein_coding	translocase of outer mitochondrial membrane 70A [Source:MGI Symbol;Acc:MGI:106295]	chr16	57121703	57156705	+	2804.88	-0.355542	1.49054e-06	2.65964e-05	-0.341524	1.42249e-05	34.7224	34.1793	33.9437	32.9761	27.0438	26.5203	24.6196	23.925	3118.75	3056	3178.67	3129.1	2527.1	2499.48	2469.39	2460.56
ENSMUSG00000061751	Kalrn	protein_coding	kalirin, RhoGEF kinase [Source:MGI Symbol;Acc:MGI:2685385]	chr16	33969073	34573532	-	741.833	0.886809	6.72681e-07	1.30756e-05	0.825211	1.49563e-05	8.3526	8.20393	9.09925	6.8485	12.9306	15.8329	13.9429	13.3412	526.482	514.758	597.973	456.044	847.938	1047.18	981.417	962.872
ENSMUSG00000040111	Gramd1b	protein_coding	GRAM domain containing 1B [Source:MGI Symbol;Acc:MGI:1925037]	chr9	40293233	40531383	-	657.471	-1.1348	6.69326e-07	1.30399e-05	-1.04759	1.52518e-05	16.3201	12.8952	19.0621	13.5504	9.47204	7.66501	7.81139	5.97045	886.753	697.473	1079.85	777.825	535.435	437.011	473.966	371.448
ENSMUSG00000023571	C1qtnf12	protein_coding	C1q and tumor necrosis factor related 12 [Source:MGI Symbol;Acc:MGI:1914639]	chr4	155962318	155966629	+	173.964	-1.44189	4.4427e-07	8.95221e-06	-1.32874	1.52726e-05	17.8921	15.6223	19.794	16.9904	5.24451	7.56066	6.82953	5.7563	249.914	217.217	288.255	250.716	76.211	110.812	106.527	92.0627
ENSMUSG00000059970	Hspa2	protein_coding	heat shock protein 2 [Source:MGI Symbol;Acc:MGI:96243]	chr12	76404176	76406938	+	658.266	0.679023	6.962e-07	1.34946e-05	0.637771	1.54224e-05	12.3221	12.9627	17.0455	15.6879	15.1322	15.4712	23.2171	25.3949	442.776	463.678	638.594	595.546	565.7	583.342	931.638	1044.86
ENSMUSG00000024991	Eif3a	protein_coding	eukaryotic translation initiation factor 3, subunit A [Source:MGI Symbol;Acc:MGI:95301]	chr19	60761117	60790658	-	17763.3	0.293327	1.08373e-06	1.9922e-05	0.285141	1.55369e-05	210.703	200.921	209.645	208.151	239.948	229.748	241.809	233.45	15950.3	15140.6	16546.2	16646.6	18897.3	18249.4	20441.3	20235
ENSMUSG00000019929	Dcn	protein_coding	decorin [Source:MGI Symbol;Acc:MGI:94872]	chr10	97479609	97518143	+	4159	-1.69707	1.39888e-06	2.50781e-05	-1.54599	1.55838e-05	253.934	294.309	247.221	248.421	57.8144	100.599	57.6146	83.9356	6064.14	6996.37	6155.31	6267.39	1436.38	2520.83	1536.46	2295.12
ENSMUSG00000073643	Wdfy1	protein_coding	WD repeat and FYVE domain containing 1 [Source:MGI Symbol;Acc:MGI:1916618]	chr1	79702262	79776143	-	2823.36	0.54404	1.72843e-06	3.05204e-05	0.513351	1.57629e-05	45.6026	47.5288	53.2521	61.8128	63.539	56.8276	75.4028	80.3003	1997.64	2072.55	2432.09	2860.59	2895.69	2612.08	3688.53	4027.69
ENSMUSG00000015599	Ttbk1	protein_coding	tau tubulin kinase 1 [Source:MGI Symbol;Acc:MGI:2147036]	chr17	46442448	46487675	-	104.504	-1.75063	5.61746e-07	1.10997e-05	-1.60688	1.58341e-05	1.42413	1.34954	1.27796	1.24535	0.647961	0.401439	0.34864	0.35131	163.162	153.951	152.149	151.141	77.2331	48.2603	44.4886	45.6461
ENSMUSG00000012848	Rps5	protein_coding	ribosomal protein S5 [Source:MGI Symbol;Acc:MGI:1097682]	chr7	12922290	12926686	+	7352.68	0.296524	1.11457e-06	2.04614e-05	0.287802	1.59013e-05	842.916	824.755	791.894	781.278	963.131	928.376	904.982	888.331	6774.53	6598.4	6635.54	6633.6	8053.1	7829.21	8122.18	8174.86
ENSMUSG00000063358	Mapk1	protein_coding	mitogen-activated protein kinase 1 [Source:MGI Symbol;Acc:MGI:1346858]	chr16	16983382	17047453	+	5382.49	-0.327535	1.13785e-06	2.08388e-05	-0.317901	1.62138e-05	147.735	157.018	158.988	156.998	131.236	128.701	117.96	115.756	5430.17	5745.09	6092.66	6096.38	5018.41	4963.74	4841.77	4871.72
ENSMUSG00000003541	Ier3	protein_coding	immediate early response 3 [Source:MGI Symbol;Acc:MGI:104814]	chr17	35821684	35822923	+	1383.04	0.813932	1.66892e-06	2.9572e-05	0.761526	1.64444e-05	14.8092	15.3737	140.757	113.003	13.8963	15.584	238.436	176.013	206.142	213.027	2042.77	1661.78	201.241	227.621	3706.35	2805.38
ENSMUSG00000020053	Igf1	protein_coding	insulin-like growth factor 1 [Source:MGI Symbol;Acc:MGI:96432]	chr10	87858265	87937042	+	1961.49	-0.57855	1.69137e-06	2.99352e-05	-0.543859	1.68322e-05	48.3025	45.5883	44.8864	38.0356	27.1031	29.5747	24.7012	26.7797	2542.29	2388.51	2463.11	2114.92	1484.08	1633.33	1451.81	1613.88
ENSMUSG00000008398	Elk3	protein_coding	ELK3, member of ETS oncogene family [Source:MGI Symbol;Acc:MGI:101762]	chr10	93247414	93311135	-	2351.72	0.375245	1.86069e-06	3.23324e-05	0.360426	1.68458e-05	48.2843	48.4763	46.882	45.5686	59.3406	57.0049	56.558	54.7425	2060.12	2058.9	2085.48	2054	2634.03	2552.1	2694.75	2674.37
ENSMUSG00000022757	Tfg	protein_coding	Trk-fused gene [Source:MGI Symbol;Acc:MGI:1338041]	chr16	56690332	56717450	-	2242.02	-0.412052	1.80334e-06	3.15151e-05	-0.39078	1.69187e-05	100.252	96.19	94.2479	96.5022	71.7297	67.3841	66.5049	66.5608	2598.36	2481.74	2546.79	2642.37	1934.14	1832.58	1924.86	1975.32
ENSMUSG00000046463	5930403N24Rik	processed_transcript	RIKEN cDNA 5930403N24 gene [Source:MGI Symbol;Acc:MGI:2444171]	chr10	37139402	37151315	+	331.843	1.20617	6.19413e-07	1.21139e-05	1.11372	1.69631e-05	4.57693	5.31331	3.52344	4.25352	9.19004	12.1705	9.27024	7.38873	205.326	237.276	164.798	201.589	428.914	572.898	464.407	379.533
ENSMUSG00000024663	Rab3il1	protein_coding	RAB3A interacting protein (rabin3)-like 1 [Source:MGI Symbol;Acc:MGI:1922010]	chr19	10001669	10038380	+	1805.57	0.542056	1.74275e-06	3.06324e-05	0.510892	1.70683e-05	44.4512	47.5072	39.1422	34.382	60.6909	68.0626	50.4988	48.8373	1544.41	1643.07	1417.88	1262	2193.74	2481.34	1959.29	1942.86
ENSMUSG00000025212	Sfxn3	protein_coding	sideroflexin 3 [Source:MGI Symbol;Acc:MGI:2137679]	chr19	45047503	45056383	+	2673.75	0.450772	1.7428e-06	3.06324e-05	0.429572	1.71581e-05	106.469	116.742	99.8183	99.9062	124.856	131.094	122.878	130.388	2309.05	2520.7	2257.02	2289.03	2817.1	2983.27	2975.93	3237.87
ENSMUSG00000042207	Kdm5b	protein_coding	lysine (K)-specific demethylase 5B [Source:MGI Symbol;Acc:MGI:1922855]	chr1	134560171	134635285	+	1545.09	0.548769	1.74937e-06	3.07125e-05	0.517592	1.72836e-05	12.4844	13.1319	13.4277	11.5872	18.1021	18.2343	18.0811	15.8814	1204.29	1260.99	1350.45	1180.84	1816.66	1845.65	1947.71	1754.13
ENSMUSG00000037990	Sh3rf3	protein_coding	SH3 domain containing ring finger 3 [Source:MGI Symbol;Acc:MGI:2444637]	chr10	58813359	59138916	+	655.615	0.761578	7.99834e-07	1.51384e-05	0.711661	1.73987e-05	8.27732	9.29987	7.10913	5.92159	11.7966	10.6694	10.1222	10.3658	557.709	623.755	499.4	421.508	826.911	754.322	761.605	799.71
ENSMUSG00000073716	Gm13241	processed_pseudogene	predicted gene 13241 [Source:MGI Symbol;Acc:MGI:3649920]	chr4	146475332	146476111	+	39.4838	-3.26391	6.15478e-07	1.20523e-05	-2.98112	1.74331e-05	9.72023	5.91711	9.46748	8.66625	0.656884	0.309549	1.14142	0.573476	81.6969	49.491	83.1104	76.63	5.65739	2.76463	11.0667	5.4537
ENSMUSG00000021684	Pde8b	protein_coding	phosphodiesterase 8B [Source:MGI Symbol;Acc:MGI:2443999]	chr13	95024454	95250336	-	706.611	-0.679621	8.03704e-07	1.51928e-05	-0.637006	1.74409e-05	22.1101	23.7723	22.4596	22.5493	13.723	14.5883	12.3258	13.7459	821.732	879.489	870.273	885.362	530.607	568.911	511.557	584.956
ENSMUSG00000015937	Macroh2a1	protein_coding	macroH2A.1 histone [Source:MGI Symbol;Acc:MGI:1349392]	chr13	56073619	56136361	-	1991.78	-0.405598	1.83699e-06	3.203e-05	-0.387663	1.78347e-05	150.663	151.859	134.107	133.147	99.2795	94.1533	93.0629	94.1995	2409.91	2418	2236.45	2249.96	1652.11	1580.27	1662.3	1725.26
ENSMUSG00000021039	Snw1	protein_coding	SNW domain containing 1 [Source:MGI Symbol;Acc:MGI:1913604]	chr12	87449075	87472274	-	2187.71	0.444394	1.75643e-06	3.07722e-05	0.423239	1.78347e-05	63.9565	64.0617	55.7796	52.9031	73.0965	79.3349	67.7421	69.4902	2012.23	2006.36	1829.74	1758.43	2392.62	2619.13	2380.08	2503.11
ENSMUSG00000046169	Adamts6	protein_coding	a disintegrin-like and metallopeptidase (reprolysin type) with thrombospondin type 1 motif, 6 [Source:MGI Symbol;Acc:MGI:1347348]	chr13	104287835	104496695	+	2260.34	0.51471	1.82357e-06	3.18323e-05	0.486834	1.78876e-05	19.644	22.0153	18.8057	16.8282	24.3431	26.3351	23.2776	23.9444	1916.84	2138.45	1913.19	1734.77	2471.24	2696.44	2536.48	2675.29
ENSMUSG00000033004	Mycbp2	protein_coding	MYC binding protein 2, E3 ubiquitin protein ligase [Source:MGI Symbol;Acc:MGI:2179432]	chr14	103113411	103346814	-	3873.09	0.41567	1.28316e-06	2.3249e-05	0.398499	1.7957e-05	20.326	22.5105	20.2324	21.5604	25.4605	25.3847	26.079	25.6703	3176.85	3502.27	3296.9	3560.01	4139.94	4163.1	4551.71	4593.95
ENSMUSG00000071644	Eef1g	protein_coding	eukaryotic translation elongation factor 1 gamma [Source:MGI Symbol;Acc:MGI:1914410]	chr19	8967041	8978479	+	10148.7	0.325262	1.37526e-06	2.47127e-05	0.31449	1.86262e-05	574.573	539.742	519.775	517.064	686.247	681.783	596.208	609.261	9343.82	8736.82	8812.35	8882.54	11609.6	11633	10826.6	11344.5
ENSMUSG00000037994	Slc9b2	protein_coding	solute carrier family 9, subfamily B (NHA2, cation proton antiporter 2), member 2 [Source:MGI Symbol;Acc:MGI:2140077]	chr3	135307700	135345387	+	61.2009	-2.23033	5.60682e-07	1.10931e-05	-2.04178	1.87238e-05	5.87256	7.39324	6.50795	6.60056	0.998554	0.929103	1.41563	1.20927	89.9367	112.71	103.913	106.792	15.9098	14.9304	24.2102	21.2052
ENSMUSG00000051278	Zgrf1	protein_coding	zinc finger, GRF-type containing 1 [Source:MGI Symbol;Acc:MGI:1918893]	chr3	127553489	127618023	+	1183.71	0.68941	1.42112e-06	2.5447e-05	0.644512	1.87611e-05	10.5874	8.7906	10.5549	10.4891	17.1948	14.5593	15.2619	16.2252	909.705	751.881	945.538	952.134	1537.06	1312.65	1464.39	1596.29
ENSMUSG00000028023	Pitx2	protein_coding	paired-like homeodomain transcription factor 2 [Source:MGI Symbol;Acc:MGI:109340]	chr3	129199878	129219591	+	117.474	1.86464	7.21619e-07	1.39167e-05	1.70889	1.94104e-05	3.18396	2.17823	2.59086	1.77971	7.31607	7.05805	8.88565	5.96649	71.7478	48.8611	60.8695	42.3682	171.515	166.888	223.598	153.947
ENSMUSG00000031997	Trpc6	protein_coding	transient receptor potential cation channel, subfamily C, member 6 [Source:MGI Symbol;Acc:MGI:109523]	chr9	8544142	8680741	+	28.1229	-5.21342	4.19528e-07	8.48725e-06	-4.79477	1.94104e-05	1.11986	1.02383	1.58974	0.937966	0.054098	0.041778	0.021428	0.042321	50.8117	46.2434	75.2043	44.9612	2.53958	1.98906	1.08574	2.14858
ENSMUSG00000043445	Pgp	protein_coding	phosphoglycolate phosphatase [Source:MGI Symbol;Acc:MGI:1914328]	chr17	24470392	24473110	+	1126.11	-0.491997	1.48138e-06	2.64639e-05	-0.466063	1.94871e-05	37.1206	37.0382	33.1076	32.4078	27.0194	25.6324	21.854	21.383	1355.89	1346.72	1260.81	1250.57	1026.76	982.42	891.412	894.309
ENSMUSG00000024759	Atl3	protein_coding	atlastin GTPase 3 [Source:MGI Symbol;Acc:MGI:1924270]	chr19	7494040	7539674	+	8765.76	0.337993	1.50792e-06	2.68438e-05	0.326298	1.96229e-05	75.095	70.9779	71.8791	69.3063	87.4654	92.2525	83.8791	81.7542	7871.75	7406.42	7855.76	7675.33	9538.51	10147	9818.66	9812.59
ENSMUSG00000117822	Eef1a1-ps1	processed_pseudogene	eukaryotic translation elongation factor 1 alpha 1, pseudogene 1 [Source:MGI Symbol;Acc:MGI:2388571]	chr19	17926623	17928009	+	4833.52	0.39108	1.74137e-06	3.06324e-05	0.374731	2.00309e-05	245.107	226.284	229.323	221.833	274.856	288.124	270.502	278.473	4402.13	4045.35	4294.4	4209.18	5135.29	5429.74	5425.72	5726.38
ENSMUSG00000022120	Rnf219	protein_coding	ring finger protein 219 [Source:MGI Symbol;Acc:MGI:1919736]	chr14	104477536	104522645	-	454.074	1.22471	7.90568e-07	1.50188e-05	1.12839	2.02523e-05	9.38453	11.0525	6.63876	8.34626	17.4277	20.9966	19.6637	12.8793	301.698	353.704	222.516	283.467	582.888	708.289	705.934	474.094
ENSMUSG00000048027	Rgmb	protein_coding	repulsive guidance molecule family member B [Source:MGI Symbol;Acc:MGI:1916049]	chr17	15803188	15831039	-	1325.08	-0.803822	2.13716e-06	3.68016e-05	-0.743801	2.06917e-05	41.6747	50.7738	36.2747	35.563	22.4165	26.4237	16.7953	21.3882	1686.81	2045.76	1530.78	1520.7	943.942	1122.25	759.14	991.245
ENSMUSG00000013593	Ndufs2	protein_coding	NADH:ubiquinone oxidoreductase core subunit S2 [Source:MGI Symbol;Acc:MGI:2385112]	chr1	171234853	171251388	-	4307.61	0.370328	1.59521e-06	2.83647e-05	0.355792	2.13507e-05	203.343	220.478	191.699	197.575	259.286	254.625	233.254	233.773	3694.93	3988.05	3631.7	3792.78	4901.61	4854.86	4733.09	4863.88
ENSMUSG00000029004	Kmt2e	protein_coding	lysine (K)-specific methyltransferase 2E [Source:MGI Symbol;Acc:MGI:1924825]	chr5	23434441	23504235	+	4651.59	0.465602	2.01511e-06	3.47784e-05	0.442193	2.16299e-05	46.901	43.4755	38.8054	35.9075	54.2234	55.9077	51.7775	44.0373	4453.57	4109.51	3841.78	3602.14	5356.68	5570.54	5490.42	4788.04
ENSMUSG00000024235	Map3k8	protein_coding	mitogen-activated protein kinase kinase kinase 8 [Source:MGI Symbol;Acc:MGI:1346878]	chr18	4331327	4353015	-	219.161	1.23606	7.70206e-07	1.47169e-05	1.13948	2.16546e-05	2.84926	2.84734	7.70987	7.25561	3.97941	5.73589	15.6078	17.0678	72.909	72.5285	205.689	196.143	105.938	154.01	445.995	500.077
ENSMUSG00000035356	Nfkbiz	protein_coding	nuclear factor of kappa light polypeptide gene enhancer in B cells inhibitor, zeta [Source:MGI Symbol;Acc:MGI:1931595]	chr16	55811375	55838899	-	2281.12	0.497886	2.17379e-06	3.73061e-05	0.471	2.16546e-05	9.9886	9.19893	59.7917	59.6715	10.8364	12.811	79.5236	77.0704	526.382	482.563	3285.13	3322.11	594.108	708.4	4679.85	4650.46
ENSMUSG00000048240	Gng7	protein_coding	guanine nucleotide binding protein (G protein), gamma 7 [Source:MGI Symbol;Acc:MGI:95787]	chr10	80948624	81014945	-	343.674	-0.926078	9.36172e-07	1.74592e-05	-0.85668	2.22797e-05	10.5561	9.20562	9.62164	8.24844	4.926	5.20826	4.36435	4.3521	492.646	427.667	468.162	406.681	239.172	255.05	227.452	232.564
ENSMUSG00000057262	Rpl15-ps6	processed_pseudogene	ribosomal protein L15, pseudogene 6 [Source:MGI Symbol;Acc:MGI:3642192]	chr15	52477617	52478228	-	1442.4	0.810835	2.34586e-06	3.99896e-05	0.751127	2.25527e-05	197.735	195.609	149.508	190.861	286.303	323.134	245.08	308.937	1132.36	1115.7	893.436	1154.92	1706.11	1942.62	1567.45	2026.59
ENSMUSG00000033685	Ucp2	protein_coding	uncoupling protein 2 (mitochondrial, proton carrier) [Source:MGI Symbol;Acc:MGI:109354]	chr7	100493337	100502020	+	3932.62	-0.456345	2.16588e-06	3.72542e-05	-0.433365	2.31123e-05	269.285	302.087	253.501	275.784	203.453	201.208	175.043	182.987	4336.96	4843.11	4256.65	4692.36	3408.96	3400.31	3148.15	3374.47
ENSMUSG00000021567	Nkd2	protein_coding	naked cuticle 2 [Source:MGI Symbol;Acc:MGI:1919543]	chr13	73818534	73847631	-	488.914	0.963123	9.72183e-07	1.80427e-05	0.89174	2.31897e-05	9.96836	7.19093	6.48418	6.4971	11.497	12.7787	12.1091	11.3886	471.553	338.619	319.799	324.695	565.814	634.298	639.67	616.862
ENSMUSG00000075602	Ly6a	protein_coding	lymphocyte antigen 6 complex, locus A [Source:MGI Symbol;Acc:MGI:107527]	chr15	74994877	74998031	-	210.352	1.29064	8.11937e-07	1.53105e-05	1.18916	2.36467e-05	9.18673	11.9623	13.3887	10.9972	27.7741	32.6014	25.6009	29.6572	89.7135	116.287	136.317	113.456	282.176	334.067	279.184	331.617
ENSMUSG00000041720	Pi4ka	protein_coding	phosphatidylinositol 4-kinase alpha [Source:MGI Symbol;Acc:MGI:2448506]	chr16	17280351	17406314	-	2966.95	-0.693727	2.43386e-06	4.14434e-05	-0.64474	2.40757e-05	49.1452	42.2242	41.9233	46.8916	34.7739	26.3373	26.373	24.621	3813.56	3261.6	3391.72	3844.09	2807.28	2144.47	2285.32	2187.59
ENSMUSG00000028681	Ptch2	protein_coding	patched 2 [Source:MGI Symbol;Acc:MGI:1095405]	chr4	117096075	117116101	+	60.9353	-2.97735	7.39839e-07	1.42321e-05	-2.71874	2.41322e-05	2.1864	2.6237	2.7743	1.73933	0.167792	0.448879	0.237633	0.279237	99.0659	118.339	131.058	83.2581	7.90949	21.3414	12.0237	14.487
ENSMUSG00000057554	Lgals8	protein_coding	lectin, galactose binding, soluble 8 [Source:MGI Symbol;Acc:MGI:1928481]	chr13	12439415	12464944	-	2406.86	-0.400723	2.44346e-06	4.15605e-05	-0.382832	2.41322e-05	116.057	118.024	103.636	106.994	93.4962	97.4608	73.1067	74.9914	2719.65	2753.18	2532.04	2648.82	2279.4	2396.48	1913.11	2012.18
ENSMUSG00000057329	Bcl2	protein_coding	B cell leukemia/lymphoma 2 [Source:MGI Symbol;Acc:MGI:88138]	chr1	106538178	106714274	-	508.085	0.879822	1.18143e-06	2.15593e-05	0.815213	2.42215e-05	3.07013	2.92499	3.44066	4.39842	5.06098	4.34809	6.78077	6.60999	318.473	302.037	372.111	482.017	546.178	473.276	785.477	785.107
ENSMUSG00000063171	Rps4l	transcribed_processed_pseudogene	ribosomal protein S4-like [Source:MGI Symbol;Acc:MGI:1913434]	chr6	148354656	148355598	+	372.302	-0.849192	9.67384e-07	1.79755e-05	-0.788572	2.43507e-05	48.6568	46.1816	43.5725	39.0729	21.4198	19.2443	22.0443	20.5256	532.93	503.517	497.569	452.117	244.076	221.171	269.626	257.415
ENSMUSG00000074305	Peak1	protein_coding	pseudopodium-enriched atypical kinase 1 [Source:MGI Symbol;Acc:MGI:2442366]	chr9	56201126	56418067	-	4762.69	0.397915	2.18063e-06	3.73815e-05	0.380605	2.45897e-05	38.8514	42.1361	37.3198	33.6563	52.536	54.284	43.9902	42.77	4055.89	4378.79	4061.94	3711.89	5705.84	5946.36	5128.3	5112.47
ENSMUSG00000000567	Sox9	protein_coding	SRY (sex determining region Y)-box 9 [Source:MGI Symbol;Acc:MGI:98371]	chr11	112782224	112787760	+	310.716	-0.956268	1.05244e-06	1.94141e-05	-0.8844	2.48716e-05	8.58118	7.48977	5.6438	5.11947	3.68602	3.37955	2.60011	2.54732	526.28	457.254	360.874	331.699	235.186	217.484	178.074	178.881
ENSMUSG00000024781	Lipa	protein_coding	lysosomal acid lipase A [Source:MGI Symbol;Acc:MGI:96789]	chr19	34492318	34527474	-	3458.42	0.658089	2.70263e-06	4.56636e-05	0.614031	2.56522e-05	67.5508	70.3419	80.5938	71.4403	101.663	128.602	103.208	119.149	2367.38	2453.97	2944.78	2645.02	3706.67	4729.17	4039.15	4781.2
ENSMUSG00000027560	Dok5	protein_coding	docking protein 5 [Source:MGI Symbol;Acc:MGI:1924079]	chr2	170731807	170879769	+	131.403	1.63226	7.94953e-07	1.50834e-05	1.49792	2.57502e-05	3.05122	1.84845	2.97517	2.33411	7.48552	7.94972	7.5537	7.70881	73.1472	44.1116	74.3619	59.1146	186.694	199.975	202.219	211.603
ENSMUSG00000033863	Klf9	protein_coding	Kruppel-like factor 9 [Source:MGI Symbol;Acc:MGI:1333856]	chr19	23141226	23168134	+	1108.54	0.733658	2.01061e-06	3.47399e-05	0.6817	2.60456e-05	9.0998	9.84638	14.8229	16.6204	13.209	13.1246	21.4486	27.0352	600.736	647.065	1020.23	1159.16	907.203	909.154	1581.2	2043.58
ENSMUSG00000028633	Ctps	protein_coding	cytidine 5'-triphosphate synthase [Source:MGI Symbol;Acc:MGI:1858304]	chr4	120539868	120570276	-	2895.41	0.492485	2.78019e-06	4.68188e-05	0.465445	2.61731e-05	56.0117	56.4638	69.6847	78.3709	71.572	67.5294	92.1423	101.148	2053.86	2061.01	2664.05	3035.95	2730.34	2598.27	3773.01	4246.79
ENSMUSG00000063450	Syne2	protein_coding	spectrin repeat containing, nuclear envelope 2 [Source:MGI Symbol;Acc:MGI:2449316]	chr12	75818134	76110926	+	5648.29	0.519963	2.0217e-06	3.48527e-05	0.491222	2.64361e-05	32.1341	27.9573	30.4862	28.7179	43.536	44.3425	36.6614	42.0492	4792.2	4150.34	4740.1	4524.51	6754.63	6938.89	6105.45	7180.24
ENSMUSG00000068200	Gm5931	processed_pseudogene	predicted pseudogene 5931 [Source:MGI Symbol;Acc:MGI:3647036]	chrX	10660522	10660998	+	144.959	-23.5788	8.33219e-07	1.56731e-05	-0.0114024	2.68656e-05	0	0	119.723	0	100.52	88.2531	0	0	0	0	449.452	0	376.62	333.599	0	0
ENSMUSG00000036678	Aaas	protein_coding	achalasia, adrenocortical insufficiency, alacrimia [Source:MGI Symbol;Acc:MGI:2443767]	chr15	102338252	102350771	-	1755.45	0.544383	2.93077e-06	4.91256e-05	0.510531	2.73195e-05	99.4976	95.6306	95.1401	82.7223	118.795	106.308	127.449	113.214	1572.89	1504.88	1568.06	1381.52	1953.74	1763.41	2249.88	2049.26
ENSMUSG00000042155	Klhl23	protein_coding	kelch-like 23 [Source:MGI Symbol;Acc:MGI:2683536]	chr2	69821944	69836651	+	699.315	-0.686574	1.33298e-06	2.40662e-05	-0.641848	2.76661e-05	12.2626	13.0938	13.4978	14.117	10.2599	11.8084	8.28568	7.64163	719.485	764.76	825.692	875.05	626.277	726.992	542.884	513.378
ENSMUSG00000037660	Gdf7	protein_coding	growth differentiation factor 7 [Source:MGI Symbol;Acc:MGI:95690]	chr12	8297918	8301954	-	61.5752	2.14983	8.65735e-07	1.62448e-05	1.9647	2.78181e-05	1.17923	1.45833	1.07559	1.08478	5.07324	6.11465	4.42481	4.47295	21.7928	26.8279	20.724	21.1789	97.5398	118.573	91.316	94.6497
ENSMUSG00000041729	Coro2b	protein_coding	coronin, actin binding protein, 2B [Source:MGI Symbol;Acc:MGI:2444283]	chr9	62419492	62537044	-	517.451	1.04929	1.3558e-06	2.43916e-05	0.966672	2.80752e-05	10.7636	8.08509	9.05609	6.41339	13.757	14.7441	15.3524	14.2964	453.158	338.84	397.508	285.251	602.556	651.342	721.78	689.171
ENSMUSG00000031714	Gab1	protein_coding	growth factor receptor bound protein 2-associated protein 1 [Source:MGI Symbol;Acc:MGI:108088]	chr8	80764438	80880519	-	1192.34	0.517446	2.22915e-06	3.81278e-05	0.488638	2.82849e-05	13.4893	13.2807	13.9185	12.189	17.5912	17.6156	17.5169	17.1555	989.108	969.382	1064.05	944.212	1341.94	1355.35	1434.33	1440.35
ENSMUSG00000029544	Cabp1	protein_coding	calcium binding protein 1 [Source:MGI Symbol;Acc:MGI:1352750]	chr5	115168689	115194381	-	90.7023	-1.84902	1.04148e-06	1.92353e-05	-1.68774	2.84949e-05	4.60273	6.33885	4.49453	4.45489	0.978967	1.24513	1.2539	1.04817	132.373	181.473	134.766	135.353	29.291	37.575	40.2703	34.5165
ENSMUSG00000019297	Nop9	protein_coding	NOP9 nucleolar protein [Source:MGI Symbol;Acc:MGI:1915092]	chr14	55745693	55755500	+	807.805	0.676333	1.42518e-06	2.54897e-05	0.63296	2.86858e-05	21.6615	22.6474	15.5413	17.7976	26.3484	25.671	26.66	22.8364	738.796	768.905	552.633	641.276	934.917	918.71	1015.39	891.812
ENSMUSG00000027763	Mbnl1	protein_coding	muscleblind like splicing factor 1 [Source:MGI Symbol;Acc:MGI:1928482]	chr3	60472830	60629750	+	6602.95	0.402192	2.16961e-06	3.72763e-05	0.384862	2.89792e-05	118.983	130.236	139.621	145.692	159.383	143.877	177.247	172.79	4985.49	5432.2	6099.42	6449.24	6947.84	6325.82	8293.6	8290.01
ENSMUSG00000002320	Tm9sf1	protein_coding	transmembrane 9 superfamily member 1 [Source:MGI Symbol;Acc:MGI:1921390]	chr14	55635965	55643806	-	2277.51	0.464483	3.03073e-06	5.06471e-05	0.440366	2.92638e-05	73.2117	78.4137	65.545	65.8398	89.0289	92.2695	80.1349	88.0911	1994.1	2125.92	1861.4	1894.86	2522.42	2636.69	2436.94	2747.77
ENSMUSG00000040856	Dlk1	protein_coding	delta like non-canonical Notch ligand 1 [Source:MGI Symbol;Acc:MGI:94900]	chr12	109452823	109463336	+	246.588	-1.37784	1.08388e-06	1.9922e-05	-1.26144	2.92951e-05	26.4223	19.3066	19.5148	19.6846	6.34597	5.75975	5.66226	8.40896	451.753	328.591	347.865	355.556	112.879	103.332	108.109	164.621
ENSMUSG00000017057	Il13ra1	protein_coding	interleukin 13 receptor, alpha 1 [Source:MGI Symbol;Acc:MGI:105052]	chrX	36112110	36171259	+	1048.91	0.643244	2.29422e-06	3.91968e-05	0.601146	3.01169e-05	15.3131	13.3683	15.8521	13.4235	21.5057	22.7541	22.0889	20.3405	836.918	727.303	903.278	775.058	1222.8	1304.91	1348.13	1272.89
ENSMUSG00000031983	2310022B05Rik	protein_coding	RIKEN cDNA 2310022B05 gene [Source:MGI Symbol;Acc:MGI:1916801]	chr8	124635756	124663369	-	5687.19	0.415724	2.30687e-06	3.93689e-05	0.397225	3.06728e-05	99.8545	104.18	96.0171	99.9894	120.128	127.674	116.205	126.383	4819.16	5005.05	4831.34	5098.09	6031.58	6465.55	6262.77	6984.01
ENSMUSG00000010663	Fads1	protein_coding	fatty acid desaturase 1 [Source:MGI Symbol;Acc:MGI:1923517]	chr19	10182888	10196877	+	11635	-0.334192	2.86881e-06	4.82048e-05	-0.321865	3.16171e-05	290.713	279.199	288.045	283.644	240	225.013	205.596	215.175	12701.8	12143.3	13121.3	13092.6	10909.3	10316	10031.3	10764.8
ENSMUSG00000028527	Ak4	protein_coding	adenylate kinase 4 [Source:MGI Symbol;Acc:MGI:87979]	chr4	101419277	101466995	+	126.695	-1.8749	1.00897e-06	1.86573e-05	-1.71229	3.20171e-05	3.42866	5.46446	3.38816	2.19773	0.965402	0.918751	0.683391	0.722588	190.091	301.581	195.846	128.724	55.6838	53.4484	42.3102	45.8711
ENSMUSG00000022337	Emc2	protein_coding	ER membrane protein complex subunit 2 [Source:MGI Symbol;Acc:MGI:1913986]	chr15	43477229	43527763	+	1307.08	0.535593	2.57615e-06	4.36716e-05	0.504553	3.23184e-05	73.9512	64.6557	67.5912	64.2521	92.9188	95.5431	91.8048	85.5914	1147.12	998.365	1093.12	1052.93	1499.51	1555.11	1590.25	1520.21
ENSMUSG00000029070	Mxra8	protein_coding	matrix-remodelling associated 8 [Source:MGI Symbol;Acc:MGI:1922011]	chr4	155839680	155844088	+	2624.21	-0.512704	3.69845e-06	6.09387e-05	-0.48176	3.23879e-05	196.054	200.279	175.781	175.76	139.513	146.417	104.814	123.804	3113.5	3166.12	2910.44	2948.78	2304.99	2439.86	1858.79	2251.21
ENSMUSG00000028194	Ddah1	protein_coding	dimethylarginine dimethylaminohydrolase 1 [Source:MGI Symbol;Acc:MGI:1916469]	chr3	145758675	145894277	+	3775.97	0.390872	2.63734e-06	4.461e-05	0.373956	3.26953e-05	67.1995	64.1559	61.9496	60.881	86.885	79.7526	77.8656	71.6603	3366.13	3199.05	3235.32	3221.78	4527.86	4191.88	4355.61	4110.12
ENSMUSG00000036036	Zfp57	protein_coding	zinc finger protein 57 [Source:MGI Symbol;Acc:MGI:99204]	chr17	37001163	37010635	+	1259.64	0.501027	2.52367e-06	4.28295e-05	0.473278	3.28678e-05	47.7267	46.0497	41.0931	45.0498	62.9752	62.8876	56.7908	56.4338	1084.33	1041.46	973.378	1081.28	1488.51	1499.21	1440.84	1468.08
ENSMUSG00000028464	Tpm2	protein_coding	tropomyosin 2, beta [Source:MGI Symbol;Acc:MGI:98810]	chr4	43514711	43523765	-	4607.88	0.381972	3.25634e-06	5.40037e-05	0.365612	3.34197e-05	228.85	222.297	232.986	247.152	289.97	264.209	293.233	287.617	3852.39	3725.05	4089.07	4395.34	5078.28	4666.89	5512.28	5543.77
ENSMUSG00000057440	Mpp7	protein_coding	membrane protein, palmitoylated 7 (MAGUK p55 subfamily member 7) [Source:MGI Symbol;Acc:MGI:1922989]	chr18	7347959	7626866	-	570.292	-0.654343	1.60234e-06	2.84583e-05	-0.611906	3.34354e-05	10.5689	11.229	10.4291	10.3777	5.1363	5.37665	6.15213	6.11809	704.498	745.092	724.787	730.8	356.191	376.063	457.945	466.956
ENSMUSG00000015243	Abca1	protein_coding	ATP-binding cassette, sub-family A (ABC1), member 1 [Source:MGI Symbol;Acc:MGI:99607]	chr4	53030787	53159895	-	707.093	-0.969246	1.71886e-06	3.03865e-05	-0.891775	3.40534e-05	6.20377	6.30593	5.76788	5.47529	2.6595	3.92627	2.46857	2.85731	943.518	954.692	914.587	879.733	420.803	626.577	419.255	497.58
ENSMUSG00000024044	Epb41l3	protein_coding	erythrocyte membrane protein band 4.1 like 3 [Source:MGI Symbol;Acc:MGI:103008]	chr17	69075683	69289989	+	7508.91	0.288142	3.3526e-06	5.54796e-05	0.279672	3.42919e-05	135.017	141.64	131.532	129.811	151.451	151.525	148.66	147.513	6749	7047.82	6854.83	6855.06	7875.98	7947.53	8298.18	8442.89
ENSMUSG00000035441	Myo1d	protein_coding	myosin ID [Source:MGI Symbol;Acc:MGI:107728]	chr11	80482126	80780025	-	1939.03	0.430287	2.93767e-06	4.91456e-05	0.409518	3.43204e-05	20.7604	19.9045	21.0305	19.9505	25.9544	23.9597	25.6439	25.6007	1662.83	1587.02	1756.21	1688.17	2162.75	2013.7	2293.69	2347.88
ENSMUSG00000000568	Hnrnpd	protein_coding	heterogeneous nuclear ribonucleoprotein D [Source:MGI Symbol;Acc:MGI:101947]	chr5	99955935	99978938	-	5617	0.291852	2.70756e-06	4.56964e-05	0.283049	3.44144e-05	362.335	363.838	367.133	366.986	422.604	409.4	422.434	411.799	4922.67	4920.64	5200.35	5267.65	5973.21	5836.42	6408.98	6406.05
ENSMUSG00000054459	Vsnl1	protein_coding	visinin-like 1 [Source:MGI Symbol;Acc:MGI:1349453]	chr12	11325242	11436613	-	50.6553	-2.36005	1.34597e-06	2.42719e-05	-2.14403	3.48023e-05	2.72939	3.02252	2.97342	3.53297	0.773759	0.773824	0.448673	0.729857	71.2473	78.5401	80.9233	97.4296	21.0131	21.1955	13.0789	21.8148
ENSMUSG00000023034	Nr4a1	protein_coding	nuclear receptor subfamily 4, group A, member 1 [Source:MGI Symbol;Acc:MGI:1352454]	chr15	101254269	101274795	+	24824.6	0.786133	3.22587e-06	5.35564e-05	0.728142	3.50364e-05	20.2159	29.726	1011.56	992.887	38.9459	52.6769	1588.34	1619.03	683.174	999.989	35640.7	35447.7	1369.26	1867.92	59940.7	62647.6
ENSMUSG00000052812	Atad2b	protein_coding	ATPase family, AAA domain containing 2B [Source:MGI Symbol;Acc:MGI:2444798]	chr12	4917353	5047394	+	1262.09	0.599983	2.62024e-06	4.43697e-05	0.561812	3.52626e-05	10.6767	10.3202	12.4205	10.2852	14.6432	13.9353	16.9801	14.9539	973.765	936.965	1181.06	991.014	1389.26	1333.62	1729.4	1561.64
ENSMUSG00000021782	Dlg5	protein_coding	discs large MAGUK scaffold protein 5 [Source:MGI Symbol;Acc:MGI:1918478]	chr14	24133953	24245920	-	3705.07	0.500439	3.27923e-06	5.43242e-05	0.472361	3.54971e-05	32.8215	36.3429	33.879	29.3319	48.7137	48.0348	39.4469	43.4485	2946.3	3247.51	3170.81	2781.78	4549.49	4524.46	3954.45	4465.78
ENSMUSG00000027765	P2ry1	protein_coding	purinergic receptor P2Y, G-protein coupled 1 [Source:MGI Symbol;Acc:MGI:105049]	chr3	61002795	61008982	+	40.6167	-2.63986	1.34887e-06	2.42956e-05	-2.39765	3.54971e-05	1.4054	1.73879	1.50503	1.66139	0.148873	0.162628	0.233629	0.23769	62.3924	76.8421	69.6615	77.9209	6.87594	7.5758	11.5824	12.0824
ENSMUSG00000026043	Col3a1	protein_coding	collagen, type III, alpha 1 [Source:MGI Symbol;Acc:MGI:88453]	chr1	45311538	45349706	+	123123	-0.413643	3.57452e-06	5.90879e-05	-0.388894	3.62368e-05	3604.49	4030.73	3196.93	3237.3	2349.93	2661.52	2221.68	2260.93	143871	160152	133039	136510	97581.6	111470	99026.1	103331
ENSMUSG00000035385	Ccl2	protein_coding	chemokine (C-C motif) ligand 2 [Source:MGI Symbol;Acc:MGI:98259]	chr11	82035571	82037453	+	4894.48	1.03967	2.91613e-06	4.89462e-05	0.955308	3.67775e-05	75.3251	82.168	470.803	744.309	93.5579	92.3308	925.222	1390.75	693.303	752.846	4517.91	7237.46	895.874	891.723	9509.73	14657
ENSMUSG00000000317	Bcl6b	protein_coding	B cell CLL/lymphoma 6, member B [Source:MGI Symbol;Acc:MGI:1278332]	chr11	70224128	70229798	-	63.5241	-2.16194	1.38447e-06	2.48489e-05	-1.96436	3.67873e-05	2.26513	1.77963	2.13218	2.29602	0.595884	0.374915	0.531108	0.38729	107.229	83.8629	105.234	114.827	29.3471	18.6231	28.0764	20.9927
ENSMUSG00000041750	Cd1d2	polymorphic_pseudogene	CD1d2 antigen [Source:MGI Symbol;Acc:MGI:107675]	chr3	86986551	86989780	+	29.8318	-4.34424	9.57766e-07	1.78184e-05	-3.96061	3.69165e-05	3.50242	2.84305	3.39754	3.09306	0.136725	0.454093	0.139968	0.18565	59.7684	47.9526	60.1504	55.1287	1.9696	7.97109	2.17555	3.53797
ENSMUSG00000023147	Get1	protein_coding	guided entry of tail-anchored proteins factor 1 [Source:MGI Symbol;Acc:MGI:2136882]	chr16	96145407	96157852	+	528.574	-0.690473	1.84402e-06	3.21159e-05	-0.64355	3.69179e-05	18.7663	17.2343	17.8148	16.9285	12.5403	12.5518	10.3476	9.63425	654.834	598.638	648.108	624.052	455.243	459.576	403.21	384.929
ENSMUSG00000020950	Foxg1	protein_coding	forkhead box G1 [Source:MGI Symbol;Acc:MGI:1347464]	chr12	49382660	49386861	+	3290.54	0.602749	4.11813e-06	6.71295e-05	0.563031	3.71647e-05	52.6313	53.1963	52.9403	66.5883	85.9275	93.0559	80.2593	88.2289	2275.92	2289.46	2386.07	3041.88	3865.8	4222.01	3875.27	4367.9
ENSMUSG00000021939	Ctsb	protein_coding	cathepsin B [Source:MGI Symbol;Acc:MGI:88561]	chr14	63122462	63145923	+	10349.5	0.394898	3.06208e-06	5.10592e-05	0.380741	3.71647e-05	306.747	318.029	288.439	296.787	356.551	390.847	344.912	369.021	8985.92	9274.03	8809.49	9184.93	10866.4	12014	11283.1	12377.8
ENSMUSG00000025150	Cbr2	protein_coding	carbonyl reductase 2 [Source:MGI Symbol;Acc:MGI:107200]	chr11	120729489	120732114	-	125.771	2.40095	1.49803e-06	2.66989e-05	2.18368	3.74514e-05	4.9861	1.74985	4.11139	3.20401	26.612	23.1682	23.6109	12.4594	46.874	16.3754	40.2971	31.821	260.274	228.541	247.869	134.116
ENSMUSG00000042428	Mgat3	protein_coding	mannoside acetylglucosaminyltransferase 3 [Source:MGI Symbol;Acc:MGI:104532]	chr15	80173721	80215519	+	702.068	-0.718739	1.90275e-06	3.30257e-05	-0.668274	3.74962e-05	12.3901	12.1892	12.1452	10.5564	8.95064	8.07753	6.9805	5.82269	863.517	845.651	882.501	777.248	648.983	590.71	543.276	464.655
ENSMUSG00000033075	Senp1	protein_coding	SUMO1/sentrin specific peptidase 1 [Source:MGI Symbol;Acc:MGI:2445054]	chr15	98038744	98093744	-	2564.66	0.353476	4.03171e-06	6.5887e-05	0.338267	3.76441e-05	34.5912	35.3897	32.4959	31.343	41.5829	42.1207	38.3614	37.3399	2290.42	2332.63	2243.33	2192.5	2864.5	2926.47	2836.5	2830.96
ENSMUSG00000018377	Vezf1	protein_coding	vascular endothelial zinc finger 1 [Source:MGI Symbol;Acc:MGI:1313291]	chr11	88068279	88084729	+	2742.34	0.479147	4.52593e-06	7.30751e-05	0.452483	3.85889e-05	32.0304	32.3547	32.6461	37.1786	40.26	39.3064	43.3512	46.9834	2176.31	2188.35	2312.63	2668.71	2845.88	2802.35	3289.27	3655.23
ENSMUSG00000030007	Cct7	protein_coding	chaperonin containing Tcp1, subunit 7 (eta) [Source:MGI Symbol;Acc:MGI:107184]	chr6	85451514	85468475	+	4409.81	-0.716389	3.65596e-06	6.03036e-05	-0.663517	3.90365e-05	354.774	358.384	517.729	441.318	579.012	430.713	246.289	294.614	3698.29	3718.93	5626.86	4860.15	6279.43	4711.26	2867.04	3516.52
ENSMUSG00000041453	Rpl21	protein_coding	ribosomal protein L21 [Source:MGI Symbol;Acc:MGI:1278340]	chr5	146832890	146837032	+	6846.54	0.327618	3.03576e-06	5.06756e-05	0.316246	3.90365e-05	615.358	605.411	600.963	568.197	703.757	725.288	670.458	690.715	6153.16	6026.71	6264.83	6001.92	7321.15	7609.88	7486.87	7907.82
ENSMUSG00000034930	Rtkn	protein_coding	rhotekin [Source:MGI Symbol;Acc:MGI:107371]	chr6	83135463	83152579	+	391.432	-1.01864	1.7568e-06	3.07722e-05	-0.936521	3.92892e-05	23.9153	25.8268	21.3081	17.6413	16.8601	15.0525	10.4131	7.4734	520.073	559.086	483.111	405.3	381.445	343.476	252.876	186.088
ENSMUSG00000073409	H2-Q6	protein_coding	histocompatibility 2, Q region locus 6 [Source:MGI Symbol;Acc:MGI:95935]	chr17	35424850	35430055	+	62.7074	-2.42422	1.28564e-06	2.32664e-05	-2.20295	3.94575e-05	3.82424	2.75413	4.09376	3.42887	0.838365	0.479672	0.827693	0.45402	111.146	79.616	123.572	105.093	25.0541	14.7447	27.1638	15.2704
ENSMUSG00000053617	Sh3pxd2a	protein_coding	SH3 and PX domains 2A [Source:MGI Symbol;Acc:MGI:1298393]	chr19	47260174	47464401	-	17604	0.296262	3.1802e-06	5.29132e-05	0.2869	4.07597e-05	132.554	137.465	120.414	126.779	144.745	145.591	140.916	140.845	16220.7	16745.2	15362.8	16389.8	18427.5	18694.5	19256.5	19734.7
ENSMUSG00000022052	Ppp2r2a	protein_coding	protein phosphatase 2, regulatory subunit B, alpha [Source:MGI Symbol;Acc:MGI:1919228]	chr14	67014056	67072444	-	1697.42	0.442063	3.58036e-06	5.91205e-05	0.419255	4.07787e-05	43.4359	46.8675	45.2301	44.6698	53.6202	55.2373	55.8029	57.534	1383.34	1485.83	1501.83	1503.03	1776.6	1846	1984.61	2098.14
ENSMUSG00000022197	Pdzd2	protein_coding	PDZ domain containing 2 [Source:MGI Symbol;Acc:MGI:1922394]	chr15	12359711	12739924	-	294.055	1.04529	1.76375e-06	3.08586e-05	0.961958	4.17337e-05	2.07026	2.16609	2.01817	2.05564	3.67342	4.00751	3.42113	4.37862	192.018	199.993	195.159	201.426	354.463	390.025	354.344	465.014
ENSMUSG00000070822	Zscan18	protein_coding	zinc finger and SCAN domain containing 18 [Source:MGI Symbol;Acc:MGI:3643810]	chr7	12768090	12803635	-	49.6185	-2.55127	1.60676e-06	2.85036e-05	-2.31063	4.19497e-05	1.89886	1.96057	2.08042	2.04031	0.369884	0.381611	0.480442	0.194194	77.5532	79.7091	88.5874	88.0342	15.7165	16.3541	21.9122	9.08143
ENSMUSG00000010608	Rbm25	protein_coding	RNA binding motif protein 25 [Source:MGI Symbol;Acc:MGI:1914289]	chr12	83631236	83683123	+	4607.26	0.397731	4.24107e-06	6.88408e-05	0.379428	4.21051e-05	101.006	105.333	91.109	101.82	126.551	121.47	118.922	117.038	3984.46	4136.32	3747.15	4243.35	5193.71	5027.94	5238.7	5286.42
ENSMUSG00000105263	Gm42427	TEC	predicted gene 42427 [Source:MGI Symbol;Acc:MGI:5662564]	chr5	44137980	44143271	+	2200.27	-0.406063	5.26388e-06	8.32304e-05	-0.386305	4.27874e-05	32.8549	35.11	27.6918	29.1763	23.3069	23.2321	20.4461	19.405	2615.25	2781.18	2297.56	2453.26	1929.98	1939.85	1816.96	1768.09
ENSMUSG00000026516	Nvl	protein_coding	nuclear VCP-like [Source:MGI Symbol;Acc:MGI:1914709]	chr1	181087138	181144204	-	2604.76	0.407005	4.77451e-06	7.63622e-05	0.386012	4.39988e-05	32.877	31.297	26.7982	29.0706	40.4462	41.3025	34.7578	33.9993	2396.72	2271.25	2036.79	2238.87	3067.62	3159.37	2829.54	2837.96
ENSMUSG00000033885	Pxk	protein_coding	PX domain containing serine/threonine kinase [Source:MGI Symbol;Acc:MGI:1289230]	chr14	8098211	8165117	+	1583.78	0.512805	3.90304e-06	6.3896e-05	0.483215	4.41645e-05	31.6734	36.3884	32.1631	30.0713	43.4422	46.4466	41.8162	40.5898	1252.91	1432.87	1326.47	1256.69	1787.8	1927.87	1847.17	1838.45
ENSMUSG00000028465	Tln1	protein_coding	talin 1 [Source:MGI Symbol;Acc:MGI:1099832]	chr4	43531519	43562691	-	19067.8	0.36291	4.1927e-06	6.82721e-05	0.349088	4.42051e-05	139.497	144.206	143.332	153.968	186.791	181.855	188.522	166.679	15401.1	15848.6	16498.6	17958.4	21454.9	21067.5	23242.8	21070.7
ENSMUSG00000033396	Spg11	protein_coding	SPG11, spatacsin vesicle trafficking associated [Source:MGI Symbol;Acc:MGI:2444989]	chr2	122053520	122118386	-	1979.77	-0.394295	5.07222e-06	8.04498e-05	-0.375485	4.45543e-05	19.6554	18.9931	18.7409	18.0906	13.4968	14.0373	13.2457	12.764	2299.61	2211.2	2286.05	2235.67	1642.31	1723.08	1730.11	1710.15
ENSMUSG00000040811	Eml2	protein_coding	echinoderm microtubule associated protein like 2 [Source:MGI Symbol;Acc:MGI:1919455]	chr7	19176421	19206482	+	169.151	-1.33673	1.73086e-06	3.0528e-05	-1.22074	4.47817e-05	9.80813	8.61702	8.12897	10.5523	3.6864	4.41635	3.25827	3.60731	244.665	213.975	211.415	278.088	95.6689	115.598	90.7636	103.034
ENSMUSG00000076432	Ywhaq	protein_coding	tyrosine 3-monooxygenase/tryptophan 5-monooxygenase activation protein theta [Source:MGI Symbol;Acc:MGI:891963]	chr12	21390071	21417637	-	6885.51	0.295192	4.57614e-06	7.373e-05	0.283722	4.50882e-05	245.229	244.408	236.925	225.615	270.08	263.017	261.504	265.1	6352.69	6302.86	6398.54	6174.48	7278.46	7148.73	7564.9	7863.42
ENSMUSG00000022024	Sugt1	protein_coding	SGT1, suppressor of G2 allele of SKP1 (S. cerevisiae) [Source:MGI Symbol;Acc:MGI:1915205]	chr14	79587691	79635196	+	1550.56	0.493501	4.03328e-06	6.5887e-05	0.46542	4.53921e-05	107.846	119.174	120.234	118.839	137.981	147.485	152.212	160.1	1184.95	1303.45	1377.32	1379.43	1577.23	1700.36	1867.58	2014.17
ENSMUSG00000068220	Lgals1	protein_coding	lectin, galactose binding, soluble 1 [Source:MGI Symbol;Acc:MGI:96777]	chr15	78926725	78930465	+	21967.1	0.259095	3.73089e-06	6.1209e-05	0.253426	4.56841e-05	2894.42	2920.85	2843.74	2839.17	3350.63	3170.21	3198.62	3114.14	19779.5	19869.3	20260.9	20497.3	23821.2	22732.3	24409.4	24367.2
ENSMUSG00000013663	Pten	protein_coding	phosphatase and tensin homolog [Source:MGI Symbol;Acc:MGI:109583]	chr19	32757497	32826160	+	9419.63	0.301021	3.73787e-06	6.12577e-05	0.29227	4.57202e-05	79.1649	80.0262	78.8766	74.2531	90.8799	88.7319	86.4086	88.6329	8460.12	8512.89	8788.39	8383.6	10103.8	9950.56	10312.1	10845.5
ENSMUSG00000026676	Ccdc3	protein_coding	coiled-coil domain containing 3 [Source:MGI Symbol;Acc:MGI:1921436]	chr2	5137776	5230878	+	125.028	1.48737	1.85941e-06	3.23324e-05	1.35686	4.75542e-05	1.71551	2.14982	1.61964	1.81704	3.76136	4.4592	4.07918	4.86164	65.5475	81.7678	64.5199	73.3459	149.517	178.78	174.05	212.694
ENSMUSG00000024735	Prpf19	protein_coding	pre-mRNA processing factor 19 [Source:MGI Symbol;Acc:MGI:106247]	chr19	10895231	10909559	+	3279.54	0.505043	5.71575e-06	8.92663e-05	0.475117	4.75832e-05	178.346	207.477	166.178	184.108	261.761	236.947	229.077	232.326	2606.16	3018.05	2531.77	2842.23	3979.47	3633.19	3738.16	3887.28
ENSMUSG00000026355	Mcm6	protein_coding	minichromosome maintenance complex component 6 [Source:MGI Symbol;Acc:MGI:1298227]	chr1	128331590	128359664	-	9120.37	0.362689	4.85699e-06	7.7438e-05	0.358129	4.75832e-05	199.376	192.6	188.595	176.194	225.096	245.022	215.054	220.105	8277.95	7960.23	8163.84	7728.42	9723.01	10674.7	9970.95	10463.9
ENSMUSG00000041734	Kirrel	protein_coding	kirre like nephrin family adhesion molecule 1 [Source:MGI Symbol;Acc:MGI:1891396]	chr3	87078593	87174747	-	12687.1	0.251359	4.09639e-06	6.68464e-05	0.246034	4.82793e-05	103.906	103.693	102.34	103.308	115.074	114.019	115.575	111.661	11472.6	11397	11781	12050.5	13218.5	13209.9	14250.3	14116.7
ENSMUSG00000058569	Tmed9	protein_coding	transmembrane p24 trafficking protein 9 [Source:MGI Symbol;Acc:MGI:1914761]	chr13	55573732	55597697	+	3441.41	-0.32036	5.50088e-06	8.65299e-05	-0.308292	4.83548e-05	211.563	217.539	193.12	195.183	157.32	156.25	145.716	142.965	3909.92	4002.09	3721.26	3810.86	3024.84	3029.93	3007.32	3025.03
ENSMUSG00000020000	Moxd1	protein_coding	monooxygenase, DBH-like 1 [Source:MGI Symbol;Acc:MGI:1921582]	chr10	24223517	24302790	+	49.3344	-2.24267	1.93424e-06	3.34961e-05	-2.03231	4.88097e-05	1.77971	1.59095	1.59074	1.77953	0.55443	0.548449	0.321492	0.339932	79.7969	71.0089	74.3619	84.293	25.8623	25.8032	16.0971	17.4518
ENSMUSG00000046062	Ppp1r15b	protein_coding	protein phosphatase 1, regulatory subunit 15B [Source:MGI Symbol;Acc:MGI:2444211]	chr1	133131143	133139783	+	5501.77	0.35033	4.24114e-06	6.88408e-05	0.337291	4.98252e-05	45.7648	44.9822	73.3366	71.1348	55.9861	54.8207	82.4594	88.3956	3654.26	3575.43	6105.25	6000.67	4650.84	4593.17	7352.7	8081.83
ENSMUSG00000035299	Mid1	protein_coding	midline 1 [Source:MGI Symbol;Acc:MGI:1100537]	chrX	169685199	170005736	+	1654.04	1.12743	4.50028e-06	7.27379e-05	1.02671	5.01074e-05	33.9831	33.2378	20.4818	29.988	46.3364	62.1069	63.5579	39.1528	1287.32	1253.73	808.92	1200.14	1826.26	2469.11	2688.63	1698.23
ENSMUSG00000004530	Coro1c	protein_coding	coronin, actin binding protein 1C [Source:MGI Symbol;Acc:MGI:1345964]	chr5	113842436	113908758	-	4457.07	0.567465	4.89829e-06	7.80151e-05	0.531474	5.08186e-05	114.2	97.6369	139.421	111.586	138.167	132.982	178.969	165.952	3547.67	3019.32	4515.64	3662.13	4465.45	4334.8	6208.59	5902.94
ENSMUSG00000054162	Spock3	protein_coding	sparc/osteonectin, cwcv and kazal-like domains proteoglycan 3 [Source:MGI Symbol;Acc:MGI:1920152]	chr8	62951009	63357103	+	34.797	-3.22125	1.99359e-06	3.44849e-05	-2.91345	5.08852e-05	1.12402	1.58061	1.30579	1.44507	0.301634	0.170503	0.087453	0.184022	48.9935	68.5816	59.3405	66.5432	13.6782	7.79825	4.25675	9.18428
ENSMUSG00000032135	Mcam	protein_coding	melanoma cell adhesion molecule [Source:MGI Symbol;Acc:MGI:1933966]	chr9	44134469	44142727	+	1861.53	0.694063	4.6233e-06	7.42548e-05	0.643308	5.13128e-05	49.4692	48.663	46.076	53.0631	74.0996	55.8493	78.8033	70.2099	1455.68	1425.44	1413.58	1649.58	2268.45	1724.44	2589.49	2365.59
ENSMUSG00000006333	Rps9	protein_coding	ribosomal protein S9 [Source:MGI Symbol;Acc:MGI:1924096]	chr7	3703993	3706897	+	8258.61	0.302514	4.44828e-06	7.20498e-05	0.288803	5.1981e-05	942.564	952.194	906.39	873.718	1057.87	1063.17	998.301	1038.62	7522.55	7564.11	7541.95	7366.24	8783.36	8902.98	8897.36	9490.38
ENSMUSG00000034190	Chmp7	protein_coding	charged multivesicular body protein 7 [Source:MGI Symbol;Acc:MGI:1913922]	chr14	69717000	69732541	-	1302.58	0.480365	4.80909e-06	7.68348e-05	0.45367	5.32615e-05	29.1247	31.0759	25.874	27.7908	36.4338	34.7757	35.1714	34.3411	1126.63	1196.63	1043.51	1135.71	1466.24	1411.54	1519.31	1521.05
ENSMUSG00000057036	Gm7536	processed_pseudogene	predicted gene 7536 [Source:MGI Symbol;Acc:MGI:3645137]	chr3	24333068	24333511	+	4489.76	0.307085	4.61185e-06	7.41488e-05	0.296448	5.37781e-05	1318.46	1308.1	1281.13	1225.75	1535.2	1494.63	1444.94	1433.19	4057.29	4007.7	4110.68	3984.76	4915.46	4826.13	4965.95	5050.12
ENSMUSG00000044340	Phlpp1	protein_coding	PH domain and leucine rich repeat protein phosphatase 1 [Source:MGI Symbol;Acc:MGI:2138327]	chr1	106171752	106394250	+	1303.68	0.772058	6.20786e-06	9.64586e-05	0.710189	5.39913e-05	12.6522	11.4807	11.4084	11.6332	13.9755	14.189	21.7724	14.8752	1108.51	1001.29	1042.11	1076.76	1273.86	1304.44	2130.19	1492.27
ENSMUSG00000038781	Stap2	protein_coding	signal transducing adaptor family member 2 [Source:MGI Symbol;Acc:MGI:2147039]	chr17	55997077	56005584	-	71.1476	-2.19049	2.22059e-06	3.80239e-05	-1.98274	5.43791e-05	7.30933	5.31059	5.57737	5.5539	0.898514	1.49153	0.914604	1.35181	141.763	102.529	112.779	113.797	18.1298	30.354	19.8087	30.0201
ENSMUSG00000072825	Cep170b	protein_coding	centrosomal protein 170B [Source:MGI Symbol;Acc:MGI:2145043]	chr12	112720455	112746592	+	3347.92	0.492658	6.30052e-06	9.75017e-05	0.46366	5.44234e-05	48.5396	42.9326	46.1437	44.6795	70.0211	59.9015	61.6218	57.019	2848.56	2508.05	2823.3	2770.05	4275.05	3688.64	4038.33	3831.42
ENSMUSG00000039308	Ndst2	protein_coding	N-deacetylase/N-sulfotransferase (heparan glucosaminyl) 2 [Source:MGI Symbol;Acc:MGI:97040]	chr14	20723730	20734562	-	826.824	0.930508	4.82841e-06	7.70628e-05	0.854117	5.66078e-05	14.73	15.4862	12.2779	16.2991	27.4008	30.1579	21.5442	28.975	548.754	574.302	476.886	641.49	1061.99	1178.9	896.282	1235.98
ENSMUSG00000056755	Grm7	protein_coding	glutamate receptor, metabotropic 7 [Source:MGI Symbol;Acc:MGI:1351344]	chr6	110645581	111567230	+	34.3139	3.07651	1.91663e-06	3.32289e-05	2.78419	5.67136e-05	0.192853	0.071386	0.134577	0.182509	1.67647	1.76903	1.16921	1.28338	7.59268	2.7977	5.52399	7.59106	68.6668	73.0807	51.4042	57.854
ENSMUSG00000026235	Epha4	protein_coding	Eph receptor A4 [Source:MGI Symbol;Acc:MGI:98277]	chr1	77367185	77515088	-	398.8	1.16291	2.48827e-06	4.22757e-05	1.0635	5.68918e-05	3.22794	2.23535	3.13769	2.28384	5.4004	5.32242	6.2621	5.00489	293.704	202.465	297.652	219.532	511.203	508.152	636.272	521.422
ENSMUSG00000001098	Kctd10	protein_coding	potassium channel tetramerisation domain containing 10 [Source:MGI Symbol;Acc:MGI:2141207]	chr5	114363567	114380508	-	8330.99	0.416117	4.63039e-06	7.42904e-05	0.396097	5.70999e-05	154.051	170.764	207.271	222.245	211.464	202.042	256.184	275.611	5676.88	6264.15	7963.43	8652.21	8107.12	7812.46	10542.3	11629.3
ENSMUSG00000031290	Lrch2	protein_coding	leucine-rich repeats and calponin homology (CH) domain containing 2 [Source:MGI Symbol;Acc:MGI:2147870]	chrX	147470375	147554081	-	1084.65	0.59185	4.61061e-06	7.41488e-05	0.553178	5.70999e-05	20.8038	21.4013	18.3417	18.2795	22.5965	22.4954	28.4336	22.9017	972.469	995.847	893.897	902.707	1098.9	1103.38	1484.24	1225.78
ENSMUSG00000021067	Sav1	protein_coding	salvador family WW domain containing 1 [Source:MGI Symbol;Acc:MGI:1927144]	chr12	69965012	69987002	-	2237.56	0.420643	7.16074e-06	0.000109373	0.399126	5.83602e-05	53.147	54.9399	51.686	53.9821	67.7365	70.8585	63.6629	67.596	1857.88	1911.81	1883.77	1993.6	2463.46	2599.14	2485.21	2705.64
ENSMUSG00000038205	Prkab2	protein_coding	protein kinase, AMP-activated, beta 2 non-catalytic subunit [Source:MGI Symbol;Acc:MGI:1336185]	chr3	97658193	97673812	+	1852.78	0.495313	5.03682e-06	7.99712e-05	0.466511	5.86794e-05	6.98834	7.20451	33.2198	36.1858	7.91582	8.30642	43.3432	47.4395	501.138	514.289	2483.68	2741.39	590.559	625.025	3470.91	3895.24
ENSMUSG00000038126	Mphosph9	protein_coding	M-phase phosphoprotein 9 [Source:MGI Symbol;Acc:MGI:2443138]	chr5	124250959	124327972	-	1257.68	-0.575677	4.69444e-06	7.52391e-05	-0.53841	5.94022e-05	16.9325	15.0209	18.1124	17.9158	13.2475	11.9454	12.0648	10.3831	1403.64	1239.51	1565.4	1568.99	1142.49	1039.04	1116.85	985.533
ENSMUSG00000024924	Vldlr	protein_coding	very low density lipoprotein receptor [Source:MGI Symbol;Acc:MGI:98935]	chr19	27216484	27254231	+	2019.54	0.829759	7.35434e-06	0.000111771	0.762003	5.97181e-05	27.1557	21.9627	24.0902	17.9222	40.7837	32.8926	38.6255	30.6807	1767.14	1422.7	1634.42	1232.11	2761.08	2245.99	2806.86	2286.05
ENSMUSG00000034525	Ice1	protein_coding	interactor of little elongation complex ELL subunit 1 [Source:MGI Symbol;Acc:MGI:2385865]	chr13	70551707	70637634	-	4134.54	0.433839	6.25733e-06	9.70299e-05	0.411328	5.97181e-05	30.6797	31.0386	29.4083	27.9885	44.3085	39.8962	38.7123	33.2914	3485.8	3510.54	3483.66	3359.55	5237.47	4756.45	4911.79	4331.07
ENSMUSG00000061436	Hipk2	protein_coding	homeodomain interacting protein kinase 2 [Source:MGI Symbol;Acc:MGI:1314872]	chr6	38694390	38876165	-	1376.82	0.540392	5.54713e-06	8.71676e-05	0.506721	6.04726e-05	9.63448	11.5366	11.5821	12.097	14.4147	14.6167	15.955	16.0116	943.607	1124.76	1182.67	1251.66	1469.07	1502.14	1745.01	1795.59
ENSMUSG00000079017	Ifi27l2a	protein_coding	interferon, alpha-inducible protein 27 like 2A [Source:MGI Symbol;Acc:MGI:1924183]	chr12	103442167	103443680	-	497.701	-1.23068	3.1776e-06	5.29132e-05	-1.11988	6.0675e-05	194.359	244.811	187.889	181.632	67.164	112.336	65.621	80.3849	656.425	823.057	661.602	648.071	235.994	398.107	247.492	310.861
ENSMUSG00000069662	Marcks	protein_coding	myristoylated alanine rich protein kinase C substrate [Source:MGI Symbol;Acc:MGI:96907]	chr10	37133375	37138920	-	47831	0.403088	5.21971e-06	8.26913e-05	0.382515	6.18483e-05	698.35	764.561	610.351	622.442	866.811	968.194	733.524	778.934	41870.6	45631.8	38153.1	39426.2	54068.4	60911.3	49112.2	53474.6
ENSMUSG00000042208	0610010F05Rik	protein_coding	RIKEN cDNA 0610010F05 gene [Source:MGI Symbol;Acc:MGI:1918925]	chr11	23564961	23633639	-	1033.87	-0.492408	5.28973e-06	8.35112e-05	-0.463713	6.18854e-05	21.2738	21.7474	24.967	23.1908	18.878	18.1816	16.4375	15.3343	1046.82	1065.26	1280.88	1205.57	966.422	938.769	903.234	863.98
ENSMUSG00000001300	Efnb2	protein_coding	ephrin B2 [Source:MGI Symbol;Acc:MGI:105097]	chr8	8617434	8661242	-	2482.73	0.752178	7.67874e-06	0.000116239	0.691914	6.19958e-05	28.9574	34.5145	40.199	47.5712	35.6447	39.9045	59.2004	77.8743	1475.81	1751.03	2136.01	2561.33	1889.95	2134	3369.27	4544.42
ENSMUSG00000034394	Lif	protein_coding	leukemia inhibitory factor [Source:MGI Symbol;Acc:MGI:96787]	chr11	4257557	4272514	+	793.419	1.51247	3.21238e-06	5.33906e-05	1.3727	6.20147e-05	5.23227	4.53174	13.1575	26.6697	8.02881	5.80449	41.6454	63.716	178.996	154.325	469.287	963.871	285.75	208.36	1590.95	2495.81
ENSMUSG00000023055	Calcoco1	protein_coding	calcium binding and coiled coil domain 1 [Source:MGI Symbol;Acc:MGI:1914738]	chr15	102706777	102722178	-	1706.6	0.528911	7.45967e-06	0.000113147	0.495526	6.28931e-05	36.5772	37.1979	31.8492	32.8924	43.4685	51.2482	42.3902	44.2931	1474.79	1493	1338.86	1401.09	1823.38	2168.2	1908.64	2044.88
ENSMUSG00000071646	Mta2	protein_coding	metastasis-associated gene family, member 2 [Source:MGI Symbol;Acc:MGI:1346340]	chr19	8941875	8952303	+	4568.24	0.385868	5.36398e-06	8.45504e-05	0.368393	6.32281e-05	107.144	106.996	100.736	110.055	115.098	116.946	124.838	130.784	4051.16	4027.14	3971.09	4396.12	4527.54	4639.78	5271.03	5662.09
ENSMUSG00000031029	Eif3f	protein_coding	eukaryotic translation initiation factor 3, subunit F [Source:MGI Symbol;Acc:MGI:1913335]	chr7	108934417	108942951	+	3183.57	0.387646	8.21696e-06	0.000123287	0.369325	6.36769e-05	106.27	115.94	91.6418	94.9879	118.265	122.582	117.522	109.194	2924.4	3175.97	2629.25	2761.48	3385.83	3539.56	3611.44	3440.6
ENSMUSG00000005125	Ndrg1	protein_coding	N-myc downstream regulated gene 1 [Source:MGI Symbol;Acc:MGI:1341799]	chr15	66929318	66969640	-	1688.37	0.534297	7.75997e-06	0.000117352	0.500655	6.59534e-05	36.6665	37.3466	31.5849	34.2825	42.1418	44.802	41.2378	47.2841	1482.63	1503.26	1331.55	1464.49	1772.8	1900.91	1862.08	2189.22
ENSMUSG00000054808	Actn4	protein_coding	actinin alpha 4 [Source:MGI Symbol;Acc:MGI:1890773]	chr7	28893248	28962340	-	12908.4	0.386846	5.62974e-06	8.81935e-05	0.364494	6.61549e-05	260.248	260.907	243.545	258.435	297.846	261.177	300.466	308.71	11584.9	11561.4	11303.1	12153.7	13793.7	12199.4	14936.2	15735
ENSMUSG00000024308	Tapbp	protein_coding	TAP binding protein [Source:MGI Symbol;Acc:MGI:1201689]	chr17	33915899	33929292	+	6094.61	-0.484258	5.67236e-06	8.86792e-05	-0.456766	6.65868e-05	258.382	283.553	260.611	274.202	174.344	203.355	171.653	183.1	6637.12	7250.65	6979.09	7440.83	4659.17	5481.29	4923.46	5385.25
ENSMUSG00000022967	Ifnar1	protein_coding	interferon (alpha and beta) receptor 1 [Source:MGI Symbol;Acc:MGI:107658]	chr16	91485238	91507441	+	2670.87	-0.432613	8.02492e-06	0.00012088	-0.409195	6.7924e-05	58.1082	54.639	49.404	54.6847	39.2852	40.4346	35.3879	36.1897	3216.3	3010.52	2850.99	3197.68	2262.2	2348.4	2187.32	2293.59
ENSMUSG00000072812	Ahnak2	protein_coding	AHNAK nucleoprotein 2 [Source:MGI Symbol;Acc:MGI:2144831]	chr12	112772194	112802657	-	11333.9	0.394417	5.61722e-06	8.80878e-05	0.382388	6.7924e-05	151.815	144.28	131.474	116.747	187.828	177.94	160.16	142.727	10752	10171.9	9707.94	8735.12	13839.4	13223.5	12666.8	11574.2
ENSMUSG00000021217	Tshz3	protein_coding	teashirt zinc finger family member 3 [Source:MGI Symbol;Acc:MGI:2442819]	chr7	36698118	36773553	+	1260.53	0.536509	5.61037e-06	8.80706e-05	0.503379	6.80065e-05	13.6422	14.8848	13.6736	13.0201	21.1775	19.3595	19.1884	16.7618	986.62	1071.58	1031.01	994.782	1593.39	1469.12	1549.68	1388.02
ENSMUSG00000022514	Il1rap	protein_coding	interleukin 1 receptor accessory protein [Source:MGI Symbol;Acc:MGI:104975]	chr16	26581704	26730117	+	936.573	-0.507934	5.88559e-06	9.17312e-05	-0.477166	6.80065e-05	16.3868	16.1653	16.9301	16.8021	10.4029	11.1641	11.1051	10.9129	1064.74	1045.57	1146.89	1153.35	703.212	761.152	805.767	811.897
ENSMUSG00000030882	Dnhd1	protein_coding	dynein heavy chain domain 1 [Source:MGI Symbol;Acc:MGI:1924755]	chr7	105650827	105721799	+	96.4734	-1.8479	2.82835e-06	4.75774e-05	-1.66878	6.8739e-05	0.756299	0.809008	2.08514	1.84562	0.899992	1.00123	0.675085	0.350206	66.2678	70.7061	189.892	169.895	81.9944	92.0389	65.8703	35.1231
ENSMUSG00000024587	Nars	protein_coding	asparaginyl-tRNA synthetase [Source:MGI Symbol;Acc:MGI:1917473]	chr18	64499647	64516652	-	8746.86	0.363745	5.73888e-06	8.95359e-05	0.347735	6.90982e-05	286.349	278.052	309.436	287.667	345.294	307.572	359.462	353.488	7482.77	7232.89	8430.47	7941.57	9387.25	8433.6	10489.6	10576.7
ENSMUSG00000021945	Zmym2	protein_coding	zinc finger, MYM-type 2 [Source:MGI Symbol;Acc:MGI:1923257]	chr14	56886653	56962701	+	1929.97	0.637072	6.65834e-06	0.000102108	0.591434	7.12464e-05	31.1978	32.1776	32.7375	29.057	49.3135	38.6747	48.1816	41.0397	1501.74	1542.35	1643.17	1477.39	2469.55	1953.32	2590.27	2261.97
ENSMUSG00000041431	Ccnb1	protein_coding	cyclin B1 [Source:MGI Symbol;Acc:MGI:88302]	chr13	100778650	100786570	-	2476.73	-0.618211	9.39657e-06	0.000138938	-0.572693	7.19575e-05	102.878	104.142	111.527	108.524	76.6551	59.8066	73.6022	59.6055	2790.83	2812	3154.69	3109.99	2163.19	1702.43	2229.66	1851.09
ENSMUSG00000043613	Mmp3	protein_coding	matrix metallopeptidase 3 [Source:MGI Symbol;Acc:MGI:97010]	chr9	7445822	7455975	+	36.4464	2.81274	2.93325e-06	4.91256e-05	2.53768	7.19575e-05	0.349053	0.529282	0.342577	0.380746	2.02981	2.68679	2.46436	2.25349	8.54967	12.9107	8.74846	9.85243	51.7247	69.1158	67.4065	63.2629
ENSMUSG00000018428	Akap1	protein_coding	A kinase (PRKA) anchor protein 1 [Source:MGI Symbol;Acc:MGI:104729]	chr11	88830792	88864586	-	1153.58	0.48401	6.27269e-06	9.71695e-05	0.456277	7.20346e-05	22.7017	20.9545	21.5707	22.175	27.3281	26.143	29.0715	27.7335	999.743	918.6	990.392	1031.67	1252.05	1208.05	1429.67	1398.44
ENSMUSG00000025246	Tbl1x	protein_coding	transducin (beta)-like 1 X-linked [Source:MGI Symbol;Acc:MGI:1336172]	chrX	77511013	77662983	+	4469.27	0.295154	6.36811e-06	9.8249e-05	0.285189	7.39142e-05	50.6328	51.3755	50.7859	48.887	60.5936	60.3098	57.4088	56.0978	3926.68	3966.15	4106.3	4005.31	4888.82	4907.74	4971.76	4981.39
ENSMUSG00000025743	Sdc3	protein_coding	syndecan 3 [Source:MGI Symbol;Acc:MGI:1349163]	chr4	130792537	130826319	+	4025	0.460806	6.25601e-06	9.70299e-05	0.435337	7.48635e-05	61.4835	72.2519	56.605	60.0575	74.8338	71.8443	77.8172	71.311	3427.21	4009.14	3289.66	3536.71	4339.74	4202.17	4843.91	4551.45
ENSMUSG00000022867	Usp25	protein_coding	ubiquitin specific peptidase 25 [Source:MGI Symbol;Acc:MGI:1353655]	chr16	77013706	77116780	+	1626.29	-0.412446	9.15191e-06	0.000135715	-0.39107	7.56908e-05	25.4613	26.069	27.3796	25.5493	17.5964	17.8514	18.2651	18.6376	1783.61	1817.87	1999.68	1890.81	1282.41	1312.17	1428.82	1494.93
ENSMUSG00000042073	Abhd14b	protein_coding	abhydrolase domain containing 14b [Source:MGI Symbol;Acc:MGI:1923741]	chr9	106447459	106452923	+	526.804	-0.741459	4.21073e-06	6.84927e-05	-0.68501	7.56908e-05	38.4738	42.0837	30.0519	33.3359	19.7892	21.2505	16.7891	18.4093	706.118	768.857	575.041	646.358	377.854	409.243	344.094	386.867
ENSMUSG00000053897	Slc39a8	protein_coding	solute carrier family 39 (metal ion transporter), member 8 [Source:MGI Symbol;Acc:MGI:1914797]	chr3	135825279	135888572	+	320.95	-0.862271	3.70733e-06	6.09772e-05	-0.792417	7.65615e-05	8.46636	8.08544	8.26341	8.70086	4.58416	4.44866	4.02388	4.63693	405.849	385.825	412.992	440.635	228.618	223.767	215.403	254.512
ENSMUSG00000019969	Psen1	protein_coding	presenilin 1 [Source:MGI Symbol;Acc:MGI:1202717]	chr12	83688152	83735199	+	2003.6	0.517453	7.27609e-06	0.000110836	0.485717	7.71445e-05	57.7016	48.0697	45.6165	45.3669	61.1673	64.1227	62.6244	58.2953	1973.55	1636.63	1626.66	1639.27	2176.52	2301.29	2391.9	2283
ENSMUSG00000035283	Adrb1	protein_coding	adrenergic receptor, beta 1 [Source:MGI Symbol;Acc:MGI:87937]	chr19	56722199	56733113	+	75.0836	-1.99238	2.73566e-06	4.61197e-05	-1.80072	7.79081e-05	2.6277	2.76244	2.11452	3.0865	1.43922	1.04996	0.675812	0.535931	106.573	111.528	89.4128	132.248	60.7273	44.6834	30.6081	24.8881
ENSMUSG00000026094	Stk17b	protein_coding	serine/threonine kinase 17b (apoptosis-inducing) [Source:MGI Symbol;Acc:MGI:2138162]	chr1	53755506	53785224	-	871.474	0.73161	6.96616e-06	0.000106614	0.672778	7.83685e-05	14.2412	15.7603	15.9899	14.9912	24.0008	24.477	27.5324	20.3155	594.181	654.572	695.556	660.783	1041.79	1071.59	1282.79	970.533
ENSMUSG00000066842	Hmcn1	protein_coding	hemicentin 1 [Source:MGI Symbol;Acc:MGI:2685047]	chr1	150562524	150993435	-	4382.73	0.711825	6.59569e-06	0.000101249	0.657597	7.83685e-05	21.3706	26.52	17.0972	23.2992	39.3956	39.2269	29.7138	31.6897	3098.51	3827.63	2584.5	3568.84	5942.49	5967.89	4810.99	5260.99
ENSMUSG00000030835	Nomo1	protein_coding	nodal modulator 1 [Source:MGI Symbol;Acc:MGI:2385850]	chr7	46033698	46084212	+	1870.39	-0.428316	9.55568e-06	0.000141018	-0.405095	7.84997e-05	35.8429	35.3427	32.982	31.1251	26.9591	24.0794	22.4039	21.8076	2219.91	2178.97	2129.72	2036.54	1737.08	1564.87	1549.51	1546.51
ENSMUSG00000024750	Zfand5	protein_coding	zinc finger, AN1-type domain 5 [Source:MGI Symbol;Acc:MGI:1278334]	chr19	21272278	21286840	+	4137.81	0.345486	7.12402e-06	0.000108921	0.331289	7.92083e-05	57.6479	59.2707	108.991	109.25	65.7822	66.496	124.899	132.385	2462.41	2520.2	4853.77	4930.01	2923.26	2980.38	5957.64	6474.8
ENSMUSG00000079435	Rpl36a	protein_coding	ribosomal protein L36A [Source:MGI Symbol;Acc:MGI:1201789]	chrX	134585654	134588062	+	1761.5	0.394189	7.45437e-06	0.000113147	0.375417	8.35984e-05	367.792	383.288	377.437	388.473	468.502	469.866	470.385	464.159	1443.82	1497.95	1544.23	1610.87	1913.02	1935.24	2061.47	2085.36
ENSMUSG00000018199	Ro60	protein_coding	Ro60, Y RNA binding protein [Source:MGI Symbol;Acc:MGI:106652]	chr1	143750790	143777068	-	2910.02	0.392995	1.027e-05	0.000150831	0.373369	8.4683e-05	20.5317	19.1621	18.1606	16.291	25.7294	25.4806	21.3589	20.6206	2704.76	2512.85	2494.3	2267.26	3526.28	3522.2	3142.11	3110.41
ENSMUSG00000041702	Btbd7	protein_coding	BTB (POZ) domain containing 7 [Source:MGI Symbol;Acc:MGI:1917858]	chr12	102780797	102878471	-	4632.84	0.338278	8.69169e-06	0.000129899	0.32636	8.52656e-05	35.0801	36.6292	34.9773	34.2033	40.002	42.9882	41.2402	39.948	4029.5	4188.08	4188.73	4151.17	4780.27	5181.27	5289.82	5253.85
ENSMUSG00000033105	Lss	protein_coding	lanosterol synthase [Source:MGI Symbol;Acc:MGI:1336155]	chr10	76531588	76557138	+	4332.56	-0.563547	7.31163e-06	0.000111233	-0.525687	8.63502e-05	129.925	132.27	126.736	150.265	91.4943	82.9749	96.1844	78.0629	4834.32	4899.17	4916.51	5906.74	3541.76	3239.58	3996.55	3325.81
ENSMUSG00000022142	Nup155	protein_coding	nucleoporin 155 [Source:MGI Symbol;Acc:MGI:2181182]	chr15	8109273	8161247	+	4351.37	0.34359	8.87381e-06	0.000132491	0.329365	8.6877e-05	54.9048	50.9587	50.881	51.4433	65.0619	64.4987	59.6605	60.8411	3943.4	3643.33	3810.05	3903.37	4861.5	4860.84	4785.04	5003.44
ENSMUSG00000031586	Rbpms	protein_coding	RNA binding protein gene with multiple splicing [Source:MGI Symbol;Acc:MGI:1334446]	chr8	33782643	33929863	-	968.312	0.63486	7.86686e-06	0.000118734	0.588554	8.87983e-05	38.5769	40.8427	36.5771	37.4365	52.9618	56.4328	48.4555	58.2073	762.352	803.457	753.62	781.58	1088.87	1170.2	1069.33	1317.1
ENSMUSG00000018076	Med13l	protein_coding	mediator complex subunit 13-like [Source:MGI Symbol;Acc:MGI:2670178]	chr5	118560679	118765438	+	5141.37	0.441204	7.81996e-06	0.000118143	0.418113	8.92166e-05	31.6991	35.1766	35.3888	34.577	41.0305	46.6116	46.1015	42.1066	3933.89	4345.6	4578.85	4533.29	5297.44	6069.73	6388.94	5983.25
ENSMUSG00000029673	Auts2	protein_coding	autism susceptibility candidate 2 [Source:MGI Symbol;Acc:MGI:1919847]	chr5	131437333	132543344	-	71.0012	2.62137	3.72934e-06	6.1209e-05	2.3596	8.96515e-05	0.82404	0.355373	0.243082	0.406591	2.4297	1.32482	2.229	1.49907	46.8802	20.1254	14.418	24.4369	143.806	79.0852	141.608	97.6499
ENSMUSG00000041028	Ghitm	protein_coding	growth hormone inducible transmembrane protein [Source:MGI Symbol;Acc:MGI:1913342]	chr14	37120092	37135272	-	4663.12	0.380764	9.28077e-06	0.000137492	0.363391	9.04971e-05	147.771	143.075	144.465	152.178	175.777	157.288	184.389	174.202	4068.72	3921.52	4147.12	4426.6	5035.17	4544.28	5669.47	5492.06
ENSMUSG00000039285	Azi2	protein_coding	5-azacytidine induced gene 2 [Source:MGI Symbol;Acc:MGI:1351332]	chr9	118040499	118069794	+	1851.16	0.511371	1.14662e-05	0.000166005	0.478949	9.3189e-05	63.8291	60.4401	71.1249	66.7493	70.1651	82.1801	89.0397	93.2594	1490.7	1405.12	1731.83	1646.9	1704.8	2013.89	2322.16	2493.87
ENSMUSG00000003429	Rps11	protein_coding	ribosomal protein S11 [Source:MGI Symbol;Acc:MGI:1351329]	chr7	45122379	45124439	-	5282.44	0.305549	9.59259e-06	0.000141426	0.294375	9.33506e-05	749.497	718.83	705.804	698.168	863.602	824.512	804.458	805.926	4855.08	4635.74	4767.12	4778.55	5820.29	5604.85	5820.13	5977.75
ENSMUSG00000023110	Prmt5	protein_coding	protein arginine N-methyltransferase 5 [Source:MGI Symbol;Acc:MGI:1351645]	chr14	54507187	54517525	-	1067.82	0.504493	8.15815e-06	0.000122645	0.473739	9.42558e-05	29.6651	28.7015	24.2108	25.2374	38.2326	38.2695	31.4136	33.6885	960.904	925.46	817.632	863.63	1288.4	1300.73	1136.29	1249.47
ENSMUSG00000020376	Rnf130	protein_coding	ring finger protein 130 [Source:MGI Symbol;Acc:MGI:1891717]	chr11	50025346	50125719	+	660.328	-0.655632	5.29258e-06	8.35112e-05	-0.608097	9.45128e-05	34.9203	34.4775	36.5844	32.9645	19.0013	21.7136	21.3613	19.6124	798.326	784.617	871.991	796.157	451.928	520.875	545.342	513.387
ENSMUSG00000024969	Mark2	protein_coding	MAP/microtubule affinity regulating kinase 2 [Source:MGI Symbol;Acc:MGI:99638]	chr19	7275396	7341860	-	1763.72	0.592677	1.17576e-05	0.00016942	0.549867	9.51758e-05	34.2784	31.0908	27.8062	32.9993	47.9848	41.7785	45.2049	39.9596	1515.82	1368.6	1281.98	1541.63	2207.56	1938.56	2232.28	2023.29
ENSMUSG00000034926	Dhcr24	protein_coding	24-dehydrocholesterol reductase [Source:MGI Symbol;Acc:MGI:1922004]	chr4	106561038	106589113	+	5509.66	-0.304034	1.0487e-05	0.000153438	-0.292832	9.52995e-05	101.653	103.766	96.076	99.2422	80.1453	75.9104	74.789	72.0828	6062.67	6160.56	5974.1	6253.01	4972.84	4750.56	4981.04	4922.51
ENSMUSG00000038065	Mturn	protein_coding	maturin, neural progenitor differentiation regulator homolog (Xenopus) [Source:MGI Symbol;Acc:MGI:1915485]	chr6	54681624	54703851	+	310.033	1.01422	4.2641e-06	6.91399e-05	0.925788	9.6209e-05	2.9874	3.12914	2.4196	2.39038	4.76776	5.94554	4.0775	4.93428	227.62	237.335	192.209	192.413	377.932	475.343	346.936	430.479
ENSMUSG00000006403	Adamts4	protein_coding	a disintegrin-like and metallopeptidase (reprolysin type) with thrombospondin type 1 motif, 4 [Source:MGI Symbol;Acc:MGI:1339949]	chr1	171250421	171260637	+	2027.35	0.693511	1.18918e-05	0.000170871	0.637604	9.65941e-05	19.0385	19.6386	24.397	32.3238	27.6902	24.6044	39.3406	45.7984	1239.24	1272.49	1655.68	2222.78	1875.14	1680.49	2859.58	3413.38
ENSMUSG00000015312	Gadd45b	protein_coding	growth arrest and DNA-damage-inducible 45 beta [Source:MGI Symbol;Acc:MGI:107776]	chr10	80930073	80932204	+	2247.62	0.877935	1.16057e-05	0.000167706	0.797801	9.78167e-05	36.8866	36.0468	137.957	216.199	44.1173	45.1585	269.795	334.362	542.576	527.811	2115.69	3359.66	675.124	696.998	4431.63	5631.45
ENSMUSG00000041926	Rnpep	protein_coding	arginyl aminopeptidase (aminopeptidase B) [Source:MGI Symbol;Acc:MGI:2384902]	chr1	135262712	135284084	-	981.591	0.603744	9.02404e-06	0.00013434	0.561496	9.93946e-05	28.5757	27.5612	26.3471	26.9768	43.2019	35.4987	39.2992	35.9496	803.649	771.591	772.531	801.51	1264.02	1047.57	1234.22	1157.64
ENSMUSG00000023800	Tiam2	protein_coding	T cell lymphoma invasion and metastasis 2 [Source:MGI Symbol;Acc:MGI:1344338]	chr17	3326573	3531344	+	1483.86	0.475015	9.03524e-06	0.000134376	0.447635	9.94193e-05	12.4941	14.1089	15.4112	16.3457	17.0578	16.8108	20.2918	20.6792	1047.44	1177.43	1347.03	1447.69	1487.75	1478.81	1899.69	1985.04
ENSMUSG00000028961	Pgd	protein_coding	phosphogluconate dehydrogenase [Source:MGI Symbol;Acc:MGI:97553]	chr4	149149991	149166771	-	2394.91	-0.362615	1.32099e-05	0.000188217	-0.345203	0.000101479	92.9929	90.5777	83.3222	80.638	69.123	67.7125	61.8268	56.5558	2819.19	2733.48	2633.6	2582.64	2180.12	2153.99	2093.1	1963.19
ENSMUSG00000028031	Dkk2	protein_coding	dickkopf WNT signaling pathway inhibitor 2 [Source:MGI Symbol;Acc:MGI:1890663]	chr3	132085292	132180304	+	196.321	1.7008	4.53159e-06	7.30892e-05	1.53456	0.000101637	1.60234	2.00138	1.46151	1.76683	3.67463	6.63397	3.96423	5.76346	87.3966	108.665	83.1104	101.808	208.515	379.676	241.456	359.944
ENSMUSG00000032177	Pde4a	protein_coding	phosphodiesterase 4A, cAMP specific [Source:MGI Symbol;Acc:MGI:99558]	chr9	21165714	21213248	+	1101.5	0.469243	9.30651e-06	0.00013774	0.44144	0.000103182	14.7899	15.2439	13.9559	13.8305	18.7614	17.3385	18.0377	17.6667	949.85	974.552	934.462	938.378	1253.54	1168.42	1293.63	1299.14
ENSMUSG00000044864	Ankrd50	protein_coding	ankyrin repeat domain 50 [Source:MGI Symbol;Acc:MGI:2139777]	chr3	38449259	38484844	-	3581.89	0.357263	1.39691e-05	0.000198293	0.340887	0.000103182	57.849	62.8827	53.6915	52.4504	66.3834	67.7377	61.9974	64.1623	3220.81	3485.14	3116.66	3085.09	3845.14	3957.31	3854.62	4090.35
ENSMUSG00000024483	Ankhd1	protein_coding	ankyrin repeat and KH domain containing 1 [Source:MGI Symbol;Acc:MGI:1921733]	chr18	36559987	36658913	+	5157.7	0.471548	9.00814e-06	0.000134234	0.443791	0.00010408	85.2175	80.4598	65.4603	60.744	80.6387	88.4892	88.8012	73.7765	5342.87	5021.33	4278.91	4023.65	5259.84	5821.37	6217.68	5295.91
ENSMUSG00000047153	Khnyn	protein_coding	KH and NYN domain containing [Source:MGI Symbol;Acc:MGI:2451333]	chr14	55884947	55898775	+	1224.8	0.464763	8.96514e-06	0.000133724	0.437935	0.00010408	11.9259	11.952	12.8727	11.6265	16.1759	16.5456	16.1073	15.2637	980.469	978.146	1103.39	1009.82	1383.55	1427.43	1478.78	1436.86
ENSMUSG00000027639	Samhd1	protein_coding	SAM domain and HD domain, 1 [Source:MGI Symbol;Acc:MGI:1927468]	chr2	157097533	157135265	-	4394.19	0.376662	1.09996e-05	0.000159855	0.358077	0.000105357	91.2766	102.69	89.4184	89.3188	117.862	118.239	112.214	103.286	3682.77	4123.91	3761.26	3806.85	4946.72	5005.39	5055.44	4771.15
ENSMUSG00000000628	Hk2	protein_coding	hexokinase 2 [Source:MGI Symbol;Acc:MGI:1315197]	chr6	82725025	82774454	-	384.469	0.887771	5.9512e-06	9.26591e-05	0.812526	0.000106938	3.12167	2.99223	3.08059	3.95892	5.49831	4.98972	5.79091	6.28693	251.903	240.359	259.176	337.499	461.592	422.495	521.833	580.892
ENSMUSG00000114797	Gm49336	protein_coding	predicted gene, 49336 [Source:MGI Symbol;Acc:MGI:6121524]	chr14	60205282	60251507	-	2610.33	0.377797	1.33217e-05	0.000189457	0.359508	0.000106938	38.0013	38.1736	39.4634	42.3745	46.844	47.3199	51.3514	47.3811	2133.83	2133.75	2310.3	2513.71	2736.5	2788.29	3220.22	3046.05
ENSMUSG00000102748	Pcdhgb2	protein_coding	protocadherin gamma subfamily B, 2 [Source:MGI Symbol;Acc:MGI:1935170]	chr18	37689828	37841873	+	638.266	0.623469	6.08663e-06	9.46713e-05	0.578418	0.000108104	8.62149	8.20557	7.06288	7.43094	9.46433	10.4044	10.4198	10.2919	578.014	547.614	493.277	525.837	659.825	731.593	780.106	789.861
ENSMUSG00000002524	Puf60	protein_coding	poly-U binding splicing factor 60 [Source:MGI Symbol;Acc:MGI:1915209]	chr15	76070182	76080924	-	3780.73	0.310071	1.01103e-05	0.000148771	0.298607	0.000108995	167.585	173.165	163.478	162.982	198.137	190.342	189.046	186.622	3349.61	3445.39	3406.68	3441.5	4120.1	3992.02	4219.52	4271.01
ENSMUSG00000001348	Acp5	protein_coding	acid phosphatase 5, tartrate resistant [Source:MGI Symbol;Acc:MGI:87883]	chr9	22126727	22135711	-	184.57	-1.24518	5.01392e-06	7.96905e-05	-1.12756	0.000111245	13.8173	15.2159	12.2814	14.7106	5.78724	6.94076	4.61878	5.95769	247.02	270.786	228.913	277.835	107.637	130.201	92.2092	121.955
ENSMUSG00000026313	Hdac4	protein_coding	histone deacetylase 4 [Source:MGI Symbol;Acc:MGI:3036234]	chr1	91928779	92195699	-	1942.68	0.440759	1.02351e-05	0.000150464	0.41518	0.000111245	25.9703	24.579	23.9617	23.5764	25.719	28.6887	30.2854	29.6036	1794.62	1690.75	1726.34	1721.16	1848.98	2080.21	2337.04	2342.35
ENSMUSG00000039782	Cpeb2	protein_coding	cytoplasmic polyadenylation element binding protein 2 [Source:MGI Symbol;Acc:MGI:2442640]	chr5	43233170	43289724	+	367.04	0.799708	5.6651e-06	8.86565e-05	0.735166	0.000112418	2.00778	1.91266	3.93829	4.40891	3.99457	3.51501	6.62078	6.8796	164.723	156.205	336.868	382.137	340.95	302.597	606.576	646.267
ENSMUSG00000016382	Pls3	protein_coding	plastin 3 (T-isoform) [Source:MGI Symbol;Acc:MGI:104807]	chrX	75785654	75875182	-	4415.74	0.391531	1.04877e-05	0.000153438	0.372411	0.000112622	82.9389	78.4571	79.9568	88.8381	99.3138	98.0309	101.552	103.992	3771.18	3551.16	3790.43	4267.44	4697.99	4677.16	5156.37	5414.16
ENSMUSG00000026447	Pik3c2b	protein_coding	phosphatidylinositol-4-phosphate 3-kinase catalytic subunit type 2 beta [Source:MGI Symbol;Acc:MGI:2685045]	chr1	133045667	133108687	+	304.997	1.01172	6.31073e-06	9.75608e-05	0.922015	0.000112624	1.48932	2.01864	1.71498	1.76672	3.14804	3.16337	2.97784	3.5357	172.048	232.134	206.555	215.615	378.343	383.452	384.151	467.679
ENSMUSG00000055065	Ddx17	protein_coding	DEAD (Asp-Glu-Ala-Asp) box polypeptide 17 [Source:MGI Symbol;Acc:MGI:1914290]	chr15	79527736	79546741	-	18999.7	0.399405	1.20331e-05	0.000172414	0.379965	0.000114133	267.361	294.663	232.438	246.42	330.453	365.634	285.643	300.461	16561.2	18169.4	15011.2	16125.8	21295.5	23765.2	19758.6	21310.5
ENSMUSG00000045763	Basp1	protein_coding	brain abundant, membrane attached signal protein 1 [Source:MGI Symbol;Acc:MGI:1917600]	chr15	25363277	25413764	-	5337.97	0.346596	1.03301e-05	0.000151422	0.331647	0.000114297	186.842	177.355	177.989	188.227	224.05	209.772	216.574	215.699	4721.65	4461.51	4689.49	5025.17	5890.42	5562.43	6111.73	6241.32
ENSMUSG00000014039	Prdm15	protein_coding	PR domain containing 15 [Source:MGI Symbol;Acc:MGI:1930121]	chr16	97791467	97851850	-	468.24	-1.04543	5.22438e-06	8.26913e-05	-0.950904	0.000115238	8.65854	9.05246	8.74863	11.5805	6.69338	4.88431	5.05965	4.06996	528.036	549.547	556.254	746.099	424.666	312.551	344.57	284.197
ENSMUSG00000020689	Itgb3	protein_coding	integrin beta 3 [Source:MGI Symbol;Acc:MGI:96612]	chr11	104608000	104670476	+	895.552	0.510955	1.06885e-05	0.000156076	0.476871	0.000115325	7.906	8.1165	7.94879	8.35103	11.89	11.6021	11.2623	10.3052	690.623	705.785	723.935	770.679	1080.56	1063.46	1098.62	1030.75
ENSMUSG00000021866	Anxa11	protein_coding	annexin A11 [Source:MGI Symbol;Acc:MGI:108481]	chr14	25842156	25886804	+	1084.66	0.483421	9.84511e-06	0.000145009	0.454744	0.000115385	27.5609	26.5495	26.1227	25.4634	34.9377	33.9394	32.4907	34.4524	934.552	896.789	924.3	912.419	1232.99	1207.75	1230.25	1338.25
ENSMUSG00000023845	Lnpep	protein_coding	leucyl/cystinyl aminopeptidase [Source:MGI Symbol;Acc:MGI:2387123]	chr17	17521410	17625050	-	6405.78	0.451983	1.08677e-05	0.00015824	0.426332	0.00011591	47.0046	38.8325	37.9346	36.8238	46.9642	44.2257	47.7599	47.1469	6568.94	5402.19	5527.2	5436.67	6828.18	6485.29	7453.44	7544.3
ENSMUSG00000021427	Ssr1	protein_coding	signal sequence receptor, alpha [Source:MGI Symbol;Acc:MGI:105082]	chr13	37966605	37994217	-	7103.18	-0.280745	1.10644e-05	0.000160491	-0.271026	0.000117893	222.893	228.752	217.486	221.044	171.112	167.491	172.975	162.18	7706.7	7873.3	7840.02	8074.22	6155.11	6076.65	6678.74	6420.66
ENSMUSG00000039323	Igfbp2	protein_coding	insulin-like growth factor binding protein 2 [Source:MGI Symbol;Acc:MGI:96437]	chr1	72824503	72852474	+	208.976	-1.53505	4.93421e-06	7.85053e-05	-1.38273	0.000119219	22.5294	15.3794	22.9107	14.2271	7.8211	6.20649	6.6412	5.24862	359.292	244.15	380.935	239.698	129.762	103.859	118.272	95.8416
ENSMUSG00000021036	Sptlc2	protein_coding	serine palmitoyltransferase, long chain base subunit 2 [Source:MGI Symbol;Acc:MGI:108074]	chr12	87305058	87388355	-	2598.63	0.440512	1.60626e-05	0.000223851	0.415093	0.000120529	75.1374	74.145	81.4796	73.4393	92.7474	103.591	95.59	99.3748	2118.87	2081.37	2395.59	2187.9	2721.03	3065.29	3010.23	3208.75
ENSMUSG00000008393	Carhsp1	protein_coding	calcium regulated heat stable protein 1 [Source:MGI Symbol;Acc:MGI:1196368]	chr16	8658580	8672155	-	2788.42	-0.351483	1.52879e-05	0.000215214	-0.33512	0.0001207	75.8124	80.5886	71.9623	70.9445	56.1281	57.0022	51.2868	52.6575	3121.58	3302.99	3089.3	3086	2404.39	2462.37	2358.22	2482.52
ENSMUSG00000031093	Dock11	protein_coding	dedicator of cytokinesis 11 [Source:MGI Symbol;Acc:MGI:1923224]	chrX	35888832	36076562	+	2663.34	0.407173	1.6903e-05	0.000234706	0.38516	0.000122012	24.2987	23.7876	24.0078	21.8158	29.2043	28.6727	30.0593	26.368	2350.26	2290.36	2421.03	2229.22	2938.75	2910.05	3246.76	2920.26
ENSMUSG00000066324	Impad1	protein_coding	inositol monophosphatase domain containing 1 [Source:MGI Symbol;Acc:MGI:1915720]	chr4	4762484	4793355	-	4828.15	-0.29751	1.08532e-05	0.00015818	-0.287505	0.000122738	54.2916	52.1946	52.2472	50.3333	42.2313	41.3868	39.3173	38.1488	5392.94	5161.05	5410.92	5282	4364.27	4313.75	4361.3	4338.96
ENSMUSG00000033542	Arhgef5	protein_coding	Rho guanine nucleotide exchange factor (GEF) 5 [Source:MGI Symbol;Acc:MGI:1858952]	chr6	43265582	43289320	+	823.074	-0.528967	1.11017e-05	0.00016088	-0.493758	0.000123692	13.5507	13.024	14.054	13.6131	8.5322	9.25654	8.97223	8.82418	946.571	905.639	1023.54	1004.61	620.064	678.485	699.892	705.792
ENSMUSG00000047409	Ctdspl	protein_coding	CTD (carboxy-terminal domain, RNA polymerase II, polypeptide A) small phosphatase-like [Source:MGI Symbol;Acc:MGI:1916524]	chr9	118926453	119043998	+	2030.6	0.438767	1.71997e-05	0.000237948	0.413359	0.000123795	29.9602	28.5427	26.5703	24.8737	36.5353	35.4899	34.7921	29.9674	1866.41	1770	1725.72	1637.01	2367.86	2319.88	2420.36	2137.57
ENSMUSG00000018566	Slc2a4	protein_coding	solute carrier family 2 (facilitated glucose transporter), member 4 [Source:MGI Symbol;Acc:MGI:95758]	chr11	69942539	69948188	-	108.985	1.45932	5.43942e-06	8.56513e-05	1.31733	0.00012517	1.16416	1.45457	1.95675	1.82093	5.58156	5.49462	4.4003	5.24678	34.9162	43.4279	61.1877	57.6977	174.162	172.923	147.379	180.185
ENSMUSG00000021820	Camk2g	protein_coding	calcium/calmodulin-dependent protein kinase II gamma [Source:MGI Symbol;Acc:MGI:88259]	chr14	20734875	20794088	-	1423.92	0.685348	1.62659e-05	0.000226477	0.628633	0.000126864	42.07	34.037	35.2578	32.3406	42.4612	53.64	49.9663	50.8681	1326.13	1068.03	1158.73	1076.99	1392.48	1774.2	1758.85	1835.99
ENSMUSG00000036093	Arl5a	protein_coding	ADP-ribosylation factor-like 5A [Source:MGI Symbol;Acc:MGI:1922673]	chr2	52397951	52424901	-	3333.32	0.422952	1.56404e-05	0.000218966	0.399591	0.000127395	38.8386	34.9689	46.5046	41.5788	36.4289	37.3924	53.674	55.8305	2821.6	2528.9	3522.42	3191.18	2753.35	2850.45	4354.45	4644.23
ENSMUSG00000022144	Gdnf	protein_coding	glial cell line derived neurotrophic factor [Source:MGI Symbol;Acc:MGI:107430]	chr15	7810846	7837575	+	73.7254	1.80915	4.764e-06	7.62739e-05	1.62936	0.000128128	0.56238	0.459886	0.79558	0.805144	1.1641	1.05609	2.15006	3.0488	30.3988	24.7455	44.8359	45.978	65.464	59.9004	129.783	188.698
ENSMUSG00000036202	Rif1	protein_coding	replication timing regulatory factor 1 [Source:MGI Symbol;Acc:MGI:1098622]	chr2	52072832	52122383	+	4354.57	0.50653	1.21752e-05	0.000174287	0.474034	0.000128239	68.2288	63.0192	67.9758	70.4602	73.9422	87.3146	86.4839	95.9703	3649.52	3355.52	3790.85	3981.63	4114.75	4900.66	5165.84	5877.81
ENSMUSG00000024853	Sf3b2	protein_coding	splicing factor 3b, subunit 2 [Source:MGI Symbol;Acc:MGI:2441856]	chr19	5273932	5295455	-	7393.02	0.279075	1.38034e-05	0.000196124	0.269635	0.000128544	156.317	159.843	139.639	140.394	179.036	181.674	156.004	159.34	6884.57	7007.84	6411.98	6532.34	8203.42	8395.93	7672.65	8035.39
ENSMUSG00000073702	Rpl31	protein_coding	ribosomal protein L31 [Source:MGI Symbol;Acc:MGI:2149632]	chr1	39367842	39371911	+	5630.37	0.418965	1.15306e-05	0.000166779	0.396761	0.000129277	1192.79	1250.85	1093.48	1189.64	1451.66	1561.25	1356.92	1475.39	4802.09	5013.09	4589.54	5060.21	6080.65	6595.19	6100.71	6801.47
ENSMUSG00000027004	Frzb	protein_coding	frizzled-related protein [Source:MGI Symbol;Acc:MGI:892032]	chr2	80411970	80447625	-	31.5021	-2.87851	3.70878e-06	6.09772e-05	-2.58407	0.000130337	1.63727	1.42119	1.9509	1.44026	0.288548	0.463958	0.196845	0.228949	52.3859	45.2653	65.0794	48.6838	9.60496	15.5766	7.03325	8.3877
ENSMUSG00000060600	Eno3	protein_coding	enolase 3, beta muscle [Source:MGI Symbol;Acc:MGI:95395]	chr11	70657202	70662513	+	745.22	0.903067	7.65013e-06	0.000115921	0.823983	0.000130492	48.1751	60.527	29.6893	42.6717	63.1041	65.0213	63.4163	61.866	624.375	780.893	401.178	584.268	850.871	884.257	917.829	918.092
ENSMUSG00000071415	Rpl23	protein_coding	ribosomal protein L23 [Source:MGI Symbol;Acc:MGI:1929455]	chr11	97777527	97782437	-	10200.4	0.320614	1.16672e-05	0.000168435	0.308153	0.000130492	1403.33	1341.18	1416.84	1277.97	1635	1654.31	1588.55	1534.32	9136.68	8692.57	9618.05	8790.45	11074.7	11302.5	11549.6	11438.9
ENSMUSG00000021203	Otub2	protein_coding	OTU domain, ubiquitin aldehyde binding 2 [Source:MGI Symbol;Acc:MGI:1915399]	chr12	103388682	103406350	+	436.936	0.900229	6.4825e-06	9.97118e-05	0.823147	0.000133959	8.8964	8.24382	8.37337	9.78024	14.7518	19.224	15.7546	15.6611	290.061	267.561	284.636	336.879	500.384	657.684	573.613	584.667
ENSMUSG00000064289	Tank	protein_coding	TRAF family member-associated Nf-kappa B activator [Source:MGI Symbol;Acc:MGI:107676]	chr2	61578585	61654171	+	1821.2	0.409236	1.72144e-05	0.000237948	0.38701	0.000134476	49.9047	51.319	52.424	54.7265	60.1183	64.989	66.7941	65.2907	1473.19	1508.05	1613.47	1706.73	1846.32	2013.06	2201.88	2206.88
ENSMUSG00000027339	Rassf2	protein_coding	Ras association (RalGDS/AF-6) domain family member 2 [Source:MGI Symbol;Acc:MGI:2442060]	chr2	131989415	132030258	-	445.827	-0.854934	6.3231e-06	9.76532e-05	-0.782731	0.000136033	8.68794	11.5953	10.1544	10.0125	5.94963	5.6008	5.15474	5.19259	475.519	631.762	579.457	578.951	338.785	321.663	315.062	325.421
ENSMUSG00000027698	Nceh1	protein_coding	neutral cholesterol ester hydrolase 1 [Source:MGI Symbol;Acc:MGI:2443191]	chr3	27182965	27284608	+	529.052	-0.728418	8.007e-06	0.000120729	-0.669917	0.000136033	10.1485	8.88611	10.6656	9.35749	5.28178	5.69501	5.93896	5.2784	669.6	583.642	733.698	652.265	362.56	394.285	437.587	398.776
ENSMUSG00000068284	Usf3	protein_coding	upstream transcription factor family member 3 [Source:MGI Symbol;Acc:MGI:2685454]	chr16	44173246	44227465	+	1863.07	-0.36854	1.29118e-05	0.000184486	-0.352947	0.000136033	11.1781	11.1308	10.6083	10.5876	8.19301	8.04393	7.58292	7.65614	2116.9	2098.35	2094.55	2118.25	1614.21	1598.45	1603.64	1660.17
ENSMUSG00000045294	Insig1	protein_coding	insulin induced gene 1 [Source:MGI Symbol;Acc:MGI:1916289]	chr5	28071363	28078662	+	6911.01	-0.255654	1.48718e-05	0.000209937	-0.247481	0.00013718	174.141	174.058	266.099	259.004	117.259	117.876	205.499	202.702	5995.72	5965.87	9552.52	9421.79	4200.39	4258.78	7901.48	7991.53
ENSMUSG00000091697	Eif3s6-ps2	processed_pseudogene	eukaryotic translation initiation factor 3, subunit 6, pseudogene 2 [Source:MGI Symbol;Acc:MGI:103204]	chr18	90310868	90312190	-	309.986	0.836625	6.42245e-06	9.89874e-05	0.767907	0.000137909	13.1277	12.8778	13.3822	12.171	20.7957	22.9298	20.8478	21.4869	222.291	217.33	236.208	217.848	366.922	408.244	394.378	416.662
ENSMUSG00000049775	Tmsb4x	protein_coding	thymosin, beta 4, X chromosome [Source:MGI Symbol;Acc:MGI:99510]	chrX	167207093	167209315	-	6926.94	0.330952	1.32775e-05	0.000189003	0.317063	0.000138128	745.324	735.196	866.381	929.421	891.817	830.021	1055.12	1041.9	5483.35	5384.23	6645.45	7223.75	6825.9	6407.52	8668.48	8776.85
ENSMUSG00000045975	C2cd2	protein_coding	C2 calcium-dependent domain containing 2 [Source:MGI Symbol;Acc:MGI:1891883]	chr16	97855209	97962598	-	607.666	-0.880373	8.20983e-06	0.000123287	-0.802352	0.000138848	20.1657	16.935	15.4672	15.6353	12.3215	9.94533	9.0606	6.685	885.611	740.345	708.197	725.413	562.96	458.298	444.349	336.156
ENSMUSG00000022220	Adcy4	protein_coding	adenylate cyclase 4 [Source:MGI Symbol;Acc:MGI:99674]	chr14	55769057	55784095	-	175.228	1.29602	6.52042e-06	0.000100194	1.17324	0.000139616	2.90516	1.83211	2.07732	1.989	4.97612	4.78906	4.83302	4.43548	137.242	86.1567	102.314	99.2663	244.564	237.393	254.962	239.922
ENSMUSG00000008575	Nfib	protein_coding	nuclear factor I/B [Source:MGI Symbol;Acc:MGI:103188]	chr4	82290173	82705750	-	5678.58	0.335006	1.54812e-05	0.000217222	0.320775	0.000142128	39.3094	43.1833	37.2507	36.7989	46.3847	46.2785	42.6595	44.013	5032.32	5503.11	4971.88	4976.88	6177.75	6216.58	6098.55	6451.56
ENSMUSG00000026779	Mastl	protein_coding	microtubule associated serine/threonine kinase-like [Source:MGI Symbol;Acc:MGI:1914371]	chr2	23115606	23156024	-	1100.57	-0.747409	1.31196e-05	0.000187105	-0.681989	0.000143007	16.8823	16.7812	17.3956	17.8303	13.7833	10.0493	10.7941	8.7038	1265.41	1252.11	1359.42	1411.93	1074.82	790.381	903.497	746.999
ENSMUSG00000034892	Rps29	protein_coding	ribosomal protein S29 [Source:MGI Symbol;Acc:MGI:107681]	chr12	69157722	69159186	-	1614.37	0.59553	1.85256e-05	0.000254004	0.550736	0.00014322	584.987	618.124	517.693	592.001	762.195	837.217	710.657	844.883	1303.07	1370.62	1202.29	1393.14	1766.33	1956.86	1767.75	2154.91
ENSMUSG00000099032	Tcf24	protein_coding	transcription factor 24 [Source:MGI Symbol;Acc:MGI:3780500]	chr1	9960163	9967932	-	32.5074	-3.60616	6.45701e-06	9.94197e-05	-3.21549	0.00014332	1.45128	0.955011	0.724589	1.04879	0.041191	0.098767	0.028948	0.107128	82.6428	54.1355	43.019	63.0946	2.44027	5.90153	1.8408	6.98505
ENSMUSG00000093930	Hmgcs1	protein_coding	3-hydroxy-3-methylglutaryl-Coenzyme A synthase 1 [Source:MGI Symbol;Acc:MGI:107592]	chr13	119690379	119708260	+	15054.6	-0.340476	1.57827e-05	0.000220352	-0.324603	0.000144352	332.632	317.962	409.693	413.79	237.486	209.886	300.16	303.425	15041.6	14312.8	19315.3	19767.7	11172.5	9958.88	15157.2	15710.5
ENSMUSG00000024640	Psat1	protein_coding	phosphoserine aminotransferase 1 [Source:MGI Symbol;Acc:MGI:2183441]	chr19	15904678	15947337	-	7342.27	0.457916	1.4052e-05	0.0001991	0.435415	0.000145087	232.336	221.46	232.276	205.986	316.767	264.499	289.524	269.118	6344.13	6019.64	6612.64	5942.15	8998.7	7578.45	8828.35	8414.13
ENSMUSG00000002845	Tmem39a	protein_coding	transmembrane protein 39a [Source:MGI Symbol;Acc:MGI:1915096]	chr16	38558698	38592162	+	1892.28	-0.492586	1.40072e-05	0.000198649	-0.461135	0.000145886	170.07	166.043	230.255	202.438	144.781	146.476	133.95	151.084	1817.96	1766.83	2566.14	2286.12	1610.1	1642.94	1598.96	1849.21
ENSMUSG00000022698	Naa50	protein_coding	N(alpha)-acetyltransferase 50, NatE catalytic subunit [Source:MGI Symbol;Acc:MGI:1919367]	chr16	44139830	44163366	+	4373.87	-0.339885	1.72138e-05	0.000237948	-0.324763	0.000147193	104.822	100.322	97.4311	103.412	71.9886	68.1795	73.7889	73.517	5034.56	4796.49	4878.87	5247.19	3597.12	3436.06	3957.65	4043.02
ENSMUSG00000028926	Cdk14	protein_coding	cyclin-dependent kinase 14 [Source:MGI Symbol;Acc:MGI:894318]	chr5	4803391	5420312	-	2593.95	0.410322	1.92493e-05	0.000263453	0.387702	0.000147978	35.2591	34.74	31.8835	32.6239	38.7715	43.8202	40.561	39.0229	2331.38	2286.6	2197.97	2278.91	2667.09	3040.29	2994.95	2954.42
ENSMUSG00000021288	Klc1	protein_coding	kinesin light chain 1 [Source:MGI Symbol;Acc:MGI:107978]	chr12	111758849	111807844	+	2810.89	0.560547	1.88086e-05	0.000257653	0.52041	0.000149331	83.6226	88.4042	74.3824	68.0438	118.2	100.19	108.839	86.3668	2443.41	2571.38	2265.99	2100.45	3593.13	3071.83	3551.37	2889.56
ENSMUSG00000036752	Tubb4b	protein_coding	tubulin, beta 4B class IVB [Source:MGI Symbol;Acc:MGI:1915472]	chr2	25222160	25224702	-	5324.26	-0.40606	1.66694e-05	0.000231883	-0.384042	0.000151606	275.763	282.872	282.663	282.183	214.521	184.475	208.797	187.049	5830.82	5954.67	6232.13	6303.8	4719.55	4093.32	4930.76	4529.02
ENSMUSG00000005503	Evx1	protein_coding	even-skipped homeobox 1 [Source:MGI Symbol;Acc:MGI:95461]	chr6	52313498	52318378	+	14.8952	7.70282	4.49079e-06	7.26613e-05	7.37856	0.000151976	0	0	0	0	0.412064	0.402326	0.868873	0.918709	0	0	0	0	17.7804	17.5093	40.2427	43.6296
ENSMUSG00000021248	Tmed10	protein_coding	transmembrane p24 trafficking protein 10 [Source:MGI Symbol;Acc:MGI:1915831]	chr12	85340614	85374847	-	3551.85	0.419671	1.9835e-05	0.0002705	0.396168	0.000151976	135.262	125.213	113.631	128.865	164.855	158.266	149.675	151.397	3222.56	2969.79	2822.74	3243.86	4086.43	3956.81	3982.08	4130.54
ENSMUSG00000034522	Zfp395	protein_coding	zinc finger protein 395 [Source:MGI Symbol;Acc:MGI:2682318]	chr14	65358389	65398930	+	1420.75	0.639051	1.56576e-05	0.000219005	0.58938	0.000152239	35.4012	41.0278	29.2461	27.9732	41.9707	51.3002	38.9246	43.7562	1229.18	1418.06	1058.72	1026.1	1516.1	1869.03	1509.25	1739.6
ENSMUSG00000033565	Rbfox2	protein_coding	RNA binding protein, fox-1 homolog (C. elegans) 2 [Source:MGI Symbol;Acc:MGI:1933973]	chr15	77078990	77307004	-	10587.6	0.307219	1.49657e-05	0.000211068	0.296238	0.000153227	168.882	176.145	163.642	167.299	189.094	174.191	195.913	184.285	9530.75	9895.43	9628.39	9974.44	11102.1	10315	12346.6	11908.2
ENSMUSG00000040836	Gpr161	protein_coding	G protein-coupled receptor 161 [Source:MGI Symbol;Acc:MGI:2685054]	chr1	165295789	165326745	+	1245.29	0.429843	1.50953e-05	0.000212699	0.405775	0.000155903	10.8679	11.465	10.2655	10.2918	12.6165	12.7907	12.8879	12.8154	1088.47	1143.05	1071.93	1088.97	1314.6	1344.21	1441.43	1469.66
ENSMUSG00000071984	Fndc1	protein_coding	fibronectin type III domain containing 1 [Source:MGI Symbol;Acc:MGI:1915905]	chr17	7738569	7827302	-	110.723	1.61829	6.73862e-06	0.000103235	1.45427	0.00015631	0.859662	1.18917	0.676952	0.668778	2.08843	1.65001	1.60218	2.2401	65.0059	89.5134	53.37	53.4265	164.297	130.921	135.293	193.956
ENSMUSG00000023991	Foxp4	protein_coding	forkhead box P4 [Source:MGI Symbol;Acc:MGI:1921373]	chr17	47867133	47924645	-	2210.73	0.487337	2.01707e-05	0.000274588	0.455461	0.000158956	44.5907	46.158	40.0544	40.3147	49.1298	48.2727	58.1802	46.5757	1996.74	2057.52	1870	1907.18	2288.79	2268.19	2909.32	2388.08
ENSMUSG00000036904	Fzd8	protein_coding	frizzled class receptor 8 [Source:MGI Symbol;Acc:MGI:108460]	chr18	9212163	9218136	+	1102.48	0.602218	1.46032e-05	0.000206719	0.558027	0.000159487	10.4088	12.0817	8.09129	7.66101	15.4504	16.6701	12.0851	10.1214	940.464	1086.65	762.21	731.27	1452.33	1580.45	1219.35	1047.11
ENSMUSG00000079560	Hoxa3	protein_coding	homeobox A3 [Source:MGI Symbol;Acc:MGI:96175]	chr6	52169062	52213336	-	70.2733	1.9698	7.27719e-06	0.000110836	1.76434	0.000159487	0.971902	0.766013	0.740505	0.431	4.1284	4.18672	2.06881	2.1732	33.053	26.0817	26.2171	15.5743	147.238	150.093	78.7586	85.1707
ENSMUSG00000021969	Zdhhc20	protein_coding	zinc finger, DHHC domain containing 20 [Source:MGI Symbol;Acc:MGI:1923215]	chr14	57832703	57890276	-	2566.66	0.422898	2.12492e-05	0.000287222	0.398971	0.000160775	47.2156	51.9231	42.859	41.3698	54.1764	49.2297	50.7881	53.9868	2342.66	2564.5	2217.07	2168.48	2796.51	2563.01	2813.99	3067.05
ENSMUSG00000026786	Apbb1ip	protein_coding	amyloid beta (A4) precursor protein-binding, family B, member 1 interacting protein [Source:MGI Symbol;Acc:MGI:1861354]	chr2	22774094	22875653	+	1615	-0.446649	2.16717e-05	0.000292156	-0.419271	0.000162716	47.4224	47.1133	45.542	43.0477	29.9993	33.9116	30.6628	29.6642	1901.12	1880.14	1903.5	1823.16	1251.18	1426.51	1372.7	1361.67
ENSMUSG00000022191	Drosha	protein_coding	drosha, ribonuclease type III [Source:MGI Symbol;Acc:MGI:1261425]	chr15	12824815	12935291	+	3684.83	0.35197	1.8199e-05	0.000250425	0.335735	0.000163682	48.8632	52.373	49.2481	47.5386	56.67	60.2513	56.9955	57.6319	3170.07	3382.31	3331.12	3258.24	3824.93	4101.59	4129.2	4281.15
ENSMUSG00000023026	Dip2b	protein_coding	disco interacting protein 2 homolog B [Source:MGI Symbol;Acc:MGI:2145977]	chr15	100038664	100219473	+	2707.87	0.386729	2.39343e-05	0.000317889	0.36661	0.000165268	19.0239	20.8918	19.2965	20.3937	22.6436	23.7705	24.2295	23.9397	2234.25	2442.46	2362.8	2530.34	2766.71	2929.35	3177.73	3219.32
ENSMUSG00000022246	Rai14	protein_coding	retinoic acid induced 14 [Source:MGI Symbol;Acc:MGI:1922896]	chr15	10568969	10714624	-	3598.92	0.375307	1.84707e-05	0.000253479	0.356624	0.00016582	47.2864	42.7095	47.3932	43.8536	55.7395	53.6164	55.6521	54.1817	3211.12	2887.11	3355.44	3146.11	3937.91	3820.47	4220.27	4212.92
ENSMUSG00000003166	Dgcr2	protein_coding	DiGeorge syndrome critical region gene 2 [Source:MGI Symbol;Acc:MGI:892866]	chr16	17839482	17898562	-	2929.27	-0.421346	2.20193e-05	0.000296581	-0.397179	0.000165834	58.0734	62.6418	54.2859	56.1798	44.4216	43.8743	36.1179	40.4234	3277.06	3519.28	3194.42	3349.56	2608.16	2597.71	2276.37	2611.62
ENSMUSG00000036768	Kif15	protein_coding	kinesin family member 15 [Source:MGI Symbol;Acc:MGI:1098258]	chr9	122951046	123018733	+	1565.22	-0.413744	2.2163e-05	0.000298253	-0.39019	0.000167553	54.2377	56.9208	51.9172	48.2634	42.8756	44.9467	35.7923	33.9718	1756.49	1834.99	1752.95	1651.24	1444.57	1527.36	1294.41	1259.72
ENSMUSG00000070509	Rgma	protein_coding	repulsive guidance molecule family member A [Source:MGI Symbol;Acc:MGI:2679262]	chr7	73375509	73419899	+	1317.08	-0.542931	1.74609e-05	0.000241137	-0.504281	0.000167586	30.428	35.8682	26.5341	25.304	26.4682	27.5488	17.593	15.4385	1496.1	1755.56	1360.21	1314.39	1353.92	1421.31	965.977	869.166
ENSMUSG00000020674	Pxdn	protein_coding	peroxidasin [Source:MGI Symbol;Acc:MGI:1916925]	chr12	29937608	30017658	+	11132.2	0.360098	2.02157e-05	0.000274955	0.351153	0.000169525	102.375	108.622	89.7897	94.2867	121.037	129.608	105.821	113.399	9978.87	10539.6	9124.91	9709.29	12274.1	13256.2	11518.5	12656.3
ENSMUSG00000035275	Raver2	protein_coding	ribonucleoprotein, PTB-binding 2 [Source:MGI Symbol;Acc:MGI:2443623]	chr4	101068983	101152370	+	41.1925	-2.37432	8.12832e-06	0.000122317	-2.11559	0.00017273	1.07442	1.26979	1.05047	1.27601	0.142638	0.190575	0.225573	0.190809	63.221	74.3768	64.4445	79.3215	8.73179	11.7666	14.8221	12.8557
ENSMUSG00000117310	Ptp4a1	protein_coding	protein tyrosine phosphatase 4a1 [Source:MGI Symbol;Acc:MGI:1277096]	chr1	30940302	30949770	-	4826.34	-0.465986	1.69808e-05	0.000235572	-0.437313	0.000177024	139	137.821	194.47	156.425	121.879	113.71	117.622	117.883	4640.24	4580.04	6767.96	5516.8	4232.62	3983.08	4384.33	4505.65
ENSMUSG00000032875	Arhgef17	protein_coding	Rho guanine nucleotide exchange factor (GEF) 17 [Source:MGI Symbol;Acc:MGI:2673002]	chr7	100869752	100932107	-	5206.72	0.305517	2.03267e-05	0.000276218	0.293566	0.00018131	39.0267	41.3501	37.9569	38.9622	45.017	43.7587	43.8695	44.3595	4599.19	4850.82	4663.64	4850.79	5519.24	5411.08	5773.25	5985.73
ENSMUSG00000041781	Cpsf2	protein_coding	cleavage and polyadenylation specific factor 2 [Source:MGI Symbol;Acc:MGI:1861601]	chr12	101975988	102006424	+	2529.08	0.329757	2.33825e-05	0.000311916	0.315142	0.000181569	26.0617	27.0535	25.1028	24.3567	30.9001	30.0518	28.9017	28.787	2255.21	2330.38	2264.76	2226.65	2781.82	2728.69	2792.84	2852.28
ENSMUSG00000091971	Hspa1a	protein_coding	heat shock protein 1A [Source:MGI Symbol;Acc:MGI:96244]	chr17	34969190	34972156	-	1009.43	0.547791	1.76663e-05	0.000243753	0.509088	0.000181569	11.3522	12.2708	25.5945	26.4706	13.3637	15.4464	34.3872	36.2726	487.331	523.959	1144.95	1199.81	596.45	694.844	1646.93	1781.18
ENSMUSG00000024947	Men1	protein_coding	multiple endocrine neoplasia 1 [Source:MGI Symbol;Acc:MGI:1316736]	chr19	6334979	6340891	+	2255.36	0.381124	2.44041e-05	0.000323302	0.361256	0.000183147	61.8714	62.3495	50.7445	49.7311	63.0989	63.4698	58.3786	63.0736	2236.98	2244.01	1912.83	1899.55	2373.44	2407.91	2357.03	2611.15
ENSMUSG00000052105	Mtcl1	protein_coding	microtubule crosslinking factor 1 [Source:MGI Symbol;Acc:MGI:1915867]	chr17	66336982	66449750	-	95.2672	1.51805	8.51646e-06	0.00012753	1.3622	0.000183507	0.661781	0.784541	0.427675	0.535766	1.61537	1.45236	1.3817	1.18607	58.9201	69.5319	39.6988	50.3934	149.625	135.683	137.373	120.912
ENSMUSG00000032109	Nlrx1	protein_coding	NLR family member X1 [Source:MGI Symbol;Acc:MGI:2429611]	chr9	44252717	44268599	-	61.2597	-2.11445	8.53544e-06	0.000127689	-1.88515	0.000183748	2.3424	1.87237	1.71512	1.73741	1.13106	0.619253	0.39494	0.345039	109.407	87.0555	83.5206	85.7308	54.9611	30.3496	20.5994	18.4529
ENSMUSG00000039578	Ccser1	protein_coding	coiled-coil serine rich 1 [Source:MGI Symbol;Acc:MGI:3045354]	chr6	61180324	62382865	+	42.9303	2.1936	7.27828e-06	0.000110836	1.95976	0.000186114	0.856579	0.814227	0.957796	0.698105	1.961	1.69084	3.1552	3.81466	19.4711	18.4242	22.6992	16.7646	46.375	40.3297	80.0918	99.2865
ENSMUSG00000030688	Stard10	protein_coding	START domain containing 10 [Source:MGI Symbol;Acc:MGI:1860093]	chr7	101317086	101346626	+	311.538	0.813525	9.4256e-06	0.000139233	0.744236	0.000186262	13.1431	14.1238	11.2197	11.5517	21.4557	21.7358	17.8931	19.2419	236.943	253.464	210.884	220.01	402.413	411.17	360.221	397.197
ENSMUSG00000050212	Eva1b	protein_coding	eva-1 homolog B (C. elegans) [Source:MGI Symbol;Acc:MGI:1922063]	chr4	126147744	126149875	+	1326.58	0.437758	2.56182e-05	0.000337612	0.41108	0.000189197	77.3151	79.0657	71.1745	72.7059	102.008	104.292	87.4486	93.4046	1128.32	1148.62	1082.95	1120.95	1548.78	1597.06	1425.15	1560.8
ENSMUSG00000024740	Ddb1	protein_coding	damage specific DNA binding protein 1 [Source:MGI Symbol;Acc:MGI:1202384]	chr19	10605327	10629819	+	23836.5	0.281873	2.29262e-05	0.000306901	0.273176	0.000190158	404.113	423.756	408.154	436.38	491.34	488.222	478.935	474.233	20205.9	21091.7	21277.2	23051.1	25558.9	25614.9	26741.8	27150.6
ENSMUSG00000029552	Tes	protein_coding	testis derived transcript [Source:MGI Symbol;Acc:MGI:105081]	chr6	17065149	17105828	+	1269.04	-0.517794	1.95423e-05	0.000266746	-0.481897	0.000196912	41.6876	35.7745	53.2045	52.1241	41.4966	39.3006	33.1477	35.1293	1211	1034.5	1611.39	1599.65	1254.1	1197.94	1075.3	1168.47
ENSMUSG00000056313	Tcim	protein_coding	transcriptional and immune response regulator [Source:MGI Symbol;Acc:MGI:1916318]	chr8	24437180	24438984	-	165.562	-1.17785	9.12341e-06	0.000135424	-1.06077	0.000196912	3.86839	4.13715	11.7031	14.9797	2.49911	2.78955	5.17287	5.7799	94.9964	101.134	299.635	388.624	63.8476	71.8805	141.855	162.52
ENSMUSG00000022089	Bin3	protein_coding	bridging integrator 3 [Source:MGI Symbol;Acc:MGI:1929883]	chr14	70100105	70138206	+	391.252	0.854782	1.19467e-05	0.000171498	0.778023	0.000198129	14.3092	15.0378	15.139	14.4042	26.624	20.12	24.1301	25.4319	271.186	283.697	299.132	288.397	524.938	400.111	510.681	551.877
ENSMUSG00000030432	Rpl28	protein_coding	ribosomal protein L28 [Source:MGI Symbol;Acc:MGI:101839]	chr7	4792874	4795066	+	2832.8	0.324363	2.86166e-05	0.000373262	0.310235	0.000201115	718.631	713.355	709.462	740.09	895.338	908.607	853.655	831.495	2416.1	2387.79	2486.61	2628.71	3131.59	3205.62	3205.18	3200.81
ENSMUSG00000030257	Srgap3	protein_coding	SLIT-ROBO Rho GTPase activating protein 3 [Source:MGI Symbol;Acc:MGI:2152938]	chr6	112717971	112947266	-	311.684	-0.8253	1.10131e-05	0.0001599	-0.751763	0.000202326	2.70331	3.00635	2.99371	2.88079	1.50537	1.72008	1.54641	1.53029	360.256	398.817	415.947	405.578	208.708	240.526	230.132	233.507
ENSMUSG00000019997	Ccn2	protein_coding	cellular communication network factor 2 [Source:MGI Symbol;Acc:MGI:95537]	chr10	24595442	24598683	+	18664.1	1.28163	2.45743e-05	0.000324415	1.14018	0.000202722	25.8301	20.1167	516.132	733.346	59.7515	51.0884	1155.67	1660.43	826.525	640.776	17218.9	24790.6	1989.12	1715.35	41295.3	60836.1
ENSMUSG00000029782	Tmem209	protein_coding	transmembrane protein 209 [Source:MGI Symbol;Acc:MGI:1919899]	chr6	30479053	30509783	-	1774.92	-0.472933	2.73539e-05	0.000358629	-0.441569	0.000202874	52.126	48.4931	47.1876	40.6902	38.2306	36.4293	30.9043	27.8537	2196.4	2034.02	2073	1811.33	1675.91	1610.67	1454.17	1343.85
ENSMUSG00000003378	Grik5	protein_coding	glutamate receptor, ionotropic, kainate 5 (gamma 2) [Source:MGI Symbol;Acc:MGI:95818]	chr7	25009849	25072346	-	1112.02	-0.5637	2.04235e-05	0.000277287	-0.52171	0.000207022	30.5363	33.2165	28.4563	26.4412	21.5131	17.723	17.2686	17.1931	1350.5	1462.35	1312.11	1235.4	989.837	822.459	852.85	870.648
ENSMUSG00000044147	Arf6	protein_coding	ADP-ribosylation factor 6 [Source:MGI Symbol;Acc:MGI:99435]	chr12	69372150	69373783	+	2789.03	0.331453	2.78026e-05	0.000363888	0.316521	0.000212778	118.277	119.805	124.231	122.067	133.419	133.512	140.736	146.835	2398.66	2418.61	2626.73	2615.27	2814.95	2841.12	3187.22	3409.65
ENSMUSG00000022255	Mtdh	protein_coding	metadherin [Source:MGI Symbol;Acc:MGI:1914404]	chr15	34082694	34145624	+	5102.51	0.314227	2.58958e-05	0.000340977	0.301094	0.000212854	148.043	145.964	149.06	146.715	163.483	175.406	175.936	165.474	4496.94	4413.62	4720.71	4708.19	5166.44	5590.91	5967.93	5755.34
ENSMUSG00000020241	Col6a2	protein_coding	collagen, type VI, alpha 2 [Source:MGI Symbol;Acc:MGI:88460]	chr10	76595762	76623630	-	39126.5	-0.227508	2.45476e-05	0.000324342	-0.224158	0.000215018	741.962	742.819	673.085	657.735	567.346	570.425	522.709	532.022	44155.3	44005.1	41762.3	41352.4	35126.2	35620.4	34737.5	36252.8
ENSMUSG00000041935	AW549877	protein_coding	expressed sequence AW549877 [Source:MGI Symbol;Acc:MGI:2146232]	chr15	3982035	3995744	-	3768.89	0.398424	2.1126e-05	0.000286062	0.377663	0.00021588	53.4638	48.1093	47.7652	46.5258	59.3968	64.7096	57.1578	58.17	3501.03	3136.06	3261.08	3218.7	4046.53	4446.36	4179.75	4361.6
ENSMUSG00000032349	Elovl5	protein_coding	ELOVL family member 5, elongation of long chain fatty acids (yeast) [Source:MGI Symbol;Acc:MGI:1916051]	chr9	77917364	77984519	+	4506.01	-0.337349	2.11968e-05	0.000286767	-0.322138	0.000216409	119.188	129.593	137.52	143.017	92.162	88.1523	102.924	103.18	4456.41	4823.41	5360.81	5649.23	3584.98	3458.48	4297.42	4417.32
ENSMUSG00000030770	Parva	protein_coding	parvin, alpha [Source:MGI Symbol;Acc:MGI:1931144]	chr7	112427505	112591692	+	8044.89	0.363478	2.22548e-05	0.000298962	0.345579	0.000219675	161.28	162.537	140.881	142.658	188.849	170.819	180.803	158.042	7525.68	7549.86	6853.83	7032.55	9167.78	8363.79	9421.82	8443.82
ENSMUSG00000008683	Rps15a	protein_coding	ribosomal protein S15A [Source:MGI Symbol;Acc:MGI:2389091]	chr7	118104372	118116188	-	1988.62	0.634113	2.3627e-05	0.000314355	0.582498	0.000220875	1028.02	1015.82	801.522	906.314	1183.04	1386.96	1094.34	1364.56	1757.59	1729.74	1429.42	1637.53	2104.41	2488.59	2089.95	2671.7
ENSMUSG00000018932	Map2k3	protein_coding	mitogen-activated protein kinase kinase 3 [Source:MGI Symbol;Acc:MGI:1346868]	chr11	60932033	60952811	+	1520.16	0.545624	2.36242e-05	0.000314355	0.505798	0.000220875	45.7542	42.703	48.4925	50.1254	48.2328	41.9726	61.9715	71.5568	1272.9	1182.61	1406.54	1473.23	1396.02	1225.27	1925.29	2279.43
ENSMUSG00000052560	Cpne8	protein_coding	copine VIII [Source:MGI Symbol;Acc:MGI:1914121]	chr15	90487482	90679432	-	214.352	1.0387	1.05279e-05	0.000153878	0.938289	0.000224173	5.36056	4.7611	4.66296	4.95073	9.09945	10.9109	9.77453	8.61145	148.812	131.575	135.007	145.09	262.039	316.859	302.266	273.167
ENSMUSG00000020883	Fbxl20	protein_coding	F-box and leucine-rich repeat protein 20 [Source:MGI Symbol;Acc:MGI:1919444]	chr11	98082556	98150403	-	1971.14	0.450247	2.2919e-05	0.000306901	0.422513	0.000227602	22.6101	25.7874	18.5448	18.7497	25.3652	25.547	25.0957	22.2317	1836.91	2085.51	1570.81	1609.27	2143.91	2177.83	2276.79	2068.08
ENSMUSG00000024066	Xdh	protein_coding	xanthine dehydrogenase [Source:MGI Symbol;Acc:MGI:98973]	chr17	73883895	73950196	-	153.022	-1.43888	1.02824e-05	0.000150867	-1.28746	0.000229347	2.60854	2.44079	3.46942	2.48235	0.864555	1.27259	0.91133	1.12149	201.824	188.183	279.644	203.111	69.5149	103.63	78.8633	99.4014
ENSMUSG00000073888	Ccl27a	protein_coding	chemokine (C-C motif) ligand 27A [Source:MGI Symbol;Acc:MGI:1343459]	chr4	41769467	41774247	-	146.213	-1.17037	1.09141e-05	0.000158763	-1.05277	0.000231774	24.3967	22.4744	23.3651	27.2539	12.3651	11.8354	11.0863	9.73221	192.125	175.669	191.678	225.92	101.325	97.3786	97.6122	87.995
ENSMUSG00000008668	Rps18	protein_coding	ribosomal protein S18 [Source:MGI Symbol;Acc:MGI:98146]	chr17	33951999	33956001	-	6756.18	0.270535	2.85321e-05	0.000372614	0.26306	0.000232222	1249.24	1240.34	1166.55	1191.86	1379.06	1417.27	1321.54	1319.03	6213.23	6140.69	6049.45	6262.17	7135.68	7396.76	7339.84	7511.61
ENSMUSG00000070713	Gm10282	protein_coding	predicted pseudogene 10282 [Source:MGI Symbol;Acc:MGI:3704312]	chr8	72304110	72305260	-	3295.97	-0.341847	3.19199e-05	0.000412125	-0.325195	0.000232471	264.061	265.803	257.938	236.852	194.511	183.332	179.433	182.808	3759.01	3766.7	3828.54	3562.2	2880.42	2738.83	2852.2	2979.9
ENSMUSG00000056501	Cebpb	protein_coding	CCAAT/enhancer binding protein (C/EBP), beta [Source:MGI Symbol;Acc:MGI:88373]	chr2	167688915	167690418	+	2943.5	0.575389	3.49794e-05	0.000444859	0.529621	0.000232933	102.734	93.4159	138.216	159.2	102.564	103.669	182.806	228.161	2034.82	1841.93	2854.19	3331.22	2113.44	2154.57	4043.38	5174.47
ENSMUSG00000037679	Inf2	protein_coding	inverted formin, FH2 and WH2 domain containing [Source:MGI Symbol;Acc:MGI:1917685]	chr12	112588784	112615557	+	2645.53	0.464456	3.23317e-05	0.000416737	0.433539	0.000235051	49.3869	45.948	45.0026	40.5832	66.9193	57.0424	57.0617	52.5356	2384.92	2208.76	2265.76	2070.42	3361.99	2890.42	3077.13	2904.87
ENSMUSG00000005732	Ranbp1	protein_coding	RAN binding protein 1 [Source:MGI Symbol;Acc:MGI:96269]	chr16	18239784	18248732	-	4055.95	-0.323105	2.4375e-05	0.000323302	-0.308548	0.000238251	353.724	335.742	332.646	334.177	264.898	265.31	258.208	236.727	4588.92	4335.65	4499.31	4580.28	3575.12	3611.46	3740.56	3516.31
ENSMUSG00000025873	Faf2	protein_coding	Fas associated factor family member 2 [Source:MGI Symbol;Acc:MGI:1923827]	chr13	54621784	54664063	+	3294.62	-0.314668	3.30134e-05	0.000424093	-0.301475	0.000240717	111.023	108.711	101.252	105.907	87.043	86.9151	79.0121	75.6162	3688.85	3595.62	3507.49	3717.53	3008.82	3030.22	2931.64	2876.77
ENSMUSG00000032232	Cgnl1	protein_coding	cingulin-like 1 [Source:MGI Symbol;Acc:MGI:1915428]	chr9	71626509	71771602	-	722.805	-1.1199	1.46387e-05	0.000207028	-1.00606	0.000241223	17.3697	14.5549	10.9248	12.0556	4.60063	5.6368	6.41519	3.4914	1290.21	1076.21	846.054	946.03	355.524	439.34	532.127	296.947
ENSMUSG00000053453	Thoc7	protein_coding	THO complex 7 [Source:MGI Symbol;Acc:MGI:1913481]	chr14	13949012	13961852	-	1074.75	0.490155	2.44951e-05	0.000323929	0.457649	0.000243891	83.5908	82.2689	76.7118	81.74	112.086	112.936	99.0477	107.437	897.75	879.532	858.96	927.429	1252.37	1272.7	1187.94	1321.32
ENSMUSG00000035873	Pawr	protein_coding	PRKC, apoptosis, WT1, regulator [Source:MGI Symbol;Acc:MGI:2149961]	chr10	108332121	108414240	+	416.76	0.921119	1.53346e-05	0.000215672	0.833704	0.000248458	12.6086	8.56037	12.7056	13.8689	20.2354	18.5245	23.849	22.8768	295.326	199.593	310.273	343.182	493.093	455.283	623.796	613.536
ENSMUSG00000026932	Nacc2	protein_coding	nucleus accumbens associated 2, BEN and BTB (POZ) domain containing [Source:MGI Symbol;Acc:MGI:1915241]	chr2	26055535	26123220	-	1463.93	0.864843	3.46115e-05	0.000440546	0.776773	0.000248602	14.2137	19.8942	13.9823	9.52565	24.1258	20.3748	21.0081	18.634	1110.24	1546.88	1138.68	786.057	1960.54	1669.95	1832.46	1666.59
ENSMUSG00000027660	Skil	protein_coding	SKI-like [Source:MGI Symbol;Acc:MGI:106203]	chr3	31095058	31122577	+	4244.8	0.640299	3.10128e-05	0.00040204	0.586879	0.00025018	25.1986	27.923	45.0327	56.576	29.0314	30.624	64.6624	82.2288	2203.07	2430.15	4104.82	5225.57	2640.61	2809.4	6313.09	8231.65
ENSMUSG00000031563	Wwc2	protein_coding	WW, C2 and coiled-coil domain containing 2 [Source:MGI Symbol;Acc:MGI:1261872]	chr8	47823959	47990924	-	6050.46	0.277132	3.20462e-05	0.000413407	0.267666	0.000258288	40.1135	40.9225	40.2186	41.4267	46.462	44.3604	46.1109	45.7253	5315.49	5398.02	5556.41	5799.39	6405.22	6168.05	6823.3	6937.78
ENSMUSG00000027016	Zfp385b	protein_coding	zinc finger protein 385B [Source:MGI Symbol;Acc:MGI:2444734]	chr2	77410634	77819639	-	22.9239	-3.69481	8.45449e-06	0.000126726	-3.2897	0.000259721	1.09962	1.19503	1.36273	1.02146	0.161592	0.115023	0.119275	0.050446	38.2741	41.4056	49.4521	37.5607	5.85143	4.20092	4.63606	2.01049
ENSMUSG00000041147	Brca2	protein_coding	breast cancer 2, early onset [Source:MGI Symbol;Acc:MGI:109337]	chr5	150522630	150570329	+	1572.35	0.541396	2.66869e-05	0.000350486	0.501133	0.000261117	17.501	16.6005	13.7154	11.1647	18.7477	17.0561	16.2965	17.2669	1624.79	1534.07	1327.57	1095.05	1810.68	1661.55	1689.54	1835.53
ENSMUSG00000059022	Kcp	protein_coding	kielin/chordin-like protein [Source:MGI Symbol;Acc:MGI:2141640]	chr6	29473162	29507952	-	108.108	-1.87538	1.307e-05	0.000186572	-1.66272	0.000261117	2.33788	2.98866	3.51554	4.22618	2.86541	1.60793	0.73029	1.24056	99.3719	126.455	155.793	189.775	126.71	71.7147	34.6637	60.3767
ENSMUSG00000020846	Rflnb	protein_coding	refilin B [Source:MGI Symbol;Acc:MGI:1923816]	chr11	76019194	76027782	-	1960.34	0.678989	3.67257e-05	0.000464746	0.617955	0.000262253	33.4442	28.7952	28.4741	24.5285	52.6775	40.9984	43.9115	34.9058	1722.28	1476.12	1528.79	1334.46	2822.23	2215.39	2525.23	2058.23
ENSMUSG00000042439	Zfp532	protein_coding	zinc finger protein 532 [Source:MGI Symbol;Acc:MGI:3036282]	chr18	65579912	65689443	+	2033.95	0.45436	3.84199e-05	0.000482191	0.424438	0.000262253	33.5253	38.5537	31.6609	28.8415	43.1202	41.8105	40.6545	36.3022	1753.6	2007.44	1726.61	1593.76	2346.5	2294.79	2374.67	2174.2
ENSMUSG00000038371	Sbf2	protein_coding	SET binding factor 2 [Source:MGI Symbol;Acc:MGI:1921831]	chr7	110308013	110614922	-	1619.45	0.489949	2.87557e-05	0.000374757	0.457011	0.000263623	15.2244	14.7638	14.5961	12.8529	17.0656	18.8473	17.218	18.5355	1442.89	1392.87	1442.26	1286.89	1682.66	1874.3	1822.27	2011.44
ENSMUSG00000024896	Minpp1	protein_coding	multiple inositol polyphosphate histidine phosphatase 1 [Source:MGI Symbol;Acc:MGI:1336159]	chr19	32485769	32515364	+	1645.69	0.392741	2.71159e-05	0.000355814	0.370993	0.000264315	40.1311	40.0549	37.4162	35.0551	47.3722	46.7103	43.3102	44.9724	1491.57	1482.42	1450.1	1376.38	1831.8	1821.96	1797.68	1913.64
ENSMUSG00000040990	Sh3kbp1	protein_coding	SH3-domain kinase binding protein 1 [Source:MGI Symbol;Acc:MGI:1889583]	chrX	159627272	159978069	+	2717.83	-0.345807	3.59432e-05	0.000455978	-0.328574	0.000267599	69.7891	68.805	65.3655	64.558	52.8915	50.6292	50.0044	44.9212	3096.35	3038.8	3023.61	3025.96	2441.36	2357.02	2477.48	2282.05
ENSMUSG00000021143	Pacs2	protein_coding	phosphofurin acidic cluster sorting protein 2 [Source:MGI Symbol;Acc:MGI:1924399]	chr12	113014508	113074401	+	3637.01	0.34868	3.3595e-05	0.000430118	0.331664	0.000268636	55.1472	55.4708	49.9057	48.8713	70.4007	64.0405	61.1049	55.6833	3298.45	3302.71	3112.08	3088.09	4380.73	4019.21	4081.32	3813.49
ENSMUSG00000037697	Ddhd1	protein_coding	DDHD domain containing 1 [Source:MGI Symbol;Acc:MGI:2150302]	chr14	45588467	45658143	-	471.501	0.761781	1.57198e-05	0.000219674	0.692442	0.000281061	8.3642	9.79209	8.29135	8.84747	12.6564	14.9262	13.1762	13.7837	330.61	385.29	341.69	369.455	520.457	619.073	581.598	623.834
ENSMUSG00000028111	Ctsk	protein_coding	cathepsin K [Source:MGI Symbol;Acc:MGI:107823]	chr3	95499256	95509362	+	2199.13	-0.351544	3.92382e-05	0.000490445	-0.331146	0.000281849	124.197	120.699	122.396	115.824	89.9888	94.1126	87.0964	86.166	2475.6	2394.94	2543.61	2439.02	1866.13	1968.42	1938.69	1966.6
ENSMUSG00000027330	Cdc25b	protein_coding	cell division cycle 25B [Source:MGI Symbol;Acc:MGI:99701]	chr2	131186949	131198497	+	1524.38	-0.460106	3.98727e-05	0.000497562	-0.428832	0.000282766	48.6873	50.4162	41.7979	40.7507	38.1428	32.3346	28.3201	27.3757	1843.44	1900.22	1649.99	1630.04	1502.48	1284.64	1197.42	1186.83
ENSMUSG00000054720	Lrrc8c	protein_coding	leucine rich repeat containing 8 family, member C [Source:MGI Symbol;Acc:MGI:2140839]	chr5	105519388	105613018	+	1937.9	0.418234	3.10335e-05	0.00040204	0.393537	0.000282766	18.8796	18.2852	21.5222	20.2703	19.5589	21.622	25.576	26.2483	1603.04	1545.5	1905.25	1818.27	1727.74	1926.4	2425.05	2551.9
ENSMUSG00000058897	Col25a1	protein_coding	collagen, type XXV, alpha 1 [Source:MGI Symbol;Acc:MGI:1924268]	chr3	130131501	130599877	+	306.852	-0.862479	1.59649e-05	0.000222692	-0.781387	0.000282804	6.1726	5.45753	4.99784	4.66552	2.64336	2.35833	2.6903	2.24248	465.639	409.824	393.077	371.818	207.454	186.675	226.632	193.696
ENSMUSG00000071547	Nt5dc2	protein_coding	5'-nucleotidase domain containing 2 [Source:MGI Symbol;Acc:MGI:1917271]	chr14	31131053	31139124	+	2904.29	0.322416	4.19931e-05	0.00052059	0.308105	0.00028406	121.417	115.547	104.75	105.9	147.464	142.689	122.063	122.416	2720.02	2576.74	2446.58	2506.32	3436.85	3354.16	3053.61	3140.09
ENSMUSG00000034413	Neurl1b	protein_coding	neuralized E3 ubiquitin protein ligase 1B [Source:MGI Symbol;Acc:MGI:3643092]	chr17	26414829	26446349	+	230.468	-1.32832	1.17376e-05	0.000169292	-1.18949	0.000286811	4.92066	6.17009	4.2752	3.92827	1.90153	1.55014	1.94226	1.09984	339.753	424.083	307.759	286.543	136.592	112.308	149.756	86.952
ENSMUSG00000015850	Adamtsl4	protein_coding	ADAMTS-like 4 [Source:MGI Symbol;Acc:MGI:2389008]	chr3	95676201	95687917	-	569.987	1.11889	1.78639e-05	0.000246257	1.00247	0.000288499	20.1019	21.6294	8.24504	9.16717	17.3471	26.2787	14.0598	21.0329	630.768	675.612	269.737	303.891	566.296	865.242	492.663	755.69
ENSMUSG00000021843	Ktn1	protein_coding	kinectin 1 [Source:MGI Symbol;Acc:MGI:109153]	chr14	47648448	47739894	+	2293.98	0.535298	4.04099e-05	0.000502906	0.494483	0.000288499	36.3619	39.5871	37.114	34.0546	42.9407	50.7482	52.4012	43.4082	1871.39	2028.11	1991.46	1851.58	2299.17	2740.56	3011.6	2558
ENSMUSG00000003153	Slc2a3	protein_coding	solute carrier family 2 (facilitated glucose transporter), member 3 [Source:MGI Symbol;Acc:MGI:95757]	chr6	122727809	122801640	-	59.4663	-2.176	1.19633e-05	0.000171575	-1.92656	0.000291563	1.46435	1.31931	1.44091	2.80253	0.58475	0.509982	0.390098	0.47181	74.3804	66.7823	76.2912	150.625	30.8165	27.2277	22.1198	27.4875
ENSMUSG00000035914	Cd276	protein_coding	CD276 antigen [Source:MGI Symbol;Acc:MGI:2183926]	chr9	58524298	58555437	-	1259.69	-0.410794	3.00173e-05	0.000389867	-0.38718	0.000292648	29.6822	29.5334	27.8925	27.8058	21.0402	21.8891	19.4505	19.4369	1449.44	1435.61	1420.06	1434.46	1068.9	1121.61	1060.65	1086.78
ENSMUSG00000021840	Mapk1ip1l	protein_coding	mitogen-activated protein kinase 1 interacting protein 1-like [Source:MGI Symbol;Acc:MGI:2444022]	chr14	47298266	47323204	+	4106.06	0.399784	3.77168e-05	0.00047518	0.376774	0.000298456	73.5508	71.653	80.1194	75.9124	89.6058	81.5304	90.263	100.647	3434.7	3330.85	3900.8	3745.1	4353.32	3995.04	4707.06	5381.61
ENSMUSG00000022110	Sucla2	protein_coding	succinate-Coenzyme A ligase, ADP-forming, beta subunit [Source:MGI Symbol;Acc:MGI:1306775]	chr14	73525319	73596142	+	1387.07	0.442697	4.32031e-05	0.000533455	0.413384	0.000307371	57.3964	52.3959	50.5183	48.7938	62.7884	61.1454	60.551	64.6919	1313.35	1193.47	1205.2	1179.53	1494.71	1468.11	1547.23	1694.95
ENSMUSG00000010067	Rassf1	protein_coding	Ras association (RalGDS/AF-6) domain family member 1 [Source:MGI Symbol;Acc:MGI:1928386]	chr9	107551555	107562267	+	1525.87	0.497258	3.42102e-05	0.000436895	0.462674	0.000309012	52.3079	56.2071	59.3188	69.9488	70.5321	66.9627	83.8986	85.4378	1102.49	1179.28	1303.51	1557.53	1546.59	1480.95	1974.7	2061.9
ENSMUSG00000033453	Adamts15	protein_coding	a disintegrin-like and metallopeptidase (reprolysin type) with thrombospondin type 1 motif, 15 [Source:MGI Symbol;Acc:MGI:2449569]	chr9	30899155	30922452	-	70.5616	-2.61981	1.28469e-05	0.000183729	-2.31134	0.000311697	1.61999	1.93467	0.854302	1.71151	0.216689	0.342962	0.100519	0.280035	125.911	149.684	69.2272	140.533	17.5214	27.9703	8.72447	24.9215
ENSMUSG00000063687	Pcdhb5	protein_coding	protocadherin beta 5 [Source:MGI Symbol;Acc:MGI:2136739]	chr18	37320381	37323915	+	74.7016	-1.66206	1.55837e-05	0.000218372	-1.47501	0.000311697	2.13117	2.46184	2.0698	1.87455	0.722895	0.730237	0.680852	0.482273	110.196	126.955	111.543	102.903	38.7935	39.6264	39.2366	28.3592
ENSMUSG00000026341	Actr3	protein_coding	ARP3 actin-related protein 3 [Source:MGI Symbol;Acc:MGI:1921367]	chr1	125392905	125435727	-	8641.43	0.349542	3.73254e-05	0.000471786	0.333406	0.000313673	282.737	253.491	325.027	343.41	318.28	297.925	397.178	393.499	7044.87	6287.32	8443.54	9039.75	8249.95	7789.2	11051	11225.8
ENSMUSG00000020866	Cacna1g	protein_coding	calcium channel, voltage-dependent, T type, alpha 1G subunit [Source:MGI Symbol;Acc:MGI:1201678]	chr11	94408391	94474198	-	4662.19	0.501373	3.31641e-05	0.000425671	0.466131	0.00031465	74.0637	68.9573	55.3504	65.7095	91.6132	79.3935	84.3948	74.7832	4396.45	4074.71	3425.56	4120.73	5657.67	4945.17	5594.36	5082.9
ENSMUSG00000053477	Tcf4	protein_coding	transcription factor 4 [Source:MGI Symbol;Acc:MGI:98506]	chr18	69343356	69689079	+	10002.1	0.371853	3.76034e-05	0.000474673	0.353981	0.000315465	139.549	161.252	133.116	130.872	160.432	166.242	166.822	150.406	8744.36	10058.4	8696.53	8663.59	10458.7	10930.6	11673.3	10791.4
ENSMUSG00000034714	Ttyh2	protein_coding	tweety family member 2 [Source:MGI Symbol;Acc:MGI:2157091]	chr11	114675431	114720977	+	866.512	-0.479445	3.27029e-05	0.000420812	-0.446762	0.000316359	19.3575	20.5666	18.9915	18.0929	14.1267	13.8046	12.6973	11.9898	987.875	1044.8	1010.48	975.462	750.029	739.224	723.608	700.61
ENSMUSG00000032249	Anp32a	protein_coding	acidic (leucine-rich) nuclear phosphoprotein 32 family, member A [Source:MGI Symbol;Acc:MGI:108447]	chr9	62341293	62378812	+	2729.01	0.371074	4.54542e-05	0.000557197	0.351164	0.000321161	287.993	273.907	285.73	256.358	351.325	350.372	319.669	330.694	2419.98	2291.15	2503.22	2275.76	3071.29	3089.29	2999.63	3181.75
ENSMUSG00000044042	Fmn1	protein_coding	formin 1 [Source:MGI Symbol;Acc:MGI:101815]	chr2	113327736	113716767	+	1192.18	0.476267	3.37707e-05	0.000432004	0.444073	0.000322391	8.52359	8.33615	8.74307	9.67387	10.4332	10.9494	11.6259	12.1493	951.97	926.798	1018.07	1141.43	1212.27	1283.19	1450	1553.68
ENSMUSG00000030055	Rab43	protein_coding	RAB43, member RAS oncogene family [Source:MGI Symbol;Acc:MGI:1917084]	chr6	87788853	87812164	-	1643.23	-0.400969	3.6459e-05	0.000462136	-0.383886	0.000326778	27.8432	28.0833	27.3307	25.5391	20.9242	20.13	19.5746	17.5868	1865.97	1873	1909.79	1807.76	1458.9	1415.83	1465	1349.61
ENSMUSG00000079685	Ulbp1	protein_coding	UL16 binding protein 1 [Source:MGI Symbol;Acc:MGI:1925027]	chr10	7440362	7473638	-	4770.36	-0.487671	3.27394e-05	0.000420928	-0.453672	0.000329567	85.1885	69.1824	85.5356	76.3824	52.8832	48.678	54.0083	53.1282	5898.42	4768.37	6174.81	5587.28	3809.39	3536.61	4175.95	4212.08
ENSMUSG00000103567	Pcdhga5	protein_coding	protocadherin gamma subfamily A, 5 [Source:MGI Symbol;Acc:MGI:1935217]	chr18	37694380	37841873	+	193.55	-1.0941	1.54874e-05	0.000217222	-0.982211	0.00033152	3.65344	3.63251	3.22876	3.83056	2.20035	1.70635	1.51977	1.54849	254.59	251.759	234.021	282.436	159.215	124.408	118.716	123.254
ENSMUSG00000062380	Tubb3	protein_coding	tubulin, beta 3 class III [Source:MGI Symbol;Acc:MGI:107813]	chr8	123411424	123422015	+	164.227	-1.18479	1.71698e-05	0.000237948	-1.05921	0.000333618	10.3728	8.12151	8.08686	8.02978	4.49969	3.74653	3.5612	3.02019	265.04	206.571	215.431	216.754	119.613	100.448	101.613	88.3499
ENSMUSG00000029163	Emilin1	protein_coding	elastin microfibril interfacer 1 [Source:MGI Symbol;Acc:MGI:1926189]	chr5	30913402	30921277	+	6618.73	0.377757	3.34942e-05	0.000429322	0.357829	0.000336299	118.019	127.116	117.286	106.274	163.136	147.052	141.023	128.591	5640.72	6047.85	5844.44	5366.12	8111.8	7374.83	7526.83	7037.26
ENSMUSG00000060477	Irak2	protein_coding	interleukin-1 receptor-associated kinase 2 [Source:MGI Symbol;Acc:MGI:2429603]	chr6	113638467	113695026	+	580.082	-0.683865	2.2284e-05	0.000299092	-0.625018	0.000341091	18.8652	19.5944	39.2264	40.0378	13.2355	11.817	25.6834	20.1994	438.407	453.704	951.287	983.843	320.279	288.124	667.036	537.974
ENSMUSG00000026930	Gpsm1	protein_coding	G-protein signalling modulator 1 (AGS3-like, C. elegans) [Source:MGI Symbol;Acc:MGI:1915089]	chr2	26315515	26348237	+	1309.25	0.459056	4.90287e-05	0.00059623	0.427993	0.000344048	31.5009	32.667	32.4792	27.9613	44.2266	42.0511	38.1511	38.8926	1082.86	1117.83	1164.04	1015.44	1581.67	1516.79	1464.52	1530.83
ENSMUSG00000000028	Cdc45	protein_coding	cell division cycle 45 [Source:MGI Symbol;Acc:MGI:1338073]	chr16	18780447	18811987	-	1096.55	-0.448747	3.35047e-05	0.000429322	-0.420067	0.000345395	44.9844	46.7255	47.2265	47.9355	32.8374	32.7262	34.1789	30.558	1184.92	1225.18	1296.96	1333.93	899.867	904.527	1005.36	921.643
ENSMUSG00000020914	Top2a	protein_coding	topoisomerase (DNA) II alpha [Source:MGI Symbol;Acc:MGI:98790]	chr11	98992943	99024189	-	12681.2	-0.428171	4.16669e-05	0.000516994	-0.397273	0.000345975	231.145	229.034	231.621	224.322	174.619	149.186	172.049	142.757	14373.9	14177.9	15017	14737.1	11297	9734.58	11947.6	10164.8
ENSMUSG00000037470	Uggt1	protein_coding	UDP-glucose glycoprotein glucosyltransferase 1 [Source:MGI Symbol;Acc:MGI:2443162]	chr1	36140027	36244720	-	6838.1	-0.286077	4.20248e-05	0.00052059	-0.274848	0.00034865	106.161	99.1758	103.586	105.187	77.54	78.3824	80.162	78.7682	7575.35	7044.71	7706.45	7929.55	5756.35	5868.9	6387.71	6435.77
ENSMUSG00000021929	Kpna3	protein_coding	karyopherin (importin) alpha 3 [Source:MGI Symbol;Acc:MGI:1100863]	chr14	61365211	61439874	-	2597.79	0.344124	5.30099e-05	0.000640564	0.326952	0.000350336	39.0009	36.3572	37.9274	36.1976	46.4958	44.0379	44.3978	42.9309	2340.58	2171.99	2373.11	2294.98	2903	2773.16	2975.42	2950.05
ENSMUSG00000063015	Ccni	protein_coding	cyclin I [Source:MGI Symbol;Acc:MGI:1341077]	chr5	93181933	93206495	-	5207.45	0.358857	3.51058e-05	0.000446095	0.340737	0.00035038	119.581	122.545	112.154	113.446	139.583	148.936	128.431	139.982	4597.45	4690.45	4495.62	4608.24	5583.33	6008.25	5513.52	6162.76
ENSMUSG00000053080	2700081O15Rik	protein_coding	RIKEN cDNA 2700081O15 gene [Source:MGI Symbol;Acc:MGI:1919667]	chr19	7417625	7425904	+	3942.17	0.438702	3.8116e-05	0.00047877	0.411089	0.000356404	43.7045	48.9774	49.9784	52.3639	58.7633	58.9428	60.0617	68.6198	2941.93	3281.87	3507.54	3723.8	4115.24	4163.28	4514.83	5288.91
ENSMUSG00000021737	Psmd6	protein_coding	proteasome (prosome, macropain) 26S subunit, non-ATPase, 6 [Source:MGI Symbol;Acc:MGI:1913663]	chr14	14112174	14120984	-	1443.21	0.37861	5.14407e-05	0.00062407	0.357759	0.000358826	76.5945	78.5207	73.2273	70.6595	92.1303	94.97	88.5055	85.1235	1267.77	1293.73	1263.66	1235.55	1586.45	1649.41	1635.87	1613.25
ENSMUSG00000022898	Vps26c	protein_coding	VPS26 endosomal protein sorting factor C [Source:MGI Symbol;Acc:MGI:1206040]	chr16	94497783	94526830	-	1284.13	-0.598893	5.19848e-05	0.0006298	-0.546881	0.000362315	41.9607	49.7114	52.0824	40.9193	31.6243	30.5221	28.2029	28.7075	1354.4	1597.27	1752.71	1395.35	1061.96	1033.76	1016.57	1060.99
ENSMUSG00000032290	Ptpn9	protein_coding	protein tyrosine phosphatase, non-receptor type 9 [Source:MGI Symbol;Acc:MGI:1928376]	chr9	56994923	57062807	+	2739.58	0.35472	5.81279e-05	0.000696349	0.338004	0.000368696	42.6043	39.696	38.9349	36.4594	51.7753	48.2258	45.5852	43.8889	2545.25	2360.72	2425.11	2301.1	3217.98	3023.13	3041.16	3002.23
ENSMUSG00000056851	Pcbp2	protein_coding	poly(rC) binding protein 2 [Source:MGI Symbol;Acc:MGI:108202]	chr15	102470539	102500061	+	13449.3	0.29638	4.48268e-05	0.000550832	0.284238	0.000369545	893.548	937.369	851.572	895.728	1031.4	1052.2	973.536	1017.7	11883.7	12409.4	11807	12584.8	14270.5	14683.5	14458.3	15497.2
ENSMUSG00000057315	Arhgap24	protein_coding	Rho GTPase activating protein 24 [Source:MGI Symbol;Acc:MGI:1922647]	chr5	102481391	102897937	+	1259.31	0.410211	3.77369e-05	0.00047518	0.386373	0.000369545	24.5448	23.7159	24.6471	23.4436	29.2953	29.3211	30.6435	28.6737	1089.74	1048.15	1140.89	1099.61	1353.15	1365.98	1519.29	1457.67
ENSMUSG00000007613	Tgfbr1	protein_coding	transforming growth factor, beta receptor I [Source:MGI Symbol;Acc:MGI:98728]	chr4	47353222	47414931	+	2531.84	-0.347443	5.33659e-05	0.000644356	-0.329369	0.000370681	34.9253	34.7547	39.1774	35.4928	24.185	24.6455	27.1186	27.3321	2715.92	2690.36	3176.33	2915.85	1956.61	2011	2354.95	2433.66
ENSMUSG00000050328	Hoxc12	protein_coding	homeobox C12 [Source:MGI Symbol;Acc:MGI:96194]	chr15	102936757	102938609	+	40.2128	-2.26087	1.83193e-05	0.000251626	-1.99341	0.000371145	4.6953	5.51717	4.6743	5.79332	1.19595	1.2809	0.948983	1.0806	57.9478	67.7812	60.1457	75.5353	15.3558	16.5878	13.0789	15.2704
ENSMUSG00000053580	Tanc2	protein_coding	tetratricopeptide repeat, ankyrin repeat and coiled-coil containing 2 [Source:MGI Symbol;Acc:MGI:2444121]	chr11	105589986	105929304	+	2361.08	0.420528	5.23733e-05	0.000633373	0.394164	0.000375431	19.4494	20.6787	18.6002	18.2001	19.7712	22.8303	22.9222	22.7817	2100.99	2223.71	2094.61	2076.64	2221.95	2587.81	2765.12	2817.83
ENSMUSG00000047446	Arl4a	protein_coding	ADP-ribosylation factor-like 4A [Source:MGI Symbol;Acc:MGI:99437]	chr12	40005447	40038025	-	239.012	1.19159	1.80327e-05	0.00024836	1.06549	0.000379814	5.17878	5.36426	7.57289	4.5721	13.4229	16.0251	12.7569	12.9066	119.236	122.944	181.784	111.21	321.521	387.151	327.991	340.254
ENSMUSG00000035376	Hacd2	protein_coding	3-hydroxyacyl-CoA dehydratase 2 [Source:MGI Symbol;Acc:MGI:1918007]	chr16	35022428	35109177	+	593.83	-0.701853	2.52295e-05	0.000332777	-0.639315	0.000385003	48.9244	50.306	52.9286	62.1868	33.3621	38.2354	31.1532	34.5374	629.634	644.15	710.717	845.753	446.614	516.826	447.854	509.093
ENSMUSG00000056234	Ncoa4	protein_coding	nuclear receptor coactivator 4 [Source:MGI Symbol;Acc:MGI:1350932]	chr14	32159865	32179855	+	1404.4	0.696099	5.64309e-05	0.000678148	0.629294	0.00038586	82.6933	78.9455	77.6502	54.2633	77.09	89.5317	103.99	93.9895	1332.19	1265.48	1304.6	923.344	1291.69	1513.09	1870.83	1733.98
ENSMUSG00000022961	Son	protein_coding	Son DNA binding protein [Source:MGI Symbol;Acc:MGI:98353]	chr16	91647506	91679221	+	12727.8	-0.326535	3.92054e-05	0.000490437	-0.311374	0.00038669	158.259	169.266	161.102	172.662	138.898	132.558	129.545	117.674	12994.1	13834.6	13790.9	14977	11864.7	11420.5	11877.9	11062.9
ENSMUSG00000030259	Rassf8	protein_coding	Ras association (RalGDS/AF-6) domain family (N-terminal) member 8 [Source:MGI Symbol;Acc:MGI:1918573]	chr6	145746748	145821079	+	4634.59	0.410196	4.04327e-05	0.000502906	0.387966	0.00038669	67.7581	61.0101	63.219	56.0674	79.3181	82.1172	77.8777	69.2841	4268.05	3825.51	4151.74	3731.02	5197.85	5427.53	5477.97	4997.04
ENSMUSG00000038146	Notch3	protein_coding	notch 3 [Source:MGI Symbol;Acc:MGI:99460]	chr17	32120820	32166852	-	1466.87	-0.4749	5.67627e-05	0.000681598	-0.441177	0.00038715	14.3138	13.3492	12.741	14.0769	11.2086	10.2526	9.48109	8.43179	1706.71	1584.46	1583.88	1773.21	1390.4	1282.75	1262.41	1151.16
ENSMUSG00000037653	Kctd8	protein_coding	potassium channel tetramerisation domain containing 8 [Source:MGI Symbol;Acc:MGI:2443804]	chr5	69109285	69341679	-	15.6706	-7.34359	1.18643e-05	0.000170636	-6.95437	0.000388155	0.853299	0.708444	0.816845	0.664626	0	0	0	0	34.3713	28.4066	34.3043	28.2827	0	0	0	0
ENSMUSG00000092232	Gm20521	protein_coding	predicted gene 20521 [Source:MGI Symbol;Acc:MGI:5141986]	chr14	54883441	54898137	+	17.8606	-8.04467	1.1857e-05	0.000170636	-0.228234	0.000388155	0.669213	1.47199	2.78193	3.37452	0.517544	0	0	0	10.4496	22.5937	45.9294	55.8305	8.08198	0	0	0
ENSMUSG00000042377	Fam83g	protein_coding	family with sequence similarity 83, member G [Source:MGI Symbol;Acc:MGI:1916890]	chr11	61684091	61709951	+	77.6865	-1.74339	2.00269e-05	0.000272874	-1.53936	0.000388481	2.03732	1.32918	1.64837	1.77478	0.565157	0.442009	0.505282	0.443564	139.479	90.5842	117.658	128.364	40.2533	31.7527	38.6297	34.771
ENSMUSG00000090919	Pabpc4l	protein_coding	poly(A) binding protein, cytoplasmic 4-like [Source:MGI Symbol;Acc:MGI:3643087]	chr3	46442197	46448219	-	50.7373	-2.77108	1.95056e-05	0.000266484	-2.4271	0.000391541	1.50208	1.7753	1.08337	1.76147	0.473443	0.167986	0.172323	0.222683	82.6593	97.2501	62.157	102.406	27.1051	9.69997	10.5896	14.0313
ENSMUSG00000026463	Atp2b4	protein_coding	ATPase, Ca++ transporting, plasma membrane 4 [Source:MGI Symbol;Acc:MGI:88111]	chr1	133699457	133801041	-	2787.76	0.310531	5.52314e-05	0.000665303	0.295672	0.000392274	23.2636	23.0791	23.3345	22.3537	26.9416	25.5623	26.7299	25.8542	2488.55	2457.58	2602.45	2526.2	2998.31	2869.25	3193.04	3166.73
ENSMUSG00000001248	Gramd1a	protein_coding	GRAM domain containing 1A [Source:MGI Symbol;Acc:MGI:105490]	chr7	31130127	31155896	-	1130.36	0.566356	3.98688e-05	0.000497562	0.522055	0.000392498	25.2302	24.1406	23.6935	24.2791	30.8435	28.0262	36.8808	29.1682	968.019	921.998	947.776	984.111	1231.15	1128.3	1580.16	1281.4
ENSMUSG00000007021	Syngr3	protein_coding	synaptogyrin 3 [Source:MGI Symbol;Acc:MGI:1341881]	chr17	24685092	24689955	-	119.285	-1.29626	1.68365e-05	0.000233995	-1.15598	0.000394562	5.6474	6.06609	5.2285	6.13933	3.04058	3.43747	2.32864	1.96976	152.89	163.478	147.578	175.59	85.6386	97.649	70.3997	61.0597
ENSMUSG00000008136	Fhl2	protein_coding	four and a half LIM domains 2 [Source:MGI Symbol;Acc:MGI:1338762]	chr1	43123074	43196984	-	2433.57	0.54538	5.81964e-05	0.000696624	0.501222	0.000398835	66.6512	66.5546	104.09	125.919	100.956	101.807	142.061	169.366	1382.08	1373.8	2250.35	2758.45	2177.91	2215.15	3289.56	4021.26
ENSMUSG00000050052	Tdrp	protein_coding	testis development related protein [Source:MGI Symbol;Acc:MGI:1919398]	chr8	13952008	13975032	-	52.6293	-2.5266	2.09074e-05	0.000283353	-2.21583	0.00040353	3.8989	1.89788	3.49552	1.84923	0.867071	0.728904	0.438322	0.413798	117.118	56.7506	109.473	58.6843	27.097	22.9748	14.7033	14.2325
ENSMUSG00000063275	Hacd1	protein_coding	3-hydroxyacyl-CoA dehydratase 1 [Source:MGI Symbol;Acc:MGI:1353592]	chr2	13850282	14056135	-	335.432	0.790928	2.14625e-05	0.000289848	0.718563	0.000405558	21.9519	23.868	24.8619	26.6005	39.9214	34.1179	40.4083	42.2597	217.694	235.618	257.219	278.685	411.873	355.022	447.49	479.857
ENSMUSG00000048307	Ankrd46	protein_coding	ankyrin repeat domain 46 [Source:MGI Symbol;Acc:MGI:1916089]	chr15	36477668	36496820	-	1656.11	0.418197	6.08308e-05	0.000725882	0.391172	0.000411096	48.9535	45.8649	43.2993	40.971	58.3353	63.1222	51.2891	53.192	1514.87	1412.84	1396.97	1339.42	1878.05	2049.62	1772.38	1884.73
ENSMUSG00000024949	Sf1	protein_coding	splicing factor 1 [Source:MGI Symbol;Acc:MGI:1095403]	chr19	6363690	6378030	+	8056.35	0.326294	4.52071e-05	0.000555059	0.311982	0.000413566	284.357	296.576	301.617	320.076	343.807	329.208	350.189	373.132	6655.64	6910.04	7360.31	7914.57	8371.88	8085.3	9153.05	9999.99
ENSMUSG00000004789	Dlst	protein_coding	dihydrolipoamide S-succinyltransferase (E2 component of 2-oxo-glutarate complex) [Source:MGI Symbol;Acc:MGI:1926170]	chr12	85110833	85134845	+	3063.16	0.475422	6.11414e-05	0.00072902	0.440942	0.000417277	96.7647	100.04	102.723	84.4846	116.411	101.824	117.508	123.714	2653.8	2731.14	2937.19	2447.81	3321.45	2930.22	3598.79	3884.91
ENSMUSG00000040451	Sgms1	protein_coding	sphingomyelin synthase 1 [Source:MGI Symbol;Acc:MGI:2444110]	chr19	32122727	32389714	-	980.294	0.716903	4.55712e-05	0.000557736	0.649065	0.00042023	30.9798	22.4481	28.6045	25.4316	34.6252	32.7144	38.7804	43.5268	888.281	640.724	855.107	770.363	1032.87	984.263	1241.72	1429.02
ENSMUSG00000027499	Pkia	protein_coding	protein kinase inhibitor, alpha [Source:MGI Symbol;Acc:MGI:104747]	chr3	7366669	7445366	+	1907.79	0.605146	4.59979e-05	0.000562058	0.553212	0.000423578	47.467	53.9248	63.5799	48.3959	70.125	80.3612	79.1097	78.6839	1307.03	1478.09	1825.27	1407.84	2008.86	2321.88	2432.55	2480.79
ENSMUSG00000055733	Nap1l3	protein_coding	nucleosome assembly protein 1-like 3 [Source:MGI Symbol;Acc:MGI:1859565]	chrX	122394565	122397401	-	28.6656	-3.18391	1.46768e-05	0.000207376	-2.81097	0.000423578	1.67459	1.05847	1.20696	1.0148	0.114118	0.172019	0.110288	0.116614	68.3974	43.0357	51.3972	43.7886	4.84919	7.37235	5.03033	5.4537
ENSMUSG00000053541	Gm4759	unprocessed_pseudogene	predicted gene 4759 [Source:MGI Symbol;Acc:MGI:3647753]	chr7	106417848	106424469	-	43.2529	2.07055	2.22114e-05	0.000298641	1.8226	0.000425857	0.075559	0.096712	0.208567	0.188962	0.493075	0.579715	0.801601	0.74317	7.59971	9.68303	21.8711	19.7049	51.7247	60.8219	89.5399	85.0777
ENSMUSG00000042284	Itga1	protein_coding	integrin alpha 1 [Source:MGI Symbol;Acc:MGI:96599]	chr13	114953096	115101964	-	1653.51	0.45841	6.35024e-05	0.000753056	0.425991	0.000426809	10.0993	10.2969	9.87133	9.46085	11.0047	12.9616	12.3264	12.32	1428.26	1449.26	1455.28	1412.84	1618.57	1923.04	1946.09	1994.74
ENSMUSG00000022969	Il10rb	protein_coding	interleukin 10 receptor, beta [Source:MGI Symbol;Acc:MGI:109380]	chr16	91406164	91425834	+	701.496	-0.547874	2.89833e-05	0.000377401	-0.506485	0.000428602	32.519	34.4072	33.0021	31.1625	22.4612	24.04	19.9754	20.7695	797.691	840.168	844.022	807.567	573.209	618.772	547.181	583.356
ENSMUSG00000037242	Clic4	protein_coding	chloride intracellular channel 4 (mitochondrial) [Source:MGI Symbol;Acc:MGI:1352754]	chr4	135213969	135272814	-	13783.6	0.326015	4.41962e-05	0.000544398	0.312132	0.000428602	191.591	194.127	205.204	215.178	201.006	207.799	233.913	254.988	11695.1	11796	13059.6	13876.4	12765	13309.8	15944.9	17822.1
ENSMUSG00000036291	Ap5m1	protein_coding	adaptor-related protein complex 5, mu 1 subunit [Source:MGI Symbol;Acc:MGI:1921635]	chr14	49066097	49094234	+	858.471	0.57958	4.46535e-05	0.000549144	0.531821	0.000434156	10.4581	9.32715	11.166	10.9176	14.929	13.8295	16.8304	13.8494	667.424	592.54	742.952	736.082	991.206	926.095	1199.45	1012.02
ENSMUSG00000021893	Capn7	protein_coding	calpain 7 [Source:MGI Symbol;Acc:MGI:1338030]	chr14	31336638	31371986	+	1713.32	0.363277	6.51843e-05	0.000770607	0.342837	0.00043652	26.7111	28.4249	26.6233	25.9468	32.9482	33.8885	31.4331	31.3251	1458.74	1545.27	1515.87	1496.99	1871.98	1941.96	1916.96	1958.8
ENSMUSG00000078496	Zfp982	protein_coding	zinc finger protein 982 [Source:MGI Symbol;Acc:MGI:3701121]	chr4	147492417	147513486	+	24.4427	-4.54833	9.08813e-06	0.000135031	-4.0692	0.000436654	3.10604	3.80632	2.13738	2.31689	0.296822	0.279638	0.114793	0.060662	49.2834	59.6699	35.2871	38.6361	4.88982	4.64633	2.02899	1.09988
ENSMUSG00000024835	Coro1b	protein_coding	coronin, actin binding protein 1B [Source:MGI Symbol;Acc:MGI:1345963]	chr19	4148619	4154035	+	5432.14	0.301733	4.53845e-05	0.000556789	0.289107	0.000438417	213.074	221.932	203.313	217.151	249.23	246.382	246.453	234.709	4779.73	4956.58	4754.95	5146.45	5816.83	5799.4	6174.49	6028.65
ENSMUSG00000038650	Rnh1	protein_coding	ribonuclease/angiogenin inhibitor 1 [Source:MGI Symbol;Acc:MGI:1195456]	chr7	141160326	141172857	-	2222.49	-0.373997	6.58635e-05	0.000776234	-0.352471	0.000442964	151.89	147.634	152.144	165.252	136.223	127.596	113.571	113.753	2318.62	2243.41	2421.43	2664.99	2163.39	2043.8	1936.01	1988.26
ENSMUSG00000019647	Sema6a	protein_coding	sema domain, transmembrane domain (TM), and cytoplasmic domain, (semaphorin) 6A [Source:MGI Symbol;Acc:MGI:1203727]	chr18	47235598	47368870	-	214.134	1.17372	2.16552e-05	0.000292156	1.04735	0.000444261	1.40577	2.09061	1.80395	2.33043	3.17651	2.95165	4.63757	4.03485	100.215	148.358	134.078	175.511	235.587	220.791	369.187	329.349
ENSMUSG00000028885	Smpdl3b	protein_coding	sphingomyelin phosphodiesterase, acid-like 3B [Source:MGI Symbol;Acc:MGI:1916022]	chr4	132732966	132757252	-	77.109	-1.70971	1.9274e-05	0.000263555	-1.51138	0.000444261	3.39159	3.70283	4.84171	3.88639	1.20466	1.86866	1.16964	1.30543	94.0464	102.21	139.975	113.85	34.7525	54.3711	36.2184	41.4481
ENSMUSG00000020331	Hcn2	protein_coding	hyperpolarization-activated, cyclic nucleotide-gated K+ 2 [Source:MGI Symbol;Acc:MGI:1298210]	chr10	79716634	79736108	+	208.681	-0.931647	2.33002e-05	0.000311312	-0.837991	0.000454997	6.04782	6.57864	5.45938	5.01458	3.10776	3.26786	2.61665	2.47911	280.391	303.613	263.889	245.611	149.898	158.974	135.471	131.605
ENSMUSG00000022964	Tmem50b	protein_coding	transmembrane protein 50B [Source:MGI Symbol;Acc:MGI:1925225]	chr16	91574503	91597800	-	625.634	-0.576353	3.0359e-05	0.000393971	-0.530555	0.000455575	23.154	23.2941	21.1291	22.2823	13.7956	14.0048	12.8972	14.126	764.755	765.881	727.597	777.507	474.044	485.37	475.695	534.227
ENSMUSG00000000732	Icosl	protein_coding	icos ligand [Source:MGI Symbol;Acc:MGI:1354701]	chr10	78069302	78083913	+	231.813	-1.13123	2.34629e-05	0.000312716	-1.00814	0.000456676	10.0237	8.70415	7.75554	6.24475	4.14634	3.92508	2.43119	3.49637	383.103	331.158	309.041	252.147	164.868	157.412	103.764	153.009
ENSMUSG00000006342	Susd2	protein_coding	sushi domain containing 2 [Source:MGI Symbol;Acc:MGI:1918983]	chr10	75636706	75644008	-	193.422	-1.15174	2.33168e-05	0.000311312	-1.02641	0.000456676	5.17168	6.65479	5.69648	6.03223	1.92538	2.60097	2.59712	2.30871	232.74	298.121	267.276	286.791	90.1442	122.821	130.517	118.965
ENSMUSG00000026663	Atf6	protein_coding	activating transcription factor 6 [Source:MGI Symbol;Acc:MGI:1926157]	chr1	170704674	170867771	-	2344.01	0.325267	6.79638e-05	0.000798523	0.30966	0.000456676	18.9319	17.8621	19.1827	18.7365	21.145	20.869	22.45	21.6471	2085.13	1958.36	2202.74	2180.11	2422.87	2411.8	2761.18	2729.92
[truncated: 17,726 more rows]

## Sheet: B. DESEq2 output 0min
ensembl_gene_id	external_gene_name	gene_biotype	description	chromosome_name	start_position	end_position	strand	baseMean	log2FoldChange	pvalue	padj	log2FoldChange_shrink	padj_IHW
[truncated: 18,948 more rows]

[truncated: 3 more sheets: C. Significant genes, D. GSEA Hallmarks 30min, E. GSEA Hallmarks 0min]
