# Supplementary material for: MacroH2A restricts inflammatory gene expression in melanoma cancer-associated fibroblasts by coordinating chromatin looping
Source: Nat Cell Biol. 2023 Aug 21;25(9):1332–45. doi: 10.1038/s41556-023-01208-7 (PMC10495263; doi:10.1038/s41556-023-01208-7)
Supplement: Supplementary file 9 — pcMicro-C. [file 41556_2023_1208_MOESM9_ESM.xlsx]

## Sheet: A. Library metrics
QC Metric	Dovetail specifications	WT Rep 1	WT Rep 2	dKO Rep 1	dKO Rep 2
Total Read Pairs	150M	132987032	121450644	132559818	130092691
Mapped Read Pairs	Not listed	80341770	71614300	80423948	79142003
Mapped Read Pairs %	Not listed	0.6041	0.5897	0.6067	0.6084
PCR Dup Read Pairs	Not listed	47504743	38148063	46052065	42562735
PCR Dup Read Pairs %	10-35%	0.3572	0.3141	0.3474	0.3272
Non-Dup Read Pairs	Not listed	32837027	33466237	34371883	36579268
Non-Dup Read Pairs %	Not listed	0.2469	0.2756	0.2593	0.2812
Non-Dup Trans Reads	Not listed	8409045	8440680	8997348	9521088
Non-Dup Trans Reads %	12-35%	0.2561	0.2522	0.2618	0.2603
Non-Dup Cis >= 1kb	Not listed	21256788	22196873	21270085	22647315
Non-Dup Cis Reads >= 1kb %	50-65%	0.6473	0.6633	0.6188	0.6191
On-target Enrichment	Not listed	16588008	17540327	17754339	19707266
On-target Enrichment %	≥40%	0.505	0.524	0.517	0.539
Target Depth	~30	25.67	27.22	25.99	27.42

## Sheet: B. Gene associations
Genes where the number of loops in dKO is…					Genes with detectable loops in dKO				Intersection of features up in dKO
Increased	Decreased	Unchanged			to enhancers gaining H3K27ac in dKO				Upregulated genes and genes associated with enhancers gaining H3K27ac		Upregulated genes and dKO specific loops		Genes associated with enhancers gaining H3K27ac and dKO specific loops
Grem1	Igfbp3	Gm13456			Fam178b				Ntrk2		Apoe		Grem1
Apoe	Col6a6	Eef1a1-ps1			Nabp1				Pop4		Rpl34		Gm10524
Rpl34	Zfp14	Dynlt1b			Sgo2a				Ccl2		Srpk2		Nrg1
Rpl35a	Tbc1d4	Rpl35a-ps2			Tmem198				Gm12166		Hmgb1		Svip
Srpk2	Upp1	Rps2-ps10			Scg2				Gm26782		Pik3cd		Metap1d
Frrs1	Wwp2	Gm21596			Asb1				Abca9		Ntrk2		Notum
Gm10524	Gabra3	Gm7143			Otos				Ttc30b		Trim5		Lrp11
Nrg1	Grhl3	Gm10282			Gpc1				Cxcl1		Serpina3g		Ntrk2
Lmntd1	Rnps1-ps	AI506816			Dusp28				Il6		Tac1		Sulf2
H2-T10	Trim30d	Atp6v0c-ps2			Lgr6				Sparcl1		Fam83f		Nfe2l2
Shf	Gjb1	Hmga1b			Ptgs2				Ptpn6		Crispld1		Bmp2
Svip	AA467197	Rpl34-ps1			Pappa2				Kitl		Itga10		Spp1
Ltbp2	Stab1	Zfp949			4930523C07Rik				Islr		Ramp1		Hmga2
Metap1d	Osr2	Krt76			Tnn				Ptgs2		Ccl2		Cyth3
Slc37a2	Gm10503	Trim12a			Gm16701				Meox1		Gdf6		Ccl2
St3gal5	Ncam1	Gm46620			Gm7694				Nos1ap		Gm12166		Gm12166
Notum	G530011O06Rik	Serpina3i			Nos1ap				Cxcl2		Nectin2		Btc
Nmnat2	Chit1	Xpnpep2			Dedd				Gm7694		Gm26782		Gm26782
Serinc2	Ric3	Gm4316			Pfdn2				Plxdc1		Fam107b		Fxyd3
Hmgb1	Asb11	Edn2			Parp1				Sema5a		Spata18		Bdkrb2
Me2	Adcy2	Gm8276			Hlx						Zbtb16		Gpc1
Lrp11	Esyt3	Mid1			Tatdn3						Abca9		Abca9
Pik3cd	Kcnk12	Cavin4			Nsl1						Ttc30b		Ttc30b
Tmprss11b	A930015D03Rik	S100a3			Batf3						Tgfbi		Ptpre
Tmem163	Nrcam	Zfp965			Ppp2r5a						Il6		Ank
Sfn	Plaat3	Serpina3h			Kcnh1						Pde11a		Mmp13
Clcf1	Ctsh	Mmp1b			Gm15867						Cyp2s1		Nqo1
Bnc1	Glo1	Glo1-ps			Lrp11						Sparcl1		Il6
Nppb	Wnt9a	9030025P20Rik			Aig1						Fosl2		Btn1a1
Dsp	Fzd6	Ctsd			Hivep2						Engase		Sparcl1
Tspan18	Hid1	2210418O10Rik			Sgk1						Lrrtm2		Ptpn6
Sprr1a	Klk7	Gm7658			Eya4						Cfap74		Sema7a
Rnps1	Rps2	Pxylp1			Hint3						Ptpn6		Col23a1
Kcnq2	Tc2n	Gm20400			Foxo3						Rundc3b		Grin2d
Gm20521	Nptx1	Gm14305			Prdm1						Tmprss13		Gm17322
Ddr2	Lgr6	Gfod1			Anapc16						Kitl		Acsl6
Ntrk2	Cacna1b	Gm6166			Egr2						Ms4a8a		Otud7a
Nlrp10	Klhl1	Rasgrf1			Ado						Gucy1a2		Stc2
Tns4	Anxa8	Gm4724			Specc1l						Arhgef28		Kitl
Sulf2	Zc2hc1a	Ucp2			Gucd1						Pgap2		Sp7
Nfe2l2	Plxna4	Gm6548			Gstt3						Nr3c2		Gal3st3
Trim5	Wdr66	Gm20186			Slc19a1						Ptx3		Tyr
Slc24a5	Kirrel3	Disp2			Mier2						Nrk		Islr
Cgref1	Mest	Olfr1033			1190007I07Rik						Asxl3		Trim12c
Dtd2	Galnt2l	Fam83g			Ube2n						Trpc6		Ptgs2
Tbc1d2	Adam33	Gm46432			Dcn						Rem1		D330041H03Rik
Acpp	Slc22a23	Pcdh8			Epyc						Slfn8		Postn
Riox2	Wif1	Stac2			Kitl						Igsf1		Meox1
Hmgn3	Osbpl6	Gm45315			Nap1l1						Ly6k		Tnk1
Ivl	Maf	Ibsp			Phlda1						Rida		Adora2b
Cnr1	Slc26a2	Gm43305			Gm28592						Lrrc3		Nos1ap
Cftr	Cd200	Gm5869			Hmga2						Dock10		Pdzrn4
Serpina3g	Sema4b	Gm38025			Srgap1						Gcc1		Mafa
Klf14	Anxa4	Slc9a2			Avil						Klhdc8b		Gas1
Tll1	4933404O12Rik	Zfp966			Tsfm						Islr		Igf2bp2
Bmp6	Apoc1	Gm45104			Gls2						Gcg		Gm7694
Rassf4	Gstm1	Mrpl48-ps			Cdk2						Spocd1		Arnt2
Col4a6	Folr2	Gm15975			Pmel						Ptgs2		Dkk2
Galr2	Nwd1	Gm4353			Bloc1s1						Cdk17		Plxdc1
Bmp2	Trp53i11	Ugt1a6b			Sfi1						Abca8b		Glis3
Lzts1	Ugt1a8	Gm47469			Fbxo48						Meox1		Foxg1
Tnfsf11	Ccdc9b	Mlph			Rps27a						Etl4		Pmel
Chd9	Wscd1	Gm12840			Asb3						Cgnl1		Pax1
Reg1	Vxn	Rps2-ps6			Stc2						Ccl9		Tmem198
Tpd52	Nwd2	Mrpl48			Adra1b						Speg		Ppl
Tac1	Tnfsf9	Slc6a17			Lsm11						Prom1		Sema5a
Enpp4	Lsamp	Ldhb-ps			Gm12166						Hpn		Gldc
Fam83f	Fxyd5	Spns2			Zfp62						Sox8		Phlda1
Cst6	Pop4	Tmem181b-ps			Col23a1						Sash3		Slc45a2
Pqlc3	Ociad2	Gm5874			Csf2						Nos1ap		Cep250
Crispld1	Smpd3	Tspan15			Acsl6						Kcne4		Abca3
Spp1	Thbs1	Gm14434			Adora2b						Slco1c1		Aak1
Cebpb	Dio2	Snhg11			Tnfsf13						Pcdh10		Tanc2
Sh3bgrl2	Kcnma1	Gm14296			Tnk1						Agap2		Nap1l1
Lingo3	Ppp2r3a	C1ql3			Gm45606						Nr1h3		9330104G04Rik
Ptprn	Snap25	Syt13			Slc43a2						Pjvk		Nabp1
Krt5	Parvb	Gm2115			Nxn						Krt19		Lcat
Prss30	Klra4	Olfr1173			Ccl2						Zfp853		Tjp1
Itga10	Dclk1	Ahnak2			Msi2						Veph1		Crct1
Muc5ac	Ccng1	Gm18853			Plxdc1						Gm7694		A730017L22Rik
Cilp	Vmn1r14	Spock1			Gm11629						Nckipsd		Omd
Hmga2	Ephb6	Gm7240			Meox1						Apc2		Egr2
Itgb2	Abhd2	Sbspon			Tmub2						Hck		Fgf2
Dgkk	Nop58	Crabp2			Atxn7l3						Arhgap32		Cacnb3
Cyth3	Serpinb11	Trim34b			Tanc2						Plxdc1		Ndfip1
Rgl1	Has2	Pthlh			Prkar1a						Blm		Eya4
Myo5b	Zcwpw1	Crmp1			Abca9						Zfp457		Asb1
Ramp1	1700012B09Rik	Rorb			Notum						Gm27029		Shroom3
Uchl1	Lrrn3	Mmp10			Aspscr1						Serpina3c		Itsn1
Hcn1	Syn1	AC160336.1			Foxg1						Sfrp5		Aig1
Tafa5	Phlda2	Abcb1a			G2e3						Inmt		Gm4951
Ccl2	Krt14	Gm6710			Bdkrb2						Wdr31		Synj2
Retreg1	Klhl4	Gm42031			Akr1c14						Gm49493		Atrn
Gdf6	Syt4	Chn2			Inhba						Gucy2e		Nprl2
Piga	H2-M3	Cdh6			Btn1a1						Adora2a		Nxn
Htr5b	Spg11	Gm7381			Exoc2						Frmd7		Cmya5
Pou3f1	Gm49361	Ttyh1			Tbc1d7						Optc		Gls2
Tmem8	Ubc	Tmem181c-ps			Omd						Sema5a		Amhr2
Ext2	Pclo	mt-Rnr1			Ntrk2						Fam71f2		Cck
Adgrl3	Tmem179	Slc52a3			Gas1						Cblc		Mre11a
Gm37233	Cp	Gm35082			Fancc						Catsperg2		Slc12a4
Alcam	Taf11	Marchf4			Ctsl						Mylk2		Mblac1
Camk1d	Ermard	Gm5909			Gm36529						St8sia1		Bfsp1
Gm12166	Shank2	Prss12			Gm20554						P2rx3		Sgk1
Btc	Shc4	Npy1r			Cmya5								Tnfsf13
Nectin2	Gm49345	Klk6			Lhfpl2								Cdk14
Tenm3	Tnfaip6	Tagap			Rad17								Pde4d
Gm26782	Ttc7	Myo7a			Srek1								Wnt16
Ppig	Ggct	Sytl2			Ipo11								1190007I07Rik
Fxyd3	Ebf2	Cd2ap			Dimt1								Bloc1s1
Serpine2	F5	AU020206			Kif2a								F3
Ccdc8	Spint1	Ccl21a			Pde4d								Rcan2
Ets2	Kcnt2	Gm10123			Zfp503								Gm45902
Hddc3	Cacng3	Ccl11			Ptger2								Slc48a1
Lgals7	Lrg1	Gm36684			Ccnb1ip1								Pcx
Lratd2	P4ha3	Trim9			Gm26782								Slc19a1
Fam107b	Wac	Plekhg6			Klhl33								Snapc2
Bdkrb2	Itpr3	Macroh2a2			Wdfy2								Wdfy2
Aplp1	Pcsk1n	Flrt3			Neil2								Hlx
Ngef	Abca6	Zfp973			Dok2								Cdk2
Mmp1a	Tmprss11d	Edil3			Brix1								Dusp28
Krt79	Syt6	Trbc2			4930556M19Rik								Rbpj
Hapln4	Dlc1	Flt4			Slc45a2								Fam220a
1110038F14Rik	Tubb4a	Gm19541			Ank								Rpl24
Slc1a5	Zic1	Gm42429			Otulin								Fbxo48
Sema3a	Nog	Myo1e			Sema5a								Thrap3
Kcnn4	Cxcr6	Gm7125			Rhpn1								Csf2
Gpc1	Meis3	Slc4a3			Mafa								Vegfc
Spata18	Filip1	Gzmc			Slc52a2								Gm15867
Dusp15	Nav3	Gm26862			Gm49463								Gm45606
Zbtb16	Jade2	Gm14292			Wnt7b								Msi2
Tnfrsf11b	Fam167a	Atp1a3			Pdzrn4								Gstt3
Abca9	Scg2	Zfp40			Slc48a1								Sfi1
Stac	Mmp17	Tecrl			Cacnb3								Nup188
Npw	Ccdc3	Rnf183			Bcdin3d								Hivep2
Ptk2b	Mgll	Tent5c			Sp7								Gm20554
Sncg	Hyal1	2610507I01Rik			Amhr2								Arrdc4
Krt16	Zfp503	Gm47316			Atf7								Tatdn3
Ttc30b	H2bc4	Pla2g7			Ppl								Hint3
Pmepa1	Bid	Spock2			Cdc45								Nupl2
Tmem40	Cdkn1a	Gm11645			Igf2bp2								Lsm11
Tmod3	Tfap2a	Gas5			Dtx3l								Nr4a2
Ak1	Cd59a	Rnaset2b			Parp9								Ctsl
Slc2a10	Rhobtb3	Gm18736			Dubr								4930556M19Rik
Plxnd1	Sfrp2	Pianp			Nxpe3								Prdm1
Ptpre	Sox2	mt-Atp6			Rpl24								Spsb1
Sstr2	Armcx4	Cebpd			Mir155hg								Atf7
Ank	Gpc3	Gm14391			Itsn1								Rps27a
Tgfbi	Cxcl1	Ccl21d			Zdhhc14								Zfp62
Clec18a	Arhgap33	Ccr1			Synj2								Anapc7
Fam114a1	Slc20a2	Gm14295			Ermard								Atxn7l3
Stard10	Kcnj12	Gm48275			Zfp54								Lrrc8d
Mfsd4a	Scn2a	Inafm2			Pdpk1								Srek1
Cyp2j6	C1qtnf3	Gm10420			Abca3								Tbc1d7
Lgals3	Gem	Pold4			D330041H03Rik								Slc52a2
Elfn1	Mios	Abca8a			Nme3								Nsl1
Gm45928	Inppl1	Cxcr3			Rrp1b								Npepl1
Ankrd26	Lrrn4cl	Sult5a1			Zbtb12								Pdpk1
Lrrc4c	Limch1	Cdh1			CT010467.1								Mir155hg
Ostm1	Phf3	Mmrn1			Rcan2								Angptl2
Mmp13	Cdh22	Cd80			Runx2os1								Cdc45
Camkv	Klk10	Gm46223			Rsph9								Fgfr3
Nqo1	Atp8b1	Epcam			Bysl								Pms2
Gpm6a	Prkg2	Igsf5			Gm20517								Nxpe3
Heatr5a	Gfpt2	Crtac1			Zfp36l2								Lhfpl2
Il6	Kansl1l	Gm38070			Mettl4								Avil
Six4	Fxyd6	Ppm1l			Ss18								Bcl2l11
Vta1	Dsg3	Fam89a			Tmco6								Zfp385b
Kcnn3	Itga3	Gm20755			Ndfip1								Mettl4
E2f8	Anxa11	Dzip1			Gm4951								Kif18a
Lmf1	Fbn2	Nckap1			4930503L19Rik								Bdh2
Galnt11	Htra3	Galnt3			Setbp1								Gm49463
Zfp36	Ctns	Erdr1			Zfp236								Nfs1
Gdnf	Rgs20	S100b			Gm10524								Uck1
Lbh	Cr2	Pmaip1			Pcx								Pfdn2
Tnfaip3	Krt17	Kif3c			Gal3st3								Zfp715
Mlip	Dnmt3a	Rnf8			Glis3								Dedd
Otud1	Slc10a6	Naalad2			Gldc								Srgap1
Pde11a	Csgalnact1	Fbln1			Gm45902								Rad17
Btn1a1	Gpr171	Dsc3			Echdc3								Dok2
Cyp2s1	Avpi1	Abhd1			Vim								Brix1
D430019H16Rik	Cdh2	Vtcn1			Enkur								Rhpn1
Adamts4	Ptpn12	Gm45553			Nup188								Parp9
Slc23a2	Ptpru	Gm18666			Uck1								Aspscr1
Sag	Herc3	Vdac2			Angptl2								Fabp3
C77080	Nr2f2	Steap4			Nr4a2								Atp2c1
Rab20	Pik3r1	Gm5815			Erich2os								Ss18
Tysnd1	Dnajc10	mt-Atp8			Erich2								Slc43a2
Sparcl1	Naip2	Gm49774			Metap1d								Echdc3
Hhip	Klf9	Inhbb			Hoxd4								Zfp236
Gatm	Tes	Plekhb2			Gm28230								Otos
Papss2	Slc6a6	Elovl7			Nfe2l2								Cldn12
9930014A18Rik	Olfr1034	Gm45627			Ttc30b								Dtx3l
Fosl2	Chst15	Gm20760			Zfp385b								Snupn
Jak3	Dach1	Wnt7b			Kif18a								Ccnb1ip1
Col4a1	Borcs5	Padi3			Lin7c								Faap20
Ovol1	Mamstr	Gm5855			Grem1								Erich2
Tpst2	Jade1	Tfr2			Bcl2l11								Erich2os
Nfkbiz	Col16a1	C1galt1			A730017L22Rik								Gm28592
Vsir	Mgp	Gvin1			Atrn								Hoxd4
Engase	Tenm1	Nav2			Smox
Lrrtm2	Trim13	Gm16464			Bmp2
Cfap74	Maged2	Mtch1			Bfsp1
Arhgef10l	Prss22	Megf6			Pax1
Ptpn6	Rnf165	Zfp738			Cep250
Lama5	C3	Igha			Nfs1
Cep70	Gcnt1	Serping1			Sulf2
Ptp4a2	Nefl	Slc6a11			Npepl1
Sh3bp2	Zfp948	Atp1b2			Gnas
Sema7a	Il1rap	Hk1			Cetn4
Penk	Ube2ql1	4933407K13Rik			Bbs12
Cisd2	Bambi	Grik1			Fgf2
Col23a1	Hopx	Eef1a2			Maml3
Grin2d	Clec16a	Prl2c5			Postn
Pear1	Nt5dc2	B3glct			Tm4sf1
Rundc3b	Pkdcc	Pkp1			4921539H07Rik
Gm17322	Tmem178	Nefm			Pdgfc
Tmprss13	Sh3gl2	Gm45322			Crct1
Acsl6	Lzts3	Gm12070			Sema6c
Serpini1	Prkar1b	Camk1			Gabpb2
Zic3	Myo18b	Prune2			Cdc42se1
Otud7a	Sec1	Cacna1d			F3
Tmem30b	Dab1	Ptpro			Lef1
Stc2	Prox1	Il2rg			Dkk2
Kitl	Txnrd3	Slc26a7			Bdh2
Msx3	Fzd8	Gm5886			Inip
Sgsm3	Syne2	Glul			Col27a1
Gm19744	Fosb	Nrg2			Thrap3
Polr2k	Crym	Rcsd1			Fabp3
Btbd11	Jmjd1c	Gm14326			Map3k6
Ms4a8a	Chst1	Pkp2			Spsb1
Slc35f6	Strn3	Trpc1			Faap20
Galnt10	Plcg2	Slc43a3			Cdk14
Gucy1a2	Ahr	Tinagl1			Cldn12
Arhgap35	Ogn	H2-Aa			Nupl2
Arhgef28	Slco3a1	Fmod			Il6
Pgap2	Vps37b	Gm48161			Fgfr3
Nr3c2	Pak3	Gm44751			Mfsd10
Nop14	Ikbkg	Naglu			Rbpj
Prss41	Ctsc	Shisal2a			Usp46
Npnt	Fgf5	Gpd2			Cxcl1
Ptx3	Acbd5	Zfp968			Cxcl2
Mmp11	Sntb2	Insm1			Btc
Nrk	Pdgfc	Pou2af1			Thap6
Supt3	Serpinb5	Slc9a3r1			Shroom3
Prdx1	Kctd1	Bbc3			Sparcl1
Asxl3	Klk8	Gm45551			Spp1
Hnrnpr	Adcy7	Sh2d5			Lrrc8d
Col4a2	Arid5a	Alx4			Anapc7
Mt1	Aoc1	Recql			Clip1
Trpc6	Cfh	Tyrp1			Ncor2
Npc2	Tns1	Myl9			Lrch4
Adam12	H2-T24	Gm49768			Gm20605
Icam1	Apba1	Cbln1			Mcm7
Sec14l5	Schip1	Mark4			Mblac1
Ddit4l	Rb1cc1	1810034E14Rik			Pdgfa
Slc35e4	Alx1	Soga3			6330403L08Rik
Cntnap4	Slc5a3	Lrp4			Fam220a
Rgs7bp	Sh3gl3	Prrt2			Cyth3
Irf5	Zfp592	F2rl1			Pms2
Gabre	Hapln3	Gm10845			Medag
Sp7	Tpd52l1	Gm10046			Wnt16
Flnc	Osmr	Slc22a4			Atoh8
Brip1os	Slc14a1	Lsp1			Aak1
Gal3st3	Cpne8	Adgrg3			Magi1
Sp4	Ttc37	Kdm4b			Ptpn6
Rem1	Mmd	mt-Co3			Ptpro
Tyr	Tnpo1	Bend4			Ttyh1
Slfn8	Syt12	Serpina1b			Gm15494
Eif3k	Bend6	Cartpt			9330104G04Rik
Coa4	Mafb	Mdga2			Fxyd3
Lgals4	Ccr5	Cd74			Pop4
Igsf1	Elmod1	Pkm			Zfp715
Ly6k	Zfp983	Rxrg			Grin2d
Pds5b	Masp1	Slc27a6			Ptpn5
Rida	Gpr83	Tom1l1			Gas2
Shtn1	Slc2a9	Mllt11			Svip
Acsl5	Rab3ip	Dpp6			Otud7a
Lrrc3	Dcn	Mt2			Tjp1
Lrrc15	Fabp5	Stk3			Arrdc4
Dock10	Sp6	Cybrd1			Arnt2
Eif3j1	Guca1a	Clec14a			Tyr
Atp6v0e2	Aqp5	9430037G07Rik			Trim12c
Tlr3	Zhx2	Cd163			Ptpre
Xbp1	Ecrg4	Gm32679			Snapc2
Cd300lb	Stap2	Plekha2			Mcph1
Gcc1	Aatk	Gm37724			Bag4
Klhdc8b	Dlg3	Gm32255			Lsm1
Islr	Inka2	Timp1			Nrg1
Tmem108	Prnp	Cyb561			Dusp4
1110008P14Rik	Actb	Mansc4			Wwc2
Gjc3	Hspa12a	Gfra2			Vegfc
Klf6	Ncoa7	Rtn4rl2			Csgalnact1
Bcl11b	Cst3	Gm2026			Il12rb1
Gcg	Scara3	St3gal6			Rnf150
Spocd1	Flt1	Gm7818			Orc6
Myo1b	Lum	Pappa			Lcat
Gulp1	Klf15	Col9a2			Slc12a4
Trim12c	P3h3	Ninj1			Dpep2
Ptgs2	Irx5	Daam2			Ddx28
Ccdc92	Apba2	Dhh			Nqo1
Cav1	Acan	Nipal3			Maf
Cdr2	Eif2d	Cmbl			Galnt2l
Ppfia3	Laptm5	mt-Rnr2			Rbm34
Dpt	Nipbl	Ndp			Dync2h1
Ankrd27	Nol4l	Ap1s3			Mmp13
Cdk17	Ccdc61	Gm5819			Piwil4
Chst11	Calr3	H2-Q6			1700012B09Rik
Abca8b	Fth1	Itm2a			Mre11a
Il13ra2	Ddx28	Gzme			Spa17
Npr1	Perp	Gpc4			Sik3
D330041H03Rik	Dgki	Armcx2			Snupn
Syngr1	Chn1	Gm47956			Sema7a
Ica1	Snx9	Gm16046			Gm17322
Postn	H19	Vstm2a			Islr
Meox1	Abcb9	Add3			Snapc5
Loxl4	Scamp2	Fmn2			Myo1e
Srcap	Klk9	Ly6d			4933431K14Rik
Mindy1	Sipa1l1	Ankrd34c			9330154J02Rik
Ptgir	Gabrg3	Gm43520			Atp2c1
Sat1	Oxr1	Gm42517			Col6a6
Ube2l6	Eln	Rasgrp2			Dock3
Foxq1	Maml3	Psd4			Nprl2
Ddr1	Arl4a	Mgst3			Cck
Chchd10	Trim11	Mns1			Shroom2
Akap12	Gabrb3	Nolc1			Gemin8
Begain	Trim34a	Agtr1a
Unc5b	Jak1	Sytl1
Smarca5	Cbln4	Ifnlr1
Lgi3	Arhgef10	Arhgap44
Nhlrc3	Ppp1r9a	Gm3448
Adamts7	Per1	Gm37009
Arsb	Cobll1	Casp1
Etl4	Tmem132c	Aqp3
Cgnl1	Col20a1	Siglec15
Pigs	Gpt2	Metrn
Tnk1	Fancg	Nfkbia
Pkmyt1	Micu1	Alas1
Ccl9	Card19	Igkc
Alad	Hs6st3	Alox12e
Obscn	Stx3	Gm37416
Klc3	Urah	Gabra2
Sin3b	Slc25a1	Krt6a
Speg	Bag3	Frmd8
Prom1	2600014E21Rik	Hcar1
Hpn	Fam214b	Gm12963
Adora2b	Lix1	Gm4631
Sox8	Sele	Gm36888
Mgat5	Tmtc1	Irs2
Ank3	Tns2	Gm21955
S1pr3	Usp3	Dct
Cnih1	Gzmd	Scnn1a
Pde2a	Ada	Mrip-ps
Srpx2	Cryaa	Gm17416
Kcnt1	Cxcr4	Gpr149
Hdac5	Hspb6	F830016B08Rik
Sash3	Pcolce	Il18rap
Tmem117	Bnc2	Wbp11
Msmo1	Zfp568	Dnajb4
Lad1	Gfra3	Tcp11l1
Trib1	Thbs2	Pnpo
Zfp608	Inpp5f	4930447F24Rik
Abhd12	Synm	Pid1
Gm2788	Sema3b	Gm9077
Cyfip2	Tmem74	Dipk1c
Abca5	Thbd	Homer2
Igsf11	Wdr86	Uap1l1
Nos1ap	Gm50253	Zfp991
Gpm6b	Dhx40	Plekhh2
Aldh1l2	Maged1	Gm15287
Elk3	Tspo	Lyve1
Atxn7	Fkbp9	Dpyd
Kcne4	Fscn1	Gm8256
Nckap5l	Gm9954	9130208D14Rik
Pdzrn4	Me1	Car6
Slco1c1	Ap4s1	Snx21
Zmynd8	Fxyd7	Csdc2
Tcf4	Plcb2	Slc19a2
Mafa	Cdh13	Xkr7
Gtse1	Pip5k1b	2900076A07Rik
5730403I07Rik	Nr4a3	Fam13c
Epha2	Esd	Slc25a13
St3gal4	Rrp36	Fancc
Insc	Ret	Gm37214
Fgl2	Top1	9330188P03Rik
Ddx3x	Fam129b	Gipc3
Tiparp	Commd6	Igsf8
Pcdh10	Vipr2	Serpina1a
Magi3	E130308A19Rik	Gm46136
Gas1	Polh	Mccc1os
Zfp619	Serpinb8	Nipal1
Actn1	Spon1	Usp40
Krt6b	Myc	Sfpq
Agap2	Vstm2b	Cap1
Asph	Peak1	Gm43289
S1pr1	F8a	Rgs16
Creg2	Cdsn	Xlr3a
Itgb5	Hbegf	A230059L01Rik
Rab6b	Tslp	Gm42428
Plpp1	Amdhd2	Pabpc1
Bcar3	Lynx1	Gm16344
Sox18	Plekhb1	Ankrd33b
Nr1h3	Colgalt2	Pik3c2a
Esr1	Hcn4	Aspn
Igf2bp2	Camk4	Dpy19l1
Zkscan14	Ptprd	Specc1
Ngf	Ifrd1	Ss18l2
Erbb2	Phip	Artn
Fermt1	Lrrn1	Spx
Cramp1l	Dennd2a	Cd37
Pjvk	Tbx1	Egflam
Slitrk6	Csrnp1	mt-Co2
Smc1a	Rcn3	Gm13889
Krt19	Gm26688	Gm37385
Zfp853	Arhgef15	Ptpn13
Wbp2	Cmklr1	Zfp943
Atf3	Atp11b	Fam178b
Vav3	Palld	Sox10
Snap91	Syde1	Tmem246
Trim28	Ldb2	Elmo1
Arhgap4	Sh3tc2	Tcfl5
Arhgef17	Svop	Gdf1
Dtx4	Zhx3	Zdhhc15
Rapgef4	Snai1	Sephs2
Eif3m	Agpat3	Taf2
6430562O15Rik	Mapre2	Cercam
Ptprv	Gbp2b	Mrgprf
Crem	Klhdc8a	Psg23
Zfp275	Sec24d	Fgd6
Ubtd1	Dusp4	Gm10863
Nxph3	Soat1	Lysmd2
Prrc2c	Rasa4	Gm8130
Adgra1	Cxcl2	Npr3
Hspa5	Aldh1a1	Stk11ip
Ecm2	Map3k8	Igsf9b
Veph1	Rras	4930590J08Rik
Birc3	Pik3c2b	Six5
Litaf	Kcnq5	Gm37110
Inpp5e	Dstn	Dock8
Ugdh	Tbl1x	Slitrk1
Yeats2	Pitpnc1	St6gal2
Gm7694	Zfp958	Nucb2
Irf1	Eed	Sec24b
Prr9	Slc22a5	Cdc42ep3
Rab11fip1	Dpep1	Gm49767
Nckipsd	Dap	Podnl1
Igf1	Prkdc	Slc38a1
Nop10	Mgat4b	Cstf3
Cyp26b1	Mex3b	Ankrd12
Tmc6	Jund	Gm5900
Espn	Myo10	Tspyl2
Gpnmb	Kif5b	Rspo4
Dmd	Ahdc1	Pag1
Prss36	Hmcn2	P2ry10b
A630072M18Rik	Treml1	Fam181b
Hus1	Vax2os	B4galt7
Sema3f	Rsl1	Rnf128
Apc2	Ascc2	Zfp493
Pcsk5	Lhx9	Col1a1
Hck	Brinp1	Lrrc34
Hsd17b12	Gsn	Golga3
Areg	Mageh1	Serpina1e
Crabp1	Tmem229a	Prl2c3
Npdc1	Rnf13	Bcl11a
Sipa1l2	Fam43a	Clcn2
Tiam2	Col6a5	Eml5
Arnt2	Slc15a1	Med10
1700037C18Rik	Sulf1	Trp63
Arhgap32	Igf2	Gm8979
Hmcn1	Rspo2	Gm37277
Fancd2	Mthfd1l	Plekhg2
Wdfy1	Tmod1	Gm43820
Dkk2	Midn	Gm42979
Zswim3	Rcc1	Hspg2
B3gnt2	Bpifc	Gm9200
Plxdc1	Mia3	Cand2
Actr3	Plet1	Gm6475
Bzw2	Gpr180	Kank4
Taok3	Fgf10	Gm37917
Arrdc1	S100a16	Gm4202
Rab27b	Naa80	Wnt6
Bhlhb9	Slc8a3	Rnf144b
Dnm1	Ripk1	Slc35g2
Srebf1	Arhgef6	Tbc1d30
Grem2	Il6st	Vmn2r79
Tlnrd1	Pdgfa	Gm38394
Smg9	H2-Ab1	H2-Q7
Prkaca	2610203C22Rik	Trim29
Cox7c	Serpinh1	Ppt2
2510009E07Rik	Tpcn1	Eno2
Clcn3	Cpa6	Trem2
Ankrd13b	Oxnad1	Pth1r
Tlr2	Plce1	Rab44
Rasd1	Cracr2a	Prkci
Kcnf1	Slc24a4	Gjb3
Fyb	Scarb1	Wars
Blm	Klhl32	Smim41
F2r	Rnf149	Cyth4
Pvt1	Slc66a2	Gm10036
Zfp457	Slc35g1	Rnd3
Gpd1	Htra1	Arhgef37
Igfbp4	Mlana	Dapk1
Nfasc	Gab2	H2-T23
Lypd3	Adamts1	Epha5
Sh2b3	D030025P21Rik	Mrc1
Glis3	Gm28230	Gpr137b
Srd5a1	Thbs4	Rgs14
Ints6l	Itpk1	Ncmap
D16Ertd472e	Etv6	Moxd1
Bhlhe41	Tmed8	Olfr1372-ps1
Ank1	Rspo3	Unc13c
Zfp438	Xpnpep1	Xkr8
Ncoa1	Mfap5	Zmym1
Gm27029	Sardh	Lin7a
Kcnb1	Fat3	Nagpa
Shc2	Adamtsl1	Nfkbie
Rere	Zfp157	Enpep
Serpina3c	Dok1	Flt3l
Irf3	Arsk	Syngap1
Usp37	Tmem151b	Cul7
Fermt2	H4c9	Ttyh2
Timp3	Ttc9	Gpx1
Trip10	Tenm2	Tmem33
Col14a1	Plek2	Zfp729a
Rap1gap2	C1qtnf12	Junb
Stat3	Ttc12	Scarb2
Galnt14	Snx5	Col25a1
Zfp235	Slc20a1	Akap6
Nceh1	Smoc1	Slfn9
Nfia	Megf10	Rnf181
Npc1	Foxn3	Fam126a
Pnpla6	Ak3	St8sia2
Aamp	Gpr158	Gpr137b-ps
Mkx	Grtp1	Tnks1bp1
Tbc1d9	Armcx6	Hdac7
Zcchc24	Zfp947	Ggcx
Npy2r	Ergic1	Rock1
Nle1	Plxna3	Ndfip2
Sh3bgrl3	Cyp3a13	Skida1
Ano6	Gab1	Rpl13a
Fstl4	Mon1b	Gm44013
Fam207a	Fmnl2	Anxa7
Gm15459	Lingo2	Pax3
Foxg1	Eya2	Procr
Sfrp5	Rgmb	Plbd1
Enpp1	Chdh	Gm7049
Smtn	Cdkn2aipnl	Gm14443
Pmel	Tsta3	Tmem132e
Bmp1	Gm15446	H2-T22
Drp2	Rai2	Usp16
Miat	Sphk1	Car5b
Pax1	9530053A07Rik	Apod
Tmem198	Sirt5	Serpinf1
Inmt	Lima1	Stk32b
Wdr31	Klf7	Med1
Slc4a4	Sertad4	Gm42815
Phactr1	Mier3	Pogz
Glcci1	Spink2	Cdr2l
Gm49493	Smpdl3a	Pgr
Cib1	Trim30a	4833422C13Rik
Tut4	Capg	Gm43719
Tmem63a	1700019D03Rik	Slc46a3
Pip4k2a	Lpar3	Gm19026
Pgs1	Epb41l2	Abi3bp
Eef1a1	Hsd17b14	1500015A07Rik
Ppl	Rassf1	Gm48273
Gucy2e	Hhla1	2510039O18Rik
Pam	Col11a2	Zfp874b
Acsl1	Syt9	Gm7084
Armc7	Klrb1c	Prpsap2
Slc39a8	Ripk3	Fcho2
Adora2a	Ssh1	Zfp772
Ptpn2	Dsc2	Bace2
Rsf1	Prkcz	Prl2c2
Elac2	Lrrk2	1700029I15Rik
Arntl	B3gnt3	Wipf1
Tmcc3	Tnfaip8	4930455G09Rik
Frmd7	Efr3a	Ctdspl2
Optc	Cntn4	Qpctl
Gm5535	Cystm1	Ywhaq-ps3
Zfp445	Pnp	Mat2b
Tmbim1	Ptger4	Pgm5
Sema5a	Pdzrn3	Gm49392
P4ha1	Tfdp2	Tbx15
Rsbn1l	Tppp3	Rcn2
Bod1l	Gltp	Tfap2c
Apex2	Nfkb2	Ccnl2
Atp7a	Zfp827	Ass1
Fam71f2	Scrn3	Elmsan1
Map4k4	Egfr	Lamb2
Sigmar1	Mroh1	Traf7
Cblc	Itga1	Capn5
Catsperg2	Trak2	Lypd1
Zdhhc18	Ficd	Hmgcll1
Abr	Chmp1a	Fam217b
Dock4	Adgrf1	Zfp748
Sik1	Syp	Aifm1
Mbd1	Scamp5	5430403N17Rik
Gldc	Sppl2a	Dnaic2
Hpgd	Comp	Gm47571
Zc3h13	Gm13830	Rin1
Smarca1	Zfp185	Fbxl16
Mylk2	Ston2	Tead4
Phlda1	Trib2	Tmem43
St8sia1	Thbs3	Prr13
Nfkbib	Cmtr2	Ero1l
Acadl	Tm7sf3	Gm11549
Nme4	Slc5a7	Gm3507
Chrm3	Cdyl2	Akap11
P2rx3	Esrrg	Esrp1
Rnf122	Tmem192	Gpr174
Got2	Cybb	Gm17971
Zfp84	Pygm	Cstdc5
Arhgef5	Zfp36l1	Gm9864
Fam83d	Igfbp6	Dgkh
Rbm42	Sorbs1	Ube2r2
Hdgfl3	Cc2d2a	Homer1
Sc5d	Kcnmb4	Tshz3
Cdc42ep1	Traf4	Chd3
Ppm1k	Flywch2	Rbbp6
Gpr3	Pkd1	E230034D01Rik
Usp2	Zfp322a	Xylt1
Pfkfb3	Sh3rf3	Kit
Pygl	Nova2	Apold1
AA986860	Spint2	Mdc1
Sema3g	Pja1	Adamts6
Mtfr1l	Lrrc27	Gm4742
Mrgprg	Tmem28	Dcps
Thg1l	Plxna1	Tmtc2
Prxl2c	Serinc5	Dyrk3
Prdx4	A930017M01Rik	Tnfrsf1b
Itga7	Gm50252	9330159F19Rik
Ltc4s	S100a6	Glipr1
Sema4a	Pon2	AI838599
Slc8b1	Rpl9	Arhgap22
Fbxo17	Prrt1	Ifitm1
Bag2	Pakap	Sult4a1
Mapk13	Nr2c2ap	Sult1a1
Cap2	Fgfrl1	Dlec1
Kazn	Bcdin3d	Ube2d3
Pigbos1	Gpr143	Dnah8
Thada	Suds3	Il10rb
Entpd2	Gucy1b1	Ppp2r2b
Iqcn	Sdc2	Hist1h2bq
Srms	Gss	Adgra2
Pde9a	Pitx2	Bcas1
Glce	Tmc7	Airn
Zfp617	Hoxd8	Plin4
Efhd1	Fxyd1	Ptk2
Atp2c2	Fbxo30	Suox
Kcnip4	Tbc1d16	Cfap46
Notumos	Emsy	BE692007
Atrx	Nkain1	Ryk
Enc1	Drosha	9430065F17Rik
Hepacam	Hexb	Mapk4
Ccdc74a	Nr6a1	Man1a2
Hspa4l	Itga8	Vamp8
Car13	Ptp4a3	Nat8l
4932438A13Rik	Col6a4	Srrm2
Ankrd50	Rbmx	5033406O09Rik
Slc15a3	D630045J12Rik	Scarf2
Tcf7	Usf3	Msc
Cerox1	Hoxd9	Ints13
Cpa4	Zbtb20	Mterf1a
Pde12	Sh3bp4	Kcna6
Ppfia4	Notch3	Ccdc85b
Kiss1r	Vat1l	Gm8893
Pxn	Ppfia2	Yipf5
Rpa3	Ckmt1	Gm2260
Mzt2	Srsf11	Angpt4
Pltp	Nr4a1	Tnfsf18
Tgfb3	Crebbp	Plp2
Mcl1	Pcyt1b	Dennd11
Romo1	C1s1	Gm3373
Lmo2	Clcn5	Pogk
Ntrk3	Il27ra	Cadps
Ntn1	Zdhhc12	Ube3a
Myo5a	Cyb5r4	mt-Nd2
Ppp1r14a	Clic1	Itgb3
1700034H15Rik	Pcgf3	Nrde2
Slc45a2	Fubp1	Rasl12
Xylt2	Fibin	Maff
Tnfrsf1a	Ptger2	Zfp273
Atp1a1	Eci2	Gm37292
Smg7	Fam110a	Meox2
Ndst1	Cep162	Stfa3
Csnk1d	Dio3os	Dusp14
Cbarp	Ypel4	Rgs17
Snhg3	Iqcd	Cyb5a
Acaa1b	Ro60	Casz1
Huwe1	Exosc9	Smim3
Ptges	Stxbp6	Trim67
Rbm4b	S100a4	Zfp97
Tle1	Svil	Zfp992
Stk25	Zfp691	Dhx34
Gnai2	Etv4	Rab32
Synj1	Gstcd	Fgd1
Cbl	Bola2	Fam180a
Sema5b	Actr2	Ankk1
Vamp5	Mc1r	Adamtsl3
Dnah10	Cd274	Atf4
Cep250	Spry2	Fam20a
Upp2	Frmd3	Gm13146
Gstm7	Syn2	Nudt10
Tmem45a	Ccdc88a	Azin2
Psmb9	Emc6	Mthfsl
Zfp982	Galnt9	Aldh6a1
Ubr7	Hsph1	Glrb
Hps6	Chsy1	Pcolce2
Hs2st1	Gclc	Mansc1
Apbb3	Large1	Gm11868
Cxcl13	Tbx18	Ciao3
Casq2	Usp35	Car8
Celf4	Isoc2b	Oxsr1
S100a14	Spire1	Taf4b
Zfp652	Lancl1	mt-Nd6
Zbtb46	Abl2	Gm16638
Bahd1	Syt17	Vamp2
Rpgrip1l	Gal	Rundc3a
Abca3	Qtrt2	Gm10925
Rhov	Hmces	Ralgds
Nts	Fgfr1	Hilpda
Aak1	Chic1	Slc39a14
Fkbp7	Ulk4	Adamts10
Map3k4	Rxfp3	Dbi
Timeless	Herc1	Ildr2
Evi2a	Rint1	Chm
Alpk1	Ppp4r1l-ps	Zfhx2
Ebf4	Gm15506	Trio
Nlrp5-ps	Eml3	Smc4
Hipk1	Runx2	Ly6h
Slc35b1	Spag9	Gm10676
Arhgap26	Gm15473	Rasl10a
E030042O20Rik	Rpl5	Dpp9
Rab11fip4	Itih5l-ps	Tagap1
Tanc2	Mocos	Tmem100
Gm15952	Dysf	Ppp1r15a
Hipk3	Sh3kbp1	Jam3
Errfi1	Efcab5	Slco2b1
Fxr2	Gsap	Taf9
Gm12349	9130008F23Rik	Gm33869
Tle2	6330403L08Rik	Vil1
Ppp1r15b	Farp1	Bphl
Slit1	Gm16835	Pdk3
Thoc2	Slc6a15	Gm9801
Nap1l1	Greb1l	Sec24a
Med17	Steap3	Mpp6
Fmn1	Itgb3bp	Gprc5c
9330104G04Rik	L3mbtl1	Mapk6
Prickle2	Fam110c	Tnn
2310015A10Rik	Cdh3	Gm29084
Csrp2	Adamts17	Acot7
Bmp7	Casc4	Grik3
Isca2	Dnajc9	Sgce
Sdc1	Slc9b2	Alkbh5
Gas2l1	Asl	2810047C21Rik1
Neurl1a	Arhgap20	Smad6
Ednrb	Zfp78	Cd44
Tpp1	CT010467.1	Dock5
Ccin	Dclre1b	Flii
Nabp1	Pkhd1l1	Lipt2
Vopp1	Reep6	Gm47509
Adamts9	Decr2	Spaar
Dot1l	Mgam	Casp4
Slc39a11	Clock	Gm28438
Rassf3	Arhgap5	Slc27a3
Rel	Rad50	Draxin
Gpt	Clcn7	Cyp27a1
Lhx6	Ptgfr	Ercc1
Ptpdc1	Bdh1	Tro
Dera	Ndn	Reck
Prkce	Foxf2	Mal2
Kcnj2	Gldn	Gm50240
Lcat	Rab11fip2	Ascc3
Smoc2	Prkcb	Acsbg1
Lrrc71	Col15a1	Foxd2os
Dst	D430041D05Rik	Gm5182
Pwwp2b	Pced1b	Ppp6r3
Fzd5	Cxcl11	Nampt
Jun	Eif3e	Rc3h1
Lrp8	Mfge8	Smc6
Pdrg1	Krt15	Mylk
Ech1	Dido1	Son
Baz2b	Bcl2	Vegfb
Pcgf6	Exoc6	Btg2
Slc37a3	Il10	Gm35248
Pde1b	Soga1	Hnrnpa2b1
Dnah7b	Lrp10	Gm13241
Hexim1	Bud31	Gm49891
Hif3a	Gm45716	Gm43080
Arid1a	Kremen1	Mov10
Smim1	4632428C04Rik	Kcnc3
Galc	Phldb2	Pkn3
C2	Abca7	Prl8a9
Sorcs3	Vax2	Cdh26
Phldb1	Bhlhe22	Cdh10
Jmjd8	Timp4	Trim45
Cpxm2	Pak4	Mrpl34
Ltbp4	Pitrm1	Stk38
a	Hpcal1	Cep290
Rai14	Srsf7	Cacna1e
Adamts14	Polr3g	Rpl28-ps1
Tjp1	Gm29666	Taldo1
Ccp110	Gfra4	Vwa5a
Rsph10b	Lrrc4b	6820402A03Rik
Podxl	Icosl	Akr1a1
4931408C20Rik	Brd4	Sstr4
Dock7	Elf1	Fbxl2
Ogfrl1	Fbln2	BC064078
1700096K18Rik	Lmo4	Ap3b2
Mbnl3	Usp11	C2cd4b
Slc38a2	Nme1	Vwa1
Pcdhac2	Ibtk	Zfp758
Commd5	Zadh2	G2e3
Tpcn2	Dpagt1	Col18a1
A730020M07Rik	Rnpc3	Egfl6
Tmem189	Csn3	Spice1
Lsmem1	Akap9	Mpc1-ps
Grm7	Samd15	Retnla
Crct1	Arl5b	Gm44792
Cd109	Shisal1	Rbp3
Cfb	Foxd3	Fam210b
Ptprt	Nufip2	Ncf1
Actr6	Tet1	Zswim1
Tmigd1	Slc40a1	Xlr4a
Paf1	Cd9	Trh
Zfp593	Celf2	Atp10b
Ghrl	Mien1	Telo2
Xrcc2	Grb10	Ereg
Susd6	Twistnb	Bves
Mrpl28	Metrnl	Mprip
Zfp469	Pcdhb14	Them6
Meak7	Plekhh1	AI593442
C030006K11Rik	Ormdl1	Gm26676
Zdhhc17	Cldn1	2810001G20Rik
Cfap298	Fbxo32	Efhd2
Rrbp1	Sprr1b	Sec16a
Als2cl	Ccnd3	Gm36377
Barx2	Glrx5	Gm49064
Epb41l4a	1700010I14Rik	Tmprss6
Snx29	Tmem178b	Pth2r
Gm20427	Lurap1l	Dok7
Man2a1	Gprin3	Unc5d
Cd81	Bcap29	Gm14410
Bptf	Fbxo11	Cyb561a3
Chil4	Rps4l	Crybg2
Kdm6b	Ptcd3	Rbm15
Uqcc1	Sfrp4	Otulinl
Fam169b	Agmo	Gm43205
Lrch3	Olfml1	D030046N08Rik
Cd53	Slc6a9	Zfp970
Ak4	Efnb2	Negr1
Ppm1h	Rab38	Zfp131
Pif1	Mc5r	Brms1
Camta2	Hoxc8	Amot
A730017L22Rik	Gm38393	Rtf2
Ap5s1	Cd40	Gm49701
Rnf24	Pdxk	Rplp0
Sema3c	Sae1	Alg8
Zcchc12	Ccnl1	B3galt5
Gli1	Enox1	Lrfn1
Omd	Nlgn2	Ssx2ip
Dsg1a	Nmi	Ankrd9
Rps11	Traf3ip3	Scn2b
Map4k1	Hspa8	Gm20768
Alg6	Zdhhc14	Vmp1
Eno1	Plcb4	Cntfr
Ints2	Myrip	Saa1
Dph6	Ndufa8	Ypel5
Cmas	Csmd1	Bmp2k
Kalrn	Arid4b	Tmem202
Gdpd2	Golim4	Gtf2i
Nfatc1	Syncrip	Gm47404
Slc7a8	Etfb	Slc9a9
Traf3	Hpse2	A730049H05Rik
Timm9	Cep85l	Pcp4
Dlg4	Snrpn	Chodl
Creb1	Ace2	Cnn3
Cldn5	Slit3	Ddx5
Wnt10a	Rps6kl1	Sirt7
Cd1d2	Tcof1	Uxs1
Shc3	Osgin1	Gm3375
Ppp2r5c	Mrm1	Peg10
Galnt6	Copg1	Srrm1
Rars	Srpx	Ngrn
Zfp354a	Hemk1	Mief2
Ice1	Slc25a25	Oca2
Cltb	Stard8	Trappc6a
Calhm5	Dlgap1	Sdc3
Epc1	Wfdc1	Uhmk1
Rnf31	Vldlr	4930503B20Rik
Alkbh4	Acyp2	Rcbtb1
Dhtkd1	Tox2	Vat1
Gm44907	Nlgn3	Dmtf1
Mast3	Rpl30	St6galnac3
Lvrn	Il1r2	Sh3bp5
Rpl28	Emc8	Pars2
Spry1	Golt1b	Spsb4
Hes7	Crim1	Zfp61
Arap3	Emx2	Afap1
Mapkbp1	Nek8	Ptges3-ps
C1ql1	Twist1	Neo1
Olfm1	Fdps	Cacna1c
Pcf11	Pigt	Tcl1
Zc3hc1	Gbf1	AI839979
Fbxo31	Mycbp	Wnt5a
Fem1b	Mical3	Lims2
3830406C13Rik	BC067074	Swap70
Efemp1	Ankrd6	Trp53bp2
2610001J05Rik	Has1	Slc44a1
Rgs1	Clasp1	Mks1
Hey2	Egr1	Gm38387
Tsr3	Zfp526	Pisd-ps1
Cfap54	Kmt2c	Slc30a4
Myo6	Hoxc5	Cavin1
Nudt4	Col10a1	Otoa
Fgd4	Pecam1	Gzmb
Zc3h18	Ranbp17	Gm27624
Sash1	Nt5c2	Coq10b
Ubox5	Qser1	Gm44126
Fasn	Rps6ka3	Srsf5
Slc30a2	Eaf1	Sucnr1
Gm9922	Dmxl2	Slc25a15
Fabp4	Fam83h	AC147806.2
Maob	Fgfr1op2	Vps50
Syne4	Clint1	Gm49273
Nos1	Plekha6	Gm20597
Egr2	D6Ertd527e	Gm48362
Myof	Ptgdr2	Gm49708
BC028528	Tmem158	Nfya
Dis3	Pgbd5	Ak6
Tent5a	Ppp1r10	Inava
Prr5l	Phkb	Batf2
Plau	Clptm1	Gstm5
Cln3	Fkbp8	Lrpap1
Dgat2	Hnrnpc	Rpa1
Pknox2	Mef2c	Lair1
Kcnq3	Piezo2	Prr16
Sec14l2	Arhgap45	Gm15542
Myh9	Xpo5	Cdk8
Xrcc5	Prkacb	Ddit3
Col4a5	Ehd3	Ccdc50
D030028A08Rik	Fads3	Tec
Kat6b	Mmp2	Arcn1
Slc16a2	Timp2	Ctla2a
Hace1	Vps18	Fzd1
Fgf2	Apc	C1s2
Mtss1	Pacs2	Gm16103
Hnrnpf	Fam184a	Gm48338
Folr1	Fam219b	Gm7901
Olr1	Mertk	Clic5
Rarres1	Anxa5	Slc39a10
Platr25	Wasf2	Galnt1
Evc	Sgip1	Prl3d2
Tmem128	Dcaf11	Grasp
Mtap	1700001L05Rik	Tfpi2
Crocc	Upk1b	Adam10
Ece1	Nid2	Lrrc23
Bbs7	Ttll4	mt-Nd1
2310030G06Rik	Csgalnact2	Ssc5d
Hgh1	Ppfibp1	Map7d1
Plpp6	Arhgef26	Gm28439
Mapk7	Tmem116	Mrps10
Sars	Tpsab1	Tnfrsf23
Gpatch1	Pten	Rps2-ps8
Kcna3	Acap1	Gm10288
Lyrm7	Rock2	Emilin3
Sacm1l	Srebf2	Elk4
Med8	Arrb1	Trim62
Parm1	Eloc	Cebpa
Arfgef3	Id1	Ckb
Tspan2	Skap2	Cyp2f2
Cnp	Cers4	Arg1
Zfp532	Rinl	Rab36
Tmem104	Aldh7a1	Eif4g2
Ndor1	Zbtb45	Kcna1
Rcan1	Fhl1	Gm15181
Slco2a1	Kcnq4	Epb41l4b
Dcaf5	Stk32c	Ms4a4d
Sparc	Itga6	Rab27a
Erap1	Cdan1	Madd
Nrtn	Eva1a	Lsmem2
Plekhg4	Dhrs3	Paqr4
Atf1	Macf1	Gm16867
Olfml2a	Asb6	Eva1c
Tcp11	Prkcq	Prrc2a
Plekhm1	Cnksr2	Gm3716
Cd164l2	Klhl30	Frk
Npas2	Ddx21	Olfr648
Pgd	Matn2	Emp3
Wdr1	S100a10	Pcdh12
Tmem107	Ctnnd2	Col1a2
Nin	Lepr	Erich3
Socs3	Wdpcp	Cadm1
Aplp2	Kif26b	Gm8520
Gypc	Tgoln1	Nrgn
Pmp22	Bag1	Zbtb42
Ankrd29	Ttc17	Nek1
Mvd	Rfesd	Pqlc2
App	Diaph1	Htr2b
Rpl23	Ppara	Cript
Mettl17	Rev1	Ccdc184
Gm10138	Lrfn2	Gm17132
2810430I11Rik	Lpp	Cers2
Polr3d	Bmpr1a	Nhlrc1
Pus10	Synrg	Musk
Tspan10	Smagp	Gm4735
Ache	Rbm15b	Morf4l2
Mtf1	Tnrc18	Elavl2
Gm26559	Nxf1	Prelp
Ggt7	Hk2	Nes
Mfsd12	Tdg	Bricd5
Focad	Hook3	Epha3
Cds2	Vps11	Rgs2
Gpld1	Ate1	Bcor
Sec14l1	Mga	Nlgn1
H3f3b	Samd10	Lamp1
Stpg4	Wnt10b	H2-DMb2
Pstk	Tnni3	Gm536
Snhg4	Elf4	Chek1
Mcm8	Pycr1	Gm38228
Nudt17	Itih3	Gm37758
Gm16485	Dynlt1a	Rdx
Irak3	Tm9sf2	Rlim
Id4	Med14	Rnaset2a
Hdac11	Fbh1	Haus5
Dock6	Pilra	Tunar
Wasf3	Xkr6	Col4a4
Ppm1e	Stx6	Mcoln3
Dnajc6	Pde1a	4930443O20Rik
Hdac4	Uck2	Btg3
Atn1	Oxtr	Ly6c1
Fez1	Nubp2	Trpc3
Tagln3	Xpo4	Mamdc2
Eda	Pak1	Mxd4
Dnah7c	Amfr	Gm4804
5033417F24Rik	Gpatch2l	9330159M07Rik
Gm10053	Sap25	D630033O11Rik
Sav1	Enpp5	Ndufa4l2
Cacnb3	Arid3a	Vps28
Baiap2	Rsph9	Kcnn1
Plcg1	Zdhhc9	Ttc8
Ppp1r3f	Entpd3	Usp31
Samd4	Ogdhl	Gm3219
Slc29a1	Serf2	Pdgfrb
Gm37494	Aar2	Aspg
Slk	Sec31a	Plppr4
Helz2	Ncor1	Epb41l1
Dxo	Bdnf	Golph3
Ndfip1	Hspa13	Nktr
Alyref2	Stk38l	2610306O10Rik
Otud4	Prdm2	Cyp4a12b
H2ac19	Usp29	Gm21451
1810020O05Rik	Arhgef11	4930455B14Rik
Ephb3	Dennd4b	Batf
Cox14	Arhgdib	Gm48271
Tacc1	Gpr39	Il31ra
Klhl13	Otub2	Prkaa1
Gdf11	Gpr21	BC049715
Gk5	Smim12	Zc3h11a
Abl1	Ryr3	Gm10425
Kifc2	Gm20605	Ganc
Atg2b	Mtus2	Psmb1
Scaf11	Brwd1	Dsg2
Art5	Ptger1	Ring1
Mrvi1	Pik3r5	Pgap3
2810029C07Rik	Tubb6	Creb3l1
Pde4c	Ulbp1	Nbea
Edn1	Gm4419	Eif2ak4
Spag7	C2cd5	Sel1l
Tet2	Rbm27	Gria2
Wdr82	Rhbdl1	5430421F17Rik
Fcgr2b	Amy1	A030001D20Rik
Lmo1	Ginm1	Rnf17
Dusp2	Psd3	Sox12
Kif3a	Ak5	Gm10040
Antxr1	Col26a1	Tmem181a
Dtx2	Mgme1	Dctn3
Ttll7	Cdkn1c	Gm45330
Tgfb2	Gas6	Gm49960
Tusc3	Tspyl5	Mea1
Slfn3	Arl6ip5	Cib2
Spty2d1	Mrpl35	Insr
Adcy6	Sik2	Kif1a
Wnk2	Ttc33	Rbp1
Yeats4	Zmat5	Gm14419
Myrf	Tnr	Chrna7
Tmem8b	Grid1	Tmem134
Prrt4	Hnrnph2	Tcaf1
Kdm2b	Zfp385c	Prr14l
Dchs1	Sh3pxd2a	Naaa
3300005D01Rik	Cd151	Trpv4
Rhbdf2	Mpdz	Mycl
Pla2g2f	Phyhip	Gm48592
Nrp2	Elavl1	Haus4
Tlr5	Zfp383	Adamtsl5
Ralb	Atpsckmt	Klk1b22
Timm22	Eif5	Gm49832
Plekho1	Adam23	Jarid2
Armcx3	Kcnk3	Rspo1
Cracr2b	Mfsd13a	Lrig3
Shc1	Lats2	Trip11
Ugcg	Tgfa	Ptbp1
Gm13749	Clmp	Gm7899
Ednra	Ubxn1	Zfp750
Tnrc6c	Zfp605	Srsf6
Arhgap39	Gtf2ird2	Gm10639
Myd88	Zmat3	Ap1b1
Cfd	Dnase1l2	Hmga1
Gm28055	Tmcc1	Zfp239
Ppp1r12b	Vcl	Nudt11
Cd24a	Rpl14	Sesn2
Epc2	Fbxo24	Rarres2
Tgfbr2	Gadd45b	Serpina1d
Zfp7	Fcho1	mt-Nd5
Supt20	Pgp	Ptprs
Ckap5	Cacna1g	Mpped2
Plxnb1	Nr3c1	Erc1
Harbi1	Coro1c	Mdfic
Laptm4b	Zfp148	AA465934
Col5a3	Tsnax	Sfxn3
B3gnt9	Ddhd1	Bdp1
Ubtf	Il11ra1	Saa2
Akr1c18	Sub1	Gm2a
Ager	Frmd4b	Ptk6
Csf2ra	Cntnap1	Dbnl
Cisd1	Katna1	Gm20633
Smim11	Tspan11	Fat2
Cemip	Pycard	Lor
Kif19a	Mturn	Hmgxb3
Chek2	Zfpm2	Hivep3
Aagab	Haghl	Fkbp4
Spred2	Mrps18b	Armc1
Gtf2h4	Rnasel	P2ry12
Zfand2b	Hmbs	Tmem47
Eya4	Spin1	4930594M22Rik
Zmym2	Abcd2	Capn1
Ppp1r12a	Cela1	Pigc
Ssbp2	Nacc2	Slc10a3
Bhlhe40	Coa5	Nfkb1
Zfp935	Eno1b	Gm29216
Hmbox1	Psmc1	Mecr
Rasl11b	Hspa2	mt-Co1
Tmem39a	Pelo	Tmem53
Zfand5	Dnaja1	Slc41a1
Gm20632	Prkd3	Glud1
Snhg20	Kif2a	D5Ertd605e
Aff4	Commd4	Acy3
Mafk	Txk	Gm19510
Asah1	Prmt9	Psd2
Arid1b	Bex3	Eda2r
Rpl18a	Dmrta1	Clic6
Myl6b	Pcdha5	Tmem169
Slc50a1	Zfp704	Angptl4
Sec22b	Lrig2	Impdh2
Cfap20	Glt8d2	Rhbdd1
Khdrbs1	Sptbn1	Robo1
Tspyl4	Tgfbr1	Ints8
Amigo3	Eef1akmt1	Xlr3c
Grk5	Mrpl11	Gm28809
Tuba4a	Enkur	Fkbp3
Vezt	Arhgap10	Itga11
Acvr1c	Msantd3	Slc27a1
Olfml3	Pcyt2	Zbtb9
Ehd2	Dcun1d3	Ephb4
Adgrb2	Polr3a	Phf1
Dync2li1	Pnrc1	Wnt5b
Asb1	Gpr1	Ldhb
E2f5	Ccdc62	Trmt2a
Pik3cb	Gm37285	Vti1b
Traf2	Acad10	Gm10222
Eif4a2	Skiv2l	Gzmm
Ror2	Hhipl2	Gm45351
Eif2s2	Tbc1d10b	Zfp799
Lgals3bp	Zfp329	Foxd2
Lrrc10b	3222401L13Rik	Zfp968-ps
Bcl9	Klrg2	mt-Nd4
Efhc1	Dnaaf2	Chmp4c
Rtn4r	Rnf170	Ranbp9
S100a13	Slc2a13	Hs3st5
Spcs1	Msx2	Isoc1
Rela	Tmem81	Omp
Plekha7	Alkbh2	Bean1
Serpinb1a	Trabd2b	Chrnb1
Shroom3	Cox6a1	Gm42553
Sspo	Smc3	A630089N07Rik
Ccn2	Eloa	Hrob
Col3a1	Gtpbp3	Crtc2
Nos3	Nuf2	Kif5c
Usp12	Rmc1	Kat6a
Tll2	Cdipt	Pbx1
Nup98	Hes6	Zfp523
Gper1	Mapk8ip1	Dmac2l
Gm45234	Cpz	Psme2b
P2ry14	Unc5a	D130020L05Rik
Slc5a11	Erg28	Tmc3
Flvcr2	Sec61a1	Abcb1b
Rab39b	Tmem240	Nkrf
Abat	Lama2	Gm10409
Hspa12b	Colec12	Pdcd2l
Zc3h10	Rhoj	Cxxc1
Cmpk2	2700081O15Rik	Gm20257
B3galt1	Spry4	Fam3c
Rnf6	Pcdhgb1	Gm4869
Idua	Secisbp2	Naip6
Foxk1	Zfp553	Gm49015
Gm26703	4931406P16Rik	Lzts2
Ccnj	Yap1	Aarsd1
Tmem63b	Pcdhga9	Psma2
Nsd1	Ift172	Dnajb1
Car3	Sgcg	Cntln
Gm42742	4933427D14Rik	Gramd3
Pik3r4	Gsdmd	Gng4
Bcl10	Tm4sf1	Pde3b
Wls	Cep120	Fbxw2
Rtn2	Smpd4	Psmf1
Prss35	Ccdc120	Mboat7
Ceacam1	Sdf2	Gap43
Pim3	Agtrap	Tceal3
C030034L19Rik	Rdh10	Tob2
Ppp3ca	Susd5	Trpm6
Itsn1	Spg7	Togaram1
Ackr3	Sostdc1	Ikzf2
Crip1	Fam53c	Gm18860
Rtcb	Wdr27	Gm47486
Fam129a	Mepce	Cbln2
Kctd20	Utp25	Ubl4a
Zeb1	Tshz1	Gm2011
Dpm2	Cdc42ep4	Med19
Hibadh	Paqr5	Rassf2
Aip	Adcyap1r1	Gm48898
Rpn1	Gtf2e1	Ahcyl1
Gm21926	Tnfrsf19	Ccl8
Adamtsl2	Gcc2	Col2a1
Gm19531	Zdhhc2	Rmdn3
Ssc4d	Mrpl43	Gm12669
Dpf2	Ccdc130	Nsa2
Gars	Denn2b	Uhrf1
Sh3pxd2b	Cbr1	Tdg-ps2
Alk	Cc2d1a	Mfsd3
Nck1	Tnnt2	Tmem243
Dnajb5	Psme4	Tra2b
Myl12a	Fam160a1	5330438D12Rik
Mctp1	Pcdhga10	Pou3f4
Dtx3	Tmx4	Irs1
Gm10648	Phgdh	Ofd1
Eif3f	Tacstd2	Slc16a13
Acot8	Uckl1	Creb5
Muc13	Gm4117	Mboat2
I730030J21Rik	Cnnm1	Atp6v0b
Zmym3	Tjap1	Alg11
Arhgef4	Mta1	Pdgfd
Itgam	Cyp46a1	Pcdh20
Stum	Slc28a2	Ajap1
Sesn3	Nfil3	A330049N07Rik
Lmx1a	Zfp53	Enpp3
Ackr1	Oas2	Mall
Ifi207	Gm6685	Tspan12
Nt5c	Glp1r	Man2a2
Ggt5	Uba6	Gm42941
Cdnf	Cav3	Gm43389
Oacyl	Map3k6	Sdk2
Carm1	Sh3glb1	Defb48
Pkia	Sptbn5	Sar1b
Htatip2	Sestd1	Rtl9
Exoc7	Scml4	Dip2a
Sec13	Mfsd11	Shmt2
Rgp1	Tnfrsf11a	Gm21083
Btg1	Ndufaf2	Lgmn
Fzd7	Fcgrt	Armt1
Cactin	Slc7a6os	Bco2
Usp53	Prpf6	Pex2
Slc44a2	Ciita	Ubtd2
Axin1	4930523C07Rik	Irf6
Riok3	Ap1g2	Jazf1
Pxdc1	Prokr2	Gm2574
Astn1	Garem1	Gapdh-ps16
Dgkb	Sp9	Znf41-ps
E130114P18Rik	Zmiz1	Ang2
B4galnt4	Calml4	Ltbr
Aig1	Cpne7	Gm2004
Snrnp48	Bbs9	Asic3
Mettl24	Clta	Proser3
Cenpx	Slc2a4	Gm13123
Spn	Auts2	Gm42397
Klf12	Gm10499	Rbpms
Ccl7	Mir99ahg	Csrnp3
Pacs1	Carmil3	Slc22a15
Sap30bp	Lamtor1	Slc16a9
Zfp518a	Snx12	Dop1b
Safb2	Glyr1	Plxnb3
Tub	Mrps6	Ep400
Hadhb	Mat2a	Ank2
Znhit1	Ppcs	Gsr
Mfap2	Plekha4	6430584L05Rik
Pdxdc1	Psmd6	Pdk1
AU018091	Tapbpl	Clba1
Cc2d1b	Nim1k	Gm8138
Adpgk	Necap1	Magt1
Atp1a2	Gnb4	Trmt61b
2810429I04Rik	Nkiras2	Mfsd9
Pcsk9	Ajuba	Rbm41
Lrrk1	Rragd	B3gnt8
Senp3	Edn3	Gm48368
Lama4	Trp53rka	Samd12
Arhgap42	Tbc1d13	Rps25-ps1
Unc45b	Ankrd11	Gm40841
Ldhd	Rbbp8	Gm13712
Itsn2	Macrod1	Rab7b
Gm26616	Msn	Hspb7
Has3	Ipp	Rflna
Qk	Anapc5	Uqcrc1
Tafa2	Ehd4	Crlf3
Sox21	Dusp22	Ogfod2
Sorcs2	Gusb	Gm37308
Gsk3b	1110051M20Rik	Plbd2
Msl3l2	Cryl1	Ino80d
Cep128	Zfp668	Lmf2
Ift81	Zc2hc1c	Rps27l
Adssl1	Agpat4	2510002D24Rik
Maml1	Gnl3	Klhl9
G0s2	Ddt	Pan2
Col8a2	Cpt1c	Aldh2
Copb1	Atxn7l1	Magee2
Fanci	Hpf1	Tm2d1
Rbfox2	Vsig10l	Dcp2
Dhcr24	Pcdhga12	Mill1
Alpk3	Dctn4	Zfp324
Rab37	Ddx17	Zfp760
Tnfaip8l3	Rell1	Ormdl2
C630043F03Rik	Serp1	Rcor1
Rora	Rgs7	1810014B01Rik
Art3	Cers1	Gm50390
Lrrc75b	Fam149a	Plag1
Camsap2	Aasdhppt	Smdt1
1700101I11Rik	Rnf225	Agbl2
Usp20	Smco4	Selenop
Col17a1	Zfyve16	Tet3
Hdac6	Chst2	Tnfrsf26
Eno3	Cd36	Arnt
Dnpep	Nrarp	Cd93
Aars	Kcnab2	Tram1l1
Camk1g	Timm17a	Gm42659
Susd2	Rpl6	Dact2
Septin6	Oat	Kif21b
Mtch2	Foxo3	Ggact
Hal	Ppp1r12c	Cry2
Rccd1	Spem2	Numb
Guca1b	Dlx2	Ch25h
U2af2	Id3	Kmt2d
Gm4951	Slc3a2	Rtkn2
Kera	Ltbp1	Cfap53
Gm28043	H2ac6	Ttc30a1
Kmt5a	Kars	Pde5a
Abcc9	Ina	Gm28539
Synj2	Rpusd3	Rpl32
Sec31b	Zfp27	P3h2
Cacna1h	Gpatch8	Gm45074
Cspg5	Rnase4	Slc11a2
Mrps36	Rab15	Ldb1
Paqr7	Brpf3	Gm3962
Atrn	Mdk	Unkl
Gprasp1	Acer3	Gpatch3
Ext1	Dbndd1	Nid1
Asgr1	Zfp52	Sf3b1
Ccdc13	Atxn1l	Tacr1
Gm14221	Etf1	Zfp790
E130307A14Rik	Ogt	Krt1
Ppan	Phf8	Parp8
Spag1	Miip	Mrpl55
Tbpl1	Fos	Vps39
Zfp867	Ankrd17	Gm49342
Wnk4	Nipsnap1	Get1
Arap1	Fchsd2	Rnf125
Nipal4	Hs3st3a1	Gm31166
Rbm33	Ifnar2	Nsdhl
Gm10687	Ak2	Itpripl2
Sbno2	Pcsk2	Pip4p2
Gm26802	9930021J03Rik	Ocel1
Rps15a	Scamp1	Disc1
Afdn	Sft2d2	Ostf1
Nprl2	Cfap69	Ugt1a1
Tead3	Cldn34c1	Amn
Ssh3	Als2	Commd3
Unc93b1	Acvrl1	Slc7a4
Arhgef19	Cstf2	Erbb3
Ttc19	Rsph3a	Gm42748
Vwa8	Psrc1	1700016P03Rik
Ndufb9	Adgrd1	Gm7862
Smad5	Btd	Rapsn
Prps2	Septin2	Ifi211
Lxn	Nr1d2	Fitm2
Kcp	Cd79a	Pgam5
Grk4	Dnaaf3	Prkd1
Rprd1b	Aldh1b1	Smo
Neto1	Atpaf2	Clca3a1
Slc6a8	Clec1a	Mrpl3
Nxn	Pus7l	Emc1
Rad9a	Acp6	Khsrp
Setd5	Neb	Lactb2
Cmya5	Pard6g	Tmem154
Cpne1	Cd2bp2	Gm4948
H60b	Lpin2	H2aj
Cd69	Zfp456	Rasa2
Mmp12	St14	Zfp296
Fhit	Rtca	Zc3h4
Mdfi	Pkn2	Anapc1
Pdia5	Id2	Tuft1
Psg16	Xndc1	Ubac1
Stag3	Haus7	Sh2b2
Ift46	Pnldc1	Strn
Riox1	Grb14	Rap1gap
Abcd3	Actg1	Gm7993
Jmjd6	Rbbp5	Zfp638
Sertad1	Gprc5b	Ptpn5
Fscn3	Erg	Gm48786
Osbpl7	Tor2a	4930578G10Rik
Tmem150c	Pard3	Mgst1
Nme2	Sfrp1	Tent5b
Rhot2	Pcdhgb2	Frmpd3
Mroh2a	Slc2a1	Tie1
Adamts3	Acox3	Gm18852
Gls2	Gtf2h2	Gm37324
Rilp	Polr2g	Gm43858
A530013C23Rik	Gorasp1	Triobp
Psip1	Fdft1	Gm11847
Stard9	Peg3	Ccdc159
Sf3b3	Ncor2	Slc6a13
Pcnx3	Birc2	Ikzf1
Tmem150a	Wbp1l	Gdi2
Tmem95	Slc5a5	Mtrr
Ankrd13d	Ano8	D030034A15Rik
Arc	S100pbp	Ndufa4
Gmfg	Dapk2	Dbndd2
C1rb	Tmem171	Gm48961
Phc2	Zfp93	Psmd4
Il1rl2	Ptafr	E230020D15Rik
Wdr73	Uba52	Gm13166
Adamts18	Entpd6	Gm43830
Ampd2	Exoc8	Cyp4f15
Zfand2a	Pi15	Fam111a
Fgf1	Fgf13	Eml1
Trafd1	Ap3s2	Slc16a4
Pycr2	Nrxn1	Fam13a
Acaa1a	Mdm2	Naf1
Mtg1	Ccdc127	Pdss2
Rec114	Cys1	Poln
Rnf19b	Rapgef6	Col8a1
Tkfc	Thnsl1	Gstp-ps
Mtus1	Paxip1	Dhodh
Ivd	Rad18	Impact
Peli1	Rpl11	Gm6829
Cdyl	Trappc12	Inpp4b
Myo1a	Prkch	Slc35a1
Atp6v1a	Sun1	Supt5
Zfp160	Gm30531	Tes3-ps
Arhgef25	Myl4	Gm4739
Amhr2	Trpv2	Edem3
Pkd2	Wfdc3	Gm48111
Nptx2	Pfdn5	Ica1l
Tmem131	Crtam	Gm48764
Clmn	Aste1	Rassf10
Cck	Tpbgl	Cdh9
Gpr161	Atp8b2	Kif16b
Zfp277	Tmed3	Eea1
Nbeal2	Slc4a7	Tmem88b
Nbr1	Fcrlb	Ces1f
Fam110b	Tmem97	Amigo1
Txndc11	Agpat5	Egr3
C2cd4c	Cnot6	Zim1
Mtfr2	Pafah1b3	Gm45540
Cryzl1	Sptlc1	Klhl28
Dazap2	Vim	Ndufaf7
Cadm2	Iqcb1	Cyp2c23
Nde1	Dgka	Exo1
Csrp1	Stk33	Apcdd1
Larp6	Kcnmb4os2	Gm11517
D10Wsu102e	Arpc2	Rsu1
Dmtn	Ago2	Hhatl
Yipf2	Abcg4	Zfp951
Lasp1	Rnf213	Gm15725
4930550C14Rik	Pcp4l1	Pggt1b
Cabp1	Crispld2	Gm43042
Minpp1	Erfe	Cpxm1
Sfxn2	P2rx5	Tnfsf8
Lmbrd2	Hsp90aa1	Cacna2d3
Vars2	Sgcb	Ccdc167
Ppp1r16b	Ccnd2	Gm49274
Maz	Ehmt1	Gucy1a1
Gpx4	Gm10605	Egln3
Cdc34	Pcdhga7	Qrich1
St3gal2	Ilk	Tmem19
Chtf18	Uso1	Gm3558
Mettl15	Scg3	Tor1aip1
Arl1	Nrep	Bgn
Arhgap24	Cysltr1	4933431E20Rik
Zfp946	Supt6	Gm29737
Mre11a	Fam129c	Map1lc3a
Tedc1	Snx30	Gm10457
Ppp1r14c	Nsd3	Siah2
Uvssa	Slc39a4	Pcnx
Slc39a7	Fam189a1	Eid2b
Ivns1abp	Adk	Tomm70a
Abcc1	Ing1	2610307P16Rik
Sfmbt2	Prkx	Slfn10-ps
Rev3l	9330154J02Rik	Sec23ip
Slc12a4	Snhg10	Gm10419
Nabp2	Slc4a8	Gm32618
Pias3	Rsph1	Zfp804a
Phf24	Col13a1	Psmb7
Whrn	Efnb1	Serpine1
Lamc1	Hnrnpm	Emp2
Olfr639	Dnajc7	Ncl
Cd34	Immp2l	Tnxb
Gdpd5	Heatr6	Ppp2r2d
Herc6	Arfip2	C230072F16Rik
Zfp551	Aff3	Kcnu1
Npcd	Zfp74	Tmem201
Acp2	Ahnak	Rhbdf1
Cnppd1	Kcnj13	Trp53rkb
Cdh15	Gm20695	Gm22357
Igfbp7	Zfyve28	Cpq
Tmem273	9330111N05Rik	Gng7
Gm28036	2810025M15Rik	Proser2
Nosip	Tmem140	Itpkc
E130317F20Rik	Hnrnpk	Gadd45g
Spire2	Zkscan16	Gm13285
Cyp26a1	Ksr1	Pigz
Kpna6	Tril	Cited2
Myh11	Atf5	Rpl36
Nol6	Gm4841	Gm49037
Mblac1	Pcdhgb5	Naip5
Pin4	Itgb7	Col5a2
Edc3	Nfib	Fam122a
Cpeb1	Pitpna	Zbtb41
Zfp933	Cpeb2	Gm45844
Bfsp1	Ccdc191	Msl2
Aplnr	Slc35b2	Tal1
Gm6225	E330013P04Rik	Cdv3
Mmp14	Pigo	She
Dnah17	Rab34	Zfp945
Ecm1	Bub1b	Gm42687
Ube2h	Lsr	Gm49795
Gngt2	Tspan17	Fbxo41
Sgk1	Itga5	Coq10a
Gm12606	Anxa2	Itpr2
As3mt	Eipr1	Orai2
Mast2	Gtf2f1	Fut10
Sox11	Lysmd3	Abhd14b
Gm3830	Chmp3	Lamtor4
Eif3a	Rapgef2	Prdx2
Tmem88	Fnbp1	Zfp446
Vdr	Tesmin	Zfp719
Zfp169	Mtif2	Pak7
Jmjd4	Gab3	Slc35a3
5031425E22Rik	A530020G20Rik	Herpud1
Syngr2	Zfp941	Uhrf1bp1l
Tanc1	Bop1	Brd1
Samd11	C9orf72	Ier2
Ltf	Tfap4	Cltc
Arhgap27	Gm4876	Dennd4a
Pde7b	Has2os	Scamp4
Zbtb11	Stat6	Bmp8a
Itgb4	Ndrg2	Vrk2
Tnfsf13	Gm45883	Gapdh
Ssbp1	Cdkl5	Ppox
Myh14	A930037H05Rik	Gm43540
Sec16b	Loxl1	1810073O08Rik
Tert	Cish	Btaf1
Add1	Pbrm1	Lef1
Icam2	Sfswap	Rhbdd2
Vps26a	Wwp1	Gm9923
Hsd11b2	Zbtb4	Ccl19
Morrbid	Rab5c	Actr10
Slf1	Sap30	Zbtb7b
Fbxo28	Usp30	Gm12248
Slc35d3	H2-Eb1	Cep83os
Ccnd1	Ccdc22	Atg9b
Gata3	Serinc3	Gm8220
Slfn5	Rpap3	Gm4425
A830012C17Rik	Hykk	Gm4335
Ptgds	Nkain2	Gm29776
Snx22	B130024G19Rik	Corin
Emc7	Depdc7	Gm15853
Lhx2	Hecw2	Prrg2
Pfn1	Vav2	Hey1
Sec23b	Fgd3	Sbf2
Rbm3	Caln1	Mir22hg
Acox1	Prelid1	Hnrnpa0
Asgr2	Sgms1	Gm45605
Ocrl	Ccar1	Gm45397
Pola2	Clu	Ino80c
Sppl2b	Pla2g15	Mpp2
Gm12184	Sh2d4b	Rtraf-ps
Gm45062	Atf2	Fgfbp3
Mxd1	Klf5	Lnx1
Fmo4	Haus2	Col22a1
Adam15	Brcc3	Rpl10a-ps1
Scai	3000002C10Rik	Frmd4a
Tnc	Frzb	Slc25a42
Atp6v0e	Pde8b	Lncppara
BC065403	Zfp729b	Braf
Gpn3	Pi4k2b	Oaz1-ps
Tmsb4x	Atl3	Tcp10b
Tyro3	Ankrd52	Ppp1r3b
Ptk7	Gpr18	Lat
Gda	F8	Aim2
Gm14168	Lrrc28	Plppr2
1810030O07Rik	Ncf2	Gm6978
4732440D04Rik	Itpr1	Map11
Atp6v1c1	Rasip1	Kcnh3
Cygb	Rbm39	Gm47826
Lpcat4	Hmgcr	Tlr1
Ctdsp2	Spns1	Rps3a1
Amh	Pcdh9	Creb3l2
Jsrp1	9630014M24Rik	Gm42528
Arhgap29	Gm45205	Gm43203
Nxt2	Rps26	Rasal1
Prrc1	P2ry2	Dnph1
Ermap	4833418N02Rik	Dhx16
S100a11	Gm20517	Kctd4
Cilk1	Sin3a	Kdm5c
Sugct	Nkd2	Gm18953
Ralbp1	Carmn	Atp1b1
Lars2	Ralgapb	Gm15429
Csf1	5830432E09Rik	Aplf
Cog5	Nsmf	Pnma1
Dagla	Ccdc166	Pcdhb8
Dna2	Cnot11	Cacybp
Lipg	Syde2	Nat8f7
Pkp3	Fzd10	Plk2
Ccdc30	Pdzd2	Pirb
Carhsp1	Ctss	E2f7
Lgr5	Trhde	Gpr27
Serpinc1	Insyn1	Abca4
Ptpn7	Usp46	Ids
Arpc1b	Mfsd6	Mybl1
Cenpk	Rps17	Mxra8
Zfr	Dab2	Frmd6
Bud23	Cdkn2c	Naaladl2
Ugt1a6a	Map3k12	Tnfaip2
Kif21a	H6pd	Gm26377
Phrf1	Kdm3a	Ube2o
Acacb	Gm26512	Ubiad1
Pdgfrl	Suclg1	Fam205a3
Alkbh6	Pgm2	Kcne1l
Cd63	Pdcd2	Abcb8
Ndufb5	Adnp2	Sde2
Hps3	Actr3b	Jchain
Pprc1	Nipal2	Dohh
R3hdm2	Irx3	Zfp950
Hdlbp	Arhgap11a	Ddx54
Wrnip1	Rplp0-ps1	Eprs
Rpl31	Jmy	Ncoa3
Mcam	Dnaaf5	Bicra
Angpt2	Ctbp2	Cdc14b
Arhgap21	Lpar1	Gm44950
Selenos	Ddx49	1110059E24Rik
Stambp	Necap2	Tmem37
Tmem151a	Eif4enif1	Ppcdc
Tep1	Troap	Gm5898
Dgkd	Stk10	Gm11575
Kcnc4	Gnb2	Med26
Gja4	Tpra1	Gm48443
Smad2	Kcnd3	Ushbp1
Cdk14	Aasdh	Ptges2
Cybc1	Ttll5	Limk2
Kifc3	Coa7	Zfp944
Pcdhb3	Cnksr1	Pcm1
9530077C05Rik	Rps9	Cetn4
Mfhas1	Cdc25c	Slc13a5
Vezf1	Nudt9	Sox4
Ccdc80	Lox	Arfgef2
Mamdc4	Cntrl	Neil2
Dnajc13	Hmgb3	Fam168b
Gm37240	Caprin2	Ankrd42
Cerk	E230032D23Rik	Nr1d1
Scaf8	Dab2ip	Ttc28
Aph1a	1810062G17Rik	B4galnt1
Col5a1	Otop1	Tbc1d15
Rpl15-ps6	Arl13b	Sil1
Slc45a4	Vps25	Zfp993
Syne3	Wdr76	Gm47976
Msh2	Ube2cbp	Ube4b
Nostrin	Gnpda1	Pgghg
Sspn	Celf1	Ehd1
Polg2	Tra2a	Mettl3
2900089D17Rik	Sinhcaf	Gm14325
Kctd10	Fam161a	Gpr31c
Psap	Cbr4	Gale
Vps45	Tdp1	Nkd1
Tubgcp2	Micu2	H2-T-ps
Atp1b3	Ifngr1	Wdr61
Phyhipl	Atp8a2	Sfxn4
Copa	Sap30l	Zbtb10
Efna4	Akr1c13	Lin54
Tmem115	Selenom	Akp-ps1
Pnpla2	Setd3	Psenen-ps
Jpt2	Muc2	Jag2
Wfikkn2	Psmd2	Dyrk1a
Rab5b	Syvn1	Oaf
Lrch1	Mtcl1	Usp27x
Slc16a11	Rpp25l	H2bc6
Klhl22	Ggta1	Itm2c
Brd2	Senp8	Gm5834
Tada2a	Cpn2	Zswim5
Casp8	Sumf1	Gm3264
Fam163a	Myct1	Gm17084
Cdk6	Serpinb6a	Gm43062
A730063M14Rik	Rab40c	Ccdc148
Elmo3	Cep89	Gamt
Gm8251	H2bc9	Tmco4
Sms	Phf2	Sprr2a2
Emd	Arhgap6	Gm16574
Fbxw17	Eps15	Tmem60
Nnt	Ywhaz	Zdbf2
Aven	Higd2a	Gm43136
Rack1	Slain2	Lrfn5
Gpr37l1	Cavin2	Mccc1
Zfp142	Gm36266	E430024I08Rik
Enpp2	Dbn1	Kcna5
Acsl4	Taf10	Runx1
Capns2	Top3a	Akr1b8
Fyn	Pold1	AW047730
Meiob	Reps2	Gm14322
Elp4	Prn	Phlda3
Gm50230	Themis2	Gm3435
Trim72	Rad51ap1	Zfp397
Ddah1	Rraga	Rhpn2
Ptgs1	Gata6	F7
Ctdsp1	Eif3i	Mmp27
Hoga1	Ghr	Kin
Abcc10	Pgk1	Phgdh-ps1
Cxcl12	Arrb2	Gstm2
Nanp	Endod1	Rif1
Prx	Nbas	Krt35
Chl1	Jrk	Stat1
Cd68	Atp2b4	Mal
Hp1bp3	Sergef	Nebl
Dusp7	Cox4i1	Gm36527
Pde4d	Pcdhgb8	Gm4544
Bcl9l	Ssb	Nckap1l
Micu3	Ccne2	Actr1a
Cln5	Morc2a	Yif1b
Notch1	Kmt2a	Bag5
Gchfr	Cenpb	Zfp622
Thsd1	Gm49396	Gm21021
Wnt16	Btbd3	Wdr45
Rapgef1	Golga2	Ero1lb
Rnf152	Asphd2	Gm10557
Hexim2	Fbxl7	Gm43431
Zmynd11	Ccl3	Cnot1
Tut7	Spsb3	Myzap
Tenm4	Ky	A330023F24Rik
Prr18	Gga3	Atp9a
Slc49a4	Amph	Cask
Fau	Hist1h2al	Rps13
Krba1	Ttc36	Ubxn11
Kdm5a	Tspan5	2900018N21Rik
Efcab8	St3gal1	Glrx
Lgr4	Cplx2	Colgalt1
Gna14	Epyc	Cox8a
Brd3	Synj2bp	Gm43414
Gm47163	Stk24	St8sia6
Rapgefl1	Irf8	Pacrg
Rtp1	Srsf3	Phtf2
Nlrc5	Nkx6-2	Gm48643
Gm32031	Zfp91	Fam107a
Brdt	BC037039	Msi1
Marveld1	E230016M11Rik	Calr
Pcdh19	Gtpbp8	Ttk
Rnf4	Abhd17a	Mfap4
Paqr8	Shpk	Gm16425
Cry1	BC017158	Tmbim6
Nptxr	Gm50069	Ly6a
Slc25a10	Spib	Rheb
Gnb5	Senp6	Eif3s6-ps2
Tmed4	Taf7	Creb3l4
BC051142	Gm38102	Cadm4
Trappc2	Tpm4	Zcrb1
Ap3d1	Magohb	Ly75
Shox2	Camk2a	Gga2
Pcdh17	Hyou1	Zfp101
Rps10	Gabra1	Gm36976
Plekhs1	Rnf19a	Mvb12b
Smchd1	Tbx6	Ppil1
Gm28052	Bend3	Dcp1a
Ece2	Lyst	Gm10767
Itih5	Hhipl1	Ephx4
Med16	Cit	Trp53inp1
Mmrn2	Dpysl5	Gm15987
1190007I07Rik	Mapkapk3	Lrrtm3
Abtb2	Igflr1	Fam98c
Tbl2	3010003L21Rik	Gm12366
Glis2	Tmem9b	Stxbp4
Grip2	Trim2	Cntn3
Rflnb	Prkar2a	Clk4
Arhgdia	Il4ra	Smarca4
Kcnc2	Fads1	Gm49486
Grhl2	F730043M19Rik	Hdgfl2
Sh3tc1	Sp100	Nanos1
Neto2	Vsig1	Nfkbid
Mttp	Dock3	Gm38050
Fam221a	Ubr5	Ubfd1
Ppp6r1	Sp3	Acat1
Esyt2	Gtdc1	Gm49377
Rnf40	Rnf34	Gm38534
Klf4	Plagl2	Unc45a
Thrb	Gcat	Phldb3
Creg1	Dpp8	Gon4l
Celsr2	Ppp2r5a	Entpd4
Gatad1	Rab1b	Vkorc1
Gdf2	St13	Adgra3
Nras	Slc2a3	Scel
Thtpa	Mettl23	Vwa5b2
Fh1	Boc	AC109619.1
Tssc4	Epha1	Drd1
Shroom1	Lig4	Mnat1
Cdt1	Kcnk10	Gm48132
Tada2b	Taok1	Gpn2
Rpl17	Nisch	Fbln7
Apol6	Ccnb1	Gm3436
Thoc6	Cox5a	Slc39a2
Zmym4	Ift74	Galnt17
Capzb	Tubg2	Gm44660
Arih1	Gata2	Gm47547
Cers6	Map9	Wdr35
Bloc1s1	Kiz	Stt3b
Ppargc1a	Mylk3	Tmem168
Tead1	Tirap	Zfp711
Lclat1	Exoc3	Gm46339
Shank1	Sdhaf2	Gm17354
Taf6l	Efna3	Pum2
Snn	Itgbl1	Frat1
Bok	Ipo8	Cox6b2
S100a1	Plaur	Gm21989
F3	Kdelr3	Htr1d
Wwtr1	Bmpr1b	Scmh1
Eri2	Ric8b	Ifi203-ps
Trim32	0610038B21Rik	Rxfp1
Pcbp1	Zbtb22	Gm9013
Rian	Gm6169	Ddah2
Marchf6	L1cam	Rab40b
Nccrp1	Rps18	Gm5786
Phf21b	Zfp629	Zswim8
Stx11	Amn1	Gm14412
Gm20708	Mrpl33	Tacc2
Setmar	Aass	Dgkq
Ptgr2	Hars2	Slc13a4
Acot11	C530008M17Rik	Foxj3
Syt8	Vash1	Trp53bp1
Nemf	Ehhadh	Crnkl1
Clasp2	Hip1	Srpk1
Zfp599	Tgm2	Fam184b
Macrod2	Akt2	1110004F10Rik
Zfp35	Selenow	Serpinb1b
Aox3	Micall2	Gm3453
Akr1b10	Matn4	Dgat1
Ube2m	Ndufa10	Mfsd8
Tpmt	Foxn2	Il15ra
Acad12	Max	Gm35021
Tshz2	Gm15326	Pofut2
Smim20	D8Ertd738e	Mustn1
Rcan2	Dzip3	Gm6644
Tmub1	Eps8l1	Nudt16
Lrrc1	Rasal2	Nlrc3
Timm23	Rpl39	Gria4
Ccdc33	Pcdhb12	Gm5491
F2rl3	Ilf2	Glrx2
Gm10434	Wrn	Man2b2
P2rx6	Atp6ap1	Kbtbd11
Lypd6	Noc3l	Prr15
Pibf1	Atp6v1h	Ccdc149
Arf4	Adamts2	Ddx6
Bcl2l12	Ankrd44	Rps15a-ps5
Spag17	Tmem14c	Rab21
Selenof	Gm10778	Syt7
Taf1c	Upf2	Gm4811
Gm50241	Gm45338	Tmem177
Pde6d	Prrg3	Atp5c1
Thpo	Pawr	Nmnat3
Fhod3	Nadk	Cep68
Gm3336	Zmynd10	Dok5
Ppm1g	Fam117b	Stau2
Gsto2	Tmem186	Zwint
Pex11b	Dnah2	Relb
Stk36	Cse1l	Rps7
Gm16494	Slc12a2	Rps13-ps1
Gm49369	Trex1	Inf2
Zer1	Bap1	Hacd4
Mpp3	Elovl6	Lin37
Gm45902	Psmb5	Blvrb
Pcmtd2	Gm21986	Ifi204
Ikzf4	Pcsk4	Gnpat
Cd180	Orai3	Ifi27l2a
Bivm	Phkg1	Bcl2l2
Krcc1	Tst	Xrn2
Slc48a1	Plin3	Dubr
Irf2	Uba1	Prob1
Tef	Ift52	Ccdc136
Spon2	Ccdc174	Cnpy3
Zkscan2	Cd47	Cyp2j9
Pcx	Atat1	Gm43834
Fkbpl	Dnaja2	Siva1
Cald1	Nemp1	Ly6c2
Zfp60	Cav2	D11Wsu47e
Dcxr	Rcvrn	Rhob
Slc19a1	Tas2r135	Wdtc1
Snapc2	Kcng1	Gcn1
Dync1h1	Gm13563	Pole4
Efna1	A430005L14Rik	Tlr4
Pef1	Dusp1	Rnf20
Utrn	Mfng	Gm5640
Atp2a3	Gnai1	Brd3os
Fads6	Afap1l2	AC135859.1
Slc25a22	Pptc7	Lpar4
Rai1	Spryd4	Prpf4b
1110012L19Rik	Pofut1	Serinc1
Abcc5	Osbpl9	Helb
Prex1	Cd59b	Gm40723
Ephb2	Adss	Coro2a
Zfp866	Myef2	Batf3
Prcp	Calm2	Ppp2r2c
Pld1	Fes	Gm3696
Reep4	Hs3st1	Gm11424
Iqgap2	Zfhx2os	Gm3739
Ndufv2	Prrg4	Pabpc1l2b-ps
Elf2	Jdp2	Ifi203
Stox2	Ube2e2	Gm5084
D130017N08Rik	Tle5	Ccdc126
Fbxo34	Cldn11	Gpsm2
Mrpl53	Stau1	Susd1
Arf2	Ndufa6	Cryab
Gm5294	Hes1	Sh3rf2
Zfp9	Tgif2	mt-Nd3
Plekhj1	Sar1a	Gm44274
Spats2l	Kank2	Gatd3a
Ace	Cerkl	Igfbp5
Jup	C230062I16Rik	Gm45855
Tinf2	Myo9a	Gart
Tmem79	Rps3	Gm5507
Alox15	Hars	Gm47164
Xrn1	Rin3	Mki67
Tsen2	Ppic	En1
Wdfy3	Fkbp5	Chst7
9530082P21Rik	AI837181	Abcf2
Carf	Ablim3	Tceal9
Atl1	Tug1	Gm17396
Cbr3	Atp5mpl	Dffb
Klhl26	Acap2	Olfr810
Pip4k2b	Ism1	Ddx60
Atg16l1	Evi5l	Cnot3
Tnfsf13b	A730036I17Rik	Gm2237
Urgcp	Pcgf5	Gm44416
Gad1	Ntn3	Fabp7
Pex1	Tnfsf4	C130026I21Rik
Hectd4	Reep1	Trnp1
Picalm	Pld5	Rbm5
Creb3	A630001G21Rik	Traf3ip1
Ptprm	Crybb3	Fgf12
Grcc10	Cdca3	Pttg1ip
Adam9	AI467606	Lck
Rttn	Cdkn2a	Erp44
Sema3d	Rassf8	Zfp384
Ms4a6d	Ccnb3	Ints1
Gm6410	Kcnj15	Heph
Rfxank	Dph3	Rpl14-ps1
Cd244a	Pdgfra	Cdkl2
Rpl21	Pcdhb21	Gm43597
Eif4e	Cebpzos	Gm32098
Arsg	Wdr81	Pla2g4b
Rad51d	Ophn1	Dus1l
Dnajc12	Elmo2	Stat2
Nacad	Rnft1	Gm9917
Myo1h	Bcl6	Ndufa9
Fcsk	4930402H24Rik	8430429K09Rik
Socs5	Myoz3	1700087I21Rik
Rbms2	Gm16278	Samd9l
Prune1	Pde10a	Git1
Gramd1a	Tardbp	Ppp1r3c
Rmnd5a	H2bc8	Sirt4
Ube2j1	Plp1	Gm37689
Utp15	Mtmr3	Ppib
Slc22a1	Plxdc2	Septin9
Ccdc141	Trmt12	N4bp3
Alms1	D7Bwg0826e	Gm43921
Phactr2	Fndc1	Lman2
Zfp184	Gm28035	Gm43313
Sgms2	Fbxo21	Ftl1-ps1
Pdp1	Ercc2	Ess2
Xylb	Rasa3	Egf
Tcf12	Olfr1396	Gm8995
Fbxl15	Galnt12	Gm43442
Bbs10	Tle3	Mrps31
Gm21982	Piwil4	Gm20219
Map2	Map10	Pea15a
Ptp4a1	Nmnat1	Kank3
Adam19	Naga	Rpl19
[truncated: 7,596 more rows]

## Sheet: C. HOMER dKO up overlap
P-value	ln(P)	Term	GO Tree	GO ID	# of Genes in Term	# of Target Genes in Term	# of Total Genes	# of Target Genes	Common Genes
5.663e-09	-18.99	DEBOSSCHER_NFKB_TARGETS_REPRESSED_BY_GLUCOCORTICOIDS	MSigDB lists	DEBOSSCHER_NFKB_TARGETS_REPRESSED_BY_GLUCOCORTICOIDS	21	4	15632	17	Il6,Ccl2,Ptgs2,Kitl
1.194e-08	-18.24	TIAN_TNF_SIGNALING_VIA_NFKB	MSigDB lists	TIAN_TNF_SIGNALING_VIA_NFKB	25	4	15632	17	Cxcl1,Il6,Ptgs2,Cxcl2
2.132e-08	-17.66	SIMBULAN_UV_RESPONSE_NORMAL_UP	MSigDB lists	SIMBULAN_UV_RESPONSE_NORMAL_UP	6	3	15632	17	Cxcl1,Il6,Cxcl2
5.951e-08	-16.64	GO_MOVEMENT_OF_CELL_OR_SUBCELLULAR_COMPONENT	MSigDB lists	GO_MOVEMENT_OF_CELL_OR_SUBCELLULAR_COMPONENT	1162	10	15632	17	Ttc30b,Sema5a,Ccl2,Ptgs2,Cxcl2,Cxcl1,Il6,Ptpn6,Ntrk2,Kitl
1.323e-07	-15.84	IL-17 signaling pathway	KEGG pathways	ko04657	91	5	7931	12	Cxcl1,Il6,Ccl2,Ptgs2,Cxcl2
1.323e-07	-15.84	IL-17 signaling pathway	KEGG pathways	mmu04657	91	5	7931	12	Cxcl1,Il6,Ccl2,Ptgs2,Cxcl2
2.592e-07	-15.17	GO_POSITIVE_REGULATION_OF_RESPONSE_TO_EXTERNAL_STIMULUS	MSigDB lists	GO_POSITIVE_REGULATION_OF_RESPONSE_TO_EXTERNAL_STIMULUS	269	6	15632	17	Cxcl1,Il6,Sema5a,Ccl2,Ptgs2,Cxcl2
2.99e-07	-15.02	TNF signaling pathway	KEGG pathways	mmu04668	107	5	7931	12	Cxcl1,Il6,Ccl2,Ptgs2,Cxcl2
2.99e-07	-15.02	TNF signaling pathway	KEGG pathways	ko04668	107	5	7931	12	Cxcl1,Il6,Ccl2,Ptgs2,Cxcl2
3.383e-07	-14.9	GO_CELL_CHEMOTAXIS	MSigDB lists	GO_CELL_CHEMOTAXIS	143	5	15632	17	Cxcl1,Il6,Sema5a,Ccl2,Cxcl2
3.742e-07	-14.8	positive regulation of cell population proliferation	biological process	GO:0008284	969	8	20694	17	Sema5a,Ccl2,Ptgs2,Cxcl1,Ptpn6,Il6,Ntrk2,Kitl
3.86e-07	-14.77	DAZARD_UV_RESPONSE_CLUSTER_G28	MSigDB lists	DAZARD_UV_RESPONSE_CLUSTER_G28	14	3	15632	17	Cxcl1,Ptgs2,Cxcl2
5.047e-07	-14.5	GO_CELL_MOTILITY	MSigDB lists	GO_CELL_MOTILITY	762	8	15632	17	Sema5a,Ccl2,Cxcl2,Cxcl1,Ptpn6,Il6,Ntrk2,Kitl
5.554e-07	-14.4	VART_KSHV_INFECTION_ANGIOGENIC_MARKERS_UP	MSigDB lists	VART_KSHV_INFECTION_ANGIOGENIC_MARKERS_UP	158	5	15632	17	Cxcl1,Il6,Plxdc1,Ptgs2,Cxcl2
5.931e-07	-14.34	HINATA_NFKB_IMMU_INF	MSigDB lists	HINATA_NFKB_IMMU_INF	16	3	15632	17	Cxcl1,Il6,Cxcl2
6.288e-07	-14.28	GSE9988_ANTI_TREM1_VS_ANTI_TREM1_AND_LPS_MONOCYTE_DN	MSigDB lists	GSE9988_ANTI_TREM1_VS_ANTI_TREM1_AND_LPS_MONOCYTE_DN	162	5	15632	17	Cxcl1,Il6,Ptgs2,Ntrk2,Cxcl2
7.033e-07	-14.17	GAURNIER_PSMD4_TARGETS	MSigDB lists	GAURNIER_PSMD4_TARGETS	67	4	15632	17	Cxcl1,Il6,Ccl2,Cxcl2
7.076e-07	-14.16	cytokine activity	molecular function	GO:0005125	214	5	20217	17	Cxcl1,Il6,Ccl2,Kitl,Cxcl2
1.204e-06	-13.63	FERRARI_RESPONSE_TO_FENRETINIDE_UP	MSigDB lists	FERRARI_RESPONSE_TO_FENRETINIDE_UP	20	3	15632	17	Cxcl1,Ptgs2,Cxcl2
1.313e-06	-13.54	GSE41978_ID2_KO_VS_ID2_KO_AND_BIM_KO_KLRG1_LOW_EFFECTOR_CD8_TCELL_UP	MSigDB lists	GSE41978_ID2_KO_VS_ID2_KO_AND_BIM_KO_KLRG1_LOW_EFFECTOR_CD8_TCELL_UP	188	5	15632	17	Cxcl1,Ttc30b,Plxdc1,Ntrk2,Islr
1.494e-06	-13.41	GO_CYTOKINE_ACTIVITY	MSigDB lists	GO_CYTOKINE_ACTIVITY	193	5	15632	17	Cxcl1,Il6,Ccl2,Kitl,Cxcl2
1.893e-06	-13.18	receptor ligand activity	molecular function	GO:0048018	488	6	20217	17	Cxcl1,Il6,Sema5a,Ccl2,Kitl,Cxcl2
2.017e-06	-13.11	GO_POSITIVE_REGULATION_OF_LOCOMOTION	MSigDB lists	GO_POSITIVE_REGULATION_OF_LOCOMOTION	382	6	15632	17	Cxcl1,Il6,Sema5a,Ptgs2,Kitl,Cxcl2
2.032e-06	-13.11	signaling receptor activator activity	molecular function	GO:0030546	494	6	20217	17	Cxcl1,Il6,Sema5a,Ccl2,Kitl,Cxcl2
2.041e-06	-13.1	regulation of vascular endothelial growth factor production	biological process	GO:0010574	31	3	20694	17	Il6,Ccl2,Ptgs2
2.178e-06	-13.04	NABA_MATRISOME	MSigDB lists	NABA_MATRISOME	924	8	15632	17	Sema5a,Plxdc1,Ccl2,Sparcl1,Cxcl2,Cxcl1,Il6,Kitl
2.208e-06	-13.02	GHANDHI_DIRECT_IRRADIATION_UP	MSigDB lists	GHANDHI_DIRECT_IRRADIATION_UP	89	4	15632	17	Cxcl1,Il6,Ptgs2,Cxcl2
2.748e-06	-12.8	WINZEN_DEGRADED_VIA_KHSRP	MSigDB lists	WINZEN_DEGRADED_VIA_KHSRP	94	4	15632	17	Cxcl1,Il6,Ptgs2,Cxcl2
2.828e-06	-12.78	receptor regulator activity	molecular function	GO:0030545	523	6	20217	17	Cxcl1,Il6,Sema5a,Ccl2,Kitl,Cxcl2
3.215e-06	-12.65	cytokine-mediated signaling pathway	biological process	GO:0019221	298	5	20694	17	Cxcl1,Il6,Ptpn6,Ccl2,Cxcl2
3.381e-06	-12.6	GO_POSITIVE_REGULATION_OF_LEUKOCYTE_MIGRATION	MSigDB lists	GO_POSITIVE_REGULATION_OF_LEUKOCYTE_MIGRATION	99	4	15632	17	Cxcl1,Il6,Kitl,Cxcl2
3.612e-06	-12.53	NABA_MATRISOME_ASSOCIATED	MSigDB lists	NABA_MATRISOME_ASSOCIATED	675	7	15632	17	Cxcl1,Il6,Sema5a,Plxdc1,Ccl2,Kitl,Cxcl2
3.641e-06	-12.52	GO_INFLAMMATORY_RESPONSE	MSigDB lists	GO_INFLAMMATORY_RESPONSE	423	6	15632	17	Cxcl1,Il6,Ccl2,Ptgs2,Ntrk2,Cxcl2
3.816e-06	-12.48	positive regulation of synaptic transmission, glutamatergic	biological process	GO:0051968	38	3	20694	17	Ccl2,Ptgs2,Ntrk2
4.217e-06	-12.38	GO_LOCOMOTION	MSigDB lists	GO_LOCOMOTION	1009	8	15632	17	Sema5a,Ccl2,Cxcl2,Cxcl1,Ptpn6,Il6,Ntrk2,Kitl
4.277e-06	-12.36	DAZARD_RESPONSE_TO_UV_SCC_UP	MSigDB lists	DAZARD_RESPONSE_TO_UV_SCC_UP	105	4	15632	17	Cxcl1,Il6,Ptgs2,Cxcl2
4.461e-06	-12.32	Hist2h3c1 (histone cluster 2, H3c1)	protein interactions	15077	3	2	7778	10	Il6,Cxcl2
4.628e-06	-12.28	KEGG_CYTOKINE_CYTOKINE_RECEPTOR_INTERACTION	MSigDB lists	KEGG_CYTOKINE_CYTOKINE_RECEPTOR_INTERACTION	243	5	15632	17	Cxcl1,Il6,Ccl2,Kitl,Cxcl2
4.677e-06	-12.27	Interleukin_8-like_sf	interpro domains	IPR036048	37	3	19984	18	Cxcl1,Ccl2,Cxcl2
4.677e-06	-12.27	Chemokine_IL8-like_dom	interpro domains	IPR001811	37	3	19984	18	Cxcl1,Ccl2,Cxcl2
4.713e-06	-12.27	GROSS_ELK3_TARGETS_DN	MSigDB lists	GROSS_ELK3_TARGETS_DN	31	3	15632	17	Cxcl1,Il6,Ptgs2
5.316e-06	-12.14	GO_CYTOKINE_RECEPTOR_BINDING	MSigDB lists	GO_CYTOKINE_RECEPTOR_BINDING	250	5	15632	17	Cxcl1,Il6,Ccl2,Kitl,Cxcl2
5.531e-06	-12.11	GO_POSITIVE_REGULATION_OF_CHEMOTAXIS	MSigDB lists	GO_POSITIVE_REGULATION_OF_CHEMOTAXIS	112	4	15632	17	Cxcl1,Il6,Sema5a,Cxcl2
5.663e-06	-12.08	cytokine receptor binding	molecular function	GO:0005126	327	5	20217	17	Cxcl1,Il6,Ccl2,Kitl,Cxcl2
5.69e-06	-12.08	response to lipopolysaccharide	biological process	GO:0032496	335	5	20694	17	Cxcl1,Il6,Ccl2,Ptgs2,Cxcl2
5.691e-06	-12.08	IL8	pfam domains	PF00048	37	3	18711	18	Cxcl1,Ccl2,Cxcl2
5.712e-06	-12.07	AMIT_EGF_RESPONSE_60_MCF10A	MSigDB lists	AMIT_EGF_RESPONSE_60_MCF10A	33	3	15632	17	Cxcl1,Il6,Ptgs2
5.969e-06	-12.03	chemokine activity	molecular function	GO:0008009	43	3	20217	17	Cxcl1,Ccl2,Cxcl2
7.339e-06	-11.82	response to molecule of bacterial origin	biological process	GO:0002237	353	5	20694	17	Cxcl1,Il6,Ccl2,Ptgs2,Cxcl2
7.842e-06	-11.76	mouse chr5 E1|5 44.78 cM	chromosome location	mouse chr5 E1|5 44.78 cM	6	2	24173	18	Cxcl1,Cxcl2
8.803e-06	-11.64	GO_CHEMOKINE_ACTIVITY	MSigDB lists	GO_CHEMOKINE_ACTIVITY	38	3	15632	17	Cxcl1,Ccl2,Cxcl2
9.509e-06	-11.56	positive regulation of hematopoietic stem cell proliferation	biological process	GO:1902035	6	2	20694	17	Cxcl1,Kitl
1.062e-05	-11.45	GO_REGULATION_OF_LEUKOCYTE_MIGRATION	MSigDB lists	GO_REGULATION_OF_LEUKOCYTE_MIGRATION	132	4	15632	17	Cxcl1,Il6,Kitl,Cxcl2
1.063e-05	-11.45	Spinal Cord Injury	WikiPathways	WP2432	98	4	4813	8	Cxcl1,Il6,Ccl2,Cxcl2
1.1e-05	-11.42	GO_POSITIVE_REGULATION_OF_INTRACELLULAR_SIGNAL_TRANSDUCTION	MSigDB lists	GO_POSITIVE_REGULATION_OF_INTRACELLULAR_SIGNAL_TRANSDUCTION	799	7	15632	17	Il6,Sema5a,Ptpn6,Ccl2,Ptgs2,Ntrk2,Kitl
1.397e-05	-11.18	NABA_SECRETED_FACTORS	MSigDB lists	NABA_SECRETED_FACTORS	305	5	15632	17	Cxcl1,Il6,Ccl2,Kitl,Cxcl2
1.576e-05	-11.06	LIANG_SILENCED_BY_METHYLATION_2	MSigDB lists	LIANG_SILENCED_BY_METHYLATION_2	46	3	15632	17	Cxcl1,Il6,Ptgs2
1.588e-05	-11.05	SCY	smart domains	SM00199	35	3	9567	14	Cxcl1,Ccl2,Cxcl2
1.682e-05	-10.99	HALMOS_CEBPA_TARGETS_UP	MSigDB lists	HALMOS_CEBPA_TARGETS_UP	47	3	15632	17	Cxcl1,Ptgs2,Cxcl2
1.682e-05	-10.99	GO_CHEMOKINE_RECEPTOR_BINDING	MSigDB lists	GO_CHEMOKINE_RECEPTOR_BINDING	47	3	15632	17	Cxcl1,Ccl2,Cxcl2
1.741e-05	-10.96	blood vessel morphogenesis	biological process	GO:0048514	422	5	20694	17	Sema5a,Plxdc1,Ccl2,Ptgs2,Ntrk2
1.793e-05	-10.93	ONDER_CDH1_TARGETS_3_DN	MSigDB lists	ONDER_CDH1_TARGETS_3_DN	48	3	15632	17	Cxcl1,Ptgs2,Cxcl2
1.94e-05	-10.85	regulation of cell population proliferation	biological process	GO:0042127	1640	8	20694	17	Sema5a,Ccl2,Ptgs2,Cxcl1,Ptpn6,Il6,Ntrk2,Kitl
1.974e-05	-10.83	cell chemotaxis	biological process	GO:0060326	204	4	20694	17	Cxcl1,Sema5a,Ccl2,Cxcl2
2.187e-05	-10.73	chemokine receptor binding	molecular function	GO:0042379	66	3	20217	17	Cxcl1,Ccl2,Cxcl2
2.212e-05	-10.72	GSE9988_LPS_VS_CTRL_TREATED_MONOCYTE_UP	MSigDB lists	GSE9988_LPS_VS_CTRL_TREATED_MONOCYTE_UP	159	4	15632	17	Cxcl1,Il6,Ptgs2,Cxcl2
2.247e-05	-10.7	inflammatory response	biological process	GO:0006954	445	5	20694	17	Cxcl1,Il6,Ccl2,Ptgs2,Cxcl2
2.26e-05	-10.7	ZHOU_INFLAMMATORY_RESPONSE_LPS_UP	MSigDB lists	ZHOU_INFLAMMATORY_RESPONSE_LPS_UP	337	5	15632	17	Cxcl1,Il6,Ptgs2,Kitl,Cxcl2
2.279e-05	-10.69	regulation of hematopoietic stem cell proliferation	biological process	GO:1902033	9	2	20694	17	Cxcl1,Kitl
2.284e-05	-10.69	KEGG_NOD_LIKE_RECEPTOR_SIGNALING_PATHWAY	MSigDB lists	KEGG_NOD_LIKE_RECEPTOR_SIGNALING_PATHWAY	52	3	15632	17	Cxcl1,Il6,Ccl2
2.333e-05	-10.67	chemokine-mediated signaling pathway	biological process	GO:0070098	69	3	20694	17	Cxcl1,Ccl2,Cxcl2
2.381e-05	-10.65	GSE9988_LPS_VS_VEHICLE_TREATED_MONOCYTE_UP	MSigDB lists	GSE9988_LPS_VS_VEHICLE_TREATED_MONOCYTE_UP	162	4	15632	17	Cxcl1,Il6,Ptgs2,Cxcl2
2.381e-05	-10.65	GSE2706_UNSTIM_VS_2H_LPS_AND_R848_DC_DN	MSigDB lists	GSE2706_UNSTIM_VS_2H_LPS_AND_R848_DC_DN	162	4	15632	17	Cxcl1,Il6,Ptgs2,Cxcl2
2.42e-05	-10.63	CROONQUIST_STROMAL_STIMULATION_UP	MSigDB lists	CROONQUIST_STROMAL_STIMULATION_UP	53	3	15632	17	Cxcl1,Il6,Cxcl2
2.422e-05	-10.63	positive regulation of response to external stimulus	biological process	GO:0032103	452	5	20694	17	Cxcl1,Il6,Sema5a,Ccl2,Ptgs2
2.499e-05	-10.6	GSE21360_SECONDARY_VS_QUATERNARY_MEMORY_CD8_TCELL_UP	MSigDB lists	GSE21360_SECONDARY_VS_QUATERNARY_MEMORY_CD8_TCELL_UP	164	4	15632	17	Cxcl1,Il6,Ptgs2,Cxcl2
2.515e-05	-10.59	signaling receptor binding	molecular function	GO:0005102	1660	8	20217	17	Sema5a,Ccl2,Cxcl2,Cxcl1,Ptpn6,Il6,Ntrk2,Kitl
2.561e-05	-10.57	HAHTOLA_MYCOSIS_FUNGOIDES_CD4_UP	MSigDB lists	HAHTOLA_MYCOSIS_FUNGOIDES_CD4_UP	54	3	15632	17	Cxcl1,Ptgs2,Cxcl2
2.62e-05	-10.55	GSE9988_LOW_LPS_VS_CTRL_TREATED_MONOCYTE_UP	MSigDB lists	GSE9988_LOW_LPS_VS_CTRL_TREATED_MONOCYTE_UP	166	4	15632	17	Cxcl1,Il6,Ptgs2,Cxcl2
2.62e-05	-10.55	GO_REGULATION_OF_CHEMOTAXIS	MSigDB lists	GO_REGULATION_OF_CHEMOTAXIS	166	4	15632	17	Cxcl1,Il6,Sema5a,Cxcl2
2.668e-05	-10.53	Cytokine-cytokine receptor interaction	KEGG pathways	ko04060	266	5	7931	12	Cxcl1,Il6,Ccl2,Kitl,Cxcl2
2.668e-05	-10.53	Cytokine-cytokine receptor interaction	KEGG pathways	mmu04060	266	5	7931	12	Cxcl1,Il6,Ccl2,Kitl,Cxcl2
2.683e-05	-10.53	GSE2706_UNSTIM_VS_2H_R848_DC_DN	MSigDB lists	GSE2706_UNSTIM_VS_2H_R848_DC_DN	167	4	15632	17	Cxcl1,Il6,Ptgs2,Cxcl2
2.686e-05	-10.53	GO_POSITIVE_REGULATION_OF_RESPONSE_TO_STIMULUS	MSigDB lists	GO_POSITIVE_REGULATION_OF_RESPONSE_TO_STIMULUS	1738	9	15632	17	Sema5a,Ccl2,Ptgs2,Cxcl2,Cxcl1,Il6,Ptpn6,Ntrk2,Kitl
2.706e-05	-10.52	GO_CHEMOKINE_MEDIATED_SIGNALING_PATHWAY	MSigDB lists	GO_CHEMOKINE_MEDIATED_SIGNALING_PATHWAY	55	3	15632	17	Cxcl1,Ccl2,Cxcl2
2.821e-05	-10.48	cell surface receptor signaling pathway	biological process	GO:0007166	1726	8	20694	17	Sema5a,Ccl2,Cxcl2,Cxcl1,Ptpn6,Il6,Ntrk2,Kitl
2.847e-05	-10.47	positive regulation of extracellular matrix disassembly	biological process	GO:0090091	10	2	20694	17	Il6,Sema5a
2.877e-05	-10.46	GSE9988_ANTI_TREM1_VS_LOW_LPS_MONOCYTE_DN	MSigDB lists	GSE9988_ANTI_TREM1_VS_LOW_LPS_MONOCYTE_DN	170	4	15632	17	Cxcl1,Il6,Ptgs2,Cxcl2
2.879e-05	-10.46	neutrophil chemotaxis	biological process	GO:0030593	74	3	20694	17	Cxcl1,Ccl2,Cxcl2
2.944e-05	-10.43	GSE41176_UNSTIM_VS_ANTI_IGM_STIM_BCELL_3H_UP	MSigDB lists	GSE41176_UNSTIM_VS_ANTI_IGM_STIM_BCELL_3H_UP	171	4	15632	17	Cxcl1,Il6,Ptgs2,Cxcl2
3.012e-05	-10.41	GSE36888_UNTREATED_VS_IL2_TREATED_TCELL_17H_DN	MSigDB lists	GSE36888_UNTREATED_VS_IL2_TREATED_TCELL_17H_DN	172	4	15632	17	Cxcl1,Il6,Ptgs2,Cxcl2
3.014e-05	-10.41	GRAHAM_NORMAL_QUIESCENT_VS_NORMAL_DIVIDING_UP	MSigDB lists	GRAHAM_NORMAL_QUIESCENT_VS_NORMAL_DIVIDING_UP	57	3	15632	17	Cxcl1,Ptgs2,Cxcl2
3.114e-05	-10.38	Hnrnpa0 (heterogeneous nuclear ribonucleoprotein A0)	protein interactions	77134	7	2	7778	10	Ptgs2,Cxcl2
3.119e-05	-10.38	antimicrobial humoral immune response mediated by antimicrobial peptide	biological process	GO:0061844	76	3	20694	17	Cxcl1,Ccl2,Cxcl2
3.119e-05	-10.38	regulation of synaptic transmission, glutamatergic	biological process	GO:0051966	76	3	20694	17	Ccl2,Ptgs2,Ntrk2
3.433e-05	-10.28	Chemokine_CXC_CS	interpro domains	IPR018048	10	2	19984	18	Cxcl1,Cxcl2
3.503e-05	-10.26	cellular response to chemokine	biological process	GO:1990869	79	3	20694	17	Cxcl1,Ccl2,Cxcl2
3.503e-05	-10.26	response to chemokine	biological process	GO:1990868	79	3	20694	17	Cxcl1,Ccl2,Cxcl2
3.518e-05	-10.25	PHONG_TNF_TARGETS_UP	MSigDB lists	PHONG_TNF_TARGETS_UP	60	3	15632	17	Cxcl1,Il6,Cxcl2
3.599e-05	-10.23	GSE21670_STAT3_KO_VS_WT_CD4_TCELL_DN	MSigDB lists	GSE21670_STAT3_KO_VS_WT_CD4_TCELL_DN	180	4	15632	17	Il6,Plxdc1,Meox1,Cxcl2
3.599e-05	-10.23	GSE8515_IL1_VS_IL6_4H_STIM_MAC_UP	MSigDB lists	GSE8515_IL1_VS_IL6_4H_STIM_MAC_UP	180	4	15632	17	Cxcl1,Il6,Ptgs2,Cxcl2
3.628e-05	-10.22	cell migration	biological process	GO:0016477	837	6	20694	17	Cxcl1,Sema5a,Ccl2,Ntrk2,Kitl,Cxcl2
3.758e-05	-10.19	GSE19198_CTRL_VS_IL21_TREATED_TCELL_24H_UP	MSigDB lists	GSE19198_CTRL_VS_IL21_TREATED_TCELL_24H_UP	182	4	15632	17	Cxcl1,Il6,Ccl2,Cxcl2
3.776e-05	-10.18	granulocyte chemotaxis	biological process	GO:0071621	81	3	20694	17	Cxcl1,Ccl2,Cxcl2
3.84e-05	-10.17	GSE41176_UNSTIM_VS_ANTI_IGM_STIM_BCELL_1H_UP	MSigDB lists	GSE41176_UNSTIM_VS_ANTI_IGM_STIM_BCELL_1H_UP	183	4	15632	17	Cxcl1,Il6,Ptgs2,Cxcl2
3.922e-05	-10.15	GSE27434_WT_VS_DNMT1_KO_TREG_DN	MSigDB lists	GSE27434_WT_VS_DNMT1_KO_TREG_DN	184	4	15632	17	Cxcl1,Ccl2,Ptgs2,Cxcl2
3.925e-05	-10.15	GO_REGULATION_OF_CELL_PROLIFERATION	MSigDB lists	GO_REGULATION_OF_CELL_PROLIFERATION	1365	8	15632	17	Sema5a,Ptgs2,Cxcl2,Cxcl1,Ptpn6,Il6,Ntrk2,Kitl
3.99e-05	-10.13	GO_CXCR_CHEMOKINE_RECEPTOR_BINDING	MSigDB lists	GO_CXCR_CHEMOKINE_RECEPTOR_BINDING	9	2	15632	17	Cxcl1,Cxcl2
4.006e-05	-10.13	GSE22886_DAY0_VS_DAY1_MONOCYTE_IN_CULTURE_DN	MSigDB lists	GSE22886_DAY0_VS_DAY1_MONOCYTE_IN_CULTURE_DN	185	4	15632	17	Cxcl1,Il6,Ptgs2,Cxcl2
4.062e-05	-10.11	neutrophil migration	biological process	GO:1990266	83	3	20694	17	Cxcl1,Ccl2,Cxcl2
4.092e-05	-10.1	GSE42021_CD24HI_TREG_VS_CD24HI_TCONV_THYMUS_DN	MSigDB lists	GSE42021_CD24HI_TREG_VS_CD24HI_TCONV_THYMUS_DN	186	4	15632	17	Cxcl1,Ccl2,Ptgs2,Cxcl2
4.194e-05	-10.08	Chemokine_CXC	interpro domains	IPR001089	11	2	19984	18	Cxcl1,Cxcl2
4.538e-05	-10	GSE18281_CORTICAL_VS_MEDULLARY_THYMOCYTE_UP	MSigDB lists	GSE18281_CORTICAL_VS_MEDULLARY_THYMOCYTE_UP	191	4	15632	17	Cxcl1,Ccl2,Ptgs2,Cxcl2
4.538e-05	-10	GSE14769_UNSTIM_VS_40MIN_LPS_BMDM_DN	MSigDB lists	GSE14769_UNSTIM_VS_40MIN_LPS_BMDM_DN	191	4	15632	17	Cxcl1,Ccl2,Ptgs2,Cxcl2
4.596e-05	-9.99	GO_RESPONSE_TO_CYTOKINE	MSigDB lists	GO_RESPONSE_TO_CYTOKINE	660	6	15632	17	Cxcl1,Il6,Ccl2,Ptgs2,Ntrk2,Cxcl2
4.623e-05	-9.98	SMALL_CYTOKINES_CXC	prosite domains	PS00471	10	2	13278	14	Cxcl1,Cxcl2
4.727e-05	-9.96	HALLMARK_TNFA_SIGNALING_VIA_NFKB	MSigDB lists	HALLMARK_TNFA_SIGNALING_VIA_NFKB	193	4	15632	17	Cxcl1,Il6,Ptgs2,Cxcl2
4.911e-05	-9.92	blood vessel development	biological process	GO:0001568	524	5	20694	17	Sema5a,Plxdc1,Ccl2,Ptgs2,Ntrk2
5.019e-05	-9.9	cellular response to lipopolysaccharide	biological process	GO:0071222	259	4	20694	17	Cxcl1,Il6,Ccl2,Cxcl2
5.03e-05	-9.9	CXC_Chemokine_domain	interpro domains	IPR033899	12	2	19984	18	Cxcl1,Cxcl2
5.12e-05	-9.88	GSE42021_TREG_PLN_VS_CD24HI_TREG_THYMUS_UP	MSigDB lists	GSE42021_TREG_PLN_VS_CD24HI_TREG_THYMUS_UP	197	4	15632	17	Cxcl1,Ccl2,Ptgs2,Cxcl2
5.539e-05	-9.8	movement of cell or subcellular component	biological process	GO:0006928	1356	7	20694	17	Cxcl1,Ttc30b,Sema5a,Ccl2,Ntrk2,Kitl,Cxcl2
5.649e-05	-9.78	cellular response to molecule of bacterial origin	biological process	GO:0071219	267	4	20694	17	Cxcl1,Il6,Ccl2,Cxcl2
5.708e-05	-9.77	granulocyte migration	biological process	GO:0097530	93	3	20694	17	Cxcl1,Ccl2,Cxcl2
5.708e-05	-9.77	antimicrobial humoral response	biological process	GO:0019730	93	3	20694	17	Cxcl1,Ccl2,Cxcl2
5.906e-05	-9.74	anatomical structure formation involved in morphogenesis	biological process	GO:0048646	913	6	20694	17	Sema5a,Ptpn6,Plxdc1,Ccl2,Ptgs2,Meox1
6.083e-05	-9.71	GHANDHI_BYSTANDER_IRRADIATION_UP	MSigDB lists	GHANDHI_BYSTANDER_IRRADIATION_UP	72	3	15632	17	Cxcl1,Ptgs2,Cxcl2
6.21e-05	-9.69	GO_RESPONSE_TO_TUMOR_NECROSIS_FACTOR	MSigDB lists	GO_RESPONSE_TO_TUMOR_NECROSIS_FACTOR	207	4	15632	17	Il6,Ccl2,Ptgs2,Ntrk2
6.339e-05	-9.67	GO_REGULATION_OF_CELLULAR_COMPONENT_MOVEMENT	MSigDB lists	GO_REGULATION_OF_CELLULAR_COMPONENT_MOVEMENT	699	6	15632	17	Cxcl1,Il6,Sema5a,Ptgs2,Kitl,Cxcl2
6.404e-05	-9.66	GO_TAXIS	MSigDB lists	GO_TAXIS	419	5	15632	17	Cxcl1,Il6,Sema5a,Ccl2,Cxcl2
6.446e-05	-9.65	MODULE_176	MSigDB lists	MODULE_176	209	4	15632	17	Cxcl1,Meox1,Sparcl1,Cxcl2
6.603e-05	-9.63	GO_POSITIVE_REGULATION_OF_LEUKOCYTE_CHEMOTAXIS	MSigDB lists	GO_POSITIVE_REGULATION_OF_LEUKOCYTE_CHEMOTAXIS	74	3	15632	17	Cxcl1,Il6,Cxcl2
6.628e-05	-9.62	regulation of extracellular matrix disassembly	biological process	GO:0010715	15	2	20694	17	Il6,Sema5a
6.665e-05	-9.62	positive regulation of intracellular signal transduction	biological process	GO:1902533	933	6	20694	17	Il6,Sema5a,Ptpn6,Ccl2,Ntrk2,Kitl
6.677e-05	-9.61	vasculature development	biological process	GO:0001944	559	5	20694	17	Sema5a,Plxdc1,Ccl2,Ptgs2,Ntrk2
6.708e-05	-9.61	GO_DEFENSE_RESPONSE	MSigDB lists	GO_DEFENSE_RESPONSE	1056	7	15632	17	Cxcl1,Il6,Ptpn6,Ccl2,Ptgs2,Ntrk2,Cxcl2
6.783e-05	-9.6	SMALLCYTKCXC	prints domains	PR00437	11	2	5821	7	Cxcl1,Cxcl2
7.067e-05	-9.56	OSWALD_HEMATOPOIETIC_STEM_CELL_IN_COLLAGEN_GEL_UP	MSigDB lists	OSWALD_HEMATOPOIETIC_STEM_CELL_IN_COLLAGEN_GEL_UP	214	4	15632	17	Cxcl1,Il6,Ptgs2,Cxcl2
7.151e-05	-9.55	MODULE_76	MSigDB lists	MODULE_76	76	3	15632	17	Cxcl1,Ccl2,Ptgs2
7.151e-05	-9.55	MAHAJAN_RESPONSE_TO_IL1A_UP	MSigDB lists	MAHAJAN_RESPONSE_TO_IL1A_UP	76	3	15632	17	Cxcl1,Il6,Cxcl2
7.243e-05	-9.53	SMID_BREAST_CANCER_NORMAL_LIKE_UP	MSigDB lists	SMID_BREAST_CANCER_NORMAL_LIKE_UP	430	5	15632	17	Cxcl1,Il6,Meox1,Ntrk2,Sparcl1
7.3e-05	-9.53	BIOCARTA_IL17_PATHWAY	MSigDB lists	BIOCARTA_IL17_PATHWAY	12	2	15632	17	Il6,Kitl
7.457e-05	-9.5	localization of cell	biological process	GO:0051674	952	6	20694	17	Cxcl1,Sema5a,Ccl2,Ntrk2,Kitl,Cxcl2
7.457e-05	-9.5	cell motility	biological process	GO:0048870	952	6	20694	17	Cxcl1,Sema5a,Ccl2,Ntrk2,Kitl,Cxcl2
7.459e-05	-9.5	DAZARD_RESPONSE_TO_UV_NHEK_UP	MSigDB lists	DAZARD_RESPONSE_TO_UV_NHEK_UP	217	4	15632	17	Cxcl1,Il6,Ptgs2,Cxcl2
7.508e-05	-9.5	cardiovascular system development	biological process	GO:0072358	573	5	20694	17	Sema5a,Plxdc1,Ccl2,Ptgs2,Ntrk2
7.579e-05	-9.49	cellular response to biotic stimulus	biological process	GO:0071216	288	4	20694	17	Cxcl1,Il6,Ccl2,Cxcl2
7.793e-05	-9.46	Legionellosis	KEGG pathways	ko05134	58	3	7931	12	Cxcl1,Il6,Cxcl2
7.793e-05	-9.46	Legionellosis	KEGG pathways	mmu05134	58	3	7931	12	Cxcl1,Il6,Cxcl2
7.819e-05	-9.46	ZHOU_INFLAMMATORY_RESPONSE_FIMA_UP	MSigDB lists	ZHOU_INFLAMMATORY_RESPONSE_FIMA_UP	437	5	15632	17	Cxcl1,Il6,Ptgs2,Kitl,Cxcl2
8.042e-05	-9.43	response to cytokine	biological process	GO:0034097	965	6	20694	17	Cxcl1,Il6,Ptpn6,Ccl2,Ptgs2,Cxcl2
8.431e-05	-9.38	positive regulation of reactive oxygen species metabolic process	biological process	GO:2000379	106	3	20694	17	Cxcl1,Il6,Ptgs2
8.618e-05	-9.36	NOD-like receptor signaling pathway	KEGG pathways	mmu04621	169	4	7931	12	Cxcl1,Il6,Ccl2,Cxcl2
8.618e-05	-9.36	NOD-like receptor signaling pathway	KEGG pathways	ko04621	169	4	7931	12	Cxcl1,Il6,Ccl2,Cxcl2
8.622e-05	-9.36	BIOCARTA_ERYTH_PATHWAY	MSigDB lists	BIOCARTA_ERYTH_PATHWAY	13	2	15632	17	Il6,Kitl
9.454e-05	-9.27	GO_POSITIVE_REGULATION_OF_CELL_PROLIFERATION	MSigDB lists	GO_POSITIVE_REGULATION_OF_CELL_PROLIFERATION	751	6	15632	17	Il6,Sema5a,Ptpn6,Ptgs2,Ntrk2,Kitl
9.952e-05	-9.22	angiogenesis	biological process	GO:0001525	309	4	20694	17	Sema5a,Plxdc1,Ccl2,Ptgs2
9.986e-05	-9.21	GO_REGULATION_OF_LEUKOCYTE_CHEMOTAXIS	MSigDB lists	GO_REGULATION_OF_LEUKOCYTE_CHEMOTAXIS	85	3	15632	17	Cxcl1,Il6,Cxcl2
9.992e-05	-9.21	MODULE_112	MSigDB lists	MODULE_112	234	4	15632	17	Cxcl1,Meox1,Sparcl1,Cxcl2
0.0001008	-9.2	regulation of ERK1 and ERK2 cascade	biological process	GO:0070372	310	4	20694	17	Il6,Ptpn6,Ccl2,Ntrk2
0.0001013	-9.2	Regulation of KIT signaling	REACTOME pathways	R-MMU-1433559	15	2	8608	9	Ptpn6,Kitl
0.0001034	-9.18	GO_MYELOID_LEUKOCYTE_MIGRATION	MSigDB lists	GO_MYELOID_LEUKOCYTE_MIGRATION	86	3	15632	17	Il6,Ccl2,Cxcl2
0.0001037	-9.17	Lung fibrosis	WikiPathways	WP3632	61	3	4813	8	Il6,Ccl2,Cxcl2
0.000105	-9.16	GO_LEUKOCYTE_MIGRATION	MSigDB lists	GO_LEUKOCYTE_MIGRATION	237	4	15632	17	Il6,Ptpn6,Ccl2,Cxcl2
0.0001102	-9.11	myeloid leukocyte migration	biological process	GO:0097529	116	3	20694	17	Cxcl1,Ccl2,Cxcl2
0.0001219	-9.01	positive regulation of response to stimulus	biological process	GO:0048584	2114	8	20694	17	Sema5a,Ccl2,Ptgs2,Cxcl1,Ptpn6,Il6,Ntrk2,Kitl
0.0001291	-8.96	negative regulation of cell death	biological process	GO:0060548	1051	6	20694	17	Il6,Sema5a,Nos1ap,Ptgs2,Ntrk2,Kitl
0.0001324	-8.93	LEE_LIVER_CANCER_HEPATOBLAST	MSigDB lists	LEE_LIVER_CANCER_HEPATOBLAST	16	2	15632	17	Il6,Ptgs2
0.0001324	-8.93	REACTOME_REGULATION_OF_KIT_SIGNALING	MSigDB lists	REACTOME_REGULATION_OF_KIT_SIGNALING	16	2	15632	17	Ptpn6,Kitl
0.0001343	-8.92	Carm1 (coactivator-associated arginine methyltransferase 1)	protein interactions	59035	14	2	7778	10	Il6,Cxcl2
0.0001343	-8.92	positive regulation of peptidyl-serine phosphorylation	biological process	GO:0033138	124	3	20694	17	Il6,Ptgs2,Ntrk2
0.0001359	-8.9	GO_EXTRACELLULAR_SPACE	MSigDB lists	GO_EXTRACELLULAR_SPACE	1180	7	15632	17	Cxcl1,Il6,Plxdc1,Ccl2,Sparcl1,Kitl,Cxcl2
0.0001372	-8.89	regulation of localization	biological process	GO:0032879	2818	9	20694	17	Sema5a,Ccl2,Ptgs2,Cxcl1,Il6,Ptpn6,Nos1ap,Ntrk2,Kitl
0.0001453	-8.84	positive regulation of extracellular matrix organization	biological process	GO:1903055	22	2	20694	17	Il6,Sema5a
0.0001475	-8.82	leukocyte chemotaxis	biological process	GO:0030595	128	3	20694	17	Cxcl1,Ccl2,Cxcl2
0.0001479	-8.82	GO_POSITIVE_REGULATION_OF_PROTEIN_IMPORT	MSigDB lists	GO_POSITIVE_REGULATION_OF_PROTEIN_IMPORT	97	3	15632	17	Il6,Sema5a,Ptgs2
0.0001494	-8.81	regulation of intracellular signal transduction	biological process	GO:1902531	1585	7	20694	17	Il6,Sema5a,Ptpn6,Ccl2,Ptgs2,Ntrk2,Kitl
0.0001501	-8.8	STK33_UP	MSigDB lists	STK33_UP	260	4	15632	17	Cxcl1,Ttc30b,Kitl,Cxcl2
0.0001507	-8.8	regulation of multicellular organismal development	biological process	GO:2000026	2178	8	20694	17	Sema5a,Ccl2,Ptgs2,Cxcl1,Ptpn6,Il6,Ntrk2,Kitl
0.0001524	-8.79	GO_POSITIVE_REGULATION_OF_INFLAMMATORY_RESPONSE	MSigDB lists	GO_POSITIVE_REGULATION_OF_INFLAMMATORY_RESPONSE	98	3	15632	17	Il6,Ccl2,Ptgs2
0.0001592	-8.75	mouse chr5	chromosome location	mouse chr5	383	4	24173	18	Cxcl1,Il6,Sparcl1,Cxcl2
0.0001615	-8.73	STK33_NOMO_UP	MSigDB lists	STK33_NOMO_UP	265	4	15632	17	Cxcl1,Ttc30b,Kitl,Cxcl2
0.0001667	-8.7	GO_LEUKOCYTE_CHEMOTAXIS	MSigDB lists	GO_LEUKOCYTE_CHEMOTAXIS	101	3	15632	17	Il6,Ccl2,Cxcl2
0.0001686	-8.69	GO_POSITIVE_REGULATION_OF_SYNAPTIC_TRANSMISSION_GLUTAMATERGIC	MSigDB lists	GO_POSITIVE_REGULATION_OF_SYNAPTIC_TRANSMISSION_GLUTAMATERGIC	18	2	15632	17	Ptgs2,Ntrk2
0.0001703	-8.68	anatomical structure morphogenesis	biological process	GO:0009653	2216	8	20694	17	Sema5a,Plxdc1,Ccl2,Ptgs2,Meox1,Ptpn6,Il6,Ntrk2
0.0001735	-8.66	WANG_MLL_TARGETS	MSigDB lists	WANG_MLL_TARGETS	270	4	15632	17	Abca9,Cxcl1,Il6,Islr
0.0001831	-8.61	defense response	biological process	GO:0006952	1120	6	20694	17	Cxcl1,Il6,Ptpn6,Ccl2,Ptgs2,Cxcl2
0.0001883	-8.58	GRAHAM_CML_QUIESCENT_VS_CML_DIVIDING_UP	MSigDB lists	GRAHAM_CML_QUIESCENT_VS_CML_DIVIDING_UP	19	2	15632	17	Cxcl1,Cxcl2
0.0001884	-8.58	positive regulation of vascular endothelial growth factor production	biological process	GO:0010575	25	2	20694	17	Il6,Ptgs2
0.0001889	-8.57	Salmonella infection	KEGG pathways	ko05132	78	3	7931	12	Cxcl1,Il6,Cxcl2
0.0001889	-8.57	Salmonella infection	KEGG pathways	mmu05132	78	3	7931	12	Cxcl1,Il6,Cxcl2
0.0001897	-8.57	GO_REGULATION_OF_RESPONSE_TO_EXTERNAL_STIMULUS	MSigDB lists	GO_REGULATION_OF_RESPONSE_TO_EXTERNAL_STIMULUS	852	6	15632	17	Cxcl1,Il6,Sema5a,Ccl2,Ptgs2,Cxcl2
0.0002057	-8.49	tube morphogenesis	biological process	GO:0035239	710	5	20694	17	Sema5a,Plxdc1,Ccl2,Ptgs2,Ntrk2
0.0002204	-8.42	TAKEDA_TARGETS_OF_NUP98_HOXA9_FUSION_10D_DN	MSigDB lists	TAKEDA_TARGETS_OF_NUP98_HOXA9_FUSION_10D_DN	111	3	15632	17	Cxcl1,Ccl2,Cxcl2
0.0002263	-8.39	GO_POSITIVE_REGULATION_OF_NUCLEOCYTOPLASMIC_TRANSPORT	MSigDB lists	GO_POSITIVE_REGULATION_OF_NUCLEOCYTOPLASMIC_TRANSPORT	112	3	15632	17	Il6,Sema5a,Ptgs2
0.0002268	-8.39	response to bacterium	biological process	GO:0009617	725	5	20694	17	Cxcl1,Il6,Ccl2,Ptgs2,Cxcl2
0.0002315	-8.37	locomotion	biological process	GO:0040011	1169	6	20694	17	Cxcl1,Sema5a,Ccl2,Ntrk2,Kitl,Cxcl2
0.0002371	-8.35	regulation of ion transport	biological process	GO:0043269	732	5	20694	17	Cxcl1,Ptpn6,Nos1ap,Ccl2,Ptgs2
0.0002373	-8.35	GO_RESPONSE_TO_MOLECULE_OF_BACTERIAL_ORIGIN	MSigDB lists	GO_RESPONSE_TO_MOLECULE_OF_BACTERIAL_ORIGIN	293	4	15632	17	Cxcl1,Il6,Ptgs2,Cxcl2
0.0002377	-8.34	growth factor activity	molecular function	GO:0008083	147	3	20217	17	Cxcl1,Il6,Kitl
0.0002423	-8.33	GO_ANATOMICAL_STRUCTURE_FORMATION_INVOLVED_IN_MORPHOGENESIS	MSigDB lists	GO_ANATOMICAL_STRUCTURE_FORMATION_INVOLVED_IN_MORPHOGENESIS	891	6	15632	17	Ttc30b,Sema5a,Ptpn6,Plxdc1,Ptgs2,Meox1
0.0002445	-8.32	GO_CELLULAR_RESPONSE_TO_CYTOKINE_STIMULUS	MSigDB lists	GO_CELLULAR_RESPONSE_TO_CYTOKINE_STIMULUS	557	5	15632	17	Cxcl1,Il6,Ccl2,Ntrk2,Cxcl2
0.0002536	-8.28	extracellular space	cellular component	GO:0005615	1616	7	20747	18	Cxcl1,Il6,Ccl2,Islr,Kitl,Sparcl1,Cxcl2
0.0002539	-8.28	GO_RESPONSE_TO_AUDITORY_STIMULUS	MSigDB lists	GO_RESPONSE_TO_AUDITORY_STIMULUS	22	2	15632	17	Il6,Ntrk2
0.0002557	-8.27	GO_RECEPTOR_BINDING	MSigDB lists	GO_RECEPTOR_BINDING	1305	7	15632	17	Cxcl1,Il6,Sema5a,Ccl2,Ntrk2,Kitl,Cxcl2
0.0002558	-8.27	regulation of MAPK cascade	biological process	GO:0043408	744	5	20694	17	Il6,Ptpn6,Ccl2,Ntrk2,Kitl
0.0002586	-8.26	response to other organism	biological process	GO:0051707	1193	6	20694	17	Cxcl1,Il6,Ptpn6,Ccl2,Ptgs2,Cxcl2
0.0002595	-8.26	regulation of protein kinase B signaling	biological process	GO:0051896	155	3	20694	17	Il6,Sema5a,Ntrk2
0.000261	-8.25	response to external biotic stimulus	biological process	GO:0043207	1195	6	20694	17	Cxcl1,Il6,Ptpn6,Ccl2,Ptgs2,Cxcl2
0.0002638	-8.24	response to lipid	biological process	GO:0033993	749	5	20694	17	Cxcl1,Il6,Ccl2,Ptgs2,Cxcl2
0.0002639	-8.24	GO_REGULATION_OF_PROTEIN_KINASE_B_SIGNALING	MSigDB lists	GO_REGULATION_OF_PROTEIN_KINASE_B_SIGNALING	118	3	15632	17	Il6,Sema5a,Ntrk2
0.0002694	-8.22	regulation of peptidyl-serine phosphorylation	biological process	GO:0033135	157	3	20694	17	Il6,Ptgs2,Ntrk2
0.0002706	-8.21	KRAS.LUNG.BREAST_UP.V1_UP	MSigDB lists	KRAS.LUNG.BREAST_UP.V1_UP	119	3	15632	17	Cxcl1,Ptgs2,Cxcl2
0.0002779	-8.19	DAZARD_UV_RESPONSE_CLUSTER_G2	MSigDB lists	DAZARD_UV_RESPONSE_CLUSTER_G2	23	2	15632	17	Cxcl1,Cxcl2
0.0002864	-8.16	regulation of hemopoiesis	biological process	GO:1903706	407	4	20694	17	Cxcl1,Il6,Ptpn6,Kitl
0.0002869	-8.16	response to biotic stimulus	biological process	GO:0009607	1216	6	20694	17	Cxcl1,Il6,Ptpn6,Ccl2,Ptgs2,Cxcl2
0.0002912	-8.14	GO_POSITIVE_REGULATION_OF_PROTEIN_LOCALIZATION_TO_NUCLEUS	MSigDB lists	GO_POSITIVE_REGULATION_OF_PROTEIN_LOCALIZATION_TO_NUCLEUS	122	3	15632	17	Il6,Sema5a,Ptgs2
0.0002934	-8.13	positive regulation of protein modification process	biological process	GO:0031401	1221	6	20694	17	Il6,Nos1ap,Ccl2,Ptgs2,Ntrk2,Kitl
0.0003056	-8.09	regulation of immune effector process	biological process	GO:0002697	414	4	20694	17	Cxcl1,Il6,Ptpn6,Ccl2
0.0003083	-8.08	receptor complex	cellular component	GO:0043235	391	4	20747	18	Il6,Ptpn6,Plxdc1,Ntrk2
0.0003105	-8.08	positive regulation of acute inflammatory response	biological process	GO:0002675	32	2	20694	17	Il6,Ptgs2
0.0003205	-8.05	GO_RECEPTOR_COMPLEX	MSigDB lists	GO_RECEPTOR_COMPLEX	317	4	15632	17	Il6,Ptpn6,Plxdc1,Ntrk2
0.0003257	-8.03	regulation of metal ion transport	biological process	GO:0010959	421	4	20694	17	Cxcl1,Ptpn6,Nos1ap,Ptgs2
0.0003569	-7.94	regulation of protein modification process	biological process	GO:0031399	1822	7	20694	17	Il6,Ptpn6,Nos1ap,Ccl2,Ptgs2,Ntrk2,Kitl
0.0003589	-7.93	GO_REGULATION_OF_PHOSPHATIDYLINOSITOL_3_KINASE_SIGNALING	MSigDB lists	GO_REGULATION_OF_PHOSPHATIDYLINOSITOL_3_KINASE_SIGNALING	131	3	15632	17	Ptpn6,Ntrk2,Kitl
0.0003589	-7.93	GSE36891_UNSTIM_VS_POLYIC_TLR3_STIM_PERITONEAL_MACROPHAGE_UP	MSigDB lists	GSE36891_UNSTIM_VS_POLYIC_TLR3_STIM_PERITONEAL_MACROPHAGE_UP	131	3	15632	17	Cxcl1,Il6,Ptgs2
0.0003783	-7.88	GO_REGULATION_OF_MAPK_CASCADE	MSigDB lists	GO_REGULATION_OF_MAPK_CASCADE	612	5	15632	17	Il6,Ptpn6,Ccl2,Ntrk2,Kitl
0.0003869	-7.86	positive regulation of cell communication	biological process	GO:0010647	1846	7	20694	17	Il6,Sema5a,Ptpn6,Ccl2,Ptgs2,Ntrk2,Kitl
0.000392	-7.84	GSE36891_POLYIC_TLR3_VS_PAM_TLR2_STIM_PERITONEAL_MACROPHAGE_UP	MSigDB lists	GSE36891_POLYIC_TLR3_VS_PAM_TLR2_STIM_PERITONEAL_MACROPHAGE_UP	135	3	15632	17	Cxcl1,Il6,Ptgs2
0.0003961	-7.83	positive regulation of signaling	biological process	GO:0023056	1853	7	20694	17	Il6,Sema5a,Ptpn6,Ccl2,Ptgs2,Ntrk2,Kitl
0.0004023	-7.82	humoral immune response	biological process	GO:0006959	180	3	20694	17	Cxcl1,Ccl2,Cxcl2
0.0004044	-7.81	regulation of biological quality	biological process	GO:0065008	4046	10	20694	17	Sema5a,Ccl2,Ptgs2,Sparcl1,Cxcl2,Cxcl1,Il6,Ptpn6,Ntrk2,Kitl
0.0004093	-7.8	GSE45365_CD8A_DC_VS_CD11B_DC_IFNAR_KO_MCMV_INFECTION_DN	MSigDB lists	GSE45365_CD8A_DC_VS_CD11B_DC_IFNAR_KO_MCMV_INFECTION_DN	137	3	15632	17	Cxcl1,Ptgs2,Cxcl2
0.0004093	-7.8	GSE29614_DAY3_VS_DAY7_TIV_FLU_VACCINE_PBMC_UP	MSigDB lists	GSE29614_DAY3_VS_DAY7_TIV_FLU_VACCINE_PBMC_UP	137	3	15632	17	Sema5a,Ccl2,Ntrk2
0.0004138	-7.79	GNF2_MMP1	MSigDB lists	GNF2_MMP1	28	2	15632	17	Il6,Cxcl2
0.0004138	-7.79	BOQUEST_STEM_CELL_CULTURED_VS_FRESH_DN	MSigDB lists	BOQUEST_STEM_CELL_CULTURED_VS_FRESH_DN	28	2	15632	17	Ntrk2,Sparcl1
0.0004138	-7.79	GO_POSITIVE_REGULATION_OF_ACUTE_INFLAMMATORY_RESPONSE	MSigDB lists	GO_POSITIVE_REGULATION_OF_ACUTE_INFLAMMATORY_RESPONSE	28	2	15632	17	Il6,Ptgs2
0.0004276	-7.76	GO_BLOOD_VESSEL_MORPHOGENESIS	MSigDB lists	GO_BLOOD_VESSEL_MORPHOGENESIS	342	4	15632	17	Sema5a,Plxdc1,Ptgs2,Ntrk2
0.000428	-7.76	GO_POSITIVE_REGULATION_OF_CELL_COMMUNICATION	MSigDB lists	GO_POSITIVE_REGULATION_OF_CELL_COMMUNICATION	1418	7	15632	17	Il6,Sema5a,Ptpn6,Ccl2,Ptgs2,Ntrk2,Kitl
0.0004546	-7.7	GSE6269_HEALTHY_VS_E_COLI_INF_PBMC_DN	MSigDB lists	GSE6269_HEALTHY_VS_E_COLI_INF_PBMC_DN	142	3	15632	17	Cxcl1,Sema5a,Ccl2
0.0004546	-7.7	BOSCO_ALLERGEN_INDUCED_TH2_ASSOCIATED_MODULE	MSigDB lists	BOSCO_ALLERGEN_INDUCED_TH2_ASSOCIATED_MODULE	142	3	15632	17	Sema5a,Plxdc1,Meox1
0.000464	-7.68	GO_POSITIVE_REGULATION_OF_RESPONSE_TO_WOUNDING	MSigDB lists	GO_POSITIVE_REGULATION_OF_RESPONSE_TO_WOUNDING	143	3	15632	17	Il6,Ccl2,Ptgs2
0.0004756	-7.65	AMIT_SERUM_RESPONSE_40_MCF10A	MSigDB lists	AMIT_SERUM_RESPONSE_40_MCF10A	30	2	15632	17	Cxcl1,Cxcl2
0.0004756	-7.65	GO_REGULATION_OF_NEUTROPHIL_CHEMOTAXIS	MSigDB lists	GO_REGULATION_OF_NEUTROPHIL_CHEMOTAXIS	30	2	15632	17	Cxcl1,Cxcl2
0.0004864	-7.63	regulation of extracellular matrix organization	biological process	GO:1903053	40	2	20694	17	Il6,Sema5a
0.0004882	-7.62	positive regulation of multicellular organismal process	biological process	GO:0051240	1917	7	20694	17	Cxcl1,Il6,Sema5a,Ccl2,Ptgs2,Ntrk2,Kitl
0.0005081	-7.58	GO_POSITIVE_REGULATION_OF_NEUTROPHIL_MIGRATION	MSigDB lists	GO_POSITIVE_REGULATION_OF_NEUTROPHIL_MIGRATION	31	2	15632	17	Cxcl1,Cxcl2
0.0005081	-7.58	GO_REGULATION_OF_VASCULAR_ENDOTHELIAL_GROWTH_FACTOR_PRODUCTION	MSigDB lists	GO_REGULATION_OF_VASCULAR_ENDOTHELIAL_GROWTH_FACTOR_PRODUCTION	31	2	15632	17	Il6,Ptgs2
0.0005127	-7.58	cellular response to cytokine stimulus	biological process	GO:0071345	865	5	20694	17	Cxcl1,Il6,Ptpn6,Ccl2,Cxcl2
0.0005159	-7.57	leukocyte migration	biological process	GO:0050900	196	3	20694	17	Cxcl1,Ccl2,Cxcl2
0.0005186	-7.56	regulation of transport	biological process	GO:0051049	1936	7	20694	17	Cxcl1,Il6,Ptpn6,Nos1ap,Ccl2,Ptgs2,Ntrk2
0.0005232	-7.56	ONDER_CDH1_TARGETS_1_DN	MSigDB lists	ONDER_CDH1_TARGETS_1_DN	149	3	15632	17	Cxcl1,Ptgs2,Cxcl2
0.0005232	-7.56	PHONG_TNF_RESPONSE_VIA_P38_PARTIAL	MSigDB lists	PHONG_TNF_RESPONSE_VIA_P38_PARTIAL	149	3	15632	17	Cxcl1,Il6,Cxcl2
0.0005314	-7.54	regulation of reactive oxygen species metabolic process	biological process	GO:2000377	198	3	20694	17	Cxcl1,Il6,Ptgs2
0.0005393	-7.53	positive regulation of epithelial cell proliferation	biological process	GO:0050679	199	3	20694	17	Il6,Sema5a,Ccl2
0.0005461	-7.51	positive regulation of immune system process	biological process	GO:0002684	877	5	20694	17	Cxcl1,Il6,Ptpn6,Ccl2,Kitl
0.0005653	-7.48	GSE2706_R848_VS_R848_AND_LPS_2H_STIM_DC_DN	MSigDB lists	GSE2706_R848_VS_R848_AND_LPS_2H_STIM_DC_DN	153	3	15632	17	Cxcl1,Ptgs2,Cxcl2
0.0005653	-7.48	GSE25123_WT_VS_PPARG_KO_MACROPHAGE_UP	MSigDB lists	GSE25123_WT_VS_PPARG_KO_MACROPHAGE_UP	153	3	15632	17	Cxcl1,Il6,Cxcl2
0.0005761	-7.46	GROSS_HYPOXIA_VIA_ELK3_DN	MSigDB lists	GROSS_HYPOXIA_VIA_ELK3_DN	154	3	15632	17	Cxcl1,Il6,Ptgs2
0.0005762	-7.46	GO_MONOCYTE_CHEMOTAXIS	MSigDB lists	GO_MONOCYTE_CHEMOTAXIS	33	2	15632	17	Il6,Ccl2
0.0005762	-7.46	GROSS_HYPOXIA_VIA_ELK3_ONLY_UP	MSigDB lists	GROSS_HYPOXIA_VIA_ELK3_ONLY_UP	33	2	15632	17	Cxcl1,Il6
0.0005762	-7.46	PLASARI_TGFB1_TARGETS_1HR_UP	MSigDB lists	PLASARI_TGFB1_TARGETS_1HR_UP	33	2	15632	17	Il6,Ptgs2
0.0005851	-7.44	extracellular region part	cellular component	GO:0044421	1851	7	20747	18	Cxcl1,Il6,Ccl2,Islr,Kitl,Sparcl1,Cxcl2
0.0005982	-7.42	GSE9988_ANTI_TREM1_AND_LPS_VS_VEHICLE_TREATED_MONOCYTES_UP	MSigDB lists	GSE9988_ANTI_TREM1_AND_LPS_VS_VEHICLE_TREATED_MONOCYTES_UP	156	3	15632	17	Cxcl1,Ptgs2,Cxcl2
0.0005982	-7.42	GSE41867_DAY6_VS_DAY15_LCMV_ARMSTRONG_EFFECTOR_CD8_TCELL_UP	MSigDB lists	GSE41867_DAY6_VS_DAY15_LCMV_ARMSTRONG_EFFECTOR_CD8_TCELL_UP	156	3	15632	17	Il6,Ptgs2,Cxcl2
0.0006054	-7.41	chemotaxis	biological process	GO:0006935	496	4	20694	17	Cxcl1,Sema5a,Ccl2,Cxcl2
0.0006055	-7.41	BOQUEST_STEM_CELL_CULTURED_VS_FRESH_UP	MSigDB lists	BOQUEST_STEM_CELL_CULTURED_VS_FRESH_UP	375	4	15632	17	Cxcl1,Plxdc1,Ntrk2,Cxcl2
0.0006094	-7.4	GSE1112_HY_CD8AB_VS_HY_CD8AA_THYMOCYTE_RTOC_CULTURE_DN	MSigDB lists	GSE1112_HY_CD8AB_VS_HY_CD8AA_THYMOCYTE_RTOC_CULTURE_DN	157	3	15632	17	Cxcl1,Ptgs2,Cxcl2
0.0006118	-7.4	SCHOEN_NFKB_SIGNALING	MSigDB lists	SCHOEN_NFKB_SIGNALING	34	2	15632	17	Cxcl1,Ptgs2
0.0006118	-7.4	UZONYI_RESPONSE_TO_LEUKOTRIENE_AND_THROMBIN	MSigDB lists	UZONYI_RESPONSE_TO_LEUKOTRIENE_AND_THROMBIN	34	2	15632	17	Cxcl1,Ptgs2
0.0006134	-7.4	positive regulation of hemopoiesis	biological process	GO:1903708	208	3	20694	17	Cxcl1,Il6,Kitl
0.0006159	-7.39	regulation of collagen biosynthetic process	biological process	GO:0032965	45	2	20694	17	Il6,Ccl2
0.0006193	-7.39	taxis	biological process	GO:0042330	499	4	20694	17	Cxcl1,Sema5a,Ccl2,Cxcl2
0.0006323	-7.37	GSE18804_SPLEEN_MACROPHAGE_VS_BRAIN_TUMORAL_MACROPHAGE_UP	MSigDB lists	GSE18804_SPLEEN_MACROPHAGE_VS_BRAIN_TUMORAL_MACROPHAGE_UP	159	3	15632	17	Cxcl1,Ptgs2,Cxcl2
0.0006436	-7.35	positive regulation of nitric oxide biosynthetic process	biological process	GO:0045429	46	2	20694	17	Il6,Ptgs2
0.0006485	-7.34	GO_REGULATION_OF_NEUTROPHIL_MIGRATION	MSigDB lists	GO_REGULATION_OF_NEUTROPHIL_MIGRATION	35	2	15632	17	Cxcl1,Cxcl2
0.0006558	-7.33	GSE9988_ANTI_TREM1_AND_LPS_VS_CTRL_TREATED_MONOCYTES_UP	MSigDB lists	GSE9988_ANTI_TREM1_AND_LPS_VS_CTRL_TREATED_MONOCYTES_UP	161	3	15632	17	Cxcl1,Il6,Ptgs2
0.0006662	-7.31	mesenchyme development	biological process	GO:0060485	214	3	20694	17	Sema5a,Meox1,Kitl
0.0006677	-7.31	JAK2_DN.V1_UP	MSigDB lists	JAK2_DN.V1_UP	162	3	15632	17	Sema5a,Meox1,Kitl
0.0006719	-7.31	positive regulation of nitric oxide metabolic process	biological process	GO:1904407	47	2	20694	17	Il6,Ptgs2
0.0006762	-7.3	circulatory system development	biological process	GO:0072359	919	5	20694	17	Sema5a,Plxdc1,Ccl2,Ptgs2,Ntrk2
0.0006798	-7.29	GSE9988_ANTI_TREM1_VS_VEHICLE_TREATED_MONOCYTES_UP	MSigDB lists	GSE9988_ANTI_TREM1_VS_VEHICLE_TREATED_MONOCYTES_UP	163	3	15632	17	Cxcl1,Ptgs2,Cxcl2
0.0006847	-7.29	GO_REGULATION_OF_INTRACELLULAR_SIGNAL_TRANSDUCTION	MSigDB lists	GO_REGULATION_OF_INTRACELLULAR_SIGNAL_TRANSDUCTION	1531	7	15632	17	Il6,Sema5a,Ptpn6,Ccl2,Ptgs2,Ntrk2,Kitl
0.0006863	-7.28	regulation of response to external stimulus	biological process	GO:0032101	922	5	20694	17	Cxcl1,Il6,Sema5a,Ccl2,Ptgs2
0.0006918	-7.28	response to oxygen-containing compound	biological process	GO:1901700	1432	6	20694	17	Cxcl1,Il6,Ccl2,Ptgs2,Ntrk2,Cxcl2
0.000692	-7.28	GSE9988_LOW_LPS_VS_VEHICLE_TREATED_MONOCYTE_UP	MSigDB lists	GSE9988_LOW_LPS_VS_VEHICLE_TREATED_MONOCYTE_UP	164	3	15632	17	Cxcl1,Ptgs2,Cxcl2
0.0006935	-7.27	regulation of developmental process	biological process	GO:0050793	2711	8	20694	17	Sema5a,Ccl2,Ptgs2,Cxcl1,Ptpn6,Il6,Ntrk2,Kitl
0.0006965	-7.27	negative regulation of apoptotic process	biological process	GO:0043066	925	5	20694	17	Il6,Sema5a,Ptgs2,Ntrk2,Kitl
0.0007007	-7.26	regulation of acute inflammatory response	biological process	GO:0002673	48	2	20694	17	Il6,Ptgs2
0.0007047	-7.26	regulation of protein phosphorylation	biological process	GO:0001932	1437	6	20694	17	Il6,Ptpn6,Ccl2,Ptgs2,Ntrk2,Kitl
0.0007173	-7.24	tube development	biological process	GO:0035295	931	5	20694	17	Sema5a,Plxdc1,Ccl2,Ptgs2,Ntrk2
0.0007177	-7.24	regulation of cell morphogenesis	biological process	GO:0022604	519	4	20694	17	Il6,Sema5a,Ccl2,Ntrk2
0.0007219	-7.23	positive regulation of ERK1 and ERK2 cascade	biological process	GO:0070374	220	3	20694	17	Il6,Ccl2,Ntrk2
0.000725	-7.23	MODULE_263	MSigDB lists	MODULE_263	37	2	15632	17	Cxcl1,Ccl2
0.000725	-7.23	ZUCCHI_METASTASIS_DN	MSigDB lists	ZUCCHI_METASTASIS_DN	37	2	15632	17	Cxcl1,Cxcl2
0.0007422	-7.21	GSE30971_CTRL_VS_LPS_STIM_MACROPHAGE_WBP7_KO_2H_UP	MSigDB lists	GSE30971_CTRL_VS_LPS_STIM_MACROPHAGE_WBP7_KO_2H_UP	168	3	15632	17	Cxcl1,Il6,Ptgs2
0.0007422	-7.21	GSE30971_CTRL_VS_LPS_STIM_MACROPHAGE_WBP7_HET_2H_UP	MSigDB lists	GSE30971_CTRL_VS_LPS_STIM_MACROPHAGE_WBP7_HET_2H_UP	168	3	15632	17	Cxcl1,Il6,Ptgs2
0.0007422	-7.21	GSE37605_FOXP3_FUSION_GFP_VS_IRES_GFP_TREG_C57BL6_UP	MSigDB lists	GSE37605_FOXP3_FUSION_GFP_VS_IRES_GFP_TREG_C57BL6_UP	168	3	15632	17	Cxcl1,Plxdc1,Ptgs2
0.0007422	-7.21	GSE22611_MUTANT_NOD2_VS_CTRL_TRANSDUCED_HEK293T_CELL_UP	MSigDB lists	GSE22611_MUTANT_NOD2_VS_CTRL_TRANSDUCED_HEK293T_CELL_UP	168	3	15632	17	Cxcl1,Il6,Ptgs2
0.0007422	-7.21	GSE25123_IL4_VS_IL4_AND_ROSIGLITAZONE_STIM_PPARG_KO_MACROPHAGE_DAY10_DN	MSigDB lists	GSE25123_IL4_VS_IL4_AND_ROSIGLITAZONE_STIM_PPARG_KO_MACROPHAGE_DAY10_DN	168	3	15632	17	Cxcl1,Ptgs2,Cxcl2
0.0007446	-7.2	mouse chr11 C|11 49.82 cM	chromosome location	mouse chr11 C|11 49.82 cM	1	1	24173	18	Ccl2
0.0007446	-7.2	mouse chr5 B1|5 15.7 cM	chromosome location	mouse chr5 B1|5 15.7 cM	1	1	24173	18	Il6
0.0007446	-7.2	mouse chr10 D1|10 51.4 cM	chromosome location	mouse chr10 D1|10 51.4 cM	1	1	24173	18	Kitl
0.0007446	-7.2	mouse chr13 B1|13 31.2 cM	chromosome location	mouse chr13 B1|13 31.2 cM	1	1	24173	18	Ntrk2
0.0007446	-7.2	mouse chr5 E5|5 50.55 cM	chromosome location	mouse chr5 E5|5 50.55 cM	1	1	24173	18	Sparcl1
0.0007493	-7.2	positive regulation of MAPK cascade	biological process	GO:0043410	525	4	20694	17	Il6,Ccl2,Ntrk2,Kitl
0.0007551	-7.19	GSE360_T_GONDII_VS_M_TUBERCULOSIS_MAC_DN	MSigDB lists	GSE360_T_GONDII_VS_M_TUBERCULOSIS_MAC_DN	169	3	15632	17	Cxcl1,Il6,Ptgs2
0.0007551	-7.19	GSE28130_ACTIVATED_VS_INDUCEED_TREG_DN	MSigDB lists	GSE28130_ACTIVATED_VS_INDUCEED_TREG_DN	169	3	15632	17	Cxcl1,Ntrk2,Cxcl2
0.0007567	-7.19	negative regulation of programmed cell death	biological process	GO:0043069	942	5	20694	17	Il6,Sema5a,Ptgs2,Ntrk2,Kitl
0.0007681	-7.17	GSE8515_CTRL_VS_IL1_4H_STIM_MAC_DN	MSigDB lists	GSE8515_CTRL_VS_IL1_4H_STIM_MAC_DN	170	3	15632	17	Cxcl1,Il6,Cxcl2
0.0007681	-7.17	GSE19401_UNSTIM_VS_PAM2CSK4_STIM_FOLLICULAR_DC_UP	MSigDB lists	GSE19401_UNSTIM_VS_PAM2CSK4_STIM_FOLLICULAR_DC_UP	170	3	15632	17	Il6,Ptgs2,Sparcl1
0.0007681	-7.17	GSE29617_CTRL_VS_DAY7_TIV_FLU_VACCINE_PBMC_2008_UP	MSigDB lists	GSE29617_CTRL_VS_DAY7_TIV_FLU_VACCINE_PBMC_2008_UP	170	3	15632	17	Cxcl1,Ptgs2,Ntrk2
0.0007681	-7.17	VERHAAK_AML_WITH_NPM1_MUTATED_UP	MSigDB lists	VERHAAK_AML_WITH_NPM1_MUTATED_UP	170	3	15632	17	Cxcl1,Il6,Cxcl2
0.0007681	-7.17	GSE3982_BCELL_VS_CENT_MEMORY_CD4_TCELL_DN	MSigDB lists	GSE3982_BCELL_VS_CENT_MEMORY_CD4_TCELL_DN	170	3	15632	17	Plxdc1,Ccl2,Meox1
0.0007681	-7.17	GSE9988_ANTI_TREM1_VS_LPS_MONOCYTE_DN	MSigDB lists	GSE9988_ANTI_TREM1_VS_LPS_MONOCYTE_DN	170	3	15632	17	Cxcl1,Il6,Ptgs2
0.0007813	-7.15	GO_REGULATION_OF_PROTEIN_IMPORT	MSigDB lists	GO_REGULATION_OF_PROTEIN_IMPORT	171	3	15632	17	Il6,Sema5a,Ptgs2
0.0007813	-7.15	GSE2706_UNSTIM_VS_2H_LPS_DC_DN	MSigDB lists	GSE2706_UNSTIM_VS_2H_LPS_DC_DN	171	3	15632	17	Cxcl1,Il6,Cxcl2
0.0007861	-7.15	ZHOU_INFLAMMATORY_RESPONSE_LIVE_UP	MSigDB lists	ZHOU_INFLAMMATORY_RESPONSE_LIVE_UP	402	4	15632	17	Cxcl1,Il6,Ptgs2,Cxcl2
0.0007946	-7.14	KEGG_CHEMOKINE_SIGNALING_PATHWAY	MSigDB lists	KEGG_CHEMOKINE_SIGNALING_PATHWAY	172	3	15632	17	Cxcl1,Ccl2,Cxcl2
0.0008056	-7.12	STOSSI_RESPONSE_TO_ESTRADIOL	MSigDB lists	STOSSI_RESPONSE_TO_ESTRADIOL	39	2	15632	17	Ptgs2,Sparcl1
0.0008098	-7.12	positive regulation of cell migration	biological process	GO:0030335	536	4	20694	17	Sema5a,Ccl2,Ptgs2,Kitl
0.0008215	-7.1	response to non-ionic osmotic stress	biological process	GO:0010335	1	1	20694	17	Ptgs2
0.0008215	-7.1	positive regulation of interleukin-17 biosynthetic process	biological process	GO:0045380	1	1	20694	17	Il6
0.0008215	-7.1	cellular response to non-ionic osmotic stress	biological process	GO:0071471	1	1	20694	17	Ptgs2
0.0008215	-7.1	glucagon secretion	biological process	GO:0070091	1	1	20694	17	Il6
0.0008215	-7.1	regulation of interleukin-17 biosynthetic process	biological process	GO:0045378	1	1	20694	17	Il6
0.0008215	-7.1	hepatic immune response	biological process	GO:0002384	1	1	20694	17	Il6
0.0008215	-7.1	signal clustering	biological process	GO:1990256	1	1	20694	17	Sema5a
0.0008217	-7.1	GSE24574_BCL6_HIGH_TFH_VS_TCONV_CD4_TCELL_UP	MSigDB lists	GSE24574_BCL6_HIGH_TFH_VS_TCONV_CD4_TCELL_UP	174	3	15632	17	Cxcl1,Ptgs2,Cxcl2
0.0008217	-7.1	GSE2128_C57BL6_VS_NOD_CD4CD8_DP_THYMOCYTE_UP	MSigDB lists	GSE2128_C57BL6_VS_NOD_CD4CD8_DP_THYMOCYTE_UP	174	3	15632	17	Cxcl1,Ptgs2,Cxcl2
0.0008222	-7.1	regulation of collagen metabolic process	biological process	GO:0010712	52	2	20694	17	Il6,Ccl2
0.0008312	-7.09	Cytokines and Inflammatory Response	WikiPathways	WP222	27	2	4813	8	Cxcl1,Il6
0.0008355	-7.09	GSE7460_CTRL_VS_FOXP3_OVEREXPR_TCONV_1_UP	MSigDB lists	GSE7460_CTRL_VS_FOXP3_OVEREXPR_TCONV_1_UP	175	3	15632	17	Sema5a,Ptpn6,Sparcl1
0.0008409	-7.08	brain-derived neurotrophic factor-activated receptor activity	molecular function	GO:0060175	1	1	20217	17	Ntrk2
0.0008494	-7.07	GSE30971_WBP7_HET_VS_KO_MACROPHAGE_2H_LPS_STIM_DN	MSigDB lists	GSE30971_WBP7_HET_VS_KO_MACROPHAGE_2H_LPS_STIM_DN	176	3	15632	17	Cxcl1,Il6,Ptgs2
0.0008494	-7.07	GSE20715_0H_VS_24H_OZONE_TLR4_KO_LUNG_UP	MSigDB lists	GSE20715_0H_VS_24H_OZONE_TLR4_KO_LUNG_UP	176	3	15632	17	Ttc30b,Plxdc1,Islr
0.0008494	-7.07	GSE3039_ALPHAALPHA_VS_ALPHABETA_CD8_TCELL_UP	MSigDB lists	GSE3039_ALPHAALPHA_VS_ALPHABETA_CD8_TCELL_UP	176	3	15632	17	Il6,Pop4,Cxcl2
0.0008635	-7.05	GSE41176_WT_VS_TAK1_KO_ANTI_IGM_STIM_BCELL_6H_UP	MSigDB lists	GSE41176_WT_VS_TAK1_KO_ANTI_IGM_STIM_BCELL_6H_UP	177	3	15632	17	Cxcl1,Ptgs2,Cxcl2
0.0008635	-7.05	GO_MESENCHYME_DEVELOPMENT	MSigDB lists	GO_MESENCHYME_DEVELOPMENT	177	3	15632	17	Sema5a,Meox1,Kitl
0.0008676	-7.05	extracellular matrix of synaptic cleft	cellular component	GO:0098965	1	1	20747	18	Sparcl1
0.0008677	-7.05	cellular response to lipid	biological process	GO:0071396	546	4	20694	17	Cxcl1,Il6,Ccl2,Cxcl2
0.0008696	-7.05	GO_CYTOKINE_MEDIATED_SIGNALING_PATHWAY	MSigDB lists	GO_CYTOKINE_MEDIATED_SIGNALING_PATHWAY	413	4	15632	17	Cxcl1,Il6,Ccl2,Cxcl2
0.0008848	-7.03	regulation of leukocyte proliferation	biological process	GO:0070663	236	3	20694	17	Il6,Ptpn6,Kitl
0.0008864	-7.03	positive regulation of stem cell proliferation	biological process	GO:2000648	54	2	20694	17	Cxcl1,Kitl
0.0008903	-7.02	GO_REGULATION_OF_GRANULOCYTE_CHEMOTAXIS	MSigDB lists	GO_REGULATION_OF_GRANULOCYTE_CHEMOTAXIS	41	2	15632	17	Cxcl1,Cxcl2
0.0009007	-7.01	Tyr_kin_neurotrophic_rcpt_2	interpro domains	IPR020455	1	1	19984	18	Ntrk2
0.0009007	-7.01	COX-2	interpro domains	IPR029576	1	1	19984	18	Ptgs2
0.0009007	-7.01	DUF4628	interpro domains	IPR027851	1	1	19984	18	Gm7694
0.0009007	-7.01	SCF	interpro domains	IPR003452	1	1	19984	18	Kitl
0.0009007	-7.01	IL-6	interpro domains	IPR003574	1	1	19984	18	Il6
0.0009007	-7.01	RNase_P/MRP_p29	interpro domains	IPR002730	1	1	19984	18	Pop4
0.0009007	-7.01	PLXDC1	interpro domains	IPR031153	1	1	19984	18	Plxdc1
0.0009007	-7.01	Rof/RNase_P-like	interpro domains	IPR023534	1	1	19984	18	Pop4
0.0009007	-7.01	RNase_P/MRP_p29-subunit	interpro domains	IPR016848	1	1	19984	18	Pop4
0.0009007	-7.01	RNase_P/MRP_p29_sf	interpro domains	IPR036980	1	1	19984	18	Pop4
0.0009007	-7.01	SPARC-like_p1	interpro domains	IPR016359	1	1	19984	18	Sparcl1
0.0009066	-7.01	GSE22611_MUTANT_NOD2_TRANSDUCED_VS_CTRL_HEK293T_STIMULATED_WITH_MDP_6H_DN	MSigDB lists	GSE22611_MUTANT_NOD2_TRANSDUCED_VS_CTRL_HEK293T_STIMULATED_WITH_MDP_6H_DN	180	3	15632	17	Cxcl1,Il6,Sparcl1
0.0009066	-7.01	GSE360_L_DONOVANI_VS_M_TUBERCULOSIS_MAC_DN	MSigDB lists	GSE360_L_DONOVANI_VS_M_TUBERCULOSIS_MAC_DN	180	3	15632	17	Il6,Ptgs2,Cxcl2
0.0009071	-7.01	-	gene3d domains	2.30.30.210	1	1	8819	8	Pop4
0.0009199	-6.99	positive regulation of signal transduction	biological process	GO:0009967	1511	6	20694	17	Il6,Sema5a,Ptpn6,Ccl2,Ntrk2,Kitl
0.0009342	-6.98	AMIT_EGF_RESPONSE_40_HELA	MSigDB lists	AMIT_EGF_RESPONSE_40_HELA	42	2	15632	17	Il6,Ptgs2
0.0009361	-6.97	GSE46606_UNSTIM_VS_CD40L_IL2_IL5_1DAY_STIMULATED_IRF4MID_SORTED_BCELL_UP	MSigDB lists	GSE46606_UNSTIM_VS_CD40L_IL2_IL5_1DAY_STIMULATED_IRF4MID_SORTED_BCELL_UP	182	3	15632	17	Il6,Ptgs2,Cxcl2
0.0009361	-6.97	GSE46606_UNSTIM_VS_CD40L_IL2_IL5_1DAY_STIMULATED_IRF4HIGH_SORTED_BCELL_DN	MSigDB lists	GSE46606_UNSTIM_VS_CD40L_IL2_IL5_1DAY_STIMULATED_IRF4HIGH_SORTED_BCELL_DN	182	3	15632	17	Il6,Ptgs2,Cxcl2
0.0009361	-6.97	GO_STEM_CELL_DIFFERENTIATION	MSigDB lists	GO_STEM_CELL_DIFFERENTIATION	182	3	15632	17	Sema5a,Meox1,Kitl
0.000941	-6.97	positive regulation of cell motility	biological process	GO:2000147	558	4	20694	17	Sema5a,Ccl2,Ptgs2,Kitl
0.000951	-6.96	GSE12392_IFNAR_KO_VS_IFNB_KO_CD8_NEG_SPLEEN_DC_DN	MSigDB lists	GSE12392_IFNAR_KO_VS_IFNB_KO_CD8_NEG_SPLEEN_DC_DN	183	3	15632	17	Cxcl1,Il6,Cxcl2
0.000951	-6.96	GSE21670_UNTREATED_VS_TGFB_TREATED_STAT3_KO_CD4_TCELL_DN	MSigDB lists	GSE21670_UNTREATED_VS_TGFB_TREATED_STAT3_KO_CD4_TCELL_DN	183	3	15632	17	Sema5a,Plxdc1,Meox1
0.000951	-6.96	GSE45365_NK_CELL_VS_BCELL_UP	MSigDB lists	GSE45365_NK_CELL_VS_BCELL_UP	183	3	15632	17	Il6,Ccl2,Cxcl2
0.000951	-6.96	GSE17721_LPS_VS_GARDIQUIMOD_1H_BMDC_UP	MSigDB lists	GSE17721_LPS_VS_GARDIQUIMOD_1H_BMDC_UP	183	3	15632	17	Cxcl1,Il6,Ccl2
0.000951	-6.96	GSE30971_WBP7_HET_VS_KO_MACROPHAGE_DN	MSigDB lists	GSE30971_WBP7_HET_VS_KO_MACROPHAGE_DN	183	3	15632	17	Cxcl1,Il6,Ptgs2
0.000962	-6.95	UPF0086	pfam domains	PF01868	1	1	18711	18	Pop4
0.000962	-6.95	DUF4628	pfam domains	PF15429	1	1	18711	18	Gm7694
0.000962	-6.95	SCF	pfam domains	PF02404	1	1	18711	18	Kitl
0.000962	-6.95	IL6	pfam domains	PF00489	1	1	18711	18	Il6
0.0009661	-6.94	GSE17721_PAM3CSK4_VS_GADIQUIMOD_1H_BMDC_UP	MSigDB lists	GSE17721_PAM3CSK4_VS_GADIQUIMOD_1H_BMDC_UP	184	3	15632	17	Cxcl1,Il6,Ccl2
0.0009754	-6.93	BUYTAERT_PHOTODYNAMIC_THERAPY_STRESS_UP	MSigDB lists	BUYTAERT_PHOTODYNAMIC_THERAPY_STRESS_UP	753	5	15632	17	Cxcl1,Il6,Ptgs2,Kitl,Cxcl2
0.0009814	-6.93	GSE19923_E2A_KO_VS_HEB_AND_E2A_KO_DP_THYMOCYTE_UP	MSigDB lists	GSE19923_E2A_KO_VS_HEB_AND_E2A_KO_DP_THYMOCYTE_UP	185	3	15632	17	Il6,Ptpn6,Cxcl2
0.0009814	-6.93	GSE17721_PAM3CSK4_VS_GADIQUIMOD_0.5H_BMDC_UP	MSigDB lists	GSE17721_PAM3CSK4_VS_GADIQUIMOD_0.5H_BMDC_UP	185	3	15632	17	Cxcl1,Ccl2,Cxcl2
0.0009859	-6.92	regulation of leukocyte mediated immunity	biological process	GO:0002703	245	3	20694	17	Cxcl1,Il6,Ptpn6
0.0009872	-6.92	neural crest cell migration	biological process	GO:0001755	57	2	20694	17	Sema5a,Kitl
0.0009934	-6.91	GO_POSITIVE_REGULATION_OF_MAPK_CASCADE	MSigDB lists	GO_POSITIVE_REGULATION_OF_MAPK_CASCADE	428	4	15632	17	Il6,Ccl2,Ntrk2,Kitl
0.0009963	-6.91	immune response	biological process	GO:0006955	1001	5	20694	17	Cxcl1,Il6,Ptpn6,Ccl2,Cxcl2
0.0009963	-6.91	positive regulation of protein phosphorylation	biological process	GO:0001934	1001	5	20694	17	Il6,Ccl2,Ptgs2,Ntrk2,Kitl
0.0009968	-6.91	GSE43955_TH0_VS_TGFB_IL6_TH17_ACT_CD4_TCELL_4H_UP	MSigDB lists	GSE43955_TH0_VS_TGFB_IL6_TH17_ACT_CD4_TCELL_4H_UP	186	3	15632	17	Il6,Ptpn6,Ptgs2
0.0009968	-6.91	GSE19825_NAIVE_VS_DAY3_EFF_CD8_TCELL_UP	MSigDB lists	GSE19825_NAIVE_VS_DAY3_EFF_CD8_TCELL_UP	186	3	15632	17	Cxcl1,Ptgs2,Sparcl1
0.0009968	-6.91	GSE43955_TH0_VS_TGFB_IL6_TH17_ACT_CD4_TCELL_52H_UP	MSigDB lists	GSE43955_TH0_VS_TGFB_IL6_TH17_ACT_CD4_TCELL_52H_UP	186	3	15632	17	Cxcl1,Islr,Cxcl2
0.0009968	-6.91	PLASARI_TGFB1_TARGETS_10HR_UP	MSigDB lists	PLASARI_TGFB1_TARGETS_10HR_UP	186	3	15632	17	Il6,Ptgs2,Meox1
0.001009	-6.9	negative regulation of neuron death	biological process	GO:1901215	247	3	20694	17	Il6,Nos1ap,Ntrk2
0.001012	-6.9	GSE8384_CTRL_VS_B_ABORTUS_4H_MAC_CELL_LINE_DN	MSigDB lists	GSE8384_CTRL_VS_B_ABORTUS_4H_MAC_CELL_LINE_DN	187	3	15632	17	Ccl2,Ptgs2,Cxcl2
0.001012	-6.9	GSE43955_10H_VS_30H_ACT_CD4_TCELL_UP	MSigDB lists	GSE43955_10H_VS_30H_ACT_CD4_TCELL_UP	187	3	15632	17	Il6,Ccl2,Cxcl2
0.001014	-6.89	positive regulation of developmental process	biological process	GO:0051094	1539	6	20694	17	Cxcl1,Il6,Sema5a,Ptgs2,Ntrk2,Kitl
0.001025	-6.88	BROWNE_HCMV_INFECTION_30MIN_UP	MSigDB lists	BROWNE_HCMV_INFECTION_30MIN_UP	44	2	15632	17	Plxdc1,Kitl
0.001025	-6.88	GRAHAM_CML_QUIESCENT_VS_NORMAL_DIVIDING_UP	MSigDB lists	GRAHAM_CML_QUIESCENT_VS_NORMAL_DIVIDING_UP	44	2	15632	17	Cxcl1,Ptgs2
0.001028	-6.88	GSE9316_IL6_KO_VS_IFNG_KO_INVIVO_EXPANDED_CD4_TCELL_DN	MSigDB lists	GSE9316_IL6_KO_VS_IFNG_KO_INVIVO_EXPANDED_CD4_TCELL_DN	188	3	15632	17	Cxcl1,Ccl2,Cxcl2
0.001028	-6.88	GSE17721_CTRL_VS_POLYIC_8H_BMDC_DN	MSigDB lists	GSE17721_CTRL_VS_POLYIC_8H_BMDC_DN	188	3	15632	17	Ptpn6,Ccl2,Kitl
0.001028	-6.88	GO_REGULATION_OF_CYTOPLASMIC_TRANSPORT	MSigDB lists	GO_REGULATION_OF_CYTOPLASMIC_TRANSPORT	432	4	15632	17	Il6,Sema5a,Ptpn6,Ptgs2
0.00104	-6.87	response to external stimulus	biological process	GO:0009605	2171	7	20694	17	Cxcl1,Il6,Sema5a,Ptpn6,Ccl2,Ptgs2,Cxcl2
0.001041	-6.87	GO_POSITIVE_REGULATION_OF_CELL_DIFFERENTIATION	MSigDB lists	GO_POSITIVE_REGULATION_OF_CELL_DIFFERENTIATION	764	5	15632	17	Il6,Sema5a,Ptgs2,Ntrk2,Kitl
0.001044	-6.86	GSE17721_LPS_VS_GARDIQUIMOD_6H_BMDC_UP	MSigDB lists	GSE17721_LPS_VS_GARDIQUIMOD_6H_BMDC_UP	189	3	15632	17	Ptpn6,Pop4,Kitl
0.001044	-6.86	GSE32986_CURDLAN_HIGHDOSE_VS_GMCSF_AND_CURDLAN_HIGHDOSE_STIM_DC_DN	MSigDB lists	GSE32986_CURDLAN_HIGHDOSE_VS_GMCSF_AND_CURDLAN_HIGHDOSE_STIM_DC_DN	189	3	15632	17	Ptpn6,Ptgs2,Cxcl2
0.001046	-6.86	LIM_MAMMARY_STEM_CELL_UP	MSigDB lists	LIM_MAMMARY_STEM_CELL_UP	434	4	15632	17	Il6,Sema5a,Ptgs2,Ntrk2
0.001057	-6.85	positive regulation of reactive oxygen species biosynthetic process	biological process	GO:1903428	59	2	20694	17	Il6,Ptgs2
0.001059	-6.85	positive regulation of cellular component movement	biological process	GO:0051272	576	4	20694	17	Sema5a,Ccl2,Ptgs2,Kitl
0.00106	-6.85	GSE19401_UNSTIM_VS_RETINOIC_ACID_AND_PAM2CSK4_STIM_FOLLICULAR_DC_DN	MSigDB lists	GSE19401_UNSTIM_VS_RETINOIC_ACID_AND_PAM2CSK4_STIM_FOLLICULAR_DC_DN	190	3	15632	17	Cxcl1,Il6,Cxcl2
0.00106	-6.85	GSE42021_TREG_PLN_VS_CD24INT_TREG_THYMUS_UP	MSigDB lists	GSE42021_TREG_PLN_VS_CD24INT_TREG_THYMUS_UP	190	3	15632	17	Cxcl1,Ccl2,Ptgs2
0.001069	-6.84	GO_RESPONSE_TO_EXTERNAL_STIMULUS	MSigDB lists	GO_RESPONSE_TO_EXTERNAL_STIMULUS	1648	7	15632	17	Cxcl1,Il6,Sema5a,Ccl2,Ptgs2,Ntrk2,Cxcl2
0.001076	-6.83	RODWELL_AGING_KIDNEY_NO_BLOOD_UP	MSigDB lists	RODWELL_AGING_KIDNEY_NO_BLOOD_UP	191	3	15632	17	Cxcl1,Islr,Sparcl1
0.001076	-6.83	GSE34392_ST2_KO_VS_WT_DAY8_LCMV_EFFECTOR_CD8_TCELL_DN	MSigDB lists	GSE34392_ST2_KO_VS_WT_DAY8_LCMV_EFFECTOR_CD8_TCELL_DN	191	3	15632	17	Cxcl1,Il6,Ccl2
0.001076	-6.83	GSE37533_UNTREATED_VS_PIOGLIZATONE_TREATED_CD4_TCELL_PPARG1_AND_FOXP3_TRASDUCED_UP	MSigDB lists	GSE37533_UNTREATED_VS_PIOGLIZATONE_TREATED_CD4_TCELL_PPARG1_AND_FOXP3_TRASDUCED_UP	191	3	15632	17	Il6,Ccl2,Cxcl2
0.001076	-6.83	GSE42021_TCONV_PLN_VS_TREG_PRECURSORS_THYMUS_DN	MSigDB lists	GSE42021_TCONV_PLN_VS_TREG_PRECURSORS_THYMUS_DN	191	3	15632	17	Cxcl1,Ccl2,Ptgs2
0.001078	-6.83	regulation of phosphorylation	biological process	GO:0042325	1557	6	20694	17	Il6,Ptpn6,Ccl2,Ptgs2,Ntrk2,Kitl
0.001082	-6.83	positive regulation of immune effector process	biological process	GO:0002699	253	3	20694	17	Cxcl1,Il6,Ccl2
0.001092	-6.82	GO_RESPONSE_TO_BACTERIUM	MSigDB lists	GO_RESPONSE_TO_BACTERIUM	439	4	15632	17	Cxcl1,Il6,Ptgs2,Cxcl2
0.001096	-6.82	positive regulation of cellular protein metabolic process	biological process	GO:0032270	1562	6	20694	17	Il6,Nos1ap,Ccl2,Ptgs2,Ntrk2,Kitl
0.001101	-6.81	GO_VASCULATURE_DEVELOPMENT	MSigDB lists	GO_VASCULATURE_DEVELOPMENT	440	4	15632	17	Sema5a,Plxdc1,Ptgs2,Ntrk2
0.001109	-6.8	GSE45365_NK_CELL_VS_CD11B_DC_DN	MSigDB lists	GSE45365_NK_CELL_VS_CD11B_DC_DN	193	3	15632	17	Cxcl1,Il6,Ptpn6
0.00112	-6.79	ZHU_CMV_8_HR_UP	MSigDB lists	ZHU_CMV_8_HR_UP	46	2	15632	17	Il6,Ptgs2
0.00112	-6.79	ZHOU_TNF_SIGNALING_30MIN	MSigDB lists	ZHOU_TNF_SIGNALING_30MIN	46	2	15632	17	Il6,Ptgs2
0.00112	-6.79	MODULE_108	MSigDB lists	MODULE_108	46	2	15632	17	Cxcl1,Ccl2
0.00112	-6.79	GO_POSITIVE_REGULATION_OF_REACTIVE_OXYGEN_SPECIES_BIOSYNTHETIC_PROCESS	MSigDB lists	GO_POSITIVE_REGULATION_OF_REACTIVE_OXYGEN_SPECIES_BIOSYNTHETIC_PROCESS	46	2	15632	17	Il6,Ptgs2
0.001126	-6.79	GSE43955_TH0_VS_TGFB_IL6_IL23_TH17_ACT_CD4_TCELL_52H_UP	MSigDB lists	GSE43955_TH0_VS_TGFB_IL6_IL23_TH17_ACT_CD4_TCELL_52H_UP	194	3	15632	17	Ccl2,Meox1,Cxcl2
0.001137	-6.78	GO_POSITIVE_REGULATION_OF_IMMUNE_SYSTEM_PROCESS	MSigDB lists	GO_POSITIVE_REGULATION_OF_IMMUNE_SYSTEM_PROCESS	779	5	15632	17	Cxcl1,Il6,Ptpn6,Kitl,Cxcl2
0.001158	-6.76	positive regulation of locomotion	biological process	GO:0040017	590	4	20694	17	Sema5a,Ccl2,Ptgs2,Kitl
0.00116	-6.76	GO_REGULATION_OF_LEUKOCYTE_PROLIFERATION	MSigDB lists	GO_REGULATION_OF_LEUKOCYTE_PROLIFERATION	196	3	15632	17	Il6,Ptpn6,Kitl
0.00116	-6.76	Chemokine receptors bind chemokines	REACTOME pathways	R-MMU-380108	50	2	8608	9	Cxcl1,Cxcl2
0.001169	-6.75	BURTON_ADIPOGENESIS_PEAK_AT_2HR	MSigDB lists	BURTON_ADIPOGENESIS_PEAK_AT_2HR	47	2	15632	17	Il6,Ptgs2
0.001169	-6.75	PID_AJDISS_2PATHWAY	MSigDB lists	PID_AJDISS_2PATHWAY	47	2	15632	17	Ptpn6,Ntrk2
0.001188	-6.74	Rela (v-rel reticuloendotheliosis viral oncogene homolog A (avian))	protein interactions	19697	41	2	7778	10	Il6,Cxcl2
0.001193	-6.73	mouse chr1|1 H3	chromosome location	mouse chr1|1 H3	69	2	24173	18	Nos1ap,Gm7694
0.001203	-6.72	NTKRECEPTOR2	prints domains	PR01941	1	1	5821	7	Ntrk2
0.001204	-6.72	cellular response to oxygen-containing compound	biological process	GO:1901701	1044	5	20694	17	Cxcl1,Il6,Ccl2,Ntrk2,Cxcl2
0.001229	-6.7	GO_REGULATION_OF_PEPTIDYL_TYROSINE_PHOSPHORYLATION	MSigDB lists	GO_REGULATION_OF_PEPTIDYL_TYROSINE_PHOSPHORYLATION	200	3	15632	17	Il6,Ptpn6,Kitl
0.001236	-6.7	regulation of peptidyl-tyrosine phosphorylation	biological process	GO:0050730	265	3	20694	17	Il6,Ptpn6,Kitl
0.001243	-6.69	acute inflammatory response	biological process	GO:0002526	64	2	20694	17	Cxcl1,Il6
0.001247	-6.69	ZWANG_CLASS_3_TRANSIENTLY_INDUCED_BY_EGF	MSigDB lists	ZWANG_CLASS_3_TRANSIENTLY_INDUCED_BY_EGF	201	3	15632	17	Cxcl1,Il6,Ptgs2
0.001265	-6.67	GO_REGULATION_OF_NUCLEOCYTOPLASMIC_TRANSPORT	MSigDB lists	GO_REGULATION_OF_NUCLEOCYTOPLASMIC_TRANSPORT	202	3	15632	17	Il6,Sema5a,Ptgs2
0.001267	-6.67	positive regulation of phosphorylation	biological process	GO:0042327	1056	5	20694	17	Il6,Ccl2,Ptgs2,Ntrk2,Kitl
0.001286	-6.66	Cxcr2 (chemokine (C-X-C motif) receptor 2)	protein interactions	12765	1	1	7778	10	Cxcl2
0.001301	-6.64	GO_RESPONSE_TO_MECHANICAL_STIMULUS	MSigDB lists	GO_RESPONSE_TO_MECHANICAL_STIMULUS	204	3	15632	17	Il6,Ptgs2,Ntrk2
0.00132	-6.63	HALLMARK_INTERFERON_GAMMA_RESPONSE	MSigDB lists	HALLMARK_INTERFERON_GAMMA_RESPONSE	205	3	15632	17	Il6,Ptpn6,Ptgs2
0.00132	-6.63	HALLMARK_ALLOGRAFT_REJECTION	MSigDB lists	HALLMARK_ALLOGRAFT_REJECTION	205	3	15632	17	Il6,Ptpn6,Ccl2
0.001321	-6.63	cell killing	biological process	GO:0001906	66	2	20694	17	Ptpn6,Ccl2
0.001322	-6.63	REACTOME_CHEMOKINE_RECEPTORS_BIND_CHEMOKINES	MSigDB lists	REACTOME_CHEMOKINE_RECEPTORS_BIND_CHEMOKINES	50	2	15632	17	Cxcl1,Cxcl2
0.001322	-6.63	GO_REGULATION_OF_SYNAPTIC_TRANSMISSION_GLUTAMATERGIC	MSigDB lists	GO_REGULATION_OF_SYNAPTIC_TRANSMISSION_GLUTAMATERGIC	50	2	15632	17	Ptgs2,Ntrk2
0.001322	-6.63	GO_REGULATION_OF_NITRIC_OXIDE_BIOSYNTHETIC_PROCESS	MSigDB lists	GO_REGULATION_OF_NITRIC_OXIDE_BIOSYNTHETIC_PROCESS	50	2	15632	17	Il6,Ptgs2
0.001332	-6.62	regulation of calcium ion transport	biological process	GO:0051924	272	3	20694	17	Ptpn6,Nos1ap,Ptgs2
0.001338	-6.62	GO_REGULATION_OF_PROTEIN_LOCALIZATION_TO_NUCLEUS	MSigDB lists	GO_REGULATION_OF_PROTEIN_LOCALIZATION_TO_NUCLEUS	206	3	15632	17	Il6,Sema5a,Ptgs2
0.00135	-6.61	regulation of anatomical structure morphogenesis	biological process	GO:0022603	1071	5	20694	17	Il6,Sema5a,Ccl2,Ptgs2,Ntrk2
0.001357	-6.6	XU_GH1_AUTOCRINE_TARGETS_UP	MSigDB lists	XU_GH1_AUTOCRINE_TARGETS_UP	207	3	15632	17	Sema5a,Gm7694,Sparcl1
0.001361	-6.6	regulation of nitric oxide biosynthetic process	biological process	GO:0045428	67	2	20694	17	Il6,Ptgs2
0.001376	-6.59	GO_NEURAL_CREST_CELL_MIGRATION	MSigDB lists	GO_NEURAL_CREST_CELL_MIGRATION	51	2	15632	17	Sema5a,Kitl
0.001376	-6.59	PID_KIT_PATHWAY	MSigDB lists	PID_KIT_PATHWAY	51	2	15632	17	Ptpn6,Kitl
0.001395	-6.57	GO_REGULATION_OF_ERK1_AND_ERK2_CASCADE	MSigDB lists	GO_REGULATION_OF_ERK1_AND_ERK2_CASCADE	209	3	15632	17	Il6,Ptpn6,Ccl2
0.001413	-6.56	multi-organism process	biological process	GO:0051704	2285	7	20694	17	Cxcl1,Il6,Ptpn6,Ccl2,Ptgs2,Kitl,Cxcl2
0.00143	-6.55	BROWNE_HCMV_INFECTION_1HR_UP	MSigDB lists	BROWNE_HCMV_INFECTION_1HR_UP	52	2	15632	17	Cxcl1,Il6
0.001463	-6.53	POP4	smart domains	SM00538	1	1	9567	14	Pop4
0.001485	-6.51	GO_IMMUNE_SYSTEM_PROCESS	MSigDB lists	GO_IMMUNE_SYSTEM_PROCESS	1741	7	15632	17	Cxcl1,Il6,Ptpn6,Ccl2,Meox1,Kitl,Cxcl2
0.001489	-6.51	mouse chr1 G1|1 63.84 cM	chromosome location	mouse chr1 G1|1 63.84 cM	2	1	24173	18	Ptgs2
0.001489	-6.51	mouse chr15 B3.1|15 13.02 cM	chromosome location	mouse chr15 B3.1|15 13.02 cM	2	1	24173	18	Sema5a
0.001515	-6.49	positive regulation of cell differentiation	biological process	GO:0045597	1099	5	20694	17	Il6,Sema5a,Ptgs2,Ntrk2,Kitl
0.001527	-6.48	positive regulation of phosphatidylinositol 3-kinase signaling	biological process	GO:0014068	71	2	20694	17	Ptpn6,Ntrk2
0.00155	-6.47	positive regulation of protein metabolic process	biological process	GO:0051247	1669	6	20694	17	Il6,Nos1ap,Ccl2,Ptgs2,Ntrk2,Kitl
0.001554	-6.47	regulation of leukocyte cell-cell adhesion	biological process	GO:1903037	287	3	20694	17	Il6,Ptpn6,Ccl2
0.001574	-6.45	GO_REGULATION_OF_LEUKOCYTE_DIFFERENTIATION	MSigDB lists	GO_REGULATION_OF_LEUKOCYTE_DIFFERENTIATION	218	3	15632	17	Il6,Ptpn6,Kitl
0.001634	-6.42	regulation of cell death	biological process	GO:0010941	1686	6	20694	17	Il6,Sema5a,Nos1ap,Ptgs2,Ntrk2,Kitl
0.001642	-6.41	positive regulation of immune complex clearance by monocytes and macrophages	biological process	GO:0090265	2	1	20694	17	Ccl2
0.001642	-6.41	regulation of immune complex clearance by monocytes and macrophages	biological process	GO:0090264	2	1	20694	17	Ccl2
0.001642	-6.41	positive regulation of peptidyl-cysteine S-nitrosylation	biological process	GO:2000170	2	1	20694	17	Nos1ap
0.001642	-6.41	positive regulation of platelet-derived growth factor production	biological process	GO:0090362	2	1	20694	17	Ptgs2
0.001642	-6.41	positive regulation of neutrophil mediated killing of fungus	biological process	GO:0070965	2	1	20694	17	Cxcl1
0.001642	-6.41	regulation of neutrophil mediated killing of fungus	biological process	GO:0070953	2	1	20694	17	Cxcl1
0.001642	-6.41	abortive mitotic cell cycle	biological process	GO:0033277	2	1	20694	17	Ptpn6
0.001642	-6.41	trans-synaptic signaling by neuropeptide, modulating synaptic transmission	biological process	GO:0099551	2	1	20694	17	Ntrk2
0.001642	-6.41	trans-synaptic signaling by neuropeptide	biological process	GO:0099540	2	1	20694	17	Ntrk2
0.001656	-6.4	CHIARADONNA_NEOPLASTIC_TRANSFORMATION_KRAS_CDC25_UP	MSigDB lists	CHIARADONNA_NEOPLASTIC_TRANSFORMATION_KRAS_CDC25_UP	56	2	15632	17	Sema5a,Kitl
0.001657	-6.4	cellular response to interleukin-1	biological process	GO:0071347	74	2	20694	17	Il6,Ccl2
0.001675	-6.39	positive regulation of phosphorus metabolic process	biological process	GO:0010562	1124	5	20694	17	Il6,Ccl2,Ptgs2,Ntrk2,Kitl
0.001675	-6.39	positive regulation of phosphate metabolic process	biological process	GO:0045937	1124	5	20694	17	Il6,Ccl2,Ptgs2,Ntrk2,Kitl
0.00168	-6.39	GO_POSITIVE_REGULATION_OF_INTRACELLULAR_PROTEIN_TRANSPORT	MSigDB lists	GO_POSITIVE_REGULATION_OF_INTRACELLULAR_PROTEIN_TRANSPORT	223	3	15632	17	Il6,Sema5a,Ptgs2
0.001681	-6.39	prostaglandin-endoperoxide synthase activity	molecular function	GO:0004666	2	1	20217	17	Ptgs2
0.001694	-6.38	Apc (APC, WNT signaling pathway regulator)	protein interactions	11789	49	2	7778	10	Il6,Ptgs2
0.001698	-6.38	regulation of leukocyte differentiation	biological process	GO:1902105	296	3	20694	17	Il6,Ptpn6,Kitl
0.001702	-6.38	BILD_HRAS_ONCOGENIC_SIGNATURE	MSigDB lists	BILD_HRAS_ONCOGENIC_SIGNATURE	224	3	15632	17	Cxcl1,Ptgs2,Cxcl2
0.001715	-6.37	GO_REGULATION_OF_EPITHELIAL_CELL_APOPTOTIC_PROCESS	MSigDB lists	GO_REGULATION_OF_EPITHELIAL_CELL_APOPTOTIC_PROCESS	57	2	15632	17	Il6,Sema5a
0.001715	-6.37	DASU_IL6_SIGNALING_UP	MSigDB lists	DASU_IL6_SIGNALING_UP	57	2	15632	17	Il6,Cxcl2
0.001715	-6.37	GO_POSITIVE_REGULATION_OF_PHOSPHATIDYLINOSITOL_3_KINASE_SIGNALING	MSigDB lists	GO_POSITIVE_REGULATION_OF_PHOSPHATIDYLINOSITOL_3_KINASE_SIGNALING	57	2	15632	17	Ptpn6,Ntrk2
0.001715	-6.37	PID_SHP2_PATHWAY	MSigDB lists	PID_SHP2_PATHWAY	57	2	15632	17	Il6,Ntrk2
0.001715	-6.37	LINDSTEDT_DENDRITIC_CELL_MATURATION_A	MSigDB lists	LINDSTEDT_DENDRITIC_CELL_MATURATION_A	57	2	15632	17	Cxcl1,Il6
0.001728	-6.36	SMID_BREAST_CANCER_LUMINAL_B_DN	MSigDB lists	SMID_BREAST_CANCER_LUMINAL_B_DN	497	4	15632	17	Cxcl1,Il6,Ccl2,Ptgs2
0.001741	-6.35	FULCHER_INFLAMMATORY_RESPONSE_LECTIN_VS_LPS_UP	MSigDB lists	FULCHER_INFLAMMATORY_RESPONSE_LECTIN_VS_LPS_UP	498	4	15632	17	Cxcl1,Il6,Ccl2,Cxcl2
0.001741	-6.35	CHICAS_RB1_TARGETS_SENESCENT	MSigDB lists	CHICAS_RB1_TARGETS_SENESCENT	498	4	15632	17	Cxcl1,Il6,Ptgs2,Cxcl2
0.001745	-6.35	G protein-coupled receptor binding	molecular function	GO:0001664	292	3	20217	17	Cxcl1,Ccl2,Cxcl2
0.001775	-6.33	GO_GRANULOCYTE_MIGRATION	MSigDB lists	GO_GRANULOCYTE_MIGRATION	58	2	15632	17	Ccl2,Cxcl2
0.001801	-6.32	PLXDC	interpro domains	IPR031152	2	1	19984	18	Plxdc1
0.001801	-6.32	IL-6/GCSF/MGF	interpro domains	IPR030474	2	1	19984	18	Il6
0.001801	-6.32	MOX-1/MOX-2	interpro domains	IPR042634	2	1	19984	18	Meox1
0.001801	-6.32	IL6/GCSF/MGF_CS	interpro domains	IPR030473	2	1	19984	18	Il6
0.001801	-6.32	Osteonectin_CS	interpro domains	IPR001999	2	1	19984	18	Sparcl1
0.001801	-6.32	Tyr_Pase_non-rcpt_typ-6/11	interpro domains	IPR012152	2	1	19984	18	Ptpn6
0.001835	-6.3	GO_REGULATION_OF_VASCULATURE_DEVELOPMENT	MSigDB lists	GO_REGULATION_OF_VASCULATURE_DEVELOPMENT	230	3	15632	17	Il6,Sema5a,Ptgs2
0.001836	-6.3	GO_POSITIVE_REGULATION_OF_SMOOTH_MUSCLE_CELL_PROLIFERATION	MSigDB lists	GO_POSITIVE_REGULATION_OF_SMOOTH_MUSCLE_CELL_PROLIFERATION	59	2	15632	17	Il6,Ptgs2
0.001867	-6.28	regulation of T cell activation	biological process	GO:0050863	306	3	20694	17	Il6,Ptpn6,Ccl2
0.001881	-6.28	GO_G_PROTEIN_COUPLED_RECEPTOR_BINDING	MSigDB lists	GO_G_PROTEIN_COUPLED_RECEPTOR_BINDING	232	3	15632	17	Cxcl1,Ccl2,Cxcl2
0.001884	-6.27	regulation of angiogenesis	biological process	GO:0045765	307	3	20694	17	Sema5a,Ccl2,Ptgs2
0.001886	-6.27	GO_REGULATION_OF_CELL_MORPHOGENESIS	MSigDB lists	GO_REGULATION_OF_CELL_MORPHOGENESIS	509	4	15632	17	Il6,Sema5a,Ccl2,Ntrk2
0.00189	-6.27	regulation of phosphate metabolic process	biological process	GO:0019220	1734	6	20694	17	Il6,Ptpn6,Ccl2,Ptgs2,Ntrk2,Kitl
0.001896	-6.27	regulation of phosphorus metabolic process	biological process	GO:0051174	1735	6	20694	17	Il6,Ptpn6,Ccl2,Ptgs2,Ntrk2,Kitl
0.001923	-6.25	regulation of cytokine production	biological process	GO:0001817	677	4	20694	17	Il6,Ptpn6,Ccl2,Ptgs2
0.002018	-6.21	regulation of cell adhesion	biological process	GO:0030155	686	4	20694	17	Il6,Sema5a,Ptpn6,Ccl2
0.002024	-6.2	KRAS.600.LUNG.BREAST_UP.V1_UP	MSigDB lists	KRAS.600.LUNG.BREAST_UP.V1_UP	238	3	15632	17	Cxcl1,Ptgs2,Cxcl2
0.002026	-6.2	GO_REGULATION_OF_REACTIVE_OXYGEN_SPECIES_BIOSYNTHETIC_PROCESS	MSigDB lists	GO_REGULATION_OF_REACTIVE_OXYGEN_SPECIES_BIOSYNTHETIC_PROCESS	62	2	15632	17	Il6,Ptgs2
0.002079	-6.18	neural crest cell development	biological process	GO:0014032	83	2	20694	17	Sema5a,Kitl
0.002091	-6.17	KEGG_LEISHMANIA_INFECTION	MSigDB lists	KEGG_LEISHMANIA_INFECTION	63	2	15632	17	Ptpn6,Ptgs2
0.002099	-6.17	Cys-rich_flank_reg_C	interpro domains	IPR000483	76	2	19984	18	Ntrk2,Islr
0.002106	-6.16	molecular function regulator	molecular function	GO:0098772	1730	6	20217	17	Cxcl1,Il6,Sema5a,Ccl2,Kitl,Cxcl2
0.002108	-6.16	OSTEONECTIN_1	prosite domains	PS00612	2	1	13278	14	Sparcl1
0.002108	-6.16	INTERLEUKIN_6	prosite domains	PS00254	2	1	13278	14	Il6
0.002108	-6.16	OSTEONECTIN_2	prosite domains	PS00613	2	1	13278	14	Sparcl1
0.002157	-6.14	GO_POSITIVE_REGULATION_OF_ENDOTHELIAL_CELL_MIGRATION	MSigDB lists	GO_POSITIVE_REGULATION_OF_ENDOTHELIAL_CELL_MIGRATION	64	2	15632	17	Sema5a,Ptgs2
0.002179	-6.13	leukocyte homeostasis	biological process	GO:0001776	85	2	20694	17	Il6,Ccl2
0.002179	-6.13	positive regulation of leukocyte mediated cytotoxicity	biological process	GO:0001912	85	2	20694	17	Cxcl1,Ccl2
0.002197	-6.12	positive regulation of defense response	biological process	GO:0031349	324	3	20694	17	Cxcl1,Il6,Ptgs2
0.002278	-6.08	regulation of multicellular organismal process	biological process	GO:0051239	3236	8	20694	17	Sema5a,Ccl2,Ptgs2,Cxcl1,Ptpn6,Il6,Ntrk2,Kitl
0.002281	-6.08	regulation of stem cell proliferation	biological process	GO:0072091	87	2	20694	17	Cxcl1,Kitl
0.002292	-6.08	GO_POSITIVE_REGULATION_OF_AXONOGENESIS	MSigDB lists	GO_POSITIVE_REGULATION_OF_AXONOGENESIS	66	2	15632	17	Sema5a,Ntrk2
0.002333	-6.06	mesenchymal cell development	biological process	GO:0014031	88	2	20694	17	Sema5a,Kitl
0.002339	-6.06	GO_IMMUNE_RESPONSE	MSigDB lists	GO_IMMUNE_RESPONSE	916	5	15632	17	Cxcl1,Il6,Ptpn6,Ccl2,Cxcl2
0.002355	-6.05	positive regulation of synaptic transmission	biological process	GO:0050806	332	3	20694	17	Ccl2,Ptgs2,Ntrk2
0.002373	-6.04	Malaria	KEGG pathways	ko05144	49	2	7931	12	Il6,Ccl2
0.002373	-6.04	Malaria	KEGG pathways	mmu05144	49	2	7931	12	Il6,Ccl2
0.002385	-6.04	stem cell development	biological process	GO:0048864	89	2	20694	17	Sema5a,Kitl
0.002396	-6.03	GO_REGULATION_OF_CELL_DIFFERENTIATION	MSigDB lists	GO_REGULATION_OF_CELL_DIFFERENTIATION	1372	6	15632	17	Il6,Sema5a,Ptpn6,Ptgs2,Ntrk2,Kitl
0.002404	-6.03	IL6GCSFMGF	prints domains	PR00433	2	1	5821	7	Il6
0.002425	-6.02	Chemokine signaling pathway	KEGG pathways	mmu04062	187	3	7931	12	Cxcl1,Ccl2,Cxcl2
0.002425	-6.02	Chemokine signaling pathway	KEGG pathways	ko04062	187	3	7931	12	Cxcl1,Ccl2,Cxcl2
0.002431	-6.02	chr4q21	MSigDB lists	chr4q21	68	2	15632	17	Cxcl1,Cxcl2
0.002431	-6.02	SEKI_INFLAMMATORY_RESPONSE_LPS_UP	MSigDB lists	SEKI_INFLAMMATORY_RESPONSE_LPS_UP	68	2	15632	17	Cxcl1,Cxcl2
0.002435	-6.02	positive regulation of cellular metabolic process	biological process	GO:0031325	3269	8	20694	17	Ccl2,Ptgs2,Meox1,Cxcl1,Il6,Nos1ap,Ntrk2,Kitl
0.002436	-6.02	GO_POSITIVE_REGULATION_OF_CYTOPLASMIC_TRANSPORT	MSigDB lists	GO_POSITIVE_REGULATION_OF_CYTOPLASMIC_TRANSPORT	254	3	15632	17	Il6,Sema5a,Ptgs2
0.002438	-6.02	neural crest cell differentiation	biological process	GO:0014033	90	2	20694	17	Sema5a,Kitl
0.002463	-6.01	cyclooxygenase pathway	biological process	GO:0019371	3	1	20694	17	Ptgs2
0.002463	-6.01	positive regulation of neutrophil mediated cytotoxicity	biological process	GO:0070960	3	1	20694	17	Cxcl1
0.002463	-6.01	neutrophil apoptotic process	biological process	GO:0001781	3	1	20694	17	Il6
0.002463	-6.01	synaptic signaling via neuropeptide	biological process	GO:0099538	3	1	20694	17	Ntrk2
0.002463	-6.01	monocyte homeostasis	biological process	GO:0035702	3	1	20694	17	Ccl2
0.002463	-6.01	negative regulation of chemokine biosynthetic process	biological process	GO:0045079	3	1	20694	17	Il6
0.002463	-6.01	positive regulation of neutrophil mediated killing of symbiont cell	biological process	GO:0070961	3	1	20694	17	Cxcl1
0.002463	-6.01	regulation of defense response to fungus	biological process	GO:1900150	3	1	20694	17	Cxcl1
0.002463	-6.01	regulation of platelet-derived growth factor production	biological process	GO:0090361	3	1	20694	17	Ptgs2
0.002492	-5.99	positive regulation of endothelial cell proliferation	biological process	GO:0001938	91	2	20694	17	Sema5a,Ccl2
0.002492	-5.99	response to interleukin-1	biological process	GO:0070555	91	2	20694	17	Il6,Ccl2
0.002503	-5.99	GO_REGULATION_OF_INTRACELLULAR_TRANSPORT	MSigDB lists	GO_REGULATION_OF_INTRACELLULAR_TRANSPORT	550	4	15632	17	Il6,Sema5a,Ptpn6,Ptgs2
0.002503	-5.99	GO_IMMUNE_SYSTEM_DEVELOPMENT	MSigDB lists	GO_IMMUNE_SYSTEM_DEVELOPMENT	550	4	15632	17	Il6,Ptpn6,Meox1,Kitl
0.002519	-5.98	regulation of vasculature development	biological process	GO:1901342	340	3	20694	17	Sema5a,Ccl2,Ptgs2
0.002521	-5.98	chondroitin sulfate proteoglycan binding	molecular function	GO:0035373	3	1	20217	17	Sema5a
0.002521	-5.98	phosphorylation-dependent protein binding	molecular function	GO:0140031	3	1	20217	17	Ptpn6
0.002521	-5.98	ribonuclease MRP activity	molecular function	GO:0000171	3	1	20217	17	Pop4
0.002546	-5.97	negative regulation of cysteine-type endopeptidase activity involved in apoptotic process	biological process	GO:0043154	92	2	20694	17	Il6,Ptgs2
0.002557	-5.97	4_helix_cytokine-like_core	interpro domains	IPR009079	84	2	19984	18	Il6,Kitl
0.00257	-5.96	Pax1 (paired box 1)	protein interactions	18503	2	1	7778	10	Meox1
0.00257	-5.96	Ccr2 (chemokine (C-C motif) receptor 2)	protein interactions	12772	2	1	7778	10	Ccl2
0.00257	-5.96	ACKR2 (atypical chemokine receptor 2)	protein interactions	1238	2	1	7778	10	Ccl2
0.00257	-5.96	NR5A2 (nuclear receptor subfamily 5 group A member 2)	protein interactions	2494	2	1	7778	10	Ptpn6
0.00257	-5.96	Lilrb4a (leukocyte immunoglobulin-like receptor, subfamily B, member 4A)	protein interactions	14728	2	1	7778	10	Ptpn6
0.00257	-5.96	Slitrk5 (SLIT and NTRK-like family, member 5)	protein interactions	75409	2	1	7778	10	Ntrk2
0.00257	-5.96	Ptpa (protein phosphatase 2 protein activator)	protein interactions	110854	2	1	7778	10	Ntrk2
0.002574	-5.96	GO_REGULATION_OF_ACUTE_INFLAMMATORY_RESPONSE	MSigDB lists	GO_REGULATION_OF_ACUTE_INFLAMMATORY_RESPONSE	70	2	15632	17	Il6,Ptgs2
0.002574	-5.96	LINDVALL_IMMORTALIZED_BY_TERT_DN	MSigDB lists	LINDVALL_IMMORTALIZED_BY_TERT_DN	70	2	15632	17	Il6,Islr
0.002601	-5.95	inward rectifier potassium channel complex	cellular component	GO:1902937	3	1	20747	18	Nos1ap
0.002601	-5.95	interleukin-6 receptor complex	cellular component	GO:0005896	3	1	20747	18	Il6
0.002631	-5.94	GO_REGULATION_OF_INFLAMMATORY_RESPONSE	MSigDB lists	GO_REGULATION_OF_INFLAMMATORY_RESPONSE	261	3	15632	17	Il6,Ccl2,Ptgs2
0.002671	-5.93	Chemokine signaling pathway	WikiPathways	WP2292	184	3	4813	8	Cxcl1,Ccl2,Cxcl2
0.002674	-5.92	extracellular region	cellular component	GO:0005576	2389	7	20747	18	Cxcl1,Il6,Ccl2,Islr,Kitl,Sparcl1,Cxcl2
0.002691	-5.92	regulation of cation transmembrane transport	biological process	GO:1904062	348	3	20694	17	Ptpn6,Nos1ap,Ccl2
0.0027	-5.91	NTRK_C2	interpro domains	IPR031635	3	1	19984	18	Ntrk2
0.0027	-5.91	Tyr_kinase_NGF_rcpt	interpro domains	IPR020777	3	1	19984	18	Ntrk2
0.0027	-5.91	TT30	interpro domains	IPR039941	3	1	19984	18	Ttc30b
0.002708	-5.91	GO_BIOLOGICAL_ADHESION	MSigDB lists	GO_BIOLOGICAL_ADHESION	947	5	15632	17	Il6,Sema5a,Ptpn6,Islr,Kitl
0.002768	-5.89	regulation of phosphatidylinositol 3-kinase signaling	biological process	GO:0014066	96	2	20694	17	Ptpn6,Ntrk2
0.002825	-5.87	positive regulation of endothelial cell migration	biological process	GO:0010595	97	2	20694	17	Sema5a,Ptgs2
0.002842	-5.86	rough endoplasmic reticulum	cellular component	GO:0005791	92	2	20747	18	Ccl2,Ntrk2
0.002843	-5.86	regulation of cellular protein metabolic process	biological process	GO:0032268	2573	7	20694	17	Il6,Ptpn6,Nos1ap,Ccl2,Ptgs2,Ntrk2,Kitl
0.00287	-5.85	regulation of epithelial cell proliferation	biological process	GO:0050678	356	3	20694	17	Il6,Sema5a,Ccl2
0.002871	-5.85	GO_NEURAL_CREST_CELL_DIFFERENTIATION	MSigDB lists	GO_NEURAL_CREST_CELL_DIFFERENTIATION	74	2	15632	17	Sema5a,Kitl
0.002871	-5.85	REACTOME_SIGNALING_BY_SCF_KIT	MSigDB lists	REACTOME_SIGNALING_BY_SCF_KIT	74	2	15632	17	Ptpn6,Kitl
0.002882	-5.85	positive regulation of cell killing	biological process	GO:0031343	98	2	20694	17	Cxcl1,Ccl2
0.002883	-5.85	TPKR_C2	pfam domains	PF16920	3	1	18711	18	Ntrk2
0.002901	-5.84	GO_REGULATION_OF_ANATOMICAL_STRUCTURE_MORPHOGENESIS	MSigDB lists	GO_REGULATION_OF_ANATOMICAL_STRUCTURE_MORPHOGENESIS	962	5	15632	17	Il6,Sema5a,Ccl2,Ptgs2,Ntrk2
0.002925	-5.83	IL6	smart domains	SM00126	2	1	9567	14	Il6
0.002927	-5.83	GO_REGULATION_OF_PROTEIN_TARGETING	MSigDB lists	GO_REGULATION_OF_PROTEIN_TARGETING	271	3	15632	17	Il6,Sema5a,Ptgs2
0.00294	-5.83	negative regulation of cysteine-type endopeptidase activity	biological process	GO:2000117	99	2	20694	17	Il6,Ptgs2
0.002948	-5.83	THEILGAARD_NEUTROPHIL_AT_SKIN_WOUND_UP	MSigDB lists	THEILGAARD_NEUTROPHIL_AT_SKIN_WOUND_UP	75	2	15632	17	Cxcl1,Cxcl2
0.002981	-5.82	immune system process	biological process	GO:0002376	1895	6	20694	17	Cxcl1,Il6,Ptpn6,Ccl2,Kitl,Cxcl2
0.002999	-5.81	epithelial cell proliferation	biological process	GO:0050673	100	2	20694	17	Il6,Sema5a
0.003009	-5.81	positive regulation of neuron projection development	biological process	GO:0010976	362	3	20694	17	Il6,Sema5a,Ntrk2
0.003019	-5.8	GO_ANGIOGENESIS	MSigDB lists	GO_ANGIOGENESIS	274	3	15632	17	Sema5a,Plxdc1,Ptgs2
0.003026	-5.8	caveola	cellular component	GO:0005901	95	2	20747	18	Nos1ap,Ptgs2
0.003058	-5.79	regulation of reactive oxygen species biosynthetic process	biological process	GO:1903426	101	2	20694	17	Il6,Ptgs2
0.003087	-5.78	regulation of cell differentiation	biological process	GO:0045595	1908	6	20694	17	Il6,Sema5a,Ptpn6,Ptgs2,Ntrk2,Kitl
0.003118	-5.77	positive regulation of axonogenesis	biological process	GO:0050772	102	2	20694	17	Sema5a,Ntrk2
0.003118	-5.77	positive regulation of protein kinase B signaling	biological process	GO:0051897	102	2	20694	17	Il6,Sema5a
0.003178	-5.75	sensory perception of pain	biological process	GO:0019233	103	2	20694	17	Ccl2,Ptgs2
0.003184	-5.75	GO_CELLULAR_RESPONSE_TO_INTERLEUKIN_1	MSigDB lists	GO_CELLULAR_RESPONSE_TO_INTERLEUKIN_1	78	2	15632	17	Il6,Ccl2
0.003184	-5.75	HINATA_NFKB_TARGETS_FIBROBLAST_UP	MSigDB lists	HINATA_NFKB_TARGETS_FIBROBLAST_UP	78	2	15632	17	Il6,Cxcl2
0.0032	-5.74	regulation of neuron death	biological process	GO:1901214	370	3	20694	17	Il6,Nos1ap,Ntrk2
0.003242	-5.73	cellular response to chemical stimulus	biological process	GO:0070887	2632	7	20694	17	Cxcl1,Il6,Sema5a,Ptpn6,Ccl2,Ntrk2,Cxcl2
0.003262	-5.73	system development	biological process	GO:0048731	4277	9	20694	17	Sema5a,Plxdc1,Ccl2,Ptgs2,Meox1,Il6,Ptpn6,Ntrk2,Kitl
0.003265	-5.72	HARRIS_HYPOXIA	MSigDB lists	HARRIS_HYPOXIA	79	2	15632	17	Il6,Ptgs2
0.003265	-5.72	SANA_TNF_SIGNALING_UP	MSigDB lists	SANA_TNF_SIGNALING_UP	79	2	15632	17	Cxcl1,Cxcl2
0.003282	-5.72	positive regulation of mast cell proliferation	biological process	GO:0070668	4	1	20694	17	Kitl
0.003282	-5.72	regulation of neutrophil mediated killing of symbiont cell	biological process	GO:0070949	4	1	20694	17	Cxcl1
0.003282	-5.72	trans-synaptic signaling by BDNF, modulating synaptic transmission	biological process	GO:0099183	4	1	20694	17	Ntrk2
0.003282	-5.72	negative regulation of mast cell apoptotic process	biological process	GO:0033026	4	1	20694	17	Kitl
0.003282	-5.72	negative regulation of interleukin-1-mediated signaling pathway	biological process	GO:2000660	4	1	20694	17	Il6
0.003282	-5.72	sclerotome development	biological process	GO:0061056	4	1	20694	17	Meox1
0.003282	-5.72	negative regulation of intrinsic apoptotic signaling pathway in response to osmotic stress	biological process	GO:1902219	4	1	20694	17	Ptgs2
0.003282	-5.72	trans-synaptic signaling by BDNF	biological process	GO:0099191	4	1	20694	17	Ntrk2
0.003282	-5.72	helper T cell extravasation	biological process	GO:0035684	4	1	20694	17	Ccl2
0.003282	-5.72	somite specification	biological process	GO:0001757	4	1	20694	17	Meox1
0.003282	-5.72	negative regulation of humoral immune response mediated by circulating immunoglobulin	biological process	GO:0002924	4	1	20694	17	Ptpn6
0.003347	-5.7	GALINDO_IMMUNE_RESPONSE_TO_ENTEROTOXIN	MSigDB lists	GALINDO_IMMUNE_RESPONSE_TO_ENTEROTOXIN	80	2	15632	17	Cxcl1,Ptgs2
0.003347	-5.7	KEGG_HEMATOPOIETIC_CELL_LINEAGE	MSigDB lists	KEGG_HEMATOPOIETIC_CELL_LINEAGE	80	2	15632	17	Il6,Kitl
0.003348	-5.7	regulation of neurotransmitter levels	biological process	GO:0001505	376	3	20694	17	Il6,Ptgs2,Ntrk2
0.003348	-5.7	response to wounding	biological process	GO:0009611	376	3	20694	17	Il6,Ptpn6,Ccl2
0.00336	-5.7	CCR2 chemokine receptor binding	molecular function	GO:0031727	4	1	20217	17	Ccl2
0.003362	-5.7	positive regulation of smooth muscle cell proliferation	biological process	GO:0048661	106	2	20694	17	Il6,Ptgs2
0.003407	-5.68	GO_POSITIVE_REGULATION_OF_NEURON_DIFFERENTIATION	MSigDB lists	GO_POSITIVE_REGULATION_OF_NEURON_DIFFERENTIATION	286	3	15632	17	Il6,Sema5a,Ntrk2
0.003429	-5.68	GO_POSITIVE_REGULATION_OF_PROTEIN_KINASE_B_SIGNALING	MSigDB lists	GO_POSITIVE_REGULATION_OF_PROTEIN_KINASE_B_SIGNALING	81	2	15632	17	Il6,Sema5a
0.003429	-5.68	GO_POSITIVE_REGULATION_OF_DNA_REPLICATION	MSigDB lists	GO_POSITIVE_REGULATION_OF_DNA_REPLICATION	81	2	15632	17	Il6,Kitl
0.003466	-5.66	C-fiber	cellular component	GO:0044299	4	1	20747	18	Ccl2
0.003487	-5.66	regulation of leukocyte mediated cytotoxicity	biological process	GO:0001910	108	2	20694	17	Cxcl1,Ccl2
0.00351	-5.65	regulation of immune system process	biological process	GO:0002682	1330	5	20694	17	Cxcl1,Il6,Ptpn6,Ccl2,Kitl
0.003579	-5.63	negative regulation of multicellular organismal process	biological process	GO:0051241	1336	5	20694	17	Il6,Sema5a,Ptpn6,Ccl2,Ptgs2
0.003597	-5.63	GO_POSITIVE_REGULATION_OF_REACTIVE_OXYGEN_SPECIES_METABOLIC_PROCESS	MSigDB lists	GO_POSITIVE_REGULATION_OF_REACTIVE_OXYGEN_SPECIES_METABOLIC_PROCESS	83	2	15632	17	Il6,Ptgs2
0.003597	-5.63	GO_EPITHELIAL_CELL_PROLIFERATION	MSigDB lists	GO_EPITHELIAL_CELL_PROLIFERATION	83	2	15632	17	Il6,Sema5a
0.003597	-5.63	GO_POSITIVE_REGULATION_OF_PEPTIDYL_SERINE_PHOSPHORYLATION	MSigDB lists	GO_POSITIVE_REGULATION_OF_PEPTIDYL_SERINE_PHOSPHORYLATION	83	2	15632	17	Il6,Ntrk2
0.003597	-5.63	CAHOY_OLIGODENDROCUTIC	MSigDB lists	CAHOY_OLIGODENDROCUTIC	83	2	15632	17	Sema5a,Pop4
0.003597	-5.63	HALLMARK_IL6_JAK_STAT3_SIGNALING	MSigDB lists	HALLMARK_IL6_JAK_STAT3_SIGNALING	83	2	15632	17	Il6,Cxcl2
0.003604	-5.63	NTKRECEPTOR	prints domains	PR01939	3	1	5821	7	Ntrk2
0.003682	-5.6	PID_CMYB_PATHWAY	MSigDB lists	PID_CMYB_PATHWAY	84	2	15632	17	Ptgs2,Kitl
0.003718	-5.59	mouse chr11 D|11 65.48 cM	chromosome location	mouse chr11 D|11 65.48 cM	5	1	24173	18	Meox1
0.003753	-5.59	GO_REGULATION_OF_HEMOPOIESIS	MSigDB lists	GO_REGULATION_OF_HEMOPOIESIS	296	3	15632	17	Il6,Ptpn6,Kitl
0.003819	-5.57	regulation of cell-cell adhesion	biological process	GO:0022407	394	3	20694	17	Il6,Ptpn6,Ccl2
0.003853	-5.56	Plxna3 (plexin A3)	protein interactions	18846	3	1	7778	10	Sema5a
0.004009	-5.52	positive regulation of cellular process	biological process	GO:0048522	5346	10	20694	17	Sema5a,Ccl2,Ptgs2,Meox1,Cxcl1,Il6,Ptpn6,Nos1ap,Ntrk2,Kitl
0.004019	-5.52	GO_CELL_PROLIFERATION	MSigDB lists	GO_CELL_PROLIFERATION	627	4	15632	17	Il6,Sema5a,Ptpn6,Kitl
0.004033	-5.51	GRAHAM_CML_DIVIDING_VS_NORMAL_QUIESCENT_DN	MSigDB lists	GRAHAM_CML_DIVIDING_VS_NORMAL_QUIESCENT_DN	88	2	15632	17	Cxcl1,Cxcl2
0.004033	-5.51	HINATA_NFKB_TARGETS_KERATINOCYTE_UP	MSigDB lists	HINATA_NFKB_TARGETS_KERATINOCYTE_UP	88	2	15632	17	Il6,Cxcl2
0.004083	-5.5	MODULE_220	MSigDB lists	MODULE_220	305	3	15632	17	Il6,Meox1,Ntrk2
0.004101	-5.5	maintenance of permeability of blood-brain barrier	biological process	GO:0035633	5	1	20694	17	Ptgs2
0.004101	-5.5	positive regulation of melanocyte differentiation	biological process	GO:0045636	5	1	20694	17	Kitl
0.004101	-5.5	positive regulation of glucocorticoid receptor signaling pathway	biological process	GO:2000324	5	1	20694	17	Ntrk2
0.004101	-5.5	brain-derived neurotrophic factor receptor signaling pathway	biological process	GO:0031547	5	1	20694	17	Ntrk2
0.004101	-5.5	negative regulation of synaptic transmission, dopaminergic	biological process	GO:0032227	5	1	20694	17	Ptgs2
0.004101	-5.5	regulation of intrinsic apoptotic signaling pathway in response to osmotic stress	biological process	GO:1902218	5	1	20694	17	Ptgs2
0.004101	-5.5	positive regulation of fibroblast growth factor production	biological process	GO:0090271	5	1	20694	17	Ptgs2
0.004101	-5.5	regulation of mast cell proliferation	biological process	GO:0070666	5	1	20694	17	Kitl
0.004101	-5.5	myeloid cell apoptotic process	biological process	GO:0033028	5	1	20694	17	Il6
0.004101	-5.5	regulation of mast cell apoptotic process	biological process	GO:0033025	5	1	20694	17	Kitl
0.004101	-5.5	positive regulation of apoptotic DNA fragmentation	biological process	GO:1902512	5	1	20694	17	Il6
0.004101	-5.5	cellular response to brain-derived neurotrophic factor stimulus	biological process	GO:1990416	5	1	20694	17	Ntrk2
0.00414	-5.49	Leishmaniasis	KEGG pathways	ko05140	65	2	7931	12	Ptpn6,Ptgs2
0.00414	-5.49	Leishmaniasis	KEGG pathways	mmu05140	65	2	7931	12	Ptpn6,Ptgs2
0.004198	-5.47	transmembrane receptor protein phosphatase activity	molecular function	GO:0019198	5	1	20217	17	Ptpn6
0.004198	-5.47	stem cell factor receptor binding	molecular function	GO:0005173	5	1	20217	17	Kitl
0.004198	-5.47	neurotrophin receptor activity	molecular function	GO:0005030	5	1	20217	17	Ntrk2
0.004198	-5.47	brain-derived neurotrophic factor binding	molecular function	GO:0048403	5	1	20217	17	Ntrk2
0.004198	-5.47	transmembrane receptor protein tyrosine phosphatase activity	molecular function	GO:0005001	5	1	20217	17	Ptpn6
0.004199	-5.47	positive regulation of metabolic process	biological process	GO:0009893	3555	8	20694	17	Ccl2,Ptgs2,Meox1,Cxcl1,Il6,Nos1ap,Ntrk2,Kitl
0.004225	-5.47	GO_POSITIVE_REGULATION_OF_DEVELOPMENTAL_PROCESS	MSigDB lists	GO_POSITIVE_REGULATION_OF_DEVELOPMENTAL_PROCESS	1049	5	15632	17	Il6,Sema5a,Ptgs2,Ntrk2,Kitl
0.004234	-5.46	regulation of molecular function	biological process	GO:0065009	2757	7	20694	17	Il6,Ptpn6,Nos1ap,Ccl2,Ptgs2,Ntrk2,Kitl
0.004251	-5.46	regulation of protein metabolic process	biological process	GO:0051246	2759	7	20694	17	Il6,Ptpn6,Nos1ap,Ccl2,Ptgs2,Ntrk2,Kitl
0.004306	-5.45	LIM_MAMMARY_LUMINAL_MATURE_DN	MSigDB lists	LIM_MAMMARY_LUMINAL_MATURE_DN	91	2	15632	17	Ntrk2,Sparcl1
0.004312	-5.45	GO_RESPONSE_TO_ACID_CHEMICAL	MSigDB lists	GO_RESPONSE_TO_ACID_CHEMICAL	311	3	15632	17	Il6,Ptgs2,Ntrk2
0.004322	-5.44	response to organic substance	biological process	GO:0010033	2767	7	20694	17	Cxcl1,Il6,Ptpn6,Ccl2,Ptgs2,Ntrk2,Cxcl2
0.004328	-5.44	positive regulation of cell adhesion	biological process	GO:0045785	412	3	20694	17	Il6,Ptpn6,Ccl2
0.004331	-5.44	alpha-beta T cell receptor complex	cellular component	GO:0042105	5	1	20747	18	Ptpn6
0.00434	-5.44	regulation of signal transduction	biological process	GO:0009966	2769	7	20694	17	Il6,Sema5a,Ptpn6,Ccl2,Ptgs2,Ntrk2,Kitl
0.004343	-5.44	BIERIE_INFLAMMATORY_RESPONSE_TGFB1	MSigDB lists	BIERIE_INFLAMMATORY_RESPONSE_TGFB1	4	1	15632	17	Ptgs2
0.004399	-5.43	GO_HEMATOPOIETIC_PROGENITOR_CELL_DIFFERENTIATION	MSigDB lists	GO_HEMATOPOIETIC_PROGENITOR_CELL_DIFFERENTIATION	92	2	15632	17	Ptpn6,Meox1
0.004472	-5.41	NUYTTEN_NIPP1_TARGETS_UP	MSigDB lists	NUYTTEN_NIPP1_TARGETS_UP	646	4	15632	17	Cxcl1,Ptgs2,Kitl,Cxcl2
0.004496	-5.4	Follistatin/Osteonectin_EGF	interpro domains	IPR015369	5	1	19984	18	Sparcl1
0.004513	-5.4	cellular homeostasis	biological process	GO:0019725	857	4	20694	17	Cxcl1,Il6,Ccl2,Cxcl2
0.004629	-5.38	cellular response to growth factor stimulus	biological process	GO:0071363	422	3	20694	17	Il6,Ccl2,Ntrk2
0.004629	-5.38	regulation of lymphocyte activation	biological process	GO:0051249	422	3	20694	17	Il6,Ptpn6,Ccl2
0.004684	-5.36	GO_MEMORY	MSigDB lists	GO_MEMORY	95	2	15632	17	Ptgs2,Ntrk2
0.004711	-5.36	GO_POSITIVE_REGULATION_OF_CELLULAR_PROTEIN_LOCALIZATION	MSigDB lists	GO_POSITIVE_REGULATION_OF_CELLULAR_PROTEIN_LOCALIZATION	321	3	15632	17	Il6,Sema5a,Ptgs2
0.00478	-5.34	GO_REGULATION_OF_SMOOTH_MUSCLE_CELL_PROLIFERATION	MSigDB lists	GO_REGULATION_OF_SMOOTH_MUSCLE_CELL_PROLIFERATION	96	2	15632	17	Il6,Ptgs2
0.00478	-5.34	AMBROSINI_FLAVOPIRIDOL_TREATMENT_TP53	MSigDB lists	AMBROSINI_FLAVOPIRIDOL_TREATMENT_TP53	96	2	15632	17	Cxcl1,Cxcl2
0.004801	-5.34	FOLN	pfam domains	PF09289	5	1	18711	18	Sparcl1
0.004835	-5.33	GO_POSITIVE_REGULATION_OF_INTRACELLULAR_TRANSPORT	MSigDB lists	GO_POSITIVE_REGULATION_OF_INTRACELLULAR_TRANSPORT	324	3	15632	17	Il6,Sema5a,Ptgs2
0.004835	-5.33	GO_REGULATION_OF_MULTICELLULAR_ORGANISMAL_DEVELOPMENT	MSigDB lists	GO_REGULATION_OF_MULTICELLULAR_ORGANISMAL_DEVELOPMENT	1576	6	15632	17	Il6,Sema5a,Ptpn6,Ptgs2,Ntrk2,Kitl
0.004858	-5.33	myeloid cell homeostasis	biological process	GO:0002262	128	2	20694	17	Il6,Ccl2
0.004872	-5.32	regulation of catalytic activity	biological process	GO:0050790	2089	6	20694	17	Il6,Ptpn6,Ccl2,Ptgs2,Ntrk2,Kitl
0.004877	-5.32	SCHUETZ_BREAST_CANCER_DUCTAL_INVASIVE_UP	MSigDB lists	SCHUETZ_BREAST_CANCER_DUCTAL_INVASIVE_UP	325	3	15632	17	Plxdc1,Islr,Sparcl1
0.004878	-5.32	LABBE_TGFB1_TARGETS_DN	MSigDB lists	LABBE_TGFB1_TARGETS_DN	97	2	15632	17	Ccl2,Kitl
0.00488	-5.32	WONG_ADULT_TISSUE_STEM_MODULE	MSigDB lists	WONG_ADULT_TISSUE_STEM_MODULE	662	4	15632	17	Cxcl1,Il6,Ptgs2,Kitl
0.004919	-5.31	inflammatory cell apoptotic process	biological process	GO:0006925	6	1	20694	17	Il6
0.004919	-5.31	regulation of interleukin-1-mediated signaling pathway	biological process	GO:2000659	6	1	20694	17	Il6
0.004919	-5.31	positive regulation of apoptotic cell clearance	biological process	GO:2000427	6	1	20694	17	Ccl2
0.004919	-5.31	positive regulation of DNA catabolic process	biological process	GO:1903626	6	1	20694	17	Il6
0.004919	-5.31	regulation of neutrophil mediated cytotoxicity	biological process	GO:0070948	6	1	20694	17	Cxcl1
0.004919	-5.31	T cell extravasation	biological process	GO:0072683	6	1	20694	17	Ccl2
0.004932	-5.31	regulation of cell killing	biological process	GO:0031341	129	2	20694	17	Cxcl1,Ccl2
0.004976	-5.3	GO_REGULATION_OF_FAT_CELL_DIFFERENTIATION	MSigDB lists	GO_REGULATION_OF_FAT_CELL_DIFFERENTIATION	98	2	15632	17	Il6,Ptgs2
0.004976	-5.3	GO_REGULATION_OF_B_CELL_ACTIVATION	MSigDB lists	GO_REGULATION_OF_B_CELL_ACTIVATION	98	2	15632	17	Il6,Ptpn6
0.005005	-5.3	positive regulation of protein transport	biological process	GO:0051222	434	3	20694	17	Il6,Ccl2,Ptgs2
0.005007	-5.3	regulation of endothelial cell proliferation	biological process	GO:0001936	130	2	20694	17	Sema5a,Ccl2
0.005064	-5.29	Kit Receptor Signaling Pathway	WikiPathways	WP407	67	2	4813	8	Ptpn6,Kitl
0.005081	-5.28	regulation of cell migration	biological process	GO:0030334	886	4	20694	17	Sema5a,Ccl2,Ptgs2,Kitl
0.005082	-5.28	positive regulation of intracellular protein transport	biological process	GO:0090316	131	2	20694	17	Ccl2,Ptgs2
0.005082	-5.28	regulation of B cell activation	biological process	GO:0050864	131	2	20694	17	Il6,Ptpn6
0.005089	-5.28	MODULE_12	MSigDB lists	MODULE_12	330	3	15632	17	Cxcl1,Il6,Ntrk2
0.005092	-5.28	plasma membrane raft	cellular component	GO:0044853	124	2	20747	18	Nos1ap,Ptgs2
0.005102	-5.28	response to growth factor	biological process	GO:0070848	437	3	20694	17	Il6,Ccl2,Ntrk2
0.005132	-5.27	KEGG_PATHWAYS_IN_CANCER	MSigDB lists	KEGG_PATHWAYS_IN_CANCER	331	3	15632	17	Il6,Ptgs2,Kitl
0.005134	-5.27	Pirb (paired Ig-like receptor B)	protein interactions	18733	4	1	7778	10	Ptpn6
0.005135	-5.27	positive regulation of cytokine production	biological process	GO:0001819	438	3	20694	17	Il6,Ccl2,Ptgs2
0.005176	-5.26	GO_POSITIVE_REGULATION_OF_EPITHELIAL_CELL_MIGRATION	MSigDB lists	GO_POSITIVE_REGULATION_OF_EPITHELIAL_CELL_MIGRATION	100	2	15632	17	Sema5a,Ptgs2
0.005192	-5.26	LRRCT	smart domains	SM00082	75	2	9567	14	Ntrk2,Islr
0.005194	-5.26	cellular response to organic substance	biological process	GO:0071310	2116	6	20694	17	Cxcl1,Il6,Ptpn6,Ccl2,Ntrk2,Cxcl2
0.005195	-5.26	ribonuclease MRP complex	cellular component	GO:0000172	6	1	20747	18	Pop4
0.005277	-5.24	LABBE_WNT3A_TARGETS_UP	MSigDB lists	LABBE_WNT3A_TARGETS_UP	101	2	15632	17	Ptpn6,Ccl2
0.005306	-5.24	GO_REGULATION_OF_INTRACELLULAR_PROTEIN_TRANSPORT	MSigDB lists	GO_REGULATION_OF_INTRACELLULAR_PROTEIN_TRANSPORT	335	3	15632	17	Il6,Sema5a,Ptgs2
0.005379	-5.23	REACTOME_SIGNALING_BY_ILS	MSigDB lists	REACTOME_SIGNALING_BY_ILS	102	2	15632	17	Il6,Ptpn6
0.005379	-5.23	GO_RESPONSE_TO_INTERLEUKIN_1	MSigDB lists	GO_RESPONSE_TO_INTERLEUKIN_1	102	2	15632	17	Il6,Ccl2
0.005426	-5.22	SCHAEFFER_PROSTATE_DEVELOPMENT_AND_CANCER_BOX2_UP	MSigDB lists	SCHAEFFER_PROSTATE_DEVELOPMENT_AND_CANCER_BOX2_UP	5	1	15632	17	Sparcl1
0.005426	-5.22	JU_AGING_TERC_TARGETS_DN	MSigDB lists	JU_AGING_TERC_TARGETS_DN	5	1	15632	17	Kitl
0.005485	-5.21	GO_POSITIVE_REGULATION_OF_DEFENSE_RESPONSE	MSigDB lists	GO_POSITIVE_REGULATION_OF_DEFENSE_RESPONSE	339	3	15632	17	Il6,Ccl2,Ptgs2
0.005528	-5.2	localization	biological process	GO:0051179	4605	9	20694	17	Ttc30b,Sema5a,Ccl2,Cxcl2,Cxcl1,Abca9,Il6,Ntrk2,Kitl
0.005623	-5.18	cellular response to tumor necrosis factor	biological process	GO:0071356	138	2	20694	17	Il6,Ccl2
0.005623	-5.18	positive regulation of inflammatory response	biological process	GO:0050729	138	2	20694	17	Il6,Ptgs2
0.005639	-5.18	positive regulation of establishment of protein localization	biological process	GO:1904951	453	3	20694	17	Il6,Ccl2,Ptgs2
0.005737	-5.16	epithelial cell proliferation involved in salivary gland morphogenesis	biological process	GO:0060664	7	1	20694	17	Il6
0.005737	-5.16	positive regulation of prostaglandin biosynthetic process	biological process	GO:0031394	7	1	20694	17	Ptgs2
0.005737	-5.16	positive regulation of axon extension involved in axon guidance	biological process	GO:0048842	7	1	20694	17	Sema5a
0.005737	-5.16	regulation of melanocyte differentiation	biological process	GO:0045634	7	1	20694	17	Kitl
0.005737	-5.16	positive regulation of T-helper 2 cell differentiation	biological process	GO:0045630	7	1	20694	17	Il6
0.005737	-5.16	regulation of apoptotic cell clearance	biological process	GO:2000425	7	1	20694	17	Ccl2
0.005737	-5.16	positive regulation of pigment cell differentiation	biological process	GO:0050942	7	1	20694	17	Kitl
0.005737	-5.16	positive regulation of T-helper 2 cell cytokine production	biological process	GO:2000553	7	1	20694	17	Il6
0.005737	-5.16	blood vessel endothelial cell proliferation involved in sprouting angiogenesis	biological process	GO:0002043	7	1	20694	17	Sema5a
0.005744	-5.16	regulation of response to stimulus	biological process	GO:0048583	3734	8	20694	17	Sema5a,Ccl2,Ptgs2,Cxcl1,Ptpn6,Il6,Ntrk2,Kitl
0.005782	-5.15	positive regulation of chemotaxis	biological process	GO:0050921	140	2	20694	17	Sema5a,Ccl2
0.005797	-5.15	GO_REGULATION_OF_ENDOTHELIAL_CELL_MIGRATION	MSigDB lists	GO_REGULATION_OF_ENDOTHELIAL_CELL_MIGRATION	106	2	15632	17	Sema5a,Ptgs2
0.005872	-5.14	intraciliary transport particle B binding	molecular function	GO:0120170	7	1	20217	17	Ttc30b
0.005872	-5.14	interleukin-6 receptor binding	molecular function	GO:0005138	7	1	20217	17	Il6
0.005884	-5.14	positive regulation of neuron differentiation	biological process	GO:0045666	460	3	20694	17	Il6,Sema5a,Ntrk2
0.0059	-5.13	binding	molecular function	GO:0005488	13028	16	20217	17	Plxdc1,Ccl2,Meox1,Sparcl1,Cxcl2,Cxcl1,Il6,Nos1ap,Ttc30b,Sema5a,Ptgs2,Abca9,Ptpn6,Ntrk2,Pop4,Kitl
0.005903	-5.13	GARGALOVIC_RESPONSE_TO_OXIDIZED_PHOSPHOLIPIDS_BLUE_UP	MSigDB lists	GARGALOVIC_RESPONSE_TO_OXIDIZED_PHOSPHOLIPIDS_BLUE_UP	107	2	15632	17	Kitl,Cxcl2
0.005903	-5.13	GO_POSITIVE_REGULATION_OF_SYNAPTIC_TRANSMISSION	MSigDB lists	GO_POSITIVE_REGULATION_OF_SYNAPTIC_TRANSMISSION	107	2	15632	17	Ptgs2,Ntrk2
0.005955	-5.12	cellular calcium ion homeostasis	biological process	GO:0006874	462	3	20694	17	Cxcl1,Ccl2,Cxcl2
0.006011	-5.11	GO_REGULATION_OF_PEPTIDYL_SERINE_PHOSPHORYLATION	MSigDB lists	GO_REGULATION_OF_PEPTIDYL_SERINE_PHOSPHORYLATION	108	2	15632	17	Il6,Ntrk2
0.006011	-5.11	GO_RESPONSE_TO_AMINO_ACID	MSigDB lists	GO_RESPONSE_TO_AMINO_ACID	108	2	15632	17	Il6,Ntrk2
0.006025	-5.11	memory	biological process	GO:0007613	143	2	20694	17	Ptgs2,Ntrk2
0.006025	-5.11	peptidyl-tyrosine phosphorylation	biological process	GO:0018108	143	2	20694	17	Ptpn6,Ntrk2
0.006025	-5.11	positive regulation of leukocyte proliferation	biological process	GO:0070665	143	2	20694	17	Il6,Kitl
0.006025	-5.11	positive regulation of epithelial cell migration	biological process	GO:0010634	143	2	20694	17	Sema5a,Ptgs2
0.006025	-5.11	positive regulation of leukocyte migration	biological process	GO:0002687	143	2	20694	17	Ccl2,Kitl
0.006099	-5.1	positive regulation of cell projection organization	biological process	GO:0031346	466	3	20694	17	Il6,Sema5a,Ntrk2
0.006102	-5.1	regulation of cell motility	biological process	GO:2000145	933	4	20694	17	Sema5a,Ccl2,Ptgs2,Kitl
0.006119	-5.1	MODULE_289	MSigDB lists	MODULE_289	109	2	15632	17	Cxcl1,Ptpn6
0.00618	-5.09	perikaryon	cellular component	GO:0043204	137	2	20747	18	Ccl2,Ntrk2
0.006192	-5.08	regulation of apoptotic process	biological process	GO:0042981	1518	5	20694	17	Il6,Sema5a,Ptgs2,Ntrk2,Kitl
0.006193	-5.08	GO_REGULATION_OF_DEFENSE_RESPONSE	MSigDB lists	GO_REGULATION_OF_DEFENSE_RESPONSE	708	4	15632	17	Il6,Ptpn6,Ccl2,Ptgs2
0.006229	-5.08	Signaling by Interleukins	REACTOME pathways	R-MMU-449147	388	3	8608	9	Il6,Ptpn6,Kitl
0.006259	-5.07	Synthesis of 15-eicosatetraenoic acid derivatives	REACTOME pathways	R-MMU-2142770	6	1	8608	9	Ptgs2
0.006272	-5.07	peptidyl-tyrosine modification	biological process	GO:0018212	146	2	20694	17	Ptpn6,Ntrk2
0.006289	-5.07	SPARC/Testican_Ca-bd-dom	interpro domains	IPR019577	7	1	19984	18	Sparcl1
0.00648	-5.04	BERENJENO_TRANSFORMED_BY_RHOA_DN	MSigDB lists	BERENJENO_TRANSFORMED_BY_RHOA_DN	360	3	15632	17	Ttc30b,Islr,Sparcl1
0.006505	-5.04	regulation of ion transmembrane transport	biological process	GO:0034765	477	3	20694	17	Ptpn6,Nos1ap,Ccl2
0.006508	-5.03	SOUCEK_MYC_TARGETS	MSigDB lists	SOUCEK_MYC_TARGETS	6	1	15632	17	Cxcl1
0.006517	-5.03	Rheumatoid arthritis	KEGG pathways	mmu05323	82	2	7931	12	Il6,Ccl2
0.006517	-5.03	Rheumatoid arthritis	KEGG pathways	ko05323	82	2	7931	12	Il6,Ccl2
0.006524	-5.03	regulation of cell shape	biological process	GO:0008360	149	2	20694	17	Il6,Ccl2
0.006543	-5.03	GO_REGULATION_OF_CELLULAR_LOCALIZATION	MSigDB lists	GO_REGULATION_OF_CELLULAR_LOCALIZATION	1162	5	15632	17	Il6,Sema5a,Ptpn6,Ptgs2,Ntrk2
0.006554	-5.03	positive regulation of NMDA glutamate receptor activity	biological process	GO:1904783	8	1	20694	17	Ccl2
0.006554	-5.03	ectopic germ cell programmed cell death	biological process	GO:0035234	8	1	20694	17	Kitl
0.006554	-5.03	T-helper 17 cell lineage commitment	biological process	GO:0072540	8	1	20694	17	Il6
0.006554	-5.03	regulation of peptidyl-cysteine S-nitrosylation	biological process	GO:2000169	8	1	20694	17	Nos1ap
0.006554	-5.03	positive regulation of developmental pigmentation	biological process	GO:0048087	8	1	20694	17	Kitl
0.006581	-5.02	calcium ion homeostasis	biological process	GO:0055074	479	3	20694	17	Cxcl1,Ccl2,Cxcl2
0.006582	-5.02	regulation of programmed cell death	biological process	GO:0043067	1540	5	20694	17	Il6,Sema5a,Ptgs2,Ntrk2,Kitl
0.006609	-5.02	regulation of interleukin-6 production	biological process	GO:0032675	150	2	20694	17	Il6,Ptpn6
0.006625	-5.02	regulation of cellular localization	biological process	GO:0060341	955	4	20694	17	Ptpn6,Ccl2,Ptgs2,Ntrk2
0.006681	-5.01	MODULE_46	MSigDB lists	MODULE_46	364	3	15632	17	Cxcl1,Il6,Ccl2
0.006716	-5	SPARC_Ca_bdg	pfam domains	PF10591	7	1	18711	18	Sparcl1
0.006734	-5	cellular divalent inorganic cation homeostasis	biological process	GO:0072503	483	3	20694	17	Cxcl1,Ccl2,Cxcl2
0.006789	-4.99	KRAS.KIDNEY_UP.V1_DN	MSigDB lists	KRAS.KIDNEY_UP.V1_DN	115	2	15632	17	Il6,Sema5a
0.006881	-4.98	signal transduction	biological process	GO:0007165	4751	9	20694	17	Sema5a,Ccl2,Cxcl2,Sparcl1,Cxcl1,Il6,Ptpn6,Ntrk2,Kitl
0.006903	-4.98	GSE13762_CTRL_VS_125_VITAMIND_DAY5_DC_DN	MSigDB lists	GSE13762_CTRL_VS_125_VITAMIND_DAY5_DC_DN	116	2	15632	17	Ptpn6,Meox1
0.006921	-4.97	synapse-associated extracellular matrix	cellular component	GO:0099535	8	1	20747	18	Sparcl1
0.006921	-4.97	axonemal microtubule	cellular component	GO:0005879	8	1	20747	18	Ttc30b
0.006954	-4.97	mesenchymal cell differentiation	biological process	GO:0048762	154	2	20694	17	Sema5a,Kitl
0.007019	-4.96	KRAS.BREAST_UP.V1_UP	MSigDB lists	KRAS.BREAST_UP.V1_UP	117	2	15632	17	Cxcl1,Cxcl2
0.007023	-4.96	Ig_I-set	interpro domains	IPR013098	141	2	19984	18	Ntrk2,Islr
0.007031	-4.96	GO_CIRCULATORY_SYSTEM_DEVELOPMENT	MSigDB lists	GO_CIRCULATORY_SYSTEM_DEVELOPMENT	734	4	15632	17	Sema5a,Plxdc1,Ptgs2,Ntrk2
0.007136	-4.94	SABATES_COLORECTAL_ADENOMA_UP	MSigDB lists	SABATES_COLORECTAL_ADENOMA_UP	118	2	15632	17	Cxcl1,Cxcl2
0.007136	-4.94	ZHU_CMV_ALL_UP	MSigDB lists	ZHU_CMV_ALL_UP	118	2	15632	17	Il6,Ptgs2
0.007146	-4.94	MODULE_75	MSigDB lists	MODULE_75	373	3	15632	17	Cxcl1,Il6,Ccl2
0.007199	-4.93	GO_REGULATION_OF_RESPONSE_TO_WOUNDING	MSigDB lists	GO_REGULATION_OF_RESPONSE_TO_WOUNDING	374	3	15632	17	Il6,Ccl2,Ptgs2
0.007218	-4.93	regulation of endothelial cell migration	biological process	GO:0010594	157	2	20694	17	Sema5a,Ptgs2
0.007253	-4.93	FOSTER_TOLERANT_MACROPHAGE_DN	MSigDB lists	FOSTER_TOLERANT_MACROPHAGE_DN	375	3	15632	17	Il6,Ptgs2,Cxcl2
0.007307	-4.92	response to tumor necrosis factor	biological process	GO:0034612	158	2	20694	17	Il6,Ccl2
0.007371	-4.91	regulation of cellular response to osmotic stress	biological process	GO:0106049	9	1	20694	17	Ptgs2
0.007371	-4.91	positive regulation of fever generation	biological process	GO:0031622	9	1	20694	17	Ptgs2
0.007371	-4.91	negative regulation of immunoglobulin mediated immune response	biological process	GO:0002890	9	1	20694	17	Ptpn6
0.007371	-4.91	glutamate secretion	biological process	GO:0014047	9	1	20694	17	Ntrk2
0.007371	-4.91	positive regulation of axon guidance	biological process	GO:1902669	9	1	20694	17	Sema5a
0.007371	-4.91	positive regulation of unsaturated fatty acid biosynthetic process	biological process	GO:2001280	9	1	20694	17	Ptgs2
0.007371	-4.91	negative regulation of B cell mediated immunity	biological process	GO:0002713	9	1	20694	17	Ptpn6
0.007371	-4.91	regulation of pigment cell differentiation	biological process	GO:0050932	9	1	20694	17	Kitl
0.007371	-4.91	GO_POSITIVE_REGULATION_OF_LEUKOCYTE_DIFFERENTIATION	MSigDB lists	GO_POSITIVE_REGULATION_OF_LEUKOCYTE_DIFFERENTIATION	120	2	15632	17	Il6,Kitl
0.007487	-4.89	regulation of calcium ion transmembrane transport	biological process	GO:1903169	160	2	20694	17	Ptpn6,Nos1ap
0.00749	-4.89	GO_LEARNING	MSigDB lists	GO_LEARNING	121	2	15632	17	Ptgs2,Ntrk2
0.007492	-4.89	GO_CELLULAR_RESPONSE_TO_ORGANIC_SUBSTANCE	MSigDB lists	GO_CELLULAR_RESPONSE_TO_ORGANIC_SUBSTANCE	1722	6	15632	17	Cxcl1,Il6,Ccl2,Ptgs2,Ntrk2,Cxcl2
0.007544	-4.89	syndecan binding	molecular function	GO:0045545	9	1	20217	17	Sema5a
0.007589	-4.88	GALIE_TUMOR_ANGIOGENESIS	MSigDB lists	GALIE_TUMOR_ANGIOGENESIS	7	1	15632	17	Ptgs2
0.007589	-4.88	KUWANO_RNA_STABILIZED_BY_NO	MSigDB lists	KUWANO_RNA_STABILIZED_BY_NO	7	1	15632	17	Ptgs2
0.007589	-4.88	XU_AKT1_TARGETS_48HR	MSigDB lists	XU_AKT1_TARGETS_48HR	7	1	15632	17	Plxdc1
0.007589	-4.88	WANG_ESOPHAGUS_CANCER_PROGRESSION_UP	MSigDB lists	WANG_ESOPHAGUS_CANCER_PROGRESSION_UP	7	1	15632	17	Cxcl2
0.007589	-4.88	KONDO_HYPOXIA	MSigDB lists	KONDO_HYPOXIA	7	1	15632	17	Il6
0.007692	-4.87	Nfkbiz (nuclear factor of kappa light polypeptide gene enhancer in B cells inhibitor, zeta)	protein interactions	80859	6	1	7778	10	Il6
0.007692	-4.87	Cd247 (CD247 antigen)	protein interactions	12503	6	1	7778	10	Ptpn6
0.007692	-4.87	Tcrb (T cell receptor beta chain)	protein interactions	21577	6	1	7778	10	Ptpn6
0.007692	-4.87	Cd3e (CD3 antigen, epsilon polypeptide)	protein interactions	12501	6	1	7778	10	Ptpn6
0.007692	-4.87	Plxnb3 (plexin B3)	protein interactions	140571	6	1	7778	10	Sema5a
0.007692	-4.87	Nucb1 (nucleobindin 1)	protein interactions	18220	6	1	7778	10	Ptgs2
0.007692	-4.87	Ptgs2 (prostaglandin-endoperoxide synthase 2)	protein interactions	19225	6	1	7778	10	Ptgs2
0.007731	-4.86	GO_REGULATION_OF_LYMPHOCYTE_DIFFERENTIATION	MSigDB lists	GO_REGULATION_OF_LYMPHOCYTE_DIFFERENTIATION	123	2	15632	17	Il6,Ptpn6
0.007731	-4.86	LENAOUR_DENDRITIC_CELL_MATURATION_DN	MSigDB lists	LENAOUR_DENDRITIC_CELL_MATURATION_DN	123	2	15632	17	Cxcl1,Cxcl2
0.00776	-4.86	regulation of smooth muscle cell proliferation	biological process	GO:0048660	163	2	20694	17	Il6,Ptgs2
0.00776	-4.86	regulation of tumor necrosis factor production	biological process	GO:0032680	163	2	20694	17	Ptpn6,Ccl2
0.00778	-4.86	divalent inorganic cation homeostasis	biological process	GO:0072507	509	3	20694	17	Cxcl1,Ccl2,Cxcl2
0.007944	-4.84	regulation of tumor necrosis factor superfamily cytokine production	biological process	GO:1903555	165	2	20694	17	Ptpn6,Ccl2
0.007971	-4.83	I-set	pfam domains	PF07679	141	2	18711	18	Ntrk2,Islr
0.007975	-4.83	ALTEMEIER_RESPONSE_TO_LPS_WITH_MECHANICAL_VENTILATION	MSigDB lists	ALTEMEIER_RESPONSE_TO_LPS_WITH_MECHANICAL_VENTILATION	125	2	15632	17	Cxcl1,Il6
0.008016	-4.83	GO_RESPONSE_TO_BIOTIC_STIMULUS	MSigDB lists	GO_RESPONSE_TO_BIOTIC_STIMULUS	762	4	15632	17	Cxcl1,Il6,Ptgs2,Cxcl2
0.008079	-4.82	Haem_peroxidase_animal	interpro domains	IPR019791	9	1	19984	18	Ptgs2
0.008079	-4.82	Haem_peroxidase_sf_animal	interpro domains	IPR037120	9	1	19984	18	Ptgs2
0.008088	-4.82	regulation of locomotion	biological process	GO:0040012	1011	4	20694	17	Sema5a,Ccl2,Ptgs2,Kitl
0.008099	-4.82	GO_POSITIVE_REGULATION_OF_VASCULATURE_DEVELOPMENT	MSigDB lists	GO_POSITIVE_REGULATION_OF_VASCULATURE_DEVELOPMENT	126	2	15632	17	Sema5a,Ptgs2
0.008106	-4.82	animal organ development	biological process	GO:0048513	3094	7	20694	17	Il6,Sema5a,Ptpn6,Ptgs2,Meox1,Ntrk2,Kitl
0.008131	-4.81	learning	biological process	GO:0007612	167	2	20694	17	Ptgs2,Ntrk2
0.008138	-4.81	-	gene3d domains	1.10.640.10	9	1	8819	8	Ptgs2
0.008186	-4.81	regulation of T-helper 2 cell cytokine production	biological process	GO:2000551	10	1	20694	17	Il6
0.008186	-4.81	positive regulation of brown fat cell differentiation	biological process	GO:0090336	10	1	20694	17	Ptgs2
0.008186	-4.81	T-helper 17 type immune response	biological process	GO:0072538	10	1	20694	17	Il6
0.008186	-4.81	regulation of fever generation	biological process	GO:0031620	10	1	20694	17	Ptgs2
0.008186	-4.81	regulation of prostaglandin biosynthetic process	biological process	GO:0031392	10	1	20694	17	Ptgs2
0.008186	-4.81	T-helper 17 cell differentiation	biological process	GO:0072539	10	1	20694	17	Il6
0.008186	-4.81	regulation of fibroblast growth factor production	biological process	GO:0090270	10	1	20694	17	Ptgs2
0.008186	-4.81	positive regulation of transmission of nerve impulse	biological process	GO:0051971	10	1	20694	17	Il6
0.008223	-4.8	GSE29615_CTRL_VS_DAY7_LAIV_FLU_VACCINE_PBMC_DN	MSigDB lists	GSE29615_CTRL_VS_DAY7_LAIV_FLU_VACCINE_PBMC_DN	127	2	15632	17	Il6,Ntrk2
0.008223	-4.8	GO_REGULATION_OF_CELL_SHAPE	MSigDB lists	GO_REGULATION_OF_CELL_SHAPE	127	2	15632	17	Il6,Ccl2
0.008223	-4.8	ATM_DN.V1_DN	MSigDB lists	ATM_DN.V1_DN	127	2	15632	17	Ntrk2,Cxcl2
0.008223	-4.8	GSE17974_IL4_AND_ANTI_IL12_VS_UNTREATED_1H_ACT_CD4_TCELL_DN	MSigDB lists	GSE17974_IL4_AND_ANTI_IL12_VS_UNTREATED_1H_ACT_CD4_TCELL_DN	127	2	15632	17	Ptpn6,Kitl
0.008225	-4.8	regulation of cation channel activity	biological process	GO:2001257	168	2	20694	17	Nos1ap,Ccl2
0.008225	-4.8	positive regulation of leukocyte differentiation	biological process	GO:1902107	168	2	20694	17	Il6,Kitl
0.008294	-4.79	regulation of leukocyte activation	biological process	GO:0002694	521	3	20694	17	Il6,Ptpn6,Ccl2
0.008317	-4.79	Hematopoietic cell lineage	KEGG pathways	mmu04640	93	2	7931	12	Il6,Kitl
0.008317	-4.79	Hematopoietic cell lineage	KEGG pathways	ko04640	93	2	7931	12	Il6,Kitl
0.008337	-4.79	MAPK1 (ERK2) activation	REACTOME pathways	R-MMU-112411	8	1	8608	9	Il6
0.008341	-4.79	positive regulation of nitrogen compound metabolic process	biological process	GO:0051173	3110	7	20694	17	Il6,Nos1ap,Ccl2,Ptgs2,Meox1,Ntrk2,Kitl
0.008342	-4.79	regulation of cellular component movement	biological process	GO:0051270	1020	4	20694	17	Sema5a,Ccl2,Ptgs2,Kitl
0.008348	-4.79	GSE41867_LCMV_ARMSTRONG_VS_CLONE13_DAY15_EFFECTOR_CD8_TCELL_DN	MSigDB lists	GSE41867_LCMV_ARMSTRONG_VS_CLONE13_DAY15_EFFECTOR_CD8_TCELL_DN	128	2	15632	17	Cxcl1,Plxdc1
0.008379	-4.78	ribonuclease P RNA binding	molecular function	GO:0033204	10	1	20217	17	Pop4
0.008379	-4.78	axon guidance receptor activity	molecular function	GO:0008046	10	1	20217	17	Sema5a
0.008414	-4.78	regulation of T cell proliferation	biological process	GO:0042129	170	2	20694	17	Il6,Ptpn6
0.008414	-4.78	positive regulation of leukocyte mediated immunity	biological process	GO:0002705	170	2	20694	17	Cxcl1,Il6
0.008474	-4.77	GO_MESENCHYMAL_CELL_DIFFERENTIATION	MSigDB lists	GO_MESENCHYMAL_CELL_DIFFERENTIATION	129	2	15632	17	Sema5a,Kitl
0.008478	-4.77	multicellular organism development	biological process	GO:0007275	4896	9	20694	17	Sema5a,Plxdc1,Ccl2,Ptgs2,Meox1,Il6,Ptpn6,Ntrk2,Kitl
0.008483	-4.77	BAELDE_DIABETIC_NEPHROPATHY_DN	MSigDB lists	BAELDE_DIABETIC_NEPHROPATHY_DN	397	3	15632	17	Cxcl1,Sema5a,Ntrk2
0.008541	-4.76	SCHAEFFER_PROSTATE_DEVELOPMENT_48HR_DN	MSigDB lists	SCHAEFFER_PROSTATE_DEVELOPMENT_48HR_DN	398	3	15632	17	Plxdc1,Ntrk2,Sparcl1
0.008627	-4.75	An_peroxidase	pfam domains	PF03098	9	1	18711	18	Ptgs2
0.008644	-4.75	multimeric ribonuclease P complex	cellular component	GO:0030681	10	1	20747	18	Pop4
0.008669	-4.75	GUTIERREZ_WALDENSTROEMS_MACROGLOBULINEMIA_1_DN	MSigDB lists	GUTIERREZ_WALDENSTROEMS_MACROGLOBULINEMIA_1_DN	8	1	15632	17	Il6
0.008669	-4.75	ZERBINI_RESPONSE_TO_SULINDAC_UP	MSigDB lists	ZERBINI_RESPONSE_TO_SULINDAC_UP	8	1	15632	17	Il6
0.008669	-4.75	SCHAEFFER_PROSTATE_DEVELOPMENT_AND_CANCER_BOX6_UP	MSigDB lists	SCHAEFFER_PROSTATE_DEVELOPMENT_AND_CANCER_BOX6_UP	8	1	15632	17	Sparcl1
0.008729	-4.74	GSE40274_FOXP3_VS_FOXP3_AND_HELIOS_TRANSDUCED_ACTIVATED_CD4_TCELL_UP	MSigDB lists	GSE40274_FOXP3_VS_FOXP3_AND_HELIOS_TRANSDUCED_ACTIVATED_CD4_TCELL_UP	131	2	15632	17	Sema5a,Ntrk2
0.008866	-4.73	epithelium development	biological process	GO:0060429	1038	4	20694	17	Il6,Sema5a,Ptgs2,Meox1
0.008896	-4.72	ameboidal-type cell migration	biological process	GO:0001667	175	2	20694	17	Sema5a,Kitl
0.008898	-4.72	CHARAFE_BREAST_CANCER_LUMINAL_VS_BASAL_DN	MSigDB lists	CHARAFE_BREAST_CANCER_LUMINAL_VS_BASAL_DN	404	3	15632	17	Cxcl1,Ptgs2,Cxcl2
0.008898	-4.72	GO_POSITIVE_REGULATION_OF_NERVOUS_SYSTEM_DEVELOPMENT	MSigDB lists	GO_POSITIVE_REGULATION_OF_NERVOUS_SYSTEM_DEVELOPMENT	404	3	15632	17	Il6,Sema5a,Ntrk2
0.008924	-4.72	plasma membrane bounded cell projection	cellular component	GO:0120025	2222	6	20747	18	Ttc30b,Plxdc1,Ccl2,Ptgs2,Ntrk2,Kitl
0.008958	-4.72	glutamatergic synapse	cellular component	GO:0098978	506	3	20747	18	Nos1ap,Ntrk2,Sparcl1
0.008969	-4.71	Nos1 (nitric oxide synthase 1, neuronal)	protein interactions	18125	7	1	7778	10	Ptgs2
0.008969	-4.71	Plxna4 (plexin A4)	protein interactions	243743	7	1	7778	10	Sema5a
0.008969	-4.71	Plxna2 (plexin A2)	protein interactions	18845	7	1	7778	10	Sema5a
0.008969	-4.71	Nos2 (nitric oxide synthase 2, inducible)	protein interactions	18126	7	1	7778	10	Ptgs2
0.008973	-4.71	Haem_peroxidase_sf	interpro domains	IPR010255	10	1	19984	18	Ptgs2
0.008973	-4.71	Tyr_kinase_rcpt_2_CS	interpro domains	IPR002011	10	1	19984	18	Ntrk2
0.009002	-4.71	regulation of humoral immune response mediated by circulating immunoglobulin	biological process	GO:0002923	11	1	20694	17	Ptpn6
0.009002	-4.71	action potential propagation	biological process	GO:0098870	11	1	20694	17	Ntrk2
0.009002	-4.71	peripheral nervous system neuron differentiation	biological process	GO:0048934	11	1	20694	17	Ntrk2
0.009002	-4.71	peripheral nervous system neuron development	biological process	GO:0048935	11	1	20694	17	Ntrk2
0.009002	-4.71	regulation of glucocorticoid receptor signaling pathway	biological process	GO:2000322	11	1	20694	17	Ntrk2
0.009002	-4.71	positive regulation of cell proliferation in bone marrow	biological process	GO:0071864	11	1	20694	17	Il6
0.009002	-4.71	neuronal action potential propagation	biological process	GO:0019227	11	1	20694	17	Ntrk2
0.009102	-4.7	GO_REGULATION_OF_IMMUNE_SYSTEM_PROCESS	MSigDB lists	GO_REGULATION_OF_IMMUNE_SYSTEM_PROCESS	1257	5	15632	17	Cxcl1,Il6,Ptpn6,Kitl,Cxcl2
0.009192	-4.69	stem cell differentiation	biological process	GO:0048863	178	2	20694	17	Sema5a,Kitl
0.009202	-4.69	NF-kappa B signaling pathway	KEGG pathways	ko04064	98	2	7931	12	Ptgs2,Cxcl2
0.009202	-4.69	NF-kappa B signaling pathway	KEGG pathways	mmu04064	98	2	7931	12	Ptgs2,Cxcl2
0.009213	-4.69	ribonuclease P activity	molecular function	GO:0004526	11	1	20217	17	Pop4
0.009249	-4.68	GO_POSITIVE_REGULATION_OF_LEUKOCYTE_PROLIFERATION	MSigDB lists	GO_POSITIVE_REGULATION_OF_LEUKOCYTE_PROLIFERATION	135	2	15632	17	Il6,Kitl
0.009249	-4.68	GO_REGULATION_OF_SYNAPTIC_PLASTICITY	MSigDB lists	GO_REGULATION_OF_SYNAPTIC_PLASTICITY	135	2	15632	17	Ptgs2,Ntrk2
0.009372	-4.67	GO_NEGATIVE_REGULATION_OF_CELL_DEATH	MSigDB lists	GO_NEGATIVE_REGULATION_OF_CELL_DEATH	797	4	15632	17	Il6,Sema5a,Ntrk2,Kitl
0.009375	-4.67	MAPK3 (ERK1) activation	REACTOME pathways	R-MMU-110056	9	1	8608	9	Il6
0.009381	-4.67	GSE1740_MCSF_VS_MCSF_AND_IFNG_DAY2_DERIVED_MACROPHAGE_WITH_IFNA_STIM_DN	MSigDB lists	GSE1740_MCSF_VS_MCSF_AND_IFNG_DAY2_DERIVED_MACROPHAGE_WITH_IFNA_STIM_DN	136	2	15632	17	Abca9,Cxcl1
0.009452	-4.66	PEROXIDASE_3	prosite domains	PS50292	9	1	13278	14	Ptgs2
0.009505	-4.66	L-type voltage-gated calcium channel complex	cellular component	GO:1990454	11	1	20747	18	Nos1ap
0.009505	-4.66	tissue development	biological process	GO:0009888	1681	5	20694	17	Il6,Sema5a,Ptgs2,Meox1,Kitl
0.009514	-4.66	NABA_ECM_AFFILIATED	MSigDB lists	NABA_ECM_AFFILIATED	137	2	15632	17	Sema5a,Plxdc1
0.009568	-4.65	AGE-RAGE signaling pathway in diabetic complications	KEGG pathways	mmu04933	100	2	7931	12	Il6,Ccl2
0.009568	-4.65	AGE-RAGE signaling pathway in diabetic complications	KEGG pathways	ko04933	100	2	7931	12	Il6,Ccl2
0.009702	-4.64	GO_REGULATION_OF_HOMEOSTATIC_PROCESS	MSigDB lists	GO_REGULATION_OF_HOMEOSTATIC_PROCESS	417	3	15632	17	Ptpn6,Ptgs2,Kitl
0.009748	-4.63	MODULE_557	MSigDB lists	MODULE_557	9	1	15632	17	Ptgs2
0.009748	-4.63	GO_POSITIVE_REGULATION_OF_ACTIN_FILAMENT_DEPOLYMERIZATION	MSigDB lists	GO_POSITIVE_REGULATION_OF_ACTIN_FILAMENT_DEPOLYMERIZATION	9	1	15632	17	Sema5a
0.009748	-4.63	MURAKAMI_UV_RESPONSE_1HR_DN	MSigDB lists	MURAKAMI_UV_RESPONSE_1HR_DN	9	1	15632	17	Il6
0.009748	-4.63	AGARWAL_AKT_PATHWAY_TARGETS	MSigDB lists	AGARWAL_AKT_PATHWAY_TARGETS	9	1	15632	17	Ptgs2
0.009748	-4.63	OXFORD_RALA_TARGETS_UP	MSigDB lists	OXFORD_RALA_TARGETS_UP	9	1	15632	17	Cxcl1
0.009748	-4.63	BIOCARTA_IL5_PATHWAY	MSigDB lists	BIOCARTA_IL5_PATHWAY	9	1	15632	17	Il6
0.009753	-4.63	Chagas disease (American trypanosomiasis)	KEGG pathways	mmu05142	101	2	7931	12	Il6,Ccl2
0.009753	-4.63	Chagas disease (American trypanosomiasis)	KEGG pathways	ko05142	101	2	7931	12	Il6,Ccl2
0.009782	-4.63	MODULE_92	MSigDB lists	MODULE_92	139	2	15632	17	Il6,Ccl2
0.009782	-4.63	GO_LEUKOCYTE_MEDIATED_IMMUNITY	MSigDB lists	GO_LEUKOCYTE_MEDIATED_IMMUNITY	139	2	15632	17	Il6,Ptpn6
0.009795	-4.63	regulation of lymphocyte differentiation	biological process	GO:0045619	184	2	20694	17	Il6,Ptpn6
0.009816	-4.62	tRNA 5'-leader removal	biological process	GO:0001682	12	1	20694	17	Pop4
0.009816	-4.62	T-helper cell lineage commitment	biological process	GO:0002295	12	1	20694	17	Il6
0.009816	-4.62	regulation of apoptotic DNA fragmentation	biological process	GO:1902510	12	1	20694	17	Il6
0.009816	-4.62	retinal rod cell development	biological process	GO:0046548	12	1	20694	17	Ntrk2
0.009816	-4.62	interleukin-6-mediated signaling pathway	biological process	GO:0070102	12	1	20694	17	Il6
0.009816	-4.62	negative regulation of humoral immune response	biological process	GO:0002921	12	1	20694	17	Ptpn6
0.009816	-4.62	regulation of unsaturated fatty acid biosynthetic process	biological process	GO:2001279	12	1	20694	17	Ptgs2
0.009816	-4.62	positive regulation of actin filament depolymerization	biological process	GO:0030836	12	1	20694	17	Sema5a
0.009816	-4.62	programmed cell death involved in cell development	biological process	GO:0010623	12	1	20694	17	Kitl
0.009816	-4.62	positive regulation of immunoglobulin secretion	biological process	GO:0051024	12	1	20694	17	Il6
0.009816	-4.62	regulation of cell proliferation in bone marrow	biological process	GO:0071863	12	1	20694	17	Il6
0.009866	-4.62	Fol_N	interpro domains	IPR003645	11	1	19984	18	Sparcl1
0.009894	-4.62	RODWELL_AGING_KIDNEY_UP	MSigDB lists	RODWELL_AGING_KIDNEY_UP	420	3	15632	17	Ptpn6,Islr,Sparcl1
0.009898	-4.62	positive regulation of cell morphogenesis involved in differentiation	biological process	GO:0010770	185	2	20694	17	Sema5a,Ntrk2
0.009898	-4.62	positive regulation of angiogenesis	biological process	GO:0045766	185	2	20694	17	Sema5a,Ptgs2
0.009918	-4.61	GO_PLATELET_ACTIVATION	MSigDB lists	GO_PLATELET_ACTIVATION	140	2	15632	17	Il6,Ptpn6
0.01001	-4.6	positive regulation of transport	biological process	GO:0051050	1075	4	20694	17	Cxcl1,Il6,Ccl2,Ptgs2
0.01005	-4.6	neurotrophin binding	molecular function	GO:0043121	12	1	20217	17	Ntrk2
0.01005	-4.6	GSE6259_DEC205_POS_DC_VS_BCELL_UP	MSigDB lists	GSE6259_DEC205_POS_DC_VS_BCELL_UP	141	2	15632	17	Abca9,Meox1
0.01005	-4.6	GSE34156_NOD2_LIGAND_VS_NOD2_AND_TLR1_TLR2_LIGAND_24H_TREATED_MONOCYTE_DN	MSigDB lists	GSE34156_NOD2_LIGAND_VS_NOD2_AND_TLR1_TLR2_LIGAND_24H_TREATED_MONOCYTE_DN	141	2	15632	17	Ttc30b,Plxdc1
0.01005	-4.6	GSE30971_2H_VS_4H_LPS_STIM_MACROPHAGE_WBP7_HET_DN	MSigDB lists	GSE30971_2H_VS_4H_LPS_STIM_MACROPHAGE_WBP7_HET_DN	141	2	15632	17	Cxcl1,Ptgs2
0.01005	-4.6	GO_REGULATION_OF_T_CELL_PROLIFERATION	MSigDB lists	GO_REGULATION_OF_T_CELL_PROLIFERATION	141	2	15632	17	Il6,Ptpn6
0.01009	-4.6	CHARAFE_BREAST_CANCER_LUMINAL_VS_MESENCHYMAL_DN	MSigDB lists	CHARAFE_BREAST_CANCER_LUMINAL_VS_MESENCHYMAL_DN	423	3	15632	17	Cxcl1,Il6,Ptgs2
0.0101	-4.59	positive regulation of intracellular transport	biological process	GO:0032388	187	2	20694	17	Ccl2,Ptgs2
0.0101	-4.59	regulation of adaptive immune response based on somatic recombination of immune receptors built from immunoglobulin superfamily domains	biological process	GO:0002822	187	2	20694	17	Il6,Ptpn6
0.0101	-4.59	positive regulation of T cell activation	biological process	GO:0050870	187	2	20694	17	Il6,Ccl2
0.01011	-4.59	signaling	biological process	GO:0023052	5023	9	20694	17	Sema5a,Ccl2,Sparcl1,Cxcl2,Cxcl1,Il6,Ptpn6,Ntrk2,Kitl
0.01019	-4.59	GO_REGULATION_OF_REACTIVE_OXYGEN_SPECIES_METABOLIC_PROCESS	MSigDB lists	GO_REGULATION_OF_REACTIVE_OXYGEN_SPECIES_METABOLIC_PROCESS	142	2	15632	17	Il6,Ptgs2
0.01019	-4.59	SMITH_TERT_TARGETS_UP	MSigDB lists	SMITH_TERT_TARGETS_UP	142	2	15632	17	Cxcl1,Ptgs2
0.01019	-4.59	VART_KSHV_INFECTION_ANGIOGENIC_MARKERS_DN	MSigDB lists	VART_KSHV_INFECTION_ANGIOGENIC_MARKERS_DN	142	2	15632	17	Cxcl1,Plxdc1
0.01019	-4.59	GSE37533_UNTREATED_VS_PIOGLIZATONE_TREATED_CD4_TCELL_FOXP3_TRASDUCED_CD4_TCELL_DN	MSigDB lists	GSE37533_UNTREATED_VS_PIOGLIZATONE_TREATED_CD4_TCELL_FOXP3_TRASDUCED_CD4_TCELL_DN	142	2	15632	17	Ptgs2,Meox1
0.0102	-4.59	regulation of cell activation	biological process	GO:0050865	562	3	20694	17	Il6,Ptpn6,Ccl2
0.01023	-4.58	plasma membrane receptor complex	cellular component	GO:0098802	178	2	20747	18	Il6,Ptpn6
0.01024	-4.58	Plxna1 (plexin A1)	protein interactions	18844	8	1	7778	10	Sema5a
0.01037	-4.57	plasma membrane protein complex	cellular component	GO:0098797	534	3	20747	18	Il6,Ptpn6,Nos1ap
0.01039	-4.57	positive regulation of biological process	biological process	GO:0048518	6047	10	20694	17	Sema5a,Ccl2,Ptgs2,Meox1,Cxcl1,Il6,Ptpn6,Nos1ap,Ntrk2,Kitl
0.01041	-4.56	Interleukin-6 signaling	REACTOME pathways	R-MMU-1059683	10	1	8608	9	Il6
0.01042	-4.56	regulation of lymphocyte mediated immunity	biological process	GO:0002706	190	2	20694	17	Il6,Ptpn6
0.01045	-4.56	regulation of transmembrane transport	biological process	GO:0034762	567	3	20694	17	Ptpn6,Nos1ap,Ccl2
0.01047	-4.56	GO_AMEBOIDAL_TYPE_CELL_MIGRATION	MSigDB lists	GO_AMEBOIDAL_TYPE_CELL_MIGRATION	144	2	15632	17	Sema5a,Kitl
0.01048	-4.56	ONDER_CDH1_TARGETS_2_DN	MSigDB lists	ONDER_CDH1_TARGETS_2_DN	429	3	15632	17	Cxcl1,Ptgs2,Cxcl2
0.0105	-4.56	RECEPTOR_TYR_KIN_II	prosite domains	PS00239	10	1	13278	14	Ntrk2
0.0105	-4.56	GO_RESPONSE_TO_OXYGEN_CONTAINING_COMPOUND	MSigDB lists	GO_RESPONSE_TO_OXYGEN_CONTAINING_COMPOUND	1301	5	15632	17	Cxcl1,Il6,Ptgs2,Ntrk2,Cxcl2
0.01061	-4.55	MYC_UP.V1_DN	MSigDB lists	MYC_UP.V1_DN	145	2	15632	17	Il6,Cxcl2
0.01061	-4.55	GO_GROWTH_FACTOR_ACTIVITY	MSigDB lists	GO_GROWTH_FACTOR_ACTIVITY	145	2	15632	17	Il6,Kitl
0.01061	-4.55	GO_POSITIVE_REGULATION_OF_EPITHELIAL_CELL_PROLIFERATION	MSigDB lists	GO_POSITIVE_REGULATION_OF_EPITHELIAL_CELL_PROLIFERATION	145	2	15632	17	Il6,Sema5a
0.01063	-4.54	regulation of T-helper 2 cell differentiation	biological process	GO:0045628	13	1	20694	17	Il6
0.01063	-4.54	positive regulation of heat generation	biological process	GO:0031652	13	1	20694	17	Ptgs2
0.01063	-4.54	CD4-positive, alpha-beta T cell lineage commitment	biological process	GO:0043373	13	1	20694	17	Il6
0.01065	-4.54	cellular metal ion homeostasis	biological process	GO:0006875	571	3	20694	17	Cxcl1,Ccl2,Cxcl2
0.01073	-4.53	biosynthesis of prostaglandins	BIOCYC pathways	MOUSE_PWY3DJ-35583	11	1	1025	1	Ptgs2
0.01075	-4.53	GO_POSITIVE_REGULATION_OF_ERK1_AND_ERK2_CASCADE	MSigDB lists	GO_POSITIVE_REGULATION_OF_ERK1_AND_ERK2_CASCADE	146	2	15632	17	Il6,Ccl2
0.01077	-4.53	GO_POSITIVE_REGULATION_OF_MULTICELLULAR_ORGANISMAL_PROCESS	MSigDB lists	GO_POSITIVE_REGULATION_OF_MULTICELLULAR_ORGANISMAL_PROCESS	1309	5	15632	17	Il6,Sema5a,Ptgs2,Ntrk2,Kitl
0.01078	-4.53	ANPEROXIDASE	prints domains	PR00457	9	1	5821	7	Ptgs2
0.01079	-4.53	axon terminus	cellular component	GO:0043679	183	2	20747	18	Ccl2,Ntrk2
0.01083	-4.53	REACTOME_PECAM1_INTERACTIONS	MSigDB lists	REACTOME_PECAM1_INTERACTIONS	10	1	15632	17	Ptpn6
0.01083	-4.53	HEDVAT_ELF4_TARGETS_UP	MSigDB lists	HEDVAT_ELF4_TARGETS_UP	10	1	15632	17	Cxcl1
0.01083	-4.53	GO_RIBONUCLEASE_P_ACTIVITY	MSigDB lists	GO_RIBONUCLEASE_P_ACTIVITY	10	1	15632	17	Pop4
0.01083	-4.53	GO_NEGATIVE_REGULATION_OF_HUMORAL_IMMUNE_RESPONSE	MSigDB lists	GO_NEGATIVE_REGULATION_OF_HUMORAL_IMMUNE_RESPONSE	10	1	15632	17	Ptpn6
0.01083	-4.53	REACTOME_IL_6_SIGNALING	MSigDB lists	REACTOME_IL_6_SIGNALING	10	1	15632	17	Il6
0.01083	-4.53	GO_NEGATIVE_REGULATION_OF_GLUCONEOGENESIS	MSigDB lists	GO_NEGATIVE_REGULATION_OF_GLUCONEOGENESIS	10	1	15632	17	Il6
0.01084	-4.52	positive regulation of peptidyl-tyrosine phosphorylation	biological process	GO:0050731	194	2	20694	17	Il6,Kitl
0.0109	-4.52	cell population proliferation	biological process	GO:0008283	576	3	20694	17	Il6,Sema5a,Ptpn6
0.01095	-4.51	morphogenesis of a branching epithelium	biological process	GO:0061138	195	2	20694	17	Il6,Sema5a
0.01103	-4.51	GO_REGULATION_OF_DNA_REPLICATION	MSigDB lists	GO_REGULATION_OF_DNA_REPLICATION	148	2	15632	17	Il6,Kitl
0.01105	-4.51	GO_RESPONSE_TO_LIPID	MSigDB lists	GO_RESPONSE_TO_LIPID	836	4	15632	17	Cxcl1,Il6,Ptgs2,Cxcl2
0.01111	-4.5	chemical homeostasis	biological process	GO:0048878	1108	4	20694	17	Cxcl1,Il6,Ccl2,Cxcl2
0.01117	-4.49	positive regulation of macromolecule metabolic process	biological process	GO:0010604	3280	7	20694	17	Il6,Nos1ap,Ccl2,Ptgs2,Meox1,Ntrk2,Kitl
0.01117	-4.49	cell development	biological process	GO:0048468	1748	5	20694	17	Il6,Sema5a,Ptpn6,Ntrk2,Kitl
0.01117	-4.49	GSE6566_STRONG_VS_WEAK_DC_STIMULATED_CD4_TCELL_UP	MSigDB lists	GSE6566_STRONG_VS_WEAK_DC_STIMULATED_CD4_TCELL_UP	149	2	15632	17	Kitl,Cxcl2
0.01117	-4.49	GSE18791_UNSTIM_VS_NEWCATSLE_VIRUS_DC_10H_DN	MSigDB lists	GSE18791_UNSTIM_VS_NEWCATSLE_VIRUS_DC_10H_DN	149	2	15632	17	Il6,Ptgs2
0.01122	-4.49	positive regulation of neurogenesis	biological process	GO:0050769	582	3	20694	17	Il6,Sema5a,Ntrk2
0.01122	-4.49	ribonuclease P complex	cellular component	GO:0030677	13	1	20747	18	Pop4
0.01132	-4.48	KEGG_JAK_STAT_SIGNALING_PATHWAY	MSigDB lists	KEGG_JAK_STAT_SIGNALING_PATHWAY	150	2	15632	17	Il6,Ptpn6
0.01132	-4.48	HALLMARK_UV_RESPONSE_UP	MSigDB lists	HALLMARK_UV_RESPONSE_UP	150	2	15632	17	Cxcl1,Il6
0.01141	-4.47	LRR_8	pfam domains	PF13855	170	2	18711	18	Ntrk2,Islr
0.01144	-4.47	negative regulation of collagen biosynthetic process	biological process	GO:0032966	14	1	20694	17	Il6
0.01144	-4.47	positive regulation of killing of cells of other organism	biological process	GO:0051712	14	1	20694	17	Cxcl1
0.01144	-4.47	trans-synaptic signaling, modulating synaptic transmission	biological process	GO:0099550	14	1	20694	17	Ntrk2
0.01144	-4.47	regulation of DNA catabolic process	biological process	GO:1903624	14	1	20694	17	Il6
0.01144	-4.47	regulation of response to osmotic stress	biological process	GO:0047484	14	1	20694	17	Ptgs2
0.01144	-4.47	regulation of circadian sleep/wake cycle, non-REM sleep	biological process	GO:0045188	14	1	20694	17	Il6
0.01144	-4.47	regulation of high voltage-gated calcium channel activity	biological process	GO:1901841	14	1	20694	17	Nos1ap
0.01144	-4.47	neutrophil homeostasis	biological process	GO:0001780	14	1	20694	17	Il6
0.01144	-4.47	positive regulation of synaptic plasticity	biological process	GO:0031915	14	1	20694	17	Ptgs2
0.01144	-4.47	negative regulation of collagen metabolic process	biological process	GO:0010713	14	1	20694	17	Il6
0.01144	-4.47	regulation of chemokine biosynthetic process	biological process	GO:0045073	14	1	20694	17	Il6
0.01145	-4.47	Signal regulatory protein (SIRP) family interactions	REACTOME pathways	R-MMU-391160	11	1	8608	9	Ptpn6
0.01146	-4.47	GO_POSITIVE_REGULATION_OF_HEMOPOIESIS	MSigDB lists	GO_POSITIVE_REGULATION_OF_HEMOPOIESIS	151	2	15632	17	Il6,Kitl
0.01146	-4.47	GO_POSITIVE_REGULATION_OF_CELL_MORPHOGENESIS_INVOLVED_IN_DIFFERENTIATION	MSigDB lists	GO_POSITIVE_REGULATION_OF_CELL_MORPHOGENESIS_INVOLVED_IN_DIFFERENTIATION	151	2	15632	17	Sema5a,Ntrk2
0.01146	-4.47	GSE21546_WT_VS_SAP1A_KO_DP_THYMOCYTES_DN	MSigDB lists	GSE21546_WT_VS_SAP1A_KO_DP_THYMOCYTES_DN	151	2	15632	17	Cxcl1,Ntrk2
0.01146	-4.47	GSE35825_IFNA_VS_IFNG_STIM_MACROPHAGE_UP	MSigDB lists	GSE35825_IFNA_VS_IFNG_STIM_MACROPHAGE_UP	151	2	15632	17	Cxcl1,Cxcl2
0.01149	-4.47	regulation of leukocyte migration	biological process	GO:0002685	200	2	20694	17	Ccl2,Kitl
0.01151	-4.46	GO_POSITIVE_REGULATION_OF_CELL_DEVELOPMENT	MSigDB lists	GO_POSITIVE_REGULATION_OF_CELL_DEVELOPMENT	444	3	15632	17	Il6,Sema5a,Ntrk2
0.01161	-4.46	GO_RESPONSE_TO_PURINE_CONTAINING_COMPOUND	MSigDB lists	GO_RESPONSE_TO_PURINE_CONTAINING_COMPOUND	152	2	15632	17	Il6,Ptgs2
0.01161	-4.46	GO_POSITIVE_REGULATION_OF_PEPTIDYL_TYROSINE_PHOSPHORYLATION	MSigDB lists	GO_POSITIVE_REGULATION_OF_PEPTIDYL_TYROSINE_PHOSPHORYLATION	152	2	15632	17	Il6,Kitl
0.01161	-4.46	GSE29617_DAY3_VS_DAY7_TIV_FLU_VACCINE_PBMC_2008_UP	MSigDB lists	GSE29617_DAY3_VS_DAY7_TIV_FLU_VACCINE_PBMC_2008_UP	152	2	15632	17	Il6,Ntrk2
0.01163	-4.45	presynapse	cellular component	GO:0098793	557	3	20747	18	Nos1ap,Ccl2,Ntrk2
0.01175	-4.44	GSE21927_HEALTHY_VS_TUMOROUS_BALBC_MOUSE_MONOCYTE_UP	MSigDB lists	GSE21927_HEALTHY_VS_TUMOROUS_BALBC_MOUSE_MONOCYTE_UP	153	2	15632	17	Cxcl1,Ptpn6
0.01175	-4.44	GSE34156_NOD2_LIGAND_VS_NOD2_AND_TLR1_TLR2_LIGAND_6H_TREATED_MONOCYTE_UP	MSigDB lists	GSE34156_NOD2_LIGAND_VS_NOD2_AND_TLR1_TLR2_LIGAND_6H_TREATED_MONOCYTE_UP	153	2	15632	17	Ttc30b,Plxdc1
0.01179	-4.44	GO_CELL_DEVELOPMENT	MSigDB lists	GO_CELL_DEVELOPMENT	1338	5	15632	17	Il6,Sema5a,Ptpn6,Ntrk2,Kitl
0.01182	-4.44	regulation of adaptive immune response	biological process	GO:0002819	203	2	20694	17	Il6,Ptpn6
0.01182	-4.44	regulation of axonogenesis	biological process	GO:0050770	203	2	20694	17	Sema5a,Ntrk2
0.01182	-4.44	positive regulation of leukocyte cell-cell adhesion	biological process	GO:1903039	203	2	20694	17	Il6,Ccl2
0.0119	-4.43	GO_REGULATION_OF_CELL_DEATH	MSigDB lists	GO_REGULATION_OF_CELL_DEATH	1341	5	15632	17	Il6,Sema5a,Ptgs2,Ntrk2,Kitl
0.0119	-4.43	GO_CALCIUM_MEDIATED_SIGNALING_USING_INTRACELLULAR_CALCIUM_SOURCE	MSigDB lists	GO_CALCIUM_MEDIATED_SIGNALING_USING_INTRACELLULAR_CALCIUM_SOURCE	11	1	15632	17	Ntrk2
0.0119	-4.43	WU_HBX_TARGETS_1_UP	MSigDB lists	WU_HBX_TARGETS_1_UP	11	1	15632	17	Il6
0.0119	-4.43	BOYAULT_LIVER_CANCER_SUBCLASS_G56_UP	MSigDB lists	BOYAULT_LIVER_CANCER_SUBCLASS_G56_UP	11	1	15632	17	Sparcl1
0.0119	-4.43	SHI_SPARC_TARGETS_DN	MSigDB lists	SHI_SPARC_TARGETS_DN	11	1	15632	17	Sparcl1
0.0119	-4.43	SHIN_B_CELL_LYMPHOMA_CLUSTER_6	MSigDB lists	SHIN_B_CELL_LYMPHOMA_CLUSTER_6	11	1	15632	17	Ptgs2
0.0119	-4.43	GO_CYCLOOXYGENASE_PATHWAY	MSigDB lists	GO_CYCLOOXYGENASE_PATHWAY	11	1	15632	17	Ptgs2
0.0119	-4.43	GO_REGULATION_OF_T_HELPER_2_CELL_DIFFERENTIATION	MSigDB lists	GO_REGULATION_OF_T_HELPER_2_CELL_DIFFERENTIATION	11	1	15632	17	Il6
0.0119	-4.43	GO_REGULATION_OF_FEVER_GENERATION	MSigDB lists	GO_REGULATION_OF_FEVER_GENERATION	11	1	15632	17	Ptgs2
0.0119	-4.43	ST_STAT3_PATHWAY	MSigDB lists	ST_STAT3_PATHWAY	11	1	15632	17	Il6
0.0119	-4.43	WU_HBX_TARGETS_3_DN	MSigDB lists	WU_HBX_TARGETS_3_DN	11	1	15632	17	Il6
0.0119	-4.43	GO_CELLULAR_RESPONSE_TO_ATP	MSigDB lists	GO_CELLULAR_RESPONSE_TO_ATP	11	1	15632	17	Ptgs2
0.0119	-4.43	GO_POSITIVE_REGULATION_OF_ENDOTHELIAL_CELL_CHEMOTAXIS	MSigDB lists	GO_POSITIVE_REGULATION_OF_ENDOTHELIAL_CELL_CHEMOTAXIS	11	1	15632	17	Sema5a
0.0119	-4.43	GO_CD4_POSITIVE_OR_CD8_POSITIVE_ALPHA_BETA_T_CELL_LINEAGE_COMMITMENT	MSigDB lists	GO_CD4_POSITIVE_OR_CD8_POSITIVE_ALPHA_BETA_T_CELL_LINEAGE_COMMITMENT	11	1	15632	17	Il6
0.0119	-4.43	GO_REGULATION_OF_CHEMOKINE_BIOSYNTHETIC_PROCESS	MSigDB lists	GO_REGULATION_OF_CHEMOKINE_BIOSYNTHETIC_PROCESS	11	1	15632	17	Il6
0.0119	-4.43	GSE18281_CORTEX_VS_MEDULLA_THYMUS_UP	MSigDB lists	GSE18281_CORTEX_VS_MEDULLA_THYMUS_UP	154	2	15632	17	Il6,Ptgs2
0.0119	-4.43	GSE34156_NOD2_LIGAND_VS_TLR1_TLR2_LIGAND_24H_TREATED_MONOCYTE_DN	MSigDB lists	GSE34156_NOD2_LIGAND_VS_TLR1_TLR2_LIGAND_24H_TREATED_MONOCYTE_DN	154	2	15632	17	Ttc30b,Plxdc1
0.0119	-4.43	GSE6259_33D1_POS_VS_DEC205_POS_FLT3L_INDUCED_SPLENIC_DC_UP	MSigDB lists	GSE6259_33D1_POS_VS_DEC205_POS_FLT3L_INDUCED_SPLENIC_DC_UP	154	2	15632	17	Cxcl1,Ptgs2
0.01193	-4.43	positive regulation of vasculature development	biological process	GO:1904018	204	2	20694	17	Sema5a,Ptgs2
0.01195	-4.43	cell communication	biological process	GO:0007154	5148	9	20694	17	Sema5a,Ccl2,Sparcl1,Cxcl2,Cxcl1,Il6,Ptpn6,Ntrk2,Kitl
0.01195	-4.43	regulation of cell communication	biological process	GO:0010646	3321	7	20694	17	Il6,Sema5a,Ptpn6,Ccl2,Ptgs2,Ntrk2,Kitl
0.01204	-4.42	negative regulation of endopeptidase activity	biological process	GO:0010951	205	2	20694	17	Il6,Ptgs2
0.01204	-4.42	morphogenesis of a branching structure	biological process	GO:0001763	205	2	20694	17	Il6,Sema5a
0.01205	-4.42	GSE6269_E_COLI_VS_STAPH_AUREUS_INF_PBMC_DN	MSigDB lists	GSE6269_E_COLI_VS_STAPH_AUREUS_INF_PBMC_DN	155	2	15632	17	Cxcl1,Cxcl2
0.01208	-4.42	GO_SECRETION_BY_CELL	MSigDB lists	GO_SECRETION_BY_CELL	452	3	15632	17	Il6,Ntrk2,Islr
0.01215	-4.41	WTTGKCTG_UNKNOWN	MSigDB lists	WTTGKCTG_UNKNOWN	453	3	15632	17	Meox1,Ntrk2,Sparcl1
0.0122	-4.41	GSE2770_IL12_VS_TGFB_AND_IL12_TREATED_ACT_CD4_TCELL_2H_DN	MSigDB lists	GSE2770_IL12_VS_TGFB_AND_IL12_TREATED_ACT_CD4_TCELL_2H_DN	156	2	15632	17	Sema5a,Ptgs2
0.01223	-4.4	regulation of neuron projection development	biological process	GO:0010975	601	3	20694	17	Il6,Sema5a,Ntrk2
0.01225	-4.4	regulation of signaling	biological process	GO:0023051	3336	7	20694	17	Il6,Sema5a,Ptpn6,Ccl2,Ptgs2,Ntrk2,Kitl
0.01226	-4.4	tRNA 5'-end processing	biological process	GO:0099116	15	1	20694	17	Pop4
0.01226	-4.4	regulation of heat generation	biological process	GO:0031650	15	1	20694	17	Ptgs2
0.01226	-4.4	regulation of developmental pigmentation	biological process	GO:0048070	15	1	20694	17	Kitl
0.01226	-4.4	segment specification	biological process	GO:0007379	15	1	20694	17	Meox1
0.01226	-4.4	negative regulation of anoikis	biological process	GO:2000811	15	1	20694	17	Ntrk2
0.01226	-4.4	regulation of killing of cells of other organism	biological process	GO:0051709	15	1	20694	17	Cxcl1
0.01226	-4.4	macrophage chemotaxis	biological process	GO:0048246	15	1	20694	17	Ccl2
0.01226	-4.4	alpha-beta T cell lineage commitment	biological process	GO:0002363	15	1	20694	17	Il6
0.01235	-4.39	GO_REGULATION_OF_EPITHELIAL_CELL_MIGRATION	MSigDB lists	GO_REGULATION_OF_EPITHELIAL_CELL_MIGRATION	157	2	15632	17	Sema5a,Ptgs2
0.01244	-4.39	TPR_7	pfam domains	PF13176	13	1	18711	18	Ttc30b
0.01248	-4.38	synapse part	cellular component	GO:0044456	1081	4	20747	18	Nos1ap,Ccl2,Ntrk2,Sparcl1
0.01248	-4.38	Regulation of IFNG signaling	REACTOME pathways	R-MMU-877312	12	1	8608	9	Ptpn6
0.01259	-4.38	GO_POSITIVE_REGULATION_OF_ESTABLISHMENT_OF_PROTEIN_LOCALIZATION	MSigDB lists	GO_POSITIVE_REGULATION_OF_ESTABLISHMENT_OF_PROTEIN_LOCALIZATION	459	3	15632	17	Il6,Sema5a,Ptgs2
0.01261	-4.37	negative regulation of protein kinase activity	biological process	GO:0006469	210	2	20694	17	Il6,Ptpn6
0.01261	-4.37	regulation of intracellular protein transport	biological process	GO:0033157	210	2	20694	17	Ccl2,Ptgs2
0.01265	-4.37	GSE41867_NAIVE_VS_DAY30_LCMV_CLONE13_EXHAUSTED_CD8_TCELL_UP	MSigDB lists	GSE41867_NAIVE_VS_DAY30_LCMV_CLONE13_EXHAUSTED_CD8_TCELL_UP	159	2	15632	17	Il6,Ptgs2
0.01265	-4.37	GSE4590_SMALL_VS_LARGE_PRE_BCELL_UP	MSigDB lists	GSE4590_SMALL_VS_LARGE_PRE_BCELL_UP	159	2	15632	17	Cxcl1,Sema5a
0.01279	-4.36	Gab1 (growth factor receptor bound protein 2-associated protein 1)	protein interactions	14388	10	1	7778	10	Ntrk2
0.0128	-4.36	GSE17974_2H_VS_72H_UNTREATED_IN_VITRO_CD4_TCELL_UP	MSigDB lists	GSE17974_2H_VS_72H_UNTREATED_IN_VITRO_CD4_TCELL_UP	160	2	15632	17	Il6,Plxdc1
0.0128	-4.36	GO_NEGATIVE_REGULATION_OF_NEURON_DEATH	MSigDB lists	GO_NEGATIVE_REGULATION_OF_NEURON_DEATH	160	2	15632	17	Il6,Ntrk2
0.0128	-4.36	GSE17974_0H_VS_48H_IN_VITRO_ACT_CD4_TCELL_UP	MSigDB lists	GSE17974_0H_VS_48H_IN_VITRO_ACT_CD4_TCELL_UP	160	2	15632	17	Plxdc1,Ptgs2
0.0128	-4.36	GSE26488_WT_VS_HDAC7_KO_DOUBLE_POSITIVE_THYMOCYTE_DN	MSigDB lists	GSE26488_WT_VS_HDAC7_KO_DOUBLE_POSITIVE_THYMOCYTE_DN	160	2	15632	17	Cxcl1,Ptgs2
0.01294	-4.35	T cell receptor complex	cellular component	GO:0042101	15	1	20747	18	Ptpn6
0.01295	-4.35	HAHTOLA_MYCOSIS_FUNGOIDES_SKIN_UP	MSigDB lists	HAHTOLA_MYCOSIS_FUNGOIDES_SKIN_UP	161	2	15632	17	Sema5a,Ntrk2
0.01295	-4.35	GSE22611_NOD2_TRANSD_VS_CTRL_TRANSD_HEK293_MDP_STIM_6H_DN	MSigDB lists	GSE22611_NOD2_TRANSD_VS_CTRL_TRANSD_HEK293_MDP_STIM_6H_DN	161	2	15632	17	Cxcl1,Ptgs2
0.01295	-4.35	WNT_UP.V1_DN	MSigDB lists	WNT_UP.V1_DN	161	2	15632	17	Ptgs2,Kitl
0.01295	-4.35	GO_REGULATION_OF_AXONOGENESIS	MSigDB lists	GO_REGULATION_OF_AXONOGENESIS	161	2	15632	17	Sema5a,Ntrk2
0.01295	-4.35	regulation of chemotaxis	biological process	GO:0050920	213	2	20694	17	Sema5a,Ccl2
0.01298	-4.34	MODULE_470	MSigDB lists	MODULE_470	12	1	15632	17	Ptgs2
0.01298	-4.34	GO_POSITIVE_REGULATION_OF_IMMUNOGLOBULIN_SECRETION	MSigDB lists	GO_POSITIVE_REGULATION_OF_IMMUNOGLOBULIN_SECRETION	12	1	15632	17	Il6
0.01298	-4.34	GO_NEGATIVE_REGULATION_OF_MULTICELLULAR_ORGANISMAL_METABOLIC_PROCESS	MSigDB lists	GO_NEGATIVE_REGULATION_OF_MULTICELLULAR_ORGANISMAL_METABOLIC_PROCESS	12	1	15632	17	Il6
0.01298	-4.34	GO_HEMATOPOIETIC_STEM_CELL_DIFFERENTIATION	MSigDB lists	GO_HEMATOPOIETIC_STEM_CELL_DIFFERENTIATION	12	1	15632	17	Meox1
0.01298	-4.34	GO_RESPONSE_TO_YEAST	MSigDB lists	GO_RESPONSE_TO_YEAST	12	1	15632	17	Il6
0.01298	-4.34	GO_REGULATION_OF_BROWN_FAT_CELL_DIFFERENTIATION	MSigDB lists	GO_REGULATION_OF_BROWN_FAT_CELL_DIFFERENTIATION	12	1	15632	17	Ptgs2
0.01298	-4.34	REACTOME_SIGNAL_REGULATORY_PROTEIN_SIRP_FAMILY_INTERACTIONS	MSigDB lists	REACTOME_SIGNAL_REGULATORY_PROTEIN_SIRP_FAMILY_INTERACTIONS	12	1	15632	17	Ptpn6
0.01298	-4.34	TERAMOTO_OPN_TARGETS_CLUSTER_4	MSigDB lists	TERAMOTO_OPN_TARGETS_CLUSTER_4	12	1	15632	17	Ttc30b
0.01298	-4.34	WU_HBX_TARGETS_2_DN	MSigDB lists	WU_HBX_TARGETS_2_DN	12	1	15632	17	Il6
0.01298	-4.34	GO_POSITIVE_REGULATION_OF_CATENIN_IMPORT_INTO_NUCLEUS	MSigDB lists	GO_POSITIVE_REGULATION_OF_CATENIN_IMPORT_INTO_NUCLEUS	12	1	15632	17	Sema5a
0.01298	-4.34	GO_REGULATION_OF_CIRCADIAN_SLEEP_WAKE_CYCLE_NON_REM_SLEEP	MSigDB lists	GO_REGULATION_OF_CIRCADIAN_SLEEP_WAKE_CYCLE_NON_REM_SLEEP	12	1	15632	17	Il6
0.01307	-4.34	cellular response to hepatocyte growth factor stimulus	biological process	GO:0035729	16	1	20694	17	Il6
0.01307	-4.34	positive regulation of protein depolymerization	biological process	GO:1901881	16	1	20694	17	Sema5a
0.01307	-4.34	cellular response to fluid shear stress	biological process	GO:0071498	16	1	20694	17	Ptgs2
0.01307	-4.34	regulation of brown fat cell differentiation	biological process	GO:0090335	16	1	20694	17	Ptgs2
0.01307	-4.34	positive regulation of execution phase of apoptosis	biological process	GO:1900119	16	1	20694	17	Il6
0.01307	-4.34	negative regulation of bone resorption	biological process	GO:0045779	16	1	20694	17	Il6
0.01307	-4.34	positive regulation of type 2 immune response	biological process	GO:0002830	16	1	20694	17	Il6
0.01307	-4.34	ncRNA 5'-end processing	biological process	GO:0034471	16	1	20694	17	Pop4
0.01327	-4.32	Cytokine Signaling in Immune system	REACTOME pathways	R-MMU-1280215	510	3	8608	9	Il6,Ptpn6,Kitl
0.0133	-4.32	glycosaminoglycan binding	molecular function	GO:0005539	211	2	20217	17	Sema5a,Ccl2
0.0133	-4.32	regulation of cysteine-type endopeptidase activity involved in apoptotic process	biological process	GO:0043281	216	2	20694	17	Il6,Ptgs2
0.01332	-4.32	mouse chr6 F2|6 59.17 cM	chromosome location	mouse chr6 F2|6 59.17 cM	18	1	24173	18	Ptpn6
0.01337	-4.31	natural killer cell lectin-like receptor binding	molecular function	GO:0046703	16	1	20217	17	Ptpn6
0.01337	-4.31	tRNA-specific ribonuclease activity	molecular function	GO:0004549	16	1	20217	17	Pop4
0.01338	-4.31	cell projection	cellular component	GO:0042995	2419	6	20747	18	Ttc30b,Plxdc1,Ccl2,Ptgs2,Ntrk2,Kitl
0.0134	-4.31	neuron projection terminus	cellular component	GO:0044306	205	2	20747	18	Ccl2,Ntrk2
0.01342	-4.31	GSE21670_UNTREATED_VS_IL6_TREATED_CD4_TCELL_UP	MSigDB lists	GSE21670_UNTREATED_VS_IL6_TREATED_CD4_TCELL_UP	164	2	15632	17	Sema5a,Ccl2
0.01342	-4.31	GSE9006_HEALTHY_VS_TYPE_1_DIABETES_PBMC_AT_DX_DN	MSigDB lists	GSE9006_HEALTHY_VS_TYPE_1_DIABETES_PBMC_AT_DX_DN	164	2	15632	17	Cxcl1,Ptgs2
0.01343	-4.31	ABCA	interpro domains	IPR026082	15	1	19984	18	Abca9
0.01352	-4.3	Nicotinamide salvaging	REACTOME pathways	R-MMU-197264	13	1	8608	9	Ptgs2
0.01354	-4.3	regulation of defense response	biological process	GO:0031347	624	3	20694	17	Cxcl1,Il6,Ptgs2
0.01357	-4.3	GSE36888_UNTREATED_VS_IL2_TREATED_STAT5_AB_KNOCKIN_TCELL_17H_UP	MSigDB lists	GSE36888_UNTREATED_VS_IL2_TREATED_STAT5_AB_KNOCKIN_TCELL_17H_UP	165	2	15632	17	Cxcl1,Ptgs2
0.01357	-4.3	GSE18791_CTRL_VS_NEWCASTLE_VIRUS_DC_10H_DN	MSigDB lists	GSE18791_CTRL_VS_NEWCASTLE_VIRUS_DC_10H_DN	165	2	15632	17	Il6,Ptgs2
0.01357	-4.3	GSE1740_UNSTIM_VS_IFNA_STIMULATED_MCSF_DERIVED_MACROPHAGE_DN	MSigDB lists	GSE1740_UNSTIM_VS_IFNA_STIMULATED_MCSF_DERIVED_MACROPHAGE_DN	165	2	15632	17	Cxcl1,Ptgs2
0.01365	-4.29	anatomical structure development	biological process	GO:0048856	5251	9	20694	17	Sema5a,Plxdc1,Ccl2,Ptgs2,Meox1,Il6,Ptpn6,Ntrk2,Kitl
0.01373	-4.29	GSE37301_HEMATOPOIETIC_STEM_CELL_VS_COMMON_LYMPHOID_PROGENITOR_UP	MSigDB lists	GSE37301_HEMATOPOIETIC_STEM_CELL_VS_COMMON_LYMPHOID_PROGENITOR_UP	166	2	15632	17	Cxcl1,Ntrk2
0.01373	-4.29	GSE12366_PLASMA_CELL_VS_NAIVE_BCELL_DN	MSigDB lists	GSE12366_PLASMA_CELL_VS_NAIVE_BCELL_DN	166	2	15632	17	Il6,Ptpn6
0.01373	-4.29	GO_POSITIVE_REGULATION_OF_DNA_METABOLIC_PROCESS	MSigDB lists	GO_POSITIVE_REGULATION_OF_DNA_METABOLIC_PROCESS	166	2	15632	17	Il6,Kitl
0.01374	-4.29	GO_TISSUE_DEVELOPMENT	MSigDB lists	GO_TISSUE_DEVELOPMENT	1389	5	15632	17	Il6,Sema5a,Ptgs2,Meox1,Kitl
0.01388	-4.28	CD4-positive or CD8-positive, alpha-beta T cell lineage commitment	biological process	GO:0043369	17	1	20694	17	Il6
0.01388	-4.28	positive regulation of interleukin-17 production	biological process	GO:0032740	17	1	20694	17	Il6
0.01388	-4.28	positive regulation of transforming growth factor beta production	biological process	GO:0071636	17	1	20694	17	Ptgs2
0.01388	-4.28	positive regulation of endothelial cell chemotaxis	biological process	GO:2001028	17	1	20694	17	Sema5a
0.01388	-4.28	regulation of synaptic transmission, dopaminergic	biological process	GO:0032225	17	1	20694	17	Ptgs2
0.01389	-4.28	GSE16385_UNTREATED_VS_12H_IL4_TREATED_MACROPHAGE_DN	MSigDB lists	GSE16385_UNTREATED_VS_12H_IL4_TREATED_MACROPHAGE_DN	167	2	15632	17	Abca9,Pop4
0.01389	-4.28	cellular cation homeostasis	biological process	GO:0030003	630	3	20694	17	Cxcl1,Ccl2,Cxcl2
0.0139	-4.28	regulation of hydrolase activity	biological process	GO:0051336	1183	4	20694	17	Il6,Ccl2,Ptgs2,Ntrk2
0.01405	-4.27	GSE26290_CTRL_VS_AKT_INHIBITOR_TREATED_ANTI_CD3_AND_IL2_STIM_CD8_TCELL_UP	MSigDB lists	GSE26290_CTRL_VS_AKT_INHIBITOR_TREATED_ANTI_CD3_AND_IL2_STIM_CD8_TCELL_UP	168	2	15632	17	Ptgs2,Cxcl2
0.01405	-4.27	MATZUK_OVULATION	MSigDB lists	MATZUK_OVULATION	13	1	15632	17	Ptgs2
0.01405	-4.27	GO_LIPOXYGENASE_PATHWAY	MSigDB lists	GO_LIPOXYGENASE_PATHWAY	13	1	15632	17	Ptgs2
0.01405	-4.27	GO_RESPONSE_TO_HEPATOCYTE_GROWTH_FACTOR	MSigDB lists	GO_RESPONSE_TO_HEPATOCYTE_GROWTH_FACTOR	13	1	15632	17	Il6
0.01405	-4.27	GO_ALKALOID_METABOLIC_PROCESS	MSigDB lists	GO_ALKALOID_METABOLIC_PROCESS	13	1	15632	17	Ptgs2
0.01405	-4.27	REACTOME_REGULATION_OF_IFNG_SIGNALING	MSigDB lists	REACTOME_REGULATION_OF_IFNG_SIGNALING	13	1	15632	17	Ptpn6
0.01405	-4.27	BIOCARTA_STEM_PATHWAY	MSigDB lists	BIOCARTA_STEM_PATHWAY	13	1	15632	17	Il6
0.01405	-4.27	GO_REGULATION_OF_B_CELL_RECEPTOR_SIGNALING_PATHWAY	MSigDB lists	GO_REGULATION_OF_B_CELL_RECEPTOR_SIGNALING_PATHWAY	13	1	15632	17	Ptpn6
0.01405	-4.27	GO_PERIPHERAL_NERVOUS_SYSTEM_NEURON_DIFFERENTIATION	MSigDB lists	GO_PERIPHERAL_NERVOUS_SYSTEM_NEURON_DIFFERENTIATION	13	1	15632	17	Ntrk2
0.01405	-4.27	GO_NEGATIVE_REGULATION_OF_SMOOTH_MUSCLE_CONTRACTION	MSigDB lists	GO_NEGATIVE_REGULATION_OF_SMOOTH_MUSCLE_CONTRACTION	13	1	15632	17	Ptgs2
0.01405	-4.27	GO_POSITIVE_REGULATION_OF_PROTEIN_IMPORT_INTO_NUCLEUS_TRANSLOCATION	MSigDB lists	GO_POSITIVE_REGULATION_OF_PROTEIN_IMPORT_INTO_NUCLEUS_TRANSLOCATION	13	1	15632	17	Il6
0.01405	-4.27	MODULE_148	MSigDB lists	MODULE_148	13	1	15632	17	Ptgs2
0.01405	-4.27	GO_POSITIVE_REGULATION_OF_SPROUTING_ANGIOGENESIS	MSigDB lists	GO_POSITIVE_REGULATION_OF_SPROUTING_ANGIOGENESIS	13	1	15632	17	Ptgs2
0.01405	-4.27	LUI_THYROID_CANCER_CLUSTER_5	MSigDB lists	LUI_THYROID_CANCER_CLUSTER_5	13	1	15632	17	Islr
0.01405	-4.27	GO_REGULATION_OF_TRANSMISSION_OF_NERVE_IMPULSE	MSigDB lists	GO_REGULATION_OF_TRANSMISSION_OF_NERVE_IMPULSE	13	1	15632	17	Il6
0.01405	-4.27	GO_NEGATIVE_REGULATION_OF_MYELOID_CELL_APOPTOTIC_PROCESS	MSigDB lists	GO_NEGATIVE_REGULATION_OF_MYELOID_CELL_APOPTOTIC_PROCESS	13	1	15632	17	Kitl
0.01405	-4.27	REACTOME_PD1_SIGNALING	MSigDB lists	REACTOME_PD1_SIGNALING	13	1	15632	17	Ptpn6
0.01405	-4.27	MODULE_326	MSigDB lists	MODULE_326	13	1	15632	17	Ptgs2
0.01405	-4.27	MODULE_262	MSigDB lists	MODULE_262	13	1	15632	17	Ccl2
0.01406	-4.26	Pdgfrb (platelet derived growth factor receptor, beta polypeptide)	protein interactions	18596	11	1	7778	10	Ptpn6
0.01406	-4.26	Uchl1 (ubiquitin carboxy-terminal hydrolase L1)	protein interactions	22223	11	1	7778	10	Ntrk2
0.01413	-4.26	regulation of lymphocyte proliferation	biological process	GO:0050670	223	2	20694	17	Il6,Ptpn6
0.01421	-4.25	WNT_UP.V1_UP	MSigDB lists	WNT_UP.V1_UP	169	2	15632	17	Il6,Islr
0.01421	-4.25	GO_PLASMA_MEMBRANE_RECEPTOR_COMPLEX	MSigDB lists	GO_PLASMA_MEMBRANE_RECEPTOR_COMPLEX	169	2	15632	17	Il6,Ptpn6
0.01421	-4.25	GSE9988_ANTI_TREM1_VS_CTRL_TREATED_MONOCYTES_UP	MSigDB lists	GSE9988_ANTI_TREM1_VS_CTRL_TREATED_MONOCYTES_UP	169	2	15632	17	Cxcl1,Ptgs2
0.01432	-4.25	Chemokine_CC_CS	interpro domains	IPR000827	16	1	19984	18	Ccl2
0.01437	-4.24	REACTOME_PEPTIDE_LIGAND_BINDING_RECEPTORS	MSigDB lists	REACTOME_PEPTIDE_LIGAND_BINDING_RECEPTORS	170	2	15632	17	Cxcl1,Cxcl2
0.01437	-4.24	GSE22611_UNSTIM_VS_2H_MDP_STIM_NOD2_TRANSDUCED_HEK293T_CELL_DN	MSigDB lists	GSE22611_UNSTIM_VS_2H_MDP_STIM_NOD2_TRANSDUCED_HEK293T_CELL_DN	170	2	15632	17	Il6,Sema5a
0.01437	-4.24	GSE9006_HEALTHY_VS_TYPE_2_DIABETES_PBMC_AT_DX_DN	MSigDB lists	GSE9006_HEALTHY_VS_TYPE_2_DIABETES_PBMC_AT_DX_DN	170	2	15632	17	Ptgs2,Sparcl1
0.01437	-4.24	GSE3982_BASOPHIL_VS_NKCELL_UP	MSigDB lists	GSE3982_BASOPHIL_VS_NKCELL_UP	170	2	15632	17	Ptpn6,Pop4
0.01438	-4.24	regulation of mononuclear cell proliferation	biological process	GO:0032944	225	2	20694	17	Il6,Ptpn6
0.01438	-4.24	regulation of epithelial cell migration	biological process	GO:0010632	225	2	20694	17	Sema5a,Ptgs2
0.0145	-4.23	gliogenesis	biological process	GO:0042063	226	2	20694	17	Ccl2,Ntrk2
0.01453	-4.23	GSE30971_CTRL_VS_LPS_STIM_MACROPHAGE_WBP7_KO_4H_UP	MSigDB lists	GSE30971_CTRL_VS_LPS_STIM_MACROPHAGE_WBP7_KO_4H_UP	171	2	15632	17	Il6,Ptgs2
0.01453	-4.23	GSE25087_FETAL_VS_ADULT_TCONV_UP	MSigDB lists	GSE25087_FETAL_VS_ADULT_TCONV_UP	171	2	15632	17	Cxcl1,Cxcl2
0.01453	-4.23	GSE360_HIGH_DOSE_B_MALAYI_VS_M_TUBERCULOSIS_MAC_DN	MSigDB lists	GSE360_HIGH_DOSE_B_MALAYI_VS_M_TUBERCULOSIS_MAC_DN	171	2	15632	17	Cxcl1,Ptgs2
0.01453	-4.23	GSE36888_UNTREATED_VS_IL2_TREATED_STAT5_AB_KNOCKIN_TCELL_2H_UP	MSigDB lists	GSE36888_UNTREATED_VS_IL2_TREATED_STAT5_AB_KNOCKIN_TCELL_2H_UP	171	2	15632	17	Cxcl1,Cxcl2
0.01453	-4.23	GSE16755_CTRL_VS_IFNA_TREATED_MAC_DN	MSigDB lists	GSE16755_CTRL_VS_IFNA_TREATED_MAC_DN	171	2	15632	17	Il6,Ptgs2
0.01467	-4.22	metal ion homeostasis	biological process	GO:0055065	643	3	20694	17	Cxcl1,Ccl2,Cxcl2
0.01469	-4.22	GSE22589_HEALTHY_VS_HIV_AND_SIV_INFECTED_DC_DN	MSigDB lists	GSE22589_HEALTHY_VS_HIV_AND_SIV_INFECTED_DC_DN	172	2	15632	17	Ptgs2,Kitl
0.01469	-4.22	GSE26290_WT_VS_PDK1_KO_ANTI_CD3_AND_IL2_STIM_CD8_TCELL_UP	MSigDB lists	GSE26290_WT_VS_PDK1_KO_ANTI_CD3_AND_IL2_STIM_CD8_TCELL_UP	172	2	15632	17	Ttc30b,Il6
0.01469	-4.22	negative regulation of bone remodeling	biological process	GO:0046851	18	1	20694	17	Il6
0.01469	-4.22	macrophage migration	biological process	GO:1905517	18	1	20694	17	Ccl2
0.01469	-4.22	eosinophil chemotaxis	biological process	GO:0048245	18	1	20694	17	Ccl2
0.01469	-4.22	RNA 5'-end processing	biological process	GO:0000966	18	1	20694	17	Pop4
0.01469	-4.22	negative regulation of membrane potential	biological process	GO:0045837	18	1	20694	17	Il6
0.01469	-4.22	prostanoid biosynthetic process	biological process	GO:0046457	18	1	20694	17	Ptgs2
0.01469	-4.22	prostaglandin biosynthetic process	biological process	GO:0001516	18	1	20694	17	Ptgs2
0.01469	-4.22	negative regulation of gluconeogenesis	biological process	GO:0045721	18	1	20694	17	Il6
0.01469	-4.22	negative regulation of T cell receptor signaling pathway	biological process	GO:0050860	18	1	20694	17	Ptpn6
0.01469	-4.22	response to hepatocyte growth factor	biological process	GO:0035728	18	1	20694	17	Il6
0.01473	-4.22	cellular ion homeostasis	biological process	GO:0006873	644	3	20694	17	Cxcl1,Ccl2,Cxcl2
0.01485	-4.21	GSE22611_NOD2_VS_MUTANT_NOD2_TRANSDUCED_HEK293T_CELL_UP	MSigDB lists	GSE22611_NOD2_VS_MUTANT_NOD2_TRANSDUCED_HEK293T_CELL_UP	173	2	15632	17	Cxcl1,Pop4
0.01485	-4.21	GSE29949_MICROGLIA_VS_DC_BRAIN_DN	MSigDB lists	GSE29949_MICROGLIA_VS_DC_BRAIN_DN	173	2	15632	17	Ccl2,Cxcl2
0.01485	-4.21	GO_RESPONSE_TO_CORTICOSTEROID	MSigDB lists	GO_RESPONSE_TO_CORTICOSTEROID	173	2	15632	17	Il6,Ptgs2
0.01501	-4.2	GSE29949_CD8_NEG_DC_SPLEEN_VS_DC_BRAIN_DN	MSigDB lists	GSE29949_CD8_NEG_DC_SPLEEN_VS_DC_BRAIN_DN	174	2	15632	17	Cxcl1,Cxcl2
0.01501	-4.2	GSE22432_UNTREATED_VS_TGFB1_TREATED_COMMON_DC_PROGENITOR_DN	MSigDB lists	GSE22432_UNTREATED_VS_TGFB1_TREATED_COMMON_DC_PROGENITOR_DN	174	2	15632	17	Ttc30b,Ptpn6
0.01501	-4.2	GSE41176_WT_VS_TAK1_KO_ANTI_IGM_STIM_BCELL_3H_UP	MSigDB lists	GSE41176_WT_VS_TAK1_KO_ANTI_IGM_STIM_BCELL_3H_UP	174	2	15632	17	Cxcl1,Cxcl2
0.01501	-4.2	GSE12845_PRE_GC_VS_DARKZONE_GC_TONSIL_BCELL_UP	MSigDB lists	GSE12845_PRE_GC_VS_DARKZONE_GC_TONSIL_BCELL_UP	174	2	15632	17	Cxcl1,Il6
0.01501	-4.2	GSE37605_C57BL6_VS_NOD_FOXP3_FUSION_GFP_TREG_DN	MSigDB lists	GSE37605_C57BL6_VS_NOD_FOXP3_FUSION_GFP_TREG_DN	174	2	15632	17	Il6,Ptgs2
0.01511	-4.19	negative regulation of kinase activity	biological process	GO:0033673	231	2	20694	17	Il6,Ptpn6
0.01512	-4.19	GO_MEGAKARYOCYTE_DEVELOPMENT	MSigDB lists	GO_MEGAKARYOCYTE_DEVELOPMENT	14	1	15632	17	Ptpn6
0.01512	-4.19	MODULE_431	MSigDB lists	MODULE_431	14	1	15632	17	Ptgs2
0.01512	-4.19	GO_REGULATION_OF_DEVELOPMENTAL_PIGMENTATION	MSigDB lists	GO_REGULATION_OF_DEVELOPMENTAL_PIGMENTATION	14	1	15632	17	Kitl
0.01512	-4.19	RODRIGUES_NTN1_TARGETS_UP	MSigDB lists	RODRIGUES_NTN1_TARGETS_UP	14	1	15632	17	Kitl
0.01512	-4.19	GO_POSITIVE_REGULATION_OF_PROTEIN_DEPOLYMERIZATION	MSigDB lists	GO_POSITIVE_REGULATION_OF_PROTEIN_DEPOLYMERIZATION	14	1	15632	17	Sema5a
0.01512	-4.19	MODULE_191	MSigDB lists	MODULE_191	14	1	15632	17	Ccl2
0.01512	-4.19	GO_POSITIVE_REGULATION_OF_TYPE_2_IMMUNE_RESPONSE	MSigDB lists	GO_POSITIVE_REGULATION_OF_TYPE_2_IMMUNE_RESPONSE	14	1	15632	17	Il6
0.01518	-4.19	TGFB_UP.V1_DN	MSigDB lists	TGFB_UP.V1_DN	175	2	15632	17	Cxcl1,Kitl
0.01528	-4.18	Peptide ligand-binding receptors	REACTOME pathways	R-MMU-375276	187	2	8608	9	Cxcl1,Cxcl2
0.01529	-4.18	positive regulation of nervous system development	biological process	GO:0051962	653	3	20694	17	Il6,Sema5a,Ntrk2
0.01533	-4.18	Vav1 (vav 1 oncogene)	protein interactions	22324	12	1	7778	10	Ptpn6
0.01533	-4.18	Pcbp1 (poly(rC) binding protein 1)	protein interactions	23983	12	1	7778	10	Il6
0.01534	-4.18	GSE2128_CTRL_VS_MIMETOPE_NEGATIVE_SELECTION_DP_THYMOCYTE_NOD_UP	MSigDB lists	GSE2128_CTRL_VS_MIMETOPE_NEGATIVE_SELECTION_DP_THYMOCYTE_NOD_UP	176	2	15632	17	Abca9,Ptgs2
0.01534	-4.18	GSE7509_DC_VS_MONOCYTE_WITH_FCGRIIB_STIM_UP	MSigDB lists	GSE7509_DC_VS_MONOCYTE_WITH_FCGRIIB_STIM_UP	176	2	15632	17	Cxcl1,Cxcl2
0.01534	-4.18	GSE37605_FOXP3_FUSION_GFP_VS_IRES_GFP_TREG_NOD_UP	MSigDB lists	GSE37605_FOXP3_FUSION_GFP_VS_IRES_GFP_TREG_NOD_UP	176	2	15632	17	Plxdc1,Ptgs2
0.01534	-4.18	GSE22886_NAIVE_CD4_TCELL_VS_48H_ACT_TH2_UP	MSigDB lists	GSE22886_NAIVE_CD4_TCELL_VS_48H_ACT_TH2_UP	176	2	15632	17	Plxdc1,Islr
0.01534	-4.18	GSE3982_MAC_VS_CENT_MEMORY_CD4_TCELL_DN	MSigDB lists	GSE3982_MAC_VS_CENT_MEMORY_CD4_TCELL_DN	176	2	15632	17	Plxdc1,Meox1
0.01548	-4.17	hemopoiesis	biological process	GO:0030097	656	3	20694	17	Il6,Ptpn6,Kitl
0.0155	-4.17	platelet formation	biological process	GO:0030220	19	1	20694	17	Ptpn6
0.0155	-4.17	ovulation	biological process	GO:0030728	19	1	20694	17	Ptgs2
0.0155	-4.17	positive regulation of monocyte chemotaxis	biological process	GO:0090026	19	1	20694	17	Ccl2
0.0155	-4.17	positive regulation of intracellular steroid hormone receptor signaling pathway	biological process	GO:0033145	19	1	20694	17	Ntrk2
0.0155	-4.17	eosinophil migration	biological process	GO:0072677	19	1	20694	17	Ccl2
0.0155	-4.17	positive regulation of T cell cytokine production	biological process	GO:0002726	19	1	20694	17	Il6
0.0155	-4.17	positive regulation of glutamate receptor signaling pathway	biological process	GO:1900451	19	1	20694	17	Ccl2
0.01551	-4.17	GSE3039_NKT_CELL_VS_B2_BCELL_DN	MSigDB lists	GSE3039_NKT_CELL_VS_B2_BCELL_DN	177	2	15632	17	Ptgs2,Cxcl2
0.01551	-4.17	GSE22140_GERMFREE_VS_SPF_ARTHRITIC_MOUSE_CD4_TCELL_UP	MSigDB lists	GSE22140_GERMFREE_VS_SPF_ARTHRITIC_MOUSE_CD4_TCELL_UP	177	2	15632	17	Il6,Kitl
0.01551	-4.17	GSE39556_CD8A_DC_VS_NK_CELL_DN	MSigDB lists	GSE39556_CD8A_DC_VS_NK_CELL_DN	177	2	15632	17	Cxcl1,Cxcl2
0.01551	-4.17	GSE2405_0H_VS_12H_A_PHAGOCYTOPHILUM_STIM_NEUTROPHIL_DN	MSigDB lists	GSE2405_0H_VS_12H_A_PHAGOCYTOPHILUM_STIM_NEUTROPHIL_DN	177	2	15632	17	Abca9,Plxdc1
0.01551	-4.17	GSE28783_ANTI_MIR33_VS_UNTREATED_ATHEROSCLEROSIS_MACROPHAGE_UP	MSigDB lists	GSE28783_ANTI_MIR33_VS_UNTREATED_ATHEROSCLEROSIS_MACROPHAGE_UP	177	2	15632	17	Cxcl1,Pop4
0.01551	-4.17	GSE17301_IFNA2_VS_IFNA2_AND_ACD3_ACD28_STIM_CD8_TCELL_DN	MSigDB lists	GSE17301_IFNA2_VS_IFNA2_AND_ACD3_ACD28_STIM_CD8_TCELL_DN	177	2	15632	17	Ptgs2,Ntrk2
0.01551	-4.17	GSE33292_WT_VS_TCF1_KO_DN3_THYMOCYTE_UP	MSigDB lists	GSE33292_WT_VS_TCF1_KO_DN3_THYMOCYTE_UP	177	2	15632	17	Cxcl1,Cxcl2
0.01558	-4.16	Synthesis of Prostaglandins (PG) and Thromboxanes (TX)	REACTOME pathways	R-MMU-2162123	15	1	8608	9	Ptgs2
0.0156	-4.16	modulation of chemical synaptic transmission	biological process	GO:0050804	658	3	20694	17	Ccl2,Ptgs2,Ntrk2
0.01567	-4.16	regulation of trans-synaptic signaling	biological process	GO:0099177	659	3	20694	17	Ccl2,Ptgs2,Ntrk2
0.01567	-4.16	GO_REGULATION_OF_CELLULAR_PROTEIN_LOCALIZATION	MSigDB lists	GO_REGULATION_OF_CELLULAR_PROTEIN_LOCALIZATION	498	3	15632	17	Il6,Sema5a,Ptgs2
0.01567	-4.16	GSE22611_UNSTIM_VS_2H_MDP_STIM_MUTANT_NOD2_TRANSDUCED_HEK293T_CELL_UP	MSigDB lists	GSE22611_UNSTIM_VS_2H_MDP_STIM_MUTANT_NOD2_TRANSDUCED_HEK293T_CELL_UP	178	2	15632	17	Cxcl1,Sparcl1
0.01567	-4.16	GSE17721_CPG_VS_GARDIQUIMOD_12H_BMDC_DN	MSigDB lists	GSE17721_CPG_VS_GARDIQUIMOD_12H_BMDC_DN	178	2	15632	17	Cxcl1,Cxcl2
0.01567	-4.16	GSE17721_POLYIC_VS_CPG_2H_BMDC_DN	MSigDB lists	GSE17721_POLYIC_VS_CPG_2H_BMDC_DN	178	2	15632	17	Ccl2,Sparcl1
0.01567	-4.16	GSE21360_PRIMARY_VS_TERTIARY_MEMORY_CD8_TCELL_DN	MSigDB lists	GSE21360_PRIMARY_VS_TERTIARY_MEMORY_CD8_TCELL_DN	178	2	15632	17	Il6,Ptpn6
0.01567	-4.16	GSE29164_UNTREATED_VS_CD8_TCELL_AND_IL12_TREATED_MELANOMA_DAY7_UP	MSigDB lists	GSE29164_UNTREATED_VS_CD8_TCELL_AND_IL12_TREATED_MELANOMA_DAY7_UP	178	2	15632	17	Ptpn6,Pop4
0.01575	-4.15	MODULE_64	MSigDB lists	MODULE_64	499	3	15632	17	Cxcl1,Il6,Ccl2
0.01579	-4.15	positive regulation of cell development	biological process	GO:0010720	661	3	20694	17	Il6,Sema5a,Ntrk2
0.01584	-4.15	GSE25123_CTRL_VS_ROSIGLITAZONE_STIM_PPARG_KO_MACROPHAGE_UP	MSigDB lists	GSE25123_CTRL_VS_ROSIGLITAZONE_STIM_PPARG_KO_MACROPHAGE_UP	179	2	15632	17	Cxcl1,Cxcl2
0.01584	-4.15	GSE29949_MICROGLIA_BRAIN_VS_MONOCYTE_BONE_MARROW_DN	MSigDB lists	GSE29949_MICROGLIA_BRAIN_VS_MONOCYTE_BONE_MARROW_DN	179	2	15632	17	Cxcl1,Il6
0.01584	-4.15	GSE17721_PAM3CSK4_VS_CPG_4H_BMDC_DN	MSigDB lists	GSE17721_PAM3CSK4_VS_CPG_4H_BMDC_DN	179	2	15632	17	Ccl2,Ptgs2
0.01584	-4.15	GSE45365_WT_VS_IFNAR_KO_CD8A_DC_DN	MSigDB lists	GSE45365_WT_VS_IFNAR_KO_CD8A_DC_DN	179	2	15632	17	Cxcl1,Cxcl2
0.01584	-4.15	GSE22501_PERIPHERAL_BLOOD_VS_CORD_BLOOD_TREG_UP	MSigDB lists	GSE22501_PERIPHERAL_BLOOD_VS_CORD_BLOOD_TREG_UP	179	2	15632	17	Cxcl1,Cxcl2
0.01584	-4.15	GSE17721_CTRL_VS_PAM3CSK4_8H_BMDC_UP	MSigDB lists	GSE17721_CTRL_VS_PAM3CSK4_8H_BMDC_UP	179	2	15632	17	Ptpn6,Plxdc1
0.01586	-4.14	heparan sulfate proteoglycan binding	molecular function	GO:0043395	19	1	20217	17	Sema5a
0.01589	-4.14	NUYTTEN_EZH2_TARGETS_UP	MSigDB lists	NUYTTEN_EZH2_TARGETS_UP	930	4	15632	17	Cxcl1,Il6,Ptgs2,Kitl
0.01599	-4.14	FOLN	smart domains	SM00274	11	1	9567	14	Sparcl1
0.01601	-4.13	SHEPARD_CRUSH_AND_BURN_MUTANT_UP	MSigDB lists	SHEPARD_CRUSH_AND_BURN_MUTANT_UP	180	2	15632	17	Ptgs2,Pop4
0.01601	-4.13	GSE24574_BCL6_LOW_TFH_VS_NAIVE_CD4_TCELL_UP	MSigDB lists	GSE24574_BCL6_LOW_TFH_VS_NAIVE_CD4_TCELL_UP	180	2	15632	17	Cxcl1,Cxcl2
0.01601	-4.13	GSE7509_DC_VS_MONOCYTE_WITH_FCGRIIB_STIM_DN	MSigDB lists	GSE7509_DC_VS_MONOCYTE_WITH_FCGRIIB_STIM_DN	180	2	15632	17	Il6,Ccl2
0.01601	-4.13	GO_REGULATION_OF_CALCIUM_ION_TRANSPORT	MSigDB lists	GO_REGULATION_OF_CALCIUM_ION_TRANSPORT	180	2	15632	17	Ptpn6,Ptgs2
0.01618	-4.12	GSE20366_EX_VIVO_VS_DEC205_CONVERSION_UP	MSigDB lists	GSE20366_EX_VIVO_VS_DEC205_CONVERSION_UP	181	2	15632	17	Plxdc1,Sparcl1
0.01618	-4.12	GSE26343_UNSTIM_VS_LPS_STIM_MACROPHAGE_UP	MSigDB lists	GSE26343_UNSTIM_VS_LPS_STIM_MACROPHAGE_UP	181	2	15632	17	Cxcl1,Ptgs2
0.01618	-4.12	GSE2585_CD80_HIGH_VS_LOW_AIRE_KO_MTEC_UP	MSigDB lists	GSE2585_CD80_HIGH_VS_LOW_AIRE_KO_MTEC_UP	181	2	15632	17	Il6,Cxcl2
0.01618	-4.12	GO_PEPTIDYL_TYROSINE_MODIFICATION	MSigDB lists	GO_PEPTIDYL_TYROSINE_MODIFICATION	181	2	15632	17	Ptpn6,Ntrk2
0.01618	-4.12	GSE3039_CD4_TCELL_VS_ALPHAALPHA_CD8_TCELL_UP	MSigDB lists	GSE3039_CD4_TCELL_VS_ALPHAALPHA_CD8_TCELL_UP	181	2	15632	17	Ttc30b,Meox1
0.01618	-4.12	GSE36009_WT_VS_NLRP10_KO_DC_UP	MSigDB lists	GSE36009_WT_VS_NLRP10_KO_DC_UP	181	2	15632	17	Il6,Pop4
0.01618	-4.12	GSE22886_DAY1_VS_DAY7_MONOCYTE_IN_CULTURE_UP	MSigDB lists	GSE22886_DAY1_VS_DAY7_MONOCYTE_IN_CULTURE_UP	181	2	15632	17	Il6,Ptgs2
0.01618	-4.12	GSE19941_LPS_VS_LPS_AND_IL10_STIM_IL10_KO_NFKBP50_KO_MACROPHAGE_DN	MSigDB lists	GSE19941_LPS_VS_LPS_AND_IL10_STIM_IL10_KO_NFKBP50_KO_MACROPHAGE_DN	181	2	15632	17	Il6,Cxcl2
0.0162	-4.12	REACTOME_OTHER_SEMAPHORIN_INTERACTIONS	MSigDB lists	REACTOME_OTHER_SEMAPHORIN_INTERACTIONS	15	1	15632	17	Sema5a
0.0162	-4.12	MAHADEVAN_RESPONSE_TO_MP470_UP	MSigDB lists	MAHADEVAN_RESPONSE_TO_MP470_UP	15	1	15632	17	Cxcl2
0.0162	-4.12	GO_SMALL_NUCLEOLAR_RIBONUCLEOPROTEIN_COMPLEX	MSigDB lists	GO_SMALL_NUCLEOLAR_RIBONUCLEOPROTEIN_COMPLEX	15	1	15632	17	Pop4
0.0162	-4.12	GO_TRNA_SPECIFIC_RIBONUCLEASE_ACTIVITY	MSigDB lists	GO_TRNA_SPECIFIC_RIBONUCLEASE_ACTIVITY	15	1	15632	17	Pop4
0.0162	-4.12	GO_T_CELL_LINEAGE_COMMITMENT	MSigDB lists	GO_T_CELL_LINEAGE_COMMITMENT	15	1	15632	17	Il6
0.0162	-4.12	MARKS_HDAC_TARGETS_DN	MSigDB lists	MARKS_HDAC_TARGETS_DN	15	1	15632	17	Il6
0.0162	-4.12	GO_SEGMENT_SPECIFICATION	MSigDB lists	GO_SEGMENT_SPECIFICATION	15	1	15632	17	Meox1
0.0162	-4.12	GO_REGULATION_OF_HEAT_GENERATION	MSigDB lists	GO_REGULATION_OF_HEAT_GENERATION	15	1	15632	17	Ptgs2
0.0162	-4.12	ABE_VEGFA_TARGETS	MSigDB lists	ABE_VEGFA_TARGETS	15	1	15632	17	Ptgs2
0.0162	-4.12	GO_NEGATIVE_REGULATION_OF_ANOIKIS	MSigDB lists	GO_NEGATIVE_REGULATION_OF_ANOIKIS	15	1	15632	17	Ntrk2
0.0162	-4.12	MODULE_462	MSigDB lists	MODULE_462	15	1	15632	17	Ptgs2
0.0162	-4.12	REACTOME_PLATELET_SENSITIZATION_BY_LDL	MSigDB lists	REACTOME_PLATELET_SENSITIZATION_BY_LDL	15	1	15632	17	Ptpn6
0.0162	-4.12	LY_AGING_MIDDLE_DN	MSigDB lists	LY_AGING_MIDDLE_DN	15	1	15632	17	Ptgs2
0.0162	-4.12	BIOCARTA_IL3_PATHWAY	MSigDB lists	BIOCARTA_IL3_PATHWAY	15	1	15632	17	Ptpn6
0.0162	-4.12	GO_POSITIVE_REGULATION_OF_TRANSFORMING_GROWTH_FACTOR_BETA_PRODUCTION	MSigDB lists	GO_POSITIVE_REGULATION_OF_TRANSFORMING_GROWTH_FACTOR_BETA_PRODUCTION	15	1	15632	17	Ptgs2
0.0162	-4.12	GO_NEGATIVE_REGULATION_OF_CHEMOKINE_PRODUCTION	MSigDB lists	GO_NEGATIVE_REGULATION_OF_CHEMOKINE_PRODUCTION	15	1	15632	17	Il6
0.0162	-4.12	GO_PHOSPHOTYROSINE_BINDING	MSigDB lists	GO_PHOSPHOTYROSINE_BINDING	15	1	15632	17	Ptpn6
0.01624	-4.12	regulation of cysteine-type endopeptidase activity	biological process	GO:2000116	240	2	20694	17	Il6,Ptgs2
0.01631	-4.12	calcium-mediated signaling using intracellular calcium source	biological process	GO:0035584	20	1	20694	17	Ntrk2
0.01631	-4.12	detection of light stimulus involved in visual perception	biological process	GO:0050908	20	1	20694	17	Sema5a
0.01631	-4.12	leukocyte migration involved in inflammatory response	biological process	GO:0002523	20	1	20694	17	Ccl2
0.01631	-4.12	positive regulation of superoxide anion generation	biological process	GO:0032930	20	1	20694	17	Cxcl1
0.01631	-4.12	negative regulation of smooth muscle contraction	biological process	GO:0045986	20	1	20694	17	Ptgs2
0.01631	-4.12	branching involved in salivary gland morphogenesis	biological process	GO:0060445	20	1	20694	17	Il6
0.01631	-4.12	endothelial cell proliferation	biological process	GO:0001935	20	1	20694	17	Sema5a
0.01631	-4.12	platelet morphogenesis	biological process	GO:0036344	20	1	20694	17	Ptpn6
0.01631	-4.12	detection of light stimulus involved in sensory perception	biological process	GO:0050962	20	1	20694	17	Sema5a
0.01631	-4.12	T cell migration	biological process	GO:0072678	20	1	20694	17	Ccl2
0.01631	-4.12	positive regulation of cell adhesion mediated by integrin	biological process	GO:0033630	20	1	20694	17	Ptpn6
0.01631	-4.12	positive regulation of glial cell proliferation	biological process	GO:0060252	20	1	20694	17	Il6
0.01631	-4.12	negative regulation of myeloid cell apoptotic process	biological process	GO:0033033	20	1	20694	17	Kitl
0.01631	-4.12	decidualization	biological process	GO:0046697	20	1	20694	17	Ptgs2
0.01635	-4.11	GSE17721_PAM3CSK4_VS_CPG_1H_BMDC_DN	MSigDB lists	GSE17721_PAM3CSK4_VS_CPG_1H_BMDC_DN	182	2	15632	17	Il6,Ptgs2
0.01635	-4.11	GSE19825_NAIVE_VS_IL2RALOW_DAY3_EFF_CD8_TCELL_UP	MSigDB lists	GSE19825_NAIVE_VS_IL2RALOW_DAY3_EFF_CD8_TCELL_UP	182	2	15632	17	Ntrk2,Sparcl1
0.01635	-4.11	GSE9509_LPS_VS_LPS_AND_IL10_STIM_IL10_KO_MACROPHAGE_10MIN_DN	MSigDB lists	GSE9509_LPS_VS_LPS_AND_IL10_STIM_IL10_KO_MACROPHAGE_10MIN_DN	182	2	15632	17	Ptpn6,Plxdc1
0.01635	-4.11	GSE34156_UNTREATED_VS_6H_TLR1_TLR2_LIGAND_TREATED_MONOCYTE_UP	MSigDB lists	GSE34156_UNTREATED_VS_6H_TLR1_TLR2_LIGAND_TREATED_MONOCYTE_UP	182	2	15632	17	Ptpn6,Gm7694
0.01635	-4.11	GSE9601_NFKB_INHIBITOR_VS_PI3K_INHIBITOR_TREATED_HCMV_INF_MONOCYTE_DN	MSigDB lists	GSE9601_NFKB_INHIBITOR_VS_PI3K_INHIBITOR_TREATED_HCMV_INF_MONOCYTE_DN	182	2	15632	17	Ccl2,Ptgs2
0.01635	-4.11	GSE339_CD4POS_VS_CD4CD8DN_DC_IN_CULTURE_UP	MSigDB lists	GSE339_CD4POS_VS_CD4CD8DN_DC_IN_CULTURE_UP	182	2	15632	17	Sema5a,Islr
0.01635	-4.11	GSE19923_WT_VS_E2A_KO_DP_THYMOCYTE_UP	MSigDB lists	GSE19923_WT_VS_E2A_KO_DP_THYMOCYTE_UP	182	2	15632	17	Ttc30b,Ptgs2
0.01635	-4.11	GSE9239_CTRL_VS_TNF_INHIBITOR_TREATED_DC_DN	MSigDB lists	GSE9239_CTRL_VS_TNF_INHIBITOR_TREATED_DC_DN	182	2	15632	17	Plxdc1,Pop4
0.01635	-4.11	GSE43955_TH0_VS_TGFB_IL6_TH17_ACT_CD4_TCELL_20H_DN	MSigDB lists	GSE43955_TH0_VS_TGFB_IL6_TH17_ACT_CD4_TCELL_20H_DN	182	2	15632	17	Cxcl1,Ptpn6
0.0165	-4.1	positive regulation of cell-cell adhesion	biological process	GO:0022409	242	2	20694	17	Il6,Ccl2
0.01652	-4.1	GSE19923_WT_VS_HEB_AND_E2A_KO_DP_THYMOCYTE_DN	MSigDB lists	GSE19923_WT_VS_HEB_AND_E2A_KO_DP_THYMOCYTE_DN	183	2	15632	17	Il6,Ccl2
0.01652	-4.1	GSE360_L_DONOVANI_VS_B_MALAYI_LOW_DOSE_MAC_UP	MSigDB lists	GSE360_L_DONOVANI_VS_B_MALAYI_LOW_DOSE_MAC_UP	183	2	15632	17	Ntrk2,Cxcl2
0.01652	-4.1	GSE39556_CD8A_DC_VS_NK_CELL_MOUSE_3H_POST_POLYIC_INJ_DN	MSigDB lists	GSE39556_CD8A_DC_VS_NK_CELL_MOUSE_3H_POST_POLYIC_INJ_DN	183	2	15632	17	Cxcl1,Cxcl2
0.01652	-4.1	GSE19401_PLN_VS_PEYERS_PATCH_FOLLICULAR_DC_DN	MSigDB lists	GSE19401_PLN_VS_PEYERS_PATCH_FOLLICULAR_DC_DN	183	2	15632	17	Il6,Cxcl2
0.01652	-4.1	GSE14769_UNSTIM_VS_60MIN_LPS_BMDM_DN	MSigDB lists	GSE14769_UNSTIM_VS_60MIN_LPS_BMDM_DN	183	2	15632	17	Ccl2,Ptgs2
0.01652	-4.1	GSE17721_CTRL_VS_LPS_1H_BMDC_DN	MSigDB lists	GSE17721_CTRL_VS_LPS_1H_BMDC_DN	183	2	15632	17	Ccl2,Meox1
0.01652	-4.1	GSE29164_UNTREATED_VS_CD8_TCELL_AND_IL12_TREATED_MELANOMA_DAY7_DN	MSigDB lists	GSE29164_UNTREATED_VS_CD8_TCELL_AND_IL12_TREATED_MELANOMA_DAY7_DN	183	2	15632	17	Cxcl1,Kitl
0.01652	-4.1	GSE1448_CTRL_VS_ANTI_VBETA5_DP_THYMOCYTE_UP	MSigDB lists	GSE1448_CTRL_VS_ANTI_VBETA5_DP_THYMOCYTE_UP	183	2	15632	17	Ttc30b,Meox1
0.01652	-4.1	GSE9509_LPS_VS_LPS_AND_IL10_STIM_IL10_KO_MACROPHAGE_10MIN_UP	MSigDB lists	GSE9509_LPS_VS_LPS_AND_IL10_STIM_IL10_KO_MACROPHAGE_10MIN_UP	183	2	15632	17	Cxcl1,Cxcl2
0.01652	-4.1	GSE17721_12H_VS_24H_POLYIC_BMDC_UP	MSigDB lists	GSE17721_12H_VS_24H_POLYIC_BMDC_UP	183	2	15632	17	Cxcl1,Il6
0.0166	-4.1	Plcg1 (phospholipase C, gamma 1)	protein interactions	18803	13	1	7778	10	Ntrk2
0.01661	-4.1	PD-1 signaling	REACTOME pathways	R-MMU-389948	16	1	8608	9	Ptpn6
0.01661	-4.1	RAF-independent MAPK1/3 activation	REACTOME pathways	R-MMU-112409	16	1	8608	9	Il6
0.01665	-4.1	GO_POSITIVE_REGULATION_OF_PHOSPHORUS_METABOLIC_PROCESS	MSigDB lists	GO_POSITIVE_REGULATION_OF_PHOSPHORUS_METABOLIC_PROCESS	943	4	15632	17	Il6,Ccl2,Ntrk2,Kitl
0.01669	-4.09	GSE16385_UNTREATED_VS_12H_ROSIGLITAZONE_IL4_TREATED_MACROPHAGE_UP	MSigDB lists	GSE16385_UNTREATED_VS_12H_ROSIGLITAZONE_IL4_TREATED_MACROPHAGE_UP	184	2	15632	17	Ptpn6,Pop4
0.01669	-4.09	GSE10240_IL22_VS_IL17_STIM_PRIMARY_BRONCHIAL_EPITHELIAL_CELLS_DN	MSigDB lists	GSE10240_IL22_VS_IL17_STIM_PRIMARY_BRONCHIAL_EPITHELIAL_CELLS_DN	184	2	15632	17	Abca9,Ttc30b
0.01669	-4.09	GSE20715_WT_VS_TLR4_KO_LUNG_UP	MSigDB lists	GSE20715_WT_VS_TLR4_KO_LUNG_UP	184	2	15632	17	Ptgs2,Ntrk2
0.01669	-4.09	GSE29949_CD8_NEG_DC_SPLEEN_VS_CD8_POS_DC_SPLEEN_DN	MSigDB lists	GSE29949_CD8_NEG_DC_SPLEEN_VS_CD8_POS_DC_SPLEEN_DN	184	2	15632	17	Cxcl1,Il6
0.01669	-4.09	GSE24142_ADULT_VS_FETAL_EARLY_THYMIC_PROGENITOR_UP	MSigDB lists	GSE24142_ADULT_VS_FETAL_EARLY_THYMIC_PROGENITOR_UP	184	2	15632	17	Meox1,Sparcl1
0.01669	-4.09	GSE17721_POLYIC_VS_PAM3CSK4_0.5H_BMDC_DN	MSigDB lists	GSE17721_POLYIC_VS_PAM3CSK4_0.5H_BMDC_DN	184	2	15632	17	Ttc30b,Ccl2
0.01675	-4.09	SMALL_CYTOKINES_CC	prosite domains	PS00472	16	1	13278	14	Ccl2
0.01683	-4.08	negative regulation of cell population proliferation	biological process	GO:0008285	677	3	20694	17	Il6,Ptpn6,Ptgs2
0.01686	-4.08	GSE43956_WT_VS_SGK1_KO_TH17_DIFFERENTIATED_CD4_TCELL_DN	MSigDB lists	GSE43956_WT_VS_SGK1_KO_TH17_DIFFERENTIATED_CD4_TCELL_DN	185	2	15632	17	Cxcl1,Cxcl2
0.01686	-4.08	GSE17721_12H_VS_24H_CPG_BMDC_UP	MSigDB lists	GSE17721_12H_VS_24H_CPG_BMDC_UP	185	2	15632	17	Ccl2,Kitl
0.01686	-4.08	GSE32034_UNTREATED_VS_ROSIGLIZATONE_TREATED_LY6C_HIGH_MONOCYTE_UP	MSigDB lists	GSE32034_UNTREATED_VS_ROSIGLIZATONE_TREATED_LY6C_HIGH_MONOCYTE_UP	185	2	15632	17	Ccl2,Cxcl2
0.01686	-4.08	GSE43955_TH0_VS_TGFB_IL6_TH17_ACT_CD4_TCELL_20H_UP	MSigDB lists	GSE43955_TH0_VS_TGFB_IL6_TH17_ACT_CD4_TCELL_20H_UP	185	2	15632	17	Cxcl1,Cxcl2
0.01686	-4.08	GSE41867_LCMV_ARMSTRONG_VS_CLONE13_DAY15_EFFECTOR_CD8_TCELL_UP	MSigDB lists	GSE41867_LCMV_ARMSTRONG_VS_CLONE13_DAY15_EFFECTOR_CD8_TCELL_UP	185	2	15632	17	Ptpn6,Meox1
0.01686	-4.08	GSE19923_HEB_KO_VS_HEB_AND_E2A_KO_DP_THYMOCYTE_DN	MSigDB lists	GSE19923_HEB_KO_VS_HEB_AND_E2A_KO_DP_THYMOCYTE_DN	185	2	15632	17	Il6,Ccl2
0.01686	-4.08	GSE15930_STIM_VS_STIM_AND_TRICHOSTATINA_72H_CD8_T_CELL_DN	MSigDB lists	GSE15930_STIM_VS_STIM_AND_TRICHOSTATINA_72H_CD8_T_CELL_DN	185	2	15632	17	Meox1,Pop4
0.01686	-4.08	GSE43955_1H_VS_60H_ACT_CD4_TCELL_WITH_TGFB_IL6_DN	MSigDB lists	GSE43955_1H_VS_60H_ACT_CD4_TCELL_WITH_TGFB_IL6_DN	185	2	15632	17	Il6,Cxcl2
0.01686	-4.08	REACTOME_G_ALPHA_I_SIGNALLING_EVENTS	MSigDB lists	REACTOME_G_ALPHA_I_SIGNALLING_EVENTS	185	2	15632	17	Cxcl1,Cxcl2
0.01687	-4.08	Neutrophil degranulation	REACTOME pathways	R-MMU-6798695	557	3	8608	9	Cxcl1,Ptpn6,Cxcl2
0.01703	-4.07	GSE19923_E2A_KO_VS_E2A_AND_HEB_KO_DP_THYMOCYTE_DN	MSigDB lists	GSE19923_E2A_KO_VS_E2A_AND_HEB_KO_DP_THYMOCYTE_DN	186	2	15632	17	Il6,Ptpn6
0.01703	-4.07	GSE11961_PLASMA_CELL_DAY7_VS_MEMORY_BCELL_DAY40_UP	MSigDB lists	GSE11961_PLASMA_CELL_DAY7_VS_MEMORY_BCELL_DAY40_UP	186	2	15632	17	Ttc30b,Islr
0.01712	-4.07	positive regulation of macrophage chemotaxis	biological process	GO:0010759	21	1	20694	17	Ccl2
0.01712	-4.07	muscle cell cellular homeostasis	biological process	GO:0046716	21	1	20694	17	Il6
0.01712	-4.07	regulation of anoikis	biological process	GO:2000209	21	1	20694	17	Ntrk2
0.01712	-4.07	negative regulation of chemokine production	biological process	GO:0032682	21	1	20694	17	Il6
0.01712	-4.07	regulation of immunoglobulin secretion	biological process	GO:0051023	21	1	20694	17	Il6
0.01712	-4.07	natural killer cell mediated cytotoxicity	biological process	GO:0042267	21	1	20694	17	Ptpn6
0.01712	-4.07	megakaryocyte development	biological process	GO:0035855	21	1	20694	17	Ptpn6
0.01712	-4.07	positive regulation of cell migration involved in sprouting angiogenesis	biological process	GO:0090050	21	1	20694	17	Ptgs2
0.01712	-4.07	positive regulation of nitric-oxide synthase biosynthetic process	biological process	GO:0051770	21	1	20694	17	Ccl2
0.01718	-4.06	Kazal_1	pfam domains	PF00050	18	1	18711	18	Sparcl1
0.0172	-4.06	GSE4748_CTRL_VS_CYANOBACTERIUM_LPSLIKE_STIM_DC_3H_DN	MSigDB lists	GSE4748_CTRL_VS_CYANOBACTERIUM_LPSLIKE_STIM_DC_3H_DN	187	2	15632	17	Ccl2,Cxcl2
0.0172	-4.06	GSE23308_CTRL_VS_CORTICOSTERONE_TREATED_MACROPHAGE_DN	MSigDB lists	GSE23308_CTRL_VS_CORTICOSTERONE_TREATED_MACROPHAGE_DN	187	2	15632	17	Cxcl1,Ptpn6
0.0172	-4.06	GSE17721_CTRL_VS_POLYIC_1H_BMDC_DN	MSigDB lists	GSE17721_CTRL_VS_POLYIC_1H_BMDC_DN	187	2	15632	17	Cxcl1,Pop4
0.0172	-4.06	GSE23321_CENTRAL_MEMORY_VS_NAIVE_CD8_TCELL_UP	MSigDB lists	GSE23321_CENTRAL_MEMORY_VS_NAIVE_CD8_TCELL_UP	187	2	15632	17	Ptgs2,Cxcl2
0.0172	-4.06	GSE19198_CTRL_VS_IL21_TREATED_TCELL_6H_UP	MSigDB lists	GSE19198_CTRL_VS_IL21_TREATED_TCELL_6H_UP	187	2	15632	17	Cxcl1,Ccl2
0.01722	-4.06	synaptic cleft	cellular component	GO:0043083	20	1	20747	18	Sparcl1
0.01727	-4.06	GO_NATURAL_KILLER_CELL_MEDIATED_IMMUNITY	MSigDB lists	GO_NATURAL_KILLER_CELL_MEDIATED_IMMUNITY	16	1	15632	17	Ptpn6
0.01727	-4.06	GO_NEGATIVE_REGULATION_OF_T_CELL_RECEPTOR_SIGNALING_PATHWAY	MSigDB lists	GO_NEGATIVE_REGULATION_OF_T_CELL_RECEPTOR_SIGNALING_PATHWAY	16	1	15632	17	Ptpn6
0.01727	-4.06	CHEN_ETV5_TARGETS_SERTOLI	MSigDB lists	CHEN_ETV5_TARGETS_SERTOLI	16	1	15632	17	Il6
0.01727	-4.06	GO_HEPARAN_SULFATE_PROTEOGLYCAN_BINDING	MSigDB lists	GO_HEPARAN_SULFATE_PROTEOGLYCAN_BINDING	16	1	15632	17	Sema5a
0.01727	-4.06	PLASARI_NFIC_TARGETS_BASAL_DN	MSigDB lists	PLASARI_NFIC_TARGETS_BASAL_DN	16	1	15632	17	Meox1
0.01727	-4.06	REACTOME_ABCA_TRANSPORTERS_IN_LIPID_HOMEOSTASIS	MSigDB lists	REACTOME_ABCA_TRANSPORTERS_IN_LIPID_HOMEOSTASIS	16	1	15632	17	Abca9
0.01727	-4.06	GO_RESPONSE_TO_MANGANESE_ION	MSigDB lists	GO_RESPONSE_TO_MANGANESE_ION	16	1	15632	17	Ptgs2
0.01727	-4.06	BAKER_HEMATOPOIESIS_STAT3_TARGETS	MSigDB lists	BAKER_HEMATOPOIESIS_STAT3_TARGETS	16	1	15632	17	Il6
0.01727	-4.06	GO_REGULATION_OF_ENDOTHELIAL_CELL_CHEMOTAXIS	MSigDB lists	GO_REGULATION_OF_ENDOTHELIAL_CELL_CHEMOTAXIS	16	1	15632	17	Sema5a
0.01727	-4.06	GO_BRANCHING_INVOLVED_IN_SALIVARY_GLAND_MORPHOGENESIS	MSigDB lists	GO_BRANCHING_INVOLVED_IN_SALIVARY_GLAND_MORPHOGENESIS	16	1	15632	17	Il6
0.01727	-4.06	DORMOY_ELAVL1_TARGETS	MSigDB lists	DORMOY_ELAVL1_TARGETS	16	1	15632	17	Il6
0.01727	-4.06	GO_TRANSMEMBRANE_RECEPTOR_PROTEIN_PHOSPHATASE_ACTIVITY	MSigDB lists	GO_TRANSMEMBRANE_RECEPTOR_PROTEIN_PHOSPHATASE_ACTIVITY	16	1	15632	17	Ptpn6
0.01738	-4.05	GSE21546_WT_VS_SAP1A_KO_ANTI_CD3_STIM_DP_THYMOCYTES_DN	MSigDB lists	GSE21546_WT_VS_SAP1A_KO_ANTI_CD3_STIM_DP_THYMOCYTES_DN	188	2	15632	17	Ttc30b,Cxcl2
0.01738	-4.05	GSE17301_CTRL_VS_48H_ACD3_ACD28_STIM_CD8_TCELL_DN	MSigDB lists	GSE17301_CTRL_VS_48H_ACD3_ACD28_STIM_CD8_TCELL_DN	188	2	15632	17	Ptpn6,Cxcl2
0.01738	-4.05	GSE360_DC_VS_MAC_M_TUBERCULOSIS_DN	MSigDB lists	GSE360_DC_VS_MAC_M_TUBERCULOSIS_DN	188	2	15632	17	Cxcl1,Cxcl2
0.01738	-4.05	GSE17721_PAM3CSK4_VS_GADIQUIMOD_12H_BMDC_DN	MSigDB lists	GSE17721_PAM3CSK4_VS_GADIQUIMOD_12H_BMDC_DN	188	2	15632	17	Ccl2,Cxcl2
0.01738	-4.05	GSE7852_LN_VS_FAT_TCONV_DN	MSigDB lists	GSE7852_LN_VS_FAT_TCONV_DN	188	2	15632	17	Sparcl1,Cxcl2
0.01744	-4.05	Ig_sub2	interpro domains	IPR003598	227	2	19984	18	Ntrk2,Islr
0.01747	-4.05	GO_REGULATION_OF_PHOSPHORUS_METABOLIC_PROCESS	MSigDB lists	GO_REGULATION_OF_PHOSPHORUS_METABOLIC_PROCESS	1474	5	15632	17	Il6,Ptpn6,Ccl2,Ntrk2,Kitl
0.01749	-4.05	GO_REGULATION_OF_NEURON_DIFFERENTIATION	MSigDB lists	GO_REGULATION_OF_NEURON_DIFFERENTIATION	519	3	15632	17	Il6,Sema5a,Ntrk2
0.01751	-4.04	Immune System	REACTOME pathways	R-MMU-168256	1678	5	8608	9	Cxcl1,Il6,Ptpn6,Kitl,Cxcl2
0.01755	-4.04	GSE23502_BM_VS_COLON_TUMOR_MYELOID_DERIVED_SUPPRESSOR_CELL_UP	MSigDB lists	GSE23502_BM_VS_COLON_TUMOR_MYELOID_DERIVED_SUPPRESSOR_CELL_UP	189	2	15632	17	Cxcl1,Cxcl2
0.01755	-4.04	GSE17721_LPS_VS_PAM3CSK4_2H_BMDC_UP	MSigDB lists	GSE17721_LPS_VS_PAM3CSK4_2H_BMDC_UP	189	2	15632	17	Il6,Ccl2
0.01755	-4.04	GSE27670_CTRL_VS_LMP1_TRANSDUCED_GC_BCELL_UP	MSigDB lists	GSE27670_CTRL_VS_LMP1_TRANSDUCED_GC_BCELL_UP	189	2	15632	17	Ptgs2,Islr
0.01755	-4.04	GSE23502_WT_VS_HDC_KO_MYELOID_DERIVED_SUPPRESSOR_CELL_BM_DN	MSigDB lists	GSE23502_WT_VS_HDC_KO_MYELOID_DERIVED_SUPPRESSOR_CELL_BM_DN	189	2	15632	17	Ptgs2,Cxcl2
0.01764	-4.04	Interferon gamma signaling	REACTOME pathways	R-MMU-877300	17	1	8608	9	Ptpn6
0.01773	-4.03	GSE17721_0.5H_VS_8H_POLYIC_BMDC_DN	MSigDB lists	GSE17721_0.5H_VS_8H_POLYIC_BMDC_DN	190	2	15632	17	Ptpn6,Kitl
0.01773	-4.03	GSE39152_SPLEEN_CD103_NEG_VS_BRAIN_CD103_POS_MEMORY_CD8_TCELL_UP	MSigDB lists	GSE39152_SPLEEN_CD103_NEG_VS_BRAIN_CD103_POS_MEMORY_CD8_TCELL_UP	190	2	15632	17	Ttc30b,Sparcl1
0.01773	-4.03	GSE20715_0H_VS_48H_OZONE_LUNG_DN	MSigDB lists	GSE20715_0H_VS_48H_OZONE_LUNG_DN	190	2	15632	17	Il6,Ptgs2
0.01773	-4.03	GSE26343_UNSTIM_VS_LPS_STIM_NFAT5_KO_MACROPHAGE_UP	MSigDB lists	GSE26343_UNSTIM_VS_LPS_STIM_NFAT5_KO_MACROPHAGE_UP	190	2	15632	17	Cxcl1,Il6
0.01773	-4.03	GSE43955_1H_VS_20H_ACT_CD4_TCELL_UP	MSigDB lists	GSE43955_1H_VS_20H_ACT_CD4_TCELL_UP	190	2	15632	17	Cxcl1,Il6
0.01773	-4.03	GSE20715_0H_VS_6H_OZONE_TLR4_KO_LUNG_DN	MSigDB lists	GSE20715_0H_VS_6H_OZONE_TLR4_KO_LUNG_DN	190	2	15632	17	Sema5a,Ptgs2
0.01787	-4.02	Semaphorin	interpro domains	IPR027231	20	1	19984	18	Sema5a
0.0179	-4.02	GSE41176_WT_VS_TAK1_KO_ANTI_IGM_STIM_BCELL_6H_DN	MSigDB lists	GSE41176_WT_VS_TAK1_KO_ANTI_IGM_STIM_BCELL_6H_DN	191	2	15632	17	Ptpn6,Ptgs2
0.0179	-4.02	GSE14769_UNSTIM_VS_120MIN_LPS_BMDM_DN	MSigDB lists	GSE14769_UNSTIM_VS_120MIN_LPS_BMDM_DN	191	2	15632	17	Cxcl1,Ccl2
0.0179	-4.02	GSE37301_MULTIPOTENT_PROGENITOR_VS_GRAN_MONO_PROGENITOR_DN	MSigDB lists	GSE37301_MULTIPOTENT_PROGENITOR_VS_GRAN_MONO_PROGENITOR_DN	191	2	15632	17	Ccl2,Kitl
0.01793	-4.02	regulation of endothelial cell chemotaxis	biological process	GO:2001026	22	1	20694	17	Sema5a
0.01793	-4.02	response to fluid shear stress	biological process	GO:0034405	22	1	20694	17	Ptgs2
0.01793	-4.02	positive regulation of T-helper cell differentiation	biological process	GO:0045624	22	1	20694	17	Il6
0.01793	-4.02	natural killer cell mediated immunity	biological process	GO:0002228	22	1	20694	17	Ptpn6
0.01794	-4.02	regulation of ion transmembrane transporter activity	biological process	GO:0032412	253	2	20694	17	Nos1ap,Ccl2
0.01808	-4.01	GSE43955_TH0_VS_TGFB_IL6_TH17_ACT_CD4_TCELL_60H_UP	MSigDB lists	GSE43955_TH0_VS_TGFB_IL6_TH17_ACT_CD4_TCELL_60H_UP	192	2	15632	17	Cxcl1,Cxcl2
0.01808	-4.01	GSE29618_BCELL_VS_MONOCYTE_DN	MSigDB lists	GSE29618_BCELL_VS_MONOCYTE_DN	192	2	15632	17	Cxcl1,Ptgs2
0.01808	-4.01	GSE39152_BRAIN_VS_SPLEEN_CD103_NEG_MEMORY_CD8_TCELL_UP	MSigDB lists	GSE39152_BRAIN_VS_SPLEEN_CD103_NEG_MEMORY_CD8_TCELL_UP	192	2	15632	17	Ptgs2,Kitl
0.01808	-4.01	MIYAGAWA_TARGETS_OF_EWSR1_ETS_FUSIONS_DN	MSigDB lists	MIYAGAWA_TARGETS_OF_EWSR1_ETS_FUSIONS_DN	192	2	15632	17	Il6,Sema5a
0.0182	-4.01	G alpha (i) signalling events	REACTOME pathways	R-MMU-418594	205	2	8608	9	Cxcl1,Cxcl2
0.01822	-4.01	regulation of cellular metabolic process	biological process	GO:0031323	5484	9	20694	17	Ccl2,Ptgs2,Meox1,Cxcl1,Il6,Ptpn6,Nos1ap,Ntrk2,Kitl
0.01826	-4	GSE17721_LPS_VS_PAM3CSK4_1H_BMDC_DN	MSigDB lists	GSE17721_LPS_VS_PAM3CSK4_1H_BMDC_DN	193	2	15632	17	Cxcl1,Ptgs2
0.01826	-4	GSE19888_CTRL_VS_TCELL_MEMBRANES_ACT_MAST_CELL_PRETREAT_A3R_INH_DN	MSigDB lists	GSE19888_CTRL_VS_TCELL_MEMBRANES_ACT_MAST_CELL_PRETREAT_A3R_INH_DN	193	2	15632	17	Il6,Ptpn6
0.01826	-4	GRUETZMANN_PANCREATIC_CANCER_DN	MSigDB lists	GRUETZMANN_PANCREATIC_CANCER_DN	193	2	15632	17	Cxcl1,Ntrk2
0.01826	-4	GSE26343_UNSTIM_VS_LPS_STIM_NFAT5_KO_MACROPHAGE_DN	MSigDB lists	GSE26343_UNSTIM_VS_LPS_STIM_NFAT5_KO_MACROPHAGE_DN	193	2	15632	17	Cxcl1,Il6
0.01826	-4	GSE39864_WT_VS_GATA3_KO_TREG_UP	MSigDB lists	GSE39864_WT_VS_GATA3_KO_TREG_UP	193	2	15632	17	Ccl2,Ptgs2
0.01826	-4	GSE339_CD4POS_VS_CD8POS_DC_UP	MSigDB lists	GSE339_CD4POS_VS_CD8POS_DC_UP	193	2	15632	17	Ptpn6,Ptgs2
0.01833	-4	sulfur compound binding	molecular function	GO:1901681	250	2	20217	17	Sema5a,Ccl2
0.01834	-4	GO_MRNA_CLEAVAGE	MSigDB lists	GO_MRNA_CLEAVAGE	17	1	15632	17	Pop4
0.01834	-4	MATTHEWS_AP1_TARGETS	MSigDB lists	MATTHEWS_AP1_TARGETS	17	1	15632	17	Ptgs2
0.01834	-4	GO_OVULATION	MSigDB lists	GO_OVULATION	17	1	15632	17	Ptgs2
0.01834	-4	BIOCARTA_IL10_PATHWAY	MSigDB lists	BIOCARTA_IL10_PATHWAY	17	1	15632	17	Il6
0.01834	-4	GO_NEGATIVE_REGULATION_OF_LIPID_STORAGE	MSigDB lists	GO_NEGATIVE_REGULATION_OF_LIPID_STORAGE	17	1	15632	17	Il6
0.01834	-4	GO_ENDORIBONUCLEASE_COMPLEX	MSigDB lists	GO_ENDORIBONUCLEASE_COMPLEX	17	1	15632	17	Pop4
0.01834	-4	STREICHER_LSM1_TARGETS_DN	MSigDB lists	STREICHER_LSM1_TARGETS_DN	17	1	15632	17	Il6
0.01834	-4	RASHI_NFKB1_TARGETS	MSigDB lists	RASHI_NFKB1_TARGETS	17	1	15632	17	Cxcl1
0.01834	-4	SUZUKI_RESPONSE_TO_TSA_AND_DECITABINE_1B	MSigDB lists	SUZUKI_RESPONSE_TO_TSA_AND_DECITABINE_1B	17	1	15632	17	Cxcl2
0.01834	-4	GO_REGULATION_OF_SYNAPTIC_TRANSMISSION_DOPAMINERGIC	MSigDB lists	GO_REGULATION_OF_SYNAPTIC_TRANSMISSION_DOPAMINERGIC	17	1	15632	17	Ptgs2
0.01834	-4	HOLLERN_ADENOMYOEPITHELIAL_BREAST_TUMOR	MSigDB lists	HOLLERN_ADENOMYOEPITHELIAL_BREAST_TUMOR	17	1	15632	17	Islr
0.01834	-4	GO_POSITIVE_REGULATION_OF_FATTY_ACID_BIOSYNTHETIC_PROCESS	MSigDB lists	GO_POSITIVE_REGULATION_OF_FATTY_ACID_BIOSYNTHETIC_PROCESS	17	1	15632	17	Ptgs2
0.01834	-4	BIOCARTA_LAIR_PATHWAY	MSigDB lists	BIOCARTA_LAIR_PATHWAY	17	1	15632	17	Il6
0.01834	-4	GO_MUSCLE_CELL_CELLULAR_HOMEOSTASIS	MSigDB lists	GO_MUSCLE_CELL_CELLULAR_HOMEOSTASIS	17	1	15632	17	Il6
0.01834	-4	GO_RESPONSE_TO_CAFFEINE	MSigDB lists	GO_RESPONSE_TO_CAFFEINE	17	1	15632	17	Il6
0.01834	-4	KORKOLA_YOLK_SAC_TUMOR_UP	MSigDB lists	KORKOLA_YOLK_SAC_TUMOR_UP	17	1	15632	17	Ptpn6
0.01834	-4	SESTO_RESPONSE_TO_UV_C3	MSigDB lists	SESTO_RESPONSE_TO_UV_C3	17	1	15632	17	Ptgs2
0.01835	-4	semaphorin receptor binding	molecular function	GO:0030215	22	1	20217	17	Sema5a
0.01835	-4	nitric-oxide synthase binding	molecular function	GO:0050998	22	1	20217	17	Nos1ap
0.01844	-3.99	GSE43955_1H_VS_20H_ACT_CD4_TCELL_WITH_TGFB_IL6_UP	MSigDB lists	GSE43955_1H_VS_20H_ACT_CD4_TCELL_WITH_TGFB_IL6_UP	194	2	15632	17	Cxcl1,Il6
0.01844	-3.99	FAC1_01	MSigDB lists	FAC1_01	194	2	15632	17	Meox1,Ntrk2
0.01844	-3.99	GSE20715_0H_VS_24H_OZONE_TLR4_KO_LUNG_DN	MSigDB lists	GSE20715_0H_VS_24H_OZONE_TLR4_KO_LUNG_DN	194	2	15632	17	Cxcl1,Sema5a
0.01844	-3.99	GSE11961_GERMINAL_CENTER_BCELL_DAY7_VS_MEMORY_BCELL_DAY40_DN	MSigDB lists	GSE11961_GERMINAL_CENTER_BCELL_DAY7_VS_MEMORY_BCELL_DAY40_DN	194	2	15632	17	Cxcl1,Il6
0.01861	-3.98	homeostasis of number of cells	biological process	GO:0048872	258	2	20694	17	Il6,Ccl2
0.01861	-3.98	negative regulation of cytokine production	biological process	GO:0001818	258	2	20694	17	Il6,Ptpn6
0.01862	-3.98	HALLMARK_KRAS_SIGNALING_UP	MSigDB lists	HALLMARK_KRAS_SIGNALING_UP	195	2	15632	17	Ptgs2,Sparcl1
0.01862	-3.98	GSE5589_LPS_AND_IL10_VS_LPS_AND_IL6_STIM_IL6_KO_MACROPHAGE_45MIN_UP	MSigDB lists	GSE5589_LPS_AND_IL10_VS_LPS_AND_IL6_STIM_IL6_KO_MACROPHAGE_45MIN_UP	195	2	15632	17	Ptpn6,Ccl2
0.01867	-3.98	Other semaphorin interactions	REACTOME pathways	R-MMU-416700	18	1	8608	9	Sema5a
0.01869	-3.98	GO_G_PROTEIN_COUPLED_RECEPTOR_SIGNALING_PATHWAY	MSigDB lists	GO_G_PROTEIN_COUPLED_RECEPTOR_SIGNALING_PATHWAY	976	4	15632	17	Cxcl1,Ptpn6,Ccl2,Cxcl2
0.01873	-3.98	positive regulation of fatty acid biosynthetic process	biological process	GO:0045723	23	1	20694	17	Ptgs2
0.01873	-3.98	regulation of transmission of nerve impulse	biological process	GO:0051969	23	1	20694	17	Il6
0.01873	-3.98	positive regulation of cellular extravasation	biological process	GO:0002693	23	1	20694	17	Ccl2
0.01875	-3.98	positive regulation of lymphocyte activation	biological process	GO:0051251	259	2	20694	17	Il6,Ccl2
0.01875	-3.98	Pathways in cancer	KEGG pathways	mmu05200	391	3	7931	12	Il6,Ptgs2,Kitl
0.01892	-3.97	intraciliary transport particle B	cellular component	GO:0030992	22	1	20747	18	Ttc30b
0.01902	-3.96	regulation of transmembrane transporter activity	biological process	GO:0022898	261	2	20694	17	Nos1ap,Ccl2
0.01902	-3.96	negative regulation of transferase activity	biological process	GO:0051348	261	2	20694	17	Il6,Ptpn6
0.01917	-3.95	cation homeostasis	biological process	GO:0055080	711	3	20694	17	Cxcl1,Ccl2,Cxcl2
0.01917	-3.95	HMG box domain binding	molecular function	GO:0071837	23	1	20217	17	Meox1
0.0193	-3.95	negative regulation of peptidase activity	biological process	GO:0010466	263	2	20694	17	Il6,Ptgs2
0.01941	-3.94	MURAKAMI_UV_RESPONSE_6HR_DN	MSigDB lists	MURAKAMI_UV_RESPONSE_6HR_DN	18	1	15632	17	Il6
0.01941	-3.94	GO_NEUTROPHIL_MEDIATED_IMMUNITY	MSigDB lists	GO_NEUTROPHIL_MEDIATED_IMMUNITY	18	1	15632	17	Il6
0.01941	-3.94	GO_EMBRYONIC_HEMOPOIESIS	MSigDB lists	GO_EMBRYONIC_HEMOPOIESIS	18	1	15632	17	Kitl
0.01941	-3.94	GO_PROSTANOID_BIOSYNTHETIC_PROCESS	MSigDB lists	GO_PROSTANOID_BIOSYNTHETIC_PROCESS	18	1	15632	17	Ptgs2
0.01941	-3.94	UROSEVIC_RESPONSE_TO_IMIQUIMOD	MSigDB lists	UROSEVIC_RESPONSE_TO_IMIQUIMOD	18	1	15632	17	Il6
0.01941	-3.94	GO_HMG_BOX_DOMAIN_BINDING	MSigDB lists	GO_HMG_BOX_DOMAIN_BINDING	18	1	15632	17	Meox1
0.01941	-3.94	GO_MEGAKARYOCYTE_DIFFERENTIATION	MSigDB lists	GO_MEGAKARYOCYTE_DIFFERENTIATION	18	1	15632	17	Ptpn6
0.01941	-3.94	GO_POSITIVE_REGULATION_OF_T_HELPER_CELL_DIFFERENTIATION	MSigDB lists	GO_POSITIVE_REGULATION_OF_T_HELPER_CELL_DIFFERENTIATION	18	1	15632	17	Il6
0.01941	-3.94	GO_PLATELET_MORPHOGENESIS	MSigDB lists	GO_PLATELET_MORPHOGENESIS	18	1	15632	17	Ptpn6
0.01941	-3.94	BIOCARTA_CYTOKINE_PATHWAY	MSigDB lists	BIOCARTA_CYTOKINE_PATHWAY	18	1	15632	17	Il6
0.01941	-3.94	GO_INTRACILIARY_TRANSPORT_PARTICLE_B	MSigDB lists	GO_INTRACILIARY_TRANSPORT_PARTICLE_B	18	1	15632	17	Ttc30b
0.01941	-3.94	SHIN_B_CELL_LYMPHOMA_CLUSTER_5	MSigDB lists	SHIN_B_CELL_LYMPHOMA_CLUSTER_5	18	1	15632	17	Il6
0.01941	-3.94	GO_REGULATION_OF_IMMUNOGLOBULIN_SECRETION	MSigDB lists	GO_REGULATION_OF_IMMUNOGLOBULIN_SECRETION	18	1	15632	17	Il6
0.01941	-3.94	BIOCARTA_MCM_PATHWAY	MSigDB lists	BIOCARTA_MCM_PATHWAY	18	1	15632	17	Kitl
0.01945	-3.94	hematopoietic or lymphoid organ development	biological process	GO:0048534	715	3	20694	17	Il6,Ptpn6,Kitl
0.01953	-3.94	regulation of protein kinase activity	biological process	GO:0045859	716	3	20694	17	Il6,Ptpn6,Kitl
0.01954	-3.94	vascular endothelial growth factor receptor signaling pathway	biological process	GO:0048010	24	1	20694	17	Ccl2
0.01954	-3.94	negative regulation of tissue remodeling	biological process	GO:0034104	24	1	20694	17	Il6
0.01954	-3.94	T cell lineage commitment	biological process	GO:0002360	24	1	20694	17	Il6
0.01954	-3.94	regulation of superoxide anion generation	biological process	GO:0032928	24	1	20694	17	Cxcl1
0.01954	-3.94	megakaryocyte differentiation	biological process	GO:0030219	24	1	20694	17	Ptpn6
0.01964	-3.93	Chemokine_b/g/d	interpro domains	IPR039809	22	1	19984	18	Ccl2
0.01978	-3.92	sarcoplasmic reticulum membrane	cellular component	GO:0033017	23	1	20747	18	Nos1ap
0.01985	-3.92	regulation of synapse organization	biological process	GO:0050807	267	2	20694	17	Ntrk2,Sparcl1
0.01999	-3.91	regulation of response to stress	biological process	GO:0080134	1318	4	20694	17	Cxcl1,Il6,Ccl2,Ptgs2
0.0201	-3.91	GO_SECRETION	MSigDB lists	GO_SECRETION	547	3	15632	17	Il6,Ntrk2,Islr
0.02018	-3.9	inorganic ion homeostasis	biological process	GO:0098771	725	3	20694	17	Cxcl1,Ccl2,Cxcl2
0.02023	-3.9	developmental process	biological process	GO:0032502	5572	9	20694	17	Sema5a,Plxdc1,Ccl2,Ptgs2,Meox1,Il6,Ptpn6,Ntrk2,Kitl
0.02025	-3.9	regulation of protein transport	biological process	GO:0051223	726	3	20694	17	Il6,Ccl2,Ptgs2
0.02035	-3.89	positive regulation of mononuclear cell migration	biological process	GO:0071677	25	1	20694	17	Ccl2
0.02035	-3.89	axonal fasciculation	biological process	GO:0007413	25	1	20694	17	Sema5a
0.02035	-3.89	negative regulation of antigen receptor-mediated signaling pathway	biological process	GO:0050858	25	1	20694	17	Ptpn6
0.02035	-3.89	neuron projection fasciculation	biological process	GO:0106030	25	1	20694	17	Sema5a
0.02039	-3.89	Pax3 (paired box 3)	protein interactions	18505	16	1	7778	10	Meox1
0.02039	-3.89	Sox10 (SRY box 10)	protein interactions	29361	16	1	7778	10	Meox1
0.02041	-3.89	regulation of transporter activity	biological process	GO:0032409	271	2	20694	17	Nos1ap,Ccl2
0.02044	-3.89	MAPK1/MAPK3 signaling	REACTOME pathways	R-MMU-5684996	218	2	8608	9	Il6,Kitl
0.02047	-3.89	GO_POSITIVE_REGULATION_OF_NEUROLOGICAL_SYSTEM_PROCESS	MSigDB lists	GO_POSITIVE_REGULATION_OF_NEUROLOGICAL_SYSTEM_PROCESS	19	1	15632	17	Il6
0.02047	-3.89	LE_NEURONAL_DIFFERENTIATION_DN	MSigDB lists	LE_NEURONAL_DIFFERENTIATION_DN	19	1	15632	17	Sema5a
0.02047	-3.89	LU_TUMOR_ENDOTHELIAL_MARKERS_UP	MSigDB lists	LU_TUMOR_ENDOTHELIAL_MARKERS_UP	19	1	15632	17	Plxdc1
0.02047	-3.89	BIOCARTA_EPO_PATHWAY	MSigDB lists	BIOCARTA_EPO_PATHWAY	19	1	15632	17	Ptpn6
0.02047	-3.89	GO_POSITIVE_REGULATION_OF_PROTEIN_COMPLEX_DISASSEMBLY	MSigDB lists	GO_POSITIVE_REGULATION_OF_PROTEIN_COMPLEX_DISASSEMBLY	19	1	15632	17	Sema5a
0.02047	-3.89	GO_NEGATIVE_REGULATION_OF_MUSCLE_CONTRACTION	MSigDB lists	GO_NEGATIVE_REGULATION_OF_MUSCLE_CONTRACTION	19	1	15632	17	Ptgs2
0.02047	-3.89	SUZUKI_RESPONSE_TO_TSA_AND_DECITABINE_1A	MSigDB lists	SUZUKI_RESPONSE_TO_TSA_AND_DECITABINE_1A	19	1	15632	17	Ptgs2
0.02047	-3.89	DING_LUNG_CANCER_BY_MUTATION_RATE	MSigDB lists	DING_LUNG_CANCER_BY_MUTATION_RATE	19	1	15632	17	Ntrk2
0.02047	-3.89	GO_CELLULAR_RESPONSE_TO_FLUID_SHEAR_STRESS	MSigDB lists	GO_CELLULAR_RESPONSE_TO_FLUID_SHEAR_STRESS	19	1	15632	17	Ptgs2
0.02047	-3.89	NADERI_BREAST_CANCER_PROGNOSIS_DN	MSigDB lists	NADERI_BREAST_CANCER_PROGNOSIS_DN	19	1	15632	17	Sparcl1
0.02047	-3.89	GO_REGULATION_OF_CELL_MIGRATION_INVOLVED_IN_SPROUTING_ANGIOGENESIS	MSigDB lists	GO_REGULATION_OF_CELL_MIGRATION_INVOLVED_IN_SPROUTING_ANGIOGENESIS	19	1	15632	17	Ptgs2
0.02047	-3.89	GO_BONE_CELL_DEVELOPMENT	MSigDB lists	GO_BONE_CELL_DEVELOPMENT	19	1	15632	17	Ptpn6
0.02047	-3.89	MCCABE_HOXC6_TARGETS_DN	MSigDB lists	MCCABE_HOXC6_TARGETS_DN	19	1	15632	17	Plxdc1
0.02047	-3.89	MURAKAMI_UV_RESPONSE_24HR	MSigDB lists	MURAKAMI_UV_RESPONSE_24HR	19	1	15632	17	Il6
0.02064	-3.88	ZHANG_RESPONSE_TO_IKK_INHIBITOR_AND_TNF_UP	MSigDB lists	ZHANG_RESPONSE_TO_IKK_INHIBITOR_AND_TNF_UP	206	2	15632	17	Cxcl1,Cxcl2
0.02091	-3.87	dendrite	cellular component	GO:0030425	694	3	20747	18	Plxdc1,Ccl2,Ntrk2
0.02097	-3.86	Interleukin receptor SHC signaling	REACTOME pathways	R-MMU-912526	221	2	8608	9	Ptpn6,Kitl
0.021	-3.86	cellular chemical homeostasis	biological process	GO:0055082	736	3	20694	17	Cxcl1,Ccl2,Cxcl2
0.02101	-3.86	AAAGGGA_MIR204_MIR211	MSigDB lists	AAAGGGA_MIR204_MIR211	208	2	15632	17	Ntrk2,Kitl
0.02101	-3.86	GO_NEGATIVE_REGULATION_OF_CELL_ADHESION	MSigDB lists	GO_NEGATIVE_REGULATION_OF_CELL_ADHESION	208	2	15632	17	Sema5a,Ptpn6
0.02112	-3.86	regulation of synapse structure or activity	biological process	GO:0050803	276	2	20694	17	Ntrk2,Sparcl1
0.02114	-3.86	dendritic tree	cellular component	GO:0097447	697	3	20747	18	Plxdc1,Ccl2,Ntrk2
0.02115	-3.86	embryonic hemopoiesis	biological process	GO:0035162	26	1	20694	17	Kitl
0.02115	-3.86	positive regulation of macrophage migration	biological process	GO:1905523	26	1	20694	17	Ccl2
0.02115	-3.86	regulation of nitric-oxide synthase biosynthetic process	biological process	GO:0051769	26	1	20694	17	Ccl2
0.02115	-3.86	cellular response to interleukin-6	biological process	GO:0071354	26	1	20694	17	Il6
0.02115	-3.86	regulation of monocyte chemotaxis	biological process	GO:0090025	26	1	20694	17	Ccl2
0.02115	-3.86	platelet aggregation	biological process	GO:0070527	26	1	20694	17	Ptpn6
0.02115	-3.86	synaptic membrane adhesion	biological process	GO:0099560	26	1	20694	17	Sparcl1
0.0212	-3.85	MODULE_47	MSigDB lists	MODULE_47	209	2	15632	17	Il6,Islr
0.02141	-3.84	Plexin_repeat	interpro domains	IPR002165	24	1	19984	18	Plxdc1
0.02147	-3.84	neuron part	cellular component	GO:0097458	1936	5	20747	18	Plxdc1,Nos1ap,Ccl2,Ptgs2,Ntrk2
0.02154	-3.84	GO_AXONAL_FASCICULATION	MSigDB lists	GO_AXONAL_FASCICULATION	20	1	15632	17	Sema5a
0.02154	-3.84	GO_REGULATION_OF_ANOIKIS	MSigDB lists	GO_REGULATION_OF_ANOIKIS	20	1	15632	17	Ntrk2
0.02154	-3.84	GO_NEGATIVE_REGULATION_OF_ANTIGEN_RECEPTOR_MEDIATED_SIGNALING_PATHWAY	MSigDB lists	GO_NEGATIVE_REGULATION_OF_ANTIGEN_RECEPTOR_MEDIATED_SIGNALING_PATHWAY	20	1	15632	17	Ptpn6
0.02154	-3.84	GO_DECIDUALIZATION	MSigDB lists	GO_DECIDUALIZATION	20	1	15632	17	Ptgs2
0.02154	-3.84	HOFMANN_MYELODYSPLASTIC_SYNDROM_LOW_RISK_UP	MSigDB lists	HOFMANN_MYELODYSPLASTIC_SYNDROM_LOW_RISK_UP	20	1	15632	17	Meox1
0.02154	-3.84	GO_T_CELL_RECEPTOR_COMPLEX	MSigDB lists	GO_T_CELL_RECEPTOR_COMPLEX	20	1	15632	17	Ptpn6
0.02154	-3.84	GO_RESPONSE_TO_PROTOZOAN	MSigDB lists	GO_RESPONSE_TO_PROTOZOAN	20	1	15632	17	Il6
0.02157	-3.84	cell differentiation	biological process	GO:0030154	3711	7	20694	17	Il6,Sema5a,Ptpn6,Ccl2,Ptgs2,Ntrk2,Kitl
0.02158	-3.84	CHOP_01	MSigDB lists	CHOP_01	211	2	15632	17	Ntrk2,Kitl
0.02168	-3.83	GO_REGULATION_OF_PROTEIN_MODIFICATION_PROCESS	MSigDB lists	GO_REGULATION_OF_PROTEIN_MODIFICATION_PROCESS	1556	5	15632	17	Il6,Ptpn6,Ccl2,Ntrk2,Kitl
0.02169	-3.83	Leu-rich_rpt	interpro domains	IPR001611	255	2	19984	18	Ntrk2,Islr
0.02191	-3.82	immune system development	biological process	GO:0002520	748	3	20694	17	Il6,Ptpn6,Kitl
0.02196	-3.82	negative regulation of axon extension involved in axon guidance	biological process	GO:0048843	27	1	20694	17	Sema5a
0.02196	-3.82	bone cell development	biological process	GO:0098751	27	1	20694	17	Ptpn6
0.02211	-3.81	neuronal cell body	cellular component	GO:0043025	709	3	20747	18	Plxdc1,Ccl2,Ntrk2
0.02214	-3.81	negative regulation of cell adhesion	biological process	GO:0007162	283	2	20694	17	Sema5a,Ptpn6
0.02214	-3.81	negative regulation of catalytic activity	biological process	GO:0043086	751	3	20694	17	Il6,Ptpn6,Ptgs2
0.02218	-3.81	cellular response to stimulus	biological process	GO:0051716	6702	10	20694	17	Sema5a,Ccl2,Ptgs2,Cxcl2,Sparcl1,Cxcl1,Il6,Ptpn6,Ntrk2,Kitl
0.02221	-3.81	protein binding	molecular function	GO:0005515	8786	12	20217	17	Sema5a,Plxdc1,Ccl2,Ptgs2,Meox1,Cxcl2,Cxcl1,Il6,Ptpn6,Nos1ap,Ntrk2,Kitl
0.02224	-3.81	Interleukin-2 signaling	REACTOME pathways	R-MMU-451927	228	2	8608	9	Ptpn6,Kitl
0.02236	-3.8	MODULE_123	MSigDB lists	MODULE_123	215	2	15632	17	Cxcl1,Meox1
0.02242	-3.8	GO_POSITIVE_REGULATION_OF_PROTEIN_MODIFICATION_PROCESS	MSigDB lists	GO_POSITIVE_REGULATION_OF_PROTEIN_MODIFICATION_PROCESS	1031	4	15632	17	Il6,Ccl2,Ntrk2,Kitl
0.02255	-3.79	PITX2_Q2	MSigDB lists	PITX2_Q2	216	2	15632	17	Ntrk2,Kitl
0.02255	-3.79	GO_POSITIVE_REGULATION_OF_NEURON_PROJECTION_DEVELOPMENT	MSigDB lists	GO_POSITIVE_REGULATION_OF_NEURON_PROJECTION_DEVELOPMENT	216	2	15632	17	Sema5a,Ntrk2
0.02258	-3.79	learning or memory	biological process	GO:0007611	286	2	20694	17	Ptgs2,Ntrk2
0.02261	-3.79	CEBALLOS_TARGETS_OF_TP53_AND_MYC_UP	MSigDB lists	CEBALLOS_TARGETS_OF_TP53_AND_MYC_UP	21	1	15632	17	Islr
0.02261	-3.79	PARK_TRETINOIN_RESPONSE_AND_RARA_PLZF_FUSION	MSigDB lists	PARK_TRETINOIN_RESPONSE_AND_RARA_PLZF_FUSION	21	1	15632	17	Ptpn6
0.02261	-3.79	WANG_TNF_TARGETS	MSigDB lists	WANG_TNF_TARGETS	21	1	15632	17	Il6
0.02261	-3.79	REACTOME_GROWTH_HORMONE_RECEPTOR_SIGNALING	MSigDB lists	REACTOME_GROWTH_HORMONE_RECEPTOR_SIGNALING	21	1	15632	17	Ptpn6
0.02261	-3.79	PID_S1P_S1P1_PATHWAY	MSigDB lists	PID_S1P_S1P1_PATHWAY	21	1	15632	17	Ptgs2
0.02261	-3.79	GO_REGULATION_OF_PROTEIN_IMPORT_INTO_NUCLEUS_TRANSLOCATION	MSigDB lists	GO_REGULATION_OF_PROTEIN_IMPORT_INTO_NUCLEUS_TRANSLOCATION	21	1	15632	17	Il6
0.02261	-3.79	GO_ENDOTHELIAL_CELL_PROLIFERATION	MSigDB lists	GO_ENDOTHELIAL_CELL_PROLIFERATION	21	1	15632	17	Sema5a
0.02261	-3.79	GO_LEUKOCYTE_APOPTOTIC_PROCESS	MSigDB lists	GO_LEUKOCYTE_APOPTOTIC_PROCESS	21	1	15632	17	Il6
0.02261	-3.79	GO_POSITIVE_T_CELL_SELECTION	MSigDB lists	GO_POSITIVE_T_CELL_SELECTION	21	1	15632	17	Il6
0.02261	-3.79	NEWMAN_ERCC6_TARGETS_UP	MSigDB lists	NEWMAN_ERCC6_TARGETS_UP	21	1	15632	17	Cxcl1
0.02268	-3.79	regulation of establishment of protein localization	biological process	GO:0070201	758	3	20694	17	Il6,Ccl2,Ptgs2
0.02275	-3.78	GO_REGULATION_OF_SYNAPSE_STRUCTURE_OR_ACTIVITY	MSigDB lists	GO_REGULATION_OF_SYNAPSE_STRUCTURE_OR_ACTIVITY	217	2	15632	17	Ptgs2,Ntrk2
0.02276	-3.78	regulation of neuroinflammatory response	biological process	GO:0150077	28	1	20694	17	Ptgs2
0.02276	-3.78	response to interleukin-6	biological process	GO:0070741	28	1	20694	17	Il6
0.02276	-3.78	regulation of NMDA receptor activity	biological process	GO:2000310	28	1	20694	17	Ccl2
0.02276	-3.78	negative regulation of axon guidance	biological process	GO:1902668	28	1	20694	17	Sema5a
0.02276	-3.78	leukocyte apoptotic process	biological process	GO:0071887	28	1	20694	17	Il6
0.02276	-3.78	positive regulation of protein targeting to membrane	biological process	GO:0090314	28	1	20694	17	Ccl2
0.02276	-3.78	neurotrophin signaling pathway	biological process	GO:0038179	28	1	20694	17	Ntrk2
0.02276	-3.78	regulation of circadian sleep/wake cycle, sleep	biological process	GO:0045187	28	1	20694	17	Il6
0.02283	-3.78	Jak-STAT signaling pathway	KEGG pathways	mmu04630	158	2	7931	12	Il6,Ptpn6
0.02283	-3.78	Jak-STAT signaling pathway	KEGG pathways	ko04630	158	2	7931	12	Ptpn6,Il6
0.02284	-3.78	defense response to other organism	biological process	GO:0098542	760	3	20694	17	Il6,Ptpn6,Ccl2
0.02285	-3.78	PSI	pfam domains	PF01437	24	1	18711	18	Plxdc1
0.02292	-3.78	Sos1 (SOS Ras/Rac guanine nucleotide exchange factor 1)	protein interactions	20662	18	1	7778	10	Ptpn6
0.02298	-3.77	Interleukin-3, 5 and GM-CSF signaling	REACTOME pathways	R-MMU-512988	232	2	8608	9	Ptpn6,Kitl
0.02305	-3.77	Iron Homeostasis	WikiPathways	WP1596	14	1	4813	8	Il6
0.02318	-3.76	small nucleolar ribonucleoprotein complex	cellular component	GO:0005732	27	1	20747	18	Pop4
0.02329	-3.76	chemorepellent activity	molecular function	GO:0045499	28	1	20217	17	Sema5a
0.02329	-3.76	endoribonuclease activity, producing 5'-phosphomonoesters	molecular function	GO:0016891	28	1	20217	17	Pop4
0.02334	-3.76	MCLACHLAN_DENTAL_CARIES_UP	MSigDB lists	MCLACHLAN_DENTAL_CARIES_UP	220	2	15632	17	Il6,Ptgs2
0.02339	-3.76	regulation of peptide transport	biological process	GO:0090087	767	3	20694	17	Il6,Ccl2,Ptgs2
0.02357	-3.75	T-helper cell differentiation	biological process	GO:0042093	29	1	20694	17	Il6
0.02357	-3.75	CD4-positive, alpha-beta T cell differentiation involved in immune response	biological process	GO:0002294	29	1	20694	17	Il6
0.02357	-3.75	unsaturated fatty acid biosynthetic process	biological process	GO:0006636	29	1	20694	17	Ptgs2
0.02362	-3.75	synapse organization	biological process	GO:0050808	293	2	20694	17	Ntrk2,Sparcl1
0.02363	-3.75	regulation of plasma membrane bounded cell projection organization	biological process	GO:0120035	770	3	20694	17	Il6,Sema5a,Ntrk2
0.02367	-3.74	GO_REGULATION_OF_B_CELL_DIFFERENTIATION	MSigDB lists	GO_REGULATION_OF_B_CELL_DIFFERENTIATION	22	1	15632	17	Ptpn6
0.02367	-3.74	BILANGES_SERUM_SENSITIVE_VIA_TSC1	MSigDB lists	BILANGES_SERUM_SENSITIVE_VIA_TSC1	22	1	15632	17	Meox1
0.02367	-3.74	GO_SEMAPHORIN_RECEPTOR_BINDING	MSigDB lists	GO_SEMAPHORIN_RECEPTOR_BINDING	22	1	15632	17	Sema5a
0.02367	-3.74	GO_CELLULAR_RESPONSE_TO_INTERLEUKIN_6	MSigDB lists	GO_CELLULAR_RESPONSE_TO_INTERLEUKIN_6	22	1	15632	17	Il6
0.02367	-3.74	BIOCARTA_IL6_PATHWAY	MSigDB lists	BIOCARTA_IL6_PATHWAY	22	1	15632	17	Il6
0.02367	-3.74	BIOCARTA_HER2_PATHWAY	MSigDB lists	BIOCARTA_HER2_PATHWAY	22	1	15632	17	Il6
0.02367	-3.74	GO_POSITIVE_REGULATION_OF_EPITHELIAL_CELL_APOPTOTIC_PROCESS	MSigDB lists	GO_POSITIVE_REGULATION_OF_EPITHELIAL_CELL_APOPTOTIC_PROCESS	22	1	15632	17	Il6
0.02367	-3.74	LI_WILMS_TUMOR	MSigDB lists	LI_WILMS_TUMOR	22	1	15632	17	Meox1
0.02367	-3.74	GO_POSITIVE_REGULATION_OF_CELL_ADHESION_MEDIATED_BY_INTEGRIN	MSigDB lists	GO_POSITIVE_REGULATION_OF_CELL_ADHESION_MEDIATED_BY_INTEGRIN	22	1	15632	17	Ptpn6
0.02393	-3.73	WINTER_HYPOXIA_METAGENE	MSigDB lists	WINTER_HYPOXIA_METAGENE	223	2	15632	17	Il6,Ptgs2
0.02396	-3.73	regulation of neuron differentiation	biological process	GO:0045664	774	3	20694	17	Il6,Sema5a,Ntrk2
0.02412	-3.72	oxidoreductase activity, acting on single donors with incorporation of molecular oxygen, incorporation of two atoms of oxygen	molecular function	GO:0016702	29	1	20217	17	Ptgs2
0.02417	-3.72	Kit (KIT proto-oncogene receptor tyrosine kinase)	protein interactions	16590	19	1	7778	10	Kitl
0.02417	-3.72	Nfkb1 (nuclear factor of kappa light polypeptide gene enhancer in B cells 1, p105)	protein interactions	18033	19	1	7778	10	Il6
0.02433	-3.72	MARKEY_RB1_ACUTE_LOF_DN	MSigDB lists	MARKEY_RB1_ACUTE_LOF_DN	225	2	15632	17	Cxcl1,Ptpn6
0.02436	-3.71	regulation of cell projection organization	biological process	GO:0031344	779	3	20694	17	Il6,Sema5a,Ntrk2
0.02437	-3.71	negative regulation of cytokine biosynthetic process	biological process	GO:0042036	30	1	20694	17	Il6
0.02437	-3.71	regulation of execution phase of apoptosis	biological process	GO:1900117	30	1	20694	17	Il6
0.02437	-3.71	killing of cells of other organism	biological process	GO:0031640	30	1	20694	17	Ccl2
0.02437	-3.71	disruption of cells of other organism	biological process	GO:0044364	30	1	20694	17	Ccl2
0.02437	-3.71	positive regulation of CD4-positive, alpha-beta T cell differentiation	biological process	GO:0043372	30	1	20694	17	Il6
0.02437	-3.71	peripheral nervous system axon ensheathment	biological process	GO:0032292	30	1	20694	17	Ntrk2
0.02437	-3.71	myelination in peripheral nervous system	biological process	GO:0022011	30	1	20694	17	Ntrk2
0.02437	-3.71	positive regulation of cellular protein localization	biological process	GO:1903829	298	2	20694	17	Ccl2,Ptgs2
0.0244	-3.71	GO_NEGATIVE_REGULATION_OF_CELL_PROLIFERATION	MSigDB lists	GO_NEGATIVE_REGULATION_OF_CELL_PROLIFERATION	589	3	15632	17	Il6,Ptpn6,Ptgs2
0.0244	-3.71	GO_REGULATION_OF_CELL_ADHESION	MSigDB lists	GO_REGULATION_OF_CELL_ADHESION	589	3	15632	17	Il6,Sema5a,Ptpn6
0.02454	-3.71	GO_RESPONSE_TO_TOXIC_SUBSTANCE	MSigDB lists	GO_RESPONSE_TO_TOXIC_SUBSTANCE	226	2	15632	17	Il6,Ptgs2
0.02454	-3.71	FOSTER_KDM1A_TARGETS_UP	MSigDB lists	FOSTER_KDM1A_TARGETS_UP	226	2	15632	17	Plxdc1,Ntrk2
0.02473	-3.7	PID	pfam domains	PF00640	26	1	18711	18	Nos1ap
0.02473	-3.7	GO_REGULATION_OF_MYELOID_CELL_APOPTOTIC_PROCESS	MSigDB lists	GO_REGULATION_OF_MYELOID_CELL_APOPTOTIC_PROCESS	23	1	15632	17	Kitl
0.02473	-3.7	GO_PROTEIN_PHOSPHORYLATED_AMINO_ACID_BINDING	MSigDB lists	GO_PROTEIN_PHOSPHORYLATED_AMINO_ACID_BINDING	23	1	15632	17	Ptpn6
0.02473	-3.7	GO_POSITIVE_REGULATION_OF_NF_KAPPAB_IMPORT_INTO_NUCLEUS	MSigDB lists	GO_POSITIVE_REGULATION_OF_NF_KAPPAB_IMPORT_INTO_NUCLEUS	23	1	15632	17	Ptgs2
0.02473	-3.7	GO_NEUROTROPHIN_SIGNALING_PATHWAY	MSigDB lists	GO_NEUROTROPHIN_SIGNALING_PATHWAY	23	1	15632	17	Ntrk2
0.02473	-3.7	DELACROIX_RAR_TARGETS_DN	MSigDB lists	DELACROIX_RAR_TARGETS_DN	23	1	15632	17	Kitl
0.02473	-3.7	chr12q22	MSigDB lists	chr12q22	23	1	15632	17	Kitl
0.02473	-3.7	VANDESLUIS_NORMAL_EMBRYOS_DN	MSigDB lists	VANDESLUIS_NORMAL_EMBRYOS_DN	23	1	15632	17	Pop4
0.02473	-3.7	GO_REGULATION_OF_TRANSFORMING_GROWTH_FACTOR_BETA_PRODUCTION	MSigDB lists	GO_REGULATION_OF_TRANSFORMING_GROWTH_FACTOR_BETA_PRODUCTION	23	1	15632	17	Ptgs2
0.02477	-3.7	Innate Immune System	REACTOME pathways	R-MMU-168249	1177	4	8608	9	Cxcl1,Ptpn6,Kitl,Cxcl2
0.02483	-3.7	Nicotinate metabolism	REACTOME pathways	R-MMU-196807	24	1	8608	9	Ptgs2
0.02487	-3.69	endoribonuclease complex	cellular component	GO:1902555	29	1	20747	18	Pop4
0.02494	-3.69	oxidoreductase activity, acting on single donors with incorporation of molecular oxygen	molecular function	GO:0016701	30	1	20217	17	Ptgs2
0.02494	-3.69	chr17q21	MSigDB lists	chr17q21	228	2	15632	17	Plxdc1,Meox1
0.02499	-3.69	positive regulation of cytosolic calcium ion concentration	biological process	GO:0007204	302	2	20694	17	Cxcl1,Cxcl2
0.02502	-3.69	cell adhesion	biological process	GO:0007155	787	3	20694	17	Ptpn6,Kitl,Sparcl1
0.02502	-3.69	regulation of kinase activity	biological process	GO:0043549	787	3	20694	17	Il6,Ptpn6,Kitl
0.02507	-3.69	MAPK family signaling cascades	REACTOME pathways	R-MMU-5683057	243	2	8608	9	Il6,Kitl
0.02515	-3.68	HIRSCH_CELLULAR_TRANSFORMATION_SIGNATURE_UP	MSigDB lists	HIRSCH_CELLULAR_TRANSFORMATION_SIGNATURE_UP	229	2	15632	17	Il6,Cxcl2
0.02517	-3.68	regulation of type 2 immune response	biological process	GO:0002828	31	1	20694	17	Il6
0.02517	-3.68	maternal placenta development	biological process	GO:0001893	31	1	20694	17	Ptgs2
0.02517	-3.68	positive regulation of collagen biosynthetic process	biological process	GO:0032967	31	1	20694	17	Ccl2
0.02517	-3.68	alpha-beta T cell differentiation involved in immune response	biological process	GO:0002293	31	1	20694	17	Il6
0.02517	-3.68	regulation of T cell cytokine production	biological process	GO:0002724	31	1	20694	17	Il6
0.02517	-3.68	negative regulation of muscle contraction	biological process	GO:0045932	31	1	20694	17	Ptgs2
0.02517	-3.68	regulation of circadian sleep/wake cycle	biological process	GO:0042749	31	1	20694	17	Il6
0.02517	-3.68	negative regulation of endothelial cell apoptotic process	biological process	GO:2000352	31	1	20694	17	Sema5a
0.02517	-3.68	salivary gland morphogenesis	biological process	GO:0007435	31	1	20694	17	Il6
0.02517	-3.68	regulation of macrophage chemotaxis	biological process	GO:0010758	31	1	20694	17	Ccl2
0.02523	-3.68	response to stress	biological process	GO:0006950	2948	6	20694	17	Cxcl1,Il6,Ptpn6,Ccl2,Ptgs2,Cxcl2
0.02535	-3.67	GO_POSITIVE_REGULATION_OF_CELL_CELL_ADHESION	MSigDB lists	GO_POSITIVE_REGULATION_OF_CELL_CELL_ADHESION	230	2	15632	17	Il6,Ptpn6
0.02543	-3.67	Dok1 (docking protein 1)	protein interactions	13448	20	1	7778	10	Ptpn6
0.02545	-3.67	regulation of MAP kinase activity	biological process	GO:0043405	305	2	20694	17	Ptpn6,Kitl
0.02552	-3.67	ion homeostasis	biological process	GO:0050801	793	3	20694	17	Cxcl1,Ccl2,Cxcl2
0.02555	-3.67	BLUM_RESPONSE_TO_SALIRASIB_UP	MSigDB lists	BLUM_RESPONSE_TO_SALIRASIB_UP	231	2	15632	17	Il6,Cxcl2
0.02561	-3.66	Influenza A	KEGG pathways	mmu05164	168	2	7931	12	Il6,Ccl2
0.02561	-3.66	Influenza A	KEGG pathways	ko05164	168	2	7931	12	Il6,Ccl2
0.02572	-3.66	intraciliary transport particle	cellular component	GO:0030990	30	1	20747	18	Ttc30b
0.0258	-3.66	ODONNELL_METASTASIS_DN	MSigDB lists	ODONNELL_METASTASIS_DN	24	1	15632	17	Ntrk2
0.0258	-3.66	GARGALOVIC_RESPONSE_TO_OXIDIZED_PHOSPHOLIPIDS_MAGENTA_UP	MSigDB lists	GARGALOVIC_RESPONSE_TO_OXIDIZED_PHOSPHOLIPIDS_MAGENTA_UP	24	1	15632	17	Ptgs2
0.0258	-3.66	GO_REGULATION_OF_TYPE_2_IMMUNE_RESPONSE	MSigDB lists	GO_REGULATION_OF_TYPE_2_IMMUNE_RESPONSE	24	1	15632	17	Il6
0.0258	-3.66	GO_DEVELOPMENTAL_PROGRAMMED_CELL_DEATH	MSigDB lists	GO_DEVELOPMENTAL_PROGRAMMED_CELL_DEATH	24	1	15632	17	Kitl
0.0258	-3.66	GO_ORGAN_OR_TISSUE_SPECIFIC_IMMUNE_RESPONSE	MSigDB lists	GO_ORGAN_OR_TISSUE_SPECIFIC_IMMUNE_RESPONSE	24	1	15632	17	Il6
0.0258	-3.66	chr15q23	MSigDB lists	chr15q23	24	1	15632	17	Islr
0.0258	-3.66	MARCINIAK_ER_STRESS_RESPONSE_VIA_CHOP	MSigDB lists	MARCINIAK_ER_STRESS_RESPONSE_VIA_CHOP	24	1	15632	17	Kitl
0.02594	-3.65	biological adhesion	biological process	GO:0022610	798	3	20694	17	Ptpn6,Kitl,Sparcl1
0.02598	-3.65	alpha-beta T cell activation involved in immune response	biological process	GO:0002287	32	1	20694	17	Il6
0.02598	-3.65	regulation of cellular extravasation	biological process	GO:0002691	32	1	20694	17	Ccl2
0.02598	-3.65	monocyte chemotaxis	biological process	GO:0002548	32	1	20694	17	Ccl2
0.02598	-3.65	positive T cell selection	biological process	GO:0043368	32	1	20694	17	Il6
0.02598	-3.65	positive regulation of protein complex disassembly	biological process	GO:0043243	32	1	20694	17	Sema5a
0.02602	-3.65	cellular developmental process	biological process	GO:0048869	3848	7	20694	17	Il6,Sema5a,Ptpn6,Ccl2,Ptgs2,Ntrk2,Kitl
0.02617	-3.64	GO_COGNITION	MSigDB lists	GO_COGNITION	234	2	15632	17	Ptgs2,Ntrk2
0.02638	-3.64	GO_REGULATION_OF_NEURON_DEATH	MSigDB lists	GO_REGULATION_OF_NEURON_DEATH	235	2	15632	17	Il6,Ntrk2
0.02654	-3.63	positive regulation of leukocyte activation	biological process	GO:0002696	312	2	20694	17	Il6,Ccl2
0.02659	-3.63	NFKB_Q6	MSigDB lists	NFKB_Q6	236	2	15632	17	Cxcl1,Ptgs2
0.02678	-3.62	regulation of interleukin-17 production	biological process	GO:0032660	33	1	20694	17	Il6
0.02678	-3.62	icosanoid biosynthetic process	biological process	GO:0046456	33	1	20694	17	Ptgs2
0.02678	-3.62	prostaglandin metabolic process	biological process	GO:0006693	33	1	20694	17	Ptgs2
0.02678	-3.62	Schwann cell development	biological process	GO:0014044	33	1	20694	17	Ntrk2
0.02678	-3.62	acute-phase response	biological process	GO:0006953	33	1	20694	17	Il6
0.02678	-3.62	regulation of axon extension involved in axon guidance	biological process	GO:0048841	33	1	20694	17	Sema5a
0.02678	-3.62	regulation of B cell differentiation	biological process	GO:0045577	33	1	20694	17	Ptpn6
0.02678	-3.62	prostanoid metabolic process	biological process	GO:0006692	33	1	20694	17	Ptgs2
0.0268	-3.62	KAAB_HEART_ATRIUM_VS_VENTRICLE_UP	MSigDB lists	KAAB_HEART_ATRIUM_VS_VENTRICLE_UP	237	2	15632	17	Ntrk2,Islr
0.0268	-3.62	GO_NEGATIVE_REGULATION_OF_KINASE_ACTIVITY	MSigDB lists	GO_NEGATIVE_REGULATION_OF_KINASE_ACTIVITY	237	2	15632	17	Il6,Ptpn6
0.02686	-3.62	BIOCARTA_BAD_PATHWAY	MSigDB lists	BIOCARTA_BAD_PATHWAY	25	1	15632	17	Kitl
0.02686	-3.62	CHIN_BREAST_CANCER_COPY_NUMBER_UP	MSigDB lists	CHIN_BREAST_CANCER_COPY_NUMBER_UP	25	1	15632	17	Ptgs2
0.02686	-3.62	GO_POSITIVE_REGULATION_OF_BLOOD_VESSEL_ENDOTHELIAL_CELL_MIGRATION	MSigDB lists	GO_POSITIVE_REGULATION_OF_BLOOD_VESSEL_ENDOTHELIAL_CELL_MIGRATION	25	1	15632	17	Ptgs2
0.02686	-3.62	BIOCARTA_INFLAM_PATHWAY	MSigDB lists	BIOCARTA_INFLAM_PATHWAY	25	1	15632	17	Il6
0.02686	-3.62	KIM_HYPOXIA	MSigDB lists	KIM_HYPOXIA	25	1	15632	17	Il6
0.02686	-3.62	GO_REGULATION_OF_CIRCADIAN_SLEEP_WAKE_CYCLE	MSigDB lists	GO_REGULATION_OF_CIRCADIAN_SLEEP_WAKE_CYCLE	25	1	15632	17	Il6
0.02686	-3.62	GO_ENDORIBONUCLEASE_ACTIVITY_PRODUCING_5_PHOSPHOMONOESTERS	MSigDB lists	GO_ENDORIBONUCLEASE_ACTIVITY_PRODUCING_5_PHOSPHOMONOESTERS	25	1	15632	17	Pop4
0.02686	-3.62	MATZUK_IMPLANTATION_AND_UTERINE	MSigDB lists	MATZUK_IMPLANTATION_AND_UTERINE	25	1	15632	17	Ptgs2
0.02686	-3.62	LU_TUMOR_VASCULATURE_UP	MSigDB lists	LU_TUMOR_VASCULATURE_UP	25	1	15632	17	Plxdc1
0.02686	-3.62	REACTOME_REGULATION_OF_IFNA_SIGNALING	MSigDB lists	REACTOME_REGULATION_OF_IFNA_SIGNALING	25	1	15632	17	Ptpn6
0.02686	-3.62	GO_PROTEOGLYCAN_BINDING	MSigDB lists	GO_PROTEOGLYCAN_BINDING	25	1	15632	17	Sema5a
0.02686	-3.62	MODULE_488	MSigDB lists	MODULE_488	25	1	15632	17	Il6
0.02686	-3.62	GO_LEUKOCYTE_MEDIATED_CYTOTOXICITY	MSigDB lists	GO_LEUKOCYTE_MEDIATED_CYTOTOXICITY	25	1	15632	17	Ptpn6
0.02687	-3.62	Regulation of IFNA signaling	REACTOME pathways	R-MMU-912694	26	1	8608	9	Ptpn6
0.02701	-3.61	KRAS.600_UP.V1_UP	MSigDB lists	KRAS.600_UP.V1_UP	238	2	15632	17	Ptgs2,Cxcl2
0.02735	-3.6	GO_REGULATION_OF_TRANSPORT	MSigDB lists	GO_REGULATION_OF_TRANSPORT	1651	5	15632	17	Il6,Sema5a,Ptpn6,Ptgs2,Ntrk2
0.02747	-3.59	protein domain specific binding	molecular function	GO:0019904	797	3	20217	17	Ptpn6,Nos1ap,Meox1
0.02757	-3.59	Semap_dom_sf	interpro domains	IPR036352	31	1	19984	18	Sema5a
0.02757	-3.59	Semap_dom	interpro domains	IPR001627	31	1	19984	18	Sema5a
0.02758	-3.59	positive regulation of collagen metabolic process	biological process	GO:0010714	34	1	20694	17	Ccl2
0.02758	-3.59	defense response to protozoan	biological process	GO:0042832	34	1	20694	17	Il6
0.02758	-3.59	regulation of superoxide metabolic process	biological process	GO:0090322	34	1	20694	17	Cxcl1
0.02758	-3.59	acidic amino acid transport	biological process	GO:0015800	34	1	20694	17	Ntrk2
0.02758	-3.59	regulation of protein targeting to membrane	biological process	GO:0090313	34	1	20694	17	Ccl2
0.02758	-3.59	regulation of myeloid cell apoptotic process	biological process	GO:0033032	34	1	20694	17	Kitl
0.02758	-3.59	B cell receptor signaling pathway	biological process	GO:0050853	34	1	20694	17	Ptpn6
0.02758	-3.59	regulation of transforming growth factor beta production	biological process	GO:0071634	34	1	20694	17	Ptgs2
0.02765	-3.59	GO_REGULATION_OF_GTPASE_ACTIVITY	MSigDB lists	GO_REGULATION_OF_GTPASE_ACTIVITY	618	3	15632	17	Ccl2,Ntrk2,Kitl
0.02782	-3.58	cognition	biological process	GO:0050890	320	2	20694	17	Ptgs2,Ntrk2
0.02786	-3.58	AP1_Q2	MSigDB lists	AP1_Q2	242	2	15632	17	Il6,Ntrk2
0.02792	-3.58	GO_POSITIVE_REGULATION_OF_VASCULAR_ENDOTHELIAL_GROWTH_FACTOR_PRODUCTION	MSigDB lists	GO_POSITIVE_REGULATION_OF_VASCULAR_ENDOTHELIAL_GROWTH_FACTOR_PRODUCTION	26	1	15632	17	Ptgs2
0.02792	-3.58	WANG_BARRETTS_ESOPHAGUS_AND_ESOPHAGUS_CANCER_UP	MSigDB lists	WANG_BARRETTS_ESOPHAGUS_AND_ESOPHAGUS_CANCER_UP	26	1	15632	17	Cxcl2
0.02792	-3.58	GO_REGULATION_OF_T_HELPER_CELL_DIFFERENTIATION	MSigDB lists	GO_REGULATION_OF_T_HELPER_CELL_DIFFERENTIATION	26	1	15632	17	Il6
0.02792	-3.58	chr4q22	MSigDB lists	chr4q22	26	1	15632	17	Sparcl1
0.02792	-3.58	GO_PROSTANOID_METABOLIC_PROCESS	MSigDB lists	GO_PROSTANOID_METABOLIC_PROCESS	26	1	15632	17	Ptgs2
0.02792	-3.58	HOEGERKORP_CD44_TARGETS_DIRECT_UP	MSigDB lists	HOEGERKORP_CD44_TARGETS_DIRECT_UP	26	1	15632	17	Il6
0.02792	-3.58	GO_RESPONSE_TO_INTERLEUKIN_6	MSigDB lists	GO_RESPONSE_TO_INTERLEUKIN_6	26	1	15632	17	Il6
0.02792	-3.58	ABE_VEGFA_TARGETS_30MIN	MSigDB lists	ABE_VEGFA_TARGETS_30MIN	26	1	15632	17	Ptgs2
0.02792	-3.58	PID_IL27_PATHWAY	MSigDB lists	PID_IL27_PATHWAY	26	1	15632	17	Il6
0.02792	-3.58	BIOCARTA_NKCELLS_PATHWAY	MSigDB lists	BIOCARTA_NKCELLS_PATHWAY	26	1	15632	17	Ptpn6
0.02792	-3.58	GO_OXIDOREDUCTASE_ACTIVITY_ACTING_ON_SINGLE_DONORS_WITH_INCORPORATION_OF_MOLECULAR_OXYGEN	MSigDB lists	GO_OXIDOREDUCTASE_ACTIVITY_ACTING_ON_SINGLE_DONORS_WITH_INCORPORATION_OF_MOLECULAR_OXYGEN	26	1	15632	17	Ptgs2
0.02792	-3.58	MODULE_200	MSigDB lists	MODULE_200	26	1	15632	17	Ntrk2
0.02792	-3.58	GO_CHEMOREPELLENT_ACTIVITY	MSigDB lists	GO_CHEMOREPELLENT_ACTIVITY	26	1	15632	17	Sema5a
0.02792	-3.58	TERAMOTO_OPN_TARGETS_CLUSTER_6	MSigDB lists	TERAMOTO_OPN_TARGETS_CLUSTER_6	26	1	15632	17	Sparcl1
0.02792	-3.58	GO_PROTEIN_TRANSPORT_ALONG_MICROTUBULE	MSigDB lists	GO_PROTEIN_TRANSPORT_ALONG_MICROTUBULE	26	1	15632	17	Ttc30b
0.02792	-3.58	GO_GLUTAMATE_SECRETION	MSigDB lists	GO_GLUTAMATE_SECRETION	26	1	15632	17	Ntrk2
0.02798	-3.58	positive regulation of ion transport	biological process	GO:0043270	321	2	20694	17	Cxcl1,Ccl2
0.02832	-3.56	response to chemical	biological process	GO:0042221	4862	8	20694	17	Sema5a,Ccl2,Ptgs2,Cxcl2,Cxcl1,Ptpn6,Il6,Ntrk2
0.02838	-3.56	positive regulation of CD4-positive, alpha-beta T cell activation	biological process	GO:2000516	35	1	20694	17	Il6
0.02838	-3.56	brown fat cell differentiation	biological process	GO:0050873	35	1	20694	17	Ptgs2
0.02838	-3.56	T cell differentiation involved in immune response	biological process	GO:0002292	35	1	20694	17	Il6
0.02838	-3.56	salivary gland development	biological process	GO:0007431	35	1	20694	17	Il6
0.02844	-3.56	Platelet activation, signaling and aggregation	REACTOME pathways	R-MMU-76002	260	2	8608	9	Ptpn6,Islr
0.0285	-3.56	BOQUEST_STEM_CELL_UP	MSigDB lists	BOQUEST_STEM_CELL_UP	245	2	15632	17	Ntrk2,Islr
0.0285	-3.56	AP1FJ_Q2	MSigDB lists	AP1FJ_Q2	245	2	15632	17	Il6,Ntrk2
0.02891	-3.54	Interferon alpha/beta signaling	REACTOME pathways	R-MMU-909733	28	1	8608	9	Ptpn6
0.02895	-3.54	positive regulation of cell activation	biological process	GO:0050867	327	2	20694	17	Il6,Ccl2
0.02898	-3.54	GO_NEGATIVE_REGULATION_OF_ENDOTHELIAL_CELL_APOPTOTIC_PROCESS	MSigDB lists	GO_NEGATIVE_REGULATION_OF_ENDOTHELIAL_CELL_APOPTOTIC_PROCESS	27	1	15632	17	Sema5a
0.02898	-3.54	ST_GRANULE_CELL_SURVIVAL_PATHWAY	MSigDB lists	ST_GRANULE_CELL_SURVIVAL_PATHWAY	27	1	15632	17	Cxcl1
0.02898	-3.54	PID_TCR_CALCIUM_PATHWAY	MSigDB lists	PID_TCR_CALCIUM_PATHWAY	27	1	15632	17	Ptgs2
0.02898	-3.54	GO_REGULATION_OF_SPROUTING_ANGIOGENESIS	MSigDB lists	GO_REGULATION_OF_SPROUTING_ANGIOGENESIS	27	1	15632	17	Ptgs2
0.02898	-3.54	GO_SH2_DOMAIN_BINDING	MSigDB lists	GO_SH2_DOMAIN_BINDING	27	1	15632	17	Ptpn6
0.02898	-3.54	AIYAR_COBRA1_TARGETS_DN	MSigDB lists	AIYAR_COBRA1_TARGETS_DN	27	1	15632	17	Kitl
0.02898	-3.54	BIOCARTA_GH_PATHWAY	MSigDB lists	BIOCARTA_GH_PATHWAY	27	1	15632	17	Ptpn6
0.02898	-3.54	GO_REGULATION_OF_CATENIN_IMPORT_INTO_NUCLEUS	MSigDB lists	GO_REGULATION_OF_CATENIN_IMPORT_INTO_NUCLEUS	27	1	15632	17	Sema5a
0.02898	-3.54	GNF2_LYN	MSigDB lists	GNF2_LYN	27	1	15632	17	Ptpn6
0.02898	-3.54	GO_CELLULAR_RESPONSE_TO_DEXAMETHASONE_STIMULUS	MSigDB lists	GO_CELLULAR_RESPONSE_TO_DEXAMETHASONE_STIMULUS	27	1	15632	17	Il6
0.02898	-3.54	GO_PRESYNAPTIC_ACTIVE_ZONE	MSigDB lists	GO_PRESYNAPTIC_ACTIVE_ZONE	27	1	15632	17	Ntrk2
0.02898	-3.54	GO_NEGATIVE_REGULATION_OF_AXON_GUIDANCE	MSigDB lists	GO_NEGATIVE_REGULATION_OF_AXON_GUIDANCE	27	1	15632	17	Sema5a
0.02898	-3.54	REACTOME_IL_RECEPTOR_SHC_SIGNALING	MSigDB lists	REACTOME_IL_RECEPTOR_SHC_SIGNALING	27	1	15632	17	Ptpn6
0.02898	-3.54	GO_REGULATION_OF_T_CELL_RECEPTOR_SIGNALING_PATHWAY	MSigDB lists	GO_REGULATION_OF_T_CELL_RECEPTOR_SIGNALING_PATHWAY	27	1	15632	17	Ptpn6
0.02898	-3.54	GO_POSITIVE_REGULATION_OF_CD4_POSITIVE_ALPHA_BETA_T_CELL_ACTIVATION	MSigDB lists	GO_POSITIVE_REGULATION_OF_CD4_POSITIVE_ALPHA_BETA_T_CELL_ACTIVATION	27	1	15632	17	Il6
0.02898	-3.54	WOTTON_RUNX_TARGETS_DN	MSigDB lists	WOTTON_RUNX_TARGETS_DN	27	1	15632	17	Kitl
0.02898	-3.54	GO_NEGATIVE_REGULATION_OF_CYTOKINE_BIOSYNTHETIC_PROCESS	MSigDB lists	GO_NEGATIVE_REGULATION_OF_CYTOKINE_BIOSYNTHETIC_PROCESS	27	1	15632	17	Il6
0.02898	-3.54	GO_T_CELL_DIFFERENTIATION_INVOLVED_IN_IMMUNE_RESPONSE	MSigDB lists	GO_T_CELL_DIFFERENTIATION_INVOLVED_IN_IMMUNE_RESPONSE	27	1	15632	17	Il6
0.02898	-3.54	GO_RESPONSE_TO_LITHIUM_ION	MSigDB lists	GO_RESPONSE_TO_LITHIUM_ION	27	1	15632	17	Ptgs2
0.02912	-3.54	regulation of small molecule metabolic process	biological process	GO:0062012	328	2	20694	17	Il6,Ptgs2
0.02918	-3.53	cellular response to nerve growth factor stimulus	biological process	GO:1990090	36	1	20694	17	Ntrk2
0.02918	-3.53	response to nerve growth factor	biological process	GO:1990089	36	1	20694	17	Ntrk2
0.02918	-3.53	regulation of humoral immune response	biological process	GO:0002920	36	1	20694	17	Ptpn6
0.02918	-3.53	positive regulation of smooth muscle contraction	biological process	GO:0045987	36	1	20694	17	Ptgs2
0.02936	-3.53	STK33_SKM_UP	MSigDB lists	STK33_SKM_UP	249	2	15632	17	Ttc30b,Kitl
0.02942	-3.53	Sema	pfam domains	PF01403	31	1	18711	18	Sema5a
0.02942	-3.53	synapse	cellular component	GO:0045202	1399	4	20747	18	Nos1ap,Ccl2,Ntrk2,Sparcl1
0.02977	-3.51	response to oxidative stress	biological process	GO:0006979	332	2	20694	17	Il6,Ptgs2
0.0298	-3.51	MULLIGHAN_MLL_SIGNATURE_2_DN	MSigDB lists	MULLIGHAN_MLL_SIGNATURE_2_DN	251	2	15632	17	Cxcl1,Ntrk2
0.02986	-3.51	cell body	cellular component	GO:0044297	796	3	20747	18	Plxdc1,Ccl2,Ntrk2
0.02992	-3.51	CHEN_METABOLIC_SYNDROM_NETWORK	MSigDB lists	CHEN_METABOLIC_SYNDROM_NETWORK	1126	4	15632	17	Cxcl1,Sema5a,Ptpn6,Plxdc1
0.02993	-3.51	Interleukin-6 family signaling	REACTOME pathways	R-MMU-6783589	29	1	8608	9	Il6
0.02994	-3.51	regulation of intracellular transport	biological process	GO:0032386	333	2	20694	17	Ccl2,Ptgs2
0.02995	-3.51	endonuclease complex	cellular component	GO:1905348	35	1	20747	18	Pop4
0.02998	-3.51	response to protozoan	biological process	GO:0001562	37	1	20694	17	Il6
0.02998	-3.51	regulation of voltage-gated calcium channel activity	biological process	GO:1901385	37	1	20694	17	Nos1ap
0.02998	-3.51	positive regulation of signaling receptor activity	biological process	GO:2000273	37	1	20694	17	Ccl2
0.02998	-3.51	detection of visible light	biological process	GO:0009584	37	1	20694	17	Sema5a
0.03002	-3.51	REACTOME_CYTOKINE_SIGNALING_IN_IMMUNE_SYSTEM	MSigDB lists	REACTOME_CYTOKINE_SIGNALING_IN_IMMUNE_SYSTEM	252	2	15632	17	Il6,Ptpn6
0.03003	-3.51	MODULE_500	MSigDB lists	MODULE_500	28	1	15632	17	Il6
0.03003	-3.51	GARGALOVIC_RESPONSE_TO_OXIDIZED_PHOSPHOLIPIDS_YELLOW_UP	MSigDB lists	GARGALOVIC_RESPONSE_TO_OXIDIZED_PHOSPHOLIPIDS_YELLOW_UP	28	1	15632	17	Kitl
0.03003	-3.51	ABE_VEGFA_TARGETS_2HR	MSigDB lists	ABE_VEGFA_TARGETS_2HR	28	1	15632	17	Ptgs2
0.03003	-3.51	LI_WILMS_TUMOR_VS_FETAL_KIDNEY_2_UP	MSigDB lists	LI_WILMS_TUMOR_VS_FETAL_KIDNEY_2_UP	28	1	15632	17	Meox1
0.03003	-3.51	MATZUK_MALE_REPRODUCTION_SERTOLI	MSigDB lists	MATZUK_MALE_REPRODUCTION_SERTOLI	28	1	15632	17	Kitl
0.03003	-3.51	GO_BROWN_FAT_CELL_DIFFERENTIATION	MSigDB lists	GO_BROWN_FAT_CELL_DIFFERENTIATION	28	1	15632	17	Ptgs2
0.03003	-3.51	TSAI_RESPONSE_TO_RADIATION_THERAPY	MSigDB lists	TSAI_RESPONSE_TO_RADIATION_THERAPY	28	1	15632	17	Il6
0.03003	-3.51	LY_AGING_PREMATURE_DN	MSigDB lists	LY_AGING_PREMATURE_DN	28	1	15632	17	Ptgs2
0.03003	-3.51	GO_LONG_TERM_MEMORY	MSigDB lists	GO_LONG_TERM_MEMORY	28	1	15632	17	Ntrk2
0.03003	-3.51	BERENJENO_TRANSFORMED_BY_RHOA_FOREVER_DN	MSigDB lists	BERENJENO_TRANSFORMED_BY_RHOA_FOREVER_DN	28	1	15632	17	Ptgs2
0.03008	-3.5	neuron development	biological process	GO:0048666	845	3	20694	17	Il6,Sema5a,Ntrk2
0.03044	-3.49	regulation of inflammatory response	biological process	GO:0050727	336	2	20694	17	Il6,Ptgs2
0.03045	-3.49	Csf1r (colony stimulating factor 1 receptor)	protein interactions	12978	24	1	7778	10	Ptpn6
0.03067	-3.48	proteoglycan binding	molecular function	GO:0043394	37	1	20217	17	Sema5a
0.03077	-3.48	extrinsic apoptotic signaling pathway in absence of ligand	biological process	GO:0097192	38	1	20694	17	Kitl
0.03077	-3.48	mononuclear cell migration	biological process	GO:0071674	38	1	20694	17	Ccl2
0.03077	-3.48	Schwann cell differentiation	biological process	GO:0014037	38	1	20694	17	Ntrk2
0.03077	-3.48	semaphorin-plexin signaling pathway	biological process	GO:0071526	38	1	20694	17	Sema5a
0.03077	-3.48	CD4-positive, alpha-beta T cell differentiation	biological process	GO:0043367	38	1	20694	17	Il6
0.03077	-3.48	long-term memory	biological process	GO:0007616	38	1	20694	17	Ntrk2
0.03077	-3.48	signal transduction in absence of ligand	biological process	GO:0038034	38	1	20694	17	Kitl
0.03077	-3.48	axon extension	biological process	GO:0048675	38	1	20694	17	Sema5a
0.03077	-3.48	lymphocyte chemotaxis	biological process	GO:0048247	38	1	20694	17	Ccl2
0.03079	-3.48	axoneme part	cellular component	GO:0044447	36	1	20747	18	Ttc30b
0.03109	-3.47	GO_POSITIVE_REGULATION_OF_SMOOTH_MUSCLE_CONTRACTION	MSigDB lists	GO_POSITIVE_REGULATION_OF_SMOOTH_MUSCLE_CONTRACTION	29	1	15632	17	Ptgs2
0.03109	-3.47	GO_REGULATION_OF_GLUCONEOGENESIS	MSigDB lists	GO_REGULATION_OF_GLUCONEOGENESIS	29	1	15632	17	Il6
0.03109	-3.47	GO_CCR_CHEMOKINE_RECEPTOR_BINDING	MSigDB lists	GO_CCR_CHEMOKINE_RECEPTOR_BINDING	29	1	15632	17	Ccl2
0.03109	-3.47	BURTON_ADIPOGENESIS_12	MSigDB lists	BURTON_ADIPOGENESIS_12	29	1	15632	17	Kitl
0.03109	-3.47	MODULE_134	MSigDB lists	MODULE_134	29	1	15632	17	Ccl2
0.03109	-3.47	GO_MATERNAL_PLACENTA_DEVELOPMENT	MSigDB lists	GO_MATERNAL_PLACENTA_DEVELOPMENT	29	1	15632	17	Ptgs2
0.03109	-3.47	GO_RESPONSE_TO_ATP	MSigDB lists	GO_RESPONSE_TO_ATP	29	1	15632	17	Ptgs2
0.03109	-3.47	PLASARI_TGFB1_SIGNALING_VIA_NFIC_1HR_UP	MSigDB lists	PLASARI_TGFB1_SIGNALING_VIA_NFIC_1HR_UP	29	1	15632	17	Meox1
0.03109	-3.47	GO_INTRACILIARY_TRANSPORT_PARTICLE	MSigDB lists	GO_INTRACILIARY_TRANSPORT_PARTICLE	29	1	15632	17	Ttc30b
0.03117	-3.47	Eicosanoid Synthesis	WikiPathways	WP318	19	1	4813	8	Ptgs2
0.03128	-3.46	regulation of cell morphogenesis involved in differentiation	biological process	GO:0010769	341	2	20694	17	Sema5a,Ntrk2
0.03135	-3.46	GO_AGING	MSigDB lists	GO_AGING	258	2	15632	17	Il6,Ntrk2
0.03157	-3.46	cellular extravasation	biological process	GO:0045123	39	1	20694	17	Ccl2
0.03157	-3.46	regulation of cell migration involved in sprouting angiogenesis	biological process	GO:0090049	39	1	20694	17	Ptgs2
0.03157	-3.46	regulation of glial cell proliferation	biological process	GO:0060251	39	1	20694	17	Il6
0.03157	-3.46	HOSHIDA_LIVER_CANCER_SUBCLASS_S3	MSigDB lists	HOSHIDA_LIVER_CANCER_SUBCLASS_S3	259	2	15632	17	Cxcl1,Sparcl1
0.03157	-3.46	GO_RESPONSE_TO_LIGHT_STIMULUS	MSigDB lists	GO_RESPONSE_TO_LIGHT_STIMULUS	259	2	15632	17	Ptgs2,Ntrk2
0.03212	-3.44	GO_NEURON_DEVELOPMENT	MSigDB lists	GO_NEURON_DEVELOPMENT	655	3	15632	17	Il6,Sema5a,Ntrk2
0.03215	-3.44	HUNSBERGER_EXERCISE_REGULATED_GENES	MSigDB lists	HUNSBERGER_EXERCISE_REGULATED_GENES	30	1	15632	17	Ntrk2
0.03215	-3.44	GO_POSITIVE_REGULATION_OF_IMMUNOGLOBULIN_PRODUCTION	MSigDB lists	GO_POSITIVE_REGULATION_OF_IMMUNOGLOBULIN_PRODUCTION	30	1	15632	17	Il6
0.03215	-3.44	WORSCHECH_TUMOR_EVASION_AND_TOLEROGENICITY_UP	MSigDB lists	WORSCHECH_TUMOR_EVASION_AND_TOLEROGENICITY_UP	30	1	15632	17	Il6
0.03215	-3.44	MATTIOLI_MULTIPLE_MYELOMA_WITH_14Q32_TRANSLOCATIONS	MSigDB lists	MATTIOLI_MULTIPLE_MYELOMA_WITH_14Q32_TRANSLOCATIONS	30	1	15632	17	Ntrk2
0.03215	-3.44	GO_POSITIVE_CHEMOTAXIS	MSigDB lists	GO_POSITIVE_CHEMOTAXIS	30	1	15632	17	Sema5a
0.03215	-3.44	GO_SALIVARY_GLAND_DEVELOPMENT	MSigDB lists	GO_SALIVARY_GLAND_DEVELOPMENT	30	1	15632	17	Il6
0.03215	-3.44	LI_PROSTATE_CANCER_EPIGENETIC	MSigDB lists	LI_PROSTATE_CANCER_EPIGENETIC	30	1	15632	17	Ptgs2
0.03221	-3.44	SEMA	prosite domains	PS51004	31	1	13278	14	Sema5a
0.0323	-3.43	transmembrane receptor protein tyrosine kinase signaling pathway	biological process	GO:0007169	347	2	20694	17	Ccl2,Ntrk2
0.03231	-3.43	SH2 domain binding	molecular function	GO:0042169	39	1	20217	17	Ptpn6
0.03237	-3.43	branching involved in blood vessel morphogenesis	biological process	GO:0001569	40	1	20694	17	Sema5a
0.03237	-3.43	regulation of T cell receptor signaling pathway	biological process	GO:0050856	40	1	20694	17	Ptpn6
0.03237	-3.43	regulation of fatty acid biosynthetic process	biological process	GO:0042304	40	1	20694	17	Ptgs2
0.03237	-3.43	positive regulation of myeloid leukocyte mediated immunity	biological process	GO:0002888	40	1	20694	17	Cxcl1
0.03237	-3.43	regulation of T-helper cell differentiation	biological process	GO:0045622	40	1	20694	17	Il6
0.0327	-3.42	HORIUCHI_WTAP_TARGETS_UP	MSigDB lists	HORIUCHI_WTAP_TARGETS_UP	264	2	15632	17	Cxcl1,Cxcl2
0.0327	-3.42	SENGUPTA_NASOPHARYNGEAL_CARCINOMA_UP	MSigDB lists	SENGUPTA_NASOPHARYNGEAL_CARCINOMA_UP	264	2	15632	17	Ptgs2,Kitl
0.03295	-3.41	Cblb (Casitas B-lineage lymphoma b)	protein interactions	208650	26	1	7778	10	Ptpn6
0.0331	-3.41	regulation of metabolic process	biological process	GO:0019222	6017	9	20694	17	Ccl2,Ptgs2,Meox1,Cxcl1,Il6,Ptpn6,Nos1ap,Ntrk2,Kitl
0.03312	-3.41	endonuclease activity, active with either ribo- or deoxyribonucleic acids and producing 5'-phosphomonoesters	molecular function	GO:0016893	40	1	20217	17	Pop4
0.03317	-3.41	leukocyte mediated cytotoxicity	biological process	GO:0001909	41	1	20694	17	Ptpn6
0.03317	-3.41	homotypic cell-cell adhesion	biological process	GO:0034109	41	1	20694	17	Ptpn6
0.03317	-3.41	regulation of macrophage migration	biological process	GO:1905521	41	1	20694	17	Ccl2
0.03317	-3.41	positive regulation of fatty acid metabolic process	biological process	GO:0045923	41	1	20694	17	Ptgs2
0.03317	-3.41	positive regulation of sprouting angiogenesis	biological process	GO:1903672	41	1	20694	17	Ptgs2
0.03317	-3.41	regulation of cell adhesion mediated by integrin	biological process	GO:0033628	41	1	20694	17	Ptpn6
0.0332	-3.41	REACTOME_ABC_FAMILY_PROTEINS_MEDIATED_TRANSPORT	MSigDB lists	REACTOME_ABC_FAMILY_PROTEINS_MEDIATED_TRANSPORT	31	1	15632	17	Abca9
0.0332	-3.41	GO_EYE_PHOTORECEPTOR_CELL_DEVELOPMENT	MSigDB lists	GO_EYE_PHOTORECEPTOR_CELL_DEVELOPMENT	31	1	15632	17	Ntrk2
0.0332	-3.41	BIOCARTA_IL1R_PATHWAY	MSigDB lists	BIOCARTA_IL1R_PATHWAY	31	1	15632	17	Il6
0.0332	-3.41	chr17q24	MSigDB lists	chr17q24	31	1	15632	17	Abca9
0.0332	-3.41	DORN_ADENOVIRUS_INFECTION_12HR_DN	MSigDB lists	DORN_ADENOVIRUS_INFECTION_12HR_DN	31	1	15632	17	Il6
0.03323	-3.4	PID	prosite domains	PS01179	32	1	13278	14	Nos1ap
0.03357	-3.39	regulation of transferase activity	biological process	GO:0051338	882	3	20694	17	Il6,Ptpn6,Kitl
0.03362	-3.39	GO_REGULATION_OF_EPITHELIAL_CELL_PROLIFERATION	MSigDB lists	GO_REGULATION_OF_EPITHELIAL_CELL_PROLIFERATION	268	2	15632	17	Il6,Sema5a
0.03396	-3.38	positive regulation of sodium ion transport	biological process	GO:0010765	42	1	20694	17	Cxcl1
0.03396	-3.38	glial cell migration	biological process	GO:0008347	42	1	20694	17	Ccl2
0.03396	-3.38	negative regulation of adaptive immune response based on somatic recombination of immune receptors built from immunoglobulin superfamily domains	biological process	GO:0002823	42	1	20694	17	Ptpn6
0.03396	-3.38	positive regulation of DNA replication	biological process	GO:0045740	42	1	20694	17	Il6
0.03403	-3.38	regulation of synaptic plasticity	biological process	GO:0048167	357	2	20694	17	Ptgs2,Ntrk2
0.03415	-3.38	voltage-gated calcium channel complex	cellular component	GO:0005891	40	1	20747	18	Nos1ap
0.0342	-3.38	regulation of cytosolic calcium ion concentration	biological process	GO:0051480	358	2	20694	17	Cxcl1,Cxcl2
0.03425	-3.37	MODULE_80	MSigDB lists	MODULE_80	32	1	15632	17	Ntrk2
0.03425	-3.37	GO_B_CELL_RECEPTOR_SIGNALING_PATHWAY	MSigDB lists	GO_B_CELL_RECEPTOR_SIGNALING_PATHWAY	32	1	15632	17	Ptpn6
0.03425	-3.37	NAKAMURA_ADIPOGENESIS_LATE_DN	MSigDB lists	NAKAMURA_ADIPOGENESIS_LATE_DN	32	1	15632	17	Il6
0.03425	-3.37	GO_ENDONUCLEASE_ACTIVITY_ACTIVE_WITH_EITHER_RIBO_OR_DEOXYRIBONUCLEIC_ACIDS_AND_PRODUCING_5_PHOSPHOMONOESTERS	MSigDB lists	GO_ENDONUCLEASE_ACTIVITY_ACTIVE_WITH_EITHER_RIBO_OR_DEOXYRIBONUCLEIC_ACIDS_AND_PRODUCING_5_PHOSPHOMONOESTERS	32	1	15632	17	Pop4
0.03425	-3.37	GO_CD4_POSITIVE_ALPHA_BETA_T_CELL_ACTIVATION	MSigDB lists	GO_CD4_POSITIVE_ALPHA_BETA_T_CELL_ACTIVATION	32	1	15632	17	Il6
0.03425	-3.37	GO_NEGATIVE_REGULATION_OF_ADAPTIVE_IMMUNE_RESPONSE	MSigDB lists	GO_NEGATIVE_REGULATION_OF_ADAPTIVE_IMMUNE_RESPONSE	32	1	15632	17	Ptpn6
0.03425	-3.37	BROWNE_HCMV_INFECTION_2HR_UP	MSigDB lists	BROWNE_HCMV_INFECTION_2HR_UP	32	1	15632	17	Cxcl2
0.03425	-3.37	BURTON_ADIPOGENESIS_1	MSigDB lists	BURTON_ADIPOGENESIS_1	32	1	15632	17	Il6
0.03441	-3.37	DODD_NASOPHARYNGEAL_CARCINOMA_DN	MSigDB lists	DODD_NASOPHARYNGEAL_CARCINOMA_DN	1176	4	15632	17	Ccl2,Ptgs2,Ntrk2,Kitl
0.03457	-3.36	PTPase_domain	interpro domains	IPR000242	39	1	19984	18	Ptpn6
0.0346	-3.36	Signaling by SCF-KIT	REACTOME pathways	R-MMU-1433557	289	2	8608	9	Ptpn6,Kitl
0.03473	-3.36	negative regulation of proteolysis	biological process	GO:0045861	361	2	20694	17	Il6,Ptgs2
0.03473	-3.36	negative regulation of response to stimulus	biological process	GO:0048585	1561	4	20694	17	Il6,Sema5a,Ptpn6,Ptgs2
0.03476	-3.36	positive regulation of protein import into nucleus	biological process	GO:0042307	43	1	20694	17	Ptgs2
0.03476	-3.36	cellular response to osmotic stress	biological process	GO:0071470	43	1	20694	17	Ptgs2
0.03485	-3.36	cell death	biological process	GO:0008219	895	3	20694	17	Il6,Kitl,Cxcl2
0.03531	-3.34	PID_EPO_PATHWAY	MSigDB lists	PID_EPO_PATHWAY	33	1	15632	17	Ptpn6
0.03531	-3.34	PEPPER_CHRONIC_LYMPHOCYTIC_LEUKEMIA_UP	MSigDB lists	PEPPER_CHRONIC_LYMPHOCYTIC_LEUKEMIA_UP	33	1	15632	17	Cxcl1
0.03531	-3.34	GO_CELL_KILLING	MSigDB lists	GO_CELL_KILLING	33	1	15632	17	Ptpn6
0.03531	-3.34	chr7p21	MSigDB lists	chr7p21	33	1	15632	17	Il6
0.03531	-3.34	GO_REGULATION_OF_FATTY_ACID_BIOSYNTHETIC_PROCESS	MSigDB lists	GO_REGULATION_OF_FATTY_ACID_BIOSYNTHETIC_PROCESS	33	1	15632	17	Ptgs2
0.03531	-3.34	GO_RESPONSE_TO_DEXAMETHASONE	MSigDB lists	GO_RESPONSE_TO_DEXAMETHASONE	33	1	15632	17	Il6
0.03531	-3.34	GO_POSITIVE_REGULATION_OF_AXON_EXTENSION	MSigDB lists	GO_POSITIVE_REGULATION_OF_AXON_EXTENSION	33	1	15632	17	Sema5a
0.03531	-3.34	GO_REGULATION_OF_MULTICELLULAR_ORGANISMAL_METABOLIC_PROCESS	MSigDB lists	GO_REGULATION_OF_MULTICELLULAR_ORGANISMAL_METABOLIC_PROCESS	33	1	15632	17	Il6
0.03531	-3.34	GO_NEURON_RECOGNITION	MSigDB lists	GO_NEURON_RECOGNITION	33	1	15632	17	Sema5a
0.03531	-3.34	KEGG_PRION_DISEASES	MSigDB lists	KEGG_PRION_DISEASES	33	1	15632	17	Il6
0.03531	-3.34	GO_BONE_REMODELING	MSigDB lists	GO_BONE_REMODELING	33	1	15632	17	Il6
0.03531	-3.34	SAKAI_CHRONIC_HEPATITIS_VS_LIVER_CANCER_DN	MSigDB lists	SAKAI_CHRONIC_HEPATITIS_VS_LIVER_CANCER_DN	33	1	15632	17	Kitl
0.03531	-3.34	NAKAMURA_ADIPOGENESIS_EARLY_DN	MSigDB lists	NAKAMURA_ADIPOGENESIS_EARLY_DN	33	1	15632	17	Il6
0.03531	-3.34	GO_POSITIVE_REGULATION_OF_FATTY_ACID_METABOLIC_PROCESS	MSigDB lists	GO_POSITIVE_REGULATION_OF_FATTY_ACID_METABOLIC_PROCESS	33	1	15632	17	Ptgs2
0.03531	-3.34	GO_LYMPHOCYTE_CHEMOTAXIS	MSigDB lists	GO_LYMPHOCYTE_CHEMOTAXIS	33	1	15632	17	Ccl2
0.03544	-3.34	PSI	interpro domains	IPR016201	40	1	19984	18	Sema5a
0.03548	-3.34	GO_POSITIVE_REGULATION_OF_CELL_ACTIVATION	MSigDB lists	GO_POSITIVE_REGULATION_OF_CELL_ACTIVATION	276	2	15632	17	Il6,Ptpn6
0.03555	-3.34	eye photoreceptor cell development	biological process	GO:0042462	44	1	20694	17	Ntrk2
0.03556	-3.34	phosphotyrosine residue binding	molecular function	GO:0001784	43	1	20217	17	Ptpn6
0.03571	-3.33	REACTOME_CLASS_A1_RHODOPSIN_LIKE_RECEPTORS	MSigDB lists	REACTOME_CLASS_A1_RHODOPSIN_LIKE_RECEPTORS	277	2	15632	17	Cxcl1,Cxcl2
0.03588	-3.33	mouse chr2|2 C3	chromosome location	mouse chr2|2 C3	49	1	24173	18	Ttc30b
0.03597	-3.33	regulation of endopeptidase activity	biological process	GO:0052548	368	2	20694	17	Il6,Ptgs2
0.03617	-3.32	neuron projection	cellular component	GO:0043005	1492	4	20747	18	Plxdc1,Ccl2,Ptgs2,Ntrk2
0.03631	-3.32	PTB/PI_dom	interpro domains	IPR006020	41	1	19984	18	Nos1ap
0.03634	-3.31	CD4-positive, alpha-beta T cell activation	biological process	GO:0035710	45	1	20694	17	Il6
0.03634	-3.31	maternal process involved in female pregnancy	biological process	GO:0060135	45	1	20694	17	Ptgs2
0.03634	-3.31	fatty acid derivative biosynthetic process	biological process	GO:1901570	45	1	20694	17	Ptgs2
0.03634	-3.31	intraciliary transport	biological process	GO:0042073	45	1	20694	17	Ttc30b
0.03634	-3.31	regulation of axon guidance	biological process	GO:1902667	45	1	20694	17	Sema5a
0.03636	-3.31	GO_RESPONSE_TO_FLUID_SHEAR_STRESS	MSigDB lists	GO_RESPONSE_TO_FLUID_SHEAR_STRESS	34	1	15632	17	Ptgs2
0.03636	-3.31	PID_ERBB1_RECEPTOR_PROXIMAL_PATHWAY	MSigDB lists	PID_ERBB1_RECEPTOR_PROXIMAL_PATHWAY	34	1	15632	17	Ptpn6
0.03636	-3.31	MODULE_521	MSigDB lists	MODULE_521	34	1	15632	17	Il6
0.03636	-3.31	ST_ADRENERGIC	MSigDB lists	ST_ADRENERGIC	34	1	15632	17	Ccl2
0.03636	-3.31	GO_SIGNAL_TRANSDUCTION_IN_ABSENCE_OF_LIGAND	MSigDB lists	GO_SIGNAL_TRANSDUCTION_IN_ABSENCE_OF_LIGAND	34	1	15632	17	Kitl
0.03636	-3.31	GNF2_PTX3	MSigDB lists	GNF2_PTX3	34	1	15632	17	Il6
0.03636	-3.31	MUELLER_METHYLATED_IN_GLIOBLASTOMA	MSigDB lists	MUELLER_METHYLATED_IN_GLIOBLASTOMA	34	1	15632	17	Cxcl1
0.03636	-3.31	GO_NEUROMUSCULAR_JUNCTION_DEVELOPMENT	MSigDB lists	GO_NEUROMUSCULAR_JUNCTION_DEVELOPMENT	34	1	15632	17	Ntrk2
0.03684	-3.3	Class A/1 (Rhodopsin-like receptors)	REACTOME pathways	R-MMU-373076	299	2	8608	9	Cxcl1,Cxcl2
0.03688	-3.3	Y_phosphatase	pfam domains	PF00102	39	1	18711	18	Ptpn6
0.0369	-3.3	GO_POSITIVE_REGULATION_OF_CELL_PROJECTION_ORGANIZATION	MSigDB lists	GO_POSITIVE_REGULATION_OF_CELL_PROJECTION_ORGANIZATION	282	2	15632	17	Sema5a,Ntrk2
0.03713	-3.29	-	gene3d domains	3.80.10.10	348	2	8819	8	Ntrk2,Islr
0.03714	-3.29	negative regulation of lymphocyte mediated immunity	biological process	GO:0002707	46	1	20694	17	Ptpn6
0.03714	-3.29	endocrine pancreas development	biological process	GO:0031018	46	1	20694	17	Il6
0.03714	-3.29	negative regulation of cellular carbohydrate metabolic process	biological process	GO:0010677	46	1	20694	17	Il6
0.03719	-3.29	CCR chemokine receptor binding	molecular function	GO:0048020	45	1	20217	17	Ccl2
0.0372	-3.29	GO_REGULATION_OF_HYDROLASE_ACTIVITY	MSigDB lists	GO_REGULATION_OF_HYDROLASE_ACTIVITY	1205	4	15632	17	Il6,Ccl2,Ntrk2,Kitl
0.03738	-3.29	GO_RHYTHMIC_PROCESS	MSigDB lists	GO_RHYTHMIC_PROCESS	284	2	15632	17	Ntrk2,Kitl
0.03741	-3.29	GO_POSITIVE_REGULATION_OF_TYROSINE_PHOSPHORYLATION_OF_STAT3_PROTEIN	MSigDB lists	GO_POSITIVE_REGULATION_OF_TYROSINE_PHOSPHORYLATION_OF_STAT3_PROTEIN	35	1	15632	17	Il6
0.03741	-3.29	GO_REGULATION_OF_B_CELL_MEDIATED_IMMUNITY	MSigDB lists	GO_REGULATION_OF_B_CELL_MEDIATED_IMMUNITY	35	1	15632	17	Ptpn6
0.03741	-3.29	HUANG_FOXA2_TARGETS_DN	MSigDB lists	HUANG_FOXA2_TARGETS_DN	35	1	15632	17	Cxcl1
0.03741	-3.29	GNF2_PPP6C	MSigDB lists	GNF2_PPP6C	35	1	15632	17	Pop4
0.03741	-3.29	GO_DEFENSE_RESPONSE_TO_GRAM_NEGATIVE_BACTERIUM	MSigDB lists	GO_DEFENSE_RESPONSE_TO_GRAM_NEGATIVE_BACTERIUM	35	1	15632	17	Il6
0.03741	-3.29	GO_RESPONSE_TO_VITAMIN_D	MSigDB lists	GO_RESPONSE_TO_VITAMIN_D	35	1	15632	17	Ptgs2
0.03741	-3.29	PID_IL23_PATHWAY	MSigDB lists	PID_IL23_PATHWAY	35	1	15632	17	Il6
0.03741	-3.29	GO_POSITIVE_REGULATION_OF_VASOCONSTRICTION	MSigDB lists	GO_POSITIVE_REGULATION_OF_VASOCONSTRICTION	35	1	15632	17	Ptgs2
0.03741	-3.29	GO_NEGATIVE_REGULATION_OF_EPITHELIAL_CELL_APOPTOTIC_PROCESS	MSigDB lists	GO_NEGATIVE_REGULATION_OF_EPITHELIAL_CELL_APOPTOTIC_PROCESS	35	1	15632	17	Sema5a
0.03786	-3.27	GO_REGULATION_OF_METAL_ION_TRANSPORT	MSigDB lists	GO_REGULATION_OF_METAL_ION_TRANSPORT	286	2	15632	17	Ptpn6,Ptgs2
0.03793	-3.27	positive regulation of immunoglobulin production	biological process	GO:0002639	47	1	20694	17	Il6
0.03793	-3.27	negative regulation of adaptive immune response	biological process	GO:0002820	47	1	20694	17	Ptpn6
0.03793	-3.27	positive regulation of epithelial to mesenchymal transition	biological process	GO:0010718	47	1	20694	17	Il6
0.03793	-3.27	positive regulation of vasoconstriction	biological process	GO:0045907	47	1	20694	17	Ptgs2
0.03793	-3.27	negative regulation of axon extension	biological process	GO:0030517	47	1	20694	17	Sema5a
0.03793	-3.27	bone mineralization	biological process	GO:0030282	47	1	20694	17	Ptgs2
0.03795	-3.27	forebrain development	biological process	GO:0030900	379	2	20694	17	Sema5a,Ntrk2
0.0381	-3.27	GO_MODULATION_OF_SYNAPTIC_TRANSMISSION	MSigDB lists	GO_MODULATION_OF_SYNAPTIC_TRANSMISSION	287	2	15632	17	Ptgs2,Ntrk2
0.03833	-3.26	TYR_PHOSPHATASE_PTP	prosite domains	PS50055	37	1	13278	14	Ptpn6
0.03846	-3.26	GO_NEGATIVE_REGULATION_OF_CYTOKINE_SECRETION	MSigDB lists	GO_NEGATIVE_REGULATION_OF_CYTOKINE_SECRETION	36	1	15632	17	Il6
0.03846	-3.26	DORN_ADENOVIRUS_INFECTION_48HR_DN	MSigDB lists	DORN_ADENOVIRUS_INFECTION_48HR_DN	36	1	15632	17	Il6
0.03846	-3.26	GO_REGULATION_OF_CD4_POSITIVE_ALPHA_BETA_T_CELL_ACTIVATION	MSigDB lists	GO_REGULATION_OF_CD4_POSITIVE_ALPHA_BETA_T_CELL_ACTIVATION	36	1	15632	17	Il6
0.03846	-3.26	GO_NEGATIVE_REGULATION_OF_AXON_EXTENSION	MSigDB lists	GO_NEGATIVE_REGULATION_OF_AXON_EXTENSION	36	1	15632	17	Sema5a
0.03846	-3.26	GO_T_CELL_SELECTION	MSigDB lists	GO_T_CELL_SELECTION	36	1	15632	17	Il6
0.03846	-3.26	MODULE_288	MSigDB lists	MODULE_288	36	1	15632	17	Ccl2
0.03846	-3.26	GO_RESPONSE_TO_NERVE_GROWTH_FACTOR	MSigDB lists	GO_RESPONSE_TO_NERVE_GROWTH_FACTOR	36	1	15632	17	Ntrk2
0.03846	-3.26	CUI_TCF21_TARGETS_UP	MSigDB lists	CUI_TCF21_TARGETS_UP	36	1	15632	17	Islr
0.03846	-3.26	GO_SEMAPHORIN_PLEXIN_SIGNALING_PATHWAY	MSigDB lists	GO_SEMAPHORIN_PLEXIN_SIGNALING_PATHWAY	36	1	15632	17	Sema5a
0.03846	-3.26	GO_POSITIVE_REGULATION_OF_SMALL_GTPASE_MEDIATED_SIGNAL_TRANSDUCTION	MSigDB lists	GO_POSITIVE_REGULATION_OF_SMALL_GTPASE_MEDIATED_SIGNAL_TRANSDUCTION	36	1	15632	17	Kitl
0.03846	-3.26	MODULE_51	MSigDB lists	MODULE_51	36	1	15632	17	Ntrk2
0.03846	-3.26	APPIERTO_RESPONSE_TO_FENRETINIDE_UP	MSigDB lists	APPIERTO_RESPONSE_TO_FENRETINIDE_UP	36	1	15632	17	Ccl2
0.0385	-3.26	LRR_dom_sf	interpro domains	IPR032675	348	2	19984	18	Ntrk2,Islr
0.0385	-3.26	cell-cell adhesion	biological process	GO:0098609	382	2	20694	17	Ptpn6,Sparcl1
0.0386	-3.25	GO_CELL_CELL_SIGNALING	MSigDB lists	GO_CELL_CELL_SIGNALING	704	3	15632	17	Il6,Sema5a,Ccl2
0.0386	-3.25	GO_REGULATION_OF_NERVOUS_SYSTEM_DEVELOPMENT	MSigDB lists	GO_REGULATION_OF_NERVOUS_SYSTEM_DEVELOPMENT	704	3	15632	17	Il6,Sema5a,Ntrk2
0.03872	-3.25	T cell selection	biological process	GO:0045058	48	1	20694	17	Il6
0.03872	-3.25	neuromuscular junction development	biological process	GO:0007528	48	1	20694	17	Ntrk2
0.03872	-3.25	platelet activation	biological process	GO:0030168	48	1	20694	17	Ptpn6
0.03872	-3.25	positive regulation of protein import	biological process	GO:1904591	48	1	20694	17	Ptgs2
0.03872	-3.25	exocrine system development	biological process	GO:0035272	48	1	20694	17	Il6
0.03874	-3.25	MARTENS_TRETINOIN_RESPONSE_UP	MSigDB lists	MARTENS_TRETINOIN_RESPONSE_UP	705	3	15632	17	Ccl2,Islr,Cxcl2
0.03883	-3.25	GO_REGULATION_OF_HOMOTYPIC_CELL_CELL_ADHESION	MSigDB lists	GO_REGULATION_OF_HOMOTYPIC_CELL_CELL_ADHESION	290	2	15632	17	Il6,Ptpn6
0.03903	-3.24	membrane raft	cellular component	GO:0045121	364	2	20747	18	Nos1ap,Ptgs2
0.03922	-3.24	membrane microdomain	cellular component	GO:0098857	365	2	20747	18	Nos1ap,Ptgs2
0.0393	-3.24	regulation of nitrogen compound metabolic process	biological process	GO:0051171	5153	8	20694	17	Ccl2,Ptgs2,Meox1,Ptpn6,Il6,Nos1ap,Ntrk2,Kitl
0.03933	-3.24	plasma membrane bounded cell projection part	cellular component	GO:0120038	1532	4	20747	18	Ttc30b,Plxdc1,Ccl2,Ntrk2
0.03933	-3.24	cell projection part	cellular component	GO:0044463	1532	4	20747	18	Ttc30b,Plxdc1,Ccl2,Ntrk2
0.03935	-3.24	Herpes simplex infection	KEGG pathways	ko05168	212	2	7931	12	Il6,Ccl2
0.03935	-3.24	Herpes simplex infection	KEGG pathways	mmu05168	212	2	7931	12	Il6,Ccl2
0.03947	-3.23	homeostatic process	biological process	GO:0042592	1625	4	20694	17	Cxcl1,Il6,Ccl2,Cxcl2
0.0395	-3.23	GO_RESPONSE_TO_FUNGUS	MSigDB lists	GO_RESPONSE_TO_FUNGUS	37	1	15632	17	Il6
0.0395	-3.23	WEINMANN_ADAPTATION_TO_HYPOXIA_DN	MSigDB lists	WEINMANN_ADAPTATION_TO_HYPOXIA_DN	37	1	15632	17	Il6
0.0395	-3.23	PID_FRA_PATHWAY	MSigDB lists	PID_FRA_PATHWAY	37	1	15632	17	Il6
0.0395	-3.23	GO_POSITIVE_REGULATION_OF_ALPHA_BETA_T_CELL_DIFFERENTIATION	MSigDB lists	GO_POSITIVE_REGULATION_OF_ALPHA_BETA_T_CELL_DIFFERENTIATION	37	1	15632	17	Il6
0.0395	-3.23	GNF2_ICAM3	MSigDB lists	GNF2_ICAM3	37	1	15632	17	Ptpn6
0.0395	-3.23	GO_NEGATIVE_REGULATION_OF_PEPTIDYL_TYROSINE_PHOSPHORYLATION	MSigDB lists	GO_NEGATIVE_REGULATION_OF_PEPTIDYL_TYROSINE_PHOSPHORYLATION	37	1	15632	17	Ptpn6
0.03951	-3.23	positive regulation of alpha-beta T cell differentiation	biological process	GO:0046638	49	1	20694	17	Il6
0.03951	-3.23	negative chemotaxis	biological process	GO:0050919	49	1	20694	17	Sema5a
0.03951	-3.23	detection of light stimulus	biological process	GO:0009583	49	1	20694	17	Sema5a
0.03951	-3.23	negative regulation of epithelial cell apoptotic process	biological process	GO:1904036	49	1	20694	17	Sema5a
0.03951	-3.23	negative regulation of interleukin-6 production	biological process	GO:0032715	49	1	20694	17	Ptpn6
0.03951	-3.23	negative regulation of blood vessel diameter	biological process	GO:0097756	49	1	20694	17	Ptgs2
0.04006	-3.22	LINDGREN_BLADDER_CANCER_CLUSTER_3_UP	MSigDB lists	LINDGREN_BLADDER_CANCER_CLUSTER_3_UP	295	2	15632	17	Ntrk2,Pop4
0.04006	-3.22	Intraflagellar transport	REACTOME pathways	R-MMU-5620924	39	1	8608	9	Ttc30b
0.04021	-3.21	distal axon	cellular component	GO:0150034	370	2	20747	18	Ccl2,Ntrk2
0.04031	-3.21	regulation of granulocyte chemotaxis	biological process	GO:0071622	50	1	20694	17	Ccl2
0.04031	-3.21	negative regulation of cytokine-mediated signaling pathway	biological process	GO:0001960	50	1	20694	17	Il6
0.04031	-3.21	regulation of mononuclear cell migration	biological process	GO:0071675	50	1	20694	17	Ccl2
0.04031	-3.21	neuron recognition	biological process	GO:0008038	50	1	20694	17	Sema5a
0.04043	-3.21	GO_REGULATION_OF_KINASE_ACTIVITY	MSigDB lists	GO_REGULATION_OF_KINASE_ACTIVITY	717	3	15632	17	Il6,Ptpn6,Kitl
0.0405	-3.21	cellular component organization or biogenesis	biological process	GO:0071840	5181	8	20694	17	Ttc30b,Sema5a,Ccl2,Sparcl1,Ptpn6,Il6,Ntrk2,Pop4
0.04055	-3.21	BIOCARTA_IL2RB_PATHWAY	MSigDB lists	BIOCARTA_IL2RB_PATHWAY	38	1	15632	17	Ptpn6
0.04055	-3.21	GO_NEGATIVE_REGULATION_OF_CALCIUM_ION_TRANSPORT	MSigDB lists	GO_NEGATIVE_REGULATION_OF_CALCIUM_ION_TRANSPORT	38	1	15632	17	Ptgs2
0.04055	-3.21	GO_PHOTORECEPTOR_CELL_DEVELOPMENT	MSigDB lists	GO_PHOTORECEPTOR_CELL_DEVELOPMENT	38	1	15632	17	Ntrk2
0.04055	-3.21	GO_FATTY_ACID_DERIVATIVE_BIOSYNTHETIC_PROCESS	MSigDB lists	GO_FATTY_ACID_DERIVATIVE_BIOSYNTHETIC_PROCESS	38	1	15632	17	Ptgs2
0.04055	-3.21	KORKOLA_EMBRYONAL_CARCINOMA_UP	MSigDB lists	KORKOLA_EMBRYONAL_CARCINOMA_UP	38	1	15632	17	Ptpn6
0.04055	-3.21	PID_AMB2_NEUTROPHILS_PATHWAY	MSigDB lists	PID_AMB2_NEUTROPHILS_PATHWAY	38	1	15632	17	Il6
0.04055	-3.21	GO_NEGATIVE_REGULATION_OF_LYMPHOCYTE_MEDIATED_IMMUNITY	MSigDB lists	GO_NEGATIVE_REGULATION_OF_LYMPHOCYTE_MEDIATED_IMMUNITY	38	1	15632	17	Ptpn6
0.04055	-3.21	GO_REGULATION_OF_ANTIGEN_RECEPTOR_MEDIATED_SIGNALING_PATHWAY	MSigDB lists	GO_REGULATION_OF_ANTIGEN_RECEPTOR_MEDIATED_SIGNALING_PATHWAY	38	1	15632	17	Ptpn6
0.04055	-3.21	KORKOLA_SEMINOMA_UP	MSigDB lists	KORKOLA_SEMINOMA_UP	38	1	15632	17	Ptpn6
0.04055	-3.21	GO_REGULATION_OF_TYPE_I_INTERFERON_MEDIATED_SIGNALING_PATHWAY	MSigDB lists	GO_REGULATION_OF_TYPE_I_INTERFERON_MEDIATED_SIGNALING_PATHWAY	38	1	15632	17	Ptpn6
0.04055	-3.21	GO_MYELOID_LEUKOCYTE_MEDIATED_IMMUNITY	MSigDB lists	GO_MYELOID_LEUKOCYTE_MEDIATED_IMMUNITY	38	1	15632	17	Il6
0.04055	-3.21	GO_NEGATIVE_CHEMOTAXIS	MSigDB lists	GO_NEGATIVE_CHEMOTAXIS	38	1	15632	17	Sema5a
0.04055	-3.21	PID_P38_ALPHA_BETA_DOWNSTREAM_PATHWAY	MSigDB lists	PID_P38_ALPHA_BETA_DOWNSTREAM_PATHWAY	38	1	15632	17	Ptgs2
0.04055	-3.21	GO_EMBRYO_IMPLANTATION	MSigDB lists	GO_EMBRYO_IMPLANTATION	38	1	15632	17	Ptgs2
[truncated: 165 more rows]
