# Supplementary material for: MacroH2A restricts inflammatory gene expression in melanoma cancer-associated fibroblasts by coordinating chromatin looping
Source: Nat Cell Biol. 2023 Aug 21;25(9):1332–45. doi: 10.1038/s41556-023-01208-7 (PMC10495263; doi:10.1038/s41556-023-01208-7)
Supplement: Supplementary file 10 — Reagents. [file 41556_2023_1208_MOESM10_ESM.xlsx]

## Sheet: A. Antibodies for IHC
Protein	Clone name	Catalogue number	Manufacturer	Host species	Retrieval	Dilution	Link	Validation
macroH2A.1	EPR9359(2)	ab183041	Abcam	Rabbit	Citrate, pressure cooker	1:2000	https://www.abcam.com/products/primary-antibodies/mh2a1-antibody-epr93592-ab183041.html	Website: Suitable for: WB, IHC-P, ICC/IF Knockout validated Reacts with: Mouse, Human
macroH2A.2	polyclonal, affinity purified	N/A	In-house (Sun et al., 2018)	Rabbit	Citrate, pressure cooker	1:2000	N/A	In current study for IHC, data included in Suplemental Figure 1j
MelanA	EPR20380	ab210546	Abcam	Rabbit	pH 9, pressure cooker	1:2000	https://www.abcam.com/products/primary-antibodies/melana-antibody-epr20380-ab210546.html	Website: Suitable for: IHC-P, WB, ICC/IF, Flow Cyt (Intra) Reacts with: Mouse, Human
S100	polyclonal	Z 0311	DAKO	Rabbit	none	1:500	https://www.agilent.com/en/product/immunohistochemistry/antibodies-controls/primary-antibodies/s100-%28dako-omnis%29-76198	List of product citations: https://www.citeab.com/antibodies/3382930-z0311-s100 Example of validation in mouse: https://pubmed.ncbi.nlm.nih.gov/20660259/
H3S10ph	CMA312	05-1336	Millipore	Mouse	Citrate, pressure cooker	1:2000	https://www.emdmillipore.com/US/en/product/Anti-phospho-Histone-H3-Ser10-Antibody-clone-CMA312,MM_NF-05-1336?ReferrerURL=https%3A%2F%2Fwww.google.com%2F&bd=1	Website: Key Applications Western Blotting ELISA Immunocytochemistry Multiplexing Chromatin Immunoprecipitation (ChIP) Species Reactivity Human Vertebrates
Ki-67	SP6	MA5-14520	Invitrogen	Rabbit	Citrate, pressure cooker	1:250	https://www.thermofisher.com/antibody/product/Ki-67-Antibody-clone-SP6-Recombinant-Monoclonal/MA5-14520	Website: Applications Tested Dilution Western Blot (WB) 1:100 Immunohistochemistry (Paraffin) (IHC (P)) 1:100-1:200 Immunocytochemistry (ICC/IF) 1:250 Flow Cytometry (Flow) 1:1,000 Species Reactivity Human, Mouse, Rat

## Sheet: B. Antibodies for flow
Target	Conjugate	Clone	Catalogue number	Manufacturer	Dilution	Link	Validation
B220	FITC	RA3-6B2	103205	BioLegend	1:100	https://www.biolegend.com/en-us/products/fitc-anti-mouse-human-cd45r-b220-antibody-445	Website: Verified Reactivity Mouse, Human Application FC - Quality tested
CCR2	PE	SA203G11	150609	BioLegend	1:50	https://www.biolegend.com/en-us/products/pe-anti-mouse-cd192-ccr2-antibody-13336	Website: Verified Reactivity Mouse Application FC - Quality tested
CD11b	PE-Cy7	M1/70	101215	BioLegend	1:400	https://www.biolegend.com/en-us/products/pe-cyanine7-anti-mouse-human-cd11b-antibody-1921	Website: Verified Reactivity Mouse, Human, Cynomolgus, Rhesus Application FC - Quality tested
CD11c	BV785	N418	117335	BioLegend	1:400	https://www.biolegend.com/en-us/products/brilliant-violet-785-anti-mouse-cd11c-antibody-7963	Website: Verified Reactivity Mouse Application FC - Quality tested
CD140a	APC	APA5	135907	BioLegend	1:100	https://www.biolegend.com/en-us/products/apc-anti-mouse-cd140a-antibody-6439	Website: Verified Reactivity Mouse Application FC - Quality tested
CD170 (Siglec-F)	APC	S17007L	155507	BioLegend	1:200	https://www.biolegend.com/en-us/products/apc-anti-mouse-cd170-siglec-f-antibody-16373	Website: Verified Reactivity Mouse Application FC - Quality tested
CD273 (PD-L2)	PerCP-Cy5.5	TY25	107217	BioLegend	1:100	https://www.biolegend.com/en-us/products/percp-cyanine5-5-anti-mouse-cd273-antibody-15629	Website: Verified Reactivity Mouse Application FC - Quality tested
CD274 (PD-L1)	PE	10F.9G2	124307	BioLegend	1:200	https://www.biolegend.com/en-us/products/pe-anti-mouse-cd274-b7-h1-pd-l1-antibody-4497	Website: Verified Reactivity Mouse Application FC - Quality tested
CD279 (PD-1)	PE	29F.1A12	135205	BioLegend	1:400	https://www.biolegend.com/en-us/products/pe-anti-mouse-cd279-pd-1-antibody-6170	Website: Verified Reactivity Mouse Application FC - Quality tested
CD3e	PerCP-Cy5.5	500A2	152311	BioLegend	1:100	https://www.biolegend.com/en-us/products/percp-cyanine5-5-anti-mouse-cd3epsilon-antibody-13686	Website: Verified Reactivity Mouse Application FC - Quality tested
CD4	APC-Cy7	RM4-5	100525	BioLegend	1:200	https://www.biolegend.com/en-us/products/apc-cyanine7-anti-mouse-cd4-antibody-1937	Website: Verified Reactivity Mouse Application FC - Quality tested
CD45	AF700	30-F11	103127	BioLegend	1:400	https://www.biolegend.com/en-us/products/alexa-fluor-700-anti-mouse-cd45-antibody-3407	Website: Verified Reactivity Mouse Application FC - Quality tested
CD49b	Pacific Blue	DX5	108917	BioLegend	1:200	https://www.biolegend.com/en-us/products/pacific-blue-anti-mouse-cd49b-pan-nk-cells-antibody-6571	Website: Verified Reactivity Mouse Application FC - Quality tested
CD64	APC	X54-5/7.1	139305	BioLegend	1:100	https://www.biolegend.com/en-us/products/apc-anti-mouse-cd64-fcgammari-antibody-7874	Website: Verified Reactivity Mouse Application FC - Quality tested
CD8a	BV785	53-6.7	100749	BioLegend	1:200	https://www.biolegend.com/en-us/products/brilliant-violet-785-anti-mouse-cd8a-antibody-7957	Website: Verified Reactivity Mouse Application FC - Quality tested
CX3CR1	BV421	SA011F11	149023	BioLegend	1:100	https://www.biolegend.com/en-us/products/brilliant-violet-421-anti-mouse-cx3cr1-antibody-11852	Website: Verified Reactivity Mouse Application FC - Quality tested
FcεRIα	PE	MAR-1	134307	BioLegend	1:200	https://www.biolegend.com/en-us/products/pe-anti-mouse-fcepsilonrialpha-antibody-5950	Website: Verified Reactivity Mouse Application FC - Quality tested
FoxP3	PE	FJK-16s	12-5773-80	eBioscience	1:200	https://www.thermofisher.com/antibody/product/FOXP3-Antibody-clone-FJK-16s-Monoclonal/12-5773-82	Website: Applications Tested Dilution Publications Flow Cytometry (Flow) 1 µg/test Species Reactivity Bovine, Dog, Cat, Mouse, Pig, Rat
I-A/I-E (MHC II)	FITC	M5/114.15.2	107605	BioLegend	1:600	https://www.biolegend.com/en-us/products/fitc-anti-mouse-i-a-i-e-antibody-366?GroupID=BLG11931	Website: Verified Reactivity Mouse Application FC - Quality tested
IFN-γ	APC	XMG1.2	505809	BioLegend	1:200	https://www.biolegend.com/en-us/products/apc-anti-mouse-ifn-gamma-antibody-993	Website: Verified Reactivity Mouse Application FC - Quality tested
Ki-67	FITC	SolA15	11-5698-80	eBioscience	1:400	https://www.thermofisher.com/antibody/product/Ki-67-Antibody-clone-SolA15-Monoclonal/11-5698-82	Website: Applications Tested Dilution Publications Immunohistochemistry (IHC) Assay-Dependent Immunocytochemistry (ICC/IF) 10 µg/mL Flow Cytometry (Flow) Species Reactivity Dog, Cynomolgus monkey, Human, Mouse, Non-human primate, Rat 0.25 µg/test
Ly-6C	PerCP-Cy5.5	HK1.4	128011	BioLegend	1:400	https://www.biolegend.com/en-us/products/percp-cyanine5-5-anti-mouse-ly-6c-antibody-5967?GroupID=BLG5853	Website: Verified Reactivity Mouse Application FC - Quality tested
Ly-6G	APC-Cy7	1A8	127623	BioLegend	1:400	https://www.biolegend.com/en-us/products/apc-cyanine7-anti-mouse-ly-6g-antibody-6755	Website: Verified Reactivity Mouse Application FC - Quality tested
TCR β chain	PerCP-Cy5.5	H57-597	109227	BioLegend	1:100	https://www.biolegend.com/en-us/products/percp-cyanine5-5-anti-mouse-tcr-beta-chain-antibody-5603	Website: Verified Reactivity Mouse Application FC - Quality tested

## Sheet: C. Primers
Name	Target	ID	Species	Sequence	Position	Direction	Note
Hprt_qPCR_F1	Hprt	NM_013556.2	Mouse	TCAGTCAACGGGGGACATAAA	470	forward	In exon 4. Product length 142. Total intron size 7610
Hprt_qPCR_R1	Hprt	NM_013556.2	Mouse	GGGGCTGTACTGCTTAACCAG	611	reverse	In exon 6
Sdha_qPCR_F1	Sdha	NM_023281.1	Mouse	GGAACACTCCAAAAACAGACCT	102	forward	In exon 2. Product length 106. Total intron size 1352
Sdha_qPCR_R1	Sdha	NM_023281.1	Mouse	CCACCACTGGGTATTGAGTAGAA	207	reverse	In exon 3
Cxcl1_Q_F	Cxcl1	NM_008176.3	Mouse	TCCAGAGCTTGAAGGTGTTGCC	206	forward	In exon 2. Product length 110. Total intron size 115
Cxcl1_Q_R	Cxcl1	NM_008176.3	Mouse	AACCAAGGGAGCTTCAGGGTCA	315	reverse	In exon 3
Ccl2_Q_F	Ccl2	NM_011333.3	Mouse	GTTGGCTCAGCCAGATGCA	148	forward	Spans exon 1-2 junction. Product length 81
Ccl2_Q_R	Ccl2	NM_011333.3	Mouse	AGCCTACTCATTGGGATCATCTTG	228	reverse	In exon 2
Il6_Q_F	Il6	NM_031168.2 and NM_001314054.1	Mouse	TACCACTTCACAAGTCGGAGGC	216	forward	In CDS, intron too long to amplify. 116 bp product
Il6_Q_R	Il6	NM_031168.2 and NM_001314054.1	Mouse	CTGCAAGTGCATCATCGTTGTTC	331	reverse	In CDS, intron too long to amplify. 116 bp product
Jun_Q_F	Jun	NM_010591.2	Mouse	ACGACCTTCTACGACGATGC	970	forward	In CDS, intronless. Product length 109
Jun_Q_R	Jun	NM_010591.2	Mouse	CCAGGTTCAAGGTCATGCTC	1078	reverse	In CDS, intronless
Fos_Q_F	Fos	NM_010234.3	Mouse	TTCCTACTACCATTCCCCAGCC	231	forward	In exon 1. Product length 77
Fos_Q_R	Fos	NM_010234.3	Mouse	GATCTGCGCAAAAGTCCTGTG	307	reverse	Spans exon 1-2 junction

## Sheet: D. Antibodies for WB
Protein	Clone name	Catalogue number	Manufacturer	Host species	Dilution	Link	Validation
macroH2A.1	EPR9359(2)	ab183041	Abcam	Rabbit	1:10000	https://www.abcam.com/products/primary-antibodies/mh2a1-antibody-epr93592-ab183041.html	Website: Suitable for: WB, IHC-P, ICC/IF Knockout validated Reacts with: Mouse, Human
macroH2A.2	polyclonal	ab102126	Abcam	Rabbit	1:1000	https://www.abcam.com/products/primary-antibodies/mh2a2-antibody-ab102126.html	Website: Suitable for: WB, IHC-P Reacts with: Human Note: Further validated in our lab using CRISPR-based KO and overexpression of murine macroH2A2 in mouse cells.
H4	62-141-13	05-858	Millipore	Rabbit	1:20000	https://www.emdmillipore.com/US/en/product/Anti-Histone-H4-Antibody-pan-clone-62-141-13-rabbit-monoclonal,MM_NF-05-858	Website: Key Applications Western Blotting Multiplexing ChIP-seq Chromatin Immunoprecipitation (ChIP) Species Reactivity Human Chicken Vertebrates Yeast (S. cerevisiae)
FOSL2		SC-604	Santa Cruz	Rabbit	1:1000	https://www.scbt.com/p/fra-2-antibody-q-20	Antibody discontinued, validation statements no longer available on website. Validation statement from repository https://antibodyregistry.org/search.php?q=AB_2107084 ; multiple publications such as https://www.ncbi.nlm.nih.gov/pmc/articles/PMC8027635/ validate the antibody in murine cells for western blot by knockdown of FOSL2.
NF-kB p65	D14E12	#8242	Cell Signaling	Rabbit	1:1000	https://www.cellsignal.com/products/primary-antibodies/nf-kb-p65-d14e12-xp-rabbit-mab/8242	Website: Product Usage Information For optimal ChIP and ChIP-seq results, use 5 μl of antibody and 10 μg of chromatin (approximately 4 x 106 cells) per IP. This antibody has been validated using SimpleChIP® Enzymatic Chromatin IP Kits. The CUT&RUN dilution was determined using CUT&RUN Assay Kit #86652. Application Dilution Western Blotting 1:1000 Simple Western™ 1:10 - 1:50 Immunoprecipitation 1:…
H3	polyclonal	ab1791	Abcam	Rabbit	1:5000	https://www.abcam.com/products/primary-antibodies/histone-h3-antibody-nuclear-marker-and-chip-grade-ab1791.html	Website: Suitable for: IHC-P, ChIP, IP, WB, ICC/IF Reacts with: Mouse, Rat, Human, Saccharomyces cerevisiae, Xenopus laevis, Arabidopsis thaliana, Drosophila melanogaster, Indian muntjac, Schizosaccharomyces pombe
α-Smooth Muscle Actin	D4K9N	19245T	Cell Signaling	Rabbit	1:1000	https://www.cellsignal.com/products/primary-antibodies/a-smooth-muscle-actin-d4k9n-xp-rabbit-mab/19245	Website: Product Usage Information Application Dilution Western Blotting 1:1000 Simple Western™ 1:10 - 1:50 Immunoprecipitation 1:100 IHC Leica Bond 1:100 - 1:400 Immunohistochemistry (Paraffin) 1:320 - 1:1280 Immunofluorescence (Frozen) 1:200 - 1:800 Specificity / Sensitivity α-Smooth Muscle Actin (D4K9N) XP® Rabbit mAb recognizes endogenous levels of total α-smooth muscle protein. Species React…
FAP	E1V9V	66562S	Cell Signaling	Rabbit	1:1000	https://www.cellsignal.com/products/primary-antibodies/fap-e1v9v-rabbit-mab/66562?site-search-type=Products&N=4294956287&Ntt=66562s&fromPage=plp&_requestid=2458511	Website: Product Usage Information Application Dilution Western Blotting 1:1000 Immunoprecipitation 1:50 Immunofluorescence (Immunocytochemistry) 1:50 - 1:200 Specificity / Sensitivity FAP (E1V9V) Rabbit mAb recognizes endogenous levels of total FAP protein. Species Reactivity: Human

## Sheet: E. CAF lines
Origin	Distribution lot	Short name	Initial passage	Split ratio	Additional characterization
NCI PDMR	137849-337-R-CAF	CAF 5016	15	1:3-1:5	https://pdmdb.cancer.gov/web/apex/f?p=101:7:0::NO:7:P7_SAMPLESEQNBR:3105
NCI PDMR	182917-245-R-J1-CAF	CAF 7074	12	1:4-1:5	https://pdmdb.cancer.gov/web/apex/f?p=101:7:::NO:7:P7_SAMPLESEQNBR:9757
NCI PDMR	282946-196-T-J1-CAF	CAF 6126	15	1:3-1:4	https://pdmdb.cancer.gov/web/apex/f?p=101:7:::NO:7:P7_SAMPLESEQNBR:8913
NCI PDMR	572156-155-R-J1-CAF	CAF 5680	16	1:3	https://pdmdb.cancer.gov/web/apex/f?p=101:7:::NO:7:P7_SAMPLESEQNBR:4401
NCI PDMR	863532-251-R-J1-CAF	CAF 6977	11	1:4-1:5	https://pdmdb.cancer.gov/web/apex/f?p=101:7:::NO:7:P7_SAMPLESEQNBR:7652
NCI PDMR	876135-273-R-J1-CAF	CAF 7138	12	1:4-1:5	https://pdmdb.cancer.gov/web/apex/f?p=101:7:::NO:7:P7_SAMPLESEQNBR:7364
NCI PDMR	992656-260-R-J2-CAF	CAF 10996	18	1:2-1:3	https://pdmdb.cancer.gov/web/apex/f?p=101:7:::NO:7:P7_SAMPLESEQNBR:9763
Aplin lab		CAF 40	4	1:3	Capparelli et al., 2018
Aplin lab		CAF 45	2	1:3	Capparelli et al., 2018
Aplin lab		CAF 47	4	1:3	MITF, SOX10, GP100 and MART1 negative
Aplin lab		CAF 48	3	1:3	MITF, SOX10, GP100 and MART1 negative
