# Supplementary material for: MacroH2A restricts inflammatory gene expression in melanoma cancer-associated fibroblasts by coordinating chromatin looping
Source: Nat Cell Biol. 2023 Aug 21;25(9):1332–45. doi: 10.1038/s41556-023-01208-7 (PMC10495263; doi:10.1038/s41556-023-01208-7)
Supplement: Source Data Fig. 1 — Statistical source data. [file 41556_2023_1208_MOESM11_ESM.xlsx]

## Sheet: Sheet1
b) Tumor area, 25 DPI							b) Tumor area, 50 DPI							c) Tumor weight, 50 DPI							d) Tumor depth, 50 DPI							e) Tumor growth kinetics
Mouse ID	WT	dKO		Mann-Whitney test			Mouse ID	WT	dKO		Mann-Whitney test			Mouse ID	WT	dKO		Mann-Whitney test			Mouse ID	WT	dKO		Mann-Whitney test				DPI	WT
64727	36.521						64727	91.1062						65527	382						65527	3.97627						Day 25	25	45.0269	18.8024	24.8343	29.9944	13.4913	21.3269	15.9083	15.4675	19.3799	16.1392	15.6851	17.8588	13.2991	14.2151	15.1079	17.6891	13.8466	19.5627	17.3956	13.093
64747	44.9562			Table Analyzed	D25		64747	142.707			Table Analyzed	D50		65529	197			Table Analyzed	Weight D50		65529	3.67604			Table Analyzed	Thickness D50		Day 30	30	37.6991	22.4624	24.096	21.9912	16.1223	31.4203	19.6179	22.5614	18.2447	24.1133	15.107	22.9016	14.476	20.6297	19.0231	17.5484	19.9348	22.1836	26.2134	22.0846
64799	18.1427						64799	94.397						65530	134						65530	3.17363						Day 35	35	41.7204	40.5737	33.6465	46.5584	27.5027	42.8859	25.8391	25.2348	34.1347	41.308	29.4851	30.8056	27.2866	24.6984	35.2173	20.6629	29.5005	33.6249	37.2386	30.459
64803	53.9412			Column B	dKO		64803	113.6			Column B	dKO		65532	156			Column B	dKO		65532	4.43162			Column B	dKO		Day 40	40	65.3451	44.6106	43.5739	46.4956	28.126	50.1788	33.0923	33.8161	34.8999	50.1335	35.1813	44.0373	32.5636	45.692	47.1628	27.592	35.8198	37.606	54.9318	43.7058
64805	46.3699			vs.	vs.		64805	98.9602			vs.	vs.		65533		446		vs.	vs.		65533		4.5766		vs.	vs.		Day 45	45	112.72	63.9942	49.6215	65.5179	37.3221	74.2112	38.092	43.1645	49.3884	61.0279	43.5016	55.0072	37.4718	48.2737	58.6001	29.3407	47.105	42.3785	54.4825	51.1357
64808	55.6455			Column A	WT		64808	196.789			Column A	WT		65534		343		Column A	WT		65534		4.30692		Column A	WT		Day 50	50	144.105	80.3855	63.3345	52.8023	48.5744	89.6002	46.1274	66.424	62.7888	72.4461	49.2082	58.7757	55.9203	60.4433	54.3161	35.456	62.3944	57.2022	86.0105	82.0622
64904	13.6581						64904	84.7523						65535		382					65535		4.86832
64660		91.0434		Mann Whitney test			64660		240.348		Mann Whitney test			65536		365		Mann Whitney test			65536		4.96509		Mann Whitney test
64661		39.6312		P value	0.7962		64661		139.997		P value	0.0002		65537		390		P value	<0.0001		65537		4.65819		P value	0.0001		Multiple Mann-Whitney tests
64982		14.1686		Exact or approximate P value?	Exact		64982		73.0892		Exact or approximate P value?	Exact		65569		304		Exact or approximate P value?	Exact		65569		5.0125		Exact or approximate P value?	Exact
65018		26.4129		P value summary	ns		65018		186.909		P value summary	***		65570		535		P value summary	****		65570		5.16544		P value summary	***		Table Analyzed	Tumor growth			Below threshold?	P value	Mean rank of WT	Mean rank of dKO	Mean rank diff.	Mann-Whitney U	Adjusted P Value
65020		37.8405		Significantly different (P < 0.05)?	No		65020		174.17		Significantly different (P < 0.05)?	Yes		65571		469		Significantly different (P < 0.05)?	Yes		65571		4.73402		Significantly different (P < 0.05)?	Yes					Day 25	No	0.600858	23.55	21.45	2.091	219	0.600858
65041		31.3374		One- or two-tailed P value?	Two-tailed		65041		160.535		One- or two-tailed P value?	Two-tailed		65573		630		One- or two-tailed P value?	Two-tailed		65573		6.90192		One- or two-tailed P value?	Two-tailed		Column A	WT		Day 30	No	0.04993	18.7	26.3	-7.591	158.5	0.097367
65380		16.5405		Sum of ranks in column A,B	1508 , 1495		65380		149.54		Sum of ranks in column A,B	1129 , 1874		65574		1553		Sum of ranks in column A,B	185.5 , 444.5		65574		9.32708		Sum of ranks in column A,B	195 , 435		vs.	vs.		Day 35	Yes	0.006817	17.32	27.68	-10.36	128	0.020313
65381		32.1699		Mann-Whitney U	715		65381		124.407		Mann-Whitney U	388		65575	220			Mann-Whitney U	32.5		65575	3.54753			Mann-Whitney U	42		Column B	dKO		Day 40	Yes	0.001289	16.41	28.59	-12.18	108	0.007711
65382		16.2735					65382		111.212					65576	297						65576	3.75325									Day 45	Yes	0.00394	17	28	-11	121	0.015666
65383		10.4694		Difference between medians			65383		119.977		Difference between medians			65577	234			Difference between medians			65577	3.54295			Difference between medians			Test details			Day 50	Yes	0.002195	16.68	28.32	-11.64	114	0.010927
65384		32.4684		Median of column A	19.29, n=38		65384		155.862		Median of column A	81.22, n=38		65578	160			Median of column A	169.0, n=17		65578	3.57526			Median of column A	3.753, n=17		Test name	Mann-Whitney test
65385		44.2022		Median of column B	20.35, n=39		65385		95.0253		Median of column B	115.4, n=39		65579	115			Median of column B	354.0, n=18		65579	2.90983			Median of column B	4.874, n=18		Comparison for each test	Compare ranks
65386	21.4099			Difference: Actual	1.062		65386	93.4938			Difference: Actual	34.16		65662	98			Difference: Actual	185		65662	3.02628			Difference: Actual	1.121		Multiple comparisons	Set P value threshold
65387	22.4781			Difference: Hodges-Lehmann	-0.4475		65387	92.2215			Difference: Hodges-Lehmann	32.39		65664	355			Difference: Hodges-Lehmann	172		65664	5.94307			Difference: Hodges-Lehmann	1.059		Method	Holm-Šídák method
65389	32.8846						65389	125.271						65666	112						65666	3.64209						Alpha	0.05
65390	33.6779						65390	82.5139						65668	182						65668	4.10996
65527	45.0269						65527	144.105						65674		226					65674		4.88009					Number of tests performed	6
65529	18.8024						65529	80.3855						65675		340					65675		4.41986					Number of rows omitted	0
65530	24.8343						65530	63.3345						65677		495					65677		5.79507
65532	29.9944						65532	52.8023						65678		250					65678		4.73619
65533		42.5057					65533		146.178					65714		175					65714		3.76266
65534		38.4609					65534		119.459					65715		292					65715		5.07257
65535		30.6305					65535		117.7					65716		318					65716		4.7019
65536		25.871					65536		110.27					65719		272					65719		5.16699
65537		44.752					65537		125.585					65721	169						65721	4.03734
65569		21.3157					65569		90.9727					65723	254						65723	5.25908
65570		47.1474					65570		155.36					65726	146						65726	4.45048
65571		26.5465					65571		148.605					65727	169						65727	4.313
65573		25.4862					65573		136.918
65574		27.4732					65574		249.757
65575	36.2854						65575	93.0226
65576	19.9334						65576	118.697
65577	22.8944						65577	99.0701
65578	21.8655						65578	67.128
65579	19.1951						65579	59.2818
65662	13.4913						65662	48.5744
65664	21.3269						65664	89.6002
65666	15.9083						65666	46.1274
65668	15.4675						65668	66.424
65674		16.1313					65674		69.466
65675		18.1531					65675		115.388
65677		20.3495					65677		128.126
65678		11.0246					65678		79.1776
65714		12.191					65714		69.7646
65715		16.729					65715		86.3467
65716		13.6521					65716		101.448
65719		14.4086					65719		78.9628
65721	19.3799						65721	62.7888
65723	16.1392						65723	72.4461
65726	15.6851						65726	49.2082
65727	17.8588						65727	58.7757
66049	13.2991						66049	55.9203
66069	14.2151						66069	60.4433
66071	15.1079						66071	54.3161
66073	17.6891						66073	35.456
66078	13.8466						66078	62.3944
66058		11.2822					66058		52.119
66061		13.4686					66061		54.2709
66062		19.5446					66062		95.7734
66066		13.6424					66066		81.7906
66068		11.3557					66068		54.1658
66188	19.5627						66188	57.2022
66190	17.3956						66190	86.0105
66191	13.093						66191	82.0622
66192	16.3661						66192	82.3991
66194	13.3813						66194	46.6166
66108		14.1447					66108		87.0703
66109		22.078					66109		147.398
66204		13.3652					66204		72.0194
66205		13.0125					66205		55.7292
[truncated: 24 more columns]
