# Supplementary material for: MacroH2A restricts inflammatory gene expression in melanoma cancer-associated fibroblasts by coordinating chromatin looping
Source: Nat Cell Biol. 2023 Aug 21;25(9):1332–45. doi: 10.1038/s41556-023-01208-7 (PMC10495263; doi:10.1038/s41556-023-01208-7)
Supplement: Source Data Fig. 2 — Statistical source data. [file 41556_2023_1208_MOESM12_ESM.xlsx]

## Sheet: Sheet1
c) Tumor infiltrating immune cells, 50 DPI																													d) CD8 Ki-67							e) PD-1 ligands
	WT												dKO																Mouse ID	WT	dKO		Mann-Whitney test				WT								dKO
Macrophages	8.8	11.14	12.48	7.4	4.3	6.23	4.62	6.36	4.77	5.9	5	5.88	7.32	7.71	8.1	10.08	7.03	7.1	3.7	2.89	2.6	4.01	4.64	6.85	7.32	7.05	5.02		65527	55						PD-L1	5.12	4.69	5.86	5.41	5.87	6.13	6.41	7.13	14.51	14.26	14.34	8.66	9.8
MHC II & Ly-6C hi	13.44	15.79	11.47	10.58	3.82	6.2	5.28	3.32	4.46	5.09	3.98	5.56	11.56	14.12	9.35	10.8	15	18.34	5.01	4.81	5.32	4.11	3.08	4.75	4.69	4.74	5.39		65529	63			Table Analyzed	CD8 Ki-67+		PD-L2	3.73	3.33	3.32	3.45	3.36	3.71	2.55	3.22	10.46	9.56	8.86	5.41	5.87
DC	3.34	3.08	1.69	2.88	3.09	2.11	2.2	1.14	1.24	1.62	1.36	0.9	2.99	3.21	2.74	2	4.27	5.72	3.68	5.65	3.67	3.03	3.07	1.4	1.97	1.19	2.73		65530	46
Neutrophils	4.29	1.87	7.12	6.8	2.7	8.82	2	1.67	2.3	1.62	1.79	3.16	1.03	1.13	1.48	2.05	4.12	4.55	2.9	3.4	4.14	10.63	3.36	1.09	1.98	1.24	2.84		65532	47			Column B	dKO
Monocytes	8.88	7.1	7.42	7.29	8.41	8.49	3.39	2.5	2.02	1.78	1.01	2.13	29.4	24.47	18.32	17.41	15.07	14.72	13.72	14.75	18.64	10.61	12.85	8.19	9.06	8.02	5.71		65533		38		vs.	vs.		Multiple Mann-Whitney tests
Other MHCII lo CD11b+	16.1	15.97	21.58	17.77	32.05	29.54	14.04	28.53	11.64	14.33	7.89	15.17	20.21	14.94	29.44	14.37	16.77	11.53	24.05	18.28	23.12	30.35	25.2	18.8	17.8	19.88	26.41		65534		39		Column A	WT
CD8 T cells	9.41	3.39	8.39	10.2	2.93	2.95	7.84	7.71	3.02	3.07	2.74	2.57	2.26	4.93	2.63	3.05	4.21	2.5	0.94	1.72	1.65	2.22	4.18	0.96	1.24	1.42	2		65535		31					Table Analyzed	PD-1 ligands			Below threshold?	P value	Mean rank of WT	Mean rank of dKO	Mean rank diff.	Mann-Whitney U	Adjusted P Value
CD4 T cells	26.74	26.65	24.66	28.2	18.49	15.44	17.56	14.91	14.1	12.79	14.01	11.58	14.23	30.09	35.56	30.32	31.32	27.17	19.87	24.06	18.11	12.78	19.69	12.56	10.28	11.09	11.01		65536		21		Mann Whitney test						PD-L1	Yes	0.000165	4.625	12.89	-8.264	1	0.000165
B cells	1.29	1	0.81	1	3.34	3.94	9.47	5.71	6.91	4.78	8.92	7.74	3.16	1.19	0.78	2.98	2.55	4.34	3.41	4.92	3.63	2.47	3.95	5.8	3.3	3.47	4.73		65537		30		P value	0.0114		Column A	WT		PD-L2	Yes	8.2e-05	4.5	13	-8.5	0	0.000165
NK cells					8.12	7.03	10.03	10.04	10	11.57	11.79	9.49							5.14	6.23	4.92	10.1	6.42	8.28	9.89	10.58	6.47		65721	39			Exact or approximate P value?	Exact		vs.	vs.
																													65723	34			P value summary	*		Column B	dKO
																													65726	46			Significantly different (P < 0.05)?	Yes
Multiple Mann-Whitney tests																													65727	34			One- or two-tailed P value?	Two-tailed		Test details
Table Analyzed	Main				Below threshold?	P value	Mean rank of WT	Mean rank of dKO	Mean rank diff.	Mann-Whitney U	Adjusted P Value																		65714		40		Sum of ranks in column A,B	97.50 , 55.50		Test name	Mann-Whitney test
				Macrophages	No	0.709532	14.67	13.47	1.2	82	0.975493																		65715		38		Mann-Whitney U	10.5		Comparison for each test	Compare ranks
Column A	WT			MHC II & Ly-6C hi	No	0.791887	13.5	14.4	-0.9	84	0.975493																		65716		34					Multiple comparisons	Set P value threshold
vs.	vs.			DC	No	0.041438	10.5	16.8	-6.3	48	0.287212																		65719		32		Difference between medians			Method	Holm-Šídák method
Column B	dKO			Neutrophils	No	0.516365	15.17	13.07	2.1	76	0.945289																						Median of column A	46.00, n=8		Alpha	0.05
				Monocytes	Yes	3.1e-05	7.5	19.2	-11.7	12	0.000313																						Median of column B	34.00, n=9
Test details				Other MHCII lo CD11b+	No	0.277337	12.08	15.53	-3.45	67	0.857566																						Difference: Actual	-12		Number of tests performed	2
Test name	Mann-Whitney test			CD8 T cells	Yes	0.001421	19.25	9.8	9.45	27	0.012719																						Difference: Hodges-Lehmann	-10.5		Number of rows omitted	0
Comparison for each test	Compare ranks			CD4 T cells	No	0.791887	13.5	14.4	-0.9	84	0.975493
Multiple comparisons	Set P value threshold			B cells	No	0.366032	15.58	12.73	2.85	71	0.897591
Method	Holm-Šídák method			NK cells	No	0.074455	11.38	6.889	4.486	17	0.418188
Alpha	0.05
Number of tests performed	10
Number of rows omitted	0
[truncated: 4 more columns]
