# Supplementary material for: MacroH2A restricts inflammatory gene expression in melanoma cancer-associated fibroblasts by coordinating chromatin looping
Source: Nat Cell Biol. 2023 Aug 21;25(9):1332–45. doi: 10.1038/s41556-023-01208-7 (PMC10495263; doi:10.1038/s41556-023-01208-7)
Supplement: Source Data Fig. 3 — Statistical source data. [file 41556_2023_1208_MOESM13_ESM.xlsx]

## Sheet: Sheet1
d) Cell type abundance
	WT			dKO				Multiple T tests						Below threshold?	P value	Mean of WT	Mean of dKO	Difference	SE of difference	t ratio	df	Adjusted P Value
NC Zeb2	4.625	6.049	7.265	13.615	18.144	18.572							NC Zeb2	No	0.009807	5.98	16.78	-10.8	1.76	6.136	2.879	0.263269
CAF Meg3	5.793	4.641	4.461	12.269	14.741	13.409		Table Analyzed	Data 1				CAF Meg3	Yes	0.001428	4.965	13.47	-8.508	0.8273	10.28	3.222	0.046062
CAF Wif1	7.813	5.697	4.308	9.054	7.756	7.809							CAF Wif1	No	0.143351	5.939	8.206	-2.267	1.104	2.054	2.673	0.954704
Mac Mrc1	5.748	4.927	4.945	8.597	9.181	7.064		Column A	WT				Mac Mrc1	No	0.025676	5.207	8.281	-3.074	0.6869	4.475	2.712	0.517277
Monocyte	7.005	6.533	7.112	7.229	4.966	4.213		vs.	vs.				Monocyte	No	0.256764	6.883	5.469	1.414	0.9236	1.531	2.154	0.984305
Tc	6.825	7.193	9.89	4.561	3.265	3.545		Column B	dKO				Tc	No	0.035128	7.969	3.79	4.179	1.043	4.005	2.646	0.605346
NC arrested	7.319	8.997	6.016	4.88	3.324	3.416							NC arrested	No	0.033347	7.444	3.873	3.571	0.9992	3.573	3.223	0.599771
Treg	7.813	5.499	7.622	3.535	5.263	4.367		Test details					Treg	No	0.051925	6.978	4.388	2.59	0.8938	2.897	3.503	0.736328
Melanocyte	6.511	5.147	4.129	4.059	2.454	4.187		Test name	Unpaired t test with Welch correction				Melanocyte	No	0.131677	5.262	3.567	1.696	0.8871	1.911	3.831	0.948441
CAF Lrrc15	3.682	3.256	4.028	3.831	4.254	5.163		Variance assumption	Individual variance for each group				CAF Lrrc15	No	0.186055	3.655	4.416	-0.7607	0.4519	1.683	3.169	0.975413
NC Aqp1	1.976	2.508	2.702	2.349	5.659	6.268		Multiple comparisons	Set P value threshold				NC Aqp1	No	0.188548	2.395	4.759	-2.363	1.237	1.911	2.127	0.975413
Th	4.805	3.08	4.257	3.649	2.731	2.183		Method	Holm-Šídák method				Th	No	0.149258	4.047	2.854	1.193	0.6647	1.795	3.885	0.954704
Eosinophil	0.09	5.587	8.463	0.068	0.237	1.13		Alpha	0.05				Eosinophil	No	0.225252	4.713	0.4783	4.235	2.478	1.709	2.072	0.978253
NC Hapln1	3.053	3.806	3.696	1.733	1.207	1.567							NC Hapln1	No	0.003404	3.518	1.502	2.016	0.2815	7.162	3.468	0.103382
CAF Fbln1	3.413	2.728	3.059	1.71	1.227	2.055		Number of tests performed	33				CAF Fbln1	No	0.011678	3.067	1.664	1.403	0.3111	4.509	3.858	0.296992
Mac Atp6v0d2	3.278	2.574	1.275	3.535	1.148	1.259		Number of rows omitted	0				Mac Atp6v0d2	No	0.707386	2.376	1.981	0.395	0.9743	0.4054	3.719	0.997808
Mac Arg1	3.188	3.476	1.682	1.87	1.068	1.182							Mac Arg1	No	0.111082	2.782	1.373	1.409	0.6101	2.309	2.779	0.925017
Neutrophil	2.829	4.377	0.765	1.231	1.484	1.207							Neutrophil	No	0.325843	2.657	1.307	1.35	1.05	1.285	2.029	0.994059
cDC2	1.617	2.134	2.447	2.03	1.801	1.284							cDC2	No	0.332662	2.066	1.705	0.361	0.3275	1.102	3.966	0.994059
BEC	1.257	2.574	1.402	1.733	2.157	1.644							BEC	No	0.838698	1.744	1.845	-0.1003	0.446	0.225	2.565	0.997808
mDC	0.988	1.056	2.575	1.368	0.989	0.771							mDC	No	0.443688	1.54	1.043	0.497	0.5466	0.9092	2.448	0.994896
Mac Retnla	2.784	1.408	0.714	1.254	0.673	0.925							Mac Retnla	No	0.378324	1.635	0.9507	0.6847	0.6311	1.085	2.304	0.994059
pDC	0.898	0.704	0.841	1.209	1.108	1.413							pDC	No	0.021617	0.8143	1.243	-0.429	0.1066	4.025	3.409	0.469409
Keratinocyte	1.212	1.408	0.994	0.41	1.009	0.719							Keratinocyte	No	0.087544	1.205	0.7127	0.492	0.2103	2.34	3.556	0.878417
NK	1.931	0.352	0.969	1.026	0.712	0.719							NK	No	0.625673	1.084	0.819	0.265	0.4709	0.5627	2.203	0.997808
LEC	1.706	1.364	0.765	0.525	0.277	0.411							LEC	No	0.077978	1.278	0.4043	0.874	0.2842	3.075	2.27	0.857509
NC prolif	0.314	0.506	0.714	0.57	0.851	1.361							NC prolif	No	0.208134	0.5113	0.9273	-0.416	0.2587	1.608	2.938	0.976099
cDC1	0.584	0.374	0.714	1.254	0.594	0.36							cDC1	No	0.583022	0.5573	0.736	-0.1787	0.2854	0.626	2.538	0.997808
Mast	0.18	0.616	0.459	0.296	0.732	0.539							Mast	No	0.593094	0.4183	0.5223	-0.104	0.1793	0.5799	4	0.997808
Pericyte	0.18	0.858	0.204	0.16	0.257	0.514							Pericyte	No	0.703039	0.414	0.3103	0.1037	0.2459	0.4215	2.86	0.997808
Basophil	0.404	0.132	0.79	0.319	0.277	0.231							Basophil	No	0.476086	0.442	0.2757	0.1663	0.1926	0.8637	2.071	0.994896
Adventitial	0.09	0.33	0.357	0	0.396	0.411							Adventitial	No	0.953423	0.259	0.269	-0.01	0.1591	0.06286	3.373	0.997808
B	0.09	0.11	0.382	0.068	0.059	0.103							B	No	0.338532	0.194	0.07667	0.1173	0.09513	1.233	2.081	0.994059
