# Supplementary material for: MacroH2A restricts inflammatory gene expression in melanoma cancer-associated fibroblasts by coordinating chromatin looping
Source: Nat Cell Biol. 2023 Aug 21;25(9):1332–45. doi: 10.1038/s41556-023-01208-7 (PMC10495263; doi:10.1038/s41556-023-01208-7)
Supplement: Source Data Fig. 4 — Statistical source data. [file 41556_2023_1208_MOESM14_ESM.xlsx]

## Sheet: Sheet1
f) Ccl2																							f) Cxcl1																							f) Il6
Serum treatment (min)	WT			dKO				Multiple paired T tests				Below threshold?	P value	Mean of Log(WT)	Mean of Log(dKO)	Geometric mean of ratios	SEM of log(ratios)	t ratio	df	Adjusted P Value			Serum treatment (min)	WT			dKO				Multiple paired T tests				Below threshold?	P value	Mean of Log(WT)	Mean of Log(dKO)	Geometric mean of ratios	SEM of log(ratios)	t ratio	df	Adjusted P Value			Serum treatment (min)	WT
0	0.13271	0.18662	0.26131	0.5436	1.159	0.43662						No	0.08411	-0.7297	-0.1868	0.2865	0.1682	3.227	2	0.08411			0	0.16784	0.12984	0.16721	0.44983	0.5418	0.3075						No	0.051008	-0.8128	-0.3751	0.365	0.1028	4.257	2	0.145351			0	0.04491	0.03423	0.04109
30	0.28656	0.32867	0.35371	0.94194	1.5343	1.20881		Table Analyzed	Serum Ccl2			Yes	0.007	-0.4925	0.08076	0.2672	0.04821	11.89	2	0.020852			30	1.00549	0.71335	1.39726	1.33568	1.72856	1.93066		Table Analyzed	Serum Cxcl1			No	0.12449	0.0003192	0.2164	0.6081	0.08431	2.562	2	0.233482			30	0.26168	0.29353	0.27092
120	0.38866	0.94513	1	1.1769	1.87961	3.22626						Yes	0.022766	-0.145	0.2845	0.372	0.06593	6.514	2	0.045014			120	0.33549	0.09413	0.48438	0.46055	0.29859	0.19046						No	0.795455	-0.6051	-0.5273	0.8359	0.2634	0.2955	2	0.795455			120	0.73093	0.28721	1
								Column A	WT																						Column A	WT
								vs.	vs.																						vs.	vs.
								Column B	dKO																						Column B	dKO
								Test details																							Test details
								Test name	Ratio paired t test																						Test name	Ratio paired t test
								Variance assumption	Individual variance for each group																						Variance assumption	Individual variance for each group
								Multiple comparisons	Set P value threshold																						Multiple comparisons	Set P value threshold
								Method	Holm-Šídák method																						Method	Holm-Šídák method
								Alpha	0.05																						Alpha	0.05
								Number of tests performed	3																						Number of tests performed	3
								Number of rows omitted	0																						Number of rows omitted	0
								Number of rows with incomplete data	0																						Number of rows with incomplete data	0
[truncated: 14 more columns]
