# Supplementary material for: MacroH2A restricts inflammatory gene expression in melanoma cancer-associated fibroblasts by coordinating chromatin looping
Source: Nat Cell Biol. 2023 Aug 21;25(9):1332–45. doi: 10.1038/s41556-023-01208-7 (PMC10495263; doi:10.1038/s41556-023-01208-7)
Supplement: Source Data Fig. 5 — Statistical source data. [file 41556_2023_1208_MOESM15_ESM.xlsx]

## Sheet: Sheet1
c) Spatial transcriptomics cell type correlation analysis																								d) Monocyte transwell migration																d) TCGA CIBERSORT				g) CCL2				g) CXCL1
Pearson's r																								Normalized, 3 experiments																Wilcoxon rank-sum test P values adjusted for multiple comparisons				CAF line	High	Low		CAF line	High
	Tc	NC-Rxrg	CAF-Wif1	NC-Hapln1	CAF-Meg3	Mac-Mrc1	NC-Cdkn	CAF-Lrrc15	Melanocyte	Treg	CAF-Fbln1	Mac-Arg1	NC-Aqp1	LEC	Keratinocyte	Mac-Atp6v0d2	BEC	B	Adventitial	Mast	Eosinophil	Pericyte		Time (h)	WT CAF			dKO CAF			Media			CCL2 10 ng/ml							MACROH2A1 primary	MACROH2A2 primary		CAF 5016	27.3755			CAF 5016	3.78028
Tc	1	0.203408	0.194172	-0.242029	-0.0850414	-0.15424	-0.128379	-0.0424955	-0.159404	0.804789	-0.12102	-0.0631005	-0.233506	-0.0565937	-0.200352	-0.124432	-0.0544851	-0.132758	-0.118971	0.733726	0.477521	-0.0639383		0:00:00	0.150143	0.177624	0.119636	0.200908	0.187577	0.189829	0.0764031	0.0790398	0.0628062	0.108664	0.0770325	0.121047				B cells naive	0.7765	0.4561		CAF 5680		19.5522		CAF 5680
NC-Rxrg	0.203408	1	0.144236	-0.200539	-0.213613	-0.237761	-0.158339	-0.18845	-0.220345	0.0481736	-0.165749	-0.140646	-0.16176	-0.237125	-0.374995	-0.0775802	-0.348714	-0.209004	-0.278332	0.0552747	0.189977	-0.101393		6:00:00	0.835518	1.19547	0.675761	0.908371	1.20305	0.783816	0.0830602	0.0818836	0.0659243	0.415404	0.603379	0.42461				B cells memory	0.7831	0.6738		CAF 6126	44.3256			CAF 6126	116.283
CAF-Wif1	0.194172	0.144236	1	-0.100368	0.242836	-0.0738649	-0.148837	0.0682374	-0.0946499	0.224252	0.0628708	-0.0013942	-0.157391	-0.0664641	-0.120949	-0.0291897	-0.117903	-0.0690994	-0.0735545	-0.0234606	-0.0344238	0.056594		12:00:00	1.60296	2.14052	1.46269	1.66885	2.22747	1.63708	0.123413	0.185179	0.0743875	0.63939	1.05713	0.61882				Plasma cells	0.2955	0.1775		CAF 6977		8.18182		CAF 6977
NC-Hapln1	-0.242029	-0.200539	-0.100368	1	-0.144655	-0.102089	0.0510031	-0.0930785	0.0472585	-0.200579	-0.0660333	0.184039	0.568487	-0.104645	-0.156195	0.123186	-0.140663	-0.080551	-0.103808	-0.228302	-0.214438	-0.0787822		18:00:00	2.11973	2.63979	2.02157	2.14847	2.72987	2.22769	0.208828	0.306708	0.141759	0.956473	1.25184	0.908463				T cells CD8	0.0054	0.027		CAF 7074		39.6013		CAF 7074
CAF-Meg3	-0.0850414	-0.213613	0.242836	-0.144655	1	0.238664	-0.21345	0.104029	-0.150653	-0.126623	0.372396	-0.0054662	-0.193791	0.0941671	-0.162708	-0.0487929	0.108523	0.335144	0.442344	-0.0455372	-0.186071	0.425885		24:00:00	2.32804	2.86397	2.32769	2.39711	2.93691	2.62873	0.236686	0.300184	0.171158	1	1	1				T cells CD4 naive	1	0.3208		CAF 7138		49.4507		CAF 7138
Mac-Mrc1	-0.15424	-0.237761	-0.0738649	-0.102089	0.238664	1	-0.121594	0.484276	-0.0475889	-0.104373	0.25842	-0.0346762	-0.110931	0.42519	-0.07607	-2.37e-05	0.40971	0.455399	0.540438	-0.109504	-0.135364	-0.0495599		30:00:00	2.62986	3.02587	2.51244	2.57831	3.14863	2.88512	0.231872	0.252593	0.159243	0.928718	0.795082	0.945991				T cells CD4 memory resting	0.0219	0.3471		CAF 10996		50.0276		CAF 10996
NC-Cdkn	-0.128379	-0.158339	-0.148837	0.0510031	-0.21345	-0.121594	1	-0.121169	0.0188553	-0.0723813	-0.0592322	0.120283	0.13922	-0.14518	-0.192817	0.0608937	-0.193192	-0.102447	-0.140095	-0.117926	0.067831	-0.0900133		36:00:00	2.84866	3.22714	2.7029	2.92049	3.44483	3.09878	0.224498	0.20542	0.151225	0.866551	0.673637	0.858241				T cells CD4 memory activated	0.1278	0.7698		CAF 40	16.5793			CAF 40	3.78392
CAF-Lrrc15	-0.0424955	-0.18845	0.0682374	-0.0930785	0.104029	0.484276	-0.121169	1	-0.044805	0.035317	0.11327	-0.0251615	-0.118409	0.558906	-0.0917788	-0.0134963	0.378222	-0.0550177	0.441095	-0.125407	-0.135153	-0.0010389		42:00:00	3.04882	3.24847	2.86102	3.24396	3.79525	3.37442	0.205244	0.19187	0.141203	0.786358	0.606306	0.785078				T cells follicular helper	0.3067	0.4381		CAF 45	25.174			CAF 45	2.88168
Melanocyte	-0.159404	-0.220345	-0.0946499	0.0472585	-0.150653	-0.0475889	0.0188553	-0.044805	1	-0.0887609	0.0605878	0.0232192	0.0208822	-0.089087	-0.0163769	0.14074	-0.093085	-0.0683036	-0.0881842	-0.197833	-0.163906	-0.0771544		48:00:00	3.12474	3.14146	2.93163	3.51656	4.09206	3.67264	0.201147	0.178822	0.126726	0.748566	0.545667	0.715145				T cells regulatory (Tregs)	0.026	0.0041		CAF 47	15.0516			CAF 47	0.871095
Treg	0.804789	0.0481736	0.224252	-0.200579	-0.126623	-0.104373	-0.0723813	0.035317	-0.0887609	1	-0.0925668	-0.0467833	-0.189411	0.00761125	-0.121036	-0.0956117	0.0162615	-0.102979	-0.0815059	0.550912	0.399431	-0.121207		54:00:00	3.1146	3.00441	2.98066	3.69418	4.21298	3.8144	0.181483	0.167866	0.106347	0.673187	0.513048	0.662695				T cells gamma delta	0.1603	1		CAF 48	21.7042			CAF 48	3.17682
CAF-Fbln1	-0.12102	-0.165749	0.0628708	-0.0660333	0.372396	0.25842	-0.0592322	0.11327	0.0605878	-0.0925668	1	-0.0374131	-0.0712251	0.102203	-0.0647696	0.0247906	0.0441735	0.189944	0.23877	-0.121763	-0.111389	0.206513		60:00:00	3.18599	2.88368	3.0304	3.79284	4.22337	3.95367	0.173904	0.16728	0.103786	0.605592	0.487119	0.617483				NK cells resting	0.1594	0.773
Mac-Arg1	-0.0631005	-0.140646	-0.0013942	0.184039	-0.0054662	-0.0346762	0.120283	-0.0251615	0.0232192	-0.0467833	-0.0374131	1	-0.0823857	0.00768345	-0.0611452	0.473113	0.053489	0.00609412	0.00929887	0.0626578	-0.100428	-0.0199923		66:00:00	3.22832	2.74495	3.05249	3.85979	4.10505	4.06819	0.161512	0.162429	0.0930958	0.550696	0.468719	0.574722				NK cells activated	0.6195	0.4614
NC-Aqp1	-0.233506	-0.16176	-0.157391	0.568487	-0.193791	-0.110931	0.13922	-0.118409	0.0208822	-0.189411	-0.0712251	-0.0823857	1	-0.115842	-0.166321	-0.0446504	-0.152131	-0.0868663	-0.11816	-0.21735	-0.131389	-0.0932133		72:00:00	3.31514	2.48503	3.06251	3.99143	3.87342	4.17194	0.151065	0.157494	0.0929844	0.501229	0.445885	0.548218				Monocytes	0.4173	0.6721
LEC	-0.0565937	-0.237125	-0.0664641	-0.104645	0.0941671	0.42519	-0.14518	0.558906	-0.089087	0.00761125	0.102203	0.00768345	-0.115842	1	-0.0906482	-0.05051	0.626351	0.265108	0.304344	0.0403639	-0.139165	0.0358016																		Macrophages M0	0.1485	0.5029
Keratinocyte	-0.200352	-0.374995	-0.120949	-0.156195	-0.162708	-0.07607	-0.192817	-0.0917788	-0.0163769	-0.121036	-0.0647696	-0.0611452	-0.166321	-0.0906482	1	-0.0681805	-0.0820832	-0.0528198	-0.0824113	-0.194196	-0.210854	-0.0912486																		Macrophages M1	0.4176	0.5491
Mac-Atp6v0d2	-0.124432	-0.0775802	-0.0291897	0.123186	-0.0487929	-2.37e-05	0.0608937	-0.0134963	0.14074	-0.0956117	0.0247906	0.473113	-0.0446504	-0.05051	-0.0681805	1	-0.0704305	-0.0363706	-0.0301372	-0.123459	-0.116587	-0.033808		Multiple T tests																Macrophages M2	0.0885	0.0048
BEC	-0.0544851	-0.348714	-0.117903	-0.140663	0.108523	0.40971	-0.193192	0.378222	-0.093085	0.0162615	0.0441735	0.053489	-0.152131	0.626351	-0.0820832	-0.0704305	1	0.425601	0.376778	0.156942	-0.171445	0.0434116																		Dendritic cells resting	0.073	0.0793
B	-0.132758	-0.209004	-0.0690994	-0.080551	0.335144	0.455399	-0.102447	-0.0550177	-0.0683036	-0.102979	0.189944	0.00609412	-0.0868663	0.265108	-0.0528198	-0.0363706	0.425601	1	0.133444	0.00074052	-0.0958206	-0.048678		Table Analyzed	Combined normalized					Below threshold?	P value	Mean of WT CAF	Mean of dKO CAF	Difference	SE of difference	t ratio	df	Adjusted P Value		Dendritic cells activated	0.642	0.573
Adventitial	-0.118971	-0.278332	-0.0735545	-0.103808	0.442344	0.540438	-0.140095	0.441095	-0.0881842	-0.0815059	0.23877	0.00929887	-0.11816	0.304344	-0.0824113	-0.0301372	0.376778	0.133444	1	0.00162768	-0.143237	0.00331376							0:00:00.000	No	0.113735	0.1491	0.1928	-0.04364	0.01725	2.53	2.241	0.619364		Mast cells resting	0.2315	0.092
Mast	0.733726	0.0552747	-0.0234606	-0.228302	-0.0455372	-0.109504	-0.117926	-0.125407	-0.197833	0.550912	-0.121763	0.0626578	-0.21735	0.0403639	-0.194196	-0.123459	0.156942	0.00074052	0.00162768	1	0.584923	-0.0956179		Column A	WT CAF				6:00:00.000	No	0.767151	0.9022	0.9651	-0.06283	0.1977	0.3179	3.832	0.981398		Mast cells activated	0.0755	0.0937
Eosinophil	0.477521	0.189977	-0.0344238	-0.214438	-0.186071	-0.135364	0.067831	-0.135153	-0.163906	0.399431	-0.111389	-0.100428	-0.131389	-0.139165	-0.210854	-0.116587	-0.171445	-0.0958206	-0.143237	0.584923	1	-0.100028		vs.	vs.				12:00:00.000	No	0.718544	1.735	1.844	-0.1091	0.2818	0.387	3.978	0.981398		Eosinophils	0.7175	0.667
Pericyte	-0.0639383	-0.101393	0.056594	-0.0787822	0.425885	-0.0495599	-0.0900133	-0.0010389	-0.0771544	-0.121207	0.206513	-0.0199923	-0.0932133	0.0358016	-0.0912486	-0.033808	0.0434116	-0.048678	0.00331376	-0.0956179	-0.100028	1		Column B	dKO CAF				18:00:00.000	No	0.703142	2.26	2.369	-0.1083	0.2644	0.4096	3.989	0.981398		Neutrophils	0.246	0.256
																													24:00:00.000	No	0.568229	2.507	2.654	-0.1477	0.2374	0.622	3.931	0.981398
Holm adjusted P-values																								Test details					30:00:00.000	No	0.549277	2.723	2.871	-0.148	0.2265	0.6534	3.986	0.981398
	Tc	NC-Rxrg	CAF-Wif1	NC-Hapln1	CAF-Meg3	Mac-Mrc1	NC-Cdkn	CAF-Lrrc15	Melanocyte	Treg	CAF-Fbln1	Mac-Arg1	NC-Aqp1	LEC	Keratinocyte	Mac-Atp6v0d2	BEC	B	Adventitial	Mast	Eosinophil	Pericyte		Test name	Unpaired t test with Welch correction				36:00:00.000	No	0.356373	2.926	3.155	-0.2285	0.2193	1.042	3.999	0.928911
Tc	0	1.34404e-26	3.7719e-24	3.32075e-38	0.000321346	6.172e-15	3.77642e-10	0.675875	5.35888e-16	0	5.72293e-09	0.036792	1.86366e-35	0.112742	8.90556e-26	1.69183e-09	0.152106	6.7e-11	1.18158e-08	0	3.14288e-165	0.0315962		Variance assumption	Individual variance for each group				42:00:00.000	No	0.114985	3.053	3.471	-0.4184	0.2005	2.087	3.502	0.619364
NC-Rxrg	1.34404e-26	0	5.66031e-13	7.97379e-26	1.89065e-29	8.13468e-37	8.93322e-16	1.05612e-22	2.04949e-31	0.366648	2.3399e-17	2.62285e-12	1.69546e-16	1.29986e-36	1.26084e-96	0.00193215	1.29642e-82	3.81632e-28	3.31195e-51	0.137622	4.41456e-23	3.69699e-06		Multiple comparisons	Set P value threshold				48:00:00.000	No	0.041856	3.066	3.76	-0.6945	0.1846	3.763	2.6	0.320812
CAF-Wif1	3.7719e-24	5.66031e-13	0	4.97855e-06	1.8045e-38	0.00446308	7.37457e-14	0.0141595	2.62247e-05	1.37699e-32	0.0378793	1	1.40291e-15	0.0196943	5.81834e-09	1	1.68271e-08	0.0120983	0.00472898	1	1	0.112742		Method	Holm-Šídák method				54:00:00.000	No	0.024527	3.033	3.907	-0.874	0.1621	5.391	2.276	0.23903
NC-Hapln1	3.32075e-38	7.97379e-26	4.97855e-06	0	4.73642e-13	3.00446e-06	0.259457	3.99319e-05	0.402939	7.82317e-26	0.021214	1.30654e-21	2.49334e-249	1.42604e-06	2.45678e-15	2.66895e-09	2.62143e-12	0.000955624	1.81304e-06	7.93364e-34	1.09914e-29	0.00146136		Alpha	0.05				60:00:00.000	No	0.004847	3.033	3.99	-0.9566	0.1529	6.254	3.566	0.061208
CAF-Meg3	0.000321346	1.89065e-29	1.8045e-38	4.73642e-13	0	4.1654e-37	2.09597e-29	1.70584e-06	3.23618e-14	7.42105e-10	3.4992e-95	1	4.71029e-24	2.98596e-05	1.0657e-16	0.348281	4.06336e-07	6.93836e-76	5.71744e-139	0.498499	4.13462e-22	1.04646e-127							66:00:00.000	No	0.00769	3.009	4.011	-1.002	0.1606	6.243	3.077	0.088473
Mac-Mrc1	6.172e-15	8.13468e-37	0.00446308	3.00446e-06	4.1654e-37	0	4.76478e-09	1.24237e-170	0.392375	1.54185e-06	8.06322e-44	1	1.84341e-07	3.00438e-127	0.0027008	1	3.10555e-117	2.33747e-148	1.31005e-220	2.95605e-07	2.35698e-11	0.314801		Number of tests performed	13				72:00:00.000	No	0.037947	2.954	4.012	-1.058	0.2606	4.061	2.492	0.320812
NC-Cdkn	3.77642e-10	8.93322e-16	7.37457e-14	0.259457	2.09597e-29	4.76478e-09	0	5.49134e-09	1	0.00609576	0.0703629	7.37782e-09	4.756e-12	3.78104e-13	8.31948e-24	0.0530586	6.69229e-24	2.73599e-06	3.29871e-12	1.68271e-08	0.0149772	8.88999e-05		Number of rows omitted	0
CAF-Lrrc15	0.675875	1.05612e-22	0.0141595	3.99319e-05	1.70584e-06	1.24237e-170	5.49134e-09	0	0.541692	1	8.41656e-08	1	1.43657e-08	3.28884e-239	5.60666e-05	1	1.95491e-98	0.141244	4.28276e-138	1.1756e-09	2.55368e-11	1
Melanocyte	5.35888e-16	2.04949e-31	2.62247e-05	0.402939	3.23618e-14	0.392375	1	0.541692	0	0.000122709	0.0552915	1	1	0.000113506	1	2.55379e-12	3.99319e-05	0.0141595	0.000141967	4.16733e-25	5.89333e-17	0.00211295
Treg	0	0.366648	1.37699e-32	7.82317e-26	7.42105e-10	1.54185e-06	0.00609576	1	0.000122709	0	4.53255e-05	0.422793	6.0737e-23	1	5.72293e-09	2.01653e-05	1	2.33648e-06	0.000761286	5.1509e-231	7.1562e-111	5.45723e-09
CAF-Fbln1	5.72293e-09	2.3399e-17	0.0378793	0.021214	3.4992e-95	8.06322e-44	0.0703629	8.41656e-08	0.0552915	4.53255e-05	0	1	0.0077958	2.92644e-06	0.0271102	1	0.562099	4.47458e-23	3.86743e-37	4.50765e-09	1.59158e-07	1.88654e-27
Mac-Arg1	0.036792	2.62285e-12	1	1.30654e-21	1	1	7.37782e-09	1	1	0.422793	1	0	0.000627591	1	0.0514291	9.07907e-162	0.177363	1	1	0.0388522	4.93511e-06	1
NC-Aqp1	1.86366e-35	1.69546e-16	1.40291e-15	2.49334e-249	4.71029e-24	1.84341e-07	4.756e-12	1.43657e-08	1	6.0737e-23	0.0077958	0.000627591	0	3.45151e-08	1.76066e-17	0.541692	1.64495e-14	0.0002003	1.55931e-08	1.56641e-30	1.15438e-10	3.88966e-05
LEC	0.112742	1.29986e-36	0.0196943	1.42604e-06	2.98596e-05	3.00438e-127	3.78104e-13	3.28884e-239	0.000113506	1	2.92644e-06	1	3.45151e-08	0	7.53432e-05	0.275478	3.32182072587487e-318	3.13498e-46	7.95865e-62	0.884137	4.83377e-12	1
Keratinocyte	8.90556e-26	1.26084e-96	5.81834e-09	2.45678e-15	1.0657e-16	0.0027008	8.31948e-24	5.60666e-05	1	5.72293e-09	0.0271102	0.0514291	1.76066e-17	7.53432e-05	0	0.0141595	0.000665861	0.194936	0.000627591	3.73891e-24	1.15109e-28	6.43908e-05
Mac-Atp6v0d2	1.69183e-09	0.00193215	1	2.66895e-09	0.348281	1	0.0530586	1	2.55379e-12	2.01653e-05	1	9.07907e-162	0.541692	0.275478	0.0141595	0	0.00916921	1	1	2.42686e-09	2.67271e-08	1
BEC	0.152106	1.29642e-82	1.68271e-08	2.62143e-12	4.06336e-07	3.10555e-117	6.69229e-24	1.95491e-98	3.99319e-05	1	0.562099	0.177363	1.64495e-14	3.32182072587487e-318	0.000665861	0.00916921	0	1.60927e-127	1.26842e-97	1.72932e-15	1.25069e-18	0.610323
B	6.7e-11	3.81632e-28	0.0120983	0.000955624	6.93836e-76	2.33747e-148	2.73599e-06	0.141244	0.0141595	2.33648e-06	4.47458e-23	1	0.0002003	3.13498e-46	0.194936	1	1.60927e-127	0	5.10644e-11	1	1.91889e-05	0.348281
Adventitial	1.18158e-08	3.31195e-51	0.00472898	1.81304e-06	5.71744e-139	1.31005e-220	3.29871e-12	4.28276e-138	0.000141967	0.000761286	3.86743e-37	1	1.55931e-08	7.95865e-62	0.000627591	1	1.26842e-97	5.10644e-11	0	1	8.71409e-13	1
Mast	0	0.137622	1	7.93364e-34	0.498499	2.95605e-07	1.68271e-08	1.1756e-09	4.16733e-25	5.1509e-231	4.50765e-09	0.0388522	1.56641e-30	0.884137	3.73891e-24	2.42686e-09	1.72932e-15	1	1	0	1.72732e-267	2.01653e-05
Eosinophil	3.14288e-165	4.41456e-23	1	1.09914e-29	4.13462e-22	2.35698e-11	0.0149772	2.55368e-11	5.89333e-17	7.1562e-111	1.59158e-07	4.93511e-06	1.15438e-10	4.83377e-12	1.15109e-28	2.67271e-08	1.25069e-18	1.91889e-05	8.71409e-13	1.72732e-267	0	5.47296e-06
Pericyte	0.0315962	3.69699e-06	0.112742	0.00146136	1.04646e-127	0.314801	8.88999e-05	1	0.00211295	5.45723e-09	1.88654e-27	1	3.88966e-05	1	6.43908e-05	1	0.610323	0.348281	1	2.01653e-05	5.47296e-06	0
[truncated: 4 more columns]
