# Supplementary material for: MacroH2A restricts inflammatory gene expression in melanoma cancer-associated fibroblasts by coordinating chromatin looping
Source: Nat Cell Biol. 2023 Aug 21;25(9):1332–45. doi: 10.1038/s41556-023-01208-7 (PMC10495263; doi:10.1038/s41556-023-01208-7)
Supplement: Source Data Fig. 6 — Statistical source data. [file 41556_2023_1208_MOESM17_ESM.xlsx]

## Sheet: Sheet1
b) Genes overlapping MCDs						e) Enhancers overlapping MCDs
	super	standard	absent				super	standard	absent
dKO up	112	144	100			dKO up	1803	894	1419
Static	772	1087	1848			Static	2603	1478	2530
dKO down	343	400	140			dKO down	1187	544	921
