# Supplementary material for: MacroH2A restricts inflammatory gene expression in melanoma cancer-associated fibroblasts by coordinating chromatin looping
Source: Nat Cell Biol. 2023 Aug 21;25(9):1332–45. doi: 10.1038/s41556-023-01208-7 (PMC10495263; doi:10.1038/s41556-023-01208-7)
Supplement: Source Data Fig. 7 — Statistical source data. [file 41556_2023_1208_MOESM18_ESM.xlsx]

## Sheet: Sheet1
b) Loop-enhancer correlation						c) Loop-gene correlation
DAEs						DEGs
	unique dKO	shared	unique WT				unique dKO	shared	unique WT
super dKO up	690	470	536			super dKO up	132	105	116
super static	1399	1248	1442			super static	1062	1053	1110
super dKO down	452	343	564			super dKO down	329	343	454
standard dKO up	393	194	312			standard dKO up	151	87	167
standard static	1065	708	1087			standard static	1529	970	1554
standard dKO down	279	189	326			standard dKO down	475	339	505
absent dKO up	510	252	436			absent dKO up	138	69	140
absent static	2073	1301	1970			absent static	2470	1837	2607
absent dKO down	440	245	452			absent dKO down	248	191	217
condition	X-squared	p-value	df	Adjusted P-value		condition	X-squared	p-value	df	Adjusted P-value
Super	42.5047	1.31e-08	4	3.93298e-08		Super	17.3399	0.00166005	4	0.00497189
Standard	5.41056	0.247704	4	0.247704		Standard	4.19471	0.380295	4	0.380295
No Macro	10.6054	0.0313752	4	0.0617659		No Macro	13.7776	0.00803985	4	0.0160151
