# Supplementary material for: MacroH2A restricts inflammatory gene expression in melanoma cancer-associated fibroblasts by coordinating chromatin looping
Source: Nat Cell Biol. 2023 Aug 21;25(9):1332–45. doi: 10.1038/s41556-023-01208-7 (PMC10495263; doi:10.1038/s41556-023-01208-7)
Supplement: Source Data Extended Data Fig. 1 — Statistical source data. [file 41556_2023_1208_MOESM19_ESM.xlsx]

## Sheet: Sheet1
b) Tumor area by sex, 50 DPI																	c) Tumor progression beyond 50 mm2								d) Mitotic cells							d) Ki-67							e) Pagetoid scatter							f) Pigmentation
Mouse ID	Male WT	Female WT	Male dKO	Female dKO		Kruskal-Wallis test, multiple comparisons											Survival (days)	WT	dKO		Survival proportions				Mouse ID	WT	dKO		Mann-Whitney test			Mouse ID	WT	dKO		Mann-Whitney test			Mouse ID	WT	dKO		Mann-Whitney test			Mouse ID	WT	dKO
64660			240.348														40	1				WT	dKO		64660		2					64660		6.3					64660		8					64660		25
64661			139.997			Table Analyzed	D50 by sex		Number of families	1							45	1			0	100	100		64661		0		Table Analyzed	Mitotic cells		64661		17.8		Table Analyzed	Ki-67		64661		8		Table Analyzed	Pagetoid scatter		64661		30
64727		91.1062							Number of comparisons per family	2							50	1			35		68.1818		64727	8						64727	69.4286						64727	6						64727	30
64747		142.707				Kruskal-Wallis test			Alpha	0.05							40	1			40	72.7273	36.3636		64747	0			Column B	dKO		64747	19.8			Column B	dKO		64747	0			Column B	dKO		64747	5
64799	94.397					P value	0.0026										50	0			45	54.5455	18.1818		64799	1			vs.	vs.		64799	13.6			vs.	vs.		64799	1			vs.	vs.		64799	5
64803	113.6					Exact or approximate P value?	Approximate		Dunn's multiple comparisons test	Mean rank diff.	Significant?	Summary					40	1			50	22.7273	0		64803	1			Column A	WT		64803	71.5			Column A	WT		64803	13			Column A	WT		64803	75
64805		98.9602				P value summary	**		Male WT vs. Female WT	7.868	No	ns		A-B			50	0							64805	2						64805	18.9						64805	17						64805	50
64808		196.789				Do the medians vary signif. (P < 0.05)?	Yes		Male dKO vs. Female dKO	2.42	No	ns		C-D			50	1							64808	1			Mann Whitney test			64808	84.8			Mann Whitney test			64808	11			Mann Whitney test			64808	20
64904		84.7523				Number of groups	4										50	1							64904	9			P value	0.8756		64904	43.5			P value	0.2962		64904	2			P value	0.7648		64904	10
64982			73.0892			Kruskal-Wallis statistic	14.2		Test details	Mean rank 1	Mean rank 2	Mean rank diff.	n1	n2	Z		40	1			Comparison of Survival Curves				64982		1		Exact or approximate P value?	Exact		64982		85.9		Exact or approximate P value?	Exact		64982		62		Exact or approximate P value?	Exact		64982		20
65018			186.909						Male WT vs. Female WT	34.06	26.19	7.868	17	21	1.078		50	0							65018		0		P value summary	ns		65018		14.9		P value summary	ns		65018		8		P value summary	ns		65018		10
65020				174.17		Data summary			Male dKO vs. Female dKO	48.92	46.5	2.42	25	14	0.3241		45	1			Log-rank (Mantel-Cox) test				65020		1		Significantly different (P < 0.05)?	No		65020		13.2		Significantly different (P < 0.05)?	No		65020		2		Significantly different (P < 0.05)?	No		65020		10
65041			160.535			Number of treatments (columns)	4										50	1			Chi square	11.06			65041		11		One- or two-tailed P value?	Two-tailed		65041		6.1		One- or two-tailed P value?	Two-tailed		65041		4		One- or two-tailed P value?	Two-tailed		65041		5
65380			149.54			Number of values (total)	77										50	1			df	1			66556		20		Sum of ranks in column A,B	134.5 , 165.5		66556		0.7		Sum of ranks in column A,B	156 , 144		66556		38		Sum of ranks in column A,B	132 , 168		66556		30
65381			124.407														45	1			P value	0.0009			66557		12		Mann-Whitney U	68.5		66557		0.4		Mann-Whitney U	53		66557		33		Mann-Whitney U	66		66557		25
65382			111.212														50	0			P value summary	***			66560		16					66560		1.9					66560		14					66560		50
65383			119.977														50	1			Are the survival curves sig different?	Yes			66563	27			Difference between medians			66563	1.6			Difference between medians			66563	24			Difference between medians			66563	20
65384			155.862														50	1							66564	17			Median of column A	8.000, n=11		66564	0.1			Median of column A	18.90, n=11		66564	21			Median of column A	13.00, n=11		66564	50
65385				95.0253													40	1			Gehan-Breslow-Wilcoxon test				66689	31			Median of column B	12.00, n=13		66671		1.9		Median of column B	1.900, n=13		66689	27			Median of column B	8.000, n=13		66689	30
65386	93.4938																45	1			Chi square	10.94			66690	45			Difference: Actual	4		66672		1.1		Difference: Actual	-17		66690	26			Difference: Actual	-5		66690	25
65387	92.2215																40	1			df	1			66671		35		Difference: Hodges-Lehmann	0		66674		1.3		Difference: Hodges-Lehmann	-11.7		66671		17		Difference: Hodges-Lehmann	2		66671		20
65389		125.271															50	0			P value	0.0009			66672		13					66676		0.4					66672		8					66672		10
65390		82.5139															35		1		P value summary	***			66674		37					66689	0.8						66674		7					66674		30
65527	144.105																35		1		Are the survival curves sig different?	Yes			66676		22					66690	0.3						66676		16					66676		5
65529		80.3855															35		1
65530		63.3345															40		1		Median survival
65532		52.8023															35		1		WT	50
65533			146.178														45		1		dKO	40
65534			119.459														40		1		Ratio (and its reciprocal)	1.25	0.8
65535				117.7													35		1		95% CI of ratio	0.6638 to 2.354	0.4248 to 1.506
65536				110.27													45		1
65537				125.585													45		1		Hazard Ratio (Mantel-Haenszel)	A/B	B/A
65569			90.9727														45		1		Ratio (and its reciprocal)	0.2428	4.119
65570			155.36														40		1		95% CI of ratio	0.1054 to 0.5592	1.788 to 9.487
65571			148.605														40		1
65573				136.918													50		1		Hazard Ratio (logrank)	A/B	B/A
65574				249.757													50		1		Ratio (and its reciprocal)	0.4418	2.263
65575	93.0226																35		1		95% CI of ratio	0.2301 to 0.8483	1.179 to 4.346
65576	118.697																40		1
65577	99.0701																50		1
65578		67.128															40		1
65579		59.2818															35		1
65662		48.5744															40		1
65664		89.6002															50		1
65666	46.1274
65668	66.424
65674			69.466
65675			115.388
65677				128.126
65678				79.1776
65714			69.7646
65715			86.3467
65716			101.448
65719				78.9628
65721	62.7888
65723	72.4461
65726		49.2082
65727		58.7757
66049		55.9203
66069	60.4433
66071	54.3161
66073		35.456
66078		62.3944
66058			52.119
66061				54.2709
66062			95.7734
66066				81.7906
66068				54.1658
66188		57.2022
66190	86.0105
66191	82.0622
66192	82.3991
66194		46.6166
66108			87.0703
66109				147.398
66204			72.0194
66205			55.7292
[truncated: 5 more columns]
