# Supplementary material for: MacroH2A restricts inflammatory gene expression in melanoma cancer-associated fibroblasts by coordinating chromatin looping
Source: Nat Cell Biol. 2023 Aug 21;25(9):1332–45. doi: 10.1038/s41556-023-01208-7 (PMC10495263; doi:10.1038/s41556-023-01208-7)
Supplement: Source Data Extended Data Fig. 2 — Statistical source data. [file 41556_2023_1208_MOESM20_ESM.xlsx]

## Sheet: Sheet1
d) Broad categories																													e) Monocytes																			f) T cells
	WT												dKO																	WT								dKO											WT
Myeloid	59.16	59.28	65.43	56.51	56.09	62.98	37.07	46.33	30.94	34.18	27.11	38.04	75.7	68.76	72.52	61.75	66.31	66.44	56.38	53.27	60.25	64.7	55.01	44.74	47.02	45.63	53.87		CCR2+	1.6	2.3	2.01	1.31	0.67	0.77	0.54	0.81	3.16	2.47	2.6	3.27	3.09	2.47	1.32	1.22	1.51		CD8 PD-1+	49.24
MHC II hi	26.12	30.38	25.91	21.12	11.62	14.92	12.38	10.96	11.06	13.53	11.07	12.97	22.42	25.46	20.46	23.13	26.71	31.74	12.94	14.04	12.2	11.86	11.43	13.86	15.03	13.64	14.38		CCR2- CX3CR1+	1.52	1.4	0.42	0.39	0.4	0.26	0.16	0.39	2.03	1.92	2.25	0.99	2.71	1.34	1.27	1.29	0.68		CD8 IFNg+	9
MHC II lo	33.04	28.9	39.52	35.4	44.47	48.06	24.69	35.37	19.87	20.64	16.03	25.07	53.28	43.3	52.06	38.62	39.61	34.7	43.44	39.23	48.06	52.84	43.58	30.89	31.99	32	39.49		CCR2- CX3CR1-	5.11	4.56	0.92	0.75	0.89	0.68	0.31	0.81	7.79	9.32	12.78	5.15	6.45	3.9	5.74	4.89	3.12		CD4 PD-1+	69.76
Other MHCII lo CD11b+	16.1	15.97	21.58	17.77	32.05	29.54	14.04	28.53	11.64	14.33	7.89	15.17	20.21	14.94	29.44	14.37	16.77	11.53	24.05	18.28	23.12	30.35	25.2	18.8	17.8	19.88	26.41																					CD4 Ki-67+	59
Lymphoid summed					38.5	33.14	54.09	42	39.15	38.56	50.61	36.45							32.62	39.8	30.81	29.98	39.09	31.47	28.85	29.78	27.48																					CD4 FoxP3+	60
T cells	40.56	35.63	36.94	42.8	27.04	22.17	34.59	26.25	22.24	22.21	29.9	19.22	18.4	37.58	42.99	38.84	38.39	31.41	24.07	28.65	22.26	17.41	28.72	17.39	15.66	15.73	16.28		Multiple Mann-Whitney tests
																													Table Analyzed	Monocytes				Below threshold?	P value	Mean rank of WT	Mean rank of dKO	Mean rank diff.	Mann-Whitney U	Adjusted P Value								Multiple Mann-Whitney tests
Multiple Mann-Whitney tests																																	CCR2+	Yes	0.010325	5.75	11.89	-6.139	10	0.020543
																													Column A	WT			CCR2- CX3CR1+	Yes	0.010613	5.75	11.89	-6.139	10	0.020543								Table Analyzed	T cells
Table Analyzed	Broad categories				Below threshold?	P value	Mean rank of WT	Mean rank of dKO	Mean rank diff.	Mann-Whitney U	Adjusted P Value																		vs.	vs.			CCR2- CX3CR1-	Yes	0.001563	5.125	12.44	-7.319	5	0.004682
				Myeloid	No	0.041438	10.5	16.8	-6.3	48	0.155732																		Column B	dKO																		Column A	WT
Column A	WT			MHC II hi	No	0.347285	12.33	15.33	-3	70	0.622596																																					vs.	vs.
vs.	vs.			MHC II lo	No	0.014243	9.875	17.3	-7.425	40.5	0.069215																		Test details																			Column B	dKO
Column B	dKO			Other MHCII lo CD11b+	No	0.277337	12.08	15.53	-3.45	67	0.622596																		Test name	Mann-Whitney test
				Lymphoid summed	Yes	0.007898	12.38	6	6.375	9	0.046462																		Comparison for each test	Compare ranks																		Test details
Test details				T cells	No	0.322857	15.75	12.6	3.15	69	0.622596																		Multiple comparisons	Set P value threshold																		Test name	Mann-Whitney test
Test name	Mann-Whitney test																												Method	Holm-Šídák method																		Comparison for each test	Compare ranks
Comparison for each test	Compare ranks																												Alpha	0.05																		Multiple comparisons	Set P value threshold
Multiple comparisons	Set P value threshold																																															Method	Holm-Šídák method
Method	Holm-Šídák method																												Number of tests performed	3																		Alpha	0.05
Alpha	0.05																												Number of rows omitted	0
																																																Number of tests performed	5
Number of tests performed	6																																															Number of rows omitted	0
Number of rows omitted	1
[truncated: 73 more columns]
