# Supplementary material for: MacroH2A restricts inflammatory gene expression in melanoma cancer-associated fibroblasts by coordinating chromatin looping
Source: Nat Cell Biol. 2023 Aug 21;25(9):1332–45. doi: 10.1038/s41556-023-01208-7 (PMC10495263; doi:10.1038/s41556-023-01208-7)
Supplement: Source Data Extended Data Fig. 3 — Statistical source data. [file 41556_2023_1208_MOESM21_ESM.xlsx]

## Sheet: Sheet1
o) Reclustered lymphoid frequencies
	WT			dKO				Multiple T tests						Below threshold?	P value	Mean of WT	Mean of dKO	Difference	SE of difference	t ratio	df	Adjusted P Value
CD8	2.5	3.2	5.7	1.3	1.1	1							CD8	No	0.10982	3.8	1.133	2.667	0.9752	2.734	2.033	0.55706
Treg	5.8	4	5.9	2.4	3.4	3.3		Table Analyzed	T cells reclustered				Treg	No	0.050753	5.233	3.033	2.2	0.6944	3.168	2.991	0.340776
CD4 quiescent	2.9	2.7	3.1	2.2	1.3	1.6							CD4 quiescent	No	0.030236	2.9	1.7	1.2	0.2887	4.157	2.735	0.24143
Th2	1.7	1.2	2.5	1.4	1	0.5		Column A	WT				Th2	No	0.153042	1.8	0.9667	0.8333	0.4595	1.814	3.546	0.630878
Tgd	1	0.5	0.5	0.9	0.8	0.7		vs.	vs.				Tgd	No	0.515125	0.6667	0.8	-0.1333	0.1764	0.7559	2.473	0.80755
CD4 proliferating	0.6	0.3	0.6	0.4	0.4	0.3		Column B	dKO				CD4 proliferating	No	0.313273	0.5	0.3667	0.1333	0.1054	1.265	2.439	0.777598
ILC	2.8	1.5	1.9	1.8	1.1	1							ILC	No	0.181821	2.067	1.3	0.7667	0.4595	1.669	3.448	0.633359
NK	1.9	0.3	0.9	1.1	0.6	0.6		Test details					NK	No	0.634594	1.033	0.7667	0.2667	0.4955	0.5381	2.502	0.80755
B	0.1	0.1	0.4	0.1	0.1	0.1		Test name	Unpaired t test with Welch correction				B	No	0.42265	0.2	0.1	0.1	0.1	1	2	0.80755
								Variance assumption	Individual variance for each group
								Multiple comparisons	Set P value threshold
								Method	Holm-Šídák method
								Alpha	0.05
								Number of tests performed	9
								Number of rows omitted	0
