# Supplementary material for: MacroH2A restricts inflammatory gene expression in melanoma cancer-associated fibroblasts by coordinating chromatin looping
Source: Nat Cell Biol. 2023 Aug 21;25(9):1332–45. doi: 10.1038/s41556-023-01208-7 (PMC10495263; doi:10.1038/s41556-023-01208-7)
Supplement: Source Data Extended Data Fig. 4 — Statistical source data. [file 41556_2023_1208_MOESM22_ESM.xlsx]

## Sheet: Sheet1
n) Cytokine quantification						o) Jun									o) Fos									o) Ccl2									o) Cxcl1
Cytokine	Time	CAF WT	CAF dKO			Serum treatment (min)	WT			dKO					Serum treatment (min)	WT			dKO					Serum treatment (min)	WT			dKO					Serum treatment (min)	WT			dKO
CCL2	0	23.2698	178.317			0	0.12832	0.00896	3	0.11982	0.00849	3			0	0.00559	0.0007	3	0.00942	0.00097	3			0	0.09859	0.00683	3	0.09594	0.00517	3			0	0.02809	0.00193	3	0.02477	0.00218	3
	6	73.873	117.952			30	1.06886	0.0919	3	1.63162	0.16843	3			30	0.97596	0.10452	3	1.63162	0.15925	3			30	0.34094	0.02425	3	0.50035	0.03854	3			30	0.87774	0.06586	3	1.63162	0.11683	3
CXCL1	0	11.2222	20.619			60	0.72082	0.0905	3	1.25114	0.1582	3			60	0.1026	0.00952	3	0.16354	0.01718	3			60	0.7235	0.06673	3	1.85263	0.12351	3			60	0.40817	0.03162	3	1.44545	0.09434	3
	6	9.12698	16.0635			120	0.51372	0.07744	3	1.05995	0.15128	3			120	0.0114	0.00148	3	0.01517	0.00099	3			120	0.8775	0.04119	3	1.52556	0.05314	3			120	0.04091	0.00455	3	0.1175	0.00724	3
IL-6	0	1.61905	9.50794
	6	8.79365	100.698
