# Supplementary material for: MacroH2A restricts inflammatory gene expression in melanoma cancer-associated fibroblasts by coordinating chromatin looping
Source: Nat Cell Biol. 2023 Aug 21;25(9):1332–45. doi: 10.1038/s41556-023-01208-7 (PMC10495263; doi:10.1038/s41556-023-01208-7)
Supplement: Source Data Extended Data Fig. 5 — Statistical source data. [file 41556_2023_1208_MOESM24_ESM.xlsx]

## Sheet: Sheet1
c) Monocyte transwell migration										d) TCGA CIBERSORT				e) TCGA ESTIMATE						h) macroH2A - cytokine correlation
Raw counts exp. 1										AdjuWilcoxon rank-sum test P values adjusted for multiple comparisons sted P-values				Wilcoxon rank-sum test P values adjusted for multiple comparisons						macroH2A1/2 quantification, 3 experiments									Scatter plot
Time (h)	WT CAF			dKO CAF			Media	CCL2 10 ng/ml			MACROH2A1 metastatic	MACROH2A2 metastatic			MACROH2A1 primary	MACROH2A2 primary	MACROH2A1 metastatic	MACROH2A2 metastatic			macroH2A1			macroH2A2						macroH2A2		CCL2						CXCL1						IL-6
0:00:00	1625	1317	1456	2032	1864	1989	746	1061		B cells naive	0.5049	0.0327		StromalScore	0.861	0.0034	0.3054	3.1e−09		CAF 5016	0.987711	1.02791	1.07162	0.71125	1.11035	1.26641			CAF 5016	1.02934	0.1653	28.276	28.2204	26.3735	26.632			4.01701	3.87154	3.56814	3.66445			1.68184	1.70729	1.80376	1.85272	1.90084	2.08186
6:00:00	9669	7947	6858	8733	8880	8995	811	4056		B cells memory	0.0025	0.3201		ImmuneScore	0.023	0.0033	0.0015	0.00026		CAF 5680	1.18322	1.0518	1.27591	0.656378	0.918808	1.08394			CAF 5680	0.886375	0.124487	15.6962	20.8378	19.7922	19.9366	21.4982		1.07408	1.11352					5.21599	4.78352	4.86233	4.84062	4.69114	5.24448
12:00:00	17371	17494	12089	16817	15779	16288	1205	6243		Plasma cells	0.1512	0.8839		ESTIMATEScore	0.133	0.002	0.013	1.2e−06		CAF 6128	0.921904	1.06503	1.24986	0.876288	1.2165	1.34577			CAF 6126	1.14619	0.140014	33.0627	35.826	48.149	48.5521	47.1262	53.2376	111.484	111.319	118.887	117.702	119.979	118.33	26.6537	27.4528	31.1009	33.8131	28.9476	29.5591
18:00:00	22052	22973	17066	20528	21610	20795	2039	9339		T cells CD8	0.002	0.0049		TumorPurity	0.133	0.002	0.013	1.2e−06		CAF 6977	0.657607	0.867182	0.897391	0.560158	0.757708	0.671433			CAF 6977	0.663099	0.0571797	6.95919	8.30272	8.1721	8.24869	9.22638		72.4147	73.3601					6.86202	9.71526	9.80604	13.4023	17.4249
24:00:00	24087	24369	19737	23223	24047	22946	2311	9764		T cells CD4 naive	0.0295	0.5144								CAF 7074	0.902947	0.922179	0.994734	0.489835	0.528087	0.455468			CAF 7074	0.49113	0.0209733	32.154	28.9424	45.7839	51.5249			144.374	149.484					14.9031	18.2615	18.0154	21.5258	22.4715
30:00:00	26135	29111	21788	24047	26596	24881	2264	9068		T cells CD4 memory resting	0.022	0.1327								CAF 7138	1.30669	0.996274	0.972026	0.478312	0.339306	0.231334			CAF 7138	0.349651	0.0714836	48.3375	45.4669	50.4708	48.7664	50.0912	53.5716	1.6086	1.19663	2.07893	2.18536	4.9902	4.476	9.13529	9.27052	10.1498	10.2017	10.4435	10.6388
36:00:00	28108	30809	24526	28240	29386	27921	2192	8461		T cells CD4 memory activated	0.4471	0.0126								CAF 10996	0.958816	1.00496	1.01605	0.222853	0.211968	0.200872			CAF 10996	0.211898	0.00634537	45.5859	44.2871	51.2414	50.6167	52.616	55.8186	45.0415	42.9337	41.5659	43.6032	36.3629	35.0062	17.9764	18.6719	17.9934	17.5286	17.7121	18.4472
42:00:00	30310	32737	26259	31099	32529	31394	2004	7678		T cells follicular helper	0.0817	0.7199								CAF 40	0.860417	0.794747	0.97891	0.951882	0.9387	0.884095			CAF 40	0.924892	0.0207506	16.409	17.0318	16.0094	16.8669			4.15058	4.21037	3.62173	3.77857	3.42988	3.51241	0.423106	0.398928	0.400235	0.412012
48:00:00	32292	32608	26630	33954	35205	33848	1964	7309		T cells regulatory (Tregs)	0.051	0.0398								CAF 45	0.941049	1.11833	0.941672	1.7012	1.89379	1.67451			CAF 45	1.7565	0.0690771	24.153	26.1949					3.11174	3.30113	2.87251	2.74225	2.55567	2.70682	0.472269	0.479293	0.509445	0.506143	0.505254	0.517922
54:00:00	32369	32462	26402	35613	36694	35903	1772	6573		T cells gamma delta	0.0828	0.5653								CAF 47	0.959287	1.11308	0.746088	1.66678	1.57626	1.52392			CAF 47	1.58899	0.0417304	14.6907	16.196	14.7025	14.6171			0.865937	0.876254					1.10433	1.12474	1.15432	1.14931	1.16414	1.19182
60:00:00	33443	32937	26944	36969	37514	36617	1698	5913		NK cells resting	0.3212	0.0521								CAF 48	1.32036	1.0385	0.855734	2.68506	1.50852	1.66225			CAF 48	1.95195	0.369233	19.7274	23.1003	22.2848				3.151	3.23676	3.17953	3.32574	3.04146	3.12646	3.5521	3.52095	3.37384	3.24083	3.39507	3.48929
66:00:00	33606	33955	27003	37147	37812	38102	1577	5377		NK cells activated	0.2366	0.2291
72:00:00	34536	34952	27619	38917	38728	39272	1475	4894		Monocytes	0.1464	0.4004
										Macrophages M0	0.6709	0.3384									macroH2A1			macroH2A2					Correlation
										Macrophages M1	0.2391	0.7335									Mean	SEM	N	Mean	SEM	N				macroH2A2 vs. CCL2	macroH2A2 vs. CXCL1	macroH2A2 vs. IL-6
Raw counts exp. 2										Macrophages M2	0.5096	0.8917								CAF 5016	1.02908	0.0242293	3	1.02934	0.1653	3			Spearman r
Time (h)	WT CAF			dKO CAF			Media	CCL2 10 ng/ml		Dendritic cells resting	0.0054	0.2796								CAF 5680	1.17031	0.0650161	3	0.886375	0.124487	3			r	-0.4091	-0.3182	-0.5182
0:00:00	2052	1994	2325	1968	2749	2011	945	921		Dendritic cells activated	0.1027	0.7887								CAF 6128	1.07893	0.0949264	3	1.14619	0.140014	3			95% confidence interval	-0.8171 to 0.2719	-0.7791 to 0.3660	-0.8584 to 0.1387
6:00:00	13305	13816	15758	14491	15836	12824	979	7214		Mast cells resting	0.9907	0.032								CAF 6977	0.807393	0.0753992	3	0.663099	0.0571797	3
12:00:00	24242	24535	27999	26747	28643	24505	2214	12639		Mast cells activated	0.1749	0.4921								CAF 7074	0.939953	0.0279475	3	0.49113	0.0209733	3			P value
18:00:00	30241	30491	33952	32729	34548	30638	3667	14967		Eosinophils	0.52	7.5e−05								CAF 7138	1.09166	0.10774	3	0.349651	0.0714836	3			P (two-tailed)	0.2141	0.3415	0.1072
24:00:00	32841	33372	36512	35341	36352	33648	3589	11956		Neutrophils	0.0608	0.8222								CAF 10996	0.993278	0.0175259	3	0.211898	0.00634537	3			P value summary	ns	ns	ns
30:00:00	35808	34891	37833	38103	38732	36100	3020	9506												CAF 40	0.878025	0.0538874	3	0.924892	0.0207506	3			Exact or approximate P value?	Exact	Exact	Exact
36:00:00	38865	36840	40046	41868	43233	38458	2456	8054												CAF 45	1.00035	0.0589907	3	1.7565	0.0690771	3			Significant? (alpha = 0.05)	No	No	No
42:00:00	39411	37229	39876	45935	48308	41885	2294	7249												CAF 47	0.939486	0.106404	3	1.58899	0.0417304	3
48:00:00	37789	36764	38125	49806	52064	44904	2138	6524												CAF 48	1.07153	0.135138	3	1.95195	0.369233	3			Number of XY Pairs	11	11	11
54:00:00	36230	35392	36140	51685	53381	46045	2007	6134
60:00:00	35414	34051	33967	52386	52979	46119	2000	5824
66:00:00	33325	31875	33256	51355	51510	44375	1942	5604
72:00:00	30628	28757	29748	48848	48925	41159	1883	5331
Raw counts exp. 3
Time (h)	WT CAF			dKO CAF			Media	CCL2 10 ng/ml
0:00:00	866	1174	1183	1589	1611	1914	564	1087
6:00:00	6530	6662	5013	8371	6194	6551	592	3813
12:00:00	14281	13971	11153	15806	13892	14405	668	5557
18:00:00	19252	18458	16751	20667	19108	20239	1273	8158
24:00:00	21612	21493	19603	23573	23143	24102	1537	8980
30:00:00	23525	23365	20795	26092	25575	26058	1430	8495
36:00:00	25522	24963	22331	27773	27717	27991	1358	7707
42:00:00	26206	27299	23571	30311	30289	30307	1268	7050
48:00:00	26689	28636	23653	33420	33039	32482	1138	6422
54:00:00	26833	29741	23725	34623	33517	34620	955	5951
60:00:00	27261	30071	24307	36001	34208	36303	932	5545
66:00:00	27270	30625	24339	36926	35171	37500	836	5161
72:00:00	27179	30872	24453	38409	35864	38119	835	4923
