# Supplementary material for: MacroH2A restricts inflammatory gene expression in melanoma cancer-associated fibroblasts by coordinating chromatin looping
Source: Nat Cell Biol. 2023 Aug 21;25(9):1332–45. doi: 10.1038/s41556-023-01208-7 (PMC10495263; doi:10.1038/s41556-023-01208-7)
Supplement: Source Data Extended Data Fig. 9 — Statistical source data. [file 41556_2023_1208_MOESM26_ESM.xlsx]

## Sheet: Sheet1
c) Functional elements at the distal end of loops
ENRICHMENT RESULTS
SAMPLE	Feature	OtherEnd SIs	Mean Overlaps Sampled	Standard Dev	LowerCI	UpperCI
WT	ATAC	15900	9716.5	64.0608	9590.94	9842.06
	H3K27ac	3858	2111.27	43.9722	2025.08	2197.46
	Enhancers	4866	2495.9	43.9918	2409.68	2582.12
	Promoters	5990	6789.2	65.1145	6661.58	6916.82
dKO	ATAC	15804	9532.23	66.6989	9401.5	9662.96
	H3K27ac	3874	2062.7	42.371	1979.65	2145.75
	Enhancers	4818	2437.69	42.7829	2353.84	2521.54
	Promoters	6012	6688.99	71.4083	6549.03	6828.95
Sample Number = 100
SIs = Significant Interactions (other ends)
